# Supplementary material for: In situ X-ray absorption spectroscopy data during formation of active Pt- and Pd-sites in functionalized UiO-67 metal-organic frameworks
Source: Data Brief. 2019 Jul 17;25:104280. doi: 10.1016/j.dib.2019.104280 (PMC6661504; doi:10.1016/j.dib.2019.104280)
Supplement: Supplementary file 1 [file mmc1.zip]

Archive with 28 entries (28 files):
- 3_Pt_3H2_ramp.norm
- 4_Pt_3H2_steady.mu
- 4_Pt_3H2_steady.norm
- 5_Pt_10H2_ramp.mu
- 5_Pt_10H2_ramp.norm
- 6_Pt_10H2_steady.mu
- 6_Pt_10H2_steady.norm
- 7_Pd_He_ramp.mu
- 7_Pd_He_ramp.norm
- 8_Pd_He_steady.mu
- 8_Pd_He_steady.norm
- 9_Pd_3H2_ramp.mu
- 9_Pd_3H2_ramp.norm
- 9_Pd_6H2_ramp.mu
- 9_Pd_6H2_ramp.norm
- 10_Pd_3H2_steady.mu
- 10_Pd_3H2_steady.norm
- 10_Pd_6H2_steady.mu
- 10_Pd_6H2_steady.norm
- 11_Pd_5H2_ramp (conflicted copy 2019-03-13 110406).mu
- 11_Pd_5H2_ramp.chik2
- 11_Pd_5H2_ramp.mu
- 11_Pd_5H2_ramp.norm
- 1_Pt_He_ramp.mu
- 1_Pt_He_ramp.norm
- 2_Pt_He_steady.mu
- 2_Pt_He_steady.norm
- 3_Pt_3H2_ramp.mu
