# Supplementary material for: In situ X-ray absorption spectroscopy data during formation of active Pt- and Pd-sites in functionalized UiO-67 metal-organic frameworks
Source: Data Brief. 2019 Jul 17;25:104280. doi: 10.1016/j.dib.2019.104280 (PMC6661504; doi:10.1016/j.dib.2019.104280)
Supplement: Supplementary file 1 [file mmc1.zip › 3_Pt_3H2_ramp.norm]

# Normalized experimental Pt L3-edge spectra collected at BM01B@ESRF during the activation of UiO-67-Pt sample from room temperatures to 300 C in 3%H2/He.
# Column 1: Energy in eV
# Column 2: Reference Pt foil
# The columns 3 - 18 contain spectra collected at different temperatures (Celsius)
# The specified temperatures correspond to the beginning of each spectrum.
# Column  3:  22
# Column  4:  40
# Column  5:  58
# Column  6:  77
# Column  7:  95
# Column  8: 113
# Column  9: 131
# Column 10: 149
# Column 11: 167
# Column 12: 185
# Column 13: 203
# Column 14: 221
# Column 15: 239
# Column 16: 257
# Column 17: 274
# Column 18: 293
#------------------------
  11348.339       0.14234061E-02   0.71035726E-02   0.16201354E-02   0.13904340E-01   0.11211323E-01  -0.34851006E-02   0.46696706E-03   0.23610982E-02  -0.26611113E-02   0.65312619E-02   0.63980249E-02   0.34006431E-02  -0.11381952E-02   0.18844391E-02   0.65446057E-02  -0.13186779E-02   0.51799128E-02
  11350.199      -0.44051063E-04   0.59136189E-02   0.17935057E-02   0.83292051E-02   0.11853213E-01   0.58177195E-02   0.24996822E-02   0.72431446E-02  -0.22495122E-02  -0.59726699E-03   0.25811166E-02   0.31038608E-02  -0.16882825E-02   0.51501113E-02   0.82553578E-03   0.22397351E-02   0.17903778E-02
  11352.020       0.93091949E-03   0.10470579E-01   0.56243217E-02   0.49637752E-03   0.92870188E-02   0.28742231E-02   0.76091366E-03   0.26711891E-02  -0.22953986E-02   0.10628679E-02   0.24700143E-02   0.81648972E-02  -0.12102260E-02  -0.29746954E-03  -0.29626450E-02  -0.46716426E-02   0.47725996E-02
  11353.865       0.88520937E-03   0.13138115E-02   0.49237571E-02   0.58733057E-02   0.68036987E-02   0.48390324E-02  -0.58556733E-02   0.74758083E-02  -0.82547746E-03   0.81986864E-03   0.46585131E-02   0.22084124E-02   0.64990854E-03   0.35601157E-02   0.34261758E-02  -0.32742011E-02   0.25405393E-02
  11355.664       0.93419224E-03   0.40784743E-02   0.89060322E-02   0.14757293E-02   0.60778100E-02   0.59063170E-02  -0.46492808E-02   0.17870217E-02   0.64245800E-03   0.50481898E-03   0.20595408E-02  -0.31206487E-02   0.14893398E-02   0.32368769E-02   0.76981884E-02  -0.17963638E-02   0.64703183E-02
  11357.471       0.11362326E-02   0.11445198E-02   0.47219650E-02  -0.70697939E-03   0.11153677E-01   0.91827274E-02  -0.21197681E-02   0.64126835E-02   0.16021069E-02  -0.11059590E-02   0.24659828E-02   0.29417252E-02   0.31935867E-02  -0.38851718E-02   0.40188331E-02  -0.26969777E-02   0.71989821E-02
  11359.271       0.76034000E-03   0.18292302E-02   0.82079781E-02   0.28010500E-02   0.10222914E-01   0.10075626E-01  -0.39047480E-02   0.47308826E-02  -0.83805621E-03   0.28345327E-02   0.12217153E-02  -0.14182046E-02   0.73741124E-02  -0.50252281E-02  -0.13977690E-02  -0.23452106E-02   0.43109303E-02
  11361.068       0.89166418E-03   0.53053897E-02   0.41415793E-02   0.44218422E-02   0.26571216E-02   0.93357920E-02  -0.52114596E-02   0.66899847E-02  -0.23459630E-03   0.68241740E-02   0.12350789E-02  -0.98656779E-04   0.37110631E-03   0.57148811E-04  -0.13313454E-02  -0.11287607E-02   0.91198904E-03
  11362.886       0.90875172E-03   0.50256643E-02  -0.28121900E-03   0.50109501E-02  -0.55589794E-02   0.12096635E-01   0.30897330E-03   0.59620479E-02   0.36526922E-02   0.31951659E-02   0.17055972E-02  -0.20880262E-02  -0.36606277E-02   0.17630672E-02   0.66471606E-02  -0.10780628E-02   0.10946652E-02
  11364.673       0.26723545E-03   0.40360804E-02  -0.77332962E-03   0.25512766E-02   0.10476951E-02   0.10233401E-01   0.33526970E-03   0.25446518E-02  -0.48606407E-03   0.19553518E-02   0.98740484E-03   0.59862151E-02   0.10116061E-03  -0.80886519E-03   0.61630515E-02   0.10110384E-02  -0.88061920E-03
  11366.482       0.25269576E-03  -0.31529976E-03  -0.38865075E-02  -0.22814077E-02   0.60260757E-02   0.32344671E-02   0.58097709E-03  -0.18568689E-03  -0.13442967E-02   0.93738908E-03   0.17701429E-02   0.45615321E-02  -0.20660791E-02   0.31695806E-02   0.49088069E-02   0.28251030E-02   0.83103636E-03
  11368.302       0.92647999E-03  -0.24927750E-02  -0.25345601E-02  -0.11646984E-02   0.51275110E-02  -0.18945944E-03   0.46424337E-02   0.23219209E-04   0.21486118E-02  -0.27941007E-02   0.30937119E-02   0.21008801E-02  -0.46055552E-02  -0.12738394E-02   0.48971374E-02   0.65761544E-02  -0.13187277E-02
  11370.107       0.35871842E-03  -0.28203345E-02   0.41152269E-02  -0.66565752E-04   0.37753812E-02   0.10349198E-02   0.19585252E-02  -0.25265127E-03   0.32792468E-02  -0.47027123E-03   0.52261995E-02   0.25708655E-02  -0.51128281E-02  -0.35620268E-03   0.34832503E-03   0.66556782E-02   0.22055646E-02
  11371.918      -0.24025133E-04   0.91409314E-03   0.36262203E-02   0.35915848E-02   0.57667538E-05   0.73277361E-04   0.90112391E-03  -0.99504679E-03   0.39881517E-02  -0.50952111E-03   0.45982019E-02  -0.94415789E-03  -0.10407174E-02  -0.15162486E-02  -0.39469547E-02   0.10825078E-02   0.51070420E-03
  11373.740       0.42956037E-03  -0.36034826E-03  -0.26819451E-02   0.58271480E-02  -0.39936123E-02   0.14633373E-02  -0.72645529E-03  -0.13282523E-02   0.27102053E-02  -0.15011031E-02   0.19328736E-02   0.39727170E-02  -0.33768753E-02  -0.30390895E-02  -0.73688336E-02  -0.54458801E-02  -0.31239414E-02
  11375.536       0.94968693E-04   0.57114646E-02  -0.22300824E-02   0.54198328E-02  -0.32029988E-02  -0.41534734E-02   0.20553879E-02  -0.69152423E-03  -0.13215750E-02  -0.26237429E-03  -0.24819551E-03   0.14084287E-02  -0.23206397E-02   0.16897351E-02  -0.41031802E-02  -0.38131496E-02   0.23841317E-03
  11377.320       0.19349853E-03   0.57849822E-03  -0.18789387E-02   0.33080483E-04  -0.35272253E-04  -0.59252031E-02   0.16377904E-02  -0.36386461E-03  -0.58849277E-04  -0.10573137E-02  -0.13635805E-02  -0.18228858E-02  -0.28725561E-02   0.24369104E-03  -0.31923891E-02  -0.17371402E-02  -0.30547237E-02
  11379.100      -0.29323865E-03   0.25912581E-03   0.58205065E-03  -0.14560571E-02  -0.13008861E-02  -0.51414785E-04  -0.44892925E-03   0.23565659E-02  -0.10460599E-02   0.19540514E-03  -0.28469952E-02   0.17748762E-02   0.13006297E-02  -0.32606005E-02   0.24532220E-03   0.19886184E-03  -0.47614128E-02
  11380.902      -0.62050360E-04   0.44783267E-02   0.28191411E-02   0.39810653E-02  -0.52329422E-02   0.57742326E-03   0.94810629E-03  -0.88371582E-04  -0.55250128E-03   0.18216315E-02  -0.15112426E-03   0.13102489E-02   0.71149758E-03  -0.15094822E-02   0.36828809E-02   0.18188987E-03   0.22235360E-02
  11382.677       0.31909391E-03   0.27850248E-02   0.17768726E-02   0.27754174E-02  -0.71556982E-02   0.20774393E-02   0.38495460E-02  -0.26955450E-02   0.21377104E-03  -0.25767920E-02  -0.16453015E-02  -0.10970941E-02  -0.65964187E-02  -0.20707282E-02   0.12067308E-02  -0.19842673E-02   0.27262626E-02
  11384.452      -0.12298811E-04   0.38319506E-02  -0.10266460E-02   0.71769213E-03  -0.61484001E-02   0.81019320E-03   0.40418202E-02  -0.42136094E-02   0.37433186E-02  -0.24657905E-02  -0.14345069E-02  -0.10145653E-02  -0.50129008E-02  -0.13463905E-02  -0.62749651E-03   0.27584653E-03   0.91118188E-03
  11386.183       0.96659005E-04   0.37085173E-02  -0.57842480E-03   0.95210260E-03  -0.50522471E-02   0.28025495E-03   0.16219191E-02  -0.23145380E-02   0.28210592E-02  -0.20138267E-02   0.94919426E-03   0.38342942E-03   0.27363465E-02   0.45625067E-02  -0.17164635E-03   0.10992620E-02   0.31274120E-02
  11387.813      -0.58458428E-03   0.28806918E-02   0.59784148E-03   0.33757884E-02  -0.11712243E-02   0.16820279E-03   0.83453897E-03  -0.96676729E-03   0.96295444E-03   0.10964806E-03   0.13403218E-02   0.27395336E-02   0.69104446E-02   0.34911427E-02   0.30547717E-02   0.12670707E-02   0.33465291E-02
  11389.353       0.27581357E-03   0.34270719E-02   0.15370971E-02   0.31686663E-02   0.45216168E-02  -0.25569859E-02   0.13046127E-03  -0.27941368E-02   0.89911578E-03   0.51922690E-02   0.40881063E-02   0.33492396E-03   0.50834986E-02  -0.38676419E-02   0.20035260E-02  -0.13368260E-02   0.29000358E-02
  11390.809       0.96301559E-04   0.25060019E-02   0.19331988E-02  -0.69830609E-03   0.47396243E-02   0.54424479E-03  -0.14164571E-02  -0.20021532E-02   0.31583365E-03   0.57131406E-02   0.40141896E-02   0.98646344E-03   0.22818964E-02  -0.18276813E-02   0.45175354E-02  -0.33431137E-02   0.24913376E-03
  11392.169       0.28270238E-04  -0.61430331E-03  -0.56056330E-02  -0.64316564E-02   0.41592807E-02  -0.16669831E-03  -0.63144756E-04  -0.31056058E-02   0.85232719E-03   0.23179045E-02   0.64031276E-03   0.78807691E-03   0.83437924E-03  -0.48512749E-03  -0.14900907E-03  -0.26264127E-02  -0.95246071E-03
  11393.474       0.27405370E-03  -0.58667133E-02   0.27274517E-02  -0.35184782E-02   0.50174475E-02  -0.23640475E-02  -0.34413733E-02   0.14649878E-02   0.24935963E-02   0.13166656E-02   0.41817751E-02  -0.43999297E-03   0.39379278E-02   0.39885588E-02  -0.51922572E-03   0.25396921E-03  -0.22156579E-02
  11394.704       0.50873172E-03  -0.27364431E-02   0.68757854E-02  -0.33334321E-03   0.63071145E-02  -0.28034212E-02  -0.36707847E-02   0.43055982E-02   0.38121208E-02   0.10742540E-02   0.73640357E-02  -0.18414776E-02   0.74990957E-02   0.75517425E-02   0.68361388E-03   0.26466830E-02  -0.33300897E-02
  11395.879       0.24742204E-03   0.14402011E-02   0.64884520E-02   0.56809300E-03   0.77237437E-02   0.78804063E-03   0.12175462E-02   0.38113296E-02   0.46360691E-02   0.12320735E-02   0.52045811E-02  -0.27340666E-02   0.29322263E-02   0.29697644E-02   0.13641823E-03   0.21734398E-02  -0.40818519E-02
  11396.992       0.19789846E-03   0.57522951E-02   0.48334456E-02   0.92222823E-03   0.64560415E-02   0.82083124E-03   0.74073039E-03   0.29463923E-02   0.43257523E-03   0.35982219E-03   0.54493976E-02  -0.37339521E-02   0.94230874E-03   0.46930507E-02  -0.21256744E-02   0.41601056E-02  -0.22197318E-02
  11398.066      -0.30203246E-03   0.24497532E-02   0.32413573E-02  -0.72104781E-05   0.47427928E-02  -0.91986011E-04  -0.56903417E-03   0.23057999E-02  -0.70694518E-03  -0.40467729E-05   0.56391346E-02  -0.45383058E-02   0.16358882E-03   0.87112843E-02  -0.47612188E-02   0.63095391E-02   0.89609888E-04
  11399.077      -0.18933683E-03  -0.21864730E-02   0.17488020E-02  -0.39452768E-02   0.28530292E-02  -0.19630218E-02  -0.28075831E-02   0.22119994E-02   0.22848670E-02   0.92884260E-03   0.27421502E-02  -0.38057797E-02   0.53968361E-03   0.90424476E-02  -0.49084311E-02   0.58126255E-02   0.44069535E-03
  11400.530       0.51473742E-04  -0.22857858E-02   0.10586330E-03  -0.17065677E-02   0.22840573E-02  -0.26423559E-02  -0.27158323E-03   0.32493004E-02   0.12644913E-02  -0.18635481E-02   0.83244964E-03  -0.13023843E-02   0.14367300E-02   0.84281982E-02  -0.23255206E-02   0.52163567E-02  -0.92424618E-03
  11401.904       0.24552122E-03  -0.46840596E-02  -0.10654255E-02   0.12162957E-02   0.44560646E-02  -0.17899969E-02   0.18753641E-03   0.32173960E-02  -0.10476084E-02  -0.35962405E-02  -0.65076285E-04   0.59567442E-03   0.32319918E-02   0.57113843E-02   0.92559337E-03   0.46305358E-02  -0.23000263E-02
  11403.199      -0.23148691E-03  -0.55623151E-02  -0.15220697E-02  -0.26186706E-03   0.86658564E-02  -0.56945914E-03  -0.36121509E-02   0.16342173E-02  -0.20614861E-02  -0.25622692E-02  -0.19708295E-02  -0.17465543E-02   0.69091437E-02  -0.12994068E-03   0.31957403E-04   0.38790774E-02  -0.52814163E-03
  11404.330       0.31051181E-03  -0.43109677E-02  -0.29010541E-03  -0.72326824E-02   0.10341735E-01  -0.29512033E-02  -0.66942758E-03   0.36508081E-02   0.12968732E-02  -0.48392202E-02  -0.56294487E-02  -0.44853420E-03   0.29326218E-02  -0.19897896E-03  -0.11729153E-02  -0.40536955E-02   0.27045760E-02
  11405.926       0.12856385E-03   0.33905672E-02   0.29791426E-02  -0.59825641E-02   0.54413915E-02  -0.68829294E-02  -0.11686322E-02   0.81520337E-02   0.49409200E-02  -0.34915067E-02  -0.33856481E-02   0.29945391E-02   0.88425308E-03  -0.23214289E-02  -0.20210216E-02  -0.33228474E-02   0.39116024E-02
  11407.681       0.15935800E-03   0.26144610E-02   0.18362079E-02  -0.18190203E-02   0.10466765E-02  -0.10358854E-01  -0.79188175E-02   0.69744851E-02   0.24651531E-02   0.10722401E-02   0.69669622E-03   0.45731059E-02   0.32140364E-02  -0.56341469E-02  -0.31032279E-02  -0.11411763E-02   0.16160020E-02
  11409.435      -0.23804609E-03  -0.24060656E-03   0.16842057E-02  -0.12322912E-02  -0.18680701E-02  -0.48713464E-02  -0.81681944E-02   0.23382952E-03   0.54691552E-02   0.87125392E-03  -0.14858222E-02   0.18493557E-02   0.12340182E-02  -0.81607620E-02   0.31454380E-03  -0.43626863E-02   0.60155139E-03
  11411.242      -0.20638119E-03   0.21209634E-02   0.31910409E-02  -0.13283218E-02  -0.51621936E-02  -0.41739302E-02   0.15646244E-02   0.76306794E-03   0.10445747E-02  -0.97510610E-03  -0.18191542E-02   0.68126428E-03  -0.19708331E-02  -0.85087833E-02   0.52138080E-02  -0.97196847E-03   0.13182919E-02
  11413.032      -0.10508058E-03  -0.15496594E-03   0.26458546E-02  -0.44196040E-02  -0.44129546E-02  -0.61603128E-03   0.20425652E-02   0.48717620E-02  -0.65504336E-02   0.72517289E-03   0.10091793E-02  -0.10952429E-02  -0.68608594E-02  -0.22364506E-02   0.30406357E-02   0.14745347E-02   0.19493981E-02
  11414.828      -0.26394539E-03   0.14778978E-02   0.31939935E-02  -0.83372613E-03  -0.21393883E-02   0.79010745E-02  -0.32214588E-02   0.46805550E-02  -0.86155240E-02   0.84703522E-03   0.79846387E-04  -0.47130137E-02  -0.90535788E-02  -0.33893847E-02   0.29162320E-02   0.14525369E-02   0.30775626E-02
  11416.619      -0.41110467E-04   0.44637212E-02   0.11623676E-02   0.18158104E-02  -0.44493389E-02   0.30422407E-02  -0.33349846E-03   0.17723872E-02  -0.75430269E-02   0.35822071E-02   0.22642299E-03  -0.11146764E-02  -0.26295972E-02  -0.23689456E-03   0.22943479E-02  -0.69819109E-03   0.27227435E-02
  11418.428       0.52969483E-03   0.93337394E-03  -0.85179234E-03  -0.39979280E-02  -0.44456789E-02   0.32167497E-02   0.25245492E-03  -0.16805796E-02  -0.44956800E-02   0.42871853E-02  -0.74294337E-04  -0.69144561E-03  -0.30819979E-02   0.54476191E-03   0.33441909E-02  -0.50639369E-02  -0.92961753E-05
  11420.220      -0.50325275E-04   0.48030253E-03   0.13936053E-03  -0.19731852E-02  -0.10566631E-02   0.22376480E-02  -0.14366562E-02  -0.12014542E-02  -0.67239462E-03   0.11484108E-02  -0.38018549E-02  -0.53379950E-02  -0.44355617E-02  -0.22960441E-02  -0.84729674E-04  -0.52854881E-02  -0.10125700E-02
  11422.003      -0.14342876E-03  -0.28188300E-02   0.76861117E-03   0.70088976E-03  -0.19398413E-02  -0.28689102E-02  -0.21793014E-02  -0.82628395E-03  -0.22077107E-02  -0.16592691E-02  -0.22573328E-02  -0.81985274E-02   0.69953935E-03  -0.47696539E-03   0.36912352E-03  -0.21825244E-03  -0.22570028E-02
  11423.819      -0.27504118E-03   0.33314094E-02   0.16928294E-02   0.88135583E-03  -0.55308371E-02  -0.14195885E-02  -0.17116621E-02  -0.42007891E-05  -0.42979531E-02  -0.34388805E-02  -0.36670716E-02  -0.86933742E-02   0.10324251E-02   0.35318539E-02   0.21008584E-02   0.24988881E-02  -0.33945994E-02
  11425.612      -0.19711087E-03   0.29835830E-02  -0.40460147E-03   0.58942515E-03  -0.80665593E-02   0.20897325E-02  -0.45570198E-03   0.17465122E-02  -0.54038680E-02   0.38090183E-02  -0.81070284E-03  -0.17248848E-02   0.35684037E-02   0.93837194E-03   0.32961183E-02  -0.30833977E-03  -0.32569330E-02
  11427.430      -0.69000303E-03   0.25102414E-02  -0.51835996E-02  -0.99321326E-03  -0.62837208E-02   0.19997194E-02  -0.50307217E-03  -0.28758513E-02  -0.67813843E-02   0.63351375E-02  -0.31831882E-02  -0.10330825E-02   0.25035946E-02   0.10153476E-02   0.32805121E-02  -0.35947301E-02  -0.14255091E-03
  11429.243      -0.14901934E-03   0.13543240E-02  -0.53488396E-02   0.15822237E-02  -0.20892090E-02   0.61435257E-03   0.30177673E-03  -0.37515865E-02  -0.49946008E-02  -0.59460404E-03  -0.59255321E-02   0.18147216E-04   0.10790350E-02   0.12396745E-02  -0.44070734E-02  -0.89563483E-03   0.65858978E-03
  11431.067      -0.22142831E-03  -0.25878586E-02  -0.31996987E-02   0.10871048E-02   0.18398142E-02   0.55577501E-03  -0.15695767E-02  -0.26322428E-02  -0.14490756E-02  -0.23182556E-02  -0.54000735E-02  -0.13105884E-02   0.61434391E-03   0.87829481E-03  -0.33659709E-02  -0.10815993E-02  -0.46517238E-03
  11432.886      -0.36927136E-03  -0.32834359E-02  -0.26798916E-02  -0.80545028E-03   0.11007661E-02   0.22834018E-02  -0.45070795E-02  -0.50137045E-02   0.18473353E-02   0.12253743E-02  -0.39416488E-02  -0.12382744E-02   0.44379470E-02  -0.92227321E-03  -0.42172587E-02   0.21982631E-02   0.30850533E-02
  11434.694       0.30620798E-03  -0.30929594E-02   0.34213674E-05  -0.22517758E-03   0.32600936E-02   0.50650795E-02  -0.37840877E-02  -0.23453884E-02   0.75267042E-05   0.16638400E-02  -0.42265855E-02   0.33899792E-02   0.79554494E-02  -0.60824730E-03  -0.42303580E-02  -0.23634698E-02  -0.21787452E-02
  11436.521       0.42911167E-03  -0.44979956E-02  -0.90830699E-03   0.14297533E-02  -0.15544733E-02   0.48047898E-02   0.26926801E-02   0.21062316E-02   0.23360630E-02  -0.17991176E-02   0.48216473E-02  -0.18669533E-03   0.53514998E-02   0.55287753E-02   0.49412013E-03   0.17680037E-03  -0.24267981E-02
  11438.353       0.45766195E-04  -0.36790521E-02  -0.20344158E-02   0.54176929E-03  -0.82525488E-03   0.29841475E-02  -0.31436818E-04   0.31391696E-02   0.41142852E-02   0.15520498E-03   0.78562264E-03   0.87853662E-03   0.27874148E-02   0.23556166E-02   0.12207639E-03   0.13098773E-02  -0.20720255E-02
  11440.146      -0.97186407E-03  -0.28435985E-02  -0.51630121E-03   0.85647923E-03   0.38126541E-04  -0.30797221E-02  -0.16183453E-03   0.10447060E-02  -0.19484197E-02   0.17443829E-03   0.17992187E-02  -0.23351449E-03   0.50623647E-03   0.45780348E-02  -0.50801024E-02  -0.19335238E-02   0.50881661E-02
  11441.985      -0.62137460E-03  -0.30996448E-02   0.12418188E-02   0.21991393E-02  -0.10667303E-03  -0.19579772E-02   0.20121714E-02  -0.12009866E-02  -0.53488429E-05   0.14278782E-02  -0.30736766E-02   0.34577575E-02   0.41079828E-02   0.12405884E-02   0.19870678E-02   0.19789429E-04   0.51976436E-02
  11443.786      -0.53616076E-03  -0.13042276E-02   0.71517404E-04   0.38958196E-02  -0.48041654E-02   0.14725041E-02  -0.13561479E-03  -0.62408504E-03   0.22046493E-02   0.44236726E-02  -0.15848978E-02   0.17103131E-02   0.61061037E-02  -0.11427572E-02   0.32415603E-02  -0.46190755E-02   0.35800624E-02
  11445.614      -0.88701174E-03  -0.53777545E-02  -0.23171265E-02   0.86450292E-03  -0.43886687E-02   0.55508808E-02   0.32225739E-02  -0.41102355E-02  -0.13727964E-02   0.12800178E-02  -0.16825878E-02  -0.16274792E-02  -0.31824108E-02   0.30889426E-02   0.29856023E-02  -0.38316343E-02   0.63495544E-02
  11447.427      -0.29295520E-03  -0.80587101E-02  -0.21754781E-02   0.53592016E-03  -0.23916239E-02   0.18685990E-02   0.25541961E-02  -0.99575015E-02  -0.33779845E-02  -0.19472895E-02  -0.28140611E-02  -0.13159150E-02   0.19525760E-02   0.46368793E-02  -0.50094320E-03  -0.21217319E-02   0.34397846E-02
  11449.245      -0.95989676E-03  -0.74734183E-02  -0.51247446E-02   0.12085783E-02  -0.10375684E-02  -0.22896265E-03   0.27234067E-02  -0.24071883E-02  -0.26203178E-02  -0.18412778E-02  -0.84491873E-02  -0.67773587E-03   0.41001362E-02  -0.22254041E-03  -0.24831933E-02  -0.56133556E-03   0.39969431E-02
  11451.077      -0.57504417E-03  -0.12037864E-01  -0.75563233E-02   0.72308154E-04  -0.42624916E-04  -0.11179071E-02   0.23132555E-02  -0.12233110E-02  -0.14643319E-02  -0.80502329E-03  -0.49278869E-02   0.58604501E-03   0.24981813E-02  -0.11005323E-02  -0.83326549E-02   0.32471009E-02  -0.18690255E-02
  11452.885      -0.49240252E-03  -0.10934316E-01  -0.58004135E-02  -0.93789121E-04  -0.30683911E-02  -0.35413371E-02   0.14670265E-02  -0.80815679E-03   0.30527458E-03  -0.40388471E-02  -0.67208042E-02  -0.75707660E-02   0.15010700E-02  -0.28899353E-02  -0.24318056E-02  -0.13596211E-02  -0.21952853E-02
  11454.705      -0.12083049E-03  -0.75658854E-02  -0.32772438E-02   0.49835377E-02  -0.22831307E-02  -0.21751954E-02   0.12844402E-02  -0.59954975E-03   0.12548106E-02  -0.46656588E-02  -0.58439325E-02  -0.48475770E-02  -0.11393541E-02  -0.14459194E-02  -0.63237682E-03  -0.18656965E-02  -0.52955929E-02
  11456.521      -0.15486159E-03  -0.62016098E-02   0.14191071E-03  -0.17286081E-02   0.10548191E-02   0.31186851E-03   0.89697957E-04  -0.53657145E-02   0.20259315E-02   0.30135178E-03  -0.37184215E-02  -0.82080689E-02   0.11454662E-03  -0.50343044E-03   0.14341370E-03  -0.80780406E-03  -0.17249133E-02
  11458.337      -0.39812374E-03  -0.22301577E-02   0.47657817E-03  -0.35210729E-02  -0.97675913E-05  -0.36239985E-02   0.26780037E-02  -0.22634422E-02  -0.35343287E-02  -0.34416194E-02  -0.69191518E-02   0.15532044E-02  -0.18888671E-02  -0.61742697E-02  -0.40106105E-02  -0.14453560E-02  -0.18815837E-02
  11460.165      -0.78432866E-03  -0.15953197E-02  -0.33644077E-02   0.76411999E-03   0.18938715E-03   0.18605448E-02   0.40469280E-03   0.18475755E-02  -0.26256056E-02  -0.71161627E-02  -0.23359077E-02   0.20379698E-02  -0.55679490E-02  -0.59278263E-02   0.18536048E-02  -0.15107486E-02  -0.67770943E-02
  11461.965      -0.53676803E-03  -0.23836541E-02  -0.47817280E-02  -0.15776991E-02  -0.84405347E-03  -0.26404633E-02   0.18026332E-02  -0.87909538E-03   0.17456328E-02   0.27787674E-02  -0.35771748E-02  -0.19225740E-02  -0.29649888E-02  -0.59237043E-02  -0.30233230E-02   0.18429097E-02  -0.24541757E-02
  11463.799      -0.39087218E-03  -0.11247412E-02  -0.52380213E-02   0.19310536E-02  -0.14700537E-03  -0.20835913E-03   0.40942093E-02  -0.35771610E-02   0.34495078E-03   0.75783527E-02  -0.77964932E-03  -0.93307938E-03   0.15287699E-02  -0.32922497E-02  -0.74634706E-02  -0.68583289E-02  -0.35285049E-02
  11465.607       0.93804100E-05   0.76021010E-03  -0.32033391E-02  -0.37048058E-02  -0.28476691E-03  -0.32620145E-02   0.14730060E-02  -0.33280651E-02   0.22538400E-02   0.95107317E-04   0.29759341E-02   0.33243553E-02   0.81737616E-03  -0.52818785E-02  -0.37285558E-02  -0.11636904E-02   0.40682479E-03
  11467.448      -0.40053118E-03   0.83656692E-03   0.10516915E-02   0.11387523E-02   0.38719370E-03  -0.52594998E-02   0.29417839E-02  -0.39189829E-02  -0.88804161E-03  -0.48925708E-02  -0.40859886E-02   0.21820811E-02  -0.16199861E-02  -0.14248633E-02  -0.26560337E-02   0.18524351E-02  -0.12341062E-02
  11469.291       0.50252867E-04   0.16382783E-02   0.30294926E-02   0.24062209E-02  -0.11367063E-02   0.13048077E-02  -0.20946745E-02  -0.11381562E-02  -0.35283018E-02   0.22028871E-02   0.19685189E-02  -0.22405095E-02  -0.83958085E-02  -0.19528416E-02   0.40143689E-02  -0.16078986E-03  -0.51685169E-02
  11471.111       0.44523003E-03   0.24964276E-02   0.26755459E-02  -0.36128476E-02  -0.23536105E-05   0.35407064E-02  -0.62715866E-02  -0.13098380E-02   0.89641889E-03   0.15235687E-02  -0.10624206E-02  -0.92709463E-03  -0.53523633E-02  -0.12542235E-03   0.30610006E-02  -0.33911335E-02  -0.26073758E-02
  11472.943      -0.63879368E-04   0.16950177E-02  -0.60738143E-03  -0.10424454E-02   0.21471267E-02  -0.11431576E-02  -0.50270820E-03  -0.19338305E-02  -0.20297690E-02  -0.79988998E-03   0.16642298E-02   0.24573208E-03  -0.43377874E-02   0.20109134E-02  -0.32252051E-02  -0.28840347E-02  -0.11655069E-02
  11474.776      -0.18948385E-03   0.39648379E-02  -0.26848127E-02   0.14424293E-03  -0.48668351E-02  -0.21978537E-02  -0.60757596E-02   0.15628781E-02   0.59167623E-03  -0.23781170E-02   0.16420574E-02  -0.60023992E-02  -0.17933017E-02  -0.21932924E-02  -0.96485833E-02  -0.35857411E-03  -0.27552299E-02
  11476.586       0.42306382E-05   0.72562883E-02   0.18088439E-02  -0.29404275E-02   0.30580425E-03  -0.68520578E-02  -0.19603989E-02   0.21479317E-02  -0.36251569E-02  -0.18102150E-02   0.48396968E-02  -0.16715132E-02   0.31143683E-02  -0.71266777E-02  -0.37002810E-02  -0.26376143E-02  -0.44311931E-02
  11478.426      -0.39530564E-04   0.47890583E-02   0.10380282E-02  -0.36673692E-02   0.33543051E-03   0.17428910E-02   0.33620203E-02   0.31628314E-02   0.69804520E-04  -0.13412635E-02   0.41400306E-02  -0.41393352E-03   0.22144434E-02  -0.18631395E-02  -0.59682225E-02  -0.67403737E-02  -0.97080351E-03
  11480.244       0.42035535E-04   0.46776620E-02   0.10028519E-02   0.28736189E-04   0.51937339E-02   0.37055391E-03  -0.53164348E-03  -0.32624919E-02   0.32719913E-04   0.40595072E-02   0.31360707E-02   0.40793042E-02  -0.21842363E-03  -0.19432695E-02   0.79360457E-03   0.62529867E-02  -0.59050053E-02
  11482.084       0.60849212E-03   0.14360072E-02   0.11925247E-03  -0.51797387E-02   0.24012326E-02  -0.53725570E-02   0.12390459E-02   0.26030700E-02   0.44993758E-02  -0.33527668E-02   0.36059525E-02   0.51421078E-02  -0.16048339E-02   0.19639873E-02   0.31241353E-02   0.37819371E-02   0.47668363E-02
  11483.903       0.62917795E-03   0.72443638E-03  -0.13139273E-03  -0.72763959E-03   0.42159662E-02   0.26589798E-02   0.11971159E-02   0.65473117E-02   0.34722626E-02   0.43348079E-02   0.72545896E-02   0.28908173E-02  -0.66516190E-02   0.34227860E-02   0.41073543E-02   0.26834776E-02  -0.14945189E-02
  11485.716       0.83253584E-03   0.52279156E-02   0.49508625E-02  -0.61363005E-03   0.79579873E-03   0.21822475E-02   0.23740891E-02   0.38188075E-03   0.34832020E-02   0.43477816E-02   0.57977093E-02   0.42346909E-02   0.19900092E-02   0.42859979E-02   0.63881919E-02   0.30764586E-02  -0.95935550E-03
  11487.576       0.87493353E-03   0.48655787E-02   0.58460346E-02   0.14623324E-02   0.55941669E-02   0.45836715E-02  -0.57121068E-04   0.51764493E-03   0.38585876E-02  -0.53508902E-02   0.41689272E-02   0.62769245E-02  -0.51214405E-02   0.78403438E-02   0.59518667E-02   0.41229040E-02   0.49254995E-02
  11489.396       0.11024962E-02   0.10097333E-01   0.95213743E-02   0.69075051E-02   0.99095782E-03   0.75970749E-02  -0.29724337E-02   0.90530630E-02   0.38636072E-02   0.48402265E-02   0.94745697E-02   0.54247248E-02   0.57918474E-02   0.47906875E-02   0.11195173E-01   0.67903169E-02   0.51717265E-02
  11491.241       0.16927888E-02   0.33764160E-02   0.54421161E-02   0.75333642E-02   0.43639157E-02   0.31872219E-03   0.25757684E-02   0.26058998E-02   0.38226096E-02  -0.21695171E-02   0.30108460E-02   0.34946182E-02   0.12215789E-02   0.40043062E-02   0.61423942E-02   0.69231617E-02   0.11073706E-01
  11493.045       0.19002919E-02   0.16029429E-02   0.81697068E-02   0.46640572E-02   0.46269114E-02  -0.66119268E-03   0.22983994E-02  -0.82513846E-03   0.51442406E-02  -0.68926816E-02   0.80622440E-02   0.29199280E-02   0.94503781E-03   0.21433329E-02   0.26699141E-02   0.17376778E-02   0.34191067E-02
  11494.861       0.21865745E-02   0.77581258E-02   0.10260141E-01   0.77625303E-02   0.68418137E-02   0.65716424E-02   0.36056370E-02  -0.70804385E-03   0.71118743E-02   0.41692919E-02   0.10117046E-01   0.37306249E-02  -0.96186934E-03   0.14963734E-02   0.11006625E-01   0.79044839E-02   0.51320038E-02
  11496.677       0.22211012E-02   0.52022572E-02   0.66209379E-02   0.77862901E-02   0.63141772E-02   0.50900859E-02   0.12663048E-01  -0.18905222E-02   0.34635724E-02   0.85129359E-02   0.21282360E-02   0.43099381E-02  -0.34897135E-03   0.73037823E-02   0.85108129E-02   0.11626319E-01   0.94986211E-02
  11498.495       0.20643173E-02   0.22821324E-02   0.10388141E-01   0.55512943E-02   0.42849369E-02   0.46607324E-02   0.10872475E-01   0.74753160E-02   0.42287970E-02   0.48931336E-02   0.19797861E-02   0.11122649E-01  -0.63862267E-03   0.58337458E-02   0.85555922E-02   0.57433140E-02   0.11582036E-01
  11500.313       0.23061119E-02   0.44660127E-03   0.16935405E-01   0.85314438E-02   0.17791832E-02   0.12546254E-02   0.10820703E-01   0.70686936E-02   0.39684576E-02   0.69237710E-02   0.88587187E-02   0.76648811E-02   0.41042279E-03   0.10251600E-01   0.60106140E-02   0.56854694E-02   0.14929468E-01
  11502.126       0.26301232E-02   0.95869908E-02   0.10305362E-01   0.50784575E-02   0.10192916E-01   0.94063198E-02   0.53740748E-02   0.53715893E-02   0.73657185E-02   0.51553096E-02   0.30385116E-02   0.88920808E-02   0.27211834E-02   0.10311107E-01   0.87758767E-02   0.60153476E-02   0.14820468E-01
  11503.968       0.29551276E-02   0.84518527E-02   0.11236391E-01   0.13224970E-01   0.59564113E-02   0.11009429E-01   0.50643065E-02   0.92464757E-02  -0.47915092E-03   0.84486693E-02   0.55763291E-02   0.27455399E-02   0.39390930E-02   0.78061825E-02   0.66540401E-02   0.57188082E-02   0.12136002E-01
  11505.828       0.30365063E-02   0.93632802E-02   0.99501801E-02   0.11578078E-01  -0.32642778E-03   0.75905615E-02   0.31626362E-02   0.85906749E-02   0.49928101E-02   0.81619164E-02   0.51708661E-02   0.38712732E-02   0.42216493E-02   0.10328604E-01   0.39259548E-02   0.62621785E-02   0.11666319E-01
  11507.671       0.40197471E-02   0.14292086E-01   0.87053276E-02   0.58235087E-02   0.13277375E-01   0.91493521E-02   0.81753721E-02   0.89338513E-02   0.23446148E-02   0.87221970E-02   0.86324243E-02   0.11062285E-01   0.60123586E-02   0.57573500E-02   0.81414056E-02   0.13046756E-01   0.10083727E-01
  11509.516       0.42349268E-02   0.12319957E-01   0.16960222E-01   0.75637104E-02   0.50884042E-02   0.48271757E-02   0.10594719E-01   0.11034619E-01   0.48980530E-02   0.14537457E-01   0.12338352E-01   0.13850967E-01   0.11620848E-01   0.60122644E-02   0.11242439E-01   0.11780867E-01   0.15131453E-01
  11511.349       0.48946481E-02   0.10374865E-01   0.12261341E-01   0.14086706E-01   0.15781846E-01   0.13161945E-01   0.78782911E-02   0.11863758E-01   0.76623977E-02   0.12570066E-01   0.12262828E-01   0.11393700E-01   0.12200450E-01   0.72036153E-02   0.79548914E-02   0.56004571E-02   0.17416930E-01
  11513.194       0.56970411E-02   0.89088493E-02   0.98725583E-02   0.15985034E-01   0.10786756E-01   0.67721495E-02   0.90287594E-02   0.15281772E-01   0.12431462E-01   0.11946622E-01   0.10402474E-01   0.96647304E-02   0.90675851E-02   0.63427678E-02   0.77255610E-02   0.92503538E-02   0.19174090E-01
  11515.028       0.64996601E-02   0.64728921E-02   0.71414955E-02   0.12752846E-01   0.36744336E-02   0.12720371E-01   0.12384627E-01   0.18999875E-01   0.15659104E-01   0.12731343E-01   0.12415445E-01   0.14690995E-01   0.60832251E-02   0.10250683E-01   0.89513358E-02   0.73747341E-02   0.12069188E-01
  11516.875       0.69841606E-02   0.16741518E-01   0.85245748E-02   0.82103832E-02   0.12983105E-01   0.12199681E-01   0.12070054E-01   0.10909907E-01   0.80913506E-02   0.18497900E-01   0.14550596E-01   0.17147655E-01   0.99175968E-02   0.15439411E-01   0.11736248E-01   0.13037978E-01   0.14711140E-01
  11518.733       0.72350336E-02   0.22441515E-01   0.96009253E-02   0.10370578E-01   0.14311870E-01   0.10414666E-01   0.13165803E-01   0.91039510E-02   0.13722366E-01   0.17971229E-01   0.16061190E-01   0.15644918E-01   0.15589615E-01   0.16494289E-01   0.14188638E-01   0.17356602E-01   0.11181895E-01
  11520.581       0.83924200E-02   0.15278315E-01   0.54892180E-02   0.50115938E-02   0.17621750E-01   0.10396921E-01   0.12763482E-01   0.52546316E-02   0.15429240E-01   0.13036836E-01   0.15436530E-01   0.18841615E-01   0.96333297E-02   0.16281963E-01   0.13722113E-01   0.16439757E-01   0.13510943E-01
  11522.429       0.94452162E-02   0.21380427E-01   0.12306795E-01   0.14750200E-01   0.96813435E-02   0.10842512E-01   0.12464611E-01   0.15406948E-01   0.12628981E-01   0.23091779E-01   0.17745566E-01   0.19635860E-01   0.96912892E-02   0.14691741E-01   0.12846597E-01   0.12458900E-01   0.17783439E-01
  11524.296       0.10826859E-01   0.14742059E-01   0.75589275E-02   0.12949907E-01   0.12374411E-01   0.16338582E-01   0.20223577E-01   0.15227583E-01   0.19261792E-01   0.24507285E-01   0.14345038E-01   0.17963042E-01   0.11453106E-01   0.17847866E-01   0.14146961E-01   0.13427182E-01   0.16978512E-01
  11526.156       0.11836045E-01   0.20899711E-01   0.89599870E-02   0.16239073E-01   0.16764607E-01   0.24655976E-01   0.18258778E-01   0.15406089E-01   0.17822985E-01   0.23385332E-01   0.15725429E-01   0.20140224E-01   0.17940328E-01   0.19064659E-01   0.14134391E-01   0.24446779E-01   0.16196983E-01
  11528.018       0.13499368E-01   0.24178657E-01   0.14862218E-01   0.14442460E-01   0.23473764E-01   0.17248161E-01   0.15068681E-01   0.30365104E-01   0.14471399E-01   0.26406076E-01   0.18760290E-01   0.23020498E-01   0.21981626E-01   0.24085492E-01   0.18168829E-01   0.26368197E-01   0.22043515E-01
  11529.875       0.14854551E-01   0.18343217E-01   0.22000832E-01   0.13936891E-01   0.23190329E-01   0.23792330E-01   0.16454967E-01   0.22821117E-01   0.17794820E-01   0.25346419E-01   0.17528930E-01   0.23435176E-01   0.22647940E-01   0.20710011E-01   0.19587994E-01   0.23422223E-01   0.20704039E-01
  11531.737       0.16827927E-01   0.23337320E-01   0.22747318E-01   0.16207767E-01   0.24211553E-01   0.21221852E-01   0.20586242E-01   0.18010233E-01   0.22294336E-01   0.27224266E-01   0.24013512E-01   0.27522317E-01   0.25579540E-01   0.23965351E-01   0.24648465E-01   0.26606281E-01   0.17418088E-01
  11533.589       0.18659736E-01   0.25888877E-01   0.23935166E-01   0.22786007E-01   0.21262985E-01   0.24253996E-01   0.17718745E-01   0.21539759E-01   0.25519545E-01   0.25720244E-01   0.28131633E-01   0.33033992E-01   0.26980757E-01   0.21996655E-01   0.28247980E-01   0.24704515E-01   0.17482861E-01
  11535.436       0.22072352E-01   0.31485130E-01   0.25379371E-01   0.23062344E-01   0.29768002E-01   0.24684277E-01   0.22054880E-01   0.25179629E-01   0.26430150E-01   0.29570234E-01   0.25692839E-01   0.35793017E-01   0.27358948E-01   0.25134885E-01   0.22585249E-01   0.28826427E-01   0.26123396E-01
  11537.307       0.25969846E-01   0.33675320E-01   0.29703571E-01   0.21266615E-01   0.29773009E-01   0.29685591E-01   0.28858034E-01   0.28036717E-01   0.33110628E-01   0.39098247E-01   0.28524927E-01   0.39274984E-01   0.36265586E-01   0.31538301E-01   0.24218064E-01   0.36479656E-01   0.29786882E-01
  11539.160       0.29424382E-01   0.34947888E-01   0.25559282E-01   0.28865825E-01   0.34473333E-01   0.39565896E-01   0.38686939E-01   0.31846616E-01   0.37741671E-01   0.37088056E-01   0.30817601E-01   0.46077554E-01   0.40334682E-01   0.32968522E-01   0.28983610E-01   0.38495647E-01   0.32971459E-01
  11541.003       0.34471736E-01   0.44391416E-01   0.32399700E-01   0.35318634E-01   0.40684883E-01   0.48449658E-01   0.44482705E-01   0.45768053E-01   0.38978160E-01   0.39781341E-01   0.36980619E-01   0.50327474E-01   0.42143287E-01   0.34873798E-01   0.38269880E-01   0.37790449E-01   0.36543548E-01
  11542.887       0.40635602E-01   0.53465313E-01   0.44005787E-01   0.41877876E-01   0.47418167E-01   0.51091055E-01   0.44954126E-01   0.43544099E-01   0.45139520E-01   0.49960982E-01   0.43872078E-01   0.52818515E-01   0.49837112E-01   0.42504837E-01   0.43591349E-01   0.39018739E-01   0.44077113E-01
  11544.743       0.48359498E-01   0.56605110E-01   0.47916748E-01   0.56977601E-01   0.49637254E-01   0.55666203E-01   0.52578784E-01   0.54588082E-01   0.54189205E-01   0.53509835E-01   0.50755727E-01   0.58506568E-01   0.57702141E-01   0.54072523E-01   0.51283191E-01   0.50994573E-01   0.55709668E-01
  11546.621       0.59699922E-01   0.66919608E-01   0.60542465E-01   0.62027683E-01   0.62113029E-01   0.63784309E-01   0.58143689E-01   0.64733449E-01   0.62704099E-01   0.63962205E-01   0.61038966E-01   0.69476843E-01   0.64959837E-01   0.66557231E-01   0.62220985E-01   0.61854710E-01   0.64293494E-01
  11548.490       0.72509654E-01   0.79544812E-01   0.71899476E-01   0.73752761E-01   0.81871851E-01   0.81700043E-01   0.73457426E-01   0.78940810E-01   0.76092885E-01   0.77455258E-01   0.72984678E-01   0.84419657E-01   0.76496472E-01   0.79438848E-01   0.79560127E-01   0.73500484E-01   0.74504787E-01
  11550.364       0.91875773E-01   0.95478846E-01   0.95160909E-01   0.92730741E-01   0.95021856E-01   0.93008423E-01   0.93752724E-01   0.95481491E-01   0.90393264E-01   0.95365093E-01   0.87599876E-01   0.10436593       0.93244202E-01   0.96648897E-01   0.97370850E-01   0.91366461E-01   0.92640219E-01
  11552.240       0.12083596       0.12312874       0.11361200       0.12484297       0.12028038       0.11657518       0.11928217       0.12365295       0.11840279       0.12463117       0.11222282       0.12854733       0.12143532       0.12166647       0.12252026       0.11726627       0.11670544
  11554.111       0.16743892       0.16739858       0.15329035       0.16483785       0.15787881       0.16042391       0.15930993       0.16280934       0.16071069       0.16418863       0.15307986       0.17029446       0.16243081       0.16173872       0.16243065       0.16161723       0.15959457
  11556.010       0.25071848       0.23712052       0.22475613       0.23116989       0.22787309       0.23319437       0.23193841       0.23425761       0.23087508       0.23617824       0.22922633       0.24497949       0.23208464       0.23347524       0.23386859       0.23983021       0.23512263
  11557.893       0.40590643       0.36738812       0.35260369       0.36001752       0.36583622       0.36535379       0.36913134       0.36751638       0.36410939       0.37083814       0.37008652       0.38052730       0.37215565       0.37502802       0.37168680       0.38350675       0.38671198
  11559.736       0.68337549       0.63174521       0.60795165       0.62297093       0.62839506       0.63252077       0.63364941       0.63074016       0.63573344       0.64160183       0.64247927       0.64866478       0.64176726       0.63634338       0.63385913       0.64816864       0.65792015
  11561.621       0.99350901        1.0811750        1.0799978        1.0862908        1.0842485        1.0896047        1.0906297        1.0909380        1.0968453        1.0893190        1.0846707        1.0725264        1.0540141        1.0161715       0.99468304       0.99404922       0.99767077
  11563.488        1.1032830        1.4182794        1.4607360        1.4338857        1.4322926        1.4264470        1.4243957        1.4245960        1.4266855        1.4081311        1.4003984        1.3829981        1.3474101        1.2897833        1.2299771        1.2084944        1.2061534
  11565.391        1.0771148        1.3665602        1.3789835        1.3701264        1.3667962        1.3629892        1.3613856        1.3591057        1.3583222        1.3534406        1.3430808        1.3326786        1.3126084        1.2872949        1.2323508        1.2034236        1.1981141
  11567.260        1.0233393        1.1442113        1.1527804        1.1488997        1.1484782        1.1489106        1.1397938        1.1341520        1.1398432        1.1420159        1.1349261        1.1280055        1.1369634        1.1523382        1.1319955        1.1029759        1.1089016
  11569.111       0.98610056        1.0090926        1.0123808        1.0113092        1.0073131        1.0092961       0.99634127       0.99923816        1.0028485        1.0098130        1.0042798        1.0046587        1.0173105        1.0437211        1.0438167        1.0223522        1.0350689
  11570.981       0.96259942       0.95771153       0.95518984       0.95735589       0.95222075       0.95222925       0.94674621       0.95230478       0.94863741       0.95564055       0.95532618       0.95577974       0.96770072       0.98501292       0.98797460       0.97544894       0.98458727
  11572.840       0.95398326       0.95458614       0.95760394       0.95665879       0.95447997       0.95145571       0.95117329       0.95063359       0.94835243       0.94885333       0.95572674       0.95290871       0.95613094       0.96617390       0.96312927       0.95372968       0.96176705
  11574.717       0.96908954       0.96011643       0.96340050       0.96212639       0.95862246       0.95495064       0.95555692       0.95388312       0.95500970       0.95439147       0.95991156       0.96165781       0.95552731       0.96163822       0.95629232       0.95114615       0.96393598
  11576.589       0.98145678       0.93967522       0.93557904       0.94349229       0.93608268       0.93711111       0.93523606       0.93315368       0.93804160       0.93792440       0.93770645       0.94274776       0.94779422       0.95678212       0.95626046       0.95492002       0.96871294
  11578.449       0.97993705       0.91037607       0.90389067       0.91041824       0.90536725       0.91073172       0.90671570       0.90160268       0.90902521       0.90971748       0.90997756       0.91774941       0.92880801       0.94033960       0.94978614       0.95572411       0.96362369
  11580.334       0.96452535       0.89162529       0.88606994       0.88270661       0.88848349       0.89176540       0.88467342       0.88513964       0.88947382       0.88792639       0.89319511       0.90221175       0.90703892       0.92164935       0.93951849       0.94056959       0.94973159
  11582.208       0.95269980       0.88281006       0.88467700       0.87806502       0.88357494       0.88459297       0.87887907       0.88626566       0.89057533       0.88489529       0.88884990       0.89665696       0.89769610       0.92353677       0.92842501       0.92848920       0.94069676
  11584.087       0.95026794       0.89208582       0.89052253       0.89216902       0.89055594       0.89079910       0.88980911       0.89364358       0.89775333       0.89609228       0.89449748       0.90158087       0.91398920       0.92809625       0.93270773       0.93858733       0.94434518
  11585.957       0.96167890       0.91015218       0.90482180       0.90822824       0.90933234       0.90482309       0.90379491       0.90518355       0.90528629       0.91048159       0.90300424       0.91731828       0.92607661       0.93912399       0.94625653       0.95167440       0.96087148
  11587.820       0.97532579       0.91918570       0.91488821       0.92062953       0.91930452       0.91673728       0.91634477       0.91885388       0.91573752       0.92152184       0.91939791       0.92983815       0.93850933       0.95306963       0.96175847       0.96842033       0.97971602
  11589.708        1.0020564       0.92499328       0.92480545       0.92795538       0.92232965       0.92717434       0.92333140       0.92541532       0.92053262       0.92780139       0.93018224       0.93740865       0.95378327       0.96915986       0.98834577       0.98960108        1.0014547
  11591.567        1.0125420       0.93228239       0.93029733       0.93296099       0.93089445       0.93079666       0.92681870       0.92894366       0.93041977       0.93360013       0.93836370       0.94389382       0.96713434       0.97446513       0.99504402        1.0012840        1.0053181
  11593.451        1.0145147       0.94352245       0.93702578       0.94188787       0.93824187       0.93670525       0.93690316       0.93658289       0.94535433       0.94367550       0.94970956       0.95092957       0.96814695       0.97762721       0.98604494       0.99550382        1.0039441
  11595.323       0.99968106       0.95289797       0.94864600       0.95618591       0.94617544       0.95126927       0.95403976       0.94993543       0.95842901       0.95929186       0.96330495       0.96336648       0.97013596       0.97498622       0.98233929       0.98822042       0.98996809
  11597.196       0.98443264       0.96311289       0.96426409       0.97570951       0.96117943       0.97079026       0.96866276       0.96605083       0.97212725       0.97136127       0.97797625       0.97022967       0.97885040       0.97415057       0.98188393       0.98347513       0.98342779
  11599.069       0.98280544       0.98631077       0.98799164       0.99607686       0.98281000       0.99048321       0.98574941       0.98476965       0.98821014       0.98933766       0.99054267       0.99044870       0.99171562       0.98305000       0.98041857       0.98308478       0.97681389
  11600.930       0.97683687        1.0091967        1.0114978        1.0117114        1.0053331        1.0050548        1.0081299        1.0035492        1.0074754        1.0044482        1.0067708        1.0067809       0.99618835       0.99334066       0.97922213       0.97404887       0.97816893
  11602.805       0.97210445        1.0293046        1.0335850        1.0272273        1.0256551        1.0228903        1.0243618        1.0269011        1.0292262        1.0225115        1.0221672        1.0169970        1.0063082       0.99559969       0.98517858       0.97304353       0.97412737
  11604.669       0.97238508        1.0457366        1.0525296        1.0450584        1.0461987        1.0442198        1.0384755        1.0470167        1.0471721        1.0381234        1.0373150        1.0289534        1.0250222        1.0079124       0.98930833       0.97376311       0.97599608
  11606.521       0.97286846        1.0585763        1.0638351        1.0613419        1.0602022        1.0602710        1.0572016        1.0607258        1.0570799        1.0508111        1.0478868        1.0411681        1.0321844        1.0134915       0.99538003       0.98149209       0.98346149
  11608.385       0.97255888        1.0699096        1.0740173        1.0724494        1.0682289        1.0687601        1.0689700        1.0651282        1.0687050        1.0642666        1.0618619        1.0502352        1.0402988        1.0229381        1.0025752       0.98997945       0.99108280
  11610.228       0.98119023        1.0746993        1.0810914        1.0763027        1.0750996        1.0659488        1.0758306        1.0760885        1.0755047        1.0674414        1.0690555        1.0548429        1.0461556        1.0277057        1.0095270        1.0010230       0.99864770
  11612.104       0.99883424        1.0764535        1.0829494        1.0746547        1.0720999        1.0631227        1.0733904        1.0750850        1.0720810        1.0650168        1.0677897        1.0607469        1.0531999        1.0367072        1.0143590        1.0115012        1.0078825
  11613.976       0.99809345        1.0737956        1.0808703        1.0676616        1.0675752        1.0630652        1.0678887        1.0673240        1.0642905        1.0612078        1.0645699        1.0583517        1.0552906        1.0430327        1.0239197        1.0226413        1.0113885
  11615.868        1.0067847        1.0682257        1.0692733        1.0644532        1.0603604        1.0596574        1.0649380        1.0606640        1.0607495        1.0596114        1.0591258        1.0546199        1.0494411        1.0359272        1.0251233        1.0268041        1.0173545
  11617.776        1.0103108        1.0532706        1.0578383        1.0519199        1.0500571        1.0510021        1.0506658        1.0515743        1.0447828        1.0460683        1.0496995        1.0410488        1.0424072        1.0386983        1.0259031        1.0177326        1.0194590
  11619.674        1.0123941        1.0409058        1.0470143        1.0428199        1.0375496        1.0366770        1.0394366        1.0425501        1.0344965        1.0358175        1.0305847        1.0321373        1.0398572        1.0287196        1.0253719        1.0163367        1.0243787
  11621.572        1.0194455        1.0270492        1.0308598        1.0254120        1.0217678        1.0226434        1.0201052        1.0224352        1.0223205        1.0224375        1.0149734        1.0210370        1.0192630        1.0170080        1.0266528        1.0150726        1.0185007
  11623.459        1.0079125        1.0133715        1.0154182        1.0138671        1.0057204        1.0079462        1.0073037        1.0105887        1.0118996        1.0115219        1.0070700        1.0109106        1.0134703        1.0183863        1.0197550        1.0110334        1.0080880
  11625.323        1.0030512       0.99577484        1.0012696       0.99780604       0.99569977       0.99688988       0.99351563       0.99549471       0.99142191       0.99632830       0.99697989       0.99877353       0.99741721       0.99883794        1.0123290       0.99752975        1.0034765
  11627.212        1.0026563       0.98219356       0.98595461       0.98279434       0.98279518       0.99272189       0.97739127       0.98068775       0.98049244       0.98569929       0.98952056       0.98661263       0.98785554       0.99885714        1.0002175       0.98606445       0.98909636
  11629.078        1.0004426       0.97557714       0.97271212       0.97050190       0.97086374       0.98035539       0.97154808       0.97105991       0.97232957       0.97334708       0.97730611       0.97660363       0.98279396       0.99324885       0.99474192       0.98228792       0.99042804
  11630.967       0.99685534       0.96107668       0.96939985       0.96993652       0.96090705       0.96725700       0.96343607       0.96735560       0.96570573       0.96955878       0.96689443       0.96900125       0.97844039       0.98062976       0.99002686       0.98347119       0.99065240
  11632.833       0.98779012       0.96047917       0.96506912       0.96253190       0.96091228       0.96102278       0.95976786       0.96415302       0.96240332       0.96219571       0.97196813       0.96134800       0.97713977       0.97539321       0.99241514       0.98348219       0.98074150
  11634.719       0.98172404       0.96024493       0.96159123       0.95949059       0.95649407       0.96151970       0.95857349       0.95673051       0.95676458       0.96459470       0.96330000       0.95362876       0.96484240       0.97207482       0.98422115       0.97713322       0.97834467
  11636.628       0.97529653       0.95958239       0.95999830       0.95867923       0.95676143       0.95987429       0.95649654       0.95429701       0.95913600       0.96171438       0.95650527       0.95858206       0.97133367       0.96878701       0.98238667       0.97129035       0.98167315
  11638.520       0.96752671       0.95437987       0.95488837       0.95707809       0.95755872       0.96040955       0.95871540       0.95509500       0.95877379       0.96178182       0.95726121       0.95764960       0.95978245       0.97015294       0.97964272       0.96852069       0.97170489
  11640.425       0.96861289       0.95769246       0.96314786       0.95727207       0.95741722       0.95803034       0.96035304       0.95943801       0.95819021       0.95907046       0.95753909       0.96535328       0.96454105       0.97470030       0.97240393       0.96427845       0.97928918
  11642.318       0.96064437       0.96286919       0.96666608       0.96441364       0.95808214       0.96083545       0.95812505       0.96002944       0.96054044       0.95822431       0.96005695       0.96349509       0.96777321       0.97726682       0.96694039       0.96512300       0.97809695
  11644.217       0.95908066       0.96504853       0.96646850       0.96601615       0.95936840       0.96484376       0.95936216       0.95928139       0.96162896       0.95710472       0.96067352       0.96215423       0.96611408       0.96781644       0.97215450       0.96183199       0.97435588
  11646.124       0.95595810       0.96698682       0.97278888       0.96405150       0.96299140       0.96801223       0.95631349       0.95998824       0.96540919       0.95725988       0.95961926       0.96225718       0.96212459       0.96266814       0.97063717       0.96522380       0.96987710
  11648.014       0.95944095       0.96500449       0.96734894       0.95999989       0.96035305       0.96623195       0.95195083       0.96425599       0.96242976       0.95872985       0.96369098       0.95988435       0.96813755       0.96908314       0.96933108       0.96752620       0.96562770
  11649.916       0.96659931       0.96249254       0.96631835       0.96114175       0.96165554       0.96903957       0.95830947       0.96575495       0.96856631       0.95426728       0.95996207       0.95976012       0.96606838       0.96556650       0.96451725       0.97465815       0.97288192
  11651.835       0.97194408       0.96241062       0.97193742       0.96335176       0.95879540       0.97044473       0.96852126       0.96471416       0.96775240       0.95894433       0.96284417       0.95919045       0.97768924       0.97236054       0.96714950       0.97095717       0.97090724
  11653.739       0.97985674       0.97390878       0.97370952       0.97136991       0.96678236       0.97457923       0.97600617       0.97165607       0.97039686       0.96526065       0.96736430       0.96225863       0.97639255       0.97653039       0.97308987       0.97671873       0.97710270
  11655.660       0.98299329       0.97279706       0.97713996       0.97172849       0.97215097       0.97526167       0.97129027       0.98139531       0.97278104       0.97595819       0.96858811       0.97389116       0.97652754       0.97580690       0.97249474       0.98236527       0.98628808
  11657.577       0.98474676       0.97519556       0.98039983       0.97670767       0.97262383       0.97706395       0.97420074       0.97842003       0.97967632       0.97697654       0.96887227       0.98281077       0.98881881       0.98091356       0.97833125       0.98331447       0.98588917
  11659.499       0.99150203       0.98119191       0.98033790       0.98150634       0.97658491       0.97701880       0.97941973       0.98255123       0.98444085       0.98189587       0.97821054       0.98866429       0.98147033       0.99082985       0.98614626       0.98743857       0.99201130
  11661.434       0.99248351       0.98773045       0.98943889       0.99316575       0.98331513       0.97675964       0.98593517       0.98690411       0.98407511       0.99263356       0.98714207       0.98990903       0.99173474       0.99512661       0.99013641       0.99032517       0.98768882
  11663.364       0.99611136       0.99385955       0.99511148       0.99615448       0.98378743       0.98831277       0.98474015       0.99138694       0.98459018       0.99187634       0.99434033       0.99108337       0.99439993       0.98834834       0.98496612       0.98726454       0.99051158
  11665.295       0.99041346       0.99719833        1.0019950       0.99589186       0.98697714       0.99897456       0.99587618       0.99219316       0.99266029       0.99039757       0.98600876       0.99109206       0.99295914       0.99491800       0.98888000       0.98918694       0.98865220
  11667.261       0.98686595        1.0023745        1.0074928       0.99827288       0.99257342        1.0070034        1.0069936       0.99495706       0.99833948        1.0020304        1.0004068        1.0001773       0.99696090       0.99407053       0.99357016       0.99482594       0.99782800
  11669.169       0.98842597        1.0056864        1.0082040        1.0049448        1.0057289        1.0103452        1.0096884        1.0031228        1.0047927        1.0137397       0.99848519        1.0040623       0.99770703        1.0000989       0.99419328       0.99550706       0.98896901
  11671.108       0.98749411        1.0095296        1.0134964        1.0118768        1.0054374        1.0110064        1.0089174        1.0055143        1.0088900        1.0079890        1.0045604        1.0056895        1.0057386       0.99941997       0.99629654       0.99224403       0.98975745
  11673.035       0.98563771        1.0179672        1.0167348        1.0188689        1.0058738        1.0179906        1.0151007        1.0079564        1.0155613        1.0189134        1.0040414        1.0059139        1.0066511        1.0032205       0.99291933       0.99785201       0.99234031
  11674.957       0.98460799        1.0219972        1.0227697        1.0192220        1.0115055        1.0132004        1.0166569        1.0153259        1.0083043        1.0174854        1.0089209        1.0032241        1.0084779        1.0052052       0.98894336       0.99020925       0.99318116
  11676.891       0.98460730        1.0213866        1.0221831        1.0211326        1.0208710        1.0147509        1.0195868        1.0109894        1.0121064        1.0111518        1.0154797        1.0102779        1.0172401        1.0001014       0.99705484       0.98836591       0.99720715
  11678.826       0.98887927        1.0215754        1.0195341        1.0237312        1.0149981        1.0222106        1.0185206        1.0188703        1.0273347        1.0155157        1.0153542        1.0108112        1.0060128        1.0074433       0.99153711       0.99360127       0.99598114
  11680.775       0.98758377        1.0255440        1.0223036        1.0226570        1.0175683        1.0218806        1.0243434        1.0156467        1.0199183        1.0195147        1.0167821        1.0177511        1.0046940        1.0070707        1.0006893       0.99369585        1.0073121
  11682.711       0.98954037        1.0216675        1.0188655        1.0207852        1.0155838        1.0174057        1.0209080        1.0185854        1.0152986        1.0170084        1.0235482        1.0168061        1.0128782        1.0069398        1.0047333       0.99338094       0.99307348
  11684.624       0.99463559        1.0126098        1.0160247        1.0179812        1.0199517        1.0135025        1.0152307        1.0121308        1.0164152        1.0161597        1.0189524        1.0135645        1.0036635        1.0026626       0.99934659        1.0020939       0.99639787
  11686.543       0.99474591        1.0096298        1.0155030        1.0147428        1.0132012        1.0095311        1.0151947        1.0118076        1.0163567        1.0105176        1.0076467        1.0093453        1.0029550        1.0012581        1.0006733       0.99348237       0.99710509
  11688.464       0.99324411        1.0103758        1.0183030        1.0116768        1.0103194        1.0085995        1.0103690        1.0052802        1.0115758        1.0056831        1.0019968        1.0049405        1.0033562       0.99642375        1.0045636       0.98935734       0.99197703
  11690.373       0.98972319        1.0126536        1.0083349        1.0103583        1.0076701        1.0035205        1.0091038        1.0001875        1.0117245        1.0016542        1.0043960       0.99948065        1.0084320        1.0055316       0.99786645       0.99482348        1.0025772
  11692.313       0.99030831        1.0090684        1.0068389        1.0054395        1.0094393        1.0036124        1.0044838       0.99904592        1.0061756        1.0052229       0.99810971       0.99913076        1.0033677       0.98905826       0.99554359       0.99269590        1.0003587
  11694.236       0.98468616       0.99901440        1.0037186       0.99901082        1.0036152       0.99657646       0.99789199       0.99870005        1.0032980        1.0045787        1.0048558       0.99892025       0.99549468       0.98738120       0.98983514       0.98988125       0.99012968
  11696.165       0.97958386       0.99543968        1.0006660        1.0010148       0.99820772       0.99152101       0.99355702       0.99985952        1.0009051       0.99554150       0.99592634       0.99363182       0.99481876       0.98909076       0.98910320       0.99126896       0.99025904
  11698.124       0.97892358       0.99534775        1.0015042        1.0012699       0.98689910       0.99918884       0.99383822       0.99931090        1.0010862       0.99315047       0.99073035       0.99370755       0.99890577       0.98537421       0.99369441       0.99149996       0.98532061
  11700.061       0.97414474       0.99545142       0.99493226       0.99752259       0.98968458       0.99417211        1.0032149       0.99452891       0.99603248       0.99632882       0.98900209       0.99427031       0.99399392       0.99304063       0.99128899       0.98916031       0.98204739
  11702.015       0.96840385       0.99248042       0.99446284       0.99362032       0.99468390       0.98998043       0.99668267       0.99053614       0.99724328       0.99445235       0.99099297       0.99020379       0.99238656       0.98886985       0.98877066       0.98805366       0.98392057
  11703.947       0.96709551       0.98846536       0.99655894       0.99285726       0.98817574       0.99072769       0.98762169       0.98868112       0.99945544       0.99494264       0.98510740       0.98597973       0.98678376       0.98682054       0.98209521       0.97929303       0.98335115
  11705.844       0.96763861       0.99491729       0.99000273       0.98480847       0.98477659       0.98462764       0.98958583       0.99279420       0.98759905       0.98881969       0.99321883       0.98175161       0.98735131       0.98500341       0.98176550       0.98177243       0.98230983
  11707.783       0.97116809       0.99427269       0.98894354       0.98543757       0.98636300       0.99012751       0.98715494       0.98859677       0.99286611       0.98552584       0.98629017       0.98521351       0.98952896       0.99057453       0.97885724       0.98237116       0.98524108
  11709.704       0.97242039       0.99050563       0.98324826       0.98345397       0.98190314       0.98335386       0.98321795       0.99050573       0.99089634       0.99255672       0.98100896       0.98868336       0.98326676       0.98853755       0.97850283       0.98140028       0.98840426
  11711.644       0.97543555       0.98995772       0.98401643       0.98532861       0.98446597       0.98343468       0.98755363       0.98301057       0.98870222       0.99457674       0.99261937       0.98291767       0.98864183       0.98519512       0.98493929       0.97591132       0.98895190
  11713.573       0.97995073       0.98366101       0.98460816       0.98265883       0.98362937       0.97582349       0.97894836       0.98547438       0.98854801       0.98617228       0.98462649       0.98247003       0.98701334       0.99342563       0.98798935       0.98610989       0.98003910
  11715.490       0.98232932       0.98476475       0.98224324       0.97808388       0.98553021       0.97969712       0.98753365       0.98394273       0.97716599       0.98079887       0.98475202       0.98020514       0.98806190       0.99308794       0.98988407       0.98835356       0.98721801
  11717.444       0.98525681       0.98207038       0.98172432       0.98191944       0.98115707       0.98503038       0.98288723       0.98568588       0.98696178       0.97632291       0.99072507       0.98031548       0.98824071       0.99398444       0.99194920       0.99083704       0.98670849
  11719.388       0.98760002       0.98416722       0.97976383       0.98397284       0.98122811       0.98451717       0.98439891       0.98464576       0.98389689       0.99208952       0.97966066       0.98684669       0.98614414       0.99536345       0.98342121       0.99863180       0.99908405
  11721.295       0.98529575       0.98674909       0.97986216       0.98388135       0.98194111       0.98936607       0.98284460       0.98505975       0.98796292       0.98448838       0.98884118       0.98928314       0.99738775       0.99421702       0.98675513       0.99592620       0.99404914
  11723.228       0.98662189       0.98625792       0.97895993       0.99096315       0.98604835       0.98270222       0.98134135       0.98630419       0.98650567       0.98341108       0.98690500       0.98734916       0.99304408       0.98971505       0.98642807       0.99740175       0.99641946
  11725.154       0.99405469       0.98446830       0.98679114       0.98077007       0.98873701       0.98514984       0.98275147       0.98729743       0.98563435       0.99064787       0.99108515       0.98613711       0.99536523       0.99312308       0.98968077       0.99389339       0.98966932
  11727.081       0.99768620       0.98324341       0.98569258       0.98125992       0.98825715       0.99204627       0.98390540       0.97979527       0.98996081       0.98635278       0.98787576       0.98285196       0.98734654       0.99869924       0.99582665        1.0008829       0.99309753
  11729.010       0.99843216       0.98641926       0.98054156       0.98485294       0.98642944       0.98564292       0.98890765       0.98550537       0.99044388       0.98947366       0.98651236       0.99241282       0.99927145        1.0004724       0.99150788        1.0020513       0.99402991
  11730.938       0.99785649       0.98295883       0.98222957       0.98412497       0.98720311       0.98666111       0.99069348       0.98514625       0.98097441       0.98862177       0.99108336       0.98889516       0.99281774       0.99510777       0.99349276       0.99717737       0.99940381
  11732.880       0.99966157       0.98291747       0.98326402       0.98867632       0.99121011       0.99073218       0.99191570       0.98968032       0.98361597       0.99230511       0.98664837       0.99174890       0.99466521       0.99619587       0.99125852        1.0018578       0.99647913
  11734.810        1.0004376       0.98618200       0.98844248       0.99424175       0.98799512       0.98739380       0.99190208       0.98950906       0.98931730       0.99069869       0.98715538       0.99290414       0.99823412        1.0006418       0.99625759        1.0034020       0.99690041
  11736.758       0.99597289       0.99024048       0.98879140       0.99335048       0.99038152       0.99005911       0.99044422       0.99051688       0.99824980       0.99422161       0.99346050       0.99622232       0.99820213        1.0066359        1.0051247        1.0032784       0.99960270
  11738.720       0.99426246       0.99193134       0.99119871       0.99523744       0.99305758       0.99157317       0.98866142       0.99105390       0.98954344       0.99216204       0.99965234       0.99794839       0.99450286        1.0056031        1.0039897        1.0022282        1.0117496
  11740.658       0.99137991       0.99094395       0.99133764       0.99838860       0.99321708        1.0001875       0.99450783       0.99941206       0.99945313       0.99411257       0.99833674        1.0032101       0.99691798        1.0012973        1.0109139        1.0109271        1.0084184
  11742.608       0.99502102       0.98679132       0.99387586        1.0048701       0.99740532        1.0088693       0.99849299        1.0041871       0.99903920        1.0018130        1.0049385        1.0011873        1.0004388        1.0090765        1.0116842        1.0075553        1.0065963
  11744.554       0.99162294       0.99745777        1.0004204        1.0006037       0.99883183        1.0043386       0.99869326        1.0033153        1.0036648        1.0066869        1.0046057        1.0075722        1.0049198        1.0030968        1.0062384        1.0035388        1.0103854
  11746.488       0.99591228       0.99939019       0.99842612        1.0036004        1.0042321        1.0074735        1.0054650       0.99919820        1.0041225        1.0013762        1.0088083        1.0077963        1.0042864        1.0096604        1.0010391        1.0094077        1.0070465
  11748.458        1.0014510       0.99825520        1.0053902        1.0117829        1.0100425        1.0072507        1.0077078        1.0126438        1.0050413        1.0127188        1.0111558        1.0075901        1.0117332        1.0083606        1.0104489        1.0079439        1.0153499
  11750.387       0.99797642        1.0013409        1.0076949        1.0106890        1.0121035        1.0156274        1.0054687        1.0064431        1.0081195        1.0111145        1.0088793        1.0122500        1.0158498        1.0130953        1.0138595        1.0170330        1.0152313
  11752.347       0.98766010        1.0092493        1.0187291        1.0169873        1.0125653        1.0156690        1.0131534        1.0107800        1.0107366        1.0196477        1.0073106        1.0132421        1.0158528        1.0153409        1.0129403        1.0170202        1.0135973
  11754.301       0.97905022        1.0217023        1.0243608        1.0245095        1.0183000        1.0212431        1.0191131        1.0237382        1.0174470        1.0229443        1.0174081        1.0212993        1.0230840        1.0144400        1.0184241        1.0160211        1.0209785
  11756.239       0.95891238        1.0270788        1.0299576        1.0312571        1.0284439        1.0273754        1.0252209        1.0316087        1.0269344        1.0282781        1.0272527        1.0239098        1.0280066        1.0215483        1.0267721        1.0212002        1.0320171
  11758.195       0.96054225        1.0161300        1.0198915        1.0235286        1.0135539        1.0241051        1.0225663        1.0215601        1.0232718        1.0193174        1.0243526        1.0131921        1.0161249        1.0055552        1.0101877        1.0041796        1.0050956
  11760.139        1.0091725        1.0054940        1.0062037        1.0056655        1.0039053        1.0050456        1.0099167        1.0001210        1.0039462        1.0024257       0.99988246        1.0029995       0.99318042       0.99724113       0.99584478       0.99396974       0.99885286
  11762.090        1.0140039        1.0041496        1.0058999        1.0056874        1.0037987        1.0052486        1.0059552        1.0040360        1.0014759        1.0059042       0.99506882       0.99825308       0.99713261       0.99796730        1.0019892       0.99882609       0.99530026
  11764.048        1.0079277        1.0050261        1.0106434        1.0080238        1.0059921        1.0089990        1.0154412        1.0065317        1.0052755        1.0037599        1.0074323       0.99841380       0.99504236       0.99794018       0.99335414       0.99364055       0.99680165
  11765.988        1.0035119        1.0092055        1.0131964        1.0099279        1.0076254        1.0156193        1.0145347        1.0076945        1.0085605        1.0062026        1.0048548        1.0034958        1.0051725        1.0026421       0.99878130       0.99795275       0.99732588
  11767.929       0.99755568        1.0107332        1.0074504        1.0166117        1.0077976        1.0092454        1.0094542        1.0127789        1.0068374        1.0120529        1.0033935        1.0128252        1.0018737        1.0001918       0.99039286       0.99545773       0.99243069
  11769.883       0.99097201        1.0091089        1.0062203        1.0103827        1.0088138        1.0145102        1.0071262        1.0155769        1.0086921        1.0103804        1.0039975        1.0122897        1.0075440        1.0042726       0.99428872       0.99367820       0.99589240
  11771.819       0.98812350        1.0098350        1.0105504        1.0155988        1.0099008        1.0084531        1.0100833        1.0173987        1.0095832        1.0138575        1.0070639        1.0086637        1.0009090       0.99777316       0.99705224       0.99554891       0.98898264
  11773.781       0.98859174        1.0117115        1.0104018        1.0159489        1.0106715       0.99950896        1.0126031        1.0153787        1.0066039        1.0078880        1.0037697        1.0122162        1.0019339       0.99826801       0.99979595       0.99890149       0.99323237
  11775.712       0.98363191        1.0107127        1.0059254        1.0123083        1.0125427        1.0119888        1.0159487        1.0113983        1.0137232        1.0120367        1.0052599        1.0133812        1.0022611        1.0002749        1.0024129       0.99961788       0.99612437
  11777.669       0.97832805        1.0097819        1.0106412        1.0165627        1.0134786        1.0121333        1.0162459        1.0150110        1.0095984        1.0188812        1.0080279        1.0090007        1.0069274        1.0043555       0.99602187       0.99797974        1.0094468
  11779.619       0.97779049        1.0127685        1.0115526        1.0110925        1.0094793        1.0031090        1.0106617        1.0153597        1.0006498        1.0073396        1.0027901        1.0032398       0.99520027       0.99514145       0.99325366       0.99712229       0.99924697
  11781.577       0.98162002        1.0045098        1.0099703        1.0088888        1.0067376       0.99976581        1.0093011        1.0103863        1.0093247        1.0091261        1.0042806        1.0035603       0.99891668       0.99349495       0.98498337       0.99424651       0.99143125
  11783.560       0.98318027        1.0073060        1.0118687        1.0153132        1.0053505        1.0089389        1.0131559        1.0081895        1.0090920        1.0045267       0.99867413        1.0095368        1.0078284       0.99677375       0.99455003       0.99526543       0.99343993
  11785.531       0.98088620        1.0140175        1.0088674        1.0094577        1.0077016        1.0039332        1.0052421        1.0131289        1.0060042        1.0026043        1.0021485        1.0032530       0.99951753       0.98920477       0.99761175       0.99378590       0.99500838
  11787.491       0.97728446        1.0153350        1.0170580        1.0167544        1.0107047        1.0050475        1.0026170        1.0092451        1.0091427        1.0084218       0.99975037        1.0020628        1.0052215        1.0019035       0.99788384       0.99333415       0.99803749
  11789.475       0.96406203        1.0168624        1.0171872        1.0135780        1.0102015        1.0084893        1.0111920        1.0139295        1.0084761        1.0083558        1.0110865        1.0081569        1.0021649        1.0078301        1.0098251        1.0010236        1.0093423
  11791.436       0.94883150        1.0263580        1.0157615        1.0233394        1.0109415        1.0162198        1.0160525        1.0207965        1.0249899        1.0180470        1.0279639        1.0224952        1.0088271        1.0174933        1.0172038        1.0100896        1.0188694
  11793.434       0.98193183        1.0063753        1.0041261        1.0055976        1.0043001       0.99437716       0.99861388        1.0032733       0.99742763        1.0001121        1.0056516        1.0002900       0.99073148       0.99334579       0.99140510       0.99775975       0.99677471
  11795.403       0.99573516       0.99935756        1.0026772       0.99966248        1.0002514       0.99517962       0.99284696       0.99591834       0.99571095       0.99808360       0.99978498       0.99927826       0.99326210       0.98870893       0.99938392       0.99071709       0.99273194
  11797.372        1.0018250       0.99392405        1.0001207       0.99408970       0.99580202       0.99076699       0.99232755       0.99295029       0.99297061       0.99528320       0.99737886       0.99662056       0.99984277       0.99445281        1.0058493       0.99741819       0.99129125
  11799.348        1.0071269       0.99779700       0.99695376       0.99047963       0.99880126       0.99139265       0.99582629       0.99212816       0.99978256       0.99763043       0.99831748       0.99709876       0.99870612        1.0020689       0.99811090       0.99839570       0.99898848
  11801.336        1.0056548       0.99974294       0.99007088       0.99603068        1.0002984       0.99324819        1.0006065       0.99654092       0.99837199       0.99357922       0.99737546       0.99592706       0.99707021        1.0033688        1.0007505        1.0077936       0.99923975
  11803.289        1.0068873        1.0044001       0.99474197       0.99983550        1.0009391       0.99559971       0.99898225        1.0036072       0.99162786       0.99999831       0.99894721       0.99310061       0.99944807       0.99888104        1.0065516        1.0079692        1.0077612
  11805.262        1.0086657        1.0058617        1.0028912       0.99832295       0.99701905        1.0028736       0.99864703       0.99427436       0.99382794       0.99906337       0.99536229       0.99846997       0.99468793        1.0030105        1.0064677        1.0076635        1.0060861
  11807.198        1.0051048        1.0034675        1.0009906        1.0008512       0.99731717       0.99972875        1.0031665        1.0000431        1.0062204       0.99698882       0.99878693        1.0019147        1.0050084        1.0096504        1.0089486        1.0066957        1.0110416
  11809.140        1.0082631        1.0046308        1.0001086        1.0019310       0.99556401        1.0035921        1.0027904        1.0001478        1.0036762        1.0033798        1.0057228        1.0027521        1.0120151        1.0019475        1.0127616        1.0072117        1.0153379
  11811.095        1.0279361       0.99741220       0.99903446       0.99541206       0.99625516       0.99626691       0.99537613       0.99161120        1.0019768       0.99448124       0.99962016        1.0052868        1.0026519       0.99851969        1.0061525        1.0101794        1.0087972
  11813.040        1.0353093       0.99111631       0.99710899       0.99645258       0.99456456       0.99223136       0.99303531       0.99135948       0.99825718       0.99063421       0.99166314       0.99383916       0.99770749       0.99843478        1.0032541        1.0054695       0.99653189
  11815.015        1.0360716       0.99290418       0.98855642       0.99516484       0.99442254       0.99608007       0.99442559       0.99134507       0.99198065       0.99110767       0.99073839       0.99708202        1.0004021       0.99293653        1.0055211       0.99951685        1.0019771
  11816.966        1.0371525       0.99064164       0.99371582       0.99795917       0.99071461       0.98919587       0.99252856       0.98504949       0.99107126       0.99296375       0.99194446       0.99934859       0.99686912        1.0008788        1.0033002        1.0021806        1.0024019
  11818.936        1.0351296       0.99431050       0.99484719       0.99630005       0.98954762       0.99419334       0.99340364       0.98953574       0.99529575       0.99956252       0.99730264       0.99621203       0.99621926       0.99225992        1.0106546        1.0015860        1.0050729
  11820.913        1.0332105       0.99819275        1.0008219       0.99905253       0.99179715       0.99255710       0.98836399       0.99309933       0.99891454       0.99883511        1.0017535       0.99895289       0.99672622       0.99625692       0.99866628        1.0025180       0.99745849
  11822.873        1.0302128       0.99451114       0.99865635       0.99180714       0.99371357       0.99445163       0.98685945       0.99224956       0.99831247       0.99490727       0.99815927        1.0004981        1.0018003       0.99944873        1.0019489        1.0089184        1.0074054
  11824.840        1.0265826       0.99986931       0.99654004       0.99310752        1.0004778       0.99643008       0.99688171       0.99149210        1.0000940       0.99262319       0.99896885       0.99643501       0.99985554        1.0014240        1.0040176       0.99690754        1.0046484
  11826.800        1.0238414        1.0033267       0.99680708       0.99091577       0.99904565       0.99613503       0.99198180       0.99603640       0.99950395       0.99618173       0.99881223        1.0006160       0.99443869       0.99436810        1.0015300       0.99678079        1.0051233
  11828.743        1.0166687        1.0031831        1.0010867       0.99434774       0.99744404       0.99758670       0.99995924        1.0007342       0.99544789       0.99679241       0.99285986       0.99626120        1.0037248       0.99640519        1.0023403       0.99982176        1.0023316
  11830.724        1.0116628        1.0011596       0.99530577       0.99439530        1.0036699       0.99629637        1.0029049       0.99904247       0.99556881       0.99315616        1.0022141       0.98799418       0.99471719       0.99618652       0.99785328       0.99704903        1.0071501
  11832.662        1.0073139        1.0029554       0.99768636        1.0043449        1.0022785        1.0010950        1.0023536       0.99411746        1.0008829        1.0015167        1.0018757       0.99043428       0.99656980       0.99672684       0.99840801       0.99282301        1.0005254
  11834.638        1.0021281        1.0059210       0.99921341       0.99788522        1.0000995       0.99966254       0.99751572       0.99931935        1.0009002       0.99770628        1.0005166       0.99549284        1.0002902        1.0010448        1.0073618       0.99145473        1.0024966
  11836.577        1.0001823        1.0039277        1.0027515       0.99654104        1.0035102       0.99342552        1.0054113        1.0020459        1.0001287       0.99727989       0.99432699       0.99702467        1.0001835        1.0019478       0.99836900       0.99076574       0.99845871
  11838.536       0.99800517        1.0015934        1.0024307       0.99874700        1.0042130       0.99835642        1.0000514        1.0015680        1.0031228        1.0020415       0.99959772       0.99975997        1.0019455        1.0044623       0.99797037        1.0006274       0.99586512
  11840.508       0.99654017       0.99923073        1.0020947        1.0001771        1.0046155        1.0020240        1.0023541        1.0031577        1.0055182        1.0072350        1.0033274       0.99748820        1.0007342       0.99901529       0.99555759       0.99594073       0.99905518
  11842.474       0.99361996        1.0039114        1.0073637        1.0055659        1.0074890        1.0020952        1.0089043       0.99995695        1.0041520        1.0070006        1.0013237       0.99706046        1.0017388        1.0028762       0.99888400        1.0023397       0.99437741
  11844.434       0.99385733        1.0062640        1.0099654        1.0052440        1.0080055        1.0043764        1.0097065        1.0052370        1.0055309        1.0013095        1.0027101        1.0060609       0.99985603        1.0016835        1.0055182        1.0018935        1.0066630
  11846.390       0.99137859        1.0049147        1.0113228        1.0079678        1.0054190        1.0052517        1.0064602        1.0051683        1.0047010        1.0017491        1.0061901        1.0091614        1.0092138        1.0018120        1.0058348        1.0047199        1.0017198
  11848.333       0.99153043        1.0066318        1.0086572        1.0002957        1.0110051        1.0063905        1.0041146        1.0072654        1.0065153        1.0068078        1.0079869        1.0095644        1.0087508        1.0013871        1.0047649        1.0047216        1.0081110
  11850.307       0.98852573        1.0091236        1.0117160        1.0047766        1.0112761        1.0090503        1.0080267        1.0103275        1.0073643        1.0072019        1.0073810        1.0111975        1.0062673       0.99585905       0.99984120       0.99902508        1.0080698
  11852.259       0.98371457        1.0146561        1.0099484        1.0096960        1.0105456        1.0071267        1.0136177        1.0147964        1.0113327        1.0107190        1.0117712        1.0188841        1.0177421        1.0101012        1.0074746        1.0045473        1.0069642
  11854.229       0.97299010        1.0192548        1.0123809        1.0117391        1.0152156        1.0237054        1.0193900        1.0189546        1.0208915        1.0172215        1.0190525        1.0139578        1.0195810        1.0179907        1.0194379        1.0054384        1.0098742
  11856.188       0.94950205        1.0292550        1.0224831        1.0214001        1.0282595        1.0256558        1.0294529        1.0271292        1.0301434        1.0262696        1.0203371        1.0242125        1.0299623        1.0254496        1.0216931        1.0260524        1.0124840
  11858.165       0.94061613        1.0330976        1.0322997        1.0270601        1.0293465        1.0256858        1.0339070        1.0234935        1.0303794        1.0255134        1.0275721        1.0353483        1.0305703        1.0275337        1.0274505        1.0265528        1.0186065
  11859.169       0.95953727        1.0206248        1.0211201        1.0254194        1.0219797        1.0242091        1.0253045        1.0187144        1.0266655        1.0217532        1.0281400        1.0306009        1.0229546        1.0189629        1.0170996        1.0182543        1.0108632
  11861.141        1.0033910        1.0021334        1.0091133       0.99973911        1.0092458        1.0057345        1.0065346        1.0042351        1.0102951        1.0101453        1.0034611        1.0082568        1.0074067       0.99619297        1.0065419       0.99912279       0.99418291
  11863.127       0.99845369       0.99306657       0.99791260       0.98174241       0.99145972       0.99290984       0.98515760       0.99523101       0.98853721       0.98620295       0.99000581       0.98773545       0.99025677       0.98458569       0.98400929       0.98374018       0.97965549
  11864.132       0.99754944       0.99240461       0.99201136       0.98380469       0.99116455       0.98913261       0.99005923       0.99354794       0.98872608       0.98267179       0.98754485       0.98367142       0.98372880       0.98463989       0.98390134       0.98195552       0.97479067
  11866.124        1.0022700       0.99682835       0.98765921       0.99394071       0.99551050       0.99160792       0.99316637       0.99492655       0.99090315       0.98895941       0.99244672       0.98938250       0.98792271       0.99024527       0.98777927       0.98554119       0.97718181
  11868.099        1.0093796        1.0011737       0.99751707       0.99584617       0.99876611       0.99743935       0.99510962        1.0034117       0.99217403       0.99723142       0.99903234       0.99285284       0.99069598       0.99447901       0.98709421       0.98834193       0.98525522
  11870.081        1.0100128       0.99909716        1.0038348       0.99341238       0.99836499       0.99739129       0.99781401        1.0032894       0.99476989       0.99746289       0.99335582       0.99775298       0.99306585       0.98741053       0.98762338       0.98936269       0.99270725
  11872.045        1.0111952       0.99915899        1.0014337       0.99488626       0.99310279       0.99895941       0.99748306        1.0000254       0.99827057       0.99797166       0.99409221       0.99996712       0.99714664       0.99526164       0.99438434       0.99511368       0.98597343
  11874.009        1.0138378       0.99611325        1.0001738       0.99857149       0.99313089        1.0016059       0.99626778        1.0002440       0.99620097       0.99689329       0.99716681       0.99584966       0.99611716       0.99932051       0.99428722       0.99806493       0.98774574
  11875.998        1.0147955       0.99565288       0.99688906        1.0010631       0.99702351        1.0019442       0.99226776        1.0005922       0.99793982       0.99546970        1.0004704       0.99219331       0.99788976       0.99398338       0.99150187       0.99692750       0.99322532
  11877.976        1.0171283       0.99602173        1.0006784       0.99740240       0.99589662        1.0016164       0.99492510       0.99155333        1.0000621       0.99256164       0.99968665       0.99167939       0.99423789       0.99417873       0.99266083       0.99896180       0.98768360
  11878.978        1.0181427        1.0002390        1.0034976       0.99702211       0.99520395        1.0028777       0.99610572       0.99168862        1.0024514       0.99313046       0.99712440       0.99271946       0.99137261       0.99496181       0.99519126       0.99836074       0.99058419
  11879.980        1.0192089       0.99987181        1.0012072       0.99741482       0.99621485        1.0045143       0.99440893       0.99114801        1.0069981       0.99554757       0.99738589       0.99176444       0.99240016       0.99361743       0.99773251       0.99363709       0.99268507
  11881.966        1.0220524       0.99992980       0.99321716       0.99070141       0.99733672       0.99895401       0.99450445       0.99059890        1.0050710       0.99389593       0.99515460       0.99260629       0.99453577       0.99959660       0.99527764       0.99831386       0.99282329
  11883.940        1.0238842        1.0000048       0.99136369       0.99628136       0.99621779       0.99594927       0.99243893        1.0005742       0.99511561       0.99651311       0.99580189       0.99637194       0.99179640        1.0010691       0.98913183       0.99517227       0.99616747
  11885.926        1.0258151       0.99881588       0.99962839       0.99269038       0.99765047        1.0013635       0.99793902       0.99748667       0.99868857       0.99534035       0.99405549       0.99790684       0.99317802       0.99922297       0.99043309       0.99831018       0.99518602
  11887.914        1.0281610       0.99797966        1.0034687       0.99769461       0.99977815       0.99781036       0.99492330       0.99918967        1.0003419       0.99218140       0.99673459       0.99524380       0.99638900       0.99658006       0.99423863       0.99932643       0.99309916
  11889.884        1.0295332       0.99886607       0.99944034       0.99442202       0.99664522        1.0023636       0.99412626       0.99744208       0.99861752       0.99420663       0.99615492       0.99818417       0.99870261       0.99767875       0.99713361       0.99667742       0.99093695
  11890.887        1.0310834        1.0005271        1.0005747       0.99751954       0.99822855       0.99891995       0.99618157       0.99194563       0.99831942       0.99481609       0.99822926       0.99976058       0.99892972       0.99563304       0.99879360       0.99850762       0.99570607
  11892.870        1.0312839       0.99820548       0.99716740       0.99705543       0.99918604       0.99578371        1.0018425       0.99321385       0.99801015       0.99354515        1.0013481       0.99719626       0.99786827       0.99543148        1.0008674        1.0014856       0.99829654
  11894.848        1.0315995        1.0007960       0.99551680       0.99484925        1.0014952       0.99782990        1.0026637       0.99707499       0.99643752       0.99584961       0.99416678       0.99181403       0.99999370        1.0003718        1.0005869        1.0040055        1.0025204
  11896.845        1.0301878       0.99812273       0.99870140       0.99577665       0.99712618       0.99614298       0.99679479       0.99839980       0.99823474       0.99673034        1.0018421       0.99689034       0.99964620       0.99968334        1.0013449        1.0017474        1.0030869
  11898.829        1.0295030       0.99532579       0.99886835        1.0011688       0.99708190       0.99890160       0.99508044       0.99876637       0.99848152       0.99286187       0.99772843       0.99436919       0.99533031       0.99693345        1.0015932       0.99456138        1.0014291
  11899.835        1.0282978       0.99580027       0.99917377       0.99940415       0.99649231        1.0017433       0.99477621       0.99794232       0.99920732        1.0001352       0.99825757       0.99102011       0.99348139       0.99623881        1.0014842       0.99744857       0.99861473
  11900.852        1.0273991       0.99745273       0.99943173       0.99318581       0.99554477       0.99775046       0.99538425       0.99529252       0.99928567        1.0026879       0.99964041       0.99546665       0.99428631       0.99630536        1.0013107       0.99715701       0.99823400
  11902.851        1.0245555        1.0011425        1.0008435       0.99218478        1.0001791       0.99362308       0.99641014       0.99330186       0.99694876       0.99854528       0.99990636       0.99661821       0.99641587       0.99777357        1.0008044       0.99830122       0.99313619
  11904.851        1.0200700       0.99805884        1.0015437       0.99059793        1.0037228       0.99748319       0.99673154        1.0003147       0.99597694       0.99984323       0.99382964       0.99517065       0.99457064       0.99911566        1.0018842        1.0008533       0.99697850
  11905.863        1.0182871       0.99709618       0.99936682       0.99143686        1.0001985       0.99762585       0.99686995       0.99596806       0.99511653        1.0019120       0.99350733       0.99647856       0.99177786        1.0000074        1.0036725        1.0005016       0.99764119
  11907.864        1.0146454       0.99594009       0.99234085       0.99165673       0.99641711        1.0044525       0.99466577       0.99360503       0.99845536        1.0013578       0.99763025       0.99873161       0.98987625       0.99286132        1.0035750       0.99896141       0.99849018
  11909.853        1.0116131       0.99065139       0.99503030       0.99425941       0.99868290        1.0021196       0.99584307       0.99434357       0.99700660        1.0034344       0.99543409       0.99382581       0.99819670       0.99843033       0.99601020        1.0008715       0.99453516
  11910.859        1.0091774       0.99114412       0.99339896       0.99675296        1.0000735        1.0000927       0.99653749       0.99521707       0.99701503       0.99960048       0.99317354       0.99565483       0.99962250        1.0007186       0.99438312        1.0035598       0.99442885
  11911.867        1.0073373       0.99184708       0.99199844       0.99691204        1.0011559        1.0026446       0.99630364       0.99704057       0.99711072        1.0019912       0.99971472       0.99653271       0.99926039       0.99974369        1.0022778        1.0070233       0.99394601
  11912.880        1.0060644       0.99427654       0.99818379       0.99916602        1.0014272        1.0008871       0.99733484       0.99801324       0.99775662        1.0022828        1.0027203       0.99828308       0.99788882        1.0012005        1.0010630        1.0086193       0.99232622
  11913.881        1.0042324       0.99411935       0.99413296        1.0003478       0.99796536       0.99980045       0.99497586       0.99759994       0.99888975       0.99971981        1.0012614        1.0011711       0.99992532        1.0036538       0.99859781        1.0055379       0.99364074
  11914.884        1.0034466       0.99502340       0.99025848       0.99458011       0.99825818        1.0027749       0.99217888       0.99624776       0.99695515       0.99875872       0.99831906        1.0032795       0.99462594       0.99858448       0.99658787        1.0033901        1.0006782
  11915.897        1.0026042       0.99723225       0.99120964       0.99335876       0.99926361        1.0074065       0.99613925       0.99437889       0.99315009       0.99922588       0.99516664       0.99987537       0.99542464        1.0013181        1.0010022        1.0052277        1.0005069
  11916.911        1.0003757       0.99865570       0.99415002       0.99735950       0.99559215        1.0037232        1.0001853       0.99491858       0.99404836       0.99874589       0.99617324       0.99743978        1.0001710        1.0021071       0.99973039        1.0056228       0.99653610
  11917.926        1.0003309       0.99984886       0.99639024       0.99791965       0.99616205        1.0008138        1.0026430       0.99667918       0.99603238       0.99822519       0.99986396        1.0013584       0.99728423       0.99828595       0.99970769        1.0027052       0.99778426
  11918.928        1.0003167        1.0031362        1.0004140       0.99541455       0.99394358        1.0001853       0.99686196       0.99469972       0.99569823       0.99855619       0.99946743        1.0010799       0.99542119       0.99917140        1.0014864        1.0003169        1.0000210
  11919.937       0.99977419       0.99973926       0.99408632       0.99122011       0.99358347        1.0002387       0.99325012       0.99385975        1.0013381       0.99926116        1.0000567        1.0007451       0.99565304       0.99959992        1.0028141       0.99854016       0.99844778
  11921.936       0.99981753       0.99860722       0.99855789       0.99619778       0.99471973       0.99476855       0.99814426       0.99486596       0.99852555        1.0008527        1.0005499        1.0029007        1.0031161       0.99814236        1.0048546       0.99914517       0.99849102
  11922.951       0.99975035        1.0001329        1.0003347       0.99403562       0.99741422        1.0016703        1.0018625       0.99598304       0.99633131        1.0026475       0.99885034        1.0019870        1.0008287       0.99860237       0.99856550        1.0019211       0.99520719
  11923.954        1.0003786       0.99851284        1.0049483       0.98971859        1.0010105        1.0029163        1.0007540       0.99421174       0.99572710       0.99981077       0.99909060       0.99818621       0.99805207       0.99977190       0.99482401       0.99976036       0.99533752
  11924.957        1.0001637       0.99703842        1.0023585       0.99208898        1.0008367       0.99830826       0.99769405       0.99475118       0.99664089       0.99589320       0.99937728       0.99689576       0.99620055        1.0006462       0.99475943       0.99961956       0.99512275
  11925.961        1.0000443       0.99663565        1.0028894       0.99813564        1.0028205        1.0002382        1.0018405       0.99849586       0.99633699       0.99963316        1.0024979        1.0013309       0.99629590        1.0008089       0.99975408        1.0006762       0.99463827
  11926.965        1.0008298       0.99976782        1.0040316       0.99636844        1.0048992       0.99991968        1.0037961        1.0004871       0.99833866       0.99750016        1.0052525        1.0050547       0.99527841        1.0011240        1.0011485       0.99771199       0.99541501
  11927.975        1.0016487       0.99979595        1.0042538       0.99596350        1.0026783       0.99572347        1.0010873        1.0002775        1.0005816       0.99305678        1.0046989        1.0043209       0.99755281        1.0009811        1.0014168       0.99642899       0.99769052
  11929.964        1.0029595       0.99931452       0.99734109       0.99670507        1.0020115       0.99437320        1.0032322       0.99682249       0.99993096        1.0003437       0.99558625        1.0026698       0.99850284       0.99857757       0.99881305       0.99602429        1.0057797
  11931.967        1.0023684        1.0032196       0.99776596        1.0022788        1.0024338       0.99770673        1.0045616        1.0005998       0.99620597       0.99849956       0.99594482       0.99949601       0.99675221        1.0005589        1.0000575       0.99624863        1.0020611
  11932.978        1.0028014        1.0011248        1.0038611        1.0012991       0.99889987       0.99863749        1.0043931        1.0034053       0.99695785       0.99825194       0.99753150       0.99605381       0.99825633       0.99758483       0.99820674       0.99619976        1.0022759
  11934.975        1.0049647       0.99624073       0.99913451       0.99503779        1.0012551       0.99524940        1.0019630       0.99849965        1.0014190       0.99864202       0.99913260       0.99963114       0.99376832       0.99685841       0.99557798       0.99945861       0.99991985
  11936.973        1.0052526        1.0010503        1.0020980       0.99712029       0.99655148       0.99566450       0.99810266       0.99905175        1.0063700       0.99908478        1.0003275       0.99741466       0.99397128       0.99587568        1.0046173       0.99959840       0.99686070
  11937.990        1.0051249        1.0031259        1.0022488       0.99534013       0.99329558       0.99806085       0.99442865        1.0028934        1.0028989       0.99700216        1.0019041       0.99666396       0.99472284       0.99660961        1.0036904        1.0029548       0.99922922
  11938.996        1.0050261        1.0029822        1.0016189       0.99399404       0.99528021        1.0003944       0.99171080       0.99893896        1.0006452       0.99450962        1.0003352       0.99865936       0.99721187       0.99327197       0.99815917        1.0002679       0.99451692
  11939.996        1.0057379        1.0029647        1.0000382       0.99011463       0.99771540        1.0012857       0.99430157       0.99792764        1.0003877       0.99887392       0.99878982        1.0010444       0.99732791       0.99711974       0.99836236       0.99409542       0.99340441
  11941.996        1.0056563        1.0020989       0.99570397       0.99766347        1.0003294       0.99737243        1.0002673        1.0015885       0.99960754       0.99715401       0.99921662        1.0014216       0.99292327       0.99682750        1.0000043       0.99699255       0.99542954
  11943.014        1.0053463        1.0011851       0.99758130        1.0005503        1.0018698       0.99871452       0.99940812       0.99767761       0.99741471       0.99750291       0.99790905        1.0021232       0.99262259       0.99574321       0.99678524       0.99265361       0.99719949
  11944.027        1.0049652        1.0017696       0.99871224        1.0015151        1.0007396       0.99935736       0.99960550       0.99801735       0.99632940       0.99750641       0.99690705        1.0008713       0.99622671       0.99771765       0.99723575       0.99605008       0.99641983
  11946.022        1.0030597       0.99969540       0.99925330       0.99799678        1.0012880        1.0003678       0.99804951       0.99763285       0.99282696       0.99752857        1.0018221       0.99665144       0.99366822        1.0009723       0.99756997       0.99346523       0.99625522
  11948.042        1.0035323        1.0027815       0.99608753        1.0001061       0.99776035       0.99818504        1.0004675       0.99919742       0.99496488       0.99895262        1.0002318        1.0055278       0.99850216       0.99892352       0.99785134       0.99758095        1.0019301
  11950.045        1.0033912        1.0033708        1.0009808        1.0002461       0.99394572       0.99413460        1.0032452       0.99701420       0.98993867       0.99660669       0.99704117        1.0038938       0.99567982       0.98679033       0.99476609        1.0005671       0.99863841
  11951.053        1.0027329       0.99932928       0.99581640       0.99797301       0.99620148        1.0005442        1.0059740       0.99799018       0.99199763       0.99364869       0.99950107        1.0050750       0.99756395       0.99197697       0.99346564        1.0011167       0.99735368
  11952.061        1.0006488       0.99688109        1.0002078       0.99811974       0.99671047        1.0035700        1.0043272        1.0014810       0.99757648       0.99696955        1.0015793        1.0028911       0.99963759       0.99686630       0.99600682        1.0000675       0.99731170
  11953.074       0.99942560       0.99809268        1.0036540        1.0008166       0.99602734       0.99964602       0.99939545       0.99878859       0.99720225        1.0002747        1.0007699       0.99656607       0.99960060        1.0006160       0.99549266       0.99771664        1.0058283
  11954.089        1.0009019       0.99622307        1.0052801       0.99948558       0.99998594       0.99773718       0.99695336       0.99689842       0.99307112       0.99754427        1.0004015       0.99828412        1.0001488       0.99470134       0.99941657       0.99918992        1.0046355
  11955.097        1.0004093       0.99827642        1.0003602       0.99648821        1.0032900       0.99898068       0.99784911       0.99586427       0.99415732       0.99688956        1.0027347       0.99991355        1.0018409       0.99690180       0.99637552       0.99771035        1.0040865
  11956.106        1.0007348        1.0001938        1.0000458       0.99486666        1.0021557       0.99842089       0.99654527       0.99745157       0.99643833       0.99855379        1.0049732        1.0023755        1.0023118        1.0006345       0.99166130       0.99645912        1.0045539
  11958.111        1.0003551        1.0018617       0.99819125       0.99747533        1.0008564       0.99813366        1.0008735        1.0018258        1.0003383       0.99692299        1.0058172        1.0010779        1.0057275        1.0048288       0.99717787       0.99592454        1.0029032
  11959.121        1.0018739        1.0015090       0.99844735        1.0003116       0.99880617       0.99968640        1.0015866       0.99930464       0.99884391       0.99748589        1.0048008        1.0028561        1.0047067        1.0034401       0.99979589       0.99733500        1.0018714
  11960.142        1.0021692        1.0006709       0.99743288       0.99922274        1.0012492        1.0000227        1.0017201        1.0001470       0.99712944       0.99362265        1.0049032        1.0068319        1.0019077       0.99972579        1.0013780       0.99691034        1.0023861
  11961.151        1.0024094       0.99957521        1.0007304       0.99996906        1.0019739        1.0013020        1.0030663        1.0005340       0.99528558       0.99419234        1.0046750        1.0078575        1.0000311        1.0046955        1.0041063       0.99652245       0.99873400
  11962.161        1.0033169        1.0011217        1.0063159        1.0023782        1.0022843        1.0009704        1.0035222       0.99688470       0.99834322       0.99647000        1.0001461        1.0041342       0.99798613        1.0083874        1.0066291       0.99825852       0.99745901
  11963.171        1.0052918        1.0004997        1.0017517        1.0033286        1.0009480        1.0013666        1.0036517       0.99915596       0.99956227       0.99750511        1.0006555        1.0022134        1.0024700        1.0082843        1.0071998        1.0010532        1.0009923
  11964.187        1.0053885       0.99720683        1.0027121        1.0031275        1.0004979        1.0043765        1.0048687        1.0047875       0.99578019        1.0003297        1.0038027        1.0021372        1.0048583        1.0065334        1.0057431       0.99921845        1.0040965
  11965.203        1.0058867       0.99860942        1.0033029       0.99907774        1.0045971        1.0034255        1.0056241        1.0047106       0.99602746        1.0015240        1.0031940       0.99611692        1.0028550        1.0059611        1.0059743        1.0003040       0.99971116
  11966.208        1.0067059       0.99965590        1.0023058       0.99777265        1.0057643        1.0017664        1.0059220        1.0033510       0.99965795        1.0012951        1.0024461       0.99246501        1.0035144        1.0048045        1.0059582        1.0059762       0.99216591
  11967.212        1.0079167        1.0004432        1.0003981       0.99830247        1.0038125        1.0018004        1.0071625        1.0032830        1.0010492       0.99701978        1.0015986       0.99675327        1.0021030        1.0025500        1.0055433        1.0041453       0.99581284
  11968.216        1.0090943       0.99898381        1.0008692        1.0032233        1.0006755        1.0042502        1.0037710        1.0061978        1.0047537       0.99665045        1.0013748        1.0009483        1.0005047       0.99972269        1.0033385        1.0008689       0.99839114
  11969.221        1.0097024        1.0002715        1.0023414        1.0065474       0.99872204        1.0070179        1.0005772        1.0065318        1.0037220       0.99985103       0.99790481        1.0001823        1.0056073       0.99833877        1.0003974        1.0075277        1.0001491
  11970.232        1.0098831        1.0029177        1.0028640        1.0050351       0.99950881        1.0077842        1.0021238        1.0038970        1.0008957        1.0003662       0.99808022       0.99976496        1.0067393        1.0017829        1.0008012        1.0068969        1.0039750
  11972.217        1.0100993       0.99846615       0.99894755        1.0038729       0.99866714        1.0049399       0.99613751        1.0045579       0.99767518       0.99820088        1.0034127       0.99984842       0.99874316        1.0065766       0.99818358        1.0024865        1.0036028
  11974.202        1.0114554        1.0073340        1.0009604        1.0006145        1.0029684        1.0058547       0.99954131       0.99790508       0.99873556       0.99993300        1.0040662        1.0056067        1.0017644        1.0072758       0.99961011       0.99749854        1.0043878
  11975.221        1.0115819       0.99962179        1.0002519       0.99801671        1.0011667        1.0055545       0.99922841        1.0032325       0.99858481        1.0011070       0.99791694        1.0021592        1.0028351       0.99960826       0.99836349       0.99705347        1.0046412
  11976.227        1.0121818       0.99923435       0.99747668        1.0037707        1.0023612        1.0023763       0.99711893        1.0001215        1.0016857       0.99924342        1.0022877        1.0030342        1.0062592        1.0021598       0.99691497       0.99885602        1.0015696
  11977.232        1.0119341        1.0014307        1.0022068        1.0059136        1.0048728       0.99781793       0.99650123        1.0034316        1.0002054        1.0042031        1.0069906        1.0018634        1.0086646        1.0042770       0.99884464        1.0019756        1.0012012
  11979.239        1.0112634        1.0000355        1.0080060        1.0011916       0.99685577       0.99732461        1.0018426        1.0117796       0.99913638        1.0021204        1.0075860       0.99972664        1.0088930        1.0071233       0.99833701       0.99988320        1.0058288
  11980.276        1.0133189       0.99877475        1.0030909        1.0022148        1.0007651        1.0007134        1.0043318        1.0080688        1.0013014        1.0002300        1.0064708        1.0034123        1.0062823        1.0049881        1.0001518        1.0014553        1.0079257
  11981.301        1.0129828        1.0041761        1.0070346        1.0003258        1.0023072        1.0020138        1.0031385        1.0055176        1.0020997       0.99944314        1.0013649        1.0037928        1.0091351       0.99919557        1.0031007        1.0057036        1.0096792
  11982.302        1.0136999        1.0038435        1.0039194        1.0037874        1.0019393        1.0014573        1.0008983        1.0073441        1.0009977        1.0007880        1.0011396        1.0001552        1.0051671       0.99926706       0.99915382        1.0065482        1.0102005
  11983.303        1.0133541        1.0037876        1.0016142        1.0060838        1.0004930       0.99954839        1.0038518        1.0069734        1.0002791        1.0049301        1.0029189       0.99760110        1.0057246       0.99558760       0.99889299       0.99916642        1.0110710
  11984.323        1.0136104        1.0018315        1.0014401        1.0036653       0.99811804       0.99897120        1.0056516        1.0032116        1.0009128        1.0050737        1.0030000       0.99755148        1.0057903        1.0000446        1.0017752        1.0005608        1.0104772
  11985.354        1.0130744       0.99819062        1.0010993        1.0024279       0.99716775        1.0031974        1.0021028        1.0050683        1.0045955        1.0019491       0.99795466        1.0043113        1.0011839        1.0060803        1.0034020        1.0026115        1.0060892
  11986.356        1.0141925       0.99644349       0.99748761        1.0008248       0.99439903        1.0039806        1.0005015        1.0079292        1.0024329        1.0030389       0.99842794        1.0021006        1.0075206        1.0027823        1.0019775        1.0045109        1.0077959
  11987.357        1.0145078       0.99710386       0.99776067        1.0040149       0.99203436        1.0005413        1.0026207        1.0057783       0.99590757        1.0037662        1.0042925        1.0011617        1.0085420       0.99891351       0.99657963        1.0043706        1.0071195
  11988.359        1.0153520        1.0006369        1.0024847        1.0046765       0.99616144       0.99854911        1.0026894        1.0060211       0.99999350        1.0007721        1.0053970        1.0066246        1.0101686        1.0008793       0.99935743        1.0025712        1.0078401
  11989.367        1.0150402        1.0035114        1.0029170        1.0035675        1.0003641        1.0035984       0.99821834        1.0034790        1.0060744        1.0015814        1.0068724        1.0043390        1.0050988        1.0012105        1.0017936        1.0014133        1.0036903
  11990.388        1.0150197        1.0043670        1.0029705        1.0029400       0.99818128        1.0091808       0.99552491        1.0008134        1.0045255        1.0046616        1.0063835        1.0009014        1.0063875        1.0008158        1.0061314       0.99999594       0.99848597
  11991.403        1.0142024        1.0035198        1.0034245        1.0037707       0.99565721        1.0041951       0.99770001       0.99701055        1.0009293        1.0064159        1.0018772       0.99867964        1.0006994        1.0023522        1.0057204        1.0044562       0.99874034
  11992.417        1.0151035        1.0039295        1.0027648        1.0027671       0.99931805        1.0005187        1.0031294       0.99829623        1.0027666        1.0039221       0.99980394       0.99971278       0.99698389        1.0035472        1.0012322        1.0064752        1.0011953
  11993.426        1.0140896        1.0048465        1.0053130        1.0024030        1.0047978       0.99873383        1.0022896        1.0040317        1.0035116        1.0020522        1.0025599        1.0008066       0.99682743        1.0025322        1.0023516        1.0039336        1.0057472
  11994.441        1.0127040        1.0037089        1.0019733        1.0017624        1.0042354       0.99806683       0.99886344        1.0059921       0.99913867        1.0039292        1.0015813        1.0024225        1.0010461        1.0073395        1.0044797        1.0024026        1.0059080
  11995.462        1.0135732        1.0008990       0.99741040        1.0005355       0.99840101       0.99999684       0.99981886        1.0042068        1.0001756        1.0040445        1.0021893       0.99792228       0.99589749        1.0046290        1.0048731        1.0035298        1.0039435
  11996.478        1.0125629       0.99685285        1.0034230        1.0013691       0.99878969        1.0033289       0.99948934        1.0012525        1.0050238        1.0024866        1.0049449       0.99749412       0.99950114        1.0044043        1.0069737        1.0046868        1.0030703
  11997.494        1.0121700       0.99756864        1.0051202        1.0030167        1.0005583        1.0014054        1.0009218        1.0005122        1.0058980        1.0059670        1.0071820        1.0043137        1.0033651        1.0044626        1.0058422        1.0059047        1.0027925
  11998.497        1.0113204        1.0021562       0.99778933        1.0024896        1.0015527       0.99497475        1.0038565       0.99905421        1.0040323        1.0062669        1.0075105        1.0029625        1.0058275        1.0011124        1.0057843        1.0051487        1.0022252
  11999.507        1.0105705        1.0008402        1.0038247        1.0008126        1.0025132       0.99474961        1.0042421       0.99743911        1.0025728        1.0058795        1.0020870        1.0003972        1.0019375       0.99815908        1.0039912        1.0020605        1.0025909
  12000.529        1.0097047       0.99846411        1.0099856        1.0005338        1.0048761       0.99734161       0.99980228       0.99586164        1.0065977        1.0007302        1.0007040       0.99869493       0.99945187        1.0008041        1.0028365        1.0030016        1.0030166
  12001.558        1.0071157       0.99616578        1.0048865       0.99814076        1.0061779        1.0007693        1.0004084       0.99780159        1.0058617        1.0027861       0.99986761       0.99565619        1.0037756        1.0012418        1.0016154        1.0103129        1.0028239
  12002.575        1.0078564       0.99596845        1.0107742       0.99940670        1.0052498        1.0033318       0.99973117       0.99733556        1.0037107        1.0037128       0.99897768       0.99577463       0.99726867        1.0036939        1.0010083        1.0095759        1.0021048
  12003.579        1.0055151       0.99995921        1.0031410        1.0000751        1.0046156        1.0017757       0.99927163       0.99605708        1.0010388        1.0020498        1.0004813       0.99880259       0.99712764        1.0015941        1.0020145        1.0075481        1.0028521
  12004.596        1.0038401        1.0016081        1.0079851       0.99815137        1.0007963        1.0016700        1.0019481       0.99529256        1.0020594        1.0000065       0.99908787       0.99668504        1.0025202       0.99768725        1.0023175        1.0083941        1.0010306
  12005.619        1.0026954        1.0005651       0.99911446       0.99822986       0.99927160        1.0050093        1.0036178       0.99420102        1.0016153        1.0019326       0.99741111       0.99648675       0.99890111       0.99462908        1.0004172        1.0060553        1.0031421
  12006.630        1.0011380       0.99678240       0.99522482       0.99802738        1.0001984        1.0074509        1.0004842       0.99627585        1.0006796       0.99966962       0.99696506       0.99648889       0.99908032       0.99571739       0.99937718        1.0037093        1.0022638
  12008.627       0.99922651       0.99704420       0.99603849       0.99710161        1.0015162        1.0044940        1.0005218        1.0004319        1.0008106       0.99693490       0.99371810       0.99521553        1.0009651       0.99950849       0.99804530        1.0041559       0.99755397
  12009.639       0.99708087       0.99827752        1.0004050       0.99759170       0.99923879        1.0012568        1.0021384        1.0007978        1.0026049       0.99296630       0.99222741       0.99450115       0.99866916        1.0011115       0.99889600        1.0031618       0.99477948
  12010.656       0.99513594       0.99601870       0.99945915       0.99407407        1.0001619        1.0024655        1.0030225       0.99659214       0.99594301       0.99921460       0.99402868       0.99537442       0.99694469        1.0000657       0.99928201        1.0006906       0.99767151
  12011.675       0.99436454       0.99285285        1.0007023       0.99508483        1.0005121        1.0027260        1.0027503       0.99557283       0.99352077       0.99822787       0.99139832       0.99920946       0.99764150       0.99995913       0.99748706       0.99659541       0.99799422
  12012.687       0.99187994       0.99636968       0.99873604       0.99501929        1.0004211       0.99951394        1.0046582       0.99773084       0.99432758       0.99601172       0.98672370        1.0010561       0.99938668       0.99895845       0.99875586       0.99299265        1.0004239
  12013.699       0.99201531        1.0002502       0.99905400       0.99883145        1.0024829        1.0003395        1.0040290       0.99430195       0.99473571       0.99732070       0.99355500        1.0011472        1.0000403        1.0016696        1.0010459       0.99136619        1.0020350
  12014.711       0.99205489       0.99938463       0.99744260       0.99963338        1.0005556       0.99967943        1.0032032       0.99185758       0.99673895        1.0009269       0.99879627       0.99956515        1.0002880        1.0017113        1.0027806       0.99303038       0.99791325
  12015.718       0.98950561       0.99892142       0.99573314       0.99380038        1.0015216       0.99868482        1.0042860       0.99611858        1.0018998       0.99994317       0.99878619        1.0028464       0.99947423       0.99965334        1.0028447       0.99614348       0.99377259
  12016.724       0.98868703       0.99452835       0.99637294       0.99621158        1.0006087       0.99749176        1.0009638       0.99896705       0.99857298       0.99906532       0.99711731        1.0050098       0.99927101        1.0022351        1.0012966       0.99405472       0.99636786
  12017.743       0.98835034       0.99438240       0.99236950        1.0020852       0.99807758       0.99627946        1.0006161       0.99839007       0.99791153        1.0034550       0.99905561       0.99924710        1.0029761        1.0024036       0.99955584       0.99126457       0.99439589
  12018.756       0.98869622       0.99645162        1.0001896        1.0038201       0.99804858       0.99665694        1.0012090       0.99568943        1.0015535        1.0025668        1.0003838       0.99757623        1.0000634        1.0020689       0.99950501       0.99576363       0.99583689
  12019.763       0.98761028       0.99559892       0.99968954        1.0006874       0.99698108       0.99794149        1.0041863       0.99508989       0.99830815        1.0015260       0.99755686       0.99962884       0.99871695        1.0030825       0.99859224       0.99721320        1.0002327
  12020.777       0.98782128        1.0000002        1.0030500       0.99463903       0.99823401       0.99921552        1.0019263        1.0001658        1.0004013       0.99720137       0.99846251        1.0027298       0.99764780        1.0037344       0.99931194       0.99883237       0.99775708
  12021.809       0.98790765        1.0010379        1.0002542       0.99578996       0.99952769       0.99814875        1.0003780        1.0052432        1.0050823       0.99977700       0.99874412        1.0011478       0.99432934        1.0040755       0.99544239        1.0042238       0.99578472
  12022.835       0.98763437       0.99883196        1.0057343       0.99988710       0.99920388       0.99743624        1.0007978        1.0035623        1.0034820        1.0014284       0.99504423       0.99773359       0.99580030        1.0021849       0.99118254        1.0020625       0.99669411
  12023.849       0.98736159       0.99695896        1.0071871       0.99750818        1.0000576       0.99826124       0.99652549        1.0002388        1.0044794        1.0028960       0.99744518        1.0013946       0.99584884        1.0021508       0.99564525        1.0005161        1.0000732
  12024.851       0.98813980       0.99972963        1.0031633       0.99872869        1.0001871       0.99952876       0.99955648       0.99927470        1.0041155       0.99944935        1.0012369        1.0030794       0.99804161        1.0022854       0.99708906        1.0023932        1.0010021
  12025.865       0.98759491        1.0001052        1.0024567       0.99973036       0.99995239        1.0001540        1.0045727       0.99989725        1.0041507       0.99698152       0.99747281        1.0021577       0.99795784        1.0023005       0.99096434        1.0047617        1.0027159
  12026.898       0.98914631       0.99554391        1.0003602        1.0011139        1.0001166       0.99887201        1.0017026        1.0029523        1.0031256       0.99958481       0.99426922        1.0015473       0.99616903        1.0025308       0.99313999        1.0026650       0.99876413
  12027.931       0.98845315       0.99517726        1.0042393        1.0036511       0.99816821       0.99633075       0.99760354        1.0052492        1.0032739        1.0024694       0.99585650        1.0007142        1.0019107       0.99957913       0.99358059        1.0039263       0.99607398
  12028.953       0.98944766       0.99725386        1.0005765        1.0061432       0.99826291       0.99575552       0.99989865        1.0043614       0.99980744        1.0050909        1.0014310       0.99973093       0.99961041        1.0006994       0.99612578        1.0110721       0.99933609
  12029.974       0.98977810       0.99715536       0.99859463        1.0029497       0.99831682       0.99507655        1.0005358       0.99999937       0.99722322        1.0018128        1.0041464       0.99863276       0.99862303       0.99880337       0.99661449        1.0109616        1.0006622
  12031.001       0.99020102       0.99535089        1.0012118       0.99836109       0.99580850       0.99285408       0.99917011       0.99587526        1.0008373       0.99984496        1.0019874       0.99855260       0.99833304       0.99927060       0.99137087        1.0057828       0.99902022
  12032.023       0.99049397       0.99841557       0.99464882       0.99767091       0.99939638       0.99522423        1.0011276       0.99342818        1.0024378        1.0006430       0.99775999       0.99996532        1.0023187        1.0012634       0.99229243        1.0025840        1.0016165
  12033.051       0.99172944       0.99573097       0.99881070       0.99482350        1.0029442        1.0003138       0.99947402       0.99210564        1.0014881        1.0005408       0.99525125       0.99899856        1.0045706       0.99988203       0.99241779        1.0024949       0.99642849
  12034.073       0.99229156       0.99586917       0.99770477       0.99473611        1.0001573       0.99881781       0.99835373       0.99522579       0.99886610        1.0022714       0.99667342       0.99841898        1.0025810       0.99497490       0.99247073        1.0033510       0.99610966
  12035.108       0.99243910       0.99824443        1.0069113       0.99890696       0.99617249       0.99749463       0.99708516       0.99767444        1.0002980        1.0011285        1.0011855        1.0005550        1.0007822       0.99237030       0.99207465       0.99934395        1.0019609
  12036.130       0.99260546        1.0007166        1.0024784       0.99861628       0.99217809       0.99438164       0.99755619       0.99390280       0.99919518       0.99482772       0.99829388        1.0032527        1.0006691       0.99259189       0.99572727        1.0001876        1.0014679
  12037.152       0.99338157       0.99991560       0.99854652       0.99655354       0.99402754       0.99560010       0.99280219       0.99307148        1.0056779       0.99837748        1.0012496        1.0048406       0.99593477       0.99680771       0.99688814        1.0031241        1.0012314
  12038.181       0.99410662       0.99501555        1.0041955       0.99732911       0.99924549       0.99959632       0.99359883       0.99613088        1.0067192        1.0001288        1.0030249        1.0061480       0.99837932       0.99754389       0.99909613        1.0047202        1.0009175
  12039.217       0.99529908       0.99694862       0.99495321        1.0028377       0.99749199       0.99589277       0.99844449        1.0005067       0.99964320        1.0021691       0.99870207        1.0003160       0.99836973       0.99599860        1.0001414        1.0012872        1.0031004
  12040.246       0.99436552       0.99873742       0.99906778        1.0008513       0.99478362       0.99469851       0.99892301        1.0010220       0.99707112        1.0002397       0.99332263        1.0003957       0.99841452        1.0000277       0.99928081       0.99664577        1.0006474
  12041.269       0.99399107       0.99828018        1.0031408        1.0003763       0.99547577       0.99615082       0.99673754       0.99772693       0.99622491        1.0004725       0.99972785       0.99789843       0.99640423        1.0015592       0.99931895       0.99499743       0.99825488
  12042.299       0.99572662        1.0011859       0.99774660        1.0000521        1.0012309       0.99531556       0.99610266       0.99782532        1.0000854       0.99596284        1.0023103       0.99758832       0.99364269        1.0028513        1.0039957       0.99262052       0.99550814
  12043.336       0.99596113       0.99963588       0.99968515        1.0003213        1.0032009       0.99640213       0.99670301       0.99999412        1.0033565       0.99687329        1.0013071        1.0013212       0.99525769        1.0014349        1.0044036       0.99581184       0.99634039
  12044.366       0.99646152        1.0013228        1.0017849        1.0039972        1.0017266       0.99751196       0.99870780        1.0037838        1.0012750       0.99865532       0.99973623       0.99596002        1.0007716        1.0002657        1.0012937       0.99685138       0.99725899
  12045.383       0.99625835        1.0006198        1.0047546        1.0014435       0.99779823       0.99587196       0.99897659        1.0027881        1.0000512       0.99873412        1.0050865       0.99499370        1.0001400        1.0034640        1.0010085       0.99337208       0.99892381
  12046.401       0.99827618       0.99869276        1.0012828        1.0022695       0.99486322       0.99579766       0.99722053       0.99837134        1.0015950       0.99942759        1.0042446       0.99629803       0.99749941        1.0043534        1.0033537       0.99017237        1.0018617
  12047.425       0.99789799        1.0018170       0.99818593        1.0069350        1.0003900       0.99436993       0.99714107       0.99579796        1.0022721       0.99552828        1.0037753       0.99991271       0.99764894        1.0043724       0.99884580       0.98923796        1.0009986
  12048.456       0.99851673        1.0053857        1.0020015        1.0040705        1.0037451       0.99980288       0.99239615        1.0025435        1.0052959        1.0055929        1.0022066       0.99900888       0.99991355        1.0026137       0.99485333       0.99232625        1.0029739
  12049.480       0.99760707        1.0058858        1.0010868        1.0018699       0.99863333       0.99949930       0.99682963        1.0061573        1.0019464        1.0045682        1.0002255       0.99646904        1.0023056        1.0005286       0.99849892       0.99379066        1.0073672
  12050.506       0.99977735        1.0024467        1.0017633       0.99668671       0.99788514       0.99809822        1.0001205        1.0053219        1.0055623        1.0000833        1.0025464       0.99918891        1.0004485        1.0013491        1.0011166       0.99499124        1.0058127
  12051.530       0.99956628       0.99820530        1.0011999       0.99456398        1.0024485        1.0016916       0.99866539        1.0044994       0.99912989       0.99837972        1.0049780       0.99987421       0.99598045        1.0014845        1.0026941       0.99651768        1.0013341
  12052.549        1.0001235       0.99959825        1.0019529       0.99968499        1.0026029        1.0008499        1.0055265        1.0045410        1.0040163       0.99765373        1.0025262        1.0003733       0.99540925       0.99846992        1.0028806       0.99908790       0.99975350
  12053.575        1.0003757       0.99990965        1.0040649        1.0019794        1.0025020        1.0000885        1.0025988        1.0013324       0.99928087        1.0009543        1.0027553        1.0012722       0.99470098       0.99952189        1.0017699       0.99979499        1.0024615
  12054.587        1.0006708        1.0027040       0.99897110        1.0050541       0.99965823       0.99867658       0.99591955        1.0012322        1.0009507        1.0044296        1.0010912       0.99878643       0.99363090       0.99671003        1.0035214       0.99312527        1.0076626
  12055.613        1.0009934        1.0075982        1.0019742        1.0072034       0.99501874       0.99701718       0.99464987       0.99991828       0.99802474        1.0008701       0.99996607        1.0018555       0.99557715       0.99690262        1.0028966       0.99595831        1.0109736
  12056.626        1.0018117        1.0087633       0.99819844        1.0038592       0.99639625       0.99385129       0.99443368        1.0047572        1.0032836       0.99614056       0.99981388        1.0023482       0.99883163       0.99774689        1.0007875        1.0003558        1.0068072
  12057.652        1.0015325        1.0077526       0.99897977        1.0000161        1.0020256       0.99782743       0.99785540        1.0066670        1.0064838       0.99845742       0.99795691        1.0027796       0.99664613       0.99727772        1.0023361        1.0006640        1.0041984
  12058.665        1.0019934        1.0046566       0.99919961       0.99996205        1.0021547        1.0030036        1.0004847        1.0085284        1.0057356        1.0020944        1.0000253        1.0055066       0.99590671       0.99749948        1.0030620        1.0019670        1.0059273
  12059.691        1.0031204        1.0036923       0.99704939        1.0030754        1.0000173        1.0000558       0.99657264        1.0062444        1.0007351        1.0056760        1.0014497       0.99999428       0.99886352       0.99959806        1.0029059       0.99986896        1.0071622
  12060.731        1.0026305        1.0008644       0.99814323        1.0052708        1.0018665       0.99513828       0.99457641        1.0029360        1.0015712       0.99905923        1.0023233       0.99683015       0.99739962       0.99862231        1.0023819        1.0004050        1.0081985
  12061.745        1.0036239        1.0016916       0.99856903        1.0022529        1.0021197       0.99628662       0.99808277       0.99917239        1.0029684       0.99987975       0.99800633        1.0016106       0.99937051       0.99551202        1.0016008        1.0017324        1.0067668
  12062.753        1.0036395        1.0040530       0.99481286        1.0002677        1.0037431       0.99974450       0.99762936       0.99916763        1.0066435        1.0061892       0.99993929        1.0028537       0.99922514       0.99219299        1.0012321        1.0001692        1.0021928
  12063.774        1.0032118        1.0018882       0.99887981        1.0017876        1.0017822        1.0027457       0.99778141       0.99768398        1.0055341        1.0057311       0.99865218       0.99976948       0.99903581       0.99305859        1.0015200       0.99898315       0.99757526
  12064.814        1.0033206       0.99936904        1.0041090        1.0033454       0.99888439        1.0010473       0.99868317       0.99678496        1.0080647        1.0065790       0.99998374        1.0033937       0.99877997       0.99550960       0.99906135        1.0016648       0.99679223
  12065.854        1.0049058        1.0001844        1.0035607        1.0017914       0.99932007        1.0016761        1.0029427       0.99848867       0.99988228        1.0057103       0.99588696        1.0010506       0.99396470       0.99949078       0.99963270        1.0036659       0.99977583
  12066.881        1.0033081        1.0039188        1.0001820        1.0002148       0.99731663        1.0061025        1.0015218        1.0007799       0.99545705       0.99898102       0.99793406       0.99740551       0.99734816       0.99801229        1.0013505        1.0001688        1.0002418
  12067.909        1.0037309       0.99918659        1.0010687        1.0020900       0.99928220        1.0063520       0.99640664       0.99899219       0.99784148        1.0019028        1.0005924       0.99980573        1.0018292       0.99573082        1.0017228        1.0013239        1.0029310
  12068.950        1.0044480       0.99845588       0.99610212        1.0040248        1.0014927        1.0030688        1.0006754        1.0019179       0.99807229        1.0024156        1.0009611        1.0011731        1.0026733       0.99851175        1.0034009        1.0081847        1.0049341
  12069.990        1.0037578        1.0005533       0.99960191        1.0027563        1.0021297       0.99766331        1.0030584        1.0093751       0.99722111        1.0029750        1.0005520        1.0000331       0.99996440        1.0022802        1.0033723        1.0076630        1.0039601
  12071.032        1.0033868        1.0009431       0.99489103       0.99573591        1.0002535        1.0012537       0.99908619        1.0023439        1.0002338        1.0049411        1.0004357       0.99565368       0.99673685        1.0061632        1.0049205        1.0021397        1.0075911
  12072.054        1.0049954       0.99624467       0.99529854       0.99338921       0.99776603        1.0061767       0.99680979        1.0024893       0.99838164       0.99996373       0.99806349       0.99729167       0.99665741        1.0000693        1.0026022        1.0020492        1.0028846
  12073.083        1.0048399       0.99540220       0.99704516       0.99767650        1.0025605        1.0055074       0.99756074        1.0039672        1.0014764        1.0010197       0.99495692       0.99735299       0.99619218       0.99870414        1.0007437        1.0007325       0.99964981
  12074.105        1.0051977       0.99995720       0.99372036        1.0000751        1.0047364        1.0036755       0.99799290        1.0016932        1.0003389        1.0040052       0.99879766       0.99733475       0.99808341       0.99866354        1.0034321        1.0020458        1.0006343
  12075.134        1.0041570        1.0027515        1.0012807        1.0031143        1.0052964       0.99866894        1.0016969        1.0017268       0.99804770        1.0004990        1.0034460        1.0018267        1.0007850        1.0004877        1.0038956        1.0039401        1.0000933
  12076.176        1.0053513        1.0020718       0.99955314        1.0061853        1.0003468       0.99969419        1.0040873        1.0041497        1.0015716        1.0008928       0.99985647        1.0017254       0.99778444        1.0007806        1.0027265        1.0003968        1.0014279
  12077.206        1.0050780        1.0021123       0.99686479        1.0068913       0.99657362        1.0041522       0.99919522        1.0034739        1.0013461       0.99800824       0.99795686       0.99916946       0.99547062       0.99773936        1.0025689        1.0020822        1.0019685
  12078.235        1.0059952        1.0027594       0.99836155        1.0047381       0.99787418        1.0060167       0.99543415        1.0019752        1.0073770        1.0020325       0.99832855        1.0004990       0.99637592       0.99957048        1.0012365        1.0012448        1.0000014
  12079.258        1.0055146        1.0020289       0.99949244        1.0012014        1.0011300        1.0018631       0.99807004        1.0047168        1.0046248        1.0024251       0.99977918        1.0056615       0.99495612        1.0023675        1.0042816       0.99936006       0.99802793
  12080.288        1.0057351        1.0007419       0.99811978        1.0037229        1.0008819       0.99861247       0.99845890        1.0046916       0.99751123       0.99821005       0.99695741        1.0054392        1.0003458        1.0007890        1.0065078        1.0003404        1.0018851
  12081.325        1.0060854       0.99990822        1.0037117        1.0025509        1.0078401        1.0009894       0.99699735       0.99880921        1.0010472        1.0029966        1.0022078        1.0021282        1.0003617        1.0004999        1.0058477       0.99763085        1.0009279
  12082.355        1.0055166        1.0012182       0.99813080        1.0019081        1.0067762       0.99847762       0.99722674       0.99670969       0.99792556       0.99929364        1.0024023        1.0019067       0.99279502        1.0036971        1.0074229       0.99923953       0.99675770
  12083.385        1.0041906       0.99856379        1.0008743        1.0025597        1.0052202       0.99955206       0.99600477       0.99571817       0.99759327       0.99796735       0.99259427        1.0033089       0.99516256        1.0029888        1.0042725        1.0019642       0.99878163
  12084.391        1.0047589       0.99506789        1.0024741        1.0035392        1.0039249        1.0040057       0.99456993       0.99679735        1.0015373       0.99497584       0.99486271       0.99876567        1.0033153       0.99554777        1.0002283        1.0001507       0.99691630
  12085.422        1.0038228       0.99708408        1.0013897        1.0020536        1.0047333        1.0061442       0.99788643       0.99263146       0.99894710       0.99779579       0.99776096        1.0020859        1.0051538        1.0017772       0.99977244       0.99664588       0.99495519
  12086.472        1.0040296        1.0025391        1.0010357        1.0029353       0.99922702       0.99942438       0.99684568       0.99425107       0.99257533       0.99860569       0.99822983        1.0029007        1.0037290        1.0005883       0.99870089       0.99554858        1.0000422
  12087.509        1.0036869        1.0051623       0.99726026        1.0039150        1.0010388        1.0001966       0.99689971       0.99892243       0.99990958        1.0004308       0.99667460       0.99881169        1.0018917       0.99759130        1.0003626       0.99172273        1.0003542
  12088.534        1.0027717        1.0049911        1.0041153        1.0051570        1.0028494        1.0040522       0.99763535       0.99593586       0.99796693       0.99663436       0.99668046        1.0007351        1.0009422        1.0027578        1.0004473       0.98996164       0.99887175
  12089.560        1.0020514        1.0013427        1.0010556        1.0022504        1.0008773        1.0034288       0.99414766       0.99445445       0.99541043       0.99439144       0.99900322       0.99768654        1.0032891        1.0028254       0.99904685       0.99043045        1.0008492
  12090.585        1.0005182       0.99923837       0.99682949        1.0010627        1.0043264        1.0001386        1.0016581       0.99656438        1.0009072        1.0000320        1.0026713       0.99387186        1.0040769        1.0032223        1.0019355       0.99429950        1.0015895
  12091.622       0.99979816        1.0024451        1.0016603        1.0023343        1.0075793        1.0005907        1.0057641       0.99657598       0.99552435        1.0017657        1.0009543       0.99124947        1.0045136        1.0003563        1.0034308       0.99682216        1.0029062
  12092.655        1.0000116        1.0045840        1.0028069       0.99986457        1.0012999        1.0017083       0.99868992       0.99532376       0.99989509        1.0011216       0.99746770       0.99393040        1.0039578       0.99464404        1.0027926       0.99119775       0.99739164
  12093.687       0.99953496        1.0019112        1.0017509       0.99463881       0.99894821       0.99904404       0.99756609       0.99242051       0.99831046        1.0031662       0.99557630       0.99835305        1.0027009        1.0001080        1.0002987       0.99391616       0.99523968
  12094.719       0.99831868       0.99944450        1.0042741       0.99304580       0.99553096       0.99773020        1.0012325       0.99702733       0.99869880        1.0039231       0.99173516        1.0007751        1.0016870        1.0039281       0.99883829       0.99716358        1.0020492
  12095.746       0.99921933       0.99774367        1.0014716       0.99405377       0.99409511        1.0000324        1.0001833       0.99990298        1.0060554       0.99567697       0.99817986        1.0052594       0.99842185        1.0010675        1.0041713       0.99355413        1.0019823
  12096.766       0.99871513        1.0008612        1.0035258       0.99479342       0.99430010       0.99815646       0.99808790        1.0021193        1.0005896       0.99203087        1.0018913        1.0024631       0.99685685       0.99989332        1.0062418       0.99316468       0.99377203
  12097.793       0.99793853        1.0017751       0.99867151       0.99922034       0.99656286        1.0033315        1.0019735        1.0031690        1.0027361       0.99218157        1.0001927       0.99917512       0.99897737       0.99774661       0.99808829       0.98938974       0.99386882
  12098.825       0.99787088       0.99582208       0.99883906       0.99969302       0.99619174        1.0009869        1.0006512        1.0005081        1.0000036       0.99764540       0.99496380       0.99680416       0.99562922       0.99868528       0.99528091       0.99365922       0.99755362
  12099.858       0.99653251       0.99552611        1.0039643        1.0011439        1.0005293       0.99700468        1.0013428       0.99935762       0.99765401       0.99468296       0.99757100       0.99949828       0.99757182        1.0014581       0.99434888       0.99967850       0.99725972
  12100.892       0.99636104       0.99996610       0.99680917        1.0016060       0.99750667       0.99275774        1.0014526        1.0047585       0.99789105       0.99412217       0.99789049       0.99879492       0.99564721        1.0023459       0.99490591       0.99359871       0.99664965
  12101.926       0.99615566        1.0008324       0.99741349        1.0013483       0.99668629       0.99483647        1.0020932       0.99882448       0.99554112       0.99743874        1.0010894        1.0017848       0.99474696        1.0010288       0.99233530       0.99123179       0.99451776
  12102.960       0.99649224        1.0016136        1.0011268        1.0005421       0.99702805       0.99910881       0.99278680        1.0003951        1.0052237       0.99885763       0.99733277        1.0001585       0.99610775        1.0008484       0.99277786       0.99267156       0.99754425
  12103.993       0.99545337        1.0023145       0.98882567        1.0020465       0.99927161       0.99657511       0.99410916       0.99459904       0.99694356       0.99961416        1.0018864        1.0011276       0.99451064        1.0023715       0.99391680       0.99644012       0.99964434
  12105.021       0.99457935       0.99879170       0.99787494       0.99852369        1.0022352       0.99484826       0.99283146       0.99740776       0.99810368       0.99788773        1.0038397       0.99869788       0.99262712        1.0050426       0.99471627       0.99495601        1.0031707
  12106.050       0.99603524       0.99901507        1.0040983       0.99980839       0.99938003       0.99804232       0.99438882        1.0018245       0.99988607       0.99991464        1.0015950       0.99960025       0.99537951        1.0042074        1.0012402       0.99334624        1.0015801
  12107.084       0.99410454       0.99921972       0.99837868        1.0015468       0.99856164       0.99896637       0.98997659        1.0025091       0.99077978        1.0014247       0.99924006       0.99546853       0.99461890        1.0000838        1.0006379       0.99049855       0.99749594
  12108.119       0.99471601       0.99782181       0.99718301        1.0054447       0.99863658       0.99548777       0.99866649        1.0061029       0.99660503       0.99782779       0.99816951       0.99573758       0.99360288       0.99841020       0.99858598       0.99461676       0.99394596
  12109.166       0.99430537        1.0007841       0.99944901        1.0023959       0.99549452       0.99581332        1.0021075        1.0025247       0.99474405       0.99620915       0.99921930       0.99610733       0.99460654       0.99939976       0.99836358       0.99526832       0.98932377
  12110.208       0.99376329        1.0022508       0.99975614        1.0010372       0.99228241       0.99942241        1.0012727        1.0006481       0.99673780       0.99427360       0.99774526       0.99736856       0.99551917       0.99931667       0.99673479       0.99797950       0.99389390
  12111.250       0.99332796       0.99898088        1.0007727       0.99738428       0.99586088       0.99770204       0.99901955        1.0066466        1.0013956       0.99907083        1.0028834       0.99631835        1.0014304       0.99701309       0.99588790       0.99474334       0.99687812
  12112.272       0.99315351        1.0023703        1.0040301       0.99796541       0.99500225       0.99931860        1.0015261        1.0048196       0.99897980        1.0001602        1.0000117       0.99632655        1.0007223       0.99584836       0.99913443       0.99521546       0.99876093
  12113.308       0.99288196        1.0026440       0.99798656        1.0017518       0.99284547        1.0020643       0.99718619        1.0029505        1.0012094        1.0004809       0.99611444       0.99457303       0.99965923       0.99649283        1.0003839       0.99338669        1.0002329
  12114.350       0.99242150       0.99852060       0.99938457       0.99923928        1.0010201        1.0043481       0.99646770        1.0008583        1.0023354       0.99747435       0.99824500       0.99806004        1.0011397       0.99926564        1.0002847       0.99313469       0.99788460
  12115.386       0.99170174       0.99685385        1.0001432       0.99548453       0.99906371        1.0087124       0.99617999       0.99560487        1.0033736        1.0016432       0.99702145        1.0003938        1.0007235        1.0016347       0.99686997       0.99216076       0.99673252
  12116.416       0.99144859       0.99758735        1.0013063       0.99670293       0.99111398        1.0033854        1.0002501        1.0018837       0.99629583       0.99739822        1.0015443       0.99612138        1.0024805        1.0013575       0.99743903       0.99600229       0.99635501
  12117.446       0.99108334        1.0008805       0.99975764       0.99509403        1.0004319       0.99847532        1.0040077        1.0043219       0.99140701       0.99704831        1.0011099       0.99241938        1.0018754        1.0020401       0.99731660       0.99179630        1.0005654
  12118.476       0.99026134       0.99783508        1.0030752       0.98969024       0.99857063        1.0005497        1.0011569       0.99823955       0.98867183       0.99720045       0.99502654       0.99531943       0.99922167       0.99866327       0.99566822       0.99368600        1.0042885
  12119.526       0.99011625       0.99991275        1.0011693       0.99685351       0.99871012       0.99864031       0.99938331       0.99754298       0.99777779       0.99630004        1.0008616        1.0022404       0.99730546       0.99113280       0.99566790        1.0002951       0.99545079
  12120.563       0.99000166       0.99914785       0.99410543       0.98965451       0.99727178       0.99620624       0.99813731       0.99781380        1.0001055        1.0040470       0.99331863        1.0024431        1.0018344       0.99198089       0.99260261       0.99988019       0.99164280
  12121.593       0.98940253        1.0016998        1.0024954       0.99274672       0.99746391       0.99752215       0.99579621       0.99954889       0.99940396        1.0039223       0.99755384       0.99931966        1.0054026       0.99516017       0.99515945        1.0038491       0.99747949
  12122.623       0.98903769        1.0009038       0.99963409       0.99954941       0.99974662        1.0005128       0.99515051        1.0005243        1.0012652        1.0036953       0.99919285       0.99984756        1.0040398       0.99793804       0.99866036        1.0013373       0.99771128
  12123.661       0.98828387       0.99990232       0.99170403       0.99717467       0.99661433       0.99863660        1.0008158       0.99970988       0.99245026       0.99464001       0.99665114       0.99630735        1.0033109       0.99315230       0.99818269       0.99556436       0.99403269
  12124.699       0.98767681        1.0001868       0.99155980       0.99578219       0.99845634       0.99558616       0.99857485       0.99749401       0.99295777       0.99844652       0.99801574       0.99068785        1.0049899       0.99259688       0.99771042        1.0030920       0.99111133
  12125.743       0.98778542        1.0024129       0.99630007       0.99904810       0.99672312       0.99889407       0.99935041       0.99815631        1.0013344       0.99944519       0.99680528       0.99413263        1.0017962       0.99363043        1.0030182        1.0010517       0.99741110
  12126.775       0.98748079        1.0017774       0.99879560       0.99947602        1.0026401        1.0017085       0.99921013       0.99675347       0.99656697        1.0005217       0.99791846       0.99967014       0.99851016       0.99700031        1.0024261       0.99775345        1.0000456
  12127.812       0.98780130        1.0008404       0.99186085       0.99822678        1.0007292       0.99732504       0.99692949       0.99736961        1.0014520       0.99999318       0.99326460       0.99894551        1.0051824       0.99669213       0.99953255       0.99840473        1.0012422
  12128.851       0.98701617        1.0013396       0.99217446       0.99460426       0.99344479       0.99760483       0.99699850       0.99570569        1.0038503        1.0036606       0.99813621        1.0012895        1.0044823        1.0006889        1.0001958        1.0018870       0.99735321
  12129.903       0.98656957       0.99888559       0.99523649       0.99665117       0.99720381       0.99833084        1.0000402        1.0014956        1.0021765       0.99928029       0.99809840        1.0007316       0.99690993        1.0023711       0.99454776        1.0004639       0.99483460
  12130.954       0.98629687       0.99586335       0.99813928       0.99381088       0.99495656       0.99965197       0.99394579        1.0032139        1.0001087       0.99944996       0.99762779       0.99815849        1.0003174        1.0032068       0.99648168        1.0049827       0.99652030
  12131.993       0.98744732       0.99758453       0.99694249       0.99194239       0.99847340        1.0017225       0.99535386       0.99895064       0.99454785        1.0015052        1.0029120       0.99607560       0.99852938       0.99056526        1.0024292        1.0064474        1.0005179
  12133.032       0.98668239       0.99807881       0.99018258       0.99934017        1.0000950       0.99907062       0.99395851       0.99603333       0.99495563        1.0003542       0.99580870       0.99978565       0.99954837       0.99725322        1.0004542        1.0028719        1.0009972
  12134.071       0.98732748       0.99818258       0.99375313       0.99374534       0.99863933       0.99684185       0.99394992       0.99761298       0.99964223       0.99781071        1.0024650        1.0003312        1.0008696       0.99881017        1.0007401       0.99804476       0.99766161
  12135.117       0.98630438       0.99682985       0.99467726       0.99752751        1.0003621        1.0073355       0.99667797       0.99532159       0.99716626       0.99826505       0.99342846       0.99692744        1.0011521       0.99618200        1.0007308        1.0009927       0.99683936
  12136.157       0.98642615       0.99630148       0.99269012        1.0009185        1.0029097        1.0034297       0.99484953       0.99881215       0.99339731       0.99632881        1.0021756        1.0053596        1.0032945       0.99663328        1.0030889       0.99700936       0.99378069
  12137.190       0.98768901       0.99606956        1.0006002       0.99887547       0.99658904       0.99824580       0.99848505       0.99937996       0.99931611       0.99292579       0.99810545       0.99483028        1.0042616       0.99611803        1.0060102       0.99495824       0.99566494
  12138.217       0.98800256       0.99691144       0.99703587       0.99875590        1.0056858       0.99906389        1.0028862       0.99725206       0.99502649       0.99678318        1.0008538       0.99620523        1.0004408       0.99617765       0.99829806       0.99202249       0.99408435
  12139.244       0.98728976       0.99908589       0.99156320        1.0013944        1.0013632        1.0008788       0.99750885       0.99798293        1.0008338       0.99966874       0.99741624       0.99224848        1.0024153       0.99663949        1.0010462       0.99289277       0.99462591
  12140.272       0.98795285        1.0045229       0.99595656       0.99705575        1.0014583        1.0000103        1.0014111        1.0015480       0.99782635       0.99863559        1.0025835       0.99789888       0.99896708       0.99311525        1.0025135       0.99953732        1.0007741
  12141.299       0.98701284        1.0026640       0.99786845       0.99764752        1.0035341        1.0040286        1.0010770       0.99790111        1.0094760        1.0058870       0.99593851        1.0049635        1.0054663        1.0009037        1.0039710        1.0032876        1.0008234
  12142.334       0.98754860       0.99452713        1.0016742        1.0017375        1.0029826        1.0018488        1.0014129        1.0001500        1.0026633       0.99898404        1.0001747       0.99727457        1.0062481       0.99882357        1.0045051       0.99904094       0.99884420
  12143.368       0.98752594       0.99630849        1.0013070        1.0060139       0.99762859       0.99694836        1.0047878       0.99855439       0.99711770       0.99908457        1.0002269       0.99564853        1.0083172        1.0021268        1.0052097       0.99662302        1.0005676
  12144.397       0.98883130       0.99752189        1.0005662        1.0008393        1.0024274       0.99583761       0.99668331       0.99783218        1.0032918       0.99952453       0.99842263       0.98960969        1.0026275       0.99787046        1.0013887        1.0000150       0.99795056
  12145.432       0.98956736       0.99742328        1.0004504        1.0039878        1.0042288       0.99726631       0.99690011       0.99801482        1.0028899       0.99221431       0.99269127       0.99005605       0.99625969       0.99415591        1.0006437        1.0013566       0.99903919
  12146.479       0.98985103        1.0001358       0.99058437        1.0006648       0.99716389       0.99954890       0.99564184       0.99304185       0.99906163       0.99772756       0.99477241       0.99663023        1.0030329       0.99587834       0.99552366        1.0000913       0.99551532
  12147.527       0.99048874        1.0011650       0.99971598        1.0034401       0.99675873       0.99316847        1.0038998       0.99600615       0.99361176       0.99838378       0.99861001        1.0016500        1.0055836        1.0038961        1.0016708       0.99553847       0.99667943
  12148.575       0.99039504        1.0009463       0.99655354       0.99464942       0.99613994       0.99891494        1.0048000       0.99316181       0.99389901        1.0012030       0.99766109       0.99729886        1.0006160        1.0065702        1.0016740       0.99562361       0.99831567
  12149.617       0.99058878       0.99571935        1.0013905        1.0018028       0.99966620        1.0021703        1.0041602       0.99879539       0.99034391       0.99617700        1.0024433       0.99550103        1.0017668       0.99817608        1.0055271        1.0011800       0.99774350
  12150.660       0.99078591       0.99513784       0.99963947       0.99960789       0.99661785        1.0022161        1.0075986       0.99361735       0.99531167       0.99486661        1.0005576       0.99758999        1.0015521        1.0005071        1.0021252       0.99830419       0.99955399
  12151.708       0.99081436       0.99255561        1.0045045       0.99990386        1.0013874       0.99438069        1.0013863       0.99604709       0.99129618       0.99656807       0.99601898        1.0045784       0.99600730       0.99659676       0.99583910        1.0014076       0.99514915
  12152.770       0.99263010       0.99624927        1.0036762       0.99774847        1.0043046        1.0006262        1.0018117       0.99363497       0.99568188       0.99568862       0.99764200       0.99914458       0.99698935       0.99459655       0.99632946       0.99850784       0.99925990
  12153.812       0.99186010       0.99818568        1.0030265        1.0007417       0.99937547       0.99118336        1.0051731       0.99932210       0.99594071        1.0007319        1.0006187       0.99514845       0.99787559       0.99469254       0.99773431        1.0017829        1.0039856
  12154.861       0.99252237       0.99429059        1.0018658       0.99745301        1.0042442       0.99352956        1.0014289       0.99637839       0.99463736        1.0048151       0.99654442       0.99682999        1.0024597       0.99694464        1.0011535       0.99751816        1.0059428
  12155.911       0.99320684       0.99509285       0.99997284       0.99718982        1.0007956       0.99896106        1.0007885       0.99823399       0.99404779       0.99573087        1.0020773        1.0012475       0.99851034       0.99002804        1.0015184       0.99729288        1.0027191
  12156.967       0.99281533       0.99681332       0.99999321        1.0003267        1.0031126       0.99456232        1.0011631       0.98932926       0.99969621       0.99724448       0.99762688       0.99741672       0.99940065       0.99984222       0.99870556       0.99677548        1.0072450
  12158.036       0.99393775       0.99470793       0.99933141        1.0022986        1.0003229       0.99623967        1.0031432       0.99854671       0.99722723        1.0019137        1.0007256        1.0003533        1.0026487        1.0003712       0.99371926        1.0002282        1.0069023
  12159.080       0.99424557       0.99510468        1.0014633        1.0010905       0.99410598        1.0008379        1.0052843       0.99801166       0.99509310        1.0035240        1.0012846        1.0029526       0.99724466       0.99425750        1.0017331       0.99897807        1.0020625
  12160.117       0.99419615       0.99554069       0.99845633       0.99799103       0.99885109       0.99566764       0.99915645        1.0001002       0.99536854       0.99586306       0.99583888       0.99884080        1.0007943       0.99908928        1.0055247        1.0004570        1.0010981
  12161.161       0.99413728       0.99031923       0.99557542       0.99482446       0.99599252       0.99637901        1.0021289       0.99760304        1.0031648       0.99478134        1.0004250       0.99545053       0.99705753        1.0004055        1.0015424        1.0024244        1.0052378
  12162.211       0.99597006       0.98900360       0.99349514        1.0042278        1.0026994       0.99909791       0.99889211       0.99564981       0.99945520       0.99774131       0.99796388        1.0003759       0.99468949        1.0014941       0.99878359        1.0055345       0.99691829
  12163.269       0.99530923       0.99329980        1.0004861        1.0029970        1.0059465       0.99723216        1.0010940       0.99481576       0.99674490        1.0015656        1.0000534        1.0026888       0.99706499        1.0001655       0.99788603        1.0066656        1.0015932
  12164.327       0.99669852       0.99604288        1.0016704        1.0006634        1.0051588       0.99354256        1.0010584       0.99596700       0.99854858       0.99753711       0.99694032        1.0008768       0.99336692        1.0002222        1.0011292        1.0045494        1.0019752
  12165.378       0.99637326       0.99357248        1.0002312       0.99891548       0.99829560       0.99781218       0.99820310       0.99889596       0.99730227       0.99444598       0.99700474       0.99727604       0.99544654       0.99824297       0.99629749        1.0066926        1.0003027
  12166.416       0.99718994       0.99731746       0.99545510       0.99685572        1.0029987       0.99238910        1.0058691       0.99916858        1.0029589        1.0018670       0.99824849       0.99658188       0.99464537       0.99980981        1.0022988        1.0060347        1.0004968
  12167.467       0.99825163       0.99470394       0.99313729        1.0013084       0.99140770        1.0020282       0.99822384       0.99965510        1.0006158       0.99689782       0.99138858       0.99977197       0.99191714        1.0010496       0.99833868        1.0063055        1.0055960
  12168.532       0.99757582       0.99994201        1.0003182       0.99591486       0.99552577       0.99665128        1.0013654       0.99585950       0.99689049       0.99027007       0.99983385       0.99810683       0.99972483        1.0006395       0.99886927        1.0000075        1.0075982
  12169.590       0.99885942       0.99402384        1.0001975       0.99577326       0.99283558       0.99106858       0.99522198       0.99329511       0.99511636       0.99455266       0.99652338       0.99785990       0.99956309        1.0052110        1.0003174       0.99322852        1.0006251
  12170.662       0.99814487       0.99969045       0.99771383        1.0040228       0.99455043        1.0009337       0.99913416       0.99822000       0.99761929       0.99976593       0.99776283        1.0001939       0.99962316        1.0011659       0.99178480        1.0029627       0.99979421
  12171.714       0.99891501       0.99770722       0.99532424        1.0014355       0.99769564        1.0003040        1.0022661       0.99878076       0.99619998       0.99476744       0.99989018       0.99381339       0.99907129        1.0004180       0.99323414        1.0000864        1.0069035
  12172.767       0.99915571       0.99563825       0.99739814        1.0014907       0.99459196       0.99204633       0.99502560        1.0012872       0.99792118       0.99927470       0.99536333       0.99310554        1.0013022        1.0025101        1.0006728        1.0023938       0.99844639
  12173.819        1.0003543       0.99399160        1.0025452       0.99748366       0.98841052       0.99849363       0.99887142       0.99898873        1.0014726       0.99866073       0.99807527       0.99724240        1.0038156        1.0041819       0.99712709       0.99472722        1.0027007
  12174.885       0.99909108       0.99653238       0.99632055       0.99403664       0.99293433       0.99563153       0.99872552       0.99941457       0.99793087        1.0003636        1.0005361       0.99278846        1.0006951        1.0069346       0.99978414       0.99294435       0.99989237
  12175.938       0.99932849       0.99660492       0.99437824       0.99333580       0.99474288       0.99543941        1.0032819       0.99830190       0.99882705       0.99700887       0.99688462       0.99635251       0.99774663        1.0018245       0.99514115       0.99827295       0.99899230
  12176.991        1.0008270        1.0005016       0.99609044       0.99919912       0.99278060       0.99325009       0.99541957        1.0006963       0.99976199       0.99939868       0.99924095        1.0009893       0.99948351       0.99912958       0.99496544       0.99289538        1.0007869
  12178.051        1.0008313       0.99878085       0.99620449       0.99909249       0.99790787       0.99489173       0.99885639       0.99743844       0.99399194        1.0025666       0.99277826        1.0007902       0.99506538       0.99879110       0.99887037       0.99749982       0.99759808
  12179.104        1.0004342       0.99830673       0.99560750       0.99654255       0.99650112       0.99441001       0.99860571        1.0037353       0.99338645        1.0006120       0.99634782       0.99813866        1.0030671       0.99691922        1.0005987       0.99713574        1.0038393
  12180.158        1.0009481       0.99724563       0.99399470       0.99699509       0.99113846       0.99994018       0.99904046        1.0045971       0.99817245        1.0043502       0.99073281        1.0008324        1.0047578       0.99918062       0.99673820       0.99052587        1.0001894
  12181.218        1.0010662        1.0022224       0.99643995       0.99821645       0.99737062       0.99901018       0.99919440       0.99735566       0.99837819        1.0036001       0.99721989        1.0006763        1.0015165       0.99662849       0.99325426       0.99249467       0.99771622
  12182.266        1.0013120        1.0005857       0.99524500       0.99707389        1.0003428       0.99833853       0.99883272       0.99919491       0.99701408        1.0011048       0.99579888        1.0023310        1.0010586       0.99462479       0.99405027        1.0005707       0.99786122
  12183.313        1.0016796       0.99990446       0.99400213       0.99619026        1.0022638        1.0051579       0.99904485       0.99995098       0.99765255        1.0005508       0.99273953        1.0024958       0.99695170       0.99890650       0.99798108       0.99955278        1.0060695
  12184.349        1.0020350       0.99894215       0.99639338       0.99901477        1.0013306        1.0026687       0.99640230       0.99813041       0.99849533        1.0026246       0.99708824        1.0080656       0.99989063       0.99221596       0.99913548       0.99772920        1.0013304
  12185.397        1.0021533        1.0021515       0.99587839       0.99625705       0.99971003        1.0012657       0.99242204       0.99504199       0.99621470        1.0031762        1.0012060        1.0001819        1.0062628        1.0021274        1.0009199        1.0009521       0.99968245
  12186.445        1.0019244       0.99476272       0.99555310        1.0001433       0.99666280        1.0009935       0.99272654       0.99294609       0.99595720       0.99772014        1.0030194       0.99958881        1.0036701        1.0043312        1.0064977       0.99763888       0.99615802
  12187.488        1.0019276       0.99974315       0.99552866        1.0000410       0.99886919        1.0034597       0.99482395       0.99679252        1.0008213       0.99410905        1.0073296        1.0010101       0.99842966        1.0091215        1.0018122        1.0022304        1.0012422
  12188.529        1.0026077       0.99405868       0.99784985        1.0049206       0.99376527        1.0001944       0.99726869       0.99758098        1.0043464       0.99832019        1.0001190        1.0026371       0.99947862        1.0046571       0.99600514        1.0090715       0.99359059
  12189.566        1.0022869        1.0010380       0.99963407       0.99938508       0.99335693       0.99198697       0.99608401       0.99568316        1.0004962       0.99884427       0.99728927        1.0011489        1.0004526        1.0025053        1.0028539       0.99944174       0.99602869
  12190.621        1.0026719       0.99542018       0.99819280        1.0022430       0.99765313       0.99931833        1.0021594        1.0025393       0.99801805        1.0002622       0.99638533        1.0001213        1.0040169        1.0063093        1.0019379        1.0024482        1.0001983
  12191.696        1.0033091       0.99703626       0.99690812       0.99843644       0.99851126       0.99835605        1.0001507       0.99809052       0.99717523        1.0013646        1.0048788        1.0011059       0.99756210        1.0011256        1.0030660        1.0037446       0.99930211
  12192.759        1.0030181       0.99947055       0.99543948        1.0054265       0.99939796        1.0003105        1.0024560       0.99540990       0.99888219        1.0004646        1.0058031        1.0023210       0.99711848       0.99487941       0.99811477        1.0020871       0.99526532
  12193.814        1.0020557        1.0025988       0.99916250        1.0038429        1.0040278       0.99702503       0.99817376        1.0036455       0.99776847       0.99960382       0.99879058        1.0025733        1.0046082       0.99911474        1.0004128       0.99486988       0.99887878
  12194.864        1.0021269        1.0030237        1.0025858        1.0076354        1.0028604       0.99842200       0.99895595        1.0008058       0.99714737       0.99523685       0.99715591        1.0021509        1.0052838       0.99859054       0.99948948       0.99549926        1.0000980
  12195.921        1.0020294        1.0057163       0.99982934        1.0068702        1.0047699       0.99791705       0.99876910        1.0013938        1.0012290       0.99425332        1.0020168        1.0032195       0.99964982        1.0005510        1.0002134       0.99671351        1.0057009
  12196.991        1.0016601       0.99886001       0.99573841        1.0040962        1.0034656       0.99522068       0.99710611        1.0042923        1.0019416        1.0004178       0.99851664        1.0012563        1.0001383        1.0042737       0.99324113       0.99929943       0.99659267
  12198.041        1.0011192        1.0032300       0.99536827        1.0049769        1.0033820        1.0005862       0.99626800        1.0038144        1.0026788       0.99979700       0.99964472        1.0004722        1.0002723       0.99921960       0.99761976        1.0000749       0.99688060
  12199.104        1.0009625        1.0047067       0.99720326        1.0036205        1.0058812       0.99579906        1.0000149       0.99979551        1.0000997       0.99830481       0.99282687       0.99906147       0.99965882        1.0017175       0.99226335       0.99958855       0.99557368
  12200.155        1.0012288        1.0037865       0.99800092        1.0063177        1.0076107       0.99841401        1.0083599        1.0034333        1.0013811        1.0042466       0.99668184       0.99998386        1.0044110       0.99838611       0.99645468        1.0029830       0.99607568
  12201.219        1.0007764        1.0022512       0.99704878        1.0065093        1.0057804        1.0033199        1.0041923        1.0079051       0.99837916       0.99562561       0.99547016       0.99956135       0.99731010        1.0011466       0.99767737       0.99363426       0.99888055
  12202.271        1.0011613       0.99934661       0.99733154        1.0042317        1.0010797       0.99898093       0.99845383        1.0054593       0.99902097       0.99853180       0.99880015        1.0014454       0.99988696       0.99931056        1.0020267       0.99892128        1.0005631
  12203.335        1.0003608        1.0032682       0.99584194       0.99499254       0.99832202       0.99618338       0.99712509        1.0073344       0.99883250        1.0007668       0.99993329       0.99902215        1.0021345       0.99982945        1.0005818        1.0013902        1.0029884
  12204.399        1.0008148        1.0018075        1.0008175        1.0011364       0.99833652        1.0012687        1.0018301        1.0022031       0.99564268        1.0077762       0.99989644       0.99673231       0.99966507       0.99920388       0.99959645       0.99853969        1.0041304
  12205.457        1.0013611       0.99425829        1.0004714        1.0043880        1.0005772       0.99868232       0.99893881        1.0015618       0.99848528       0.99994515       0.99722703       0.99788036       0.99944344       0.99853813       0.99694920       0.99827620       0.99958338
  12206.502       0.99957881       0.99774012        1.0003644        1.0025491       0.99580175       0.99473100       0.99918896        1.0001526       0.99875535        1.0002394        1.0009380        1.0001863        1.0025697        1.0030180       0.99776452       0.99839261       0.99966850
  12207.541       0.99989721       0.99915798       0.99749275        1.0018582       0.99468237       0.99081272        1.0002796       0.99528943        1.0001741        1.0013334       0.99828008        1.0007710        1.0014130        1.0052153        1.0015882        1.0013387        1.0024936
  12208.600       0.99876602        1.0009916       0.99910981       0.99609098        1.0022043       0.99265178       0.99751533       0.99753229        1.0025090       0.99621356       0.99685661        1.0002830       0.99986695        1.0003610        1.0028813        1.0042052        1.0013893
  12209.672       0.99777035        1.0023348       0.99997938       0.99895213        1.0000783       0.99844459       0.99505726       0.99086263        1.0014876       0.99346437       0.99516960        1.0021152       0.99865344        1.0047943        1.0003704        1.0068148       0.99587051
  12210.732       0.99758262        1.0007130        1.0006713       0.99847598       0.99911230       0.99981175       0.99918284       0.99175888        1.0005447       0.99496515       0.99652987        1.0001585        1.0035387        1.0041767        1.0011978        1.0033410       0.99364144
  12211.790       0.99754078        1.0037394       0.99910450       0.99366884       0.99765922       0.99680601       0.99978397       0.99695465        1.0004820       0.99760270       0.99908417        1.0029237        1.0034072       0.99943700       0.99818163        1.0015440       0.99255446
  12212.843       0.99615075       0.99924040       0.99522415       0.99531020       0.99726215       0.99679964       0.99456687       0.99927289        1.0009179       0.99680342        1.0039597        1.0011308        1.0031508        1.0006153       0.99758270        1.0010006       0.99176893
  12213.909       0.99710353       0.99839317       0.99977979       0.99534329       0.99980832       0.99752153       0.99410702       0.99789248        1.0036864       0.99597854        1.0000267        1.0008604       0.99428161       0.99955839        1.0011649        1.0033269       0.99070193
  12214.989       0.99676121       0.99871719       0.99967369        1.0017063       0.99897733        1.0002911       0.99811936       0.99663800        1.0004860       0.99493603        1.0004016       0.99914536       0.99855966       0.99906719        1.0037296        1.0012064       0.99328495
  12216.043       0.99458679        1.0008740        1.0011976        1.0017862       0.99794409       0.99558165        1.0043404       0.99812311       0.99704764       0.99562148        1.0024353        1.0036324       0.99838032        1.0009947        1.0048374        1.0056992       0.99378581
  12217.096       0.99650235        1.0047976       0.99542971       0.99880670       0.99684553       0.98895307        1.0020573       0.99628200       0.99577048       0.99841323        1.0017081        1.0030317       0.99897767       0.99987396        1.0035500        1.0040884       0.99995096
  12218.157       0.99532624        1.0062418        1.0004198       0.99954790       0.99826922       0.99420095        1.0003959       0.99668651        1.0000265        1.0000863        1.0031576        1.0037417       0.99855987        1.0038802       0.99820491        1.0030462        1.0049751
  12219.211       0.99523513       0.99873247        1.0003959       0.99992293       0.99927593        1.0029672        1.0028302       0.99844037        1.0021677       0.99843196        1.0029358        1.0034448        1.0026580        1.0006573       0.99586382       0.99992605        1.0036900
  12220.271       0.99421835        1.0028054       0.99943919        1.0005544       0.99640473        1.0026930       0.99721826        1.0022206        1.0031710       0.99939900        1.0033487        1.0019122        1.0061773        1.0018118       0.99956057        1.0014242        1.0010831
  12221.326       0.99452897        1.0019467       0.99879918       0.99967696       0.99620474        1.0016404       0.99805256        1.0043012        1.0024419        1.0017547        1.0019249        1.0023324        1.0034444       0.99932662        1.0052159        1.0045609       0.99744105
  12222.381       0.99482429       0.99900116        1.0035413       0.99878767       0.99892069        1.0001542        1.0041947        1.0038782       0.99957227       0.99858643        1.0001693       0.99923262        1.0019307       0.99781531        1.0018080        1.0051947       0.99823273
  12223.435       0.99442386        1.0014547        1.0059412        1.0004176        1.0003742        1.0023899        1.0038044        1.0002632        1.0041891       0.99907411        1.0012453       0.99638166        1.0019957        1.0001208       0.99688145        1.0027998       0.99871777
  12224.477       0.99454072       0.99841790        1.0013143       0.99754936        1.0017219        1.0033455        1.0011324       0.99753133        1.0050328        1.0004880        1.0004447       0.99670667        1.0009844        1.0008334       0.99683680        1.0060573        1.0048448
  12225.533       0.99439762        1.0028757       0.99582578       0.99368010       0.99917768       0.99798418        1.0043958       0.99974073       0.99886718       0.99872999       0.99944802       0.99906865        1.0019003        1.0042876       0.99558766        1.0059187        1.0046554
  12226.587       0.99481363       0.99787743       0.99330120       0.99528913       0.99825586       0.99628355        1.0032814        1.0021845        1.0010822       0.99825425       0.99961708        1.0022616        1.0006586        1.0036446       0.99386361        1.0059632        1.0016046
  12227.643       0.99394423        1.0028125        1.0010986       0.99640125        1.0021091       0.99869276       0.99893669        1.0037980        1.0060468       0.99704536       0.99902523       0.99415274       0.99959332       0.99924024       0.99712790        1.0068362        1.0046100
  12228.685       0.99471490        1.0031063        1.0065065       0.99763628        1.0017445       0.99861267        1.0044240        1.0041091        1.0038475       0.99882899       0.99667914       0.99168517       0.99544960       0.99868603       0.99626206        1.0043595        1.0050084
  12229.742       0.99429629        1.0046137        1.0042070       0.99874090        1.0016842       0.99877761        1.0077418        1.0002041        1.0041293        1.0007932       0.99433072       0.99652727       0.99576129       0.99881421       0.99913096        1.0041905        1.0049920
  12230.798       0.99309311        1.0033164        1.0013757       0.99918976        1.0002754        1.0017811        1.0039801       0.99767849        1.0050564        1.0018913       0.99782342       0.99876124        1.0067433       0.99974904       0.99844344        1.0049814       0.99809795
  12231.867       0.99443183        1.0059159        1.0039378        1.0002022       0.99832196        1.0011757        1.0040951       0.99966937        1.0031808        1.0040233       0.99945575        1.0014365        1.0053442        1.0004934       0.99663229       0.99958400       0.99781178
  12232.937       0.99398201        1.0041451        1.0097666       0.99925382       0.99690949        1.0010610        1.0012989       0.99777679       0.99957673        1.0018734        1.0000812        1.0021248        1.0048936        1.0032905       0.99808744       0.99829992       0.99792350
  12233.980       0.99428236        1.0026382        1.0022703       0.99694649       0.99659330        1.0056457        1.0012052       0.99974074       0.99973521       0.99704673        1.0008824        1.0025733        1.0060151        1.0031961       0.99732401        1.0030796       0.99588033
  12235.037       0.99448915        1.0024736        1.0031932       0.99706080       0.99578947        1.0007544        1.0060981        1.0032904        1.0020811       0.99814216       0.99937754        1.0009972        1.0031382       0.99644079       0.99491714        1.0040662       0.99042260
  12236.107       0.99293733        1.0043682        1.0038721       0.99931802       0.99676876        1.0016258        1.0062650        1.0012663        1.0036061        1.0002064       0.99931731       0.99717472       0.99907225       0.99372867       0.99592387        1.0050572       0.99381687
  12237.171       0.99453467        1.0034942        1.0058827        1.0044234        1.0018689        1.0029034       0.99967791        1.0019604        1.0034988        1.0006586        1.0000746       0.99388852        1.0064622       0.99741438       0.99867213        1.0015986       0.99686743
  12238.241       0.99282007        1.0034235        1.0006821        1.0038290        1.0006927        1.0001238        1.0020065        1.0023195        1.0019183       0.99855454        1.0025818       0.99522903        1.0084507       0.99838080       0.99962895        1.0035000        1.0006079
  12239.312       0.99363553        1.0000644       0.99827613        1.0014210       0.99554139        1.0005011        1.0034090        1.0034913       0.99810423        1.0000729        1.0029582       0.99628672        1.0047286       0.99831843       0.99565061        1.0029351       0.99832751
  12240.376       0.99438708        1.0034032       0.99575950        1.0002384       0.99239226       0.99753589       0.99986755        1.0012435       0.99552904        1.0047938        1.0047288       0.99513565        1.0020233        1.0033863       0.99606491       0.99935077        1.0015233
  12241.434       0.99368917       0.99892860       0.99506031        1.0014606       0.99395333       0.99938797       0.99618122        1.0012165       0.99607544        1.0039674        1.0074366       0.99513847        1.0005408        1.0017710       0.99842768        1.0000350        1.0046063
  12242.493       0.99328272        1.0020925        1.0045791       0.99981058       0.99907492        1.0040718       0.99883343        1.0073010        1.0039804        1.0034344        1.0055301       0.99761878       0.99966284        1.0024658       0.99975211       0.99906062       0.99851290
  12243.570       0.99340844       0.99796012        1.0023872       0.99884985        1.0042618        1.0058657        1.0009341        1.0052474        1.0040285        1.0040925        1.0048505       0.99636179        1.0000130        1.0030250        1.0040038       0.99666249       0.99432487
  12244.648       0.99394719        1.0047212       0.99804752       0.99792121        1.0003500        1.0054323        1.0016851        1.0022901        1.0013622        1.0046881        1.0053687       0.99924292        1.0035870        1.0024634        1.0020669       0.99905550       0.99401073
  12245.713       0.99238750        1.0041448       0.99821792       0.99698505        1.0012196        1.0005007        1.0027802        1.0002288        1.0055721        1.0045820        1.0030722        1.0017950        1.0005089       0.99979701        1.0020406       0.99968989       0.99209335
  12246.766       0.99289064        1.0021496       0.99700385        1.0010370        1.0003937       0.99953731        1.0059844        1.0018636        1.0054620        1.0041597        1.0049337       0.99906904        1.0009651       0.99698157        1.0014873       0.99998365       0.99341225
  12247.845       0.99265560        1.0029874       0.99956558        1.0052651        1.0022598        1.0008533        1.0025829        1.0021776       0.99983622        1.0003461        1.0058464       0.99611657       0.99644936       0.99519475        1.0038629       0.99603837        1.0007628
  12248.930       0.99356040        1.0013315       0.99695389        1.0054077        1.0059905        1.0055807        1.0050077        1.0018159       0.99855723        1.0008490        1.0045369       0.99944059       0.99502618       0.99494313        1.0033225       0.99398025        1.0013317
  12249.996       0.99315808       0.99666494       0.99792965        1.0066650        1.0016389        1.0069750        1.0022620        1.0020446       0.99973095       0.99948569        1.0031490        1.0041958       0.99584728       0.99773780        1.0011476       0.99691552       0.99874055
  12251.056       0.99159182       0.99762323       0.99966712        1.0061649        1.0037600        1.0012721       0.99759119        1.0000938        1.0019665        1.0001534        1.0040447        1.0038405       0.99464205       0.99974441        1.0026168       0.99910432       0.99845206
  12252.122       0.99252619       0.99633348       0.99682164        1.0016200        1.0045062        1.0018167       0.99868449        1.0016093        1.0051874        1.0042318        1.0050837        1.0006674       0.99947472       0.99991062        1.0008046        1.0022075       0.99447509
  12253.195       0.99240413       0.99846062        1.0004890        1.0013773       0.99873039       0.99981220       0.99971874        1.0006043        1.0075463        1.0016638        1.0025716       0.99987781        1.0041553        1.0032177        1.0024252        1.0027646       0.99970187
  12254.275       0.99143293       0.99727804       0.99878477        1.0009743        1.0026278        1.0012027       0.99949369        1.0026238        1.0038665       0.99752779        1.0020409       0.99913082        1.0031678        1.0038491        1.0034998        1.0001950        1.0045421
  12255.335       0.99094711       0.99686161        1.0023385        1.0013583        1.0032110        1.0037600        1.0037617        1.0029466       0.99996553        1.0010937        1.0057328       0.99655091        1.0057545        1.0024290       0.99888530        1.0010284        1.0051545
  12256.409       0.99139702       0.99698574       0.99904641        1.0055025        1.0078677        1.0021151        1.0063347       0.99854502        1.0013686        1.0033028        1.0070230       0.99826818        1.0049968        1.0027419       0.99880537        1.0034169        1.0042160
  12257.489       0.99125678       0.99845014       0.99673652        1.0039015        1.0042329        1.0070088        1.0002117        1.0010173        1.0033831       0.99993012        1.0031505        1.0001727       0.99722772        1.0035212        1.0017134        1.0037992       0.99885845
  12258.570       0.99092246       0.99795976        1.0002796        1.0034962        1.0073846        1.0062661        1.0014993        1.0037872       0.99884921        1.0050118        1.0065547        1.0033628       0.99793753        1.0076604        1.0023636        1.0033661       0.99627539
  12259.645       0.99142696       0.99971954        1.0030199        1.0011807        1.0046045        1.0055853        1.0022923       0.99730853        1.0010332        1.0030123        1.0000643        1.0008993        1.0033006        1.0071339        1.0031477        1.0021605       0.99883742
  12260.718       0.99106886        1.0005123        1.0067485       0.99554609        1.0070422        1.0056859        1.0107979       0.99877419       0.99926678        1.0036786        1.0019328        1.0009845        1.0052297        1.0055607        1.0012222        1.0035191       0.99901609
  12261.800       0.99136654        1.0027366        1.0057430       0.99626574        1.0030202        1.0063235       0.99872275        1.0003522        1.0021583        1.0019423       0.99962919        1.0077582        1.0027631        1.0088690       0.99925383        1.0057817       0.99718023
  12262.868       0.99046279        1.0029279       0.99827943       0.99856880        1.0039612        1.0022173       0.99741693        1.0019802       0.99994852        1.0005432        1.0022955        1.0057655        1.0009726        1.0081587        1.0004206        1.0070106       0.99784010
  12263.943       0.99186669       0.99870561        1.0016010        1.0025170        1.0048114        1.0050490        1.0028417       0.99938177       0.99452294        1.0024708        1.0021709        1.0052281        1.0006570        1.0056366        1.0018589        1.0073296       0.99701235
  12265.005       0.99188126        1.0011955        1.0001535        1.0018085        1.0025712        1.0036638        1.0063588       0.99551839       0.99874188        1.0023767        1.0000191        1.0047628        1.0030266        1.0022571        1.0036962        1.0100051       0.99751645
  12266.081       0.99091076        1.0043831       0.99709728       0.99657829        1.0013847        1.0056132        1.0033340       0.99896026        1.0023856        1.0004387       0.99802538        1.0038774       0.99811683        1.0030976        1.0020254        1.0095564       0.99815699
  12267.162       0.99199602        1.0021174        1.0065432       0.99300821        1.0027172        1.0056175        1.0018161        1.0022690        1.0047098       0.99388656       0.99891208        1.0010284        1.0005174        1.0031578       0.99879361        1.0036744       0.99965626
  12268.232       0.99248757       0.99828404        1.0012805       0.99603781        1.0028840        1.0018743        1.0058718       0.99911216        1.0011762        1.0060516       0.99589235        1.0050741        1.0019033        1.0034109        1.0013594        1.0073718       0.99935253
  12269.295       0.99302951       0.99549055        1.0046239       0.99775935        1.0061887       0.99951361        1.0022208        1.0023607       0.99956980        1.0045374        1.0030011        1.0038253        1.0035611        1.0011827       0.99936188        1.0082675        1.0036988
  12270.358       0.99305670        1.0017551        1.0057942       0.99783059        1.0023192       0.99974809        1.0036456        1.0057124        1.0008806        1.0041080        1.0017555        1.0035985        1.0050141        1.0061380        1.0009045        1.0107057        1.0099083
  12271.421       0.99268843        1.0014800        1.0051298       0.99844670        1.0027367        1.0026138       0.99642079        1.0117386       0.99904467        1.0060964        1.0013706        1.0028442        1.0053948        1.0016964        1.0025051        1.0053694        1.0093871
  12272.497       0.99391590       0.99922261        1.0065063       0.99998239        1.0124926        1.0044478        1.0006401        1.0020847        1.0034260        1.0020848        1.0023243        1.0022749        1.0056810       0.99830455        1.0011327        1.0077075        1.0021728
  12273.555       0.99440057       0.99972169       0.99834621        1.0024645        1.0038720        1.0058542       0.99871611        1.0035395       0.99939889        1.0007814        1.0026297        1.0040796        1.0019217       0.99892689       0.99803674        1.0038352       0.99773526
  12274.611       0.99404026        1.0005201        1.0030441        1.0017589       0.99854965        1.0025040        1.0011538        1.0044285       0.99998039        1.0017018        1.0033354        1.0003741       0.99457877        1.0016214       0.99904814        1.0030968        1.0018872
  12275.676       0.99365831        1.0020988        1.0030495        1.0097470       0.99734909       0.99905248        1.0036325        1.0084197       0.99808711        1.0045736        1.0053433       0.99936661       0.99605881        1.0005688       0.99481846        1.0047644        1.0039546
  12276.747       0.99538282        1.0020601        1.0021961        1.0050719        1.0027066        1.0000153        1.0071851        1.0124731       0.99946207        1.0033338        1.0084212        1.0006813       0.99540586       0.99814881       0.99171787        1.0029477        1.0068555
  12277.823       0.99527075        1.0000726        1.0005944        1.0025879        1.0080612        1.0005466        1.0081648        1.0074241        1.0007297        1.0060177        1.0069838        1.0032756       0.99515370        1.0018956       0.99515674        1.0031120        1.0051108
  12278.908       0.99659476       0.99652032        1.0050138        1.0022689        1.0061216        1.0050657        1.0026738        1.0099608       0.99384657        1.0027044        1.0030518        1.0086583       0.99852764       0.99679073       0.99553918        1.0030157        1.0024474
  12279.986       0.99628516       0.99752627        1.0025754        1.0021439        1.0028634        1.0024041        1.0015561        1.0066049       0.99852658        1.0067218        1.0042065        1.0047790        1.0028584       0.99487854       0.99741346        1.0027379        1.0080034
  12281.064       0.99761362       0.99974141        1.0008893       0.99740298        1.0064765        1.0014779        1.0053120        1.0046849       0.99688707        1.0059820        1.0078342        1.0013011        1.0027722       0.99756550       0.99535738        1.0050917        1.0062763
  12282.143       0.99810580        1.0012391       0.99728488        1.0050649        1.0026362        1.0011643        1.0009605        1.0028862       0.99943642        1.0046759        1.0028111        1.0050614        1.0036609       0.99923648       0.99633081        1.0017017        1.0029444
  12283.234       0.99880942        1.0024763        1.0009740       0.99829026        1.0002530        1.0026312        1.0049085       0.99842901       0.99684000        1.0062928        1.0023978        1.0020162       0.99707562       0.99881189       0.99753911       0.99996646        1.0017261
  12284.312       0.99919752       0.99958616       0.99534157       0.99778798        1.0038608        1.0076496       0.99810789       0.99783028       0.99858198       0.99772372        1.0033594       0.99984412       0.99424949       0.99767782       0.99773474       0.99910951       0.99844561
  12285.404        1.0001681       0.99849404        1.0005093       0.99499229        1.0003208        1.0077344       0.99905936       0.99980488       0.99818185       0.99677350        1.0030608        1.0005003        1.0003343       0.99976439        1.0030783       0.99561689       0.99811892
  12286.484        1.0007087        1.0002434        1.0030477        1.0014252       0.99895201       0.99783613       0.99985694       0.99937258        1.0025543       0.99965248        1.0038040       0.99813131       0.99737316       0.99956294       0.99991424       0.99518022       0.99835843
  12287.550        1.0009242       0.99883302       0.99828495        1.0015794        1.0014681        1.0083753       0.99895107       0.99768411        1.0023958        1.0044649       0.99999740        1.0027357       0.99404012        1.0009497       0.99730486       0.99767095        1.0007520
  12288.629        1.0020101       0.99944675       0.99092120       0.99791764       0.99940204        1.0069466       0.99970262        1.0019433        1.0033070       0.99792635       0.99952358       0.99998141       0.99792868        1.0000536        1.0003087       0.99843832       0.99952347
  12289.708        1.0020019        1.0013581       0.99972545       0.99976688       0.99570805        1.0103813        1.0003714       0.99954385       0.99279882        1.0005676       0.99952448        1.0017514        1.0001660        1.0044797        1.0015314       0.99807901       0.99871432
  12290.789        1.0025667       0.99860960        1.0065564        1.0044221       0.99723649       0.99620209       0.99741376       0.99757615        1.0016582       0.99334234       0.99951919        1.0038637       0.99852183        1.0016289       0.99973556       0.99803096       0.99778952
  12291.855        1.0033501       0.99648718        1.0048757        1.0010549       0.99810424       0.99671680        1.0016552       0.99589335        1.0025217        1.0033050       0.99701718       0.99377957       0.99550977       0.99982224       0.99868169        1.0003165       0.99512987
  12292.935        1.0036604       0.99564907        1.0034883       0.99989562       0.99915470        1.0010537       0.99558598       0.99532448       0.99902332        1.0032434        1.0053838       0.99824801        1.0004646        1.0022543        1.0014320        1.0004786       0.99817978
  12294.003        1.0049184       0.99435993        1.0001501        1.0009446       0.99926317        1.0016760        1.0017740       0.99221152        1.0028728        1.0014869        1.0066924        1.0056523       0.99935657       0.99935345        1.0008094        1.0047903       0.99761321
  12295.083        1.0045059       0.99733302       0.99933380       0.99844014       0.99822902        1.0018145       0.99886673       0.99553998        1.0083152        1.0045963        1.0027929        1.0021993       0.99867130       0.99887124        1.0012291        1.0090514       0.99554589
  12296.164        1.0051556        1.0012309        1.0034329        1.0015298       0.99913012       0.99988220       0.99345888       0.99720170        1.0004858        1.0022853        1.0030182        1.0026800        1.0000743        1.0033683        1.0030958        1.0080174        1.0010023
  12297.245        1.0056935        1.0049102        1.0016432       0.99930650       0.99781384        1.0062723        1.0035515        1.0058122        1.0061903        1.0018846        1.0008141        1.0058064        1.0007496        1.0024890       0.99920949       0.99705483        1.0021101
  12298.319        1.0062707        1.0035241       0.99731722       0.99318059       0.99877384        1.0134482       0.99885567       0.99937923        1.0086284        1.0035317        1.0004074        1.0047471        1.0043396       0.99932747        1.0024895        1.0045757        1.0076740
  12299.387        1.0061384       0.99994946        1.0023647       0.99107733        1.0059793        1.0024558       0.99449167        1.0003049        1.0095231       0.99747981       0.99508595        1.0018451        1.0005832        1.0003457        1.0011210        1.0057364        1.0100969
  12300.462        1.0069305        1.0003882        1.0024802       0.99870336       0.99990916        1.0020960       0.99898249       0.99450290       0.99912551       0.99999421        1.0027564       0.99889157       0.99953777        1.0019554        1.0031993        1.0028352        1.0056049
  12301.563        1.0069016        1.0013430        1.0059554       0.99760885        1.0017561        1.0045157        1.0022820       0.99619164        1.0030845        1.0022094        1.0017657        1.0059461        1.0000240        1.0026142        1.0030020        1.0051242        1.0082438
  12302.659        1.0074145       0.99940705        1.0050514        1.0017029        1.0003513        1.0017472        1.0021492        1.0023726        1.0039174        1.0069249        1.0023532        1.0056908       0.99883047        1.0023592        1.0028931        1.0059467        1.0094261
  12303.747        1.0078618       0.99700538        1.0045781        1.0015246       0.99994350        1.0022359        1.0053903        1.0075525        1.0073631        1.0069244        1.0041874        1.0032259       0.99764681        1.0053955        1.0062204        1.0074681        1.0055080
  12304.816        1.0073493        1.0013091        1.0023680        1.0067277        1.0029459        1.0065960        1.0044486        1.0021629        1.0059256       0.99865729        1.0081379        1.0003953       0.99469213       0.99963584        1.0011801        1.0054451        1.0022191
  12305.899        1.0077737        1.0009703        1.0041327        1.0054830        1.0071687        1.0023206        1.0004833        1.0009443        1.0008354       0.99977436        1.0021390        1.0042158       0.99638631        1.0043699        1.0023622        1.0060808        1.0034985
  12306.975        1.0082445        1.0057072        1.0048394        1.0038697        1.0022013        1.0001108        1.0066286        1.0027406        1.0053750        1.0021630        1.0059578        1.0048516        1.0033425        1.0053007        1.0080165        1.0084169        1.0007081
  12308.051        1.0080989        1.0015949        1.0022977        1.0045140       0.99778218        1.0011855        1.0019714        1.0038703        1.0008746        1.0034541        1.0067093        1.0049512        1.0036364        1.0064029        1.0068843        1.0080511        1.0020616
  12309.128        1.0084326        1.0010129        1.0026848        1.0068829        1.0013838        1.0091099       0.99904912        1.0068313        1.0020660        1.0031130        1.0005649        1.0074804        1.0030926        1.0036748        1.0082478        1.0031298        1.0048402
  12310.191        1.0086471        1.0045193        1.0002711        1.0018847        1.0062572       0.99752021       0.99650234        1.0054616       0.99860956        1.0025014        1.0006574       0.99743615        1.0036499       0.99443205        1.0060161        1.0064857        1.0004607
  12311.261        1.0087512       0.99842899        1.0029024        1.0017857       0.99564084        1.0037788       0.99647293        1.0045859        1.0005103       0.99915724        1.0053020        1.0087674       0.99828618        1.0030994        1.0065625       0.99531315       0.99484188
  12312.332        1.0083316        1.0009909        1.0023074        1.0060936       0.99572720        1.0006740       0.99802694        1.0037620       0.99893028       0.99387912        1.0043024        1.0026321        1.0026259        1.0067287        1.0025656       0.99892196        1.0027847
  12313.396        1.0084085        1.0019827        1.0018056        1.0058307       0.99686321       0.99764873        1.0023764        1.0008760       0.99908268       0.99802079       0.99852793        1.0004911        1.0023202        1.0075113        1.0066063       0.99973393        1.0020087
  12314.473        1.0085060        1.0053097        1.0019428        1.0062280        1.0028403        1.0022240        1.0016848        1.0096854       0.99698978        1.0018180        1.0034502        1.0062407       0.99680387        1.0039213        1.0077350       0.99596621        1.0044367
  12315.544        1.0086629       0.99691340       0.99853712        1.0016094       0.99817898        1.0065702        1.0024258        1.0004063        1.0040935        1.0093286       0.99779600        1.0040390       0.99298062        1.0027431        1.0033822       0.99962178        1.0022200
  12316.615        1.0089316       0.99821078       0.99859226        1.0036971       0.99679681       0.99980337        1.0036862        1.0008579        1.0039675        1.0051660       0.99937249       0.99933461       0.99845593        1.0012303        1.0059031       0.99262957        1.0009236
  12317.687        1.0084904       0.99500370       0.99868924        1.0038958       0.99416827       0.99890769       0.99840926        1.0032024        1.0054484        1.0068518        1.0008256       0.99761874        1.0042935        1.0062118        1.0070554       0.99473044        1.0051121
  12318.758        1.0081154        1.0006766       0.99693434        1.0081978       0.99662101        1.0028129       0.99594329       0.99932762        1.0004623        1.0032028       0.99838995        1.0052794        1.0004004        1.0008741        1.0001386       0.99880920        1.0063968
  12319.843        1.0081115        1.0036424       0.99712896       0.99892909        1.0000714        1.0037553        1.0001238       0.99746607       0.99786296        1.0055662        1.0023147       0.99791727       0.99784329        1.0023430       0.99943483        1.0034598        1.0035368
  12320.902        1.0073247        1.0021129       0.99783119        1.0012400       0.99663137        1.0050798       0.99666370        1.0025508        1.0021176        1.0034164       0.99930404        1.0035051       0.99910706        1.0028454        1.0007083        1.0045492        1.0064501
  12321.960        1.0069272        1.0063085        1.0009661        1.0030438       0.99971589        1.0012021        1.0017566       0.99905236        1.0020663        1.0036154       0.99722057        1.0046808       0.99787794        1.0048373        1.0027341        1.0010925       0.99903786
  12323.020        1.0073089        1.0010425        1.0023739        1.0025695       0.99604015       0.99740070        1.0008364        1.0026526       0.99787192       0.99967697       0.99788352        1.0035986        1.0024354        1.0047206        1.0035865       0.99711381       0.99545593
  12324.105        1.0069940       0.99922072        1.0009652        1.0001729       0.99917019       0.99442786       0.99912908       0.99397975       0.99680150        1.0013221        1.0060869       0.99818471        1.0010223       0.99796327        1.0023167        1.0000270       0.99707674
  12325.191        1.0069190       0.99849973        1.0013124        1.0016084       0.99961173        1.0044998        1.0054870       0.99461120       0.99110787       0.99996517        1.0090699        1.0011732       0.99757411        1.0038060       0.99847676       0.99999447       0.99753622
  12326.264        1.0064242       0.99867516       0.99988266       0.99594188        1.0003578        1.0068163        1.0045794       0.99888230       0.99853547        1.0061382        1.0054129        1.0005545       0.99974637       0.99872891        1.0004478        1.0037697       0.99865676
  12327.324        1.0064900       0.99950456       0.99866054        1.0053189       0.99835317        1.0004657       0.99792598       0.99510887       0.99822863       0.99955912        1.0018550        1.0004550        1.0019812       0.99906026       0.99960456        1.0007761       0.99841021
  12328.390        1.0058003        1.0016305        1.0006302        1.0020617       0.99434615        1.0016949       0.99722091       0.99870030       0.99345554        1.0010033       0.99864848        1.0035249       0.99597657        1.0028742        1.0020240        1.0049038       0.99553082
  12329.471        1.0058232       0.99903139        1.0015575       0.99923065        1.0026704       0.99548744       0.99968133       0.99708377       0.99574631       0.99980534        1.0076346        1.0007138        1.0001554        1.0002996       0.99930482       0.99963324       0.99331903
  12330.564        1.0052470        1.0034701       0.99834067        1.0008426       0.99693997        1.0025939       0.99834311       0.99659209        1.0005991       0.99882452        1.0039075       0.99849138       0.99449497        1.0032381        1.0011680        1.0020002        1.0014758
  12331.645        1.0053318        1.0052800       0.99827306       0.99847858       0.99474299       0.99646749       0.99620312       0.99985246       0.99674145       0.99613411        1.0022740        1.0056715       0.99588936        1.0004553        1.0014186        1.0079268        1.0001371
  12332.719        1.0043894        1.0010506       0.99752280        1.0000132       0.99572162       0.99974764       0.99810150        1.0007059       0.99836616        1.0039169       0.99878713        1.0028160       0.99181801        1.0042373       0.99170249        1.0046577       0.99273051
  12333.793        1.0037363        1.0000169       0.99629857       0.99585541        1.0025489       0.99651346       0.99841311       0.99781423        1.0011952        1.0043822       0.99789772        1.0046356       0.99593045       0.99542868       0.99478340        1.0081171       0.99774187
  12334.867        1.0038489        1.0013569       0.99675931        1.0026981       0.99699912       0.99588538        1.0013852       0.99592784       0.99710149        1.0046864       0.99897418        1.0016912        1.0002208        1.0023871       0.99986719        1.0060767       0.99987801
  12335.955        1.0034144       0.99777087       0.99704900        1.0038441       0.99602814       0.99983867       0.99793450       0.99779185       0.99511890       0.99768412        1.0012775       0.99879943        1.0033738       0.99450130       0.99760598        1.0044122       0.99621704
  12337.043        1.0033618       0.99937630       0.99526320        1.0013623       0.99614664       0.99639632       0.99858690       0.99607928       0.99163268       0.99906598        1.0012401       0.99792766        1.0025467       0.99846942        1.0016916        1.0065644        1.0020317
  12338.118        1.0025234        1.0007339       0.99814142        1.0059382       0.99581600       0.99573439       0.99940240       0.99710898       0.99859029        1.0029356        1.0000871       0.99849943       0.99791804       0.99745818       0.99635895        1.0015204        1.0006043
  12339.187        1.0020310        1.0028422        1.0000309        1.0040177       0.99994007       0.99598491        1.0014887       0.99978641       0.99963245       0.99497111        1.0039580       0.99608852        1.0037777       0.99562321       0.99749713       0.99901747       0.99766278
  12340.255        1.0021038        1.0039837        1.0027641        1.0003342       0.99992555       0.99782034        1.0017672       0.99864595       0.99644340       0.99422320        1.0029584       0.99553670        1.0011942       0.99681844       0.99544965        1.0009097        1.0013775
  12341.344        1.0021281        1.0024705       0.99981869        1.0027186       0.99597671       0.99896745       0.99800713       0.99933283       0.99670968       0.99457946       0.99702058       0.99605533        1.0049278        1.0024873        1.0028056       0.99634329        1.0000763
  12342.426        1.0029279        1.0059943       0.99923532        1.0027047       0.99700674        1.0027034       0.99802607       0.99760504       0.99873894       0.99834641       0.99677135        1.0018356        1.0047138       0.99908219       0.99887808        1.0036761        1.0042634
  12343.509        1.0023175       0.99831932        1.0045709        1.0003777       0.99452875        1.0023263        1.0001888       0.99550572       0.99511853        1.0009600       0.99760202       0.99703542       0.99529905        1.0017233        1.0032048       0.99262915        1.0036486
  12344.578        1.0021745       0.99923255        1.0019298        1.0022574       0.99843452       0.99595759        1.0005374       0.99958535       0.99819257       0.99835269        1.0041605       0.99660022        1.0087998       0.99959194        1.0019974       0.99383131        1.0069930
  12345.654        1.0028303        1.0041899       0.99974234        1.0033369        1.0014066       0.99708791       0.99761252        1.0022150        1.0010727       0.99537174       0.99942278       0.99943402        1.0049904        1.0021362        1.0053578       0.99607020        1.0011512
  12346.738        1.0021270        1.0079342        1.0002268       0.99974253       0.99946429       0.99964346       0.99510196       0.99971714       0.99879465       0.99938483       0.99708813       0.99570562       0.99971753       0.99926642        1.0113561       0.99833929        1.0034936
  12347.821        1.0023634       0.99915239        1.0023579       0.99845991        1.0013127       0.99848643       0.99390074        1.0003307        1.0021782       0.99740179       0.99752663       0.99741001       0.99782760       0.99353713        1.0042968       0.99868102       0.99935931
  12348.918        1.0010988       0.99891658        1.0018849        1.0005994        1.0014743       0.99884338       0.99402226       0.99686752        1.0018908       0.99777341       0.99816041        1.0010333       0.99773266        1.0008644        1.0068460        1.0001958       0.99866534
  12350.008        1.0020549       0.99307955       0.99626651        1.0027297        1.0022011       0.99820315       0.99852066       0.99876995        1.0006179        1.0041044       0.99934174        1.0019620       0.99649840       0.99821886        1.0085650        1.0053767       0.99977855
  12351.079        1.0026247        1.0034822       0.99597980       0.99932036        1.0005872       0.99600151       0.99939164       0.99704701       0.99877615        1.0046096       0.99862640       0.99964837        1.0031516       0.99007936        1.0082581       0.99687077        1.0008015
  12352.156        1.0014141        1.0021416       0.99490852       0.99461121        1.0007498        1.0007520       0.99840308       0.99487371       0.99801193        1.0010865       0.99923611       0.99872914       0.99981784       0.99710880        1.0024488       0.99831548        1.0020333
  12353.233        1.0015298        1.0045154       0.99445383       0.99447950        1.0053400        1.0011052       0.99758794        1.0008766       0.99792958       0.99856688        1.0050503        1.0027569       0.99907910       0.99119309       0.99861034       0.99752882        1.0009750
  12354.319        1.0031474        1.0035450       0.99936599       0.99540992        1.0096747       0.99732900       0.99960329        1.0050241        1.0020344       0.99736433        1.0040169       0.99730740       0.99159377       0.99237869        1.0036453       0.99774277        1.0066169
  12355.396        1.0023350        1.0027536        1.0061471       0.99615165        1.0078222        1.0021288        1.0021840        1.0046442        1.0027435        1.0014040       0.99995135       0.99864292        1.0006939       0.99759454        1.0060710       0.99616720        1.0027618
  12356.467        1.0024103        1.0003971        1.0016209       0.99567494        1.0029388        1.0007385        1.0011608        1.0065855       0.99923030        1.0043761       0.99757378        1.0003940        1.0002756       0.99976479        1.0066125       0.99821233        1.0084389
  12357.533        1.0022720        1.0025371       0.99980719       0.99540209        1.0007020       0.99600301        1.0053112        1.0067929       0.99711607        1.0033696       0.99929666        1.0005596       0.99799737       0.99370972        1.0001749        1.0021225        1.0053534
  12358.604        1.0028934       0.99694581        1.0064245       0.99605474        1.0012504       0.99681741        1.0058323        1.0025804        1.0009541        1.0025968        1.0016789        1.0011880       0.99881968       0.99263178        1.0004232        1.0000240        1.0033317
  12359.690        1.0031567       0.98955887        1.0081420       0.99709506        1.0054520       0.99801556        1.0067903        1.0029129        1.0052124        1.0000864       0.99815617        1.0005037        1.0046175       0.99757471       0.99969321       0.99950529        1.0060166
  12360.763        1.0031064       0.99573600        1.0000993       0.99626185        1.0041463       0.99994826        1.0059822        1.0033588        1.0106557       0.99478130       0.99257633       0.99858774        1.0018771       0.99703359        1.0018250       0.99777994       0.99582765
  12361.841        1.0035136       0.99470809        1.0024833       0.99664834       0.99823771       0.99705680       0.99868682        1.0035514        1.0066351       0.99019065       0.99151317       0.99987364        1.0010211       0.99618574        1.0002942       0.99536796       0.99420430
  12362.907        1.0025754       0.99636509        1.0013076       0.99808156       0.99873686       0.99469593       0.99865045        1.0010941        1.0006766       0.99481712       0.99170320        1.0014211       0.99763782       0.99609979        1.0012725       0.99414738       0.99848558
  12363.987        1.0032442       0.99470789        1.0021593       0.99718244        1.0026763       0.99574014        1.0021176       0.99876377        1.0025997       0.99902197       0.99366456       0.99807095       0.99207466       0.99324227        1.0036132       0.99569295       0.99839470
  12365.073        1.0034471       0.99632072        1.0012592       0.99618226        1.0020753       0.99749838        1.0009012       0.99888036        1.0011763        1.0000183       0.99809426       0.99817537       0.99850933        1.0015400       0.99946252       0.99700638       0.99921116
  12366.147        1.0034001       0.99882171       0.99958483        1.0009156       0.99921357       0.99852372        1.0001555       0.99585094        1.0019626       0.99940325        1.0004558        1.0011764        1.0059120       0.99990341        1.0006197       0.99613681        1.0027938
  12367.220        1.0040057        1.0006966        1.0018606        1.0013532       0.99601169       0.99736365        1.0007757       0.99764504        1.0009898       0.99891741        1.0011557       0.99812352        1.0081148       0.99841452       0.99901381       0.99648346        1.0070240
  12368.294        1.0027266       0.99983470       0.99966095        1.0009012       0.99883689       0.99645764       0.99840120        1.0006984       0.99970005       0.99839576       0.99748064       0.99717076        1.0022371       0.99427500       0.99895102       0.99910483        1.0059536
  12369.374        1.0035743        1.0018668       0.99986585        1.0008218        1.0036480       0.99764265       0.99844892       0.99694198        1.0013191        1.0028687       0.99301115       0.99703441        1.0036715       0.99391692       0.99733496       0.99540589       0.99565764
  12370.468        1.0035776       0.99914615        1.0009777       0.99829211        1.0026204       0.99867780        1.0008126       0.99710604        1.0008520        1.0038205       0.99450242       0.99561840        1.0007581       0.99163157       0.99978617       0.99936524       0.99735224
  12371.562        1.0036593       0.99822248        1.0034647       0.99904991        1.0027230       0.99673116       0.99910687       0.99790136       0.99892331        1.0022113       0.99471483       0.99758919        1.0035275        1.0003659       0.99807737       0.99598101        1.0001818
  12372.643        1.0029312        1.0026019        1.0044768        1.0006457        1.0016891       0.99739712       0.99969304       0.99873040       0.99886600        1.0026761       0.99494782        1.0006291       0.99752190        1.0031004       0.99795118       0.99659068        1.0021075
  12373.725        1.0034882        1.0034043        1.0003373        1.0001554        1.0005753        1.0013205       0.99986421       0.99861001        1.0057366       0.99994905        1.0001010        1.0034502       0.99744203        1.0037688       0.99641101       0.99984580        1.0068242
  12374.813        1.0035973        1.0014595       0.99952684       0.99670191        1.0033569        1.0032673        1.0013436       0.99631331        1.0018929        1.0026330        1.0022516        1.0037708        1.0007128        1.0015506       0.99748109        1.0017903        1.0010757
  12375.908        1.0029552        1.0004640       0.99656826       0.99549675        1.0008292        1.0024381        1.0030403       0.99614949       0.99546975        1.0025657       0.99920635        1.0030563       0.99867965        1.0010997       0.99353145       0.99469082       0.99570419
  12377.003        1.0047921       0.99850849        1.0012656        1.0008203       0.99738593       0.99901463        1.0023543       0.99871307       0.99673826        1.0009462       0.99949611        1.0011133        1.0003050        1.0000686       0.99825799       0.99226645       0.99623081
  12378.085        1.0037868        1.0047253       0.99865394        1.0023314       0.99710448        1.0000717       0.99827150       0.99939128       0.99913262       0.99977716       0.99819214       0.99595713       0.99947221       0.99739666        1.0003069       0.99477067       0.99564769
  12379.168        1.0040140        1.0046031       0.99414468       0.99715201       0.99810960       0.99791561       0.99756581       0.99731323       0.99898432       0.99563420       0.99783419       0.99548118        1.0015543       0.99633977       0.99754682       0.99481418       0.99043863
  12380.257        1.0045230        1.0044858       0.99315138       0.99444676       0.99796231       0.99375128       0.99836947       0.99892376        1.0011260       0.99543961       0.99359484       0.99668335        1.0003999       0.99872045       0.99536671       0.99553606       0.99441005
  12381.352        1.0043857        1.0020975       0.99392008       0.99851268       0.99558057       0.99774161       0.99731539        1.0012138       0.99827917       0.99735623       0.99402055       0.99688748        1.0016040       0.99880881       0.99550987       0.99929561       0.99525366
  12382.448        1.0041135        1.0009430        1.0013999       0.99978171       0.99343993       0.99931049       0.99796058        1.0044015       0.99596045       0.99822435       0.99617539       0.99819359       0.99792323       0.99873566       0.99810347       0.99892320       0.99586771
  12383.545        1.0042809       0.99879130        1.0056781        1.0011155       0.99386854       0.99880283        1.0023211       0.99857556       0.99789784       0.99807473        1.0007932       0.99256610       0.99635990       0.99749258       0.99396774       0.99812956       0.99734173
  12384.628        1.0048692       0.99877413        1.0021099       0.99563680       0.99780822       0.99884817        1.0000881       0.99714789       0.99953183       0.99716421        1.0000500       0.98982251       0.99506690       0.99983773       0.99356562       0.99574293       0.99535914
  12385.718        1.0041421        1.0005885       0.99597122       0.99837403        1.0034598       0.99801670       0.99414050       0.99731562        1.0023627       0.99498276       0.99348569       0.99362951       0.99545727        1.0023034       0.99225004       0.99251034       0.99615585
  12386.795        1.0056881       0.99974249        1.0016820       0.99510457        1.0017609       0.99901232       0.99506359        1.0003470       0.99972318       0.99029870       0.99870130       0.99785955       0.99932141        1.0042225       0.99239449       0.99208090       0.99691201
  12387.872        1.0061840       0.99633749        1.0027224       0.99732227        1.0018267        1.0011581       0.99623631        1.0011013       0.99903951       0.99182014       0.99968192        1.0017469        1.0017555        1.0008520       0.99540488       0.98954338        1.0000917
  12388.963        1.0054337       0.99792567       0.99952188        1.0019116        1.0022556        1.0015854       0.99789781       0.99943128       0.99369875       0.99308277       0.99705991       0.99913636        1.0014617       0.99826696       0.99523665       0.99250487       0.99948305
  12390.054        1.0058753       0.99859008        1.0035185       0.99704343        1.0036629       0.99977828       0.99545834        1.0015328        1.0020521       0.99222148        1.0001859       0.99538326       0.99636609        1.0027912       0.99538215       0.99197332       0.99472407
  12391.131        1.0061106       0.99711298        1.0024901        1.0014421        1.0011017       0.99967758       0.99755742       0.99987350        1.0029144       0.99460129       0.99817077       0.99923028       0.99461717        1.0003698       0.99931014       0.99210219       0.99359079
  12392.216        1.0054011       0.99673321        1.0035167        1.0011074       0.99795800       0.99912369       0.99092672        1.0005852        1.0012395       0.99697486        1.0014150        1.0022887       0.99691043        1.0014234        1.0026093       0.99625203       0.99869286
  12393.320        1.0053834       0.99833373        1.0030539        1.0002434       0.99979164        1.0011435       0.99351713       0.99365382       0.99887632       0.99582997       0.99664473        1.0020600       0.99842166        1.0018793        1.0040034       0.99551765        1.0001775
  12394.439        1.0069918        1.0036321        1.0039778       0.99966444       0.99929934        1.0007531       0.99172220       0.99749117       0.99925866       0.99267090       0.99818371        1.0032443       0.99953698       0.99662936        1.0047579       0.99266984       0.99615225
  12395.524        1.0068569        1.0033246        1.0014438       0.99831796        1.0011641       0.99621020       0.99134639       0.99838794        1.0026984       0.99089344       0.99764832        1.0007774        1.0005934       0.99559068        1.0061449       0.99420140       0.99273405
  12396.609        1.0068856        1.0046800        1.0028628       0.99458269       0.99580097       0.99556778       0.99401926        1.0005157       0.99735116       0.98903625       0.99709045        1.0068654        1.0027407       0.99414014        1.0046794       0.99401710       0.99515865
  12397.695        1.0068617        1.0047436       0.99797011       0.99940383       0.99444151       0.99546442       0.99304782       0.99570889       0.99689197       0.99188001       0.99762370        1.0080943        1.0022419       0.99486177       0.99841181       0.99397074       0.99602755
  12398.793        1.0068453        1.0035699        1.0032489       0.99677422       0.99905312       0.99452514       0.99990256       0.99863617       0.99535918       0.99591880       0.99936859        1.0043372        1.0030039       0.99579784        1.0008737       0.99210570       0.99607942
  12399.893        1.0082796        1.0040937        1.0059199       0.99670836       0.99990732        1.0002456        1.0020387        1.0006624       0.99141208       0.99658823       0.99619159        1.0055680        1.0023465       0.99564905        1.0051670       0.99646858       0.99928894
  12400.986        1.0059211        1.0068773        1.0045437        1.0023626        1.0038275        1.0032043        1.0045359       0.99734296        1.0032170       0.99733279        1.0008185       0.99807045        1.0023819       0.99408613        1.0011110        1.0017722       0.99654827
  12402.072        1.0066983        1.0068825        1.0096397        1.0054781        1.0071536        1.0063143        1.0008716       0.99836683        1.0020841       0.99397183        1.0055587       0.99941468        1.0031647       0.99360245       0.99790000       0.99529294       0.99584306
  12403.152        1.0074492        1.0029505        1.0084698        1.0028048       0.99495475       0.99692719       0.99333951       0.99780795        1.0002232       0.99780540        1.0041122        1.0046271        1.0045079       0.99883344       0.99833271       0.99577631       0.99626354
  12404.239        1.0090292        1.0037320        1.0023328       0.99886441        1.0021158       0.99377187       0.99958881        1.0031930        1.0011712       0.99502255        1.0008709        1.0012589        1.0013783       0.99543554        1.0010927       0.99360193       0.99536379
  12405.345        1.0094359        1.0062660       0.99723810        1.0051492        1.0024255       0.99676551        1.0018372       0.99486008       0.99308923       0.99619548       0.99771012        1.0024721       0.99325906       0.99115542        1.0031845       0.99392908       0.99338954
  12406.439        1.0087545        1.0004614        1.0061156       0.99789681       0.99903492       0.99799957       0.99756925       0.99789820       0.98822600       0.99519569       0.99825067        1.0024292       0.99100478       0.99129902       0.99888423       0.99716132       0.99330992
  12407.539        1.0083380        1.0002699        1.0026429       0.99851322       0.99833317       0.99538337       0.99901593        1.0037640       0.99153155       0.99804630       0.99935212        1.0104304       0.99253289       0.98738839       0.99955105       0.99320602       0.99500241
  12408.641        1.0101879        1.0052808       0.99796307       0.99985937       0.99708904       0.99531468       0.99500553        1.0032369       0.99779679       0.99535966       0.99330616       0.99907679       0.99691662       0.99362708       0.99648625       0.99379756       0.99153838
  12409.741        1.0107717        1.0048194        1.0029921       0.99748185       0.99650628       0.99693944       0.99848336        1.0073487        1.0010649       0.99680104       0.99682161        1.0007149        1.0011035       0.99712113       0.99323469       0.99475932       0.99267282
  12410.843        1.0093683        1.0065038       0.99929728        1.0025854        1.0006484       0.99650334       0.99757227        1.0029595        1.0003249       0.99534010       0.99605702        1.0018023        1.0005902       0.99320734       0.99351618       0.99009053       0.99976640
  12411.958        1.0111013        1.0074598        1.0024079        1.0006162       0.99702474       0.99353284       0.99503243        1.0000214       0.99318601       0.99119420        1.0001617        1.0038779       0.99918584       0.99046674       0.99714828       0.99091630       0.99868132
  12413.079        1.0105783        1.0064090        1.0049934        1.0024182        1.0047265       0.99605175       0.99619253        1.0016460       0.99926416       0.99878447       0.99432230       0.99660960       0.99579420       0.99357930        1.0024950       0.99722097       0.99471762
  12414.175        1.0114235        1.0058365        1.0018986       0.99376949        1.0012035       0.99570486        1.0000146        1.0038189        1.0012121       0.99797438       0.99204193       0.99584453       0.99790858       0.99467689        1.0001108       0.99812886       0.99269811
  12415.277        1.0117910        1.0018870       0.99954476        1.0060825        1.0048498       0.99737077       0.99782848        1.0013613        1.0023055       0.99354479       0.99465273       0.99834790        1.0022483       0.99443911       0.99748492       0.98845360       0.99500598
  12416.366        1.0122896        1.0037404       0.99984781       0.99140243        1.0054670       0.99368866        1.0005490        1.0036605       0.99755818       0.99010066       0.99819570       0.99744884       0.99925652        1.0005616       0.99635801       0.99765841       0.99877130
  12417.481        1.0128346        1.0047652       0.99892036       0.99431955       0.99769772       0.99392106       0.99999843       0.99739959        1.0034804       0.99839504       0.99683613        1.0017515       0.99804307       0.99577150       0.99559969       0.99265645        1.0001360
  12418.584        1.0136111        1.0028644       0.99938688       0.99659401        1.0003218       0.99084892       0.99883147       0.99600970        1.0063280       0.99885938       0.99613016        1.0009689       0.99488010       0.99883203       0.99586707       0.99316477       0.99533251
  12419.687        1.0133401       0.99931922       0.99985340       0.99881548        1.0029459       0.98739622       0.99765295       0.99484422        1.0091755       0.99903675       0.99546116       0.99970020       0.99078766        1.0066493       0.99644027       0.99695391       0.98821466
  12420.790        1.0127441        1.0040132        1.0003199        1.0010369        1.0055700       0.98394353       0.99647444       0.99367873        1.0120231       0.99921412       0.99479216       0.99843149       0.98669522        1.0144665       0.99701348        1.0007430       0.98109682
