# Supplementary material for: In situ X-ray absorption spectroscopy data during formation of active Pt- and Pd-sites in functionalized UiO-67 metal-organic frameworks
Source: Data Brief. 2019 Jul 17;25:104280. doi: 10.1016/j.dib.2019.104280 (PMC6661504; doi:10.1016/j.dib.2019.104280)
Supplement: Supplementary file 1 [file mmc1.zip › 4_Pt_3H2_steady.mu]

# Normalized experimental Pt L3-edge spectra collected at BM01B@ESRF during the activation of UiO-67-Pt sample from room temperatures to 300 C in 3%H2/He.
# Column 1: Energy in eV
# Column 2: Reference Pt foil
# The columns 3 - 5 contain spectra collected at 300 C in 3%H2/He. The time in minutes spent at 300 C is specified.
# Column  3:  0
# Column  4:  4
# Column  5:  8
#------------------------
  11348.339       0.32062815      -0.34668809      -0.34624223      -0.34697118
  11350.199       0.31816445      -0.34724878      -0.34731767      -0.34776785
  11352.020       0.31806259      -0.34872201      -0.34769020      -0.34813127
  11353.865       0.31696935      -0.34957507      -0.34865883      -0.34909745
  11355.664       0.31599298      -0.35048785      -0.34984152      -0.35052188
  11357.471       0.31515867      -0.35109060      -0.35105451      -0.35109423
  11359.271       0.31377473      -0.35192943      -0.35147176      -0.35173838
  11361.068       0.31287838      -0.35243424      -0.35226693      -0.35247255
  11362.886       0.31186065      -0.35323167      -0.35337388      -0.35339190
  11364.673       0.31022965      -0.35408503      -0.35405315      -0.35422301
  11366.482       0.30918674      -0.35484518      -0.35505011      -0.35512417
  11368.302       0.30879694      -0.35555951      -0.35555172      -0.35599718
  11370.107       0.30722636      -0.35622340      -0.35646771      -0.35679751
  11371.918       0.30582960      -0.35702835      -0.35745255      -0.35746078
  11373.740       0.30522773      -0.35804375      -0.35827223      -0.35839091
  11375.536       0.30388563      -0.35901736      -0.35907875      -0.35928132
  11377.320       0.30296525      -0.36003087      -0.36005493      -0.36003105
  11379.100       0.30148651      -0.36093164      -0.36093468      -0.36102170
  11380.902       0.30068297      -0.36176177      -0.36200578      -0.36180487
  11382.677       0.30003844      -0.36254089      -0.36270830      -0.36239492
  11384.452       0.29871135      -0.36368678      -0.36358778      -0.36324988
  11386.183       0.29783111      -0.36463003      -0.36456381      -0.36404614
  11387.813       0.29625136      -0.36507326      -0.36518610      -0.36464875
  11389.353       0.29619959      -0.36548757      -0.36584548      -0.36543976
  11390.809       0.29519944      -0.36636691      -0.36681149      -0.36638242
  11392.169       0.29436069      -0.36701955      -0.36727482      -0.36693825
  11393.474       0.29385383      -0.36789210      -0.36809145      -0.36768011
  11394.704       0.29337900      -0.36862807      -0.36873168      -0.36842143
  11395.879       0.29246033      -0.36877783      -0.36879458      -0.36903722
  11396.992       0.29177980      -0.36928765      -0.36928881      -0.36941504
  11398.066       0.29069000      -0.36986581      -0.36987557      -0.36976399
  11399.077       0.29022288      -0.37007564      -0.37047320      -0.37028710
  11400.530       0.28962708      -0.37074760      -0.37104494      -0.37087569
  11401.904       0.28903141      -0.37163919      -0.37148773      -0.37147572
  11403.199       0.28783786      -0.37237103      -0.37208607      -0.37233910
  11404.330       0.28771373      -0.37289857      -0.37271728      -0.37299659
  11405.926       0.28663161      -0.37348949      -0.37368046      -0.37372165
  11407.681       0.28566285      -0.37430777      -0.37440402      -0.37448036
  11409.435       0.28428447      -0.37517996      -0.37485814      -0.37544544
  11411.242       0.28328696      -0.37563893      -0.37569970      -0.37631538
  11413.032       0.28236582      -0.37656942      -0.37663403      -0.37722458
  11414.828       0.28119206      -0.37759766      -0.37729419      -0.37814290
  11416.619       0.28038677      -0.37809812      -0.37797614      -0.37859112
  11418.428       0.27990458      -0.37903941      -0.37874542      -0.37932311
  11420.220       0.27832965      -0.37988544      -0.37987536      -0.38021237
  11422.003       0.27722627      -0.38093764      -0.38127978      -0.38108117
  11423.819       0.27606724      -0.38146977      -0.38206830      -0.38204826
  11425.612       0.27512201      -0.38208115      -0.38265703      -0.38300951
  11427.430       0.27361575      -0.38296521      -0.38311980      -0.38363000
  11429.243       0.27310272      -0.38352599      -0.38421432      -0.38402656
  11431.067       0.27199584      -0.38450104      -0.38530699      -0.38486816
  11432.886       0.27081955      -0.38532740      -0.38595710      -0.38619342
  11434.694       0.27043820      -0.38681677      -0.38673421      -0.38693295
  11436.521       0.26951671      -0.38737292      -0.38709440      -0.38768384
  11438.353       0.26810743      -0.38815716      -0.38851521      -0.38894422
  11440.146       0.26611274      -0.38958089      -0.38967395      -0.39003544
  11441.985       0.26540244      -0.39026406      -0.39004914      -0.39057166
  11443.786       0.26445963      -0.39113558      -0.39106406      -0.39150717
  11445.614       0.26308376      -0.39221992      -0.39218513      -0.39199932
  11447.427       0.26262156      -0.39284384      -0.39327387      -0.39344022
  11449.245       0.26094858      -0.39348308      -0.39403159      -0.39417273
  11451.077       0.26027518      -0.39467719      -0.39450445      -0.39485076
  11452.885       0.25932593      -0.39540503      -0.39561972      -0.39552005
  11454.705       0.25864663      -0.39634092      -0.39681457      -0.39616655
  11456.521       0.25758107      -0.39700056      -0.39768823      -0.39736330
  11458.337       0.25631508      -0.39772328      -0.39832993      -0.39816072
  11460.165       0.25490534      -0.39825633      -0.39897619      -0.39938547
  11461.965       0.25411862      -0.39895993      -0.39981153      -0.39955824
  11463.799       0.25321518      -0.39963652      -0.40059871      -0.40041808
  11465.607       0.25257018      -0.40089851      -0.40097900      -0.40103266
  11467.448       0.25113033      -0.40125011      -0.40239937      -0.40218300
  11469.291       0.25051382      -0.40222463      -0.40336780      -0.40290818
  11471.111       0.24985695      -0.40339490      -0.40336292      -0.40377019
  11472.943       0.24832719      -0.40466315      -0.40469297      -0.40452801
  11474.776       0.24716424      -0.40512706      -0.40536088      -0.40551339
  11476.586       0.24632025      -0.40517252      -0.40604962      -0.40681667
  11478.426       0.24523172      -0.40669451      -0.40689287      -0.40708445
  11480.244       0.24427575      -0.40832684      -0.40804470      -0.40778175
  11482.084       0.24377176      -0.40877507      -0.40933788      -0.40848738
  11483.903       0.24275691      -0.40951426      -0.41011147      -0.40903813
  11485.716       0.24192046      -0.41018931      -0.41005589      -0.41012727
  11487.576       0.24090308      -0.41132716      -0.41087551      -0.41066773
  11489.396       0.24008583      -0.41234150      -0.41194760      -0.41188386
  11491.241       0.23960183      -0.41331706      -0.41253142      -0.41222057
  11493.045       0.23877446      -0.41357636      -0.41339792      -0.41382331
  11494.861       0.23801574      -0.41468903      -0.41445955      -0.41421019
  11496.677       0.23701585      -0.41547227      -0.41484933      -0.41510352
  11498.495       0.23583156      -0.41621031      -0.41641955      -0.41574904
  11500.313       0.23502908      -0.41683715      -0.41658120      -0.41689559
  11502.126       0.23430820      -0.41767329      -0.41733641      -0.41783976
  11503.968       0.23357178      -0.41811502      -0.41811865      -0.41828126
  11505.828       0.23259175      -0.41916550      -0.41904308      -0.41949454
  11507.671       0.23248530      -0.41983047      -0.42021894      -0.42014657
  11509.516       0.23164197      -0.42071156      -0.42123434      -0.42096571
  11511.349       0.23123130      -0.42131975      -0.42152647      -0.42159561
  11513.194       0.23095047      -0.42231076      -0.42243072      -0.42279249
  11515.028       0.23067612      -0.42281151      -0.42295692      -0.42276326
  11516.875       0.23008964      -0.42368603      -0.42419402      -0.42377152
  11518.733       0.22927310      -0.42426147      -0.42493262      -0.42468325
  11520.581       0.22933063      -0.42495003      -0.42546066      -0.42546440
  11522.429       0.22928796      -0.42596859      -0.42609014      -0.42596966
  11524.296       0.22954950      -0.42705575      -0.42729700      -0.42742418
  11526.156       0.22945824      -0.42796220      -0.42805027      -0.42842155
  11528.018       0.22999245      -0.42882659      -0.42881418      -0.42932842
  11529.875       0.23023433      -0.42948747      -0.42957951      -0.42969401
  11531.737       0.23106555      -0.43001528      -0.43024630      -0.43043420
  11533.589       0.23176684      -0.43061002      -0.43087022      -0.43119427
  11535.436       0.23398528      -0.43125468      -0.43160613      -0.43214514
  11537.307       0.23665454      -0.43183208      -0.43232773      -0.43265977
  11539.160       0.23890972      -0.43213540      -0.43297875      -0.43296348
  11541.003       0.24269639      -0.43268872      -0.43375011      -0.43371469
  11542.887       0.24752927      -0.43351459      -0.43407663      -0.43403224
  11544.743       0.25387247      -0.43378216      -0.43392154      -0.43396722
  11546.621       0.26366752      -0.43385695      -0.43438845      -0.43398368
  11548.490       0.27487517      -0.43362424      -0.43452776      -0.43419179
  11550.364       0.29236052      -0.43325634      -0.43378517      -0.43417322
  11552.240       0.31903512      -0.43268909      -0.43250262      -0.43294352
  11554.111       0.36261302      -0.43065140      -0.43043186      -0.43068564
  11556.010       0.44130845      -0.42626763      -0.42599462      -0.42648278
  11557.893       0.58889584      -0.41699658      -0.41632618      -0.41677356
  11559.736       0.85364215      -0.39899239      -0.39829900      -0.39829353
  11561.621        1.1496645      -0.37557284      -0.37515366      -0.37469937
  11563.488        1.2542047      -0.36134936      -0.36119059      -0.36080451
  11565.391        1.2285088      -0.36217478      -0.36234731      -0.36204955
  11567.260        1.1763767      -0.36962941      -0.36983226      -0.36904035
  11569.111        1.1400899      -0.37589176      -0.37585193      -0.37522678
  11570.981        1.1169546      -0.37983111      -0.37987313      -0.37962068
  11572.840        1.1080800      -0.38223564      -0.38200274      -0.38198434
  11574.717        1.1219220      -0.38344931      -0.38265999      -0.38296935
  11576.589        1.1331402      -0.38414903      -0.38328213      -0.38353327
  11578.449        1.1310580      -0.38515395      -0.38420324      -0.38490835
  11580.334        1.1156583      -0.38701542      -0.38617507      -0.38681243
  11582.208        1.1036958      -0.38829886      -0.38739777      -0.38787132
  11584.087        1.1007283      -0.38876856      -0.38760456      -0.38847094
  11585.957        1.1110226      -0.38870951      -0.38800564      -0.38863584
  11587.820        1.1234594      -0.38828864      -0.38751617      -0.38786172
  11589.708        1.1484192      -0.38717478      -0.38746815      -0.38755590
  11591.567        1.1578256      -0.38774779      -0.38755991      -0.38744044
  11593.451        1.1590671      -0.38909059      -0.38848990      -0.38872458
  11595.323        1.1442118      -0.39071215      -0.39049003      -0.39006296
  11597.196        1.1289571      -0.39189032      -0.39221094      -0.39169575
  11599.069        1.1267488      -0.39330036      -0.39302212      -0.39301074
  11600.930        1.1203843      -0.39440387      -0.39440641      -0.39376775
  11602.805        1.1151973      -0.39513627      -0.39524490      -0.39500957
  11604.669        1.1148146      -0.39619894      -0.39592654      -0.39595717
  11606.521        1.1146286      -0.39626284      -0.39641701      -0.39637633
  11608.385        1.1136772      -0.39647824      -0.39664444      -0.39657525
  11610.228        1.1212962      -0.39676917      -0.39675593      -0.39662563
  11612.104        1.1375353      -0.39638673      -0.39646183      -0.39678522
  11613.976        1.1361628      -0.39695307      -0.39736674      -0.39739278
  11615.868        1.1438168      -0.39738189      -0.39744273      -0.39726248
  11617.776        1.1465154      -0.39823840      -0.39801297      -0.39840034
  11619.674        1.1478338      -0.39900829      -0.39935939      -0.39939697
  11621.572        1.1539095      -0.40031799      -0.40015576      -0.40024534
  11623.459        1.1421849      -0.40203194      -0.40144638      -0.40140230
  11625.323        1.1368578      -0.40292560      -0.40298785      -0.40364309
  11627.212        1.1357985      -0.40434882      -0.40470624      -0.40447973
  11629.078        1.1330035      -0.40584853      -0.40544855      -0.40590412
  11630.967        1.1288827      -0.40650156      -0.40679297      -0.40699140
  11632.833        1.1195211      -0.40789182      -0.40791054      -0.40796081
  11634.719        1.1130234      -0.40824776      -0.40840165      -0.40872446
  11636.628        1.1061693      -0.40924660      -0.40941604      -0.40991162
  11638.520        1.0980339      -0.41088458      -0.41090408      -0.41143553
  11640.425        1.0983753      -0.41163367      -0.41205386      -0.41239662
  11642.318        1.0900457      -0.41283075      -0.41335825      -0.41347507
  11644.217        1.0878474      -0.41375280      -0.41427550      -0.41350276
  11646.124        1.0841511      -0.41461179      -0.41502245      -0.41424762
  11648.014        1.0867869      -0.41593417      -0.41589286      -0.41491836
  11649.916        1.0929373      -0.41602568      -0.41590171      -0.41626099
  11651.835        1.0973424      -0.41693508      -0.41636183      -0.41675700
  11653.739        1.1042111      -0.41797845      -0.41705670      -0.41751985
  11655.660        1.1064965      -0.41858495      -0.41767479      -0.41813234
  11657.577        1.1074567      -0.41923547      -0.41861455      -0.41875886
  11659.499        1.1132046      -0.41932717      -0.41877433      -0.41915644
  11661.434        1.1134150      -0.41982765      -0.41995836      -0.41953191
  11663.364        1.1161604      -0.42087888      -0.42087052      -0.42067210
  11665.295        1.1099702      -0.42176875      -0.42194885      -0.42156106
  11667.261        1.1058249      -0.42261278      -0.42282756      -0.42287760
  11669.169        1.1065924      -0.42342005      -0.42351732      -0.42357967
  11671.108        1.1049592      -0.42434585      -0.42456455      -0.42391718
  11673.035        1.1024432      -0.42560037      -0.42455063      -0.42497547
  11674.957        1.1007192      -0.42624977      -0.42559671      -0.42596531
  11676.891        1.0999745      -0.42748086      -0.42713184      -0.42657011
  11678.826        1.1033205      -0.42803382      -0.42722116      -0.42725301
  11680.775        1.1013260      -0.42877496      -0.42750095      -0.42862869
  11682.711        1.1024499      -0.42876178      -0.42875835      -0.42927205
  11684.624        1.1065876      -0.42995939      -0.43009279      -0.43041369
  11686.543        1.1059460      -0.43061165      -0.43090008      -0.43136959
  11688.464        1.1037574      -0.43215156      -0.43192838      -0.43188071
  11690.373        1.0996377      -0.43258408      -0.43270304      -0.43275343
  11692.313        1.0994373      -0.43386749      -0.43370076      -0.43347197
  11694.236        1.0932956      -0.43489519      -0.43451013      -0.43459577
  11696.165        1.0876477      -0.43542302      -0.43534396      -0.43522433
  11698.124        1.0862413      -0.43715326      -0.43654394      -0.43593821
  11700.061        1.0808965      -0.43828205      -0.43765802      -0.43751801
  11702.015        1.0746214      -0.43845370      -0.43828889      -0.43828563
  11703.947        1.0725994      -0.43926929      -0.43938057      -0.43910414
  11705.844        1.0723630      -0.43998267      -0.44063045      -0.44037465
  11707.783        1.0749689      -0.44097047      -0.44155797      -0.44101484
  11709.704        1.0753987      -0.44162970      -0.44197427      -0.44247378
  11711.644        1.0775078      -0.44269753      -0.44298537      -0.44299628
  11713.573        1.0810564      -0.44363012      -0.44338316      -0.44361219
  11715.490        1.0825613      -0.44382112      -0.44400800      -0.44418865
  11717.444        1.0845753      -0.44498869      -0.44491957      -0.44439624
  11719.388        1.0860317      -0.44603015      -0.44556417      -0.44509914
  11721.295        1.0830495      -0.44643556      -0.44683268      -0.44621062
  11723.228        1.0835325      -0.44689811      -0.44726790      -0.44670752
  11725.154        1.0898663      -0.44780626      -0.44798348      -0.44750406
  11727.081        1.0925565      -0.44826068      -0.44827057      -0.44827924
  11729.010        1.0924800      -0.44940020      -0.44961948      -0.44897780
  11730.938        1.0911360      -0.45101741      -0.45007116      -0.44952944
  11732.880        1.0920650      -0.45133509      -0.45096087      -0.45035244
  11734.810        1.0920114      -0.45204236      -0.45147238      -0.45123045
  11736.758        1.0869283      -0.45262160      -0.45205861      -0.45217586
  11738.720        1.0844759      -0.45343003      -0.45257769      -0.45313314
  11740.658        1.0809088      -0.45426821      -0.45370938      -0.45412862
  11742.608        1.0835841      -0.45435054      -0.45455421      -0.45529510
  11744.554        1.0795161      -0.45548494      -0.45569074      -0.45578966
  11746.488        1.0828154      -0.45661966      -0.45621916      -0.45623359
  11748.458        1.0872944      -0.45730678      -0.45713709      -0.45700802
  11750.387        1.0831548      -0.45774056      -0.45758852      -0.45809752
  11752.347        1.0724464      -0.45805053      -0.45835394      -0.45815589
  11754.301        1.0633734      -0.45936462      -0.45922244      -0.45866840
  11756.239        1.0432623      -0.45908972      -0.45883638      -0.45909248
  11758.195        1.0439936      -0.46166777      -0.46101174      -0.46204975
  11760.139        1.0897509      -0.46316462      -0.46289785      -0.46344608
  11762.090        1.0935475      -0.46454407      -0.46451044      -0.46378609
  11764.048        1.0868905      -0.46507870      -0.46479462      -0.46456247
  11765.988        1.0818299      -0.46578674      -0.46546985      -0.46550935
  11767.929        1.0752914      -0.46671268      -0.46608825      -0.46664390
  11769.883        1.0681445      -0.46759934      -0.46749061      -0.46765903
  11771.819        1.0645814      -0.46819667      -0.46845646      -0.46767997
  11773.781        1.0641825      -0.46893437      -0.46921785      -0.46869274
  11775.712        1.0585955      -0.46986615      -0.46969426      -0.46992227
  11777.669        1.0526658      -0.47093402      -0.47052543      -0.47057705
  11779.619        1.0513030      -0.47206055      -0.47103613      -0.47111640
  11781.577        1.0541182      -0.47314497      -0.47225328      -0.47287708
  11783.560        1.0547469      -0.47350264      -0.47309559      -0.47351508
  11785.531        1.0516867      -0.47430933      -0.47390412      -0.47427058
  11787.491        1.0473768      -0.47450728      -0.47471963      -0.47470533
  11789.475        1.0338386      -0.47528162      -0.47481322      -0.47536737
  11791.436        1.0183850      -0.47503203      -0.47544118      -0.47547091
  11793.434        1.0492105      -0.47749181      -0.47748297      -0.47779518
  11795.403        1.0615618      -0.47828408      -0.47820490      -0.47871469
  11797.372        1.0665223      -0.47876243      -0.47963092      -0.47925075
  11799.348        1.0707230      -0.47945346      -0.48005497      -0.48008836
  11801.336        1.0684275      -0.48018271      -0.48027468      -0.48073330
  11803.289        1.0687364      -0.48074267      -0.48076401      -0.48184275
  11805.262        1.0695576      -0.48076789      -0.48179253      -0.48184934
  11807.198        1.0652787      -0.48199999      -0.48249142      -0.48226539
  11809.140        1.0674318      -0.48278776      -0.48364115      -0.48320014
  11811.095        1.0853971      -0.48445702      -0.48418639      -0.48377754
  11813.040        1.0915828      -0.48495670      -0.48533928      -0.48540295
  11815.015        1.0914202      -0.48652191      -0.48617564      -0.48590655
  11816.966        1.0915719      -0.48729462      -0.48700670      -0.48727500
  11818.936        1.0887399      -0.48798847      -0.48814752      -0.48752470
  11820.913        1.0860021      -0.48836569      -0.48866611      -0.48829286
  11822.873        1.0822371      -0.48922461      -0.48983064      -0.48927688
  11824.840        1.0778611      -0.49047167      -0.49049397      -0.49009690
  11826.800        1.0743380      -0.49112963      -0.49113541      -0.49142872
  11828.743        1.0665757      -0.49170768      -0.49175187      -0.49253049
  11830.724        1.0608699      -0.49304430      -0.49177731      -0.49307309
  11832.662        1.0558112      -0.49444014      -0.49294769      -0.49327138
  11834.638        1.0499315      -0.49480257      -0.49425857      -0.49462920
  11836.577        1.0471707      -0.49514325      -0.49524571      -0.49597493
  11838.536        1.0441771      -0.49641965      -0.49543638      -0.49653130
  11840.508        1.0418579      -0.49753549      -0.49672964      -0.49715561
  11842.474        1.0381455      -0.49831007      -0.49725847      -0.49823452
  11844.434        1.0374588      -0.49892215      -0.49881530      -0.49919005
  11846.390        1.0341703      -0.49980326      -0.49963157      -0.49978919
  11848.333        1.0334059      -0.49996526      -0.50070974      -0.50080873
  11850.307        1.0296014      -0.50094807      -0.50166003      -0.50089665
  11852.259        1.0240748      -0.50185550      -0.50232649      -0.50204626
  11854.229        1.0128734      -0.50208078      -0.50234148      -0.50216901
  11856.188       0.98944879      -0.50278389      -0.50239182      -0.50252661
  11858.165       0.98000151      -0.50288294      -0.50292505      -0.50313665
  11859.169       0.99765087      -0.50312476      -0.50322205      -0.50392073
  11861.141        1.0387238      -0.50540137      -0.50541429      -0.50632691
  11863.127        1.0330499      -0.50776307      -0.50720859      -0.50839718
  11864.132        1.0317051      -0.50815589      -0.50759125      -0.50898859
  11866.124        1.0352770      -0.50897628      -0.50866189      -0.50934730
  11868.099        1.0411436      -0.50970307      -0.50958779      -0.50967711
  11870.081        1.0408011      -0.51054224      -0.51040034      -0.51008511
  11872.045        1.0409913      -0.51085925      -0.51120324      -0.51106192
  11874.009        1.0425784      -0.51136244      -0.51209207      -0.51123298
  11875.998        1.0425377      -0.51229426      -0.51254092      -0.51205304
  11877.976        1.0438175      -0.51325714      -0.51385764      -0.51285122
  11878.978        1.0443048      -0.51369221      -0.51427333      -0.51316585
  11879.980        1.0448413      -0.51391675      -0.51462891      -0.51351146
  11881.966        1.0466026      -0.51465631      -0.51535996      -0.51464188
  11883.940        1.0473987      -0.51569990      -0.51614012      -0.51566308
  11885.926        1.0482820      -0.51646895      -0.51657296      -0.51609696
  11887.914        1.0495599      -0.51709230      -0.51726516      -0.51725413
  11889.884        1.0499120      -0.51783240      -0.51812636      -0.51739842
  11890.887        1.0509063      -0.51819063      -0.51853004      -0.51799556
  11892.870        1.0501267      -0.51868033      -0.51926958      -0.51884743
  11894.848        1.0494580      -0.51981633      -0.51962637      -0.51982598
  11896.845        1.0471234      -0.52104346      -0.52051066      -0.52083700
  11898.829        1.0454895      -0.52128976      -0.52148599      -0.52164233
  11899.835        1.0438384      -0.52159028      -0.52175157      -0.52198054
  11900.852        1.0424750      -0.52241655      -0.52194091      -0.52222012
  11902.851        1.0387620      -0.52315849      -0.52333124      -0.52318740
  11904.851        1.0334735      -0.52420772      -0.52400381      -0.52423029
  11905.863        1.0312631      -0.52497550      -0.52471794      -0.52440673
  11907.864        1.0267796      -0.52531627      -0.52555281      -0.52509506
  11909.853        1.0228840      -0.52637148      -0.52648375      -0.52637561
  11910.859        1.0200487      -0.52695545      -0.52696198      -0.52700420
  11911.867        1.0177826      -0.52696242      -0.52763088      -0.52694305
  11912.880        1.0160568      -0.52736866      -0.52803116      -0.52707601
  11913.881        1.0138009      -0.52780905      -0.52839655      -0.52777840
  11914.884        1.0125457      -0.52837281      -0.52859533      -0.52850700
  11915.897        1.0112308      -0.52882480      -0.52878607      -0.52917136
  11916.911        1.0085871      -0.52894459      -0.52945191      -0.52935466
  11917.926        1.0080342      -0.52931554      -0.52965164      -0.52951872
  11918.928        1.0075168      -0.52998049      -0.53040259      -0.53007591
  11919.937        1.0064891      -0.53023742      -0.53097023      -0.53061224
  11921.936        1.0055229      -0.53071640      -0.53149905      -0.53175908
  11922.951        1.0049461      -0.53162633      -0.53196111      -0.53237055
  11923.954        1.0050411      -0.53236316      -0.53218542      -0.53290880
  11924.957        1.0043278      -0.53273707      -0.53246447      -0.53317660
  11925.961        1.0037050      -0.53297275      -0.53288252      -0.53309427
  11926.965        1.0039487      -0.53310284      -0.53342130      -0.53343991
  11927.975        1.0042207      -0.53360509      -0.53407046      -0.53367269
  11929.964        1.0044658      -0.53442033      -0.53458390      -0.53462462
  11931.967        1.0028800      -0.53501797      -0.53553187      -0.53555549
  11932.978        1.0027795      -0.53570112      -0.53605812      -0.53605855
  11934.975        1.0038323      -0.53662381      -0.53685267      -0.53641401
  11936.973        1.0030862      -0.53788619      -0.53829240      -0.53725209
  11937.990        1.0024430      -0.53831340      -0.53856902      -0.53762292
  11938.996        1.0018325      -0.53852993      -0.53856571      -0.53811287
  11939.996        1.0020012      -0.53904912      -0.53862725      -0.53865988
  11941.996        1.0008952      -0.53942013      -0.53954687      -0.53941058
  11943.014        1.0000744      -0.54011234      -0.54010569      -0.53978366
  11944.027       0.99918748      -0.54013400      -0.54051535      -0.54063428
  11946.022       0.99633299      -0.54105245      -0.54123333      -0.54127134
  11948.042       0.99574164      -0.54198460      -0.54235065      -0.54245739
  11950.045       0.99456928      -0.54261731      -0.54322631      -0.54283340
  11951.053       0.99341590      -0.54282920      -0.54346318      -0.54299351
  11952.061       0.99089627      -0.54311965      -0.54378712      -0.54358346
  11953.074       0.98919828      -0.54394421      -0.54427856      -0.54431334
  11954.089       0.99008463      -0.54473311      -0.54459048      -0.54452638
  11955.097       0.98908801      -0.54494194      -0.54490758      -0.54467378
  11956.106       0.98887412      -0.54524015      -0.54522314      -0.54515004
  11958.111       0.98746432      -0.54553182      -0.54582076      -0.54675370
  11959.121       0.98839143      -0.54624969      -0.54629967      -0.54698302
  11960.142       0.98814036      -0.54709791      -0.54669270      -0.54741244
  11961.151       0.98784228      -0.54772000      -0.54675534      -0.54746118
  11962.161       0.98818229      -0.54822157      -0.54733519      -0.54758741
  11963.171       0.98954444      -0.54846021      -0.54857171      -0.54803179
  11964.187       0.98910374      -0.54886312      -0.54889976      -0.54871818
  11965.203       0.98904705      -0.54935679      -0.54929784      -0.54922278
  11966.208       0.98930320      -0.54958635      -0.54955801      -0.54967415
  11967.212       0.98993449      -0.55005385      -0.54957355      -0.54995184
  11968.216       0.99053349      -0.55035614      -0.54980906      -0.55022534
  11969.221       0.99058598      -0.55066356      -0.55042700      -0.55073792
  11970.232       0.99022534      -0.55090723      -0.55102258      -0.55116821
  11972.217       0.98938311      -0.55140279      -0.55210930      -0.55185782
  11974.202       0.98963091      -0.55261827      -0.55266624      -0.55282173
  11975.221       0.98921161      -0.55289010      -0.55333052      -0.55293278
  11976.227       0.98925224      -0.55314136      -0.55358241      -0.55336455
  11977.232       0.98848098      -0.55332627      -0.55397856      -0.55395205
  11979.239       0.98677066      -0.55443526      -0.55464128      -0.55453664
  11980.276       0.98818716      -0.55452156      -0.55503238      -0.55457142
  11981.301       0.98731857      -0.55505490      -0.55560454      -0.55511726
  11982.302       0.98747115      -0.55563151      -0.55642107      -0.55560687
  11983.303       0.98660509      -0.55619022      -0.55643664      -0.55606019
  11984.323       0.98630519      -0.55668976      -0.55646040      -0.55646334
  11985.354       0.98523986      -0.55708367      -0.55685641      -0.55689246
  11986.356       0.98577404      -0.55751432      -0.55749085      -0.55725868
  11987.357       0.98553929      -0.55817668      -0.55818665      -0.55755731
  11988.359       0.98581013      -0.55875133      -0.55876596      -0.55799078
  11989.367       0.98496992      -0.55900659      -0.55913230      -0.55844198
  11990.388       0.98440129      -0.55915598      -0.55965676      -0.55869598
  11991.403       0.98307206      -0.55988378      -0.56009686      -0.55924013
  11992.417       0.98338901      -0.56014594      -0.56052066      -0.55998434
  11993.426       0.98187366      -0.56032082      -0.56089977      -0.56082095
  11994.441       0.97999850      -0.56088684      -0.56123877      -0.56095400
  11995.462       0.98027959      -0.56110061      -0.56165053      -0.56106750
  11996.478       0.97876246      -0.56148026      -0.56155045      -0.56141620
  11997.494       0.97783620      -0.56187769      -0.56207932      -0.56192759
  11998.497       0.97647911      -0.56233473      -0.56279272      -0.56269024
  11999.507       0.97521313      -0.56249971      -0.56325823      -0.56309877
  12000.529       0.97382912      -0.56271975      -0.56356594      -0.56309299
  12001.558       0.97079009      -0.56371485      -0.56402740      -0.56373592
  12002.575       0.97094671      -0.56422155      -0.56437132      -0.56462554
  12003.579       0.96815760      -0.56434798      -0.56487642      -0.56482834
  12004.596       0.96599919      -0.56474992      -0.56540116      -0.56505098
  12005.619       0.96434491      -0.56523488      -0.56557132      -0.56563251
  12006.630       0.96230146      -0.56570532      -0.56583216      -0.56617461
  12008.627       0.95937922      -0.56638720      -0.56674402      -0.56680667
  12009.639       0.95677017      -0.56678792      -0.56714677      -0.56714261
  12010.656       0.95435015      -0.56720143      -0.56748630      -0.56761611
  12011.675       0.95305268      -0.56762398      -0.56778046      -0.56807573
  12012.687       0.95011744      -0.56807997      -0.56815807      -0.56868135
  12013.699       0.94969142      -0.56853009      -0.56893687      -0.56904606
  12014.711       0.94917315      -0.56904811      -0.56944209      -0.56934927
  12015.718       0.94617719      -0.56973217      -0.56978660      -0.56985557
  12016.724       0.94483918      -0.57019372      -0.57034414      -0.57020393
  12017.743       0.94395511      -0.57030141      -0.57051281      -0.57070876
  12018.756       0.94372772      -0.57072299      -0.57104339      -0.57122391
  12019.763       0.94213155      -0.57123154      -0.57177743      -0.57138800
  12020.777       0.94177338      -0.57148036      -0.57217885      -0.57158092
  12021.809       0.94128537      -0.57174249      -0.57209056      -0.57214413
  12022.835       0.94045566      -0.57229104      -0.57229605      -0.57287586
  12023.849       0.93963256      -0.57252945      -0.57306644      -0.57341433
  12024.851       0.93982237      -0.57270699      -0.57373677      -0.57377659
  12025.865       0.93873761      -0.57313947      -0.57389661      -0.57385635
  12026.898       0.93964988      -0.57338746      -0.57420173      -0.57402716
  12027.931       0.93841151      -0.57376768      -0.57447285      -0.57473993
  12028.953       0.93879539      -0.57427500      -0.57501229      -0.57544944
  12029.974       0.93854321      -0.57494693      -0.57559477      -0.57620347
  12031.001       0.93837575      -0.57520206      -0.57592087      -0.57634693
  12032.023       0.93808608      -0.57573476      -0.57635076      -0.57665160
  12033.051       0.93869540      -0.57641622      -0.57671168      -0.57716453
  12034.073       0.93866255      -0.57668010      -0.57700805      -0.57790721
  12035.108       0.93822476      -0.57731674      -0.57726441      -0.57803699
  12036.130       0.93781178      -0.57748932      -0.57765734      -0.57806740
  12037.152       0.93798237      -0.57765519      -0.57825611      -0.57850833
  12038.181       0.93809962      -0.57807970      -0.57883474      -0.57897121
  12039.217       0.93866017      -0.57886643      -0.57942649      -0.57936908
  12040.246       0.93718756      -0.57957565      -0.57981260      -0.57954357
  12041.269       0.93625339      -0.57954018      -0.58013492      -0.57976200
  12042.299       0.93733600      -0.57986415      -0.58030938      -0.58002429
  12043.336       0.93697625      -0.58048527      -0.58080172      -0.58059582
  12044.366       0.93687462      -0.58078437      -0.58134940      -0.58126422
  12045.383       0.93610586      -0.58156967      -0.58181660      -0.58158659
  12046.401       0.93746359      -0.58192690      -0.58195110      -0.58187128
  12047.425       0.93652220      -0.58213774      -0.58231822      -0.58247046
  12048.456       0.93653133      -0.58242019      -0.58284961      -0.58273041
  12049.480       0.93507982      -0.58264799      -0.58307544      -0.58317059
  12050.506       0.93657701      -0.58339437      -0.58334277      -0.58367279
  12051.530       0.93579367      -0.58387609      -0.58390966      -0.58363756
  12052.549       0.93574866      -0.58431003      -0.58462536      -0.58404708
  12053.575       0.93540691      -0.58458444      -0.58471394      -0.58474735
  12054.587       0.93511370      -0.58478437      -0.58498285      -0.58501221
  12055.613       0.93483846      -0.58549065      -0.58552494      -0.58535236
  12056.626       0.93504484      -0.58600488      -0.58583860      -0.58567185
  12057.652       0.93419209      -0.58610744      -0.58648207      -0.58610110
  12058.665       0.93405518      -0.58635693      -0.58702644      -0.58638249
  12059.691       0.93454835      -0.58665631      -0.58737509      -0.58685204
  12060.731       0.93348419      -0.58710367      -0.58784674      -0.58750625
  12061.745       0.93385524      -0.58757895      -0.58844237      -0.58775919
  12062.753       0.93329256      -0.58794930      -0.58920084      -0.58807361
  12063.774       0.93229735      -0.58854758      -0.58974363      -0.58840574
  12064.814       0.93180464      -0.58920780      -0.58973051      -0.58874467
  12065.854       0.93272562      -0.58961496      -0.58961539      -0.58895796
  12066.881       0.93060461      -0.58986639      -0.58998914      -0.58959591
  12067.909       0.93041793      -0.59010618      -0.59076179      -0.59022335
  12068.950       0.93050530      -0.59042330      -0.59146157      -0.59041754
  12069.990       0.92924453      -0.59073892      -0.59187206      -0.59100051
  12071.032       0.92828786      -0.59132094      -0.59204661      -0.59166176
  12072.054       0.92923849      -0.59191605      -0.59237743      -0.59222929
  12073.083       0.92849473      -0.59241572      -0.59273935      -0.59269476
  12074.105       0.92824624      -0.59280489      -0.59277568      -0.59312069
  12075.134       0.92665353      -0.59310215      -0.59311587      -0.59322413
  12076.176       0.92719371      -0.59394191      -0.59368326      -0.59341520
  12077.206       0.92633442      -0.59430598      -0.59414117      -0.59412451
  12078.235       0.92661567      -0.59434216      -0.59425263      -0.59468558
  12079.258       0.92556084      -0.59454746      -0.59475148      -0.59505295
  12080.288       0.92517306      -0.59493089      -0.59551154      -0.59577321
  12081.325       0.92490504      -0.59554183      -0.59607829      -0.59658859
  12082.355       0.92376019      -0.59576198      -0.59614078      -0.59691451
  12083.385       0.92188944      -0.59610627      -0.59671945      -0.59722416
  12084.391       0.92184672      -0.59678113      -0.59744673      -0.59739868
  12085.422       0.92034786      -0.59719993      -0.59786361      -0.59757945
  12086.472       0.91993215      -0.59760141      -0.59817498      -0.59778765
  12087.509       0.91899717      -0.59803904      -0.59837311      -0.59816407
  12088.534       0.91752031      -0.59849561      -0.59867031      -0.59868019
  12089.560       0.91622903      -0.59886467      -0.59886676      -0.59915047
  12090.585       0.91415904      -0.59909590      -0.59937391      -0.59981228
  12091.622       0.91286054      -0.59975257      -0.59976084      -0.60045180
  12092.655       0.91245804      -0.60034113      -0.60025025      -0.60049987
  12093.687       0.91139455      -0.60063213      -0.60043978      -0.60077138
  12094.719       0.90962204      -0.60122868      -0.60099143      -0.60144600
  12095.746       0.90987980      -0.60149970      -0.60142248      -0.60145488
  12096.766       0.90879544      -0.60177439      -0.60182772      -0.60210124
  12097.793       0.90744551      -0.60232747      -0.60189638      -0.60244117
  12098.825       0.90677122      -0.60261672      -0.60238435      -0.60280235
  12099.858       0.90487857      -0.60316555      -0.60275362      -0.60302375
  12100.892       0.90410261      -0.60340444      -0.60322674      -0.60324571
  12101.926       0.90329365      -0.60426553      -0.60381514      -0.60353350
  12102.960       0.90300332      -0.60459956      -0.60455828      -0.60399820
  12103.993       0.90139549      -0.60489261      -0.60508222      -0.60459833
  12105.021       0.89994801      -0.60535590      -0.60543782      -0.60507497
  12106.050       0.90073132      -0.60590672      -0.60614444      -0.60577735
  12107.084       0.89826703      -0.60626889      -0.60626975      -0.60615829
  12108.119       0.89823683      -0.60629798      -0.60654927      -0.60650929
  12109.166       0.89721986      -0.60668226      -0.60717371      -0.60717011
  12110.208       0.89607942      -0.60724953      -0.60769941      -0.60707207
  12111.250       0.89504071      -0.60797014      -0.60820965      -0.60741029
  12112.272       0.89426333      -0.60851560      -0.60883009      -0.60791656
  12113.308       0.89338405      -0.60865140      -0.60870527      -0.60840985
  12114.350       0.89231970      -0.60876017      -0.60899007      -0.60869833
  12115.386       0.89101001      -0.60923346      -0.60958883      -0.60915144
  12116.416       0.89015038      -0.60949576      -0.60995361      -0.60945982
  12117.446       0.88918285      -0.61003178      -0.61024888      -0.60985164
  12118.476       0.88777728      -0.61063325      -0.61038938      -0.61078844
  12119.526       0.88700758      -0.61085672      -0.61078332      -0.61133865
  12120.563       0.88627440      -0.61151301      -0.61149392      -0.61167652
  12121.593       0.88508075      -0.61214145      -0.61139449      -0.61203138
  12122.623       0.88411102      -0.61223187      -0.61203015      -0.61247431
  12123.661       0.88276332      -0.61292777      -0.61230723      -0.61276341
  12124.699       0.88155569      -0.61279653      -0.61274645      -0.61290311
  12125.743       0.88102947      -0.61330964      -0.61320852      -0.61344812
  12126.775       0.88011412      -0.61381892      -0.61388194      -0.61404126
  12127.812       0.87979406      -0.61425946      -0.61478304      -0.61402618
  12128.851       0.87841315      -0.61464239      -0.61431795      -0.61436613
  12129.903       0.87734812      -0.61487541      -0.61513723      -0.61500912
  12130.954       0.87644974      -0.61567247      -0.61563940      -0.61548712
  12131.993       0.87692137      -0.61591433      -0.61610423      -0.61607671
  12133.032       0.87555769      -0.61602641      -0.61665299      -0.61614068
  12134.071       0.87554418      -0.61671298      -0.61689240      -0.61630627
  12135.117       0.87392787      -0.61713094      -0.61761497      -0.61689785
  12136.157       0.87341139      -0.61771149      -0.61799761      -0.61716882
  12137.190       0.87399174      -0.61802451      -0.61855049      -0.61803643
  12138.217       0.87366585      -0.61807413      -0.61883965      -0.61822507
  12139.244       0.87235628      -0.61849400      -0.61900657      -0.61849204
  12140.272       0.87236358      -0.61863050      -0.61924940      -0.61829815
  12141.299       0.87083533      -0.61898376      -0.61961597      -0.61901582
  12142.334       0.87071536      -0.61972439      -0.62013580      -0.61975701
  12143.368       0.87006054      -0.62040810      -0.62096989      -0.62041355
  12144.397       0.87068041      -0.62014304      -0.62094954      -0.62058244
  12145.432       0.87075074      -0.62123021      -0.62124791      -0.62106865
  12146.479       0.87037982      -0.62187780      -0.62177861      -0.62117375
  12147.527       0.87034690      -0.62184295      -0.62203540      -0.62155678
  12148.575       0.86961280      -0.62251277      -0.62291226      -0.62229989
  12149.617       0.86915721      -0.62260182      -0.62282731      -0.62286721
  12150.660       0.86870372      -0.62295372      -0.62369020      -0.62290700
  12151.708       0.86808504      -0.62342568      -0.62374477      -0.62292893
  12152.770       0.86916927      -0.62386873      -0.62485412      -0.62353896
  12153.812       0.86778836      -0.62455715      -0.62490640      -0.62394338
  12154.861       0.86777460      -0.62500440      -0.62512287      -0.62423946
  12155.911       0.86778094      -0.62493504      -0.62507076      -0.62465042
  12156.967       0.86675234      -0.62532374      -0.62577417      -0.62521611
  12158.036       0.86716536      -0.62548936      -0.62591307      -0.62509988
  12159.080       0.86681301      -0.62626937      -0.62664150      -0.62572139
  12160.117       0.86612225      -0.62642962      -0.62686648      -0.62607840
  12161.161       0.86541758      -0.62733158      -0.62729140      -0.62625675
  12162.211       0.86652070      -0.62765038      -0.62744979      -0.62700338
  12163.269       0.86522961      -0.62773339      -0.62829925      -0.62774207
  12164.327       0.86590184      -0.62833607      -0.62817384      -0.62797393
  12165.378       0.86493548      -0.62881018      -0.62891371      -0.62860420
  12166.416       0.86507059      -0.62917642      -0.62898205      -0.62885971
  12167.467       0.86543174      -0.62961144      -0.62903973      -0.62900955
  12168.532       0.86411923      -0.63009239      -0.62980756      -0.62968517
  12169.590       0.86468750      -0.63077454      -0.63012312      -0.63015222
  12170.662       0.86333239      -0.63107079      -0.63080996      -0.63009447
  12171.714       0.86341147      -0.63077385      -0.63066771      -0.63063517
  12172.767       0.86298222      -0.63171049      -0.63147816      -0.63228206
  12173.819       0.86347061      -0.63220059      -0.63192930      -0.63199248
  12174.885       0.86159150      -0.63237097      -0.63169642      -0.63225039
  12175.938       0.86115746      -0.63284910      -0.63197319      -0.63256964
  12176.991       0.86193089      -0.63313630      -0.63270957      -0.63311151
  12178.051       0.86126807      -0.63340512      -0.63289415      -0.63336915
  12179.104       0.86022462      -0.63414955      -0.63296141      -0.63431923
  12180.158       0.86005264      -0.63461824      -0.63398550      -0.63443908
  12181.218       0.85949725      -0.63471625      -0.63419650      -0.63496773
  12182.266       0.85907115      -0.63510547      -0.63476457      -0.63549563
  12183.313       0.85876178      -0.63544848      -0.63519522      -0.63554542
  12184.349       0.85844721      -0.63579899      -0.63565864      -0.63597682
  12185.397       0.85789740      -0.63668416      -0.63606446      -0.63633947
  12186.445       0.85701443      -0.63702338      -0.63649444      -0.63674907
  12187.488       0.85635653      -0.63727928      -0.63702579      -0.63706316
  12188.529       0.85634764      -0.63732923      -0.63765942      -0.63746397
  12189.566       0.85538206      -0.63762465      -0.63781459      -0.63797577
  12190.621       0.85508058      -0.63798001      -0.63846573      -0.63798185
  12191.696       0.85500748      -0.63855951      -0.63859161      -0.63812948
  12192.759       0.85405232      -0.63886170      -0.63934037      -0.63845546
  12193.814       0.85245852      -0.63912862      -0.64016276      -0.63952002
  12194.864       0.85185738      -0.63923124      -0.64049324      -0.64011897
  12195.921       0.85108980      -0.64018156      -0.64039685      -0.64039770
  12196.991       0.85005288      -0.64057555      -0.64112217      -0.64078536
  12198.041       0.84886389      -0.64108141      -0.64145927      -0.64126684
  12199.104       0.84803399      -0.64172480      -0.64206515      -0.64148170
  12200.155       0.84761654      -0.64189383      -0.64249819      -0.64190418
  12201.219       0.84650171      -0.64236534      -0.64256804      -0.64253925
  12202.271       0.84619605      -0.64289269      -0.64275455      -0.64247013
  12203.335       0.84474673      -0.64298641      -0.64299343      -0.64379273
  12204.399       0.84449845      -0.64358213      -0.64390167      -0.64420635
  12205.457       0.84434199      -0.64408590      -0.64424626      -0.64433388
  12206.502       0.84196266      -0.64451476      -0.64436686      -0.64473115
  12207.541       0.84159900      -0.64509121      -0.64480972      -0.64508946
  12208.600       0.83983333      -0.64577767      -0.64531677      -0.64533257
  12209.672       0.83818854      -0.64604005      -0.64548488      -0.64580500
  12210.732       0.83732489      -0.64598650      -0.64600908      -0.64623194
  12211.790       0.83660173      -0.64626961      -0.64608828      -0.64638526
  12212.843       0.83458979      -0.64685976      -0.64679889      -0.64687551
  12213.909       0.83481314      -0.64706727      -0.64724746      -0.64753573
  12214.989       0.83378626      -0.64733917      -0.64790346      -0.64776963
  12216.043       0.83102064      -0.64755341      -0.64813819      -0.64804713
  12217.096       0.83217303      -0.64783475      -0.64829330      -0.64861666
  12218.157       0.83035809      -0.64853329      -0.64874021      -0.64867892
  12219.211       0.82958651      -0.64902782      -0.64899159      -0.64893644
  12220.271       0.82792376      -0.64909030      -0.64954367      -0.64940804
  12221.326       0.82753527      -0.64943035      -0.64981148      -0.64994845
  12222.381       0.82713157      -0.64989111      -0.65046999      -0.65004339
  12223.435       0.82606151      -0.65019029      -0.65055388      -0.65052234
  12224.477       0.82549426      -0.65072062      -0.65068925      -0.65109440
  12225.533       0.82466831      -0.65175701      -0.65138058      -0.65144036
  12226.587       0.82437872      -0.65227857      -0.65214418      -0.65181799
  12227.643       0.82285595      -0.65247041      -0.65230274      -0.65242982
  12228.685       0.82291286      -0.65279382      -0.65251398      -0.65296141
  12229.742       0.82182018      -0.65317889      -0.65323944      -0.65300021
  12230.798       0.81997605      -0.65387578      -0.65391130      -0.65322263
  12231.867       0.82055780      -0.65439072      -0.65446344      -0.65347111
  12232.937       0.81942506      -0.65432272      -0.65466941      -0.65366121
  12233.980       0.81902810      -0.65453052      -0.65510101      -0.65425041
  12235.037       0.81853178      -0.65514905      -0.65505439      -0.65525070
  12236.107       0.81634174      -0.65573423      -0.65518281      -0.65549231
  12237.171       0.81717176      -0.65573024      -0.65585574      -0.65580390
  12238.241       0.81482468      -0.65578511      -0.65653857      -0.65653001
  12239.312       0.81489999      -0.65635352      -0.65679514      -0.65674897
  12240.376       0.81491815      -0.65713372      -0.65703110      -0.65724811
  12241.434       0.81355124      -0.65766872      -0.65743305      -0.65764308
  12242.493       0.81246232      -0.65800478      -0.65784322      -0.65786105
  12243.570       0.81187072      -0.65870294      -0.65850762      -0.65840092
  12244.648       0.81167356      -0.65888533      -0.65873704      -0.65891684
  12245.713       0.80947429      -0.65897941      -0.65930096      -0.65929310
  12246.766       0.80925846      -0.65940214      -0.65985993      -0.65965947
  12247.845       0.80831771      -0.65990689      -0.66016871      -0.66041660
  12248.930       0.80846430      -0.66046831      -0.66063452      -0.66092149
  12249.996       0.80737081      -0.66089745      -0.66082743      -0.66097837
  12251.056       0.80516580      -0.66119808      -0.66122586      -0.66117325
  12252.122       0.80535165      -0.66189029      -0.66182017      -0.66155731
  12253.195       0.80452032      -0.66248956      -0.66228453      -0.66193103
  12254.275       0.80287034      -0.66292595      -0.66277003      -0.66240955
  12255.335       0.80169809      -0.66320656      -0.66303769      -0.66301297
  12256.409       0.80141231      -0.66307440      -0.66300500      -0.66319458
  12257.489       0.80055664      -0.66318731      -0.66347406      -0.66367815
  12258.570       0.79951382      -0.66334109      -0.66395435      -0.66429745
  12259.645       0.79927797      -0.66387166      -0.66436121      -0.66451148
  12260.718       0.79821658      -0.66457246      -0.66479258      -0.66463664
  12261.800       0.79777680      -0.66476435      -0.66513136      -0.66504498
  12262.868       0.79619496      -0.66521352      -0.66531138      -0.66550830
  12263.943       0.79681841      -0.66594675      -0.66579441      -0.66625046
  12265.005       0.79611916      -0.66634712      -0.66650584      -0.66664784
  12266.081       0.79446633      -0.66672585      -0.66696704      -0.66670502
  12267.162       0.79477883      -0.66707135      -0.66724803      -0.66738720
  12268.232       0.79452944      -0.66737812      -0.66787941      -0.66777802
  12269.295       0.79433247      -0.66806458      -0.66835552      -0.66823073
  12270.358       0.79364188      -0.66841009      -0.66842738      -0.66864136
  12271.421       0.79257190      -0.66840198      -0.66854393      -0.66867248
  12272.497       0.79302119      -0.66903921      -0.66872168      -0.66900002
  12273.555       0.79277054      -0.66954945      -0.66924268      -0.66958453
  12274.611       0.79171126      -0.66982671      -0.66979135      -0.67005519
  12275.676       0.79062463      -0.67019006      -0.67025298      -0.67046555
  12276.747       0.79155120      -0.67021100      -0.67103408      -0.67095913
  12277.823       0.79071452      -0.67045427      -0.67126213      -0.67122369
  12278.908       0.79124682      -0.67114661      -0.67157331      -0.67170449
  12279.986       0.79021844      -0.67162283      -0.67208952      -0.67208529
  12281.064       0.79075862      -0.67204885      -0.67262428      -0.67270614
  12282.143       0.79049646      -0.67243669      -0.67285034      -0.67287939
  12283.234       0.79042811      -0.67263439      -0.67293991      -0.67289585
  12284.312       0.79006579      -0.67306998      -0.67372786      -0.67325339
  12285.404       0.79025132      -0.67369017      -0.67402272      -0.67381154
  12286.484       0.79003255      -0.67389886      -0.67440814      -0.67445282
  12287.550       0.78951141      -0.67450929      -0.67469898      -0.67523507
  12288.629       0.78981456      -0.67491027      -0.67492121      -0.67544898
  12289.708       0.78906909      -0.67511334      -0.67520036      -0.67570095
  12290.789       0.78887061      -0.67566050      -0.67595791      -0.67607142
  12291.855       0.78889118      -0.67644935      -0.67650363      -0.67675768
  12292.935       0.78844846      -0.67678989      -0.67663422      -0.67693089
  12294.003       0.78892122      -0.67685936      -0.67668864      -0.67768040
  12295.083       0.78778494      -0.67721580      -0.67720607      -0.67769686
  12296.164       0.78766495      -0.67788275      -0.67802716      -0.67799666
  12297.245       0.78743727      -0.67860876      -0.67835576      -0.67837030
  12298.319       0.78725152      -0.67909038      -0.67900745      -0.67895075
  12299.387       0.78638966      -0.67932163      -0.67938200      -0.67951678
  12300.462       0.78640792      -0.67932639      -0.67969667      -0.67989514
  12301.563       0.78562119      -0.67956067      -0.68017589      -0.67997617
  12302.659       0.78535635      -0.68006842      -0.68016760      -0.68027385
  12303.747       0.78503367      -0.68038371      -0.68054363      -0.68037712
  12304.816       0.78380407      -0.68128379      -0.68099719      -0.68122133
  12305.899       0.78346172      -0.68173000      -0.68115189      -0.68120256
  12306.975       0.78316805      -0.68209050      -0.68175466      -0.68189220
  12308.051       0.78228343      -0.68226104      -0.68247631      -0.68199043
  12309.128       0.78185669      -0.68198718      -0.68280161      -0.68223308
  12310.191       0.78132481      -0.68267776      -0.68289735      -0.68283672
  12311.261       0.78068183      -0.68317067      -0.68340153      -0.68351396
  12312.332       0.77953596      -0.68348330      -0.68372803      -0.68388752
  12313.396       0.77887003      -0.68411646      -0.68405067      -0.68431314
  12314.473       0.77821419      -0.68470242      -0.68456484      -0.68487323
  12315.544       0.77761880      -0.68481145      -0.68487982      -0.68514824
  12316.615       0.77713004      -0.68525680      -0.68515510      -0.68539548
  12317.687       0.77595996      -0.68568359      -0.68547112      -0.68577424
  12318.758       0.77485340      -0.68611049      -0.68639427      -0.68692119
  12319.843       0.77409204      -0.68656912      -0.68654618      -0.68700284
  12320.902       0.77259832      -0.68676329      -0.68677400      -0.68707779
  12321.960       0.77147769      -0.68732935      -0.68717996      -0.68716926
  12323.020       0.77110148      -0.68784457      -0.68758010      -0.68731754
  12324.105       0.77003986      -0.68824942      -0.68776223      -0.68833313
  12325.191       0.76920691      -0.68806451      -0.68837302      -0.68876883
  12326.264       0.76798024      -0.68874173      -0.68853424      -0.68902870
  12327.324       0.76729929      -0.68919924      -0.68904627      -0.68917591
  12328.390       0.76588973      -0.68939993      -0.68982155      -0.69008081
  12329.471       0.76515177      -0.69051505      -0.69008031      -0.69056886
  12330.564       0.76383082      -0.69102423      -0.69008948      -0.69047778
  12331.645       0.76315104      -0.69055064      -0.69059451      -0.69115064
  12332.719       0.76149156      -0.69114860      -0.69134612      -0.69113214
  12333.793       0.76010870      -0.69194224      -0.69153073      -0.69193862
  12334.867       0.75945867      -0.69243115      -0.69210925      -0.69254050
  12335.955       0.75827421      -0.69286093      -0.69249541      -0.69257625
  12337.043       0.75745495      -0.69314111      -0.69337642      -0.69295872
  12338.118       0.75589165      -0.69300802      -0.69338156      -0.69306688
  12339.187       0.75466341      -0.69380745      -0.69407344      -0.69352788
  12340.255       0.75397673      -0.69397395      -0.69413175      -0.69439419
  12341.344       0.75322814      -0.69455091      -0.69456145      -0.69440326
  12342.426       0.75322684      -0.69496241      -0.69491248      -0.69522339
  12343.509       0.75187334      -0.69508219      -0.69507328      -0.69591110
  12344.578       0.75097699      -0.69543017      -0.69549516      -0.69600450
  12345.654       0.75084031      -0.69622154      -0.69606824      -0.69611068
  12346.738       0.74939551      -0.69686564      -0.69616378      -0.69656317
  12347.821       0.74885085      -0.69696572      -0.69690484      -0.69689582
  12348.918       0.74685796      -0.69756226      -0.69676402      -0.69761653
  12350.008       0.74699665      -0.69750794      -0.69729469      -0.69770169
  12351.079       0.74677828      -0.69808829      -0.69780738      -0.69856422
  12352.156       0.74484958      -0.69825710      -0.69794835      -0.69862262
  12353.233       0.74419087      -0.69914153      -0.69901263      -0.69930273
  12354.319       0.74496379      -0.69954241      -0.69923531      -0.69963702
  12355.396       0.74341490      -0.69967363      -0.69937819      -0.70010095
  12356.467       0.74272005      -0.70020096      -0.70037830      -0.70048775
  12357.533       0.74182358      -0.70053118      -0.70022120      -0.70094914
  12358.604       0.74165073      -0.70069495      -0.70058243      -0.70103451
  12359.690       0.74112348      -0.70121908      -0.70103988      -0.70164388
  12360.763       0.74030469      -0.70146993      -0.70173535      -0.70176894
  12361.841       0.73991989      -0.70189328      -0.70191151      -0.70204669
  12362.907       0.73825445      -0.70220748      -0.70209047      -0.70226837
  12363.987       0.73811765      -0.70231010      -0.70260449      -0.70266718
  12365.073       0.73752977      -0.70309348      -0.70291138      -0.70327128
  12366.147       0.73671052      -0.70337464      -0.70331409      -0.70319354
  12367.220       0.73651663      -0.70361169      -0.70403810      -0.70375366
  12368.294       0.73451606      -0.70380690      -0.70425461      -0.70456798
  12369.374       0.73454787      -0.70403812      -0.70460067      -0.70473392
  12370.468       0.73376003      -0.70497301      -0.70500292      -0.70519679
  12371.562       0.73304683      -0.70544012      -0.70543985      -0.70588832
  12372.643       0.73156665      -0.70569284      -0.70583316      -0.70600484
  12373.725       0.73131633      -0.70566725      -0.70604989      -0.70658998
  12374.813       0.73063193      -0.70596896      -0.70643999      -0.70718456
  12375.908       0.72922225      -0.70657445      -0.70680912      -0.70716206
  12377.003       0.73018676      -0.70735494      -0.70709971      -0.70717553
  12378.085       0.72843746      -0.70798949      -0.70764904      -0.70781560
  12379.168       0.72786762      -0.70829046      -0.70817364      -0.70842292
  12380.257       0.72756264      -0.70877803      -0.70853361      -0.70885785
  12381.352       0.72663364      -0.70939927      -0.70854705      -0.70887883
  12382.448       0.72557414      -0.70982986      -0.70902089      -0.70969327
  12383.545       0.72493445      -0.71060780      -0.71002752      -0.71015466
  12384.628       0.72470751      -0.71062327      -0.71050469      -0.71018669
  12385.718       0.72321491      -0.71079387      -0.71084547      -0.71052028
  12386.795       0.72390870      -0.71128739      -0.71100667      -0.71108754
  12387.872       0.72359591      -0.71199405      -0.71160530      -0.71141832
  12388.963       0.72207863      -0.71219673      -0.71215913      -0.71190213
  12390.054       0.72170251      -0.71208303      -0.71223478      -0.71209173
  12391.131       0.72113836      -0.71251938      -0.71270660      -0.71238648
  12392.216       0.71966285      -0.71285769      -0.71288848      -0.71303528
  12393.320       0.71883542      -0.71318472      -0.71338986      -0.71364200
  12394.439       0.71955409      -0.71380668      -0.71407024      -0.71382533
  12395.524       0.71862719      -0.71442749      -0.71472730      -0.71400568
  12396.609       0.71785642      -0.71466808      -0.71509586      -0.71455211
  12397.695       0.71703400      -0.71480884      -0.71510079      -0.71495312
  12398.793       0.71620933      -0.71538317      -0.71559689      -0.71539808
  12399.893       0.71677230      -0.71597634      -0.71615248      -0.71573514
  12400.986       0.71370654      -0.71613114      -0.71600641      -0.71617450
  12402.072       0.71364920      -0.71626649      -0.71682966      -0.71666078
  12403.152       0.71357042      -0.71698693      -0.71751841      -0.71677653
  12404.239       0.71428022      -0.71748398      -0.71782352      -0.71713528
  12405.345       0.71385147      -0.71790255      -0.71821222      -0.71772951
  12406.439       0.71238861      -0.71836816      -0.71816977      -0.71820320
  12407.539       0.71117448      -0.71883954      -0.71839336      -0.71843569
  12408.641       0.71212937      -0.71940574      -0.71889781      -0.71876190
  12409.741       0.71187227      -0.71978338      -0.71936218      -0.71926267
  12410.843       0.70970959      -0.72036086      -0.71973675      -0.71973587
  12411.958       0.71054100      -0.72028468      -0.72020617      -0.72019757
  12413.079       0.70920628      -0.72060526      -0.72052899      -0.72040262
  12414.175       0.70920023      -0.72089604      -0.72102419      -0.72082704
  12415.277       0.70873144      -0.72121885      -0.72128409      -0.72159642
  12416.366       0.70839743      -0.72179455      -0.72150877      -0.72213467
  12417.481       0.70808788      -0.72240352      -0.72192322      -0.72259200
  12418.584       0.70800838      -0.72276697      -0.72228473      -0.72277318
  12419.687       0.70692487      -0.72305049      -0.72261135      -0.72281317
  12420.790       0.70552953      -0.72333402      -0.72293798      -0.72285317
