# Supplementary material for: In situ X-ray absorption spectroscopy data during formation of active Pt- and Pd-sites in functionalized UiO-67 metal-organic frameworks
Source: Data Brief. 2019 Jul 17;25:104280. doi: 10.1016/j.dib.2019.104280 (PMC6661504; doi:10.1016/j.dib.2019.104280)
Supplement: Supplementary file 1 [file mmc1.zip › 4_Pt_3H2_steady.norm]

# Normalized experimental Pt L3-edge spectra collected at BM01B@ESRF during the activation of UiO-67-Pt sample from room temperatures to 300 C in 3%H2/He.
# Column 1: Energy in eV
# Column 2: Reference Pt foil
# The columns 3 - 5 contain spectra collected at 300 C in 3%H2/He. The time in minutes the sample spent at 300 C is specified.
# Column  3:  0
# Column  4:  4
# Column  5:  8
#------------------------
  11348.339       0.14234061E-02  -0.17520390E-02   0.55198534E-02  -0.26592597E-02
  11350.199      -0.44051063E-04   0.25171477E-02   0.26132398E-02  -0.17202976E-02
  11352.020       0.93091949E-03  -0.63378325E-02   0.92153816E-02   0.50316201E-02
  11353.865       0.88520937E-03  -0.62899935E-02   0.76949342E-02   0.34994103E-02
  11355.664       0.93419224E-03  -0.73854167E-02   0.29047820E-02  -0.47487713E-02
  11357.471       0.11362326E-02  -0.40564156E-02  -0.22545441E-02  -0.10133875E-02
  11359.271       0.76034000E-03  -0.41024624E-02   0.35906795E-02   0.16709609E-02
  11361.068       0.89166418E-03   0.54226731E-03   0.41687396E-02   0.30753324E-02
  11362.886       0.90875172E-03   0.11978838E-02   0.55298211E-03   0.20232147E-02
  11364.673       0.26723545E-03   0.86173487E-03   0.26758112E-02   0.20052218E-02
  11366.482       0.25269576E-03   0.19842144E-02   0.52930868E-03   0.11492421E-02
  11368.302       0.92647999E-03   0.38248256E-02   0.53324076E-02   0.75909319E-03
  11370.107       0.35871842E-03   0.62784872E-02   0.42843311E-02   0.12890766E-02
  11371.918      -0.24025133E-04   0.67822217E-02   0.23191114E-02   0.37772662E-02
  11373.740       0.42956037E-03   0.43901530E-02   0.27183596E-02   0.26002057E-02
  11375.536       0.94968693E-04   0.24172520E-02   0.31323316E-02   0.18104264E-02
  11377.320       0.19349853E-03  -0.19676755E-03   0.11126736E-02   0.29123901E-02
  11379.100      -0.29323865E-03  -0.12473078E-02   0.40630969E-03   0.61476621E-03
  11380.902      -0.62050360E-04  -0.11575119E-02  -0.28150124E-02   0.13655364E-02
  11382.677       0.31909391E-03  -0.52526576E-03  -0.10928333E-02   0.46448944E-02
  11384.452      -0.12298811E-04  -0.50651634E-02  -0.18277460E-02   0.42148319E-02
  11386.183       0.96659005E-04  -0.70353497E-02  -0.41880332E-02   0.43207468E-02
  11387.813      -0.58458428E-03  -0.26154445E-02  -0.22893134E-02   0.64814463E-02
  11389.353       0.27581357E-03   0.16230691E-02  -0.14874593E-02   0.54187826E-02
  11390.809       0.96301559E-04  -0.12461123E-02  -0.54868644E-02   0.16863606E-02
  11392.169       0.28270238E-04  -0.15468679E-02  -0.31265498E-02   0.27464768E-02
  11393.474       0.27405370E-03  -0.53088140E-02  -0.60280676E-02   0.84396816E-03
  11394.704       0.50873172E-03  -0.76356952E-02  -0.69648926E-02  -0.15386001E-02
  11395.879       0.24742204E-03  -0.20558233E-02  -0.24045438E-03  -0.25210189E-02
  11396.992       0.19789846E-03  -0.19593641E-02   0.93530280E-04  -0.57443915E-03
  11398.066      -0.30203246E-03  -0.30820450E-02  -0.11095492E-02   0.15229723E-02
  11399.077      -0.18933683E-03   0.57720073E-03  -0.28709582E-02   0.77191199E-03
  11400.530       0.51473742E-04   0.61277730E-03  -0.14147662E-02   0.19779518E-02
  11401.904       0.24552122E-03  -0.29658964E-02   0.13211980E-02   0.25100964E-02
  11403.199      -0.23148691E-03  -0.48089925E-02   0.13863390E-02  -0.11589158E-02
  11404.330       0.31051181E-03  -0.48446291E-02  -0.65400535E-04  -0.30114723E-02
  11405.926       0.12856385E-03  -0.27301490E-02  -0.31201308E-02  -0.27865194E-02
  11407.681       0.15935800E-03  -0.27809387E-02  -0.18194564E-02  -0.19988100E-02
  11409.435      -0.23804609E-03  -0.35985897E-02   0.32163922E-02  -0.41074179E-02
  11411.242      -0.20638119E-03   0.17581196E-02   0.32149796E-02  -0.45391519E-02
  11413.032      -0.10508058E-03   0.35397347E-03   0.18152996E-02  -0.56311615E-02
  11414.828      -0.26394539E-03  -0.23893832E-02   0.42614783E-02  -0.68118698E-02
  11416.619      -0.41110467E-04   0.22774309E-02   0.63729903E-02  -0.14423923E-02
  11418.428       0.52969483E-03   0.84544905E-03   0.73880218E-02   0.70564658E-04
  11420.220      -0.50325275E-04   0.64545768E-03   0.32849591E-02  -0.72923122E-03
  11422.003      -0.14342876E-03  -0.25208279E-02  -0.46876848E-02  -0.13011496E-02
  11423.819      -0.27504118E-03   0.18629973E-02  -0.38945877E-02  -0.30347477E-02
  11425.612      -0.19711087E-03   0.49785767E-02  -0.47575963E-03  -0.48361349E-02
  11427.430      -0.69000303E-03   0.44125511E-02   0.48538529E-02  -0.17033490E-02
  11429.243      -0.14901934E-03   0.83727185E-02   0.13784180E-02   0.45325819E-02
  11431.067      -0.22142831E-03   0.65627335E-02  -0.20001660E-02   0.46082920E-02
  11432.886      -0.36927136E-03   0.68169271E-02   0.73443896E-03  -0.21211900E-02
  11434.694       0.30620798E-03  -0.23507029E-02   0.16344054E-02  -0.72030218E-03
  11436.521       0.42911167E-03   0.17663316E-02   0.84465891E-02   0.64503707E-03
  11438.353       0.45766195E-04   0.26996984E-02   0.56300594E-03  -0.50913942E-02
  11440.146      -0.97186407E-03  -0.56405102E-02  -0.39334114E-02  -0.87127080E-02
  11441.985      -0.62137460E-03  -0.32360726E-02   0.27481188E-02  -0.42634627E-02
  11443.786      -0.53616076E-03  -0.37366349E-02   0.30046949E-03  -0.56523931E-02
  11445.614      -0.88701174E-03  -0.70616410E-02  -0.34466366E-02  -0.65748132E-03
  11447.427      -0.29295520E-03  -0.39918425E-02  -0.68417041E-02  -0.90451940E-02
  11449.245      -0.95989676E-03  -0.11054505E-02  -0.56079654E-02  -0.74809756E-02
  11451.077      -0.57504417E-03  -0.59521550E-02  -0.32802281E-03  -0.50628341E-02
  11452.885      -0.49240252E-03  -0.43806986E-02  -0.41238396E-02  -0.26785006E-02
  11454.705      -0.12083049E-03  -0.56645359E-02  -0.89471274E-02   0.10306029E-03
  11456.521      -0.15486159E-03  -0.30788627E-02  -0.93362019E-02  -0.48464356E-02
  11458.337      -0.39812374E-03  -0.13828050E-02  -0.65043341E-02  -0.42040969E-02
  11460.165      -0.78432866E-03   0.30666188E-02  -0.36579789E-02  -0.94675848E-02
  11461.965      -0.53676803E-03   0.49275382E-02  -0.36184066E-02  -0.18262795E-03
  11463.799      -0.39087218E-03   0.73920479E-02  -0.26903349E-02  -0.29737470E-03
  11465.607       0.93804100E-05   0.14308975E-02   0.37199159E-02   0.28531199E-02
  11467.448      -0.40053118E-03   0.85241510E-02  -0.40991759E-02  -0.12838996E-02
  11469.291       0.50252867E-04   0.68461839E-02  -0.56297139E-02   0.54554360E-03
  11471.111       0.44523003E-03   0.22570222E-02   0.62067527E-02   0.30939882E-03
  11472.943      -0.63879368E-04  -0.36353202E-02  -0.41643685E-03   0.16102150E-02
  11474.776      -0.18948385E-03   0.18219211E-02   0.21614712E-02  -0.26903568E-03
  11476.586       0.42306382E-05   0.13029403E-01   0.43014035E-02  -0.67492469E-02
  11478.426      -0.39530564E-04   0.36113011E-02   0.44898510E-02   0.14656258E-02
  11480.244       0.42035535E-04  -0.75068992E-02   0.25092210E-03   0.35227687E-02
  11482.084       0.60849212E-03  -0.17828090E-02  -0.58085584E-02   0.56064427E-02
  11483.903       0.62917795E-03  -0.29945872E-03  -0.47886430E-02   0.97221949E-02
  11485.716       0.83253584E-03   0.20493640E-02   0.77065801E-02   0.62601020E-02
  11487.576       0.87493353E-03  -0.18207868E-02   0.83523947E-02   0.10786547E-01
  11489.396       0.11024962E-02  -0.42110074E-02   0.52337128E-02   0.55917672E-02
  11491.241       0.16927888E-02  -0.58905747E-02   0.90569751E-02   0.12873847E-01
  11493.045       0.19002919E-02   0.22621981E-02   0.86896958E-02   0.21614294E-02
  11494.861       0.21865745E-02  -0.15408970E-02   0.56904189E-02   0.85523624E-02
  11496.677       0.22211012E-02  -0.69832896E-03   0.12020705E-01   0.78515736E-02
  11498.495       0.20643173E-02   0.79480834E-03   0.19718761E-02   0.10633858E-01
  11500.313       0.23061119E-02   0.38561353E-02   0.11482981E-01   0.64003210E-02
  11502.126       0.26301232E-02   0.39331432E-02   0.12719262E-01   0.49681796E-02
  11503.968       0.29551276E-02   0.97619655E-02   0.13767810E-01   0.10763390E-01
  11505.828       0.30365063E-02   0.71239408E-02   0.12958215E-01   0.58685378E-02
  11507.671       0.40197471E-02   0.98112863E-02   0.85472689E-02   0.87222358E-02
  11509.516       0.42349268E-02   0.94637872E-02   0.63775124E-02   0.92489509E-02
  11511.349       0.48946481E-02   0.12886334E-01   0.14173624E-01   0.12347508E-01
  11513.194       0.56970411E-02   0.10988786E-01   0.13547252E-01   0.75847004E-02
  11515.028       0.64996601E-02   0.15932954E-01   0.18099429E-01   0.19919419E-01
  11516.875       0.69841606E-02   0.15691262E-01   0.12864027E-01   0.17810914E-01
  11518.733       0.72350336E-02   0.19739240E-01   0.14622024E-01   0.17125564E-01
  11520.581       0.83924200E-02   0.22126507E-01   0.19239300E-01   0.18203841E-01
  11522.429       0.94452162E-02   0.19860162E-01   0.22447793E-01   0.23145227E-01
  11524.296       0.10826859E-01   0.16750762E-01   0.17761578E-01   0.14917894E-01
  11526.156       0.11836045E-01   0.16143896E-01   0.19328861E-01   0.13046334E-01
  11528.018       0.13499368E-01   0.16143221E-01   0.20761193E-01   0.12455156E-01
  11529.875       0.14854551E-01   0.18979859E-01   0.22141600E-01   0.19410761E-01
  11531.737       0.16827927E-01   0.23725666E-01   0.24922606E-01   0.21153533E-01
  11533.589       0.18659736E-01   0.27462169E-01   0.28234136E-01   0.22552828E-01
  11535.436       0.22072352E-01   0.30462021E-01   0.29958339E-01   0.21248014E-01
  11537.307       0.25969846E-01   0.34567450E-01   0.32036495E-01   0.26207766E-01
  11539.160       0.29424382E-01   0.42420223E-01   0.34978376E-01   0.34003937E-01
  11541.003       0.34471736E-01   0.46681973E-01   0.36184361E-01   0.35468798E-01
  11542.887       0.40635602E-01   0.47368566E-01   0.43832801E-01   0.43272711E-01
  11544.743       0.48359498E-01   0.55745004E-01   0.57987724E-01   0.56251653E-01
  11546.621       0.59699922E-01   0.66984176E-01   0.63647826E-01   0.68232569E-01
  11548.490       0.72509654E-01   0.82500746E-01   0.73798856E-01   0.77471421E-01
  11550.364       0.91875773E-01   0.99956574E-01   0.96228371E-01   0.89917007E-01
  11552.240       0.12083596       0.12023663       0.12616906       0.11933467
  11554.111       0.16743892       0.16122025       0.16702256       0.16311718
  11556.010       0.25071848       0.23547187       0.24091855       0.23431678
  11557.893       0.40590643       0.37853953       0.38735295       0.38251664
  11559.736       0.68337549       0.64454673       0.64964019       0.65331469
  11561.621       0.99350901       0.98709842       0.98318586       0.99590748
  11563.488        1.1032830        1.1996650        1.1889823        1.2024087
  11565.391        1.0771148        1.2002359        1.1850449        1.1971339
  11567.260        1.0233393        1.1070972        1.0930095        1.1111794
  11569.111       0.98610056        1.0306512        1.0212008        1.0363678
  11570.981       0.96259942       0.98708024       0.97725830       0.98677189
  11572.840       0.95398326       0.96507746       0.95950699       0.96552923
  11574.717       0.96908954       0.95997782       0.96230980       0.96370049
  11576.589       0.98145678       0.96208822       0.96556221       0.96773043
  11578.449       0.97993705       0.95981214       0.96458087       0.96031978
  11580.334       0.96452535       0.94561119       0.94916176       0.94565498
  11582.208       0.95269980       0.93948549       0.94406939       0.94274935
  11584.087       0.95026794       0.94486148       0.95310981       0.94630083
  11585.957       0.96167890       0.95763067       0.95938926       0.95587653
  11587.820       0.97532579       0.97545201       0.97798472       0.97855092
  11589.708        1.0020564        1.0031996       0.99060233       0.99482059
  11591.567        1.0125420        1.0069682        1.0010895        1.0082350
  11593.451        1.0145147        1.0000348        1.0000889        1.0022041
  11595.323       0.99968106       0.98908804       0.98414610       0.99533144
  11597.196       0.98443264       0.98439472       0.97208109       0.98433696
  11599.069       0.98280544       0.97642585       0.97264260       0.97778688
  11600.930       0.97683687       0.97269754       0.96516418       0.97896816
  11602.805       0.97210445       0.97428612       0.96534718       0.97344360
  11604.669       0.97238508       0.97114155       0.96763288       0.97196373
  11606.521       0.97286846       0.98199982       0.97249166       0.97780181
  11608.385       0.97255888       0.99079213       0.98107286       0.98679400
  11610.228       0.98119023       0.99838053       0.99112572       0.99772788
  11612.104       0.99883424        1.0156685        1.0070126        1.0073351
  11613.976       0.99809345        1.0195457        1.0062184        1.0106386
  11615.868        1.0067847        1.0254831        1.0170546        1.0243943
  11617.776        1.0103108        1.0254844        1.0211219        1.0204872
  11619.674        1.0123941        1.0266384        1.0143420        1.0184888
  11621.572        1.0194455        1.0201738        1.0151939        1.0185606
  11623.459        1.0079125        1.0079330        1.0091075        1.0142360
  11625.323        1.0030512        1.0071091       0.99938742       0.99458432
  11627.212        1.0026563       0.99896928       0.98736123       0.99474595
  11629.078        1.0004426       0.98960000       0.98873903       0.98652710
  11630.967       0.99685534       0.99230991       0.98189375       0.98316747
  11632.833       0.98779012       0.98447258       0.97804853       0.98130805
  11634.719       0.98172404       0.99134163       0.98302157       0.98244949
  11636.628       0.97529653       0.98928352       0.98086585       0.97779907
  11638.520       0.96752671       0.97809932       0.97202044       0.96832061
  11640.425       0.96861289       0.97952620       0.96794723       0.96679868
  11642.318       0.96064437       0.97455406       0.96164614       0.96355244
  11644.217       0.95908066       0.97349220       0.96075195       0.97505122
  11646.124       0.95595810       0.97336417       0.96226648       0.97655181
  11648.014       0.95944095       0.96658857       0.96195438       0.97897783
  11649.916       0.96659931       0.97724032       0.97367476       0.97206470
  11651.835       0.97194408       0.97645881       0.97922812       0.97710677
  11653.739       0.97985674       0.97368816       0.98142229       0.97831266
  11655.660       0.98299329       0.97717881       0.98478200       0.98172405
  11657.577       0.98474676       0.98001756       0.98364374       0.98490801
  11659.499       0.99150203       0.99076221       0.99336121       0.99132292
  11661.434       0.99248351       0.99581748       0.98893007       0.99812223
  11663.364       0.99611136       0.99306866       0.98823676       0.99417594
  11665.295       0.99041346       0.99259556       0.98523580       0.99374783
  11667.261       0.98686595       0.99298167       0.98521720       0.98754396
  11669.169       0.98842597       0.99351742       0.98745664       0.98957733
  11671.108       0.98749411       0.99256928       0.98491792       0.99690214
  11673.035       0.98563771       0.98690454       0.99703371       0.99405336
  11674.957       0.98460799       0.98973594       0.99439301       0.99212581
  11676.891       0.98460730       0.98443307       0.98502899       0.99565841
  11678.826       0.98887927       0.98869350       0.99574155       0.99809726
  11680.775       0.98758377       0.99038117        1.0038893       0.99091607
  11682.711       0.98954037        1.0026191       0.99837496       0.99390241
  11684.624       0.99463559       0.99763332       0.99164257       0.98976292
  11686.543       0.99474591        1.0003695       0.99226103       0.98825535
  11688.464       0.99324411       0.99059423       0.98981645       0.99298228
  11690.373       0.98972319       0.99635491       0.99081373       0.99256546
  11692.313       0.99030831       0.99030296       0.98889817       0.99449317
  11694.236       0.98468616       0.98774521       0.98948707       0.99063495
  11696.165       0.97958386       0.99226797       0.98976678       0.99374231
  11698.124       0.97892358       0.98001413       0.98514009       0.99583396
  11700.061       0.97414474       0.97609935       0.98156449       0.98565832
  11702.015       0.96840385       0.98578156       0.98479672       0.98695410
  11703.947       0.96709551       0.98624020       0.98148862       0.98739538
  11705.844       0.96763861       0.98791776       0.97576275       0.98128582
  11707.783       0.97116809       0.98597927       0.97476440       0.98425498
  11709.704       0.97242039       0.98855690       0.98074835       0.97564239
  11711.644       0.97543555       0.98548385       0.97858260       0.98025341
  11713.573       0.97995073       0.98424378       0.98485979       0.98348247
  11715.490       0.98232932       0.99338162       0.98790438       0.98718429
  11717.444       0.98525681       0.98896998       0.98718712       0.99627227
  11719.388       0.98760002       0.98626884       0.99010950       0.99835682
  11721.295       0.98529575       0.99230323       0.98413576       0.99448705
  11723.228       0.98662189       0.99768590       0.98988562       0.99937648
  11725.154       0.99405469       0.99673563       0.99169337        1.0000210
  11727.081       0.99768620        1.0021840       0.99945093        1.0009648
  11729.010       0.99843216       0.99797724       0.99246960        1.0029874
  11730.938       0.99785649       0.98702184       0.99793485        1.0070552
  11732.880       0.99966157       0.99447232       0.99739651        1.0074024
  11734.810        1.0004376       0.99634913        1.0020303        1.0069000
  11736.758       0.99597289        1.0001358        1.0057297        1.0055575
  11738.720       0.99426246        1.0007699        1.0104400        1.0041280
  11740.658       0.99137991        1.0008311        1.0064911        1.0020108
  11742.608       0.99502102        1.0116188        1.0065922       0.99756603
  11744.554       0.99162294        1.0075394        1.0026118        1.0024994
  11746.488       0.99591228        1.0033760        1.0069965        1.0080624
  11748.458        1.0014510        1.0057387        1.0061840        1.0092105
  11750.387       0.99797642        1.0114171        1.0115946        1.0056908
  11752.347       0.98766010        1.0190247        1.0128263        1.0167923
  11754.301       0.97905022        1.0124293        1.0125837        1.0214916
  11756.239       0.95891238        1.0281380        1.0296590        1.0273258
  11758.195       0.96054225        1.0037180        1.0112680       0.99779136
  11760.139        1.0091725       0.99446558       0.99681465       0.99003523
  11762.090        1.0140039       0.98690519       0.98619527       0.99710680
  11764.048        1.0079277       0.99129519       0.99405828       0.99810417
  11765.988        1.0035119       0.99312372       0.99637584       0.99659860
  11767.929       0.99755568       0.99187935       0.99948222       0.99246502
  11769.883       0.99097201       0.99126192       0.99177414       0.99007600
  11771.819       0.98812350       0.99460890       0.99001274        1.0014934
  11773.781       0.98859174       0.99612823       0.99124025       0.99917334
  11775.712       0.98363191       0.99471616       0.99623235       0.99362433
  11777.669       0.97832805       0.99153662       0.99644786       0.99627433
  11779.619       0.97779049       0.98748115        1.0010650        1.0004920
  11781.577       0.98162002       0.98406182       0.99591363       0.98764972
  11783.560       0.98318027       0.99103647       0.99611064       0.99067251
  11785.531       0.98088620       0.99159974       0.99669824       0.99197119
  11787.491       0.97728446        1.0006748       0.99711631       0.99768855
  11789.475       0.96406203        1.0017604        1.0076962        1.0003613
  11791.436       0.94883150        1.0171400        1.0107114        1.0107098
  11793.434       0.98193183       0.99452917       0.99430829       0.99017807
  11795.403       0.99573516       0.99525204       0.99605310       0.98913596
  11797.372        1.0018250        1.0003955       0.98801395       0.99345672
  11799.348        1.0071269        1.0025757       0.99392355       0.99359059
  11801.336        1.0056548        1.0042828        1.0027357       0.99648793
  11803.289        1.0068873        1.0081599        1.0075884       0.99266462
  11805.262        1.0086657        1.0196922        1.0050662        1.0043978
  11807.198        1.0051048        1.0139759        1.0068945        1.0101694
  11809.140        1.0082631        1.0145555        1.0024917        1.0087076
  11811.095        1.0279361        1.0027764        1.0065537        1.0123212
  11813.040        1.0353093        1.0074244        1.0021117        1.0011937
  11815.015        1.0360716       0.99722023        1.0022370        1.0059476
  11816.966        1.0371525       0.99804152        1.0022866       0.99844139
  11818.936        1.0351296        1.0000826       0.99814114        1.0067080
  11820.913        1.0332105        1.0066246        1.0026708        1.0077501
  11822.873        1.0302128        1.0062653       0.99812343        1.0056617
  11824.840        1.0265826        1.0004681        1.0005708        1.0059051
  11826.800        1.0238414        1.0029302        1.0032739       0.99893393
  11828.743        1.0166687        1.0064112        1.0062168       0.99507643
  11830.724        1.0116628       0.99941582        1.0175851       0.99926881
  11832.662        1.0073139       0.99132194        1.0127934        1.0080202
  11834.638        1.0021281       0.99802231        1.0062688        1.0007547
  11836.577        1.0001823        1.0048019        1.0040146       0.99343225
  11838.536       0.99800517       0.99849924        1.0129320       0.99727543
  11840.508       0.99654017       0.99453205        1.0066085        1.0002382
  11842.474       0.99361996       0.99533523        1.0108581       0.99679325
  11844.434       0.99385733       0.99838788        1.0007909       0.99503412
  11846.390       0.99137859       0.99761665        1.0009769       0.99823529
  11848.333       0.99153043        1.0069027       0.99744319       0.99546648
  11850.307       0.98852573        1.0047918       0.99586102        1.0059202
  11852.259       0.98371457        1.0036068       0.99808409        1.0013706
  11854.229       0.97299010        1.0121424        1.0094531        1.0113002
  11856.188       0.94950205        1.0138678        1.0202599        1.0178697
  11858.165       0.94061613        1.0242125        1.0244602        1.0210044
  11859.169       0.95953727        1.0267625        1.0262262        1.0159520
  11861.141        1.0033910        1.0063597        1.0073496       0.99389659
  11863.127       0.99845369       0.98483347       0.99407430       0.97662089
  11864.132       0.99754944       0.98525153       0.99464929       0.97426532
  11866.124        1.0022700       0.98548693       0.99144796       0.98098163
  11868.099        1.0093796       0.98693514       0.99015017       0.98799615
  11870.081        1.0100128       0.98683365       0.99046051       0.99395046
  11872.045        1.0111952       0.99398286       0.99079318       0.99182753
  11874.009        1.0138378       0.99850013       0.98992575        1.0009811
  11875.998        1.0147955       0.99711437       0.99530745        1.0011866
  11877.976        1.0171283       0.99521910       0.98856667        1.0016281
  11878.978        1.0181427       0.99500023       0.98863905        1.0031060
  11879.980        1.0192089       0.99774765       0.98954535        1.0041476
  11881.966        1.0220524       0.99903600       0.99096988       0.99997061
  11883.940        1.0238842       0.99595976       0.99163643       0.99724628
  11885.926        1.0258151       0.99681938       0.99718914        1.0028099
  11887.914        1.0281610       0.99973899       0.99914518       0.99825062
  11889.884        1.0295332        1.0008998       0.99864289        1.0077625
  11890.887        1.0310834        1.0017510       0.99886829        1.0052696
  11892.870        1.0312839        1.0065099        1.0001212        1.0049398
  11894.848        1.0315995        1.0021190        1.0066524        1.0028006
  11896.845        1.0301878       0.99654736        1.0059628        1.0003111
  11898.829        1.0295030        1.0047254        1.0039268        1.0006194
  11899.835        1.0282978        1.0063935        1.0060722        1.0017559
  11900.852        1.0273991        1.0007094        1.0093374        1.0043353
  11902.851        1.0245555        1.0019730        1.0016112        1.0024502
  11904.851        1.0200700       0.99890237        1.0038523       0.99950581
  11905.863        1.0182871       0.99400570       0.99979248        1.0029317
  11907.864        1.0146454        1.0009212       0.99977404        1.0049478
  11909.853        1.0116131       0.99768537       0.99834590       0.99859496
  11910.859        1.0091774       0.99533811       0.99751913       0.99564630
  11911.867        1.0073373        1.0011370       0.99405378        1.0023655
  11912.880        1.0060644        1.0013327       0.99434534        1.0063951
  11913.881        1.0042324        1.0009757       0.99505151        1.0023787
  11914.884        1.0034466       0.99888836       0.99808040       0.99800623
  11915.897        1.0026042       0.99843486        1.0012769       0.99458923
  11916.911        1.0003757        1.0026697       0.99788006       0.99791258
  11917.926        1.0003309        1.0033668        1.0009596        1.0015090
  11918.928        1.0003167       0.99984010       0.99630777       0.99952339
  11919.937       0.99977419        1.0021065       0.99424107       0.99786982
  11921.936       0.99981753        1.0070162       0.99841333       0.99340683
  11922.951       0.99975035        1.0001039       0.99784134       0.99073052
  11923.954        1.0003786       0.99556171        1.0004997       0.98900764
  11924.957        1.0001637       0.99613509        1.0023970       0.99107088
  11925.961        1.0000443       0.99866293        1.0023675       0.99804071
  11926.965        1.0008298        1.0026776        1.0006606       0.99901590
  11927.975        1.0016487        1.0014771       0.99745287        1.0016044
  11929.964        1.0029595        1.0015600        1.0017537       0.99978714
  11931.967        1.0023684        1.0047867        1.0000945       0.99833846
  11932.978        1.0028014        1.0010327       0.99859064       0.99714047
  11934.975        1.0049647       0.99963065       0.99901663        1.0037047
  11936.973        1.0052526       0.99343813       0.99048281        1.0035108
  11937.990        1.0051249       0.99332025       0.99247133        1.0041900
  11938.996        1.0050261       0.99610791       0.99828236        1.0031360
  11939.996        1.0057379       0.99459089        1.0031566        1.0012465
  11941.996        1.0056563        1.0009633        1.0018391        1.0022713
  11943.014        1.0053463       0.99710568       0.99990598        1.0029166
  11944.027        1.0049652        1.0026738        1.0000137       0.99684439
  11946.022        1.0030597        1.0012834        1.0014531       0.99941711
  11948.042        1.0035323       0.99983921       0.99748471       0.99444113
  11950.045        1.0033912        1.0025115       0.99676694        1.0007021
  11951.053        1.0027329        1.0053570       0.99923282        1.0042592
  11952.061        1.0006488        1.0070922        1.0004891        1.0017949
  11953.074       0.99942560        1.0013227       0.99944524       0.99739819
  11954.089        1.0009019       0.99606591        1.0009037        1.0002485
  11955.097        1.0004093       0.99894712        1.0022496        1.0039762
  11956.106        1.0007348        1.0005717        1.0036200        1.0031026
  11958.111        1.0003551        1.0080398        1.0067474       0.99215878
  11959.121        1.0018739        1.0037474        1.0058502       0.99474403
  11960.142        1.0021692       0.99767852        1.0062061       0.99458856
  11961.151        1.0024094       0.99472744        1.0110798       0.99969295
  11962.161        1.0033169       0.99348105        1.0087764        1.0037173
  11963.171        1.0052918       0.99594013       0.99735165        1.0032844
  11964.187        1.0053885       0.99611580       0.99857450       0.99949503
  11965.203        1.0058867       0.99500972       0.99882298       0.99824961
  11966.208        1.0067059       0.99756306        1.0009228       0.99768562
  11967.212        1.0079167       0.99675369        1.0064117       0.99954571
  11968.216        1.0090943       0.99827210        1.0088448        1.0014628
  11969.221        1.0097024       0.99972228        1.0059710        1.0000359
  11970.232        1.0098831        1.0021049        1.0034403       0.99979403
  11972.217        1.0100993        1.0065361       0.99961397        1.0014887
  11974.202        1.0114554        1.0008081        1.0031373       0.99933536
  11975.221        1.0115819        1.0028307       0.99968925        1.0036013
  11976.227        1.0121818        1.0050680        1.0018921        1.0033003
  11977.232        1.0119341        1.0082330        1.0020845        1.0008114
  11979.239        1.0112634        1.0041170        1.0042464        1.0040786
  11980.276        1.0133189        1.0088513        1.0046848        1.0095067
  11981.301        1.0129828        1.0072104        1.0025392        1.0077082
  11982.302        1.0136999        1.0048201       0.99686269        1.0065584
  11983.303        1.0133541        1.0026813        1.0023068        1.0059160
  11984.323        1.0136104        1.0014837        1.0077428        1.0060821
  11985.354        1.0130744        1.0018371        1.0080700        1.0059456
  11986.356        1.0141925        1.0015045        1.0049208        1.0065229
  11987.357        1.0145078       0.99789687        1.0009121        1.0080394
  11988.359        1.0153520       0.99553019       0.99852491        1.0076717
  11989.367        1.0150402       0.99770044       0.99912724        1.0070882
  11990.388        1.0150197        1.0014363       0.99760543        1.0093383
  11991.403        1.0142024       0.99697936       0.99721954        1.0074896
  11992.417        1.0151035       0.99908147       0.99705246        1.0028323
  11993.426        1.0140896        1.0023843       0.99747619       0.99685098
  11994.441        1.0127040        1.0002037       0.99848885        1.0007538
  11995.462        1.0135732        1.0030232       0.99852313        1.0049624
  11996.478        1.0125629        1.0034732        1.0056350        1.0058477
  11997.494        1.0121700        1.0036706        1.0040115        1.0044535
  11998.497        1.0113204        1.0029515       0.99975055       0.99946517
  11999.507        1.0105705        1.0063900       0.99896949       0.99947405
  12000.529        1.0097047        1.0091183        1.0004455        1.0053505
  12001.558        1.0071157        1.0009549       0.99982403        1.0021811
  12002.575        1.0078564       0.99960891        1.0007655       0.99548752
  12003.579        1.0055151        1.0035496       0.99939391       0.99833604
  12004.596        1.0038401        1.0036775       0.99782092        1.0009788
  12005.619        1.0026954        1.0026672        1.0012036       0.99862811
  12006.630        1.0011380        1.0017915        1.0032580       0.99675971
  12008.627       0.99922651        1.0035450        1.0018025       0.99920883
  12009.639       0.99708087        1.0036537        1.0018871        1.0002282
  12010.656       0.99513594        1.0036085        1.0028755       0.99934797
  12011.675       0.99436454        1.0034451        1.0045033       0.99867126
  12012.687       0.99187994        1.0027687        1.0049313       0.99590915
  12013.699       0.99201531        1.0021741       0.99978647       0.99651946
  12014.711       0.99205489        1.0006198       0.99843892       0.99798864
  12015.718       0.98950561       0.99669400       0.99929322       0.99658413
  12016.724       0.98868703       0.99589879       0.99718212       0.99738395
  12017.743       0.98835034        1.0001657        1.0005418       0.99606441
  12018.756       0.98869622       0.99997044       0.99884073       0.99456481
  12019.763       0.98761028       0.99851304       0.99427893       0.99794549
  12020.777       0.98782128        1.0007564       0.99437343        1.0009602
  12021.809       0.98790765        1.0029125        1.0013670       0.99888955
  12022.835       0.98763437        1.0009936        1.0042457       0.99442371
  12023.849       0.98736159        1.0033787       0.99921116       0.99259458
  12024.851       0.98813980        1.0065524       0.99549752       0.99316381
  12025.865       0.98759491        1.0061974       0.99893777       0.99775462
  12026.898       0.98914631        1.0085500        1.0004648        1.0011756
  12027.931       0.98845315        1.0090361        1.0024623       0.99700591
  12028.953       0.98944766        1.0076658        1.0006706       0.99281828
  12029.974       0.98977810        1.0039668       0.99827397       0.98799993
  12031.001       0.99020102        1.0061777       0.99946908       0.99176325
  12032.023       0.99049397        1.0044444       0.99919325       0.99323931
  12033.051       0.99172944        1.0006455       0.99990672       0.99183120
  12034.073       0.99229156        1.0026996        1.0014814       0.98717040
  12035.108       0.99243910       0.99956889        1.0036823       0.99116321
  12036.130       0.99260546        1.0029072        1.0039125       0.99647276
  12037.152       0.99338157        1.0063383        1.0012826       0.99603222
  12038.181       0.99410662        1.0061601       0.99896952       0.99532175
  12039.217       0.99529908        1.0009114       0.99651127       0.99555915
  12040.246       0.99436552       0.99671451       0.99686796       0.99888347
  12041.269       0.99399107        1.0029838       0.99807521        1.0015572
  12042.299       0.99572662        1.0042219        1.0013728        1.0036542
  12043.336       0.99596113        1.0013075        1.0002933        1.0014585
  12044.366       0.99646152        1.0028929       0.99840454       0.99786528
  12045.383       0.99625835       0.99754694       0.99755947       0.99904298
  12046.401       0.99827618       0.99824156        1.0013382        1.0007523
  12047.425       0.99789799        1.0010327        1.0019182       0.99808963
  12048.456       0.99851673        1.0028517        1.0002539        1.0002145
  12049.480       0.99760707        1.0054002        1.0027923       0.99977476
  12050.506       0.99977735        1.0006453        1.0047636       0.99847607
  12051.530       0.99956628       0.99960952        1.0025623        1.0046900
  12052.549        1.0001235       0.99921788       0.99826504        1.0046465
  12053.575        1.0003757        1.0011135        1.0027132        1.0005691
  12054.587        1.0006708        1.0039792        1.0045779        1.0025088
  12055.613        1.0009934       0.99978109        1.0027249        1.0034705
  12056.626        1.0018117       0.99821665        1.0039701        1.0046473
  12057.652        1.0015325        1.0025290        1.0007058        1.0043581
  12058.665        1.0019934        1.0046945       0.99874382        1.0060650
  12059.691        1.0031204        1.0062279       0.99956987        1.0052080
  12060.731        1.0026305        1.0057510       0.99876327        1.0018413
  12061.745        1.0036239        1.0047331       0.99608973        1.0039471
  12062.753        1.0036395        1.0051594       0.99112001        1.0051568
  12063.774        1.0032118        1.0024428       0.98921529        1.0061893
  12064.814        1.0033206       0.99895731       0.99513313        1.0072306
  12065.854        1.0049058       0.99903875        1.0024655        1.0100293
  12066.881        1.0033081        1.0012417        1.0029357        1.0068076
  12067.909        1.0037309        1.0036128       0.99787048        1.0037368
  12068.950        1.0044480        1.0049644       0.99388688        1.0068032
  12069.990        1.0037578        1.0063297       0.99391310        1.0044184
  12071.032        1.0033868        1.0039476       0.99722483        1.0009466
  12072.054        1.0049954        1.0012675       0.99825459       0.99867451
  12073.083        1.0048399       0.99997047       0.99888919       0.99786847
  12074.105        1.0051977        1.0001911        1.0040048       0.99757564
  12075.134        1.0041570        1.0017451        1.0049375        1.0018356
  12076.176        1.0053513       0.99571964        1.0027850        1.0049389
  12077.206        1.0050780       0.99633373        1.0020849        1.0007171
  12078.235        1.0059952        1.0015643        1.0061884       0.99856375
  12079.258        1.0055146        1.0043749        1.0048777       0.99908775
  12080.288        1.0057351        1.0047107       0.99997647       0.99470727
  12081.325        1.0060854        1.0018753       0.99779620       0.98903196
  12082.355        1.0055166        1.0045103        1.0025780       0.99016993
  12083.385        1.0041906        1.0053929        1.0001900       0.99153383
  12084.391        1.0047589        1.0014783       0.99560507       0.99465561
  12085.422        1.0038228        1.0013123       0.99546584       0.99782631
  12086.472        1.0040296        1.0014944       0.99689386        1.0007162
  12087.509        1.0036869        1.0010927       0.99982129        1.0011770
  12088.534        1.0027717        1.0003555        1.0013055       0.99961352
  12089.560        1.0020514        1.0008561        1.0041924       0.99869556
  12090.585        1.0005182        1.0032932        1.0027576       0.99508849
  12091.622       0.99979816       0.99979549        1.0030560       0.99185806
  12092.655        1.0000116       0.99723444        1.0019076       0.99688575
  12093.687       0.99953496       0.99886230        1.0049162       0.99877729
  12094.719       0.99831868       0.99617950        1.0028944       0.99502262
  12095.746       0.99921933       0.99805792        1.0025181        1.0005606
  12096.766       0.99871513       0.99984400        1.0024603       0.99713190
  12097.793       0.99793853       0.99774140        1.0071128       0.99803083
  12098.825       0.99787088       0.99938522        1.0059680       0.99865800
  12099.858       0.99653251       0.99737229        1.0064752        1.0012464
  12100.892       0.99636104       0.99973402        1.0055439        1.0038306
  12101.926       0.99615566       0.99331964        1.0030100        1.0054912
  12102.960       0.99649224       0.99433604       0.99832544        1.0046728
  12103.993       0.99545337       0.99592322       0.99667762        1.0019507
  12105.021       0.99457935       0.99508011       0.99733824        1.0009286
  12106.050       0.99603524       0.99300659       0.99312807       0.99674923
  12107.084       0.99410454       0.99361932       0.99701556       0.99709672
  12108.119       0.99471601       0.99893288       0.99876535       0.99786717
  12109.166       0.99430537       0.99930225       0.99578880       0.99436340
  12110.208       0.99376329       0.99706146       0.99415449        1.0014564
  12111.250       0.99332796       0.99265665       0.99273274        1.0024389
  12112.272       0.99315351       0.99060950       0.98967040        1.0009567
  12113.308       0.99288196       0.99441510       0.99703108       0.99973122
  12114.350       0.99242150       0.99863320       0.99873454        1.0014048
  12115.386       0.99170174       0.99767582       0.99604371        1.0007385
  12116.416       0.99144859       0.99965920       0.99656772        1.0020642
  12117.446       0.99108334       0.99778065       0.99805505        1.0022196
  12118.476       0.99026134       0.99497751        1.0016898       0.99474229
  12119.526       0.99011625       0.99761337        1.0019117       0.99278587
  12120.563       0.99000166       0.99407208       0.99766406       0.99372973
  12121.593       0.98940253       0.99088335        1.0046251       0.99439572
  12122.623       0.98903769       0.99527999        1.0013766       0.99382684
  12123.661       0.98828387       0.99118053        1.0031488       0.99545381
  12124.699       0.98767681       0.99874359        1.0026677       0.99917109
  12125.743       0.98778542       0.99725139        1.0019000       0.99724399
  12126.775       0.98748079       0.99574524       0.99813063       0.99457545
  12127.812       0.98780130       0.99523429       0.99122485        1.0004494
  12128.851       0.98701617       0.99554501        1.0032992        1.0013609
  12129.903       0.98656957       0.99803949       0.99760703       0.99809820
  12130.954       0.98629687       0.99257244       0.99631093       0.99713860
  12131.993       0.98744732       0.99486708       0.99546667       0.99454916
  12133.032       0.98668239       0.99899030       0.99345495       0.99931811
  12134.071       0.98732748       0.99501024       0.99573733        1.0026623
  12135.117       0.98630438       0.99485478       0.99134619        1.0000778
  12136.157       0.98642615       0.99237172       0.99164124        1.0019482
  12137.190       0.98768901       0.99362123       0.98953267       0.99542400
  12138.217       0.98800256       0.99855059       0.99105195       0.99837294
  12139.244       0.98728976       0.99825694       0.99426704        1.0002234
  12140.272       0.98795285        1.0019633       0.99643151        1.0085307
  12141.299       0.98701284        1.0026055       0.99687049        1.0040666
  12142.334       0.98754860       0.99782721       0.99522252       0.99931479
  12143.368       0.98752594       0.99384426       0.98920345       0.99574115
  12144.397       0.98883130        1.0032119       0.99502060       0.99896712
  12145.432       0.98956736       0.99354141       0.99644239       0.99778055
  12146.479       0.98985103       0.99013363       0.99470069        1.0019938
  12147.527       0.99048874       0.99635339       0.99676606        1.0023189
  12148.575       0.99039504       0.99263411       0.99021901       0.99760025
  12149.617       0.99058878       0.99707031       0.99699384       0.99530865
  12150.660       0.99078591       0.99780347       0.99061021        1.0004077
  12151.708       0.99081436       0.99686911       0.99547623        1.0057820
  12152.770       0.99263010       0.99641701       0.98576838        1.0029954
  12153.812       0.99186010       0.99239368       0.99063013        1.0029776
  12154.861       0.99252237       0.99180771       0.99324754        1.0045132
  12155.911       0.99320684       0.99851078       0.99959794        1.0044435
  12156.967       0.99281533       0.99878512       0.99548733        1.0022379
  12158.036       0.99393775        1.0022744       0.99928332        1.0096497
  12159.080       0.99424557       0.99696136       0.99475724        1.0065938
  12160.117       0.99419615        1.0003485       0.99718279        1.0072021
  12161.161       0.99413728       0.99331221       0.99686746        1.0103482
  12162.211       0.99597006       0.99453065        1.0002836        1.0055673
  12163.269       0.99530923       0.99911578       0.99414411        1.0009391
  12164.327       0.99669852       0.99637079        1.0015402        1.0034062
  12165.378       0.99637326       0.99539904       0.99688118        1.0002546
  12166.416       0.99718994       0.99587592        1.0014761        1.0022788
  12167.467       0.99825163       0.99545180        1.0062865        1.0058510
  12168.532       0.99757582       0.99445419        1.0013084        1.0021345
  12169.590       0.99885942       0.99057941        1.0025715        1.0012989
  12170.662       0.99814487       0.99222074       0.99875155        1.0078855
  12171.714       0.99891501        1.0021169        1.0063358        1.0059827
  12172.767       0.99915571       0.99462071        1.0006942       0.98859368
  12173.819        1.0003543       0.99341436        1.0000350       0.99831330
  12174.885       0.99909108       0.99679072        1.0089467        1.0004400
  12175.938       0.99932849       0.99575497        1.0107101        1.0016362
  12176.991        1.0008270       0.99740985        1.0060895       0.99971310
  12178.051        1.0008313       0.99936017        1.0091666        1.0018058
  12179.104        1.0004342       0.99456351        1.0138336       0.99416302
  12180.158        1.0009481       0.99365901        1.0052173       0.99814916
  12181.218        1.0010662       0.99801254        1.0079219       0.99644146
  12182.266        1.0013120       0.99819261        1.0056022       0.99467810
  12183.313        1.0016796       0.99901715        1.0051837       0.99960221
  12184.349        1.0020350       0.99967478        1.0042498       0.99912205
  12185.397        1.0021533       0.99285555        1.0041777       0.99966702
  12186.445        1.0019244       0.99373366        1.0037682       0.99955287
  12187.488        1.0019276       0.99575793        1.0019227        1.0007476
  12188.529        1.0026077        1.0006739       0.99864431        1.0007153
  12189.566        1.0022869        1.0021049        1.0019869       0.99910560
  12190.621        1.0026719        1.0027860       0.99853592        1.0046721
  12191.696        1.0033091        1.0004125        1.0024829        1.0083619
  12192.759        1.0030181        1.0018828       0.99771487        1.0094880
  12193.814        1.0020557        1.0038055       0.99188002        1.0002272
  12194.864        1.0021269        1.0080166       0.99284770       0.99745782
  12195.921        1.0020294        1.0003092       0.99977796       0.99920792
  12196.991        1.0016601        1.0005152       0.99536478       0.99950035
  12198.041        1.0011192       0.99903437       0.99623479       0.99837029
  12199.104        1.0009625       0.99568203       0.99343914        1.0010413
  12200.155        1.0012288       0.99895287       0.99297841        1.0007391
  12201.219        1.0007764       0.99802618       0.99762769       0.99752760
  12202.271        1.0011613       0.99624568        1.0005918        1.0041108
  12203.335        1.0003608        1.0006429        1.0028901       0.99126827
  12204.399        1.0008148       0.99795902       0.99589141       0.99115206
  12205.457        1.0013611       0.99653779       0.99668620       0.99500804
  12206.502       0.99957881       0.99610142        1.0005210       0.99501584
  12207.541       0.99989721       0.99354959       0.99984730       0.99553550
  12208.600       0.99876602       0.98955208       0.99838568       0.99777288
  12209.672       0.99777035       0.99160275        1.0016972       0.99686658
  12210.732       0.99758262       0.99804256       0.99999900       0.99653143
  12211.790       0.99754078       0.99972215        1.0044676        1.0000153
  12212.843       0.99615075       0.99704320        1.0001401       0.99875274
  12213.909       0.99710353       0.99982814       0.99951769       0.99517747
  12214.989       0.99676121        1.0017781       0.99608661       0.99764441
  12216.043       0.99458679        1.0044003       0.99836678       0.99936064
  12217.096       0.99650235        1.0060689        1.0017455       0.99698067
  12218.157       0.99532624        1.0018951        1.0011122        1.0017443
  12219.211       0.99523513        1.0005591        1.0031553        1.0037349
  12220.271       0.99421835        1.0053460        1.0010526        1.0027578
  12221.326       0.99452897        1.0061902        1.0028691        1.0007887
  12222.381       0.99482429        1.0053303       0.99925836        1.0050557
  12223.435       0.99442386        1.0067417        1.0036197        1.0039383
  12224.477       0.99454072        1.0048277        1.0072014        1.0014516
  12225.533       0.99439762       0.99585009        1.0031345        1.0022034
  12226.587       0.99481363       0.99412015       0.99805161        1.0024993
  12227.643       0.99394423       0.99704885        1.0013790       0.99952435
  12228.685       0.99471490       0.99804561        1.0038996       0.99759714
  12229.742       0.99429629       0.99825106       0.99935642        1.0026480
  12230.798       0.99309311       0.99405196       0.99555028        1.0051205
  12231.867       0.99443183       0.99248619       0.99347266        1.0072949
  12232.937       0.99398201       0.99914470       0.99620520        1.0102903
  12233.980       0.99428236        1.0017682       0.99566181        1.0075526
  12235.037       0.99448915       0.99867206        1.0018302       0.99913065
  12236.107       0.99293733       0.99611382        1.0056339        1.0013992
  12237.171       0.99453467        1.0018303        1.0018431        1.0026542
  12238.241       0.99282007        1.0067467       0.99794424       0.99813455
  12239.312       0.99363553        1.0044245       0.99996779        1.0007198
  12240.376       0.99438708       0.99907667        1.0022391       0.99934290
  12241.434       0.99368917       0.99715293        1.0021721       0.99939135
  12242.493       0.99328272       0.99803817        1.0019943        1.0019216
  12243.570       0.99340844       0.99391078       0.99837816        1.0000373
  12244.648       0.99394719       0.99706010        1.0008054       0.99849177
  12245.713       0.99238750        1.0013840       0.99851794       0.99883138
  12246.766       0.99289064        1.0010078       0.99623494       0.99924458
  12247.845       0.99265560       0.99961095       0.99755940       0.99432104
  12248.930       0.99356040       0.99744484       0.99673249       0.99295917
  12249.996       0.99315808       0.99704154       0.99959447       0.99776876
  12251.056       0.99159182       0.99841687       0.99956937        1.0006127
  12252.122       0.99252619       0.99430000       0.99685347        1.0008372
  12253.195       0.99240413       0.99152902       0.99597655        1.0012413
  12254.275       0.99143293       0.99109014       0.99484028        1.0002128
  12255.335       0.99094711       0.99274047       0.99662341       0.99732849
  12256.409       0.99139702        1.0002838        1.0026478        1.0004224
  12257.489       0.99125678        1.0044010        1.0017339       0.99931745
  12258.570       0.99092246        1.0079452        1.0006674       0.99631529
  12259.645       0.99142696        1.0061424        1.0005874       0.99895466
  12260.718       0.99106886        1.0019264        1.0001547        1.0028259
  12261.800       0.99136654        1.0049328        1.0010524        1.0027773
  12262.868       0.99046279        1.0042352        1.0040801        1.0018835
  12263.943       0.99186669       0.99956688        1.0029344       0.99712001
  12265.005       0.99188126       0.99952211       0.99854790       0.99711426
  12266.081       0.99091076       0.99985437       0.99770668        1.0019437
  12267.162       0.99199602        1.0006799       0.99939173       0.99804577
  12268.232       0.99248757        1.0019916       0.99615230       0.99816819
  12269.295       0.99302951       0.99791013       0.99503080       0.99738548
  12270.358       0.99305670       0.99863503       0.99952100       0.99719025
  12271.421       0.99268843        1.0043447        1.0033888        1.0023073
  12272.497       0.99391590        1.0010205        1.0064716        1.0033396
  12273.555       0.99440057       0.99939047        1.0046934        1.0006777
  12274.611       0.99404026        1.0010336        1.0025185       0.99959784
  12275.676       0.99365831        1.0015081        1.0015969       0.99940730
  12276.747       0.99538282        1.0068411       0.99626802       0.99808098
  12277.823       0.99527075        1.0090630       0.99864259       0.99998581
  12278.908       0.99659476        1.0049975       0.99990730       0.99890749
  12279.986       0.99628516        1.0039411       0.99828672       0.99919113
  12281.064       0.99761362        1.0035909       0.99640666       0.99611157
  12282.143       0.99810580        1.0037823       0.99881644       0.99930284
  12283.234       0.99880942        1.0067161        1.0031811        1.0047501
  12284.312       0.99919752        1.0062251       0.99777923        1.0053518
  12285.404        1.0001681        1.0032023       0.99929432        1.0032153
  12286.484        1.0007087        1.0059177       0.99948825       0.99985026
  12287.550        1.0009242        1.0028925        1.0009218       0.99443668
  12288.629        1.0020101        1.0028872        1.0033726       0.99704717
  12289.708        1.0020019        1.0056709        1.0050313       0.99912265
  12290.789        1.0025667        1.0036109        1.0000548       0.99954726
  12291.855        1.0033501       0.99806210       0.99794107       0.99547022
  12292.935        1.0036604       0.99890669        1.0016617       0.99864802
  12294.003        1.0049184        1.0035095        1.0063766       0.99369203
  12295.083        1.0045059        1.0041261        1.0047215       0.99906085
  12296.164        1.0051556        1.0003672       0.99885290        1.0004655
  12297.245        1.0056935       0.99577360       0.99982099        1.0008344
  12298.319        1.0062707       0.99458789       0.99626486       0.99826903
  12299.387        1.0061384       0.99689980       0.99652449       0.99587257
  12300.462        1.0069305        1.0024403       0.99764954       0.99613840
  12301.563        1.0069016        1.0048778       0.99662027        1.0007004
  12302.659        1.0074145        1.0034308        1.0023332        1.0022007
  12303.747        1.0078618        1.0046543        1.0026665        1.0063800
  12304.816        1.0073493       0.99752999        1.0018241        1.0000839
  12305.899        1.0077737       0.99687727        1.0052013        1.0059424
  12306.975        1.0082445       0.99739494        1.0023187        1.0018431
  12308.051        1.0080989        1.0005895       0.99778342        1.0060233
  12309.128        1.0084326        1.0100543       0.99875492        1.0081844
  12310.191        1.0086471        1.0058439        1.0028410        1.0052166
  12311.261        1.0087512        1.0044555        1.0012890        1.0012523
  12312.332        1.0083316        1.0056128        1.0022075        1.0015437
  12313.396        1.0084085        1.0022116        1.0031419        1.0010682
  12314.473        1.0085060       0.99954185        1.0014809       0.99877481
  12315.544        1.0086629        1.0035647        1.0025535        1.0004404
  12316.615        1.0089316        1.0028429        1.0041754        1.0024930
  12317.687        1.0084904        1.0023861        1.0052347        1.0027073
  12318.758        1.0081154        1.0019208       0.99785610       0.99215778
  12319.843        1.0081115        1.0010786        1.0012562       0.99659551
  12320.902        1.0073247        1.0038293        1.0034683        1.0009914
  12321.960        1.0069272        1.0013284        1.0031997        1.0051490
  12323.020        1.0073089       0.99955310        1.0030201        1.0085195
  12324.105        1.0069940       0.99946185        1.0059928       0.99987174
  12325.191        1.0069190        1.0076906        1.0030160       0.99934733
  12326.264        1.0064242        1.0036924        1.0062141        1.0012163
  12327.324        1.0064900        1.0027235        1.0044730        1.0045942
  12328.390        1.0058003        1.0054054       0.99910478       0.99739131
  12329.471        1.0058232       0.99526771        1.0009830       0.99610057
  12330.564        1.0052470       0.99373503        1.0063859        1.0029788
  12331.645        1.0053318        1.0059976        1.0048404       0.99909630
  12332.719        1.0043894        1.0031111       0.99983336        1.0048570
  12333.793        1.0037363       0.99746303        1.0026980       0.99906377
  12334.867        1.0038489       0.99611047        1.0000907       0.99613358
  12335.955        1.0034144       0.99566218        1.0002232        1.0012005
  12337.043        1.0033618       0.99732154       0.99348199        1.0014103
  12338.118        1.0025234        1.0047400       0.99883590        1.0053930
  12339.187        1.0020310       0.99897511       0.99462121        1.0044023
  12340.255        1.0021038        1.0021290       0.99919740       0.99772917
  12341.344        1.0021281       0.99960065       0.99872025        1.0031651
  12342.426        1.0029279       0.99936771       0.99929833       0.99720621
  12343.509        1.0023175        1.0032518        1.0025210       0.99310489
  12344.578        1.0021745        1.0038440        1.0020456       0.99725201
  12345.654        1.0028303       0.99821750       0.99950407        1.0012542
  12346.738        1.0021270       0.99470703        1.0036320        1.0004458
  12347.821        1.0023634       0.99886142       0.99878897        1.0013084
  12348.918        1.0010988       0.99608458        1.0062603       0.99680656
  12350.008        1.0020549        1.0024483        1.0043699        1.0011666
  12351.079        1.0026247       0.99976246        1.0026319       0.99454260
  12352.156        1.0014141        1.0029091        1.0060837       0.99920722
  12353.233        1.0015298       0.99596211       0.99671214       0.99516429
  12354.319        1.0031474       0.99587837       0.99907057       0.99600762
  12355.396        1.0023350       0.99954939        1.0024898       0.99498806
  12356.467        1.0024103       0.99760183       0.99397336       0.99501596
  12357.533        1.0022720       0.99840644        1.0014992       0.99397230
  12358.604        1.0028934        1.0015820        1.0018504       0.99821731
  12359.690        1.0031567       0.99975089        1.0009387       0.99519920
  12360.763        1.0031064        1.0017049       0.99665467       0.99889487
  12361.841        1.0035136        1.0012501       0.99960494        1.0004758
  12362.907        1.0025754        1.0022712        1.0024543        1.0027792
  12363.987        1.0032442        1.0063459        1.0007190        1.0026714
  12365.073        1.0034471        1.0008492        1.0018881       0.99971745
  12366.147        1.0034001        1.0023714        1.0016644        1.0062483
  12367.220        1.0040057        1.0045089       0.99697228        1.0038404
  12368.294        1.0027266        1.0072395       0.99933039       0.99787627
  12369.374        1.0035743        1.0094910       0.99991750        1.0010197
  12370.468        1.0035776        1.0018890       0.99979207        1.0000742
  12371.562        1.0036593        1.0008815       0.99918315       0.99592482
  12372.643        1.0029312        1.0028293       0.99911309       0.99975939
  12373.725        1.0034882        1.0087050        1.0014980       0.99703516
  12374.813        1.0035973        1.0099936        1.0015034       0.99420720
  12375.908        1.0029552        1.0070321        1.0018327        1.0000535
  12377.003        1.0047921        1.0016008        1.0032507        1.0053939
  12378.085        1.0037868       0.99815941        1.0010089        1.0018927
  12379.168        1.0040140       0.99942537       0.99911367       0.99885329
  12380.257        1.0045230       0.99808842       0.99953218       0.99825612
  12381.352        1.0043857       0.99489514        1.0047906        1.0034836
  12382.448        1.0041135       0.99439344        1.0036587       0.99760365
  12383.545        1.0042809       0.98899648       0.99513113       0.99667036
  12384.628        1.0048692       0.99427896       0.99388429        1.0016767
  12385.718        1.0041421       0.99740735       0.99456411        1.0024938
  12386.795        1.0056881       0.99591406       0.99767101       0.99997143
  12387.872        1.0061840       0.99141313       0.99470179        1.0007586
  12388.963        1.0054337       0.99408847       0.99242200       0.99947128
  12390.054        1.0058753        1.0012235       0.99678034        1.0023019
  12391.131        1.0061106        1.0005287       0.99556599        1.0035877
  12392.216        1.0054011        1.0012552       0.99841545       0.99995415
  12393.320        1.0053834        1.0022350       0.99692027       0.99700330
  12394.439        1.0069918       0.99912962       0.99301156        1.0000544
  12395.524        1.0068569       0.99586644       0.98925638        1.0029744
  12396.609        1.0068856       0.99796316       0.98950542        1.0007666
  12397.695        1.0068617        1.0014708       0.99480682        1.0005979
  12398.793        1.0068453       0.99892304       0.99334497       0.99987201
  12399.893        1.0082796       0.99611769       0.99106482        1.0006651
  12400.986        1.0059211       0.99945692       0.99849142       0.99998868
  12402.072        1.0066983        1.0030331       0.99242121       0.99861823
  12403.152        1.0074492       0.99832612       0.98818721        1.0024043
  12404.239        1.0090292       0.99680283       0.98931283        1.0028207
  12405.345        1.0094359       0.99648017       0.98936949        1.0000328
  12406.439        1.0087545       0.99543172       0.99535197       0.99887082
  12407.539        1.0083380       0.99433011       0.99766769        1.0011144
  12408.641        1.0101879       0.99189942       0.99609110        1.0020534
  12409.741        1.0107717       0.99211580       0.99505904        1.0005362
  12410.843        1.0093683       0.98952211       0.99528183       0.99941324
  12411.958        1.0111013       0.99620997       0.99424934       0.99851403
  12413.079        1.0105783       0.99733060       0.99528002        1.0012364
  12414.175        1.0114235       0.99874389       0.99379189        1.0007604
  12415.277        1.0117910       0.99973361       0.99559857       0.99548192
  12416.366        1.0122896       0.99708967       0.99782840       0.99337301
  12417.481        1.0128346       0.99410544       0.99754870       0.99252486
  12418.584        1.0136111       0.99452103       0.99794315       0.99548178
  12419.687        1.0133401       0.99606336       0.99882144        1.0004150
  12420.790        1.0127441       0.99760569       0.99969972        1.0053482
