# Supplementary material for: In situ X-ray absorption spectroscopy data during formation of active Pt- and Pd-sites in functionalized UiO-67 metal-organic frameworks
Source: Data Brief. 2019 Jul 17;25:104280. doi: 10.1016/j.dib.2019.104280 (PMC6661504; doi:10.1016/j.dib.2019.104280)
Supplement: Supplementary file 1 [file mmc1.zip › 5_Pt_10H2_ramp.mu]

# Experimental absorpton coeffitients at Pt L3-edge collected at BM01B@ESRF during the activation of UiO-67-Pt sample from room temperatures to 300 C in 10%H2/He.
# Column 1: Energy in eV
# Column 2: Reference Pt foil
# The columns 3 - 18 contain spectra collected at different temperatures (Celsius)
# The specified temperatures correspond to the beginning of each spectrum.
# Column  3:  22
# Column  4:  40
# Column  5:  58
# Column  6:  77
# Column  7:  95
# Column  8: 113
# Column  9: 131
# Column 10: 149
# Column 11: 167
# Column 12: 185
# Column 13: 203
# Column 14: 221
# Column 15: 239
# Column 16: 257
# Column 17: 274
# Column 18: 293
#------------------------
  11348.339       0.32062815      -0.26769291      -0.26736111      -0.26921045      -0.26911998      -0.26925879      -0.26983310      -0.26966570      -0.27027560      -0.27017797      -0.26970016      -0.26931616      -0.26900954      -0.26974634      -0.27094650      -0.27140824      -0.27127311
  11350.199       0.31816445      -0.26852573      -0.26886344      -0.26980882      -0.27023756      -0.27022374      -0.27061784      -0.27078087      -0.27089508      -0.27090547      -0.27102385      -0.27032830      -0.27003363      -0.27050485      -0.27213356      -0.27286818      -0.27254088
  11352.020       0.31806259      -0.26928011      -0.26959376      -0.27080577      -0.27132556      -0.27188117      -0.27165921      -0.27187646      -0.27214439      -0.27184800      -0.27185689      -0.27148296      -0.27125340      -0.27151025      -0.27308123      -0.27361433      -0.27317755
  11353.865       0.31696935      -0.27037282      -0.27085446      -0.27207741      -0.27182434      -0.27202658      -0.27264653      -0.27310168      -0.27287933      -0.27288930      -0.27199232      -0.27219981      -0.27180918      -0.27256332      -0.27426849      -0.27413543      -0.27422158
  11355.664       0.31599298      -0.27104035      -0.27137850      -0.27273921      -0.27285700      -0.27332615      -0.27352473      -0.27326936      -0.27349836      -0.27318700      -0.27346086      -0.27279028      -0.27297235      -0.27318263      -0.27482509      -0.27516843      -0.27536476
  11357.471       0.31515867      -0.27217427      -0.27251847      -0.27318002      -0.27420911      -0.27424496      -0.27424800      -0.27442703      -0.27493515      -0.27462113      -0.27476627      -0.27352337      -0.27350103      -0.27437573      -0.27493951      -0.27557547      -0.27596884
  11359.271       0.31377473      -0.27300717      -0.27349845      -0.27411038      -0.27469552      -0.27472382      -0.27527749      -0.27543045      -0.27547201      -0.27523877      -0.27540460      -0.27424067      -0.27471389      -0.27519165      -0.27605851      -0.27702332      -0.27709227
  11361.068       0.31287838      -0.27394554      -0.27425558      -0.27515857      -0.27626597      -0.27558262      -0.27592987      -0.27599534      -0.27604392      -0.27632244      -0.27635447      -0.27530894      -0.27545523      -0.27594724      -0.27749721      -0.27775666      -0.27826192
  11362.886       0.31186065      -0.27518864      -0.27521065      -0.27624175      -0.27690818      -0.27682719      -0.27752006      -0.27732766      -0.27715519      -0.27739478      -0.27667690      -0.27653073      -0.27630114      -0.27716719      -0.27863406      -0.27845949      -0.27840617
  11364.673       0.31022965      -0.27583677      -0.27591695      -0.27683379      -0.27772990      -0.27738142      -0.27788699      -0.27803769      -0.27784408      -0.27771494      -0.27801299      -0.27705235      -0.27714466      -0.27827947      -0.27933068      -0.27947771      -0.27965110
  11366.482       0.30918674      -0.27699940      -0.27719539      -0.27775832      -0.27877832      -0.27861611      -0.27928571      -0.27872902      -0.27952024      -0.27951228      -0.27870896      -0.27801467      -0.27782803      -0.27926387      -0.27997325      -0.28026502      -0.28055508
  11368.302       0.30879694      -0.27784112      -0.27770768      -0.27891287      -0.27896901      -0.27999383      -0.28003623      -0.28002099      -0.28031148      -0.27973658      -0.27921487      -0.27864714      -0.27933981      -0.27980207      -0.28119016      -0.28143923      -0.28157048
  11370.107       0.30722636      -0.27831722      -0.27878738      -0.27959883      -0.28013351      -0.28077590      -0.28082372      -0.28074261      -0.28062822      -0.28058082      -0.28012906      -0.27965206      -0.27947771      -0.28092858      -0.28224651      -0.28198762      -0.28252783
  11371.918       0.30582960      -0.27926563      -0.27978022      -0.28035972      -0.28077364      -0.28164703      -0.28163547      -0.28169735      -0.28174195      -0.28143240      -0.28163104      -0.28029426      -0.28090151      -0.28167149      -0.28279145      -0.28304383      -0.28297714
  11373.740       0.30522773      -0.28053942      -0.28079428      -0.28144667      -0.28144036      -0.28215407      -0.28227219      -0.28300063      -0.28265145      -0.28228631      -0.28264154      -0.28170067      -0.28177065      -0.28281380      -0.28332998      -0.28444983      -0.28482784
  11375.536       0.30388563      -0.28118033      -0.28114189      -0.28241499      -0.28286667      -0.28301265      -0.28336042      -0.28386057      -0.28326491      -0.28339175      -0.28288784      -0.28232280      -0.28254582      -0.28331875      -0.28431666      -0.28487007      -0.28521608
  11377.320       0.30296525      -0.28173470      -0.28233219      -0.28306596      -0.28351750      -0.28396009      -0.28410819      -0.28483242      -0.28461783      -0.28442526      -0.28426210      -0.28358156      -0.28325952      -0.28427865      -0.28512541      -0.28538880      -0.28608861
  11379.100       0.30148651      -0.28248559      -0.28296787      -0.28392069      -0.28424557      -0.28459174      -0.28500157      -0.28570469      -0.28539128      -0.28488933      -0.28531736      -0.28441921      -0.28446978      -0.28489225      -0.28572109      -0.28646040      -0.28677503
  11380.902       0.30068297      -0.28371741      -0.28415428      -0.28466038      -0.28543887      -0.28549812      -0.28643234      -0.28601688      -0.28636202      -0.28601483      -0.28611701      -0.28544674      -0.28552057      -0.28569379      -0.28702153      -0.28776747      -0.28761511
  11382.677       0.30003844      -0.28499497      -0.28508039      -0.28582774      -0.28595562      -0.28637744      -0.28717586      -0.28715156      -0.28700654      -0.28740385      -0.28696542      -0.28592249      -0.28610290      -0.28723272      -0.28753535      -0.28891019      -0.28883373
  11384.452       0.29871135      -0.28578960      -0.28602036      -0.28658161      -0.28730838      -0.28725456      -0.28740220      -0.28758925      -0.28792225      -0.28767641      -0.28796895      -0.28711446      -0.28664203      -0.28812410      -0.28898252      -0.28949576      -0.29036903
  11386.183       0.29783111      -0.28619210      -0.28699311      -0.28757663      -0.28822355      -0.28853690      -0.28887974      -0.28873580      -0.28887031      -0.28878716      -0.28863926      -0.28768325      -0.28787385      -0.28921384      -0.28947823      -0.28987425      -0.29084880
  11387.813       0.29625136      -0.28704243      -0.28782056      -0.28831309      -0.28859788      -0.28912070      -0.28947462      -0.28922024      -0.29002004      -0.28955726      -0.28946443      -0.28881051      -0.28878985      -0.28962975      -0.29048430      -0.29096022      -0.29121024
  11389.353       0.29619959      -0.28777383      -0.28841879      -0.28921896      -0.28962532      -0.29007761      -0.29051437      -0.29018116      -0.29034348      -0.29036229      -0.29019863      -0.28948811      -0.28925092      -0.29022678      -0.29117140      -0.29166502      -0.29193415
  11390.809       0.29519944      -0.28830755      -0.28886358      -0.29012341      -0.29059437      -0.29094764      -0.29124292      -0.29090543      -0.29082461      -0.29128241      -0.29074469      -0.29026305      -0.28998403      -0.29081395      -0.29204930      -0.29220802      -0.29257239
  11392.169       0.29436069      -0.28893459      -0.28950709      -0.29083053      -0.29132125      -0.29158462      -0.29180023      -0.29147669      -0.29162088      -0.29213317      -0.29126510      -0.29128888      -0.29074515      -0.29151010      -0.29301513      -0.29287664      -0.29320121
  11393.474       0.29385383      -0.28976351      -0.29059903      -0.29127303      -0.29186706      -0.29199594      -0.29250759      -0.29226460      -0.29244076      -0.29263492      -0.29222741      -0.29177134      -0.29114349      -0.29249341      -0.29389277      -0.29394037      -0.29405611
  11394.704       0.29337900      -0.29027498      -0.29121170      -0.29175216      -0.29259617      -0.29249770      -0.29267848      -0.29287387      -0.29312386      -0.29303303      -0.29272931      -0.29213461      -0.29199260      -0.29302946      -0.29411258      -0.29472736      -0.29442884
  11395.879       0.29246033      -0.29085655      -0.29190362      -0.29224983      -0.29319580      -0.29302963      -0.29314309      -0.29351898      -0.29364772      -0.29351749      -0.29310356      -0.29259152      -0.29269695      -0.29347326      -0.29448707      -0.29537105      -0.29487340
  11396.992       0.29177980      -0.29147568      -0.29266231      -0.29275980      -0.29361382      -0.29358643      -0.29391920      -0.29422514      -0.29394869      -0.29417859      -0.29342275      -0.29337267      -0.29319510      -0.29383712      -0.29508144      -0.29585818      -0.29543613
  11398.066       0.29069000      -0.29186792      -0.29313398      -0.29346563      -0.29419186      -0.29412876      -0.29451896      -0.29467832      -0.29433097      -0.29466639      -0.29402319      -0.29379522      -0.29358198      -0.29441476      -0.29542940      -0.29634112      -0.29580785
  11399.077       0.29022288      -0.29231755      -0.29358636      -0.29411313      -0.29471185      -0.29466011      -0.29507379      -0.29509067      -0.29472105      -0.29508156      -0.29471211      -0.29402979      -0.29395012      -0.29499491      -0.29573064      -0.29678818      -0.29614926
  11400.530       0.28962708      -0.29336321      -0.29450824      -0.29477302      -0.29470078      -0.29564670      -0.29593482      -0.29622234      -0.29550493      -0.29570977      -0.29511764      -0.29476522      -0.29473157      -0.29586149      -0.29630295      -0.29721661      -0.29699223
  11401.904       0.28903141      -0.29383077      -0.29500998      -0.29522517      -0.29541855      -0.29629338      -0.29679331      -0.29675887      -0.29644000      -0.29659816      -0.29598991      -0.29551146      -0.29539545      -0.29657282      -0.29721485      -0.29797996      -0.29767455
  11403.199       0.28783786      -0.29437555      -0.29543327      -0.29569224      -0.29626928      -0.29693820      -0.29725499      -0.29718369      -0.29729643      -0.29732526      -0.29694139      -0.29627487      -0.29602892      -0.29730167      -0.29809092      -0.29866330      -0.29845848
  11404.330       0.28771373      -0.29495752      -0.29581046      -0.29614869      -0.29703278      -0.29759227      -0.29733414      -0.29760167      -0.29793133      -0.29771214      -0.29764045      -0.29702543      -0.29660438      -0.29800061      -0.29880685      -0.29912940      -0.29930366
  11405.926       0.28663161      -0.29614262      -0.29666466      -0.29690259      -0.29717326      -0.29809895      -0.29828295      -0.29820878      -0.29864522      -0.29885601      -0.29804495      -0.29756462      -0.29747150      -0.29872476      -0.29974608      -0.30011447      -0.30013385
  11407.681       0.28566285      -0.29685011      -0.29769947      -0.29802829      -0.29834284      -0.29906630      -0.29961873      -0.29877180      -0.29949736      -0.29951387      -0.29936685      -0.29852654      -0.29841724      -0.29949343      -0.30065784      -0.30102771      -0.30081740
  11409.435       0.28428447      -0.29765737      -0.29811492      -0.29900844      -0.29948036      -0.29992185      -0.30028554      -0.30049130      -0.30015338      -0.30041295      -0.30024197      -0.29931329      -0.29973529      -0.30035747      -0.30176515      -0.30218752      -0.30191733
  11411.242       0.28328696      -0.29860392      -0.29929873      -0.29990734      -0.30037968      -0.30075614      -0.30099745      -0.30179175      -0.30086936      -0.30113125      -0.30114090      -0.30048235      -0.30070605      -0.30119497      -0.30220140      -0.30257981      -0.30270148
  11413.032       0.28236582      -0.29989645      -0.30003289      -0.30095081      -0.30134719      -0.30158709      -0.30186582      -0.30272330      -0.30152723      -0.30214301      -0.30212594      -0.30130804      -0.30151612      -0.30206490      -0.30286835      -0.30378783      -0.30355430
  11414.828       0.28119206      -0.30061288      -0.30106601      -0.30145614      -0.30198497      -0.30266311      -0.30270139      -0.30327285      -0.30277140      -0.30303287      -0.30303575      -0.30194491      -0.30220731      -0.30298175      -0.30399152      -0.30467962      -0.30484901
  11416.619       0.28038677      -0.30165674      -0.30171705      -0.30254835      -0.30278788      -0.30334140      -0.30375442      -0.30412991      -0.30329066      -0.30379609      -0.30381437      -0.30291331      -0.30311847      -0.30382960      -0.30455372      -0.30558569      -0.30545340
  11418.428       0.27990458      -0.30239193      -0.30290899      -0.30340578      -0.30374703      -0.30429643      -0.30469125      -0.30492407      -0.30464899      -0.30465991      -0.30457100      -0.30367331      -0.30371927      -0.30475949      -0.30551046      -0.30618120      -0.30637923
  11420.220       0.27832965      -0.30305124      -0.30362442      -0.30425044      -0.30483058      -0.30544569      -0.30558160      -0.30587863      -0.30526760      -0.30539107      -0.30573807      -0.30432285      -0.30443715      -0.30542251      -0.30644284      -0.30690126      -0.30751279
  11422.003       0.27722627      -0.30371655      -0.30456631      -0.30513333      -0.30584810      -0.30612431      -0.30622384      -0.30646803      -0.30598193      -0.30634237      -0.30665769      -0.30542322      -0.30526333      -0.30639280      -0.30731038      -0.30829245      -0.30843593
  11423.819       0.27606724      -0.30475286      -0.30539876      -0.30583539      -0.30617815      -0.30663550      -0.30744064      -0.30744918      -0.30715547      -0.30728003      -0.30737989      -0.30648431      -0.30657812      -0.30718948      -0.30836261      -0.30902852      -0.30955896
  11425.612       0.27512201      -0.30543327      -0.30671218      -0.30690603      -0.30705646      -0.30807776      -0.30828185      -0.30819813      -0.30838751      -0.30774865      -0.30820854      -0.30737384      -0.30731739      -0.30840428      -0.30909987      -0.30985041      -0.31012455
  11427.430       0.27361575      -0.30681684      -0.30759876      -0.30769076      -0.30820737      -0.30872943      -0.30887846      -0.30901440      -0.30908090      -0.30889727      -0.30867604      -0.30794600      -0.30792632      -0.30896647      -0.31015500      -0.31019287      -0.31077652
  11429.243       0.27310272      -0.30729613      -0.30789386      -0.30847375      -0.30854570      -0.30929008      -0.30968534      -0.31007276      -0.30992903      -0.31004952      -0.30954354      -0.30911895      -0.30919530      -0.30990233      -0.31109635      -0.31154687      -0.31144446
  11431.067       0.27199584      -0.30807889      -0.30902173      -0.30959061      -0.31016573      -0.31027703      -0.31069528      -0.31078042      -0.31093635      -0.31068498      -0.31046689      -0.31010197      -0.30995407      -0.31109719      -0.31174910      -0.31228586      -0.31237011
  11432.886       0.27081955      -0.30935977      -0.30959821      -0.31017082      -0.31062527      -0.31135883      -0.31192807      -0.31118085      -0.31189724      -0.31146027      -0.31148013      -0.31132473      -0.31057685      -0.31169136      -0.31307533      -0.31337835      -0.31338002
  11434.694       0.27043820      -0.31002596      -0.31074065      -0.31128420      -0.31159670      -0.31192513      -0.31261230      -0.31233580      -0.31279145      -0.31259733      -0.31231131      -0.31169895      -0.31159168      -0.31250623      -0.31349165      -0.31445950      -0.31411904
  11436.521       0.26951671      -0.31107997      -0.31138048      -0.31233987      -0.31268664      -0.31339634      -0.31306573      -0.31331975      -0.31327570      -0.31340592      -0.31299952      -0.31244847      -0.31268362      -0.31346376      -0.31419058      -0.31523649      -0.31563881
  11438.353       0.26810743      -0.31187763      -0.31273720      -0.31279445      -0.31340562      -0.31383090      -0.31409772      -0.31410605      -0.31425193      -0.31451003      -0.31370860      -0.31357852      -0.31297513      -0.31428918      -0.31548391      -0.31556603      -0.31595746
  11440.146       0.26611274      -0.31320082      -0.31347059      -0.31395323      -0.31471091      -0.31494910      -0.31499849      -0.31476849      -0.31565416      -0.31559747      -0.31483722      -0.31388813      -0.31403159      -0.31538702      -0.31652146      -0.31657333      -0.31664885
  11441.985       0.26540244      -0.31374229      -0.31464366      -0.31472983      -0.31536334      -0.31583561      -0.31592863      -0.31611340      -0.31593317      -0.31659341      -0.31596378      -0.31533411      -0.31570149      -0.31626146      -0.31754101      -0.31767131      -0.31782975
  11443.786       0.26445963      -0.31470992      -0.31553732      -0.31560320      -0.31653298      -0.31691026      -0.31672907      -0.31671915      -0.31700290      -0.31695700      -0.31607220      -0.31614286      -0.31632565      -0.31709719      -0.31840096      -0.31846514      -0.31858468
  11445.614       0.26308376      -0.31585250      -0.31624324      -0.31660734      -0.31708767      -0.31769749      -0.31751400      -0.31821097      -0.31796079      -0.31784134      -0.31719300      -0.31699812      -0.31691408      -0.31806534      -0.31942730      -0.31905099      -0.31957181
  11447.427       0.26262156      -0.31652039      -0.31687004      -0.31728085      -0.31797916      -0.31831713      -0.31825651      -0.31876670      -0.31872493      -0.31866056      -0.31827557      -0.31783135      -0.31767343      -0.31851608      -0.31962763      -0.32059985      -0.32012646
  11449.245       0.26094858      -0.31734351      -0.31791768      -0.31824070      -0.31881950      -0.31906443      -0.31939776      -0.31930412      -0.31927617      -0.31962741      -0.31913503      -0.31896304      -0.31837050      -0.31957161      -0.32036119      -0.32140040      -0.32093262
  11451.077       0.26027518      -0.31850143      -0.31870573      -0.31900019      -0.31959991      -0.32009318      -0.32008800      -0.32030528      -0.32065045      -0.32028252      -0.32010262      -0.31992524      -0.31906044      -0.32045561      -0.32186925      -0.32208549      -0.32181624
  11452.885       0.25932593      -0.31921611      -0.31958893      -0.32001598      -0.32025830      -0.32100722      -0.32092900      -0.32098224      -0.32142998      -0.32121847      -0.32074511      -0.32087222      -0.32039932      -0.32143890      -0.32282024      -0.32291595      -0.32295043
  11454.705       0.25864663      -0.31979590      -0.32033647      -0.32121933      -0.32142224      -0.32196853      -0.32215203      -0.32218927      -0.32207389      -0.32216721      -0.32188103      -0.32161891      -0.32131577      -0.32183446      -0.32385802      -0.32398236      -0.32378501
  11456.521       0.25758107      -0.32063383      -0.32129059      -0.32219854      -0.32188847      -0.32268670      -0.32295562      -0.32307978      -0.32303358      -0.32303140      -0.32296310      -0.32230123      -0.32225927      -0.32308924      -0.32438515      -0.32478864      -0.32446977
  11458.337       0.25631508      -0.32130193      -0.32208002      -0.32280846      -0.32274669      -0.32340645      -0.32359956      -0.32394666      -0.32387593      -0.32413614      -0.32348711      -0.32344777      -0.32306046      -0.32399300      -0.32501109      -0.32564875      -0.32563517
  11460.165       0.25490534      -0.32238425      -0.32310406      -0.32338827      -0.32388951      -0.32440995      -0.32469121      -0.32471777      -0.32458025      -0.32487000      -0.32469056      -0.32390796      -0.32377275      -0.32486700      -0.32560144      -0.32647569      -0.32669112
  11461.965       0.25411862      -0.32343861      -0.32405201      -0.32427522      -0.32494740      -0.32520223      -0.32579329      -0.32586469      -0.32568906      -0.32574021      -0.32538934      -0.32515301      -0.32480542      -0.32601497      -0.32644859      -0.32729384      -0.32753895
  11463.799       0.25321518      -0.32413761      -0.32476350      -0.32537201      -0.32574431      -0.32593588      -0.32645686      -0.32700079      -0.32668682      -0.32629573      -0.32600472      -0.32564154      -0.32537452      -0.32653671      -0.32771372      -0.32818414      -0.32846041
  11465.607       0.25257018      -0.32506245      -0.32539163      -0.32609267      -0.32655695      -0.32666907      -0.32732174      -0.32761405      -0.32762719      -0.32737049      -0.32698172      -0.32641133      -0.32618300      -0.32733221      -0.32882250      -0.32888144      -0.32921261
  11467.448       0.25113033      -0.32587771      -0.32637863      -0.32702831      -0.32781496      -0.32791730      -0.32811749      -0.32843445      -0.32829739      -0.32834097      -0.32810134      -0.32727985      -0.32723171      -0.32862227      -0.32992772      -0.32992686      -0.32994708
  11469.291       0.25051382      -0.32670524      -0.32763071      -0.32786967      -0.32866321      -0.32877494      -0.32910431      -0.32926272      -0.32898079      -0.32880379      -0.32887118      -0.32849143      -0.32791354      -0.32884684      -0.33075666      -0.33084950      -0.33092665
  11471.111       0.24985695      -0.32759234      -0.32826846      -0.32907441      -0.32951189      -0.32976282      -0.32995547      -0.33000574      -0.32983524      -0.33001317      -0.32951871      -0.32913762      -0.32914765      -0.32997952      -0.33122528      -0.33210419      -0.33189188
  11472.943       0.24832719      -0.32835537      -0.32881256      -0.32975547      -0.33013407      -0.33057211      -0.33097389      -0.33102285      -0.33071047      -0.33096190      -0.33049462      -0.32999735      -0.33009634      -0.33082160      -0.33186547      -0.33248423      -0.33240923
  11474.776       0.24716424      -0.32912049      -0.32969225      -0.33039782      -0.33127937      -0.33124334      -0.33167658      -0.33198600      -0.33177336      -0.33208213      -0.33142719      -0.33063728      -0.33109295      -0.33152855      -0.33282971      -0.33303700      -0.33310820
  11476.586       0.24632025      -0.33006697      -0.33081107      -0.33121092      -0.33214837      -0.33207306      -0.33232369      -0.33272429      -0.33262219      -0.33273575      -0.33194249      -0.33148140      -0.33195118      -0.33258448      -0.33358943      -0.33375304      -0.33425424
  11478.426       0.24523172      -0.33116879      -0.33181991      -0.33242385      -0.33272345      -0.33292166      -0.33335779      -0.33337216      -0.33322597      -0.33321639      -0.33286847      -0.33244719      -0.33269279      -0.33336788      -0.33441712      -0.33472503      -0.33526826
  11480.244       0.24427575      -0.33200767      -0.33275155      -0.33355702      -0.33354698      -0.33388489      -0.33461203      -0.33453900      -0.33387925      -0.33399513      -0.33377475      -0.33334967      -0.33373509      -0.33391736      -0.33544596      -0.33561839      -0.33591989
  11482.084       0.24377176      -0.33267724      -0.33361054      -0.33446455      -0.33462850      -0.33476802      -0.33544785      -0.33534539      -0.33515668      -0.33515436      -0.33497008      -0.33425647      -0.33421199      -0.33496965      -0.33585547      -0.33653255      -0.33669992
  11483.903       0.24275691      -0.33359795      -0.33457844      -0.33495649      -0.33519242      -0.33563848      -0.33593977      -0.33608968      -0.33625202      -0.33588321      -0.33583026      -0.33534715      -0.33499644      -0.33597297      -0.33675102      -0.33756901      -0.33723914
  11485.716       0.24192046      -0.33460420      -0.33558566      -0.33593537      -0.33612631      -0.33671116      -0.33715601      -0.33695446      -0.33679175      -0.33680531      -0.33637561      -0.33645037      -0.33604575      -0.33721062      -0.33784616      -0.33840592      -0.33823068
  11487.576       0.24090308      -0.33568154      -0.33617443      -0.33702779      -0.33689287      -0.33752335      -0.33789145      -0.33826075      -0.33766742      -0.33796223      -0.33759502      -0.33689621      -0.33713791      -0.33798511      -0.33881324      -0.33949880      -0.33961159
  11489.396       0.24008583      -0.33688017      -0.33695634      -0.33763743      -0.33802535      -0.33845990      -0.33866491      -0.33909364      -0.33847977      -0.33846436      -0.33828849      -0.33788347      -0.33790290      -0.33857286      -0.33987551      -0.34043848      -0.34041712
  11491.241       0.23960183      -0.33755854      -0.33768916      -0.33860998      -0.33871004      -0.33934691      -0.33955531      -0.33977277      -0.33928334      -0.33919699      -0.33918192      -0.33899606      -0.33871092      -0.33945175      -0.34069031      -0.34118402      -0.34108028
  11493.045       0.23877446      -0.33806848      -0.33848365      -0.33947525      -0.33984687      -0.33989433      -0.34029531      -0.34037291      -0.34026645      -0.34040159      -0.34034890      -0.33956360      -0.33952365      -0.34023079      -0.34140601      -0.34206161      -0.34191503
  11494.861       0.23801574      -0.33893966      -0.33972173      -0.34032018      -0.34078341      -0.34104483      -0.34131316      -0.34114861      -0.34112051      -0.34118755      -0.34114031      -0.34016326      -0.34060298      -0.34100531      -0.34251407      -0.34321503      -0.34290088
  11496.677       0.23701585      -0.34019808      -0.34052009      -0.34103999      -0.34177187      -0.34152049      -0.34175048      -0.34200395      -0.34201842      -0.34224557      -0.34179902      -0.34121481      -0.34150495      -0.34190302      -0.34339740      -0.34417014      -0.34363028
  11498.495       0.23583156      -0.34101449      -0.34101772      -0.34176063      -0.34253276      -0.34193339      -0.34244544      -0.34265908      -0.34338675      -0.34268477      -0.34285686      -0.34174453      -0.34223613      -0.34297349      -0.34394543      -0.34493821      -0.34459102
  11500.313       0.23502908      -0.34157374      -0.34166308      -0.34277989      -0.34342194      -0.34304887      -0.34331145      -0.34355997      -0.34388595      -0.34379289      -0.34368070      -0.34288141      -0.34331074      -0.34387516      -0.34496206      -0.34553409      -0.34572503
  11502.126       0.23430820      -0.34217002      -0.34259078      -0.34364745      -0.34445909      -0.34420897      -0.34447284      -0.34464523      -0.34477531      -0.34436286      -0.34427646      -0.34368639      -0.34404047      -0.34487822      -0.34595917      -0.34643688      -0.34648998
  11503.968       0.23357178      -0.34317383      -0.34355495      -0.34435800      -0.34505039      -0.34491691      -0.34533613      -0.34558575      -0.34577454      -0.34562354      -0.34513291      -0.34430177      -0.34501137      -0.34602812      -0.34671696      -0.34744128      -0.34722018
  11505.828       0.23259175      -0.34442381      -0.34437711      -0.34522974      -0.34549420      -0.34612817      -0.34601473      -0.34643402      -0.34660851      -0.34622221      -0.34619740      -0.34544950      -0.34559100      -0.34681486      -0.34760892      -0.34855359      -0.34790838
  11507.671       0.23248530      -0.34509896      -0.34522878      -0.34620352      -0.34643642      -0.34695383      -0.34701581      -0.34725675      -0.34745271      -0.34750113      -0.34688131      -0.34634083      -0.34640151      -0.34753104      -0.34844593      -0.34938998      -0.34872263
  11509.516       0.23164197      -0.34598508      -0.34617090      -0.34718949      -0.34749717      -0.34782564      -0.34826865      -0.34801224      -0.34839942      -0.34799703      -0.34742145      -0.34709674      -0.34741449      -0.34835864      -0.34937239      -0.35014086      -0.34962542
  11511.349       0.23123130      -0.34723722      -0.34706041      -0.34789649      -0.34832730      -0.34869402      -0.34876293      -0.34911020      -0.34919842      -0.34890254      -0.34860239      -0.34821677      -0.34839165      -0.34902003      -0.35021721      -0.35069264      -0.35045548
  11513.194       0.23095047      -0.34805584      -0.34783761      -0.34846279      -0.34949263      -0.34933856      -0.34957125      -0.35005058      -0.34982407      -0.34992388      -0.34962920      -0.34843898      -0.34923232      -0.34968092      -0.35103643      -0.35140620      -0.35145903
  11515.028       0.23067612      -0.34835668      -0.34883678      -0.34931984      -0.35027633      -0.35033427      -0.35061573      -0.35075180      -0.35079416      -0.35073465      -0.35031618      -0.34980235      -0.34967716      -0.35034364      -0.35177127      -0.35195100      -0.35236058
  11516.875       0.23008964      -0.34895316      -0.34987722      -0.35008480      -0.35080963      -0.35120614      -0.35150738      -0.35176704      -0.35160031      -0.35118380      -0.35105933      -0.35032025      -0.35039684      -0.35143596      -0.35252931      -0.35270773      -0.35323222
  11518.733       0.22927310      -0.34985229      -0.35037733      -0.35090538      -0.35145934      -0.35193014      -0.35231416      -0.35241838      -0.35252064      -0.35166214      -0.35160043      -0.35146100      -0.35141923      -0.35238555      -0.35345995      -0.35370896      -0.35395265
  11520.581       0.22933063      -0.35070917      -0.35111825      -0.35186195      -0.35239528      -0.35271545      -0.35290530      -0.35319996      -0.35323580      -0.35328905      -0.35273746      -0.35224796      -0.35209130      -0.35308763      -0.35434403      -0.35444847      -0.35474414
  11522.429       0.22928796      -0.35145780      -0.35205418      -0.35268161      -0.35333113      -0.35349022      -0.35353225      -0.35395045      -0.35378729      -0.35376438      -0.35381025      -0.35308551      -0.35283637      -0.35384183      -0.35525286      -0.35527727      -0.35546994
  11524.296       0.22954950      -0.35208190      -0.35262308      -0.35332614      -0.35381085      -0.35433079      -0.35448855      -0.35472756      -0.35467630      -0.35469728      -0.35450554      -0.35351479      -0.35335626      -0.35444289      -0.35594890      -0.35614284      -0.35634237
  11526.156       0.22945824      -0.35283611      -0.35359140      -0.35409582      -0.35442758      -0.35497998      -0.35542127      -0.35556717      -0.35530742      -0.35473777      -0.35502349      -0.35445165      -0.35410506      -0.35497829      -0.35645605      -0.35708266      -0.35741703
  11528.018       0.22999245      -0.35377392      -0.35461352      -0.35501120      -0.35511829      -0.35546459      -0.35599954      -0.35612466      -0.35607339      -0.35612643      -0.35554015      -0.35509866      -0.35501003      -0.35562761      -0.35710319      -0.35783712      -0.35787971
  11529.875       0.23023433      -0.35439267      -0.35516673      -0.35559874      -0.35592226      -0.35624573      -0.35670331      -0.35643962      -0.35680046      -0.35671373      -0.35627539      -0.35588648      -0.35581466      -0.35627496      -0.35791521      -0.35836062      -0.35842208
  11531.737       0.23106555      -0.35504442      -0.35578172      -0.35623660      -0.35692987      -0.35699924      -0.35723981      -0.35709878      -0.35736106      -0.35746276      -0.35703533      -0.35622288      -0.35665311      -0.35684170      -0.35873760      -0.35898451      -0.35910082
  11533.589       0.23176684      -0.35573622      -0.35663417      -0.35700502      -0.35751113      -0.35764584      -0.35808261      -0.35790486      -0.35810120      -0.35812942      -0.35811409      -0.35712375      -0.35739683      -0.35781246      -0.35934773      -0.35965984      -0.35997670
  11535.436       0.23398528      -0.35629455      -0.35733509      -0.35786617      -0.35793010      -0.35871286      -0.35883985      -0.35873962      -0.35891109      -0.35893208      -0.35881314      -0.35759448      -0.35821038      -0.35881578      -0.36002299      -0.36011434      -0.36066983
  11537.307       0.23665454      -0.35702124      -0.35781175      -0.35860287      -0.35872112      -0.35948949      -0.35979445      -0.35959246      -0.35970138      -0.35941051      -0.35913399      -0.35810569      -0.35912502      -0.35925304      -0.36057468      -0.36081037      -0.36147580
  11539.160       0.23890972      -0.35781518      -0.35834291      -0.35899827      -0.35955492      -0.35996145      -0.36051190      -0.36004086      -0.36043085      -0.36034163      -0.35978000      -0.35936052      -0.35941769      -0.35978047      -0.36088664      -0.36160280      -0.36217695
  11541.003       0.24269639      -0.35814149      -0.35915588      -0.35933513      -0.36011676      -0.36053029      -0.36068186      -0.36060780      -0.36077161      -0.36098997      -0.36028827      -0.35970163      -0.35957807      -0.36064341      -0.36128175      -0.36190880      -0.36247471
  11542.887       0.24752927      -0.35832419      -0.35954636      -0.36010049      -0.36045649      -0.36089516      -0.36100796      -0.36097740      -0.36092988      -0.36167881      -0.36058202      -0.36001343      -0.36009920      -0.36124522      -0.36192678      -0.36244023      -0.36278460
  11544.743       0.25387247      -0.35887415      -0.35984179      -0.36031421      -0.36071032      -0.36087309      -0.36141869      -0.36127874      -0.36124570      -0.36161728      -0.36059363      -0.35994548      -0.36024006      -0.36158103      -0.36264472      -0.36265731      -0.36292835
  11546.621       0.26366752      -0.35892898      -0.35979033      -0.36016378      -0.36063631      -0.36088078      -0.36154527      -0.36159874      -0.36155427      -0.36115298      -0.36060264      -0.36067070      -0.36030466      -0.36171267      -0.36238357      -0.36248628      -0.36351830
  11548.490       0.27487517      -0.35874873      -0.35956067      -0.36022010      -0.36015396      -0.36082427      -0.36113127      -0.36112720      -0.36151191      -0.36107639      -0.36071967      -0.36065366      -0.36026795      -0.36150056      -0.36211099      -0.36238854      -0.36317774
  11550.364       0.29236052      -0.35829827      -0.35908362      -0.35938866      -0.35965608      -0.36024060      -0.36029161      -0.36018588      -0.36068355      -0.36037592      -0.36021990      -0.35995161      -0.35990807      -0.36092845      -0.36190183      -0.36237583      -0.36223186
  11552.240       0.31903512      -0.35668949      -0.35739217      -0.35821166      -0.35836805      -0.35899911      -0.35915207      -0.35893998      -0.35938251      -0.35988447      -0.35910434      -0.35835261      -0.35865402      -0.35932556      -0.36054045      -0.36098238      -0.36087089
  11554.111       0.36261302      -0.35455948      -0.35441449      -0.35558273      -0.35569011      -0.35623864      -0.35666016      -0.35691504      -0.35666482      -0.35711379      -0.35619056      -0.35591569      -0.35571635      -0.35654412      -0.35757609      -0.35816974      -0.35815505
  11556.010       0.44130845      -0.34905388      -0.34965303      -0.35018013      -0.35074883      -0.35093698      -0.35137221      -0.35204215      -0.35110376      -0.35245635      -0.35091119      -0.35098768      -0.34997455      -0.35097794      -0.35197042      -0.35242371      -0.35169257
  11557.893       0.58889584      -0.33825278      -0.33904590      -0.33981325      -0.34023205      -0.34012135      -0.34082358      -0.34098130      -0.34037793      -0.34183162      -0.34010071      -0.34096564      -0.33860587      -0.33934184      -0.34036148      -0.34009337      -0.33951861
  11559.736       0.85364215      -0.31668345      -0.31745377      -0.31789997      -0.31868786      -0.31849378      -0.31885811      -0.31862373      -0.31844512      -0.32101557      -0.31796588      -0.31943054      -0.31659722      -0.31732394      -0.31795784      -0.31742155      -0.31656374
  11561.621        1.1496645      -0.27942328      -0.28044036      -0.28101097      -0.28150514      -0.28172179      -0.28186942      -0.28148189      -0.28140404      -0.28331015      -0.28142340      -0.28117890      -0.28240921      -0.28553701      -0.28816215      -0.28752358      -0.28744637
  11563.488        1.2542047      -0.24924014      -0.25033978      -0.25107490      -0.25228456      -0.25290859      -0.25345497      -0.25346857      -0.25264133      -0.25243770      -0.25344163      -0.25291082      -0.25775012      -0.26435912      -0.26962805      -0.27074979      -0.27181581
  11565.391        1.2285088      -0.25602071      -0.25734286      -0.25773532      -0.25815424      -0.25859240      -0.25928088      -0.25916101      -0.25851614      -0.26030060      -0.25971657      -0.26052386      -0.26265204      -0.26747177      -0.27220477      -0.27422461      -0.27556731
  11567.260        1.1763767      -0.27744850      -0.27812525      -0.27856587      -0.27871696      -0.27872857      -0.27956193      -0.27931532      -0.27935916      -0.27945279      -0.27954378      -0.27855797      -0.27915755      -0.28029712      -0.28219445      -0.28418260      -0.28491596
  11569.111        1.1400899      -0.29007411      -0.29053889      -0.29106679      -0.29165534      -0.29148130      -0.29234681      -0.29229978      -0.29200111      -0.29192765      -0.29138801      -0.29061121      -0.28988671      -0.28976752      -0.29024708      -0.29133725      -0.29176756
  11570.981        1.1169546      -0.29565608      -0.29575125      -0.29636484      -0.29695712      -0.29704798      -0.29784508      -0.29760342      -0.29744709      -0.29729926      -0.29666989      -0.29574121      -0.29512103      -0.29531742      -0.29506750      -0.29583386      -0.29620014
  11572.840        1.1080800      -0.29575760      -0.29652599      -0.29713681      -0.29746776      -0.29761907      -0.29829773      -0.29831153      -0.29836875      -0.29793923      -0.29741170      -0.29687043      -0.29639982      -0.29696645      -0.29758126      -0.29804544      -0.29875010
  11574.717        1.1219220      -0.29625463      -0.29709667      -0.29771231      -0.29795195      -0.29841084      -0.29878418      -0.29894067      -0.29868465      -0.29842451      -0.29811137      -0.29719634      -0.29676080      -0.29750994      -0.29867456      -0.29887256      -0.29931874
  11576.589        1.1331402      -0.29899513      -0.30009123      -0.30050170      -0.30067060      -0.30120651      -0.30173379      -0.30172993      -0.30170824      -0.30096466      -0.30053496      -0.29959118      -0.29864729      -0.29892294      -0.29931783      -0.29927848      -0.29936021
  11578.449        1.1310580      -0.30339127      -0.30354124      -0.30400863      -0.30452892      -0.30472241      -0.30564887      -0.30504759      -0.30520242      -0.30456746      -0.30364676      -0.30312341      -0.30162089      -0.30104125      -0.30082143      -0.30021488      -0.30016655
  11580.334        1.1156583      -0.30555427      -0.30583106      -0.30662030      -0.30729626      -0.30733328      -0.30767626      -0.30779897      -0.30774113      -0.30731022      -0.30650588      -0.30562989      -0.30429645      -0.30365181      -0.30281356      -0.30224401      -0.30270929
  11582.208        1.1036958      -0.30634635      -0.30756496      -0.30723745      -0.30852005      -0.30837583      -0.30901910      -0.30891521      -0.30851126      -0.30819700      -0.30742847      -0.30674362      -0.30516776      -0.30482247      -0.30422551      -0.30435602      -0.30414280
  11584.087        1.1007283      -0.30681017      -0.30714705      -0.30737817      -0.30855497      -0.30846276      -0.30917295      -0.30900691      -0.30860168      -0.30823822      -0.30751212      -0.30675208      -0.30570525      -0.30571588      -0.30489672      -0.30508975      -0.30460582
  11585.957        1.1110226      -0.30611055      -0.30680259      -0.30725270      -0.30791456      -0.30800661      -0.30845645      -0.30885271      -0.30859363      -0.30818687      -0.30734387      -0.30638596      -0.30550530      -0.30505447      -0.30459234      -0.30478041      -0.30444632
  11587.820        1.1234594      -0.30651401      -0.30708765      -0.30725280      -0.30766284      -0.30832974      -0.30866041      -0.30878446      -0.30841317      -0.30811947      -0.30747004      -0.30643465      -0.30524892      -0.30423908      -0.30364420      -0.30395921      -0.30376517
  11589.708        1.1484192      -0.30622946      -0.30762089      -0.30748145      -0.30828034      -0.30867250      -0.30897174      -0.30911662      -0.30859545      -0.30801179      -0.30719150      -0.30646718      -0.30506516      -0.30402980      -0.30326973      -0.30244982      -0.30279335
  11591.567        1.1578256      -0.30660534      -0.30746460      -0.30812621      -0.30858248      -0.30932853      -0.30915236      -0.30932680      -0.30899287      -0.30839815      -0.30759919      -0.30666368      -0.30532810      -0.30395443      -0.30307300      -0.30211102      -0.30272822
  11593.451        1.1590671      -0.30687670      -0.30765066      -0.30783839      -0.30884199      -0.30888614      -0.30930021      -0.30992837      -0.30906491      -0.30861854      -0.30809932      -0.30700601      -0.30565141      -0.30481900      -0.30437722      -0.30343262      -0.30400997
  11595.323        1.1442118      -0.30674065      -0.30745358      -0.30751800      -0.30854785      -0.30864807      -0.30921668      -0.30972915      -0.30914418      -0.30853459      -0.30833830      -0.30733440      -0.30606085      -0.30603288      -0.30617116      -0.30544237      -0.30550502
  11597.196        1.1289571      -0.30636684      -0.30673806      -0.30699566      -0.30811229      -0.30824274      -0.30876535      -0.30885317      -0.30859382      -0.30796400      -0.30779893      -0.30744334      -0.30646604      -0.30681049      -0.30768728      -0.30716746      -0.30747100
  11599.069        1.1267488      -0.30545173      -0.30644329      -0.30663085      -0.30724380      -0.30760890      -0.30822155      -0.30799726      -0.30786015      -0.30785101      -0.30711696      -0.30694090      -0.30658723      -0.30738401      -0.30827147      -0.30829037      -0.30888062
  11600.930        1.1203843      -0.30470806      -0.30540169      -0.30583727      -0.30662261      -0.30694098      -0.30734958      -0.30671362      -0.30726359      -0.30709542      -0.30654435      -0.30607936      -0.30623835      -0.30796904      -0.30980736      -0.30982375      -0.31013409
  11602.805        1.1151973      -0.30373667      -0.30475042      -0.30474265      -0.30551577      -0.30610422      -0.30625585      -0.30589123      -0.30642952      -0.30631785      -0.30580154      -0.30580769      -0.30629518      -0.30869756      -0.31044754      -0.31095184      -0.31150641
  11604.669        1.1148146      -0.30285852      -0.30417994      -0.30418273      -0.30469817      -0.30526019      -0.30600089      -0.30555374      -0.30548723      -0.30594131      -0.30523826      -0.30569756      -0.30614712      -0.30959478      -0.31151671      -0.31192421      -0.31195189
  11606.521        1.1146286      -0.30279806      -0.30334185      -0.30414714      -0.30444623      -0.30509570      -0.30550883      -0.30561938      -0.30521638      -0.30558649      -0.30511305      -0.30538125      -0.30647041      -0.30960788      -0.31184099      -0.31212951      -0.31248122
  11608.385        1.1136772      -0.30289110      -0.30385070      -0.30418238      -0.30467782      -0.30495168      -0.30588496      -0.30560997      -0.30563470      -0.30578620      -0.30531741      -0.30554178      -0.30625456      -0.30952952      -0.31145105      -0.31273231      -0.31266279
  11610.228        1.1212962      -0.30341832      -0.30422798      -0.30468064      -0.30507132      -0.30576884      -0.30587326      -0.30589543      -0.30580709      -0.30614008      -0.30600304      -0.30571067      -0.30654821      -0.30972044      -0.31189902      -0.31270443      -0.31258784
  11612.104        1.1375353      -0.30403620      -0.30434240      -0.30572749      -0.30604546      -0.30629590      -0.30691185      -0.30677872      -0.30671679      -0.30713064      -0.30705626      -0.30631406      -0.30724334      -0.30947227      -0.31149290      -0.31284759      -0.31269802
  11613.976        1.1361628      -0.30545017      -0.30619620      -0.30680567      -0.30749244      -0.30757364      -0.30786202      -0.30813413      -0.30818526      -0.30874222      -0.30776903      -0.30760051      -0.30870075      -0.31017361      -0.31198150      -0.31221286      -0.31336691
  11615.868        1.1438168      -0.30695805      -0.30773732      -0.30794942      -0.30874315      -0.30933598      -0.30965860      -0.30941131      -0.30979928      -0.31017562      -0.30953380      -0.30894265      -0.30956627      -0.31083910      -0.31255629      -0.31285520      -0.31369242
  11617.776        1.1465154      -0.30862626      -0.30968000      -0.31029683      -0.31064520      -0.31125522      -0.31131331      -0.31115142      -0.31182060      -0.31144037      -0.31128168      -0.31030090      -0.31093106      -0.31177814      -0.31322753      -0.31324874      -0.31385044
  11619.674        1.1478338      -0.31069374      -0.31145811      -0.31221748      -0.31287155      -0.31287934      -0.31327854      -0.31328124      -0.31371096      -0.31317904      -0.31277944      -0.31222586      -0.31284276      -0.31332198      -0.31473277      -0.31471848      -0.31486095
  11621.572        1.1539095      -0.31297686      -0.31380542      -0.31418556      -0.31495923      -0.31527793      -0.31519168      -0.31518407      -0.31561061      -0.31511883      -0.31464003      -0.31421379      -0.31408596      -0.31489829      -0.31612931      -0.31598658      -0.31624506
  11623.459        1.1421849      -0.31466147      -0.31575899      -0.31628094      -0.31695154      -0.31691868      -0.31785015      -0.31810654      -0.31777000      -0.31686093      -0.31656999      -0.31614790      -0.31585834      -0.31694532      -0.31750801      -0.31749932      -0.31736653
  11625.323        1.1368578      -0.31703782      -0.31826896      -0.31825375      -0.31858778      -0.31907424      -0.31940405      -0.31969198      -0.31963058      -0.31879373      -0.31813428      -0.31818810      -0.31768442      -0.31832986      -0.31889197      -0.31873332      -0.31918943
  11627.212        1.1357985      -0.31911317      -0.32011317      -0.32051909      -0.32030988      -0.32097644      -0.32121054      -0.32156444      -0.32105643      -0.32096736      -0.32045959      -0.31980849      -0.31908429      -0.31980414      -0.32035021      -0.31995315      -0.32007899
  11629.078        1.1330035      -0.32062489      -0.32163775      -0.32209721      -0.32185375      -0.32254900      -0.32298263      -0.32333541      -0.32324868      -0.32251672      -0.32247572      -0.32133155      -0.32102536      -0.32109798      -0.32136409      -0.32124819      -0.32182079
  11630.967        1.1288827      -0.32276098      -0.32298368      -0.32319460      -0.32389226      -0.32400785      -0.32464089      -0.32497481      -0.32534435      -0.32415609      -0.32341320      -0.32310970      -0.32206108      -0.32278651      -0.32284758      -0.32237323      -0.32317202
  11632.833        1.1195211      -0.32393899      -0.32437693      -0.32469377      -0.32553998      -0.32536267      -0.32572042      -0.32603872      -0.32580696      -0.32571601      -0.32476714      -0.32447821      -0.32340984      -0.32376894      -0.32413035      -0.32437208      -0.32401120
  11634.719        1.1130234      -0.32477959      -0.32572635      -0.32564485      -0.32649655      -0.32677431      -0.32709361      -0.32732131      -0.32717639      -0.32639076      -0.32593067      -0.32527720      -0.32504546      -0.32485307      -0.32562880      -0.32583876      -0.32557643
  11636.628        1.1061693      -0.32573544      -0.32685413      -0.32669510      -0.32729040      -0.32796608      -0.32788107      -0.32832938      -0.32816979      -0.32735947      -0.32685739      -0.32611000      -0.32622944      -0.32647527      -0.32662435      -0.32711925      -0.32639771
  11638.520        1.0980339      -0.32658163      -0.32731723      -0.32765470      -0.32855384      -0.32861942      -0.32901372      -0.32906124      -0.32943149      -0.32862647      -0.32795555      -0.32722812      -0.32712839      -0.32745900      -0.32774738      -0.32767039      -0.32824427
  11640.425        1.0983753      -0.32752576      -0.32802122      -0.32867122      -0.32887795      -0.32959809      -0.33023674      -0.32988428      -0.33010541      -0.32956136      -0.32848303      -0.32826221      -0.32775567      -0.32808798      -0.32863939      -0.32912514      -0.32958495
  11642.318        1.0900457      -0.32861800      -0.32899215      -0.32980617      -0.32976574      -0.33044703      -0.33061595      -0.33053254      -0.33059576      -0.33025506      -0.32962355      -0.32916902      -0.32886462      -0.32941861      -0.33024226      -0.33050270      -0.33064411
  11644.217        1.0878474      -0.32950667      -0.32958399      -0.33023530      -0.33081083      -0.33119866      -0.33128126      -0.33130052      -0.33141529      -0.33087645      -0.33109843      -0.33002304      -0.32977565      -0.33058169      -0.33100021      -0.33116722      -0.33182090
  11646.124        1.0841511      -0.33036065      -0.33081047      -0.33112562      -0.33200333      -0.33201236      -0.33252241      -0.33236347      -0.33219660      -0.33166399      -0.33180740      -0.33084762      -0.33046134      -0.33158897      -0.33170059      -0.33174003      -0.33244044
  11648.014        1.0867869      -0.33141560      -0.33145865      -0.33266664      -0.33269762      -0.33308366      -0.33330610      -0.33323008      -0.33300489      -0.33254734      -0.33254946      -0.33173268      -0.33107036      -0.33177930      -0.33269289      -0.33275437      -0.33301571
  11649.916        1.0929373      -0.33235411      -0.33202713      -0.33302769      -0.33338966      -0.33335741      -0.33355579      -0.33357826      -0.33374422      -0.33338822      -0.33299758      -0.33250602      -0.33177162      -0.33300565      -0.33322752      -0.33327656      -0.33368152
  11651.835        1.0973424      -0.33263440      -0.33291747      -0.33326770      -0.33385334      -0.33462978      -0.33455090      -0.33485989      -0.33448474      -0.33395846      -0.33329816      -0.33301350      -0.33256860      -0.33320974      -0.33381393      -0.33419382      -0.33413717
  11653.739        1.1042111      -0.33319119      -0.33351502      -0.33398972      -0.33433243      -0.33541378      -0.33487771      -0.33505189      -0.33492368      -0.33457995      -0.33474943      -0.33366540      -0.33310832      -0.33389322      -0.33420239      -0.33450384      -0.33449394
  11655.660        1.1064965      -0.33391430      -0.33371666      -0.33470894      -0.33497045      -0.33585082      -0.33593153      -0.33549736      -0.33550572      -0.33538076      -0.33495484      -0.33432195      -0.33394091      -0.33478795      -0.33440342      -0.33549568      -0.33513041
  11657.577        1.1074567      -0.33400570      -0.33426041      -0.33524715      -0.33571254      -0.33603079      -0.33627967      -0.33645963      -0.33613426      -0.33588460      -0.33540269      -0.33476316      -0.33454055      -0.33515052      -0.33536615      -0.33520217      -0.33546870
  11659.499        1.1132046      -0.33451965      -0.33491225      -0.33604560      -0.33568931      -0.33653513      -0.33637034      -0.33675240      -0.33650375      -0.33637809      -0.33611819      -0.33525945      -0.33485203      -0.33510998      -0.33551327      -0.33574067      -0.33620631
  11661.434        1.1134150      -0.33544375      -0.33557656      -0.33633267      -0.33626268      -0.33678709      -0.33668055      -0.33718209      -0.33699085      -0.33676720      -0.33644007      -0.33583555      -0.33548288      -0.33597826      -0.33655040      -0.33695505      -0.33683773
  11663.364        1.1161604      -0.33521203      -0.33631941      -0.33663414      -0.33676745      -0.33725139      -0.33764297      -0.33752543      -0.33745889      -0.33724626      -0.33686732      -0.33631032      -0.33582815      -0.33685169      -0.33769655      -0.33709836      -0.33790203
  11665.295        1.1099702      -0.33602531      -0.33642523      -0.33729661      -0.33746374      -0.33796412      -0.33753224      -0.33827493      -0.33794078      -0.33771348      -0.33770723      -0.33671587      -0.33672153      -0.33800131      -0.33866949      -0.33853358      -0.33877707
  11667.261        1.1058249      -0.33638007      -0.33708923      -0.33769396      -0.33801085      -0.33854776      -0.33855601      -0.33851060      -0.33823106      -0.33809934      -0.33804929      -0.33732155      -0.33783375      -0.33869795      -0.33868255      -0.33953782      -0.33942666
  11669.169        1.1065924      -0.33681608      -0.33730000      -0.33800575      -0.33833694      -0.33892460      -0.33915494      -0.33905122      -0.33916658      -0.33879169      -0.33879057      -0.33799914      -0.33793500      -0.33937192      -0.33977304      -0.34070209      -0.34020603
  11671.108        1.1049592      -0.33740241      -0.33808361      -0.33898537      -0.33866216      -0.33904673      -0.33962969      -0.33978528      -0.33941544      -0.33934771      -0.33880776      -0.33836357      -0.33862267      -0.34014301      -0.34093558      -0.34170429      -0.34129332
  11673.035        1.1024432      -0.33772533      -0.33838798      -0.33931728      -0.33927167      -0.33959695      -0.34011206      -0.34020117      -0.34036407      -0.33984552      -0.33935686      -0.33893775      -0.33935581      -0.34032001      -0.34158001      -0.34179699      -0.34259720
  11674.957        1.1007192      -0.33859989      -0.33902131      -0.33982363      -0.33968314      -0.34007922      -0.34052271      -0.34077690      -0.34040325      -0.34056099      -0.34026501      -0.33988960      -0.33987001      -0.34156197      -0.34241113      -0.34296475      -0.34328604
  11676.891        1.0999745      -0.33939160      -0.33972190      -0.34064656      -0.34019029      -0.34087715      -0.34130291      -0.34143144      -0.34119038      -0.34158913      -0.34135214      -0.34063079      -0.34066329      -0.34227419      -0.34287693      -0.34361830      -0.34365544
  11678.826        1.1033205      -0.34008288      -0.34017161      -0.34147973      -0.34118390      -0.34158280      -0.34234620      -0.34214505      -0.34209455      -0.34265254      -0.34205688      -0.34153487      -0.34154934      -0.34293994      -0.34408139      -0.34441470      -0.34449518
  11680.775        1.1013260      -0.34065668      -0.34123430      -0.34240150      -0.34233427      -0.34271779      -0.34302128      -0.34329181      -0.34301772      -0.34350028      -0.34228482      -0.34237907      -0.34277472      -0.34392921      -0.34492844      -0.34586107      -0.34553980
  11682.711        1.1024499      -0.34206463      -0.34244579      -0.34322744      -0.34339670      -0.34388175      -0.34417772      -0.34424719      -0.34396279      -0.34434736      -0.34374643      -0.34300246      -0.34390742      -0.34445056      -0.34592519      -0.34622232      -0.34639018
  11684.624        1.1065876      -0.34317014      -0.34367721      -0.34406643      -0.34481326      -0.34482406      -0.34557047      -0.34515072      -0.34510761      -0.34498745      -0.34465137      -0.34396484      -0.34457801      -0.34553636      -0.34669169      -0.34694255      -0.34746853
  11686.543        1.1059460      -0.34429083      -0.34490393      -0.34549931      -0.34560718      -0.34599822      -0.34627559      -0.34650936      -0.34622917      -0.34610110      -0.34541504      -0.34513962      -0.34569006      -0.34664475      -0.34765203      -0.34758508      -0.34798243
  11688.464        1.1037574      -0.34587041      -0.34562405      -0.34649948      -0.34645336      -0.34698891      -0.34719656      -0.34753510      -0.34725843      -0.34761337      -0.34685962      -0.34637846      -0.34658741      -0.34747438      -0.34889837      -0.34881910      -0.34878705
  11690.373        1.0996377      -0.34638068      -0.34692428      -0.34743044      -0.34777600      -0.34806222      -0.34835670      -0.34876798      -0.34862757      -0.34878556      -0.34801816      -0.34754023      -0.34788745      -0.34889465      -0.34983827      -0.35022208      -0.35036597
  11692.313        1.0994373      -0.34792142      -0.34808491      -0.34865308      -0.34893907      -0.34899789      -0.34982880      -0.35001219      -0.34960264      -0.34982113      -0.34869402      -0.34845740      -0.34882070      -0.34977593      -0.35118090      -0.35114817      -0.35124667
  11694.236        1.0932956      -0.34832527      -0.34938854      -0.34987473      -0.34996444      -0.35030551      -0.35074797      -0.35105076      -0.35076718      -0.35109411      -0.35032663      -0.34945966      -0.34979354      -0.35087378      -0.35180235      -0.35147365      -0.35187581
  11696.165        1.0876477      -0.34925831      -0.35046631      -0.35084969      -0.35138257      -0.35166009      -0.35221834      -0.35188782      -0.35198038      -0.35194230      -0.35113659      -0.35081737      -0.35090979      -0.35190931      -0.35235564      -0.35251790      -0.35277620
  11698.124        1.0862413      -0.35087343      -0.35159132      -0.35167201      -0.35239855      -0.35287988      -0.35324015      -0.35271285      -0.35371433      -0.35286268      -0.35269820      -0.35182897      -0.35176410      -0.35285989      -0.35310806      -0.35361626      -0.35387628
  11700.061        1.0808965      -0.35153770      -0.35249695      -0.35297372      -0.35352791      -0.35348738      -0.35415318      -0.35387191      -0.35406078      -0.35379499      -0.35290580      -0.35269126      -0.35327290      -0.35432611      -0.35505161      -0.35493946      -0.35503599
  11702.015        1.0746214      -0.35275683      -0.35411894      -0.35403457      -0.35477874      -0.35473550      -0.35523504      -0.35536125      -0.35529220      -0.35468231      -0.35434221      -0.35384479      -0.35392296      -0.35552213      -0.35603570      -0.35620371      -0.35579958
  11703.947        1.0725994      -0.35407080      -0.35525328      -0.35505405      -0.35553918      -0.35566283      -0.35658128      -0.35637901      -0.35660256      -0.35557954      -0.35561428      -0.35503165      -0.35476124      -0.35632404      -0.35729687      -0.35731502      -0.35708219
  11705.844        1.0723630      -0.35520169      -0.35559741      -0.35609450      -0.35663272      -0.35663771      -0.35757322      -0.35732794      -0.35759602      -0.35677388      -0.35637916      -0.35607455      -0.35583932      -0.35661991      -0.35801179      -0.35812704      -0.35813480
  11707.783        1.0749689      -0.35655821      -0.35622352      -0.35715713      -0.35756246      -0.35788340      -0.35834933      -0.35818988      -0.35827468      -0.35806844      -0.35774035      -0.35675037      -0.35658082      -0.35743812      -0.35861654      -0.35918556      -0.35881154
  11709.704        1.0753987      -0.35682924      -0.35767173      -0.35809763      -0.35852085      -0.35905492      -0.35923929      -0.35921909      -0.35905401      -0.35904270      -0.35833732      -0.35764465      -0.35795497      -0.35848964      -0.35960439      -0.35965163      -0.36030291
  11711.644        1.0775078      -0.35805146      -0.35861547      -0.35908939      -0.35957954      -0.35999247      -0.36026053      -0.35995423      -0.36002582      -0.35924768      -0.35955178      -0.35865715      -0.35850461      -0.35961909      -0.36047886      -0.36035564      -0.36095533
  11713.573        1.0810564      -0.35917455      -0.35957933      -0.35962337      -0.36040886      -0.36059361      -0.36138949      -0.36072437      -0.36107268      -0.36054290      -0.36042377      -0.35985335      -0.35927140      -0.36056616      -0.36122391      -0.36158979      -0.36186364
  11715.490        1.0825613      -0.36014786      -0.36049482      -0.36071811      -0.36129224      -0.36139941      -0.36211579      -0.36206475      -0.36243499      -0.36182241      -0.36113647      -0.36054403      -0.36049465      -0.36143655      -0.36225194      -0.36197932      -0.36213996
  11717.444        1.0845753      -0.36112342      -0.36139663      -0.36230930      -0.36224094      -0.36246040      -0.36323481      -0.36305365      -0.36317369      -0.36280586      -0.36238656      -0.36133468      -0.36095898      -0.36201519      -0.36289315      -0.36316099      -0.36283912
  11719.388        1.0860317      -0.36220770      -0.36260712      -0.36306655      -0.36317011      -0.36384625      -0.36390227      -0.36384258      -0.36387210      -0.36352310      -0.36320816      -0.36276999      -0.36190254      -0.36296754      -0.36371234      -0.36367361      -0.36390589
  11721.295        1.0830495      -0.36284245      -0.36343825      -0.36414651      -0.36405138      -0.36500506      -0.36469776      -0.36472647      -0.36485985      -0.36424876      -0.36390961      -0.36331065      -0.36297475      -0.36371049      -0.36441614      -0.36387121      -0.36463185
  11723.228        1.0835325      -0.36358232      -0.36414341      -0.36494909      -0.36500134      -0.36539304      -0.36598377      -0.36557559      -0.36622920      -0.36511127      -0.36491980      -0.36381646      -0.36383523      -0.36444396      -0.36506059      -0.36476125      -0.36549894
  11725.154        1.0898663      -0.36423351      -0.36515455      -0.36601161      -0.36592257      -0.36619692      -0.36658150      -0.36635085      -0.36653720      -0.36634358      -0.36574227      -0.36511500      -0.36481634      -0.36540168      -0.36585593      -0.36584790      -0.36595294
  11727.081        1.0925565      -0.36506005      -0.36604891      -0.36699812      -0.36674464      -0.36704189      -0.36718505      -0.36708718      -0.36706131      -0.36710968      -0.36673620      -0.36585607      -0.36524158      -0.36587528      -0.36690196      -0.36658974      -0.36643613
  11729.010        1.0924800      -0.36612401      -0.36682573      -0.36744814      -0.36755206      -0.36797753      -0.36754156      -0.36842833      -0.36822837      -0.36791515      -0.36759335      -0.36624507      -0.36629732      -0.36665202      -0.36768451      -0.36739763      -0.36717774
  11730.938        1.0911360      -0.36705666      -0.36719021      -0.36790199      -0.36835580      -0.36852174      -0.36851442      -0.36888866      -0.36919598      -0.36829411      -0.36821974      -0.36704577      -0.36709636      -0.36727915      -0.36815428      -0.36813332      -0.36833703
  11732.880        1.0920650      -0.36755950      -0.36773418      -0.36866889      -0.36911694      -0.36917237      -0.36960452      -0.36966544      -0.36927246      -0.36899116      -0.36864578      -0.36809781      -0.36813585      -0.36777377      -0.36874224      -0.36881153      -0.36866184
  11734.810        1.0920114      -0.36812604      -0.36859889      -0.36940571      -0.36994530      -0.36991423      -0.37007298      -0.37042252      -0.36989597      -0.36992106      -0.36977234      -0.36881790      -0.36907485      -0.36871850      -0.36944417      -0.36952384      -0.36908684
  11736.758        1.0869283      -0.36880304      -0.36938127      -0.37026482      -0.37057354      -0.37076868      -0.37063781      -0.37086764      -0.37139726      -0.37066031      -0.37035715      -0.36958427      -0.36939286      -0.36960969      -0.37013724      -0.37050800      -0.37041879
  11738.720        1.0844759      -0.36968755      -0.36967999      -0.37086697      -0.37115348      -0.37143355      -0.37134703      -0.37199145      -0.37213498      -0.37133692      -0.37077620      -0.37029083      -0.37033574      -0.37058441      -0.37103296      -0.37106601      -0.37139379
  11740.658        1.0809088      -0.37026936      -0.37066958      -0.37141739      -0.37181691      -0.37218935      -0.37215982      -0.37287262      -0.37275310      -0.37198871      -0.37146176      -0.37133346      -0.37111592      -0.37142197      -0.37193975      -0.37192732      -0.37198713
  11742.608        1.0835841      -0.37136265      -0.37168578      -0.37216637      -0.37241844      -0.37284743      -0.37339142      -0.37374973      -0.37331675      -0.37248284      -0.37276345      -0.37196418      -0.37159415      -0.37248043      -0.37300688      -0.37266612      -0.37295566
  11744.554        1.0795161      -0.37209949      -0.37242765      -0.37288152      -0.37298400      -0.37360518      -0.37402615      -0.37384684      -0.37390018      -0.37306459      -0.37304530      -0.37282589      -0.37167909      -0.37302275      -0.37363660      -0.37390477      -0.37355676
  11746.488        1.0828154      -0.37255293      -0.37286419      -0.37336305      -0.37386649      -0.37418283      -0.37440212      -0.37425060      -0.37432543      -0.37361322      -0.37391528      -0.37320467      -0.37234207      -0.37348264      -0.37420225      -0.37436687      -0.37445131
  11748.458        1.0872944      -0.37258038      -0.37338428      -0.37403748      -0.37495901      -0.37500665      -0.37485459      -0.37516322      -0.37527882      -0.37455596      -0.37450891      -0.37363973      -0.37317416      -0.37447673      -0.37500390      -0.37514139      -0.37497949
  11750.387        1.0831548      -0.37343928      -0.37391593      -0.37467863      -0.37531908      -0.37570314      -0.37571898      -0.37590974      -0.37591657      -0.37511097      -0.37542824      -0.37395601      -0.37394244      -0.37503325      -0.37586345      -0.37597237      -0.37624111
  11752.347        1.0724464      -0.37429036      -0.37461117      -0.37569765      -0.37557322      -0.37612323      -0.37640579      -0.37639718      -0.37623032      -0.37592685      -0.37578054      -0.37432037      -0.37477244      -0.37553943      -0.37634884      -0.37660406      -0.37676968
  11754.301        1.0633734      -0.37468189      -0.37482613      -0.37592498      -0.37607768      -0.37661039      -0.37645784      -0.37659534      -0.37661589      -0.37691627      -0.37599994      -0.37486050      -0.37496603      -0.37582845      -0.37687439      -0.37700973      -0.37710324
  11756.239        1.0432623      -0.37494374      -0.37523463      -0.37585662      -0.37625433      -0.37671357      -0.37683723      -0.37652097      -0.37666038      -0.37663855      -0.37603929      -0.37519348      -0.37561701      -0.37615832      -0.37706824      -0.37730790      -0.37730968
  11758.195        1.0439936      -0.37726745      -0.37757343      -0.37829283      -0.37888235      -0.37945596      -0.37965725      -0.37922967      -0.37915409      -0.37968456      -0.37836169      -0.37814771      -0.37829065      -0.37886203      -0.37939737      -0.37970628      -0.37956405
  11760.139        1.0897509      -0.38046813      -0.38077641      -0.38144670      -0.38160873      -0.38227086      -0.38234201      -0.38252044      -0.38231591      -0.38115386      -0.38151882      -0.38008124      -0.38131612      -0.38211732      -0.38272759      -0.38322492      -0.38272427
  11762.090        1.0935475      -0.38019086      -0.38036620      -0.38121487      -0.38141386      -0.38190647      -0.38191003      -0.38245253      -0.38208836      -0.38187879      -0.38125411      -0.38084376      -0.38100727      -0.38206918      -0.38256559      -0.38319066      -0.38252666
  11764.048        1.0868905      -0.38036455      -0.38078331      -0.38146904      -0.38193144      -0.38220455      -0.38236993      -0.38260475      -0.38240490      -0.38170380      -0.38184615      -0.38112126      -0.38122948      -0.38242622      -0.38319945      -0.38366168      -0.38344040
  11765.988        1.0818299      -0.38108470      -0.38144415      -0.38223435      -0.38253395      -0.38267640      -0.38288060      -0.38314424      -0.38277633      -0.38225531      -0.38265845      -0.38160249      -0.38222290      -0.38306122      -0.38403690      -0.38458854      -0.38470400
  11767.929        1.0752914      -0.38181011      -0.38207808      -0.38325160      -0.38312144      -0.38362033      -0.38347775      -0.38403959      -0.38340077      -0.38417814      -0.38340792      -0.38246804      -0.38306295      -0.38387937      -0.38492935      -0.38564101      -0.38554057
  11769.883        1.0681445      -0.38251675      -0.38281452      -0.38380209      -0.38381451      -0.38473091      -0.38454986      -0.38497025      -0.38409620      -0.38475652      -0.38396125      -0.38341303      -0.38368872      -0.38449241      -0.38586433      -0.38615891      -0.38632393
  11771.819        1.0645814      -0.38338865      -0.38383019      -0.38444166      -0.38461396      -0.38553027      -0.38542522      -0.38556559      -0.38509483      -0.38554295      -0.38493488      -0.38434536      -0.38450445      -0.38540558      -0.38659831      -0.38701123      -0.38698857
  11773.781        1.0641825      -0.38408589      -0.38460804      -0.38496825      -0.38545173      -0.38616631      -0.38613219      -0.38653829      -0.38603169      -0.38596417      -0.38589802      -0.38513568      -0.38530053      -0.38656922      -0.38784076      -0.38760033      -0.38783515
  11775.712        1.0585955      -0.38471965      -0.38529914      -0.38563752      -0.38619843      -0.38693595      -0.38695880      -0.38726878      -0.38671284      -0.38649915      -0.38661303      -0.38596928      -0.38624677      -0.38745887      -0.38845368      -0.38821995      -0.38885594
  11777.669        1.0526658      -0.38586024      -0.38628316      -0.38692373      -0.38721117      -0.38822960      -0.38787889      -0.38825309      -0.38761187      -0.38715616      -0.38742954      -0.38666431      -0.38745530      -0.38879126      -0.38943423      -0.38922040      -0.39004695
  11779.619        1.0513030      -0.38710728      -0.38754859      -0.38820240      -0.38826020      -0.38919754      -0.38901423      -0.38923155      -0.38911504      -0.38881778      -0.38863837      -0.38838910      -0.38889965      -0.38977750      -0.39058565      -0.39056889      -0.39121099
  11781.577        1.0541182      -0.38817009      -0.38842441      -0.38902059      -0.38939700      -0.38967975      -0.39003274      -0.39025734      -0.39024554      -0.38996194      -0.38973711      -0.38947482      -0.38978431      -0.39014105      -0.39103027      -0.39136551      -0.39183437
  11783.560        1.0547469      -0.38887900      -0.38962466      -0.38996222      -0.39030801      -0.39055057      -0.39102131      -0.39121354      -0.39073523      -0.39090440      -0.39040161      -0.39006040      -0.39029201      -0.39079812      -0.39157995      -0.39214571      -0.39271516
  11785.531        1.0516867      -0.38984160      -0.39048256      -0.39085532      -0.39120456      -0.39161787      -0.39178100      -0.39193215      -0.39140092      -0.39140462      -0.39108460      -0.39068450      -0.39089424      -0.39194363      -0.39235366      -0.39313706      -0.39320384
  11787.491        1.0473768      -0.39074768      -0.39076764      -0.39195427      -0.39174349      -0.39248436      -0.39235630      -0.39294786      -0.39232804      -0.39258800      -0.39187824      -0.39170952      -0.39166864      -0.39277558      -0.39291601      -0.39344837      -0.39371516
  11789.475        1.0338386      -0.39099071      -0.39163115      -0.39254798      -0.39197589      -0.39278184      -0.39286178      -0.39316378      -0.39289896      -0.39289291      -0.39266565      -0.39203731      -0.39207082      -0.39328368      -0.39372084      -0.39341610      -0.39385560
  11791.436        1.0183850      -0.39251514      -0.39319494      -0.39412808      -0.39420385      -0.39434228      -0.39452381      -0.39454639      -0.39450759      -0.39296638      -0.39418789      -0.39258681      -0.39383216      -0.39461489      -0.39501272      -0.39487755      -0.39549238
  11793.434        1.0492105      -0.39482056      -0.39565751      -0.39597992      -0.39584019      -0.39641676      -0.39617617      -0.39633677      -0.39686740      -0.39620889      -0.39594292      -0.39482597      -0.39581992      -0.39665481      -0.39708650      -0.39712664      -0.39768526
  11795.403        1.0615618      -0.39572820      -0.39626257      -0.39666782      -0.39673475      -0.39741976      -0.39739175      -0.39758430      -0.39774275      -0.39748450      -0.39684324      -0.39622614      -0.39634239      -0.39724662      -0.39769461      -0.39782224      -0.39809621
  11797.372        1.0665223      -0.39621927      -0.39684879      -0.39758250      -0.39762356      -0.39796683      -0.39821589      -0.39846997      -0.39849738      -0.39803804      -0.39766173      -0.39636987      -0.39676200      -0.39748562      -0.39845449      -0.39867012      -0.39844835
  11799.348        1.0707230      -0.39698313      -0.39774662      -0.39816449      -0.39809739      -0.39887084      -0.39895582      -0.39898216      -0.39926071      -0.39878131      -0.39804339      -0.39792140      -0.39741540      -0.39822807      -0.39909506      -0.39904702      -0.39916924
  11801.336        1.0684275      -0.39778465      -0.39874914      -0.39870847      -0.39929682      -0.39954752      -0.40002473      -0.39992547      -0.39989575      -0.39937575      -0.39845892      -0.39840427      -0.39847440      -0.39941527      -0.39937876      -0.39924229      -0.39992048
  11803.289        1.0687364      -0.39853419      -0.39927982      -0.39944944      -0.39993039      -0.40018791      -0.40059246      -0.40089185      -0.40049550      -0.40026353      -0.39939281      -0.39939503      -0.39892841      -0.39992359      -0.40004814      -0.39969612      -0.40042715
  11805.262        1.0695576      -0.39936926      -0.40005664      -0.40021038      -0.40038459      -0.40110638      -0.40155800      -0.40152456      -0.40110542      -0.40110266      -0.40060503      -0.39961210      -0.39932155      -0.40021431      -0.40076245      -0.40054804      -0.40112553
  11807.198        1.0652787      -0.40036765      -0.40069300      -0.40113974      -0.40093135      -0.40170772      -0.40143474      -0.40173632      -0.40199733      -0.40155890      -0.40126229      -0.40032360      -0.40011962      -0.40059330      -0.40128624      -0.40134461      -0.40174530
  11809.140        1.0674318      -0.40132165      -0.40183181      -0.40251391      -0.40232448      -0.40287247      -0.40351595      -0.40300831      -0.40359486      -0.40263373      -0.40217696      -0.40210193      -0.40151364      -0.40165138      -0.40223664      -0.40229742      -0.40294326
  11811.095        1.0853971      -0.40223255      -0.40331563      -0.40373942      -0.40393365      -0.40436277      -0.40445689      -0.40459387      -0.40492282      -0.40430587      -0.40347629      -0.40259146      -0.40299644      -0.40324239      -0.40366336      -0.40382529      -0.40426673
  11813.040        1.0915828      -0.40349184      -0.40402857      -0.40437691      -0.40473995      -0.40522490      -0.40553440      -0.40564064      -0.40568445      -0.40508851      -0.40440639      -0.40418615      -0.40404246      -0.40417162      -0.40465790      -0.40520729      -0.40496984
  11815.015        1.0914202      -0.40445139      -0.40452566      -0.40512832      -0.40540840      -0.40587294      -0.40615680      -0.40649998      -0.40659670      -0.40583211      -0.40528444      -0.40499078      -0.40464789      -0.40485679      -0.40530655      -0.40576624      -0.40551589
  11816.966        1.0915719      -0.40503328      -0.40526963      -0.40616558      -0.40629502      -0.40681733      -0.40693575      -0.40726645      -0.40710893      -0.40668876      -0.40600007      -0.40586373      -0.40518274      -0.40533081      -0.40627276      -0.40631086      -0.40639825
  11818.936        1.0887399      -0.40583600      -0.40624410      -0.40711185      -0.40722921      -0.40782275      -0.40771882      -0.40786383      -0.40785260      -0.40747057      -0.40682628      -0.40670725      -0.40590603      -0.40637276      -0.40735933      -0.40730679      -0.40724802
  11820.913        1.0860021      -0.40678404      -0.40725693      -0.40773879      -0.40810823      -0.40844726      -0.40863576      -0.40860996      -0.40862964      -0.40825062      -0.40771315      -0.40707018      -0.40682381      -0.40751014      -0.40803666      -0.40818122      -0.40820849
  11822.873        1.0822371      -0.40751259      -0.40803163      -0.40814783      -0.40903407      -0.40916684      -0.40957089      -0.40963177      -0.40957554      -0.40901150      -0.40861446      -0.40776472      -0.40751810      -0.40826801      -0.40905478      -0.40885411      -0.40947864
  11824.840        1.0778611      -0.40835219      -0.40874221      -0.40892292      -0.40968055      -0.41019668      -0.41057261      -0.41063863      -0.41059134      -0.40979799      -0.40946347      -0.40841982      -0.40813723      -0.40930764      -0.40987826      -0.40969327      -0.41016558
  11826.800        1.0743380      -0.40916082      -0.40944743      -0.41008385      -0.41064856      -0.41082442      -0.41112171      -0.41138906      -0.41127123      -0.41063845      -0.40996060      -0.40919208      -0.40927062      -0.41052903      -0.41069187      -0.41053769      -0.41085270
  11828.743        1.0665757      -0.40974959      -0.41034931      -0.41081949      -0.41161331      -0.41155846      -0.41190105      -0.41228927      -0.41205877      -0.41145452      -0.41088049      -0.40998934      -0.41021834      -0.41146662      -0.41171201      -0.41148100      -0.41175811
  11830.724        1.0608699      -0.41067498      -0.41137658      -0.41152760      -0.41242733      -0.41257052      -0.41249581      -0.41300249      -0.41279764      -0.41240521      -0.41179811      -0.41103242      -0.41108938      -0.41241533      -0.41247613      -0.41240299      -0.41272089
  11832.662        1.0558112      -0.41151507      -0.41212926      -0.41229343      -0.41317935      -0.41353749      -0.41337835      -0.41352710      -0.41358603      -0.41338421      -0.41247328      -0.41231449      -0.41187714      -0.41297297      -0.41315336      -0.41341013      -0.41391874
  11834.638        1.0499315      -0.41210226      -0.41284197      -0.41303765      -0.41407954      -0.41428551      -0.41441115      -0.41440283      -0.41435562      -0.41423528      -0.41334462      -0.41280098      -0.41259440      -0.41361938      -0.41418988      -0.41461152      -0.41497183
  11836.577        1.0471707      -0.41279654      -0.41377638      -0.41388007      -0.41500538      -0.41486716      -0.41506027      -0.41532707      -0.41515191      -0.41476249      -0.41370081      -0.41383242      -0.41339054      -0.41468698      -0.41544245      -0.41547461      -0.41565772
  11838.536        1.0441771      -0.41371864      -0.41439108      -0.41464506      -0.41538927      -0.41544796      -0.41595957      -0.41584278      -0.41596302      -0.41552474      -0.41468081      -0.41479133      -0.41420070      -0.41555364      -0.41653721      -0.41617399      -0.41621066
  11840.508        1.0418579      -0.41440157      -0.41519757      -0.41548453      -0.41612114      -0.41622877      -0.41695279      -0.41650930      -0.41670937      -0.41654309      -0.41589062      -0.41503562      -0.41497256      -0.41614691      -0.41707777      -0.41718632      -0.41733424
  11842.474        1.0381455      -0.41504965      -0.41602037      -0.41615921      -0.41719798      -0.41740867      -0.41758848      -0.41754777      -0.41745127      -0.41735353      -0.41661304      -0.41582949      -0.41600705      -0.41711165      -0.41775642      -0.41798437      -0.41852025
  11844.434        1.0374588      -0.41589301      -0.41632980      -0.41713594      -0.41776106      -0.41827234      -0.41855360      -0.41821116      -0.41822802      -0.41818405      -0.41765290      -0.41681294      -0.41682616      -0.41811408      -0.41875459      -0.41860686      -0.41897182
  11846.390        1.0341703      -0.41669655      -0.41709133      -0.41799595      -0.41840477      -0.41871056      -0.41900570      -0.41888004      -0.41917886      -0.41887857      -0.41848927      -0.41761026      -0.41743553      -0.41889896      -0.41934696      -0.41958736      -0.41993973
  11848.333        1.0334059      -0.41775598      -0.41830817      -0.41898077      -0.41917043      -0.41930041      -0.42001753      -0.41986977      -0.42006255      -0.41939206      -0.41923256      -0.41824237      -0.41825561      -0.41981820      -0.42020771      -0.42034620      -0.42059306
  11850.307        1.0296014      -0.41861884      -0.41893643      -0.41988005      -0.41989620      -0.41982825      -0.42061338      -0.42086736      -0.42049363      -0.42026275      -0.41970841      -0.41892429      -0.41933073      -0.42042111      -0.42109567      -0.42103895      -0.42114977
  11852.259        1.0240748      -0.41896257      -0.41933651      -0.42029413      -0.42056177      -0.42053511      -0.42102176      -0.42138512      -0.42094096      -0.42097286      -0.42068941      -0.41954968      -0.42007575      -0.42094665      -0.42172903      -0.42176573      -0.42191949
  11854.229        1.0128734      -0.41945397      -0.41982659      -0.42073554      -0.42074447      -0.42116187      -0.42145828      -0.42167102      -0.42137575      -0.42134282      -0.42050927      -0.41977417      -0.42072855      -0.42131546      -0.42208078      -0.42251720      -0.42236919
  11856.188       0.98944879      -0.42024480      -0.42058117      -0.42124481      -0.42119391      -0.42126949      -0.42174942      -0.42210539      -0.42188431      -0.42223369      -0.42091694      -0.42048595      -0.42103232      -0.42202770      -0.42265358      -0.42320644      -0.42311208
  11858.165       0.98000151      -0.42198518      -0.42235296      -0.42304725      -0.42315856      -0.42323401      -0.42363646      -0.42388326      -0.42376263      -0.42394407      -0.42313370      -0.42266835      -0.42253774      -0.42389966      -0.42454166      -0.42484111      -0.42510199
  11859.169       0.99765087      -0.42336640      -0.42353960      -0.42450279      -0.42456004      -0.42505417      -0.42547117      -0.42536155      -0.42526230      -0.42504376      -0.42430276      -0.42446082      -0.42437780      -0.42524495      -0.42600581      -0.42645175      -0.42661584
  11861.141        1.0387238      -0.42494297      -0.42539079      -0.42602426      -0.42650348      -0.42633012      -0.42660910      -0.42696113      -0.42646305      -0.42617672      -0.42648020      -0.42559462      -0.42564005      -0.42672143      -0.42719111      -0.42754670      -0.42798514
  11863.127        1.0330499      -0.42600965      -0.42671564      -0.42744487      -0.42779135      -0.42835657      -0.42842480      -0.42819879      -0.42846975      -0.42827556      -0.42772384      -0.42683348      -0.42752345      -0.42839439      -0.42919928      -0.42853643      -0.42926618
  11864.132        1.0317051      -0.42683701      -0.42731969      -0.42783344      -0.42842626      -0.42892064      -0.42880837      -0.42851075      -0.42892424      -0.42865034      -0.42790731      -0.42734291      -0.42788482      -0.42881624      -0.42951507      -0.42919707      -0.42983228
  11866.124        1.0352770      -0.42762381      -0.42778710      -0.42827128      -0.42854827      -0.42928409      -0.42916999      -0.42901820      -0.42925756      -0.42896697      -0.42849961      -0.42784647      -0.42830177      -0.42909122      -0.42976420      -0.42988002      -0.43016866
  11868.099        1.0411436      -0.42769608      -0.42796096      -0.42843252      -0.42856998      -0.42933401      -0.42972188      -0.42972715      -0.42964676      -0.42921821      -0.42893880      -0.42797563      -0.42860307      -0.42934581      -0.43017976      -0.43019594      -0.43040939
  11870.081        1.0408011      -0.42824513      -0.42886219      -0.42910764      -0.42968960      -0.42972501      -0.43082171      -0.42977114      -0.43051670      -0.42996869      -0.42997802      -0.42864807      -0.42936141      -0.43019743      -0.43105146      -0.43100980      -0.43136742
  11872.045        1.0409913      -0.42914441      -0.42979358      -0.43023744      -0.43087885      -0.43086444      -0.43158950      -0.43160227      -0.43110806      -0.43089585      -0.43018546      -0.42974910      -0.43020859      -0.43104481      -0.43185187      -0.43184282      -0.43219206
  11874.009        1.0425784      -0.42995452      -0.43068337      -0.43125712      -0.43167999      -0.43181537      -0.43230330      -0.43201555      -0.43154427      -0.43195026      -0.43097145      -0.43082224      -0.43107900      -0.43178025      -0.43227757      -0.43287993      -0.43289969
  11875.998        1.0425377      -0.43067534      -0.43151107      -0.43183666      -0.43232089      -0.43241136      -0.43285268      -0.43261506      -0.43219866      -0.43226940      -0.43230391      -0.43168804      -0.43134366      -0.43251228      -0.43292413      -0.43385869      -0.43393962
  11877.976        1.0438175      -0.43193015      -0.43168648      -0.43249427      -0.43277725      -0.43313106      -0.43366867      -0.43362951      -0.43327442      -0.43347804      -0.43277919      -0.43243191      -0.43304020      -0.43341581      -0.43426397      -0.43415411      -0.43453693
  11878.978        1.0443048      -0.43225684      -0.43223383      -0.43299853      -0.43304248      -0.43350847      -0.43423165      -0.43373432      -0.43391486      -0.43383356      -0.43313586      -0.43283655      -0.43300777      -0.43360691      -0.43460399      -0.43459150      -0.43459421
  11879.980        1.0448413      -0.43259827      -0.43280406      -0.43371528      -0.43389379      -0.43398185      -0.43455975      -0.43387440      -0.43442214      -0.43418176      -0.43349578      -0.43319766      -0.43299781      -0.43436756      -0.43490214      -0.43502951      -0.43483388
  11881.966        1.0466026      -0.43312315      -0.43363659      -0.43466712      -0.43496917      -0.43499529      -0.43552873      -0.43551061      -0.43524509      -0.43474268      -0.43448974      -0.43394812      -0.43392554      -0.43508238      -0.43531483      -0.43582911      -0.43565438
  11883.940        1.0473987      -0.43417294      -0.43471580      -0.43513813      -0.43577298      -0.43606779      -0.43643606      -0.43621306      -0.43602018      -0.43613338      -0.43529960      -0.43450551      -0.43505071      -0.43587916      -0.43634922      -0.43654653      -0.43647223
  11885.926        1.0482820      -0.43528707      -0.43543530      -0.43572681      -0.43697427      -0.43638680      -0.43681837      -0.43662891      -0.43711657      -0.43652666      -0.43581020      -0.43539583      -0.43554865      -0.43663887      -0.43679063      -0.43734658      -0.43730052
  11887.914        1.0495599      -0.43621328      -0.43608666      -0.43707333      -0.43774939      -0.43719255      -0.43746445      -0.43745422      -0.43795867      -0.43729908      -0.43696497      -0.43634894      -0.43644574      -0.43699456      -0.43783751      -0.43806328      -0.43840530
  11889.884        1.0499120      -0.43676436      -0.43734728      -0.43779165      -0.43834011      -0.43822655      -0.43870296      -0.43831221      -0.43829640      -0.43810912      -0.43820738      -0.43643454      -0.43687822      -0.43836759      -0.43873561      -0.43910614      -0.43894806
  11890.887        1.0509063      -0.43722368      -0.43782993      -0.43825255      -0.43869750      -0.43878275      -0.43922784      -0.43890590      -0.43878711      -0.43856410      -0.43813501      -0.43706295      -0.43718579      -0.43883694      -0.43909857      -0.43982623      -0.43934902
  11892.870        1.0501267      -0.43776134      -0.43865175      -0.43921567      -0.43975730      -0.43965255      -0.44050482      -0.43982238      -0.44012798      -0.43956056      -0.43917947      -0.43790806      -0.43861021      -0.43981504      -0.43939569      -0.44007037      -0.44027507
  11894.848        1.0494580      -0.43862739      -0.43948616      -0.43994773      -0.44071807      -0.44041471      -0.44114243      -0.44068491      -0.44067012      -0.44021887      -0.44013378      -0.43911835      -0.43928949      -0.44005469      -0.44010498      -0.44115422      -0.44114035
  11896.845        1.0471234      -0.43948720      -0.44058871      -0.44095047      -0.44151058      -0.44139014      -0.44200918      -0.44164577      -0.44145710      -0.44092209      -0.44049033      -0.44006096      -0.44030003      -0.44151725      -0.44149302      -0.44168601      -0.44185886
  11898.829        1.0454895      -0.44076586      -0.44150205      -0.44177967      -0.44235303      -0.44224852      -0.44285616      -0.44240618      -0.44264592      -0.44188685      -0.44182418      -0.44070741      -0.44086560      -0.44221148      -0.44204213      -0.44224762      -0.44245290
  11899.835        1.0438384      -0.44064351      -0.44198279      -0.44212911      -0.44270972      -0.44257364      -0.44302226      -0.44268293      -0.44335203      -0.44262609      -0.44233357      -0.44115339      -0.44133973      -0.44265717      -0.44278731      -0.44267521      -0.44270581
  11900.852        1.0424750      -0.44145333      -0.44204017      -0.44234763      -0.44311372      -0.44275041      -0.44319318      -0.44344504      -0.44336696      -0.44289130      -0.44282709      -0.44161546      -0.44205236      -0.44308938      -0.44307670      -0.44347833      -0.44381868
  11902.851        1.0387620      -0.44202440      -0.44339402      -0.44331438      -0.44411102      -0.44383297      -0.44425596      -0.44441097      -0.44433416      -0.44375673      -0.44322475      -0.44303172      -0.44314338      -0.44375895      -0.44403539      -0.44431668      -0.44467284
  11904.851        1.0334735      -0.44350876      -0.44410636      -0.44462351      -0.44495439      -0.44495695      -0.44523469      -0.44509186      -0.44529583      -0.44482381      -0.44435421      -0.44388712      -0.44358900      -0.44463483      -0.44491820      -0.44497264      -0.44524421
  11905.863        1.0312631      -0.44395946      -0.44437321      -0.44498362      -0.44550354      -0.44547169      -0.44560219      -0.44571438      -0.44572875      -0.44529514      -0.44471174      -0.44419371      -0.44420723      -0.44531420      -0.44527017      -0.44541519      -0.44569481
  11907.864        1.0267796      -0.44495930      -0.44461334      -0.44542459      -0.44624429      -0.44625922      -0.44630565      -0.44673713      -0.44636133      -0.44593523      -0.44593652      -0.44529127      -0.44504889      -0.44606348      -0.44613673      -0.44639825      -0.44710758
  11909.853        1.0228840      -0.44513235      -0.44634703      -0.44645712      -0.44687342      -0.44728678      -0.44728196      -0.44755778      -0.44700765      -0.44655609      -0.44667998      -0.44606319      -0.44593904      -0.44679070      -0.44709304      -0.44769432      -0.44779147
  11910.859        1.0200487      -0.44577033      -0.44678095      -0.44700913      -0.44724235      -0.44754071      -0.44782407      -0.44801484      -0.44761546      -0.44708083      -0.44694324      -0.44633356      -0.44635596      -0.44723234      -0.44742877      -0.44847263      -0.44816956
  11911.867        1.0177826      -0.44645612      -0.44714356      -0.44742095      -0.44777500      -0.44788032      -0.44836461      -0.44843776      -0.44824470      -0.44755751      -0.44724826      -0.44692977      -0.44720356      -0.44768214      -0.44781266      -0.44856636      -0.44881258
  11912.880        1.0160568      -0.44693942      -0.44712090      -0.44783256      -0.44829272      -0.44836518      -0.44882059      -0.44861113      -0.44868166      -0.44802951      -0.44755818      -0.44721662      -0.44713042      -0.44833349      -0.44820787      -0.44862759      -0.44944520
  11913.881        1.0138009      -0.44729172      -0.44760319      -0.44818755      -0.44866752      -0.44885075      -0.44925982      -0.44877089      -0.44904928      -0.44844698      -0.44797828      -0.44747142      -0.44750382      -0.44826705      -0.44888874      -0.44968542      -0.44965176
  11914.884        1.0125457      -0.44764073      -0.44813270      -0.44855729      -0.44940346      -0.44939623      -0.44952104      -0.44935509      -0.44921284      -0.44940360      -0.44840702      -0.44802688      -0.44807339      -0.44884426      -0.44962145      -0.45002108      -0.44966489
  11915.897        1.0112308      -0.44787915      -0.44870878      -0.44916243      -0.44981176      -0.44968114      -0.45018155      -0.44995428      -0.44937105      -0.44987961      -0.44887071      -0.44877522      -0.44847127      -0.44945882      -0.45004387      -0.45034252      -0.45004708
  11916.911        1.0085871      -0.44811524      -0.44878118      -0.44964086      -0.45022649      -0.45042380      -0.45050228      -0.45066564      -0.45009986      -0.45037510      -0.44933645      -0.44881522      -0.44886253      -0.44965854      -0.45042074      -0.45060128      -0.45096641
  11917.926        1.0080342      -0.44833995      -0.44923839      -0.44996633      -0.45055771      -0.45066777      -0.45084627      -0.45089852      -0.45094103      -0.45092593      -0.44969744      -0.45001613      -0.44952304      -0.45039888      -0.45053925      -0.45116722      -0.45129738
  11918.928        1.0075168      -0.44995600      -0.44963236      -0.45030104      -0.45088650      -0.45086345      -0.45106389      -0.45136730      -0.45153931      -0.45134141      -0.45050441      -0.45004357      -0.44997391      -0.45065277      -0.45150814      -0.45139692      -0.45182486
  11919.937        1.0064891      -0.45008618      -0.45018646      -0.45052445      -0.45122718      -0.45141902      -0.45199771      -0.45166036      -0.45162972      -0.45190107      -0.45130024      -0.45057660      -0.45068071      -0.45103447      -0.45163050      -0.45164355      -0.45235021
  11921.936        1.0055229      -0.45063280      -0.45143211      -0.45179062      -0.45241978      -0.45226243      -0.45266040      -0.45282037      -0.45304947      -0.45303512      -0.45178008      -0.45173536      -0.45161961      -0.45198770      -0.45234648      -0.45284879      -0.45294506
  11922.951        1.0049461      -0.45107758      -0.45139498      -0.45188957      -0.45282733      -0.45279435      -0.45274777      -0.45300085      -0.45363697      -0.45273573      -0.45281627      -0.45198315      -0.45157892      -0.45260903      -0.45281585      -0.45344231      -0.45384861
  11923.954        1.0050411      -0.45114285      -0.45184042      -0.45252899      -0.45315271      -0.45367507      -0.45358064      -0.45324957      -0.45394170      -0.45319696      -0.45323455      -0.45235539      -0.45234649      -0.45268831      -0.45363981      -0.45373566      -0.45411897
  11924.957        1.0043278      -0.45191072      -0.45236583      -0.45286176      -0.45337121      -0.45371501      -0.45397054      -0.45385599      -0.45477655      -0.45366851      -0.45337977      -0.45271701      -0.45258497      -0.45321741      -0.45396554      -0.45403483      -0.45400401
  11925.961        1.0037050      -0.45266430      -0.45269647      -0.45361452      -0.45425990      -0.45407071      -0.45379479      -0.45446474      -0.45464292      -0.45420515      -0.45352872      -0.45307760      -0.45286962      -0.45368532      -0.45452745      -0.45449567      -0.45466601
  11926.965        1.0039487      -0.45286413      -0.45308969      -0.45432106      -0.45447025      -0.45444849      -0.45424193      -0.45524280      -0.45446149      -0.45442657      -0.45392797      -0.45330886      -0.45330546      -0.45475115      -0.45514231      -0.45494303      -0.45528800
  11927.975        1.0042207      -0.45307644      -0.45342192      -0.45456894      -0.45441706      -0.45510338      -0.45474904      -0.45523580      -0.45507551      -0.45467930      -0.45429419      -0.45387739      -0.45357291      -0.45529344      -0.45548607      -0.45504020      -0.45541854
  11929.964        1.0044658      -0.45406702      -0.45487041      -0.45504218      -0.45553955      -0.45582626      -0.45557322      -0.45623133      -0.45636594      -0.45592452      -0.45510606      -0.45436192      -0.45418768      -0.45620449      -0.45594200      -0.45667374      -0.45617548
  11931.967        1.0028800      -0.45484882      -0.45526607      -0.45607443      -0.45636916      -0.45636981      -0.45695163      -0.45754242      -0.45647841      -0.45632523      -0.45568407      -0.45568701      -0.45453763      -0.45680209      -0.45646866      -0.45738593      -0.45695891
  11932.978        1.0027795      -0.45578323      -0.45582668      -0.45625756      -0.45660095      -0.45702657      -0.45659012      -0.45767864      -0.45713247      -0.45648342      -0.45632983      -0.45578524      -0.45576319      -0.45727313      -0.45694527      -0.45757423      -0.45796696
  11934.975        1.0038323      -0.45653249      -0.45635135      -0.45680986      -0.45732654      -0.45776425      -0.45807011      -0.45797454      -0.45833347      -0.45772825      -0.45697952      -0.45639736      -0.45661623      -0.45776668      -0.45853911      -0.45816122      -0.45826318
  11936.973        1.0030862      -0.45645932      -0.45759601      -0.45777465      -0.45807692      -0.45888781      -0.45895742      -0.45899692      -0.45864163      -0.45837454      -0.45763326      -0.45748199      -0.45735196      -0.45906308      -0.45935486      -0.45954927      -0.45921823
  11937.990        1.0024430      -0.45711739      -0.45809548      -0.45797190      -0.45866955      -0.45870081      -0.45966851      -0.45959715      -0.45937250      -0.45879713      -0.45832384      -0.45770892      -0.45784471      -0.45926283      -0.46009875      -0.45982044      -0.45981407
  11938.996        1.0018325      -0.45779617      -0.45855739      -0.45874799      -0.45910905      -0.45943376      -0.46036030      -0.45951703      -0.46009645      -0.45931756      -0.45851674      -0.45812331      -0.45852207      -0.45928982      -0.45988524      -0.45991495      -0.46012257
  11939.996        1.0020012      -0.45833273      -0.45855492      -0.45851774      -0.45918123      -0.45964808      -0.46011845      -0.46044201      -0.45993529      -0.45979264      -0.45891146      -0.45868543      -0.45865300      -0.45973086      -0.46053160      -0.46042119      -0.46037923
  11941.996        1.0008952      -0.45903472      -0.45961574      -0.46034374      -0.46059115      -0.46042563      -0.46121234      -0.46108139      -0.46083647      -0.46054002      -0.45995493      -0.45986488      -0.45992587      -0.46043575      -0.46130654      -0.46087715      -0.46106958
  11943.014        1.0000744      -0.45954290      -0.46013615      -0.46074301      -0.46098494      -0.46090299      -0.46112985      -0.46166097      -0.46159020      -0.46139313      -0.46047635      -0.46008539      -0.46034672      -0.46078319      -0.46220517      -0.46185697      -0.46163703
  11944.027       0.99918748      -0.45996299      -0.46020841      -0.46070397      -0.46144759      -0.46140339      -0.46189769      -0.46181535      -0.46177186      -0.46129730      -0.46088942      -0.46037629      -0.46053170      -0.46157700      -0.46225535      -0.46224560      -0.46214266
  11946.022       0.99633299      -0.46043341      -0.46158189      -0.46179178      -0.46211478      -0.46242761      -0.46260849      -0.46282574      -0.46292305      -0.46275356      -0.46212169      -0.46122305      -0.46159656      -0.46265055      -0.46327690      -0.46309235      -0.46289620
  11948.042       0.99574164      -0.46157112      -0.46225551      -0.46269108      -0.46315007      -0.46340585      -0.46358723      -0.46348961      -0.46370160      -0.46328222      -0.46285874      -0.46250347      -0.46250598      -0.46346182      -0.46405142      -0.46430807      -0.46412596
  11950.045       0.99456928      -0.46292698      -0.46285150      -0.46370138      -0.46376304      -0.46430743      -0.46443936      -0.46415840      -0.46451687      -0.46376164      -0.46389366      -0.46300770      -0.46352487      -0.46417961      -0.46451116      -0.46482755      -0.46503416
  11951.053       0.99341590      -0.46335629      -0.46368909      -0.46383055      -0.46435573      -0.46470273      -0.46468741      -0.46479450      -0.46505378      -0.46446759      -0.46427694      -0.46364195      -0.46385613      -0.46455129      -0.46506211      -0.46540891      -0.46542035
  11952.061       0.99089627      -0.46374849      -0.46401625      -0.46452481      -0.46520088      -0.46509506      -0.46493195      -0.46547721      -0.46555941      -0.46524687      -0.46458922      -0.46408261      -0.46408510      -0.46504618      -0.46545060      -0.46598516      -0.46581061
  11953.074       0.98919828      -0.46425079      -0.46425107      -0.46489272      -0.46502734      -0.46566880      -0.46528360      -0.46605291      -0.46564195      -0.46548781      -0.46505212      -0.46445778      -0.46458642      -0.46556061      -0.46578419      -0.46643066      -0.46624415
  11954.089       0.99008463      -0.46476152      -0.46470224      -0.46465898      -0.46573746      -0.46625048      -0.46608393      -0.46662461      -0.46607764      -0.46567754      -0.46553138      -0.46464985      -0.46511427      -0.46595134      -0.46623826      -0.46687179      -0.46661312
  11955.097       0.98908801      -0.46521944      -0.46517346      -0.46587716      -0.46648099      -0.46651251      -0.46663370      -0.46678499      -0.46602710      -0.46615747      -0.46604935      -0.46497392      -0.46564092      -0.46631739      -0.46713904      -0.46711289      -0.46693224
  11956.106       0.98887412      -0.46555525      -0.46557281      -0.46633528      -0.46671480      -0.46647287      -0.46731890      -0.46742451      -0.46656421      -0.46684463      -0.46633517      -0.46600500      -0.46616825      -0.46644877      -0.46719868      -0.46754630      -0.46768948
  11958.111       0.98746432      -0.46626844      -0.46625929      -0.46712289      -0.46711165      -0.46762543      -0.46771171      -0.46825077      -0.46759740      -0.46729260      -0.46697714      -0.46657652      -0.46664490      -0.46805813      -0.46773390      -0.46861255      -0.46804423
  11959.121       0.98839143      -0.46665753      -0.46694886      -0.46746246      -0.46753300      -0.46757033      -0.46854689      -0.46871197      -0.46808460      -0.46814101      -0.46799802      -0.46689709      -0.46693673      -0.46825264      -0.46831433      -0.46876160      -0.46858855
  11960.142       0.98814036      -0.46752209      -0.46723098      -0.46787165      -0.46823629      -0.46801726      -0.46879003      -0.46888409      -0.46842310      -0.46799353      -0.46734699      -0.46723717      -0.46726570      -0.46858369      -0.46869862      -0.46891223      -0.46913002
  11961.151       0.98784228      -0.46765848      -0.46748469      -0.46835030      -0.46873750      -0.46921266      -0.46934651      -0.46892740      -0.46875339      -0.46893317      -0.46793397      -0.46734452      -0.46771876      -0.46857788      -0.46940434      -0.46911210      -0.46939539
  11962.161       0.98818229      -0.46830179      -0.46819058      -0.46847478      -0.46905415      -0.46865319      -0.46970802      -0.46934562      -0.46898740      -0.46926411      -0.46857669      -0.46756156      -0.46858829      -0.46910914      -0.46962403      -0.46963228      -0.46961101
  11963.171       0.98954444      -0.46860085      -0.46849547      -0.46863093      -0.46936549      -0.46936768      -0.47005454      -0.46982398      -0.46965633      -0.46940601      -0.46887661      -0.46832080      -0.46894612      -0.46971603      -0.46978638      -0.47013034      -0.47008730
  11964.187       0.98910374      -0.46889610      -0.46878378      -0.46933509      -0.46995315      -0.47005993      -0.47037683      -0.47056415      -0.46979790      -0.46953907      -0.46916884      -0.46880353      -0.46930508      -0.47016218      -0.47062098      -0.47035114      -0.47056017
  11965.203       0.98904705      -0.46888931      -0.46914267      -0.46977977      -0.47044289      -0.47005205      -0.47038173      -0.47029723      -0.47019346      -0.47006513      -0.46955983      -0.46869448      -0.46962005      -0.47050250      -0.47054428      -0.47147713      -0.47116809
  11966.208       0.98930320      -0.46905764      -0.46953649      -0.47041412      -0.47083286      -0.47070778      -0.47141299      -0.47110925      -0.47048521      -0.47053360      -0.46969811      -0.46953467      -0.46970108      -0.47063462      -0.47071802      -0.47203188      -0.47164454
  11967.212       0.98993449      -0.46953703      -0.46999565      -0.47056033      -0.47090290      -0.47116135      -0.47157073      -0.47146945      -0.47123972      -0.47113239      -0.47044184      -0.46981101      -0.47032247      -0.47123914      -0.47135650      -0.47198442      -0.47194109
  11968.216       0.99053349      -0.47002202      -0.47045721      -0.47076705      -0.47096384      -0.47148973      -0.47210585      -0.47182830      -0.47170916      -0.47173928      -0.47119044      -0.47064635      -0.47031694      -0.47192436      -0.47212024      -0.47238996      -0.47224133
  11969.221       0.99058598      -0.47087382      -0.47060162      -0.47176720      -0.47144466      -0.47232414      -0.47256406      -0.47245989      -0.47217883      -0.47180549      -0.47189622      -0.47131599      -0.47117814      -0.47234013      -0.47289264      -0.47279008      -0.47268427
  11970.232       0.99022534      -0.47149356      -0.47131424      -0.47182790      -0.47217475      -0.47190753      -0.47264015      -0.47233900      -0.47259263      -0.47228367      -0.47186024      -0.47149333      -0.47134780      -0.47271871      -0.47327111      -0.47309812      -0.47328883
  11972.217       0.98938311      -0.47189662      -0.47172207      -0.47271755      -0.47294515      -0.47316700      -0.47363950      -0.47344969      -0.47359717      -0.47341488      -0.47274664      -0.47240508      -0.47257129      -0.47340821      -0.47382356      -0.47399505      -0.47397953
  11974.202       0.98963091      -0.47231369      -0.47278391      -0.47375118      -0.47362839      -0.47404832      -0.47454698      -0.47414798      -0.47361078      -0.47412837      -0.47350261      -0.47316519      -0.47325572      -0.47435078      -0.47462615      -0.47507214      -0.47456211
  11975.221       0.98921161      -0.47341605      -0.47380394      -0.47415601      -0.47408878      -0.47472280      -0.47523113      -0.47483096      -0.47459192      -0.47464281      -0.47386214      -0.47348053      -0.47314640      -0.47478656      -0.47509592      -0.47514261      -0.47489007
  11976.227       0.98925224      -0.47373021      -0.47403523      -0.47439417      -0.47447166      -0.47521299      -0.47541708      -0.47480457      -0.47462151      -0.47479671      -0.47471920      -0.47386675      -0.47395776      -0.47523793      -0.47578205      -0.47563330      -0.47512531
  11977.232       0.98848098      -0.47374962      -0.47399546      -0.47455824      -0.47532251      -0.47550910      -0.47573826      -0.47598089      -0.47518445      -0.47486026      -0.47461886      -0.47452773      -0.47485310      -0.47511724      -0.47605473      -0.47624140      -0.47535933
  11979.239       0.98677066      -0.47491333      -0.47511474      -0.47569332      -0.47568597      -0.47628501      -0.47655118      -0.47686920      -0.47631966      -0.47616361      -0.47550409      -0.47528450      -0.47512064      -0.47613832      -0.47676410      -0.47687651      -0.47690000
  11980.276       0.98818716      -0.47530629      -0.47526174      -0.47596939      -0.47621463      -0.47645905      -0.47673413      -0.47710800      -0.47687590      -0.47666173      -0.47613272      -0.47527284      -0.47534917      -0.47665283      -0.47693813      -0.47703423      -0.47736123
  11981.301       0.98731857      -0.47556657      -0.47628671      -0.47621588      -0.47662216      -0.47726105      -0.47734288      -0.47724184      -0.47667588      -0.47734127      -0.47614277      -0.47563966      -0.47661805      -0.47709836      -0.47744422      -0.47768289      -0.47746292
  11982.302       0.98747115      -0.47577512      -0.47657022      -0.47737686      -0.47694500      -0.47731631      -0.47746866      -0.47759563      -0.47719468      -0.47752475      -0.47660024      -0.47668671      -0.47636870      -0.47767709      -0.47819831      -0.47803021      -0.47795464
  11983.303       0.98660509      -0.47652557      -0.47693148      -0.47765720      -0.47780231      -0.47811402      -0.47825449      -0.47830563      -0.47773110      -0.47803583      -0.47709992      -0.47691342      -0.47669686      -0.47785216      -0.47858696      -0.47843598      -0.47792762
  11984.323       0.98630519      -0.47698963      -0.47730260      -0.47798258      -0.47822642      -0.47897602      -0.47876020      -0.47902527      -0.47827731      -0.47860426      -0.47760905      -0.47750506      -0.47706266      -0.47840516      -0.47906456      -0.47884455      -0.47879304
  11985.354       0.98523986      -0.47755621      -0.47768087      -0.47855021      -0.47884633      -0.47996928      -0.47947186      -0.47931402      -0.47881777      -0.47905383      -0.47812718      -0.47824670      -0.47802983      -0.47907135      -0.47954720      -0.47919050      -0.47935417
  11986.356       0.98577404      -0.47798585      -0.47837375      -0.47865007      -0.47876991      -0.47958622      -0.47969824      -0.48002570      -0.47937637      -0.47973869      -0.47837108      -0.47840351      -0.47830922      -0.47922543      -0.47949672      -0.48003316      -0.47999141
  11987.357       0.98553929      -0.47835874      -0.47899059      -0.47926638      -0.47943208      -0.48027697      -0.47992852      -0.47992147      -0.47953919      -0.47994348      -0.47942697      -0.47856750      -0.47864949      -0.47970450      -0.48014242      -0.48005758      -0.48046447
  11988.359       0.98581013      -0.47865623      -0.47915301      -0.47954572      -0.47986156      -0.48058642      -0.48043689      -0.48072408      -0.48019763      -0.48009953      -0.47989587      -0.47901178      -0.47909027      -0.48062902      -0.48067048      -0.48058615      -0.48037237
  11989.367       0.98496992      -0.47916389      -0.47935791      -0.47984540      -0.48068236      -0.48134525      -0.48109195      -0.48105534      -0.48056846      -0.48075762      -0.48038751      -0.47950718      -0.47953717      -0.48079628      -0.48117773      -0.48111017      -0.48132161
  11990.388       0.98440129      -0.47959712      -0.47995256      -0.48057437      -0.48088320      -0.48167825      -0.48127410      -0.48177397      -0.48093652      -0.48103046      -0.48055026      -0.48044789      -0.48022230      -0.48093434      -0.48169275      -0.48150785      -0.48141497
  11991.403       0.98307206      -0.47977145      -0.48035673      -0.48080811      -0.48149796      -0.48196183      -0.48171274      -0.48204424      -0.48178681      -0.48148792      -0.48074727      -0.48027140      -0.48055976      -0.48138925      -0.48210775      -0.48204709      -0.48223041
  11992.417       0.98338901      -0.48071082      -0.48100395      -0.48102861      -0.48177435      -0.48218044      -0.48235297      -0.48256670      -0.48205564      -0.48175348      -0.48116083      -0.48086028      -0.48118659      -0.48187237      -0.48254864      -0.48234474      -0.48291461
  11993.426       0.98187366      -0.48084215      -0.48150494      -0.48171268      -0.48270550      -0.48276356      -0.48293117      -0.48306666      -0.48256168      -0.48200405      -0.48193170      -0.48159236      -0.48181845      -0.48231231      -0.48299115      -0.48274188      -0.48322011
  11994.441       0.97999850      -0.48096810      -0.48200399      -0.48242059      -0.48276951      -0.48335815      -0.48346702      -0.48329716      -0.48308010      -0.48294206      -0.48273348      -0.48239949      -0.48205454      -0.48275012      -0.48307353      -0.48316775      -0.48354380
  11995.462       0.98027959      -0.48179160      -0.48227125      -0.48271851      -0.48377524      -0.48409403      -0.48348485      -0.48406338      -0.48375665      -0.48321078      -0.48290088      -0.48236476      -0.48245381      -0.48303127      -0.48360016      -0.48386970      -0.48412789
  11996.478       0.97876246      -0.48222930      -0.48293535      -0.48308080      -0.48393391      -0.48391176      -0.48438284      -0.48419740      -0.48314999      -0.48388578      -0.48332980      -0.48265263      -0.48285204      -0.48346596      -0.48428015      -0.48433531      -0.48477253
  11997.494       0.97783620      -0.48281235      -0.48359327      -0.48370530      -0.48409308      -0.48447333      -0.48426671      -0.48449797      -0.48449762      -0.48427130      -0.48344404      -0.48308256      -0.48354184      -0.48417086      -0.48453259      -0.48473183      -0.48467932
  11998.497       0.97647911      -0.48304918      -0.48406299      -0.48429003      -0.48470520      -0.48500338      -0.48481204      -0.48541448      -0.48441032      -0.48464947      -0.48378664      -0.48351544      -0.48387787      -0.48483291      -0.48523666      -0.48511510      -0.48560929
  11999.507       0.97521313      -0.48352269      -0.48387048      -0.48464091      -0.48472946      -0.48523832      -0.48487627      -0.48579436      -0.48540321      -0.48537557      -0.48417766      -0.48422227      -0.48419557      -0.48457363      -0.48540075      -0.48541390      -0.48566090
  12000.529       0.97382912      -0.48421588      -0.48479295      -0.48500193      -0.48519071      -0.48584313      -0.48570979      -0.48597916      -0.48589567      -0.48564549      -0.48496163      -0.48474405      -0.48455905      -0.48596731      -0.48577189      -0.48566421      -0.48572821
  12001.558       0.97079009      -0.48481889      -0.48532859      -0.48555468      -0.48599920      -0.48572943      -0.48644413      -0.48626962      -0.48604221      -0.48649971      -0.48506240      -0.48483595      -0.48548742      -0.48589735      -0.48654590      -0.48684766      -0.48596094
  12002.575       0.97094671      -0.48480674      -0.48539722      -0.48604681      -0.48587682      -0.48684189      -0.48673533      -0.48638441      -0.48655273      -0.48613439      -0.48548490      -0.48556959      -0.48556528      -0.48661360      -0.48690782      -0.48698966      -0.48644994
  12003.579       0.96815760      -0.48542847      -0.48575411      -0.48690263      -0.48603384      -0.48713211      -0.48655673      -0.48743490      -0.48661498      -0.48691357      -0.48613634      -0.48582273      -0.48637732      -0.48683558      -0.48710931      -0.48715732      -0.48695236
  12004.596       0.96599919      -0.48562171      -0.48644303      -0.48658500      -0.48645361      -0.48738952      -0.48719667      -0.48761468      -0.48746736      -0.48682876      -0.48659857      -0.48578690      -0.48642159      -0.48750292      -0.48735956      -0.48734020      -0.48768567
  12005.619       0.96434491      -0.48614645      -0.48685704      -0.48716316      -0.48731130      -0.48810348      -0.48780210      -0.48786164      -0.48818525      -0.48739075      -0.48687848      -0.48706938      -0.48710027      -0.48790184      -0.48808469      -0.48826335      -0.48825559
  12006.630       0.96230146      -0.48666561      -0.48682774      -0.48769225      -0.48730722      -0.48796917      -0.48823542      -0.48839471      -0.48839571      -0.48794378      -0.48781261      -0.48707134      -0.48719628      -0.48789268      -0.48817030      -0.48846790      -0.48860936
  12008.627       0.95937922      -0.48756457      -0.48802563      -0.48864267      -0.48841083      -0.48922789      -0.48924148      -0.48891594      -0.48859748      -0.48886415      -0.48860975      -0.48754458      -0.48815718      -0.48953556      -0.48911822      -0.48950826      -0.48946741
  12009.639       0.95677017      -0.48808608      -0.48838364      -0.48894456      -0.48933624      -0.48970519      -0.49023482      -0.48989610      -0.48944917      -0.48900733      -0.48897589      -0.48864870      -0.48839623      -0.48944840      -0.49008309      -0.49030604      -0.49004062
  12010.656       0.95435015      -0.48859249      -0.48890979      -0.48923658      -0.48957723      -0.49013769      -0.49005668      -0.48988785      -0.48997562      -0.48960721      -0.48913657      -0.48844627      -0.48917147      -0.48973690      -0.49049486      -0.49001841      -0.49003063
  12011.675       0.95305268      -0.48878399      -0.48903182      -0.48984208      -0.49048899      -0.49029031      -0.49064967      -0.49032004      -0.49008393      -0.49009897      -0.48975201      -0.48936845      -0.48955190      -0.49012706      -0.49072584      -0.49082255      -0.49040877
  12012.687       0.95011744      -0.48927292      -0.48965526      -0.49008948      -0.49082802      -0.49063940      -0.49062527      -0.49096502      -0.49066431      -0.49083794      -0.48985027      -0.48947308      -0.48988464      -0.49069855      -0.49132648      -0.49128980      -0.49088066
  12013.699       0.94969142      -0.48943660      -0.49013360      -0.49118415      -0.49088739      -0.49099779      -0.49146013      -0.49168404      -0.49135691      -0.49116376      -0.49032841      -0.48960676      -0.49066346      -0.49114923      -0.49130556      -0.49173652      -0.49130696
  12014.711       0.94917315      -0.48978143      -0.49053067      -0.49133704      -0.49093673      -0.49140212      -0.49186761      -0.49197286      -0.49204307      -0.49137930      -0.49106852      -0.49006918      -0.49036905      -0.49158989      -0.49235624      -0.49241977      -0.49201087
  12015.718       0.94617719      -0.49071160      -0.49088953      -0.49147456      -0.49115957      -0.49189325      -0.49254176      -0.49205699      -0.49242898      -0.49188926      -0.49142511      -0.49050889      -0.49102843      -0.49186651      -0.49231661      -0.49284093      -0.49267299
  12016.724       0.94483918      -0.49107005      -0.49112059      -0.49179531      -0.49212410      -0.49233254      -0.49285649      -0.49262477      -0.49232356      -0.49227067      -0.49155997      -0.49110755      -0.49167043      -0.49276489      -0.49279029      -0.49304967      -0.49263555
  12017.743       0.94395511      -0.49153396      -0.49152888      -0.49232628      -0.49284948      -0.49251335      -0.49335200      -0.49322891      -0.49320745      -0.49278636      -0.49180534      -0.49178729      -0.49223028      -0.49285790      -0.49359455      -0.49283926      -0.49344160
  12018.756       0.94372772      -0.49196758      -0.49209905      -0.49296462      -0.49354746      -0.49323409      -0.49339236      -0.49390842      -0.49354754      -0.49342566      -0.49236042      -0.49206592      -0.49245759      -0.49358148      -0.49407788      -0.49372119      -0.49414633
  12019.763       0.94213155      -0.49242943      -0.49238868      -0.49323821      -0.49284837      -0.49402793      -0.49411259      -0.49395985      -0.49398602      -0.49334395      -0.49313351      -0.49255157      -0.49280575      -0.49367326      -0.49467760      -0.49432748      -0.49416494
  12020.777       0.94177338      -0.49286675      -0.49287344      -0.49330777      -0.49373601      -0.49418505      -0.49487845      -0.49462953      -0.49404535      -0.49370753      -0.49351357      -0.49281574      -0.49333099      -0.49414421      -0.49447783      -0.49467500      -0.49492141
  12021.809       0.94128537      -0.49332050      -0.49361384      -0.49415486      -0.49419559      -0.49444494      -0.49524877      -0.49518500      -0.49483580      -0.49451215      -0.49413910      -0.49371107      -0.49377313      -0.49439858      -0.49479444      -0.49548070      -0.49521687
  12022.835       0.94045566      -0.49393807      -0.49373747      -0.49473090      -0.49478809      -0.49480021      -0.49556249      -0.49552497      -0.49545602      -0.49508565      -0.49476046      -0.49400912      -0.49405245      -0.49468937      -0.49534502      -0.49552449      -0.49558532
  12023.849       0.93963256      -0.49401807      -0.49481206      -0.49581665      -0.49490938      -0.49511331      -0.49574106      -0.49606951      -0.49561201      -0.49543051      -0.49465070      -0.49481377      -0.49452680      -0.49522899      -0.49627778      -0.49561318      -0.49676762
  12024.851       0.93982237      -0.49478814      -0.49523162      -0.49576416      -0.49566143      -0.49636460      -0.49654185      -0.49630587      -0.49612459      -0.49544884      -0.49519268      -0.49470170      -0.49451146      -0.49628479      -0.49639621      -0.49650555      -0.49690075
  12025.865       0.93873761      -0.49499729      -0.49554533      -0.49580455      -0.49582363      -0.49659603      -0.49632631      -0.49655408      -0.49632641      -0.49600097      -0.49575140      -0.49550594      -0.49509013      -0.49600823      -0.49676386      -0.49713317      -0.49746793
  12026.898       0.93964988      -0.49535691      -0.49600280      -0.49642811      -0.49596847      -0.49707283      -0.49687316      -0.49689095      -0.49663320      -0.49645006      -0.49630602      -0.49628954      -0.49581519      -0.49672394      -0.49715510      -0.49719934      -0.49737144
  12027.931       0.93841151      -0.49634369      -0.49657855      -0.49666513      -0.49713414      -0.49740009      -0.49760520      -0.49733903      -0.49754890      -0.49690896      -0.49676206      -0.49658774      -0.49621729      -0.49667604      -0.49776933      -0.49739153      -0.49812261
  12028.953       0.93879539      -0.49672300      -0.49691603      -0.49753252      -0.49731430      -0.49777420      -0.49780148      -0.49764802      -0.49813559      -0.49782137      -0.49723565      -0.49685581      -0.49662712      -0.49768597      -0.49787391      -0.49811279      -0.49847197
  12029.974       0.93854321      -0.49665662      -0.49685775      -0.49752602      -0.49781087      -0.49815396      -0.49831072      -0.49851710      -0.49856351      -0.49810872      -0.49749272      -0.49728664      -0.49709009      -0.49822426      -0.49875624      -0.49880747      -0.49874332
  12031.001       0.93837575      -0.49688646      -0.49750844      -0.49822677      -0.49812137      -0.49863016      -0.49853590      -0.49873396      -0.49883679      -0.49810953      -0.49777842      -0.49744172      -0.49754825      -0.49884169      -0.49870204      -0.49949932      -0.49882015
  12032.023       0.93808608      -0.49726591      -0.49800773      -0.49888996      -0.49883465      -0.49866364      -0.49936002      -0.50006566      -0.49903982      -0.49861989      -0.49830884      -0.49831317      -0.49800169      -0.49917496      -0.49933632      -0.50001309      -0.49991030
  12033.051       0.93869540      -0.49784569      -0.49852858      -0.49905196      -0.49940771      -0.49932850      -0.49965527      -0.49968820      -0.49919730      -0.49924439      -0.49869042      -0.49864514      -0.49839500      -0.49941190      -0.49958518      -0.50029665      -0.50054534
  12034.073       0.93866255      -0.49833887      -0.49917520      -0.49973940      -0.49959810      -0.50007128      -0.50014789      -0.50052366      -0.49960111      -0.50006958      -0.49931400      -0.49903973      -0.49890127      -0.50003706      -0.49997560      -0.50007072      -0.50058226
  12035.108       0.93822476      -0.49851570      -0.49950983      -0.50016413      -0.49987822      -0.50075898      -0.50076395      -0.50049698      -0.50028684      -0.50063571      -0.49936614      -0.49954226      -0.49918650      -0.50040314      -0.50063991      -0.50049203      -0.50135176
  12036.130       0.93781178      -0.49946724      -0.49977231      -0.50090605      -0.50070725      -0.50070700      -0.50099217      -0.50102732      -0.50097244      -0.50079000      -0.50000518      -0.49966967      -0.49964668      -0.50095276      -0.50075365      -0.50092172      -0.50104376
  12037.152       0.93798237      -0.49981378      -0.50048353      -0.50107831      -0.50099489      -0.50129665      -0.50132179      -0.50127546      -0.50136513      -0.50105463      -0.50065798      -0.49997253      -0.50033064      -0.50043383      -0.50123381      -0.50145028      -0.50154373
  12038.181       0.93809962      -0.50018262      -0.50075598      -0.50125513      -0.50152818      -0.50157987      -0.50191323      -0.50210130      -0.50160287      -0.50164959      -0.50076889      -0.50062116      -0.50096098      -0.50171219      -0.50156031      -0.50185084      -0.50178495
  12039.217       0.93866017      -0.50017504      -0.50129530      -0.50180193      -0.50182169      -0.50179359      -0.50223972      -0.50206960      -0.50208181      -0.50218785      -0.50138594      -0.50106659      -0.50153849      -0.50197854      -0.50229412      -0.50201426      -0.50267471
  12040.246       0.93718756      -0.50092374      -0.50171784      -0.50207874      -0.50229754      -0.50223879      -0.50269925      -0.50240050      -0.50249251      -0.50260643      -0.50214160      -0.50145068      -0.50145353      -0.50232943      -0.50337439      -0.50336385      -0.50333409
  12041.269       0.93625339      -0.50146744      -0.50206031      -0.50293406      -0.50278443      -0.50278088      -0.50262261      -0.50280429      -0.50320148      -0.50263313      -0.50216670      -0.50207703      -0.50196734      -0.50294135      -0.50322176      -0.50333785      -0.50334178
  12042.299       0.93733600      -0.50157855      -0.50237172      -0.50312237      -0.50288284      -0.50321624      -0.50346225      -0.50333284      -0.50316498      -0.50266259      -0.50250491      -0.50285273      -0.50234774      -0.50342441      -0.50379754      -0.50373185      -0.50360838
  12043.336       0.93697625      -0.50188233      -0.50293769      -0.50345540      -0.50298149      -0.50374376      -0.50391351      -0.50399351      -0.50360899      -0.50319926      -0.50297700      -0.50217069      -0.50308828      -0.50402560      -0.50372383      -0.50419708      -0.50392517
  12044.366       0.93687462      -0.50244414      -0.50279224      -0.50408422      -0.50372444      -0.50424855      -0.50433552      -0.50449087      -0.50434015      -0.50397058      -0.50363733      -0.50309000      -0.50340921      -0.50438995      -0.50448809      -0.50431325      -0.50499825
  12045.383       0.93610586      -0.50271717      -0.50345365      -0.50415774      -0.50425920      -0.50461446      -0.50471466      -0.50471850      -0.50480149      -0.50396517      -0.50367136      -0.50336667      -0.50396120      -0.50490701      -0.50499586      -0.50515031      -0.50531094
  12046.401       0.93746359      -0.50340468      -0.50388728      -0.50475350      -0.50465793      -0.50518954      -0.50530068      -0.50537244      -0.50472272      -0.50524422      -0.50448984      -0.50408452      -0.50400426      -0.50484677      -0.50535907      -0.50591424      -0.50570990
  12047.425       0.93652220      -0.50350487      -0.50409592      -0.50499030      -0.50541835      -0.50554382      -0.50540867      -0.50605410      -0.50556594      -0.50520392      -0.50433308      -0.50441307      -0.50441943      -0.50569284      -0.50586941      -0.50592621      -0.50640086
  12048.456       0.93653133      -0.50403262      -0.50509766      -0.50543324      -0.50588408      -0.50593214      -0.50596752      -0.50603594      -0.50579325      -0.50578711      -0.50516497      -0.50456488      -0.50451678      -0.50593990      -0.50627703      -0.50652364      -0.50593115
  12049.480       0.93507982      -0.50460232      -0.50546168      -0.50544448      -0.50619483      -0.50642456      -0.50660086      -0.50620261      -0.50605940      -0.50643764      -0.50528419      -0.50528859      -0.50519616      -0.50588291      -0.50672951      -0.50680143      -0.50680343
  12050.506       0.93657701      -0.50504386      -0.50574686      -0.50605268      -0.50638797      -0.50689840      -0.50688531      -0.50650219      -0.50684771      -0.50692645      -0.50602524      -0.50586184      -0.50552161      -0.50626982      -0.50657445      -0.50718647      -0.50724263
  12051.530       0.93579367      -0.50571241      -0.50579822      -0.50613993      -0.50702428      -0.50697492      -0.50742940      -0.50730259      -0.50739158      -0.50740202      -0.50689207      -0.50626676      -0.50612937      -0.50697883      -0.50705535      -0.50755116      -0.50762997
  12052.549       0.93574866      -0.50594649      -0.50628452      -0.50707045      -0.50756094      -0.50763940      -0.50758114      -0.50751816      -0.50767228      -0.50757651      -0.50722271      -0.50649816      -0.50683686      -0.50716819      -0.50786112      -0.50816690      -0.50823597
  12053.575       0.93540691      -0.50651505      -0.50682646      -0.50734699      -0.50749261      -0.50765713      -0.50808737      -0.50773863      -0.50798987      -0.50816739      -0.50708664      -0.50645090      -0.50726098      -0.50785453      -0.50836665      -0.50832997      -0.50813826
  12054.587       0.93511370      -0.50686704      -0.50777337      -0.50794290      -0.50811888      -0.50807408      -0.50867102      -0.50833557      -0.50877657      -0.50846941      -0.50761003      -0.50696480      -0.50750730      -0.50804640      -0.50854358      -0.50871157      -0.50849998
  12055.613       0.93483846      -0.50679938      -0.50729865      -0.50814772      -0.50822615      -0.50875257      -0.50906333      -0.50911963      -0.50871172      -0.50880688      -0.50815516      -0.50757513      -0.50775730      -0.50844601      -0.50895859      -0.50887171      -0.50932540
  12056.626       0.93504484      -0.50767528      -0.50792646      -0.50855288      -0.50902262      -0.50907636      -0.50941238      -0.50917626      -0.50947182      -0.50896168      -0.50864273      -0.50822452      -0.50841935      -0.50885460      -0.50959974      -0.50927566      -0.50970945
  12057.652       0.93419209      -0.50805222      -0.50871160      -0.50929779      -0.50914433      -0.50951525      -0.50963247      -0.50978094      -0.50964766      -0.50966738      -0.50836980      -0.50847417      -0.50848178      -0.50954482      -0.50937756      -0.50958701      -0.51009766
  12058.665       0.93405518      -0.50873585      -0.50911946      -0.50962542      -0.50991588      -0.51023439      -0.51007748      -0.51027445      -0.51003004      -0.50954212      -0.50947301      -0.50885748      -0.50882054      -0.50998148      -0.51004887      -0.51000336      -0.51030450
  12059.691       0.93454835      -0.50889075      -0.50911941      -0.51001528      -0.51028895      -0.51032720      -0.51048068      -0.51030966      -0.50997936      -0.51017504      -0.51038415      -0.50941958      -0.50965019      -0.51056576      -0.51078352      -0.51099947      -0.51109016
  12060.731       0.93348419      -0.50950299      -0.50985287      -0.51021421      -0.51065579      -0.51094840      -0.51085271      -0.51065596      -0.51116224      -0.51065065      -0.51021058      -0.51016524      -0.50960557      -0.51083230      -0.51100284      -0.51152222      -0.51108707
  12061.745       0.93385524      -0.51001644      -0.51038071      -0.51073320      -0.51105500      -0.51157944      -0.51145948      -0.51111415      -0.51155527      -0.51095554      -0.51069900      -0.51040720      -0.51014298      -0.51162535      -0.51113958      -0.51172730      -0.51162122
  12062.753       0.93329256      -0.51020445      -0.51071073      -0.51075013      -0.51126317      -0.51163723      -0.51163414      -0.51165070      -0.51164257      -0.51151028      -0.51098999      -0.51039334      -0.51075035      -0.51167608      -0.51146642      -0.51182386      -0.51218041
  12063.774       0.93229735      -0.51090232      -0.51108957      -0.51119166      -0.51192421      -0.51191552      -0.51203740      -0.51244508      -0.51250267      -0.51198279      -0.51141224      -0.51096891      -0.51128554      -0.51188605      -0.51231627      -0.51293225      -0.51251833
  12064.814       0.93180464      -0.51126458      -0.51196749      -0.51208485      -0.51242805      -0.51277440      -0.51266347      -0.51308808      -0.51214078      -0.51303621      -0.51241372      -0.51168642      -0.51199687      -0.51277031      -0.51287632      -0.51278647      -0.51309723
  12065.854       0.93272562      -0.51121195      -0.51211102      -0.51281908      -0.51257705      -0.51314773      -0.51319238      -0.51349246      -0.51310486      -0.51276580      -0.51274714      -0.51172940      -0.51184520      -0.51289314      -0.51308916      -0.51323116      -0.51343551
  12066.881       0.93060461      -0.51187334      -0.51204259      -0.51277854      -0.51288290      -0.51337246      -0.51312468      -0.51349327      -0.51349944      -0.51333956      -0.51283911      -0.51237341      -0.51265421      -0.51352125      -0.51354116      -0.51342243      -0.51364980
  12067.909       0.93041793      -0.51210887      -0.51300958      -0.51329237      -0.51326526      -0.51356336      -0.51410208      -0.51412710      -0.51351591      -0.51390248      -0.51361594      -0.51287002      -0.51328799      -0.51354237      -0.51408536      -0.51440971      -0.51361530
  12068.950       0.93050530      -0.51258528      -0.51342388      -0.51361481      -0.51406953      -0.51442327      -0.51469595      -0.51403745      -0.51388214      -0.51418471      -0.51369247      -0.51306280      -0.51370394      -0.51415594      -0.51401097      -0.51455146      -0.51401084
  12069.990       0.92924453      -0.51331455      -0.51371358      -0.51424120      -0.51494503      -0.51494791      -0.51473838      -0.51484100      -0.51474848      -0.51458463      -0.51439809      -0.51325500      -0.51427943      -0.51450756      -0.51488605      -0.51504345      -0.51462742
  12071.032       0.92828786      -0.51365724      -0.51436600      -0.51438173      -0.51478897      -0.51555370      -0.51520871      -0.51533564      -0.51500692      -0.51505844      -0.51503069      -0.51421150      -0.51454118      -0.51510316      -0.51545008      -0.51581215      -0.51564672
  12072.054       0.92923849      -0.51421135      -0.51469326      -0.51491606      -0.51560174      -0.51578703      -0.51541214      -0.51599708      -0.51571262      -0.51517386      -0.51548245      -0.51455539      -0.51489194      -0.51555885      -0.51574199      -0.51589275      -0.51584555
  12073.083       0.92849473      -0.51495489      -0.51507804      -0.51535850      -0.51594227      -0.51580182      -0.51609428      -0.51601516      -0.51606277      -0.51552964      -0.51549135      -0.51452436      -0.51539197      -0.51565980      -0.51570722      -0.51625623      -0.51611493
  12074.105       0.92824624      -0.51527921      -0.51579578      -0.51542978      -0.51573476      -0.51612963      -0.51655745      -0.51648056      -0.51601844      -0.51562971      -0.51540498      -0.51515030      -0.51541037      -0.51634717      -0.51658586      -0.51714563      -0.51659564
  12075.134       0.92665353      -0.51535920      -0.51591675      -0.51614301      -0.51661962      -0.51653125      -0.51732667      -0.51700699      -0.51720573      -0.51682495      -0.51624649      -0.51558222      -0.51614023      -0.51644844      -0.51745163      -0.51663754      -0.51686853
  12076.176       0.92719371      -0.51585195      -0.51618363      -0.51699843      -0.51689163      -0.51714587      -0.51710727      -0.51761881      -0.51706800      -0.51757742      -0.51688729      -0.51553229      -0.51653987      -0.51694838      -0.51789736      -0.51746027      -0.51698849
  12077.206       0.92633442      -0.51627027      -0.51644837      -0.51705349      -0.51750034      -0.51740083      -0.51788520      -0.51771425      -0.51767891      -0.51795012      -0.51717083      -0.51632616      -0.51702593      -0.51760628      -0.51811077      -0.51816431      -0.51758504
  12078.235       0.92661567      -0.51673300      -0.51683732      -0.51737417      -0.51743538      -0.51793712      -0.51832927      -0.51813075      -0.51790120      -0.51814527      -0.51731672      -0.51682007      -0.51721482      -0.51793384      -0.51836470      -0.51829681      -0.51834911
  12079.258       0.92556084      -0.51711183      -0.51757024      -0.51789748      -0.51854083      -0.51786028      -0.51855913      -0.51841865      -0.51838345      -0.51858089      -0.51806957      -0.51734383      -0.51740653      -0.51819576      -0.51888367      -0.51911955      -0.51873993
  12080.288       0.92517306      -0.51748303      -0.51782651      -0.51816986      -0.51878061      -0.51839875      -0.51907369      -0.51848839      -0.51864928      -0.51896125      -0.51830125      -0.51748786      -0.51751554      -0.51871448      -0.51894466      -0.51971475      -0.51875768
  12081.325       0.92490504      -0.51781013      -0.51803139      -0.51833966      -0.51906228      -0.51891933      -0.51931425      -0.51943314      -0.51914374      -0.51943869      -0.51817923      -0.51819678      -0.51797629      -0.51920401      -0.51976007      -0.51992764      -0.51975598
  12082.355       0.92376019      -0.51781903      -0.51856281      -0.51876366      -0.51968836      -0.51942794      -0.51982220      -0.51973159      -0.51954294      -0.51942686      -0.51943006      -0.51814256      -0.51867938      -0.51957851      -0.52015234      -0.51991606      -0.52016097
  12083.385       0.92188944      -0.51867229      -0.51904036      -0.51927866      -0.51985302      -0.52010529      -0.52022181      -0.52047763      -0.52033169      -0.51970736      -0.51941092      -0.51869240      -0.51913161      -0.51993108      -0.52056390      -0.52073155      -0.52073650
  12084.391       0.92184672      -0.51922159      -0.51936139      -0.51974890      -0.52057699      -0.52041322      -0.52081032      -0.52082700      -0.52072051      -0.52082571      -0.51950516      -0.51958342      -0.51937890      -0.52059962      -0.52100878      -0.52109768      -0.52080626
  12085.422       0.92034786      -0.51934755      -0.51953776      -0.52021267      -0.52073248      -0.52108318      -0.52107145      -0.52109955      -0.52116871      -0.52087451      -0.52011684      -0.52004557      -0.51999116      -0.52111680      -0.52140361      -0.52126672      -0.52085036
  12086.472       0.91993215      -0.51983469      -0.52036069      -0.52080331      -0.52074515      -0.52141689      -0.52147806      -0.52162744      -0.52160102      -0.52135450      -0.52063951      -0.52017635      -0.52008331      -0.52128258      -0.52158162      -0.52161383      -0.52150450
  12087.509       0.91899717      -0.52009432      -0.52059879      -0.52108885      -0.52119294      -0.52170609      -0.52185401      -0.52183762      -0.52213159      -0.52164793      -0.52117034      -0.52048773      -0.52059906      -0.52179531      -0.52200418      -0.52241540      -0.52188838
  12088.534       0.91752031      -0.52097252      -0.52135856      -0.52145832      -0.52171200      -0.52211078      -0.52232846      -0.52228902      -0.52225558      -0.52230311      -0.52135072      -0.52118528      -0.52115602      -0.52194248      -0.52230676      -0.52263507      -0.52229330
  12089.560       0.91622903      -0.52131118      -0.52186416      -0.52205702      -0.52211522      -0.52246501      -0.52303890      -0.52309150      -0.52244971      -0.52241591      -0.52166392      -0.52145674      -0.52178426      -0.52230884      -0.52268184      -0.52300575      -0.52306475
  12090.585       0.91415904      -0.52177168      -0.52253148      -0.52253651      -0.52253723      -0.52266377      -0.52346402      -0.52340437      -0.52291609      -0.52311051      -0.52227189      -0.52187480      -0.52223177      -0.52274346      -0.52299065      -0.52303148      -0.52327273
  12091.622       0.91286054      -0.52216096      -0.52243079      -0.52269280      -0.52301724      -0.52321502      -0.52367224      -0.52414096      -0.52347200      -0.52312959      -0.52252174      -0.52233833      -0.52262096      -0.52324154      -0.52358050      -0.52366435      -0.52347593
  12092.655       0.91245804      -0.52269505      -0.52296269      -0.52306206      -0.52341281      -0.52404502      -0.52442033      -0.52443137      -0.52429673      -0.52382184      -0.52304171      -0.52271641      -0.52303947      -0.52387706      -0.52417054      -0.52413331      -0.52457116
  12093.687       0.91139455      -0.52284877      -0.52326151      -0.52373285      -0.52365930      -0.52419169      -0.52467021      -0.52462812      -0.52475266      -0.52372122      -0.52349031      -0.52319615      -0.52342110      -0.52423119      -0.52465753      -0.52474274      -0.52461266
  12094.719       0.90962204      -0.52326981      -0.52361732      -0.52404761      -0.52412698      -0.52460125      -0.52508547      -0.52494023      -0.52474002      -0.52445191      -0.52415375      -0.52350507      -0.52404277      -0.52471700      -0.52517098      -0.52578286      -0.52485876
  12095.746       0.90987980      -0.52393799      -0.52409266      -0.52443845      -0.52491853      -0.52517572      -0.52544712      -0.52508690      -0.52502086      -0.52492548      -0.52460964      -0.52352472      -0.52448140      -0.52456957      -0.52532777      -0.52565258      -0.52524316
  12096.766       0.90879544      -0.52418848      -0.52443406      -0.52485762      -0.52504925      -0.52540121      -0.52557683      -0.52583404      -0.52530152      -0.52536494      -0.52477288      -0.52465048      -0.52457177      -0.52520723      -0.52581695      -0.52608408      -0.52588953
  12097.793       0.90744551      -0.52456120      -0.52503614      -0.52524723      -0.52564964      -0.52585982      -0.52605006      -0.52647724      -0.52582335      -0.52564112      -0.52533100      -0.52497932      -0.52502972      -0.52608961      -0.52651832      -0.52623171      -0.52595024
  12098.825       0.90677122      -0.52495751      -0.52541438      -0.52594006      -0.52580813      -0.52656563      -0.52684846      -0.52646927      -0.52636252      -0.52617088      -0.52540880      -0.52514275      -0.52552279      -0.52634921      -0.52645901      -0.52688856      -0.52647700
  12099.858       0.90487857      -0.52541718      -0.52555532      -0.52659681      -0.52650439      -0.52695590      -0.52722895      -0.52714215      -0.52679834      -0.52691638      -0.52550333      -0.52556951      -0.52587080      -0.52699237      -0.52701451      -0.52727313      -0.52715388
  12100.892       0.90410261      -0.52596855      -0.52634425      -0.52693607      -0.52685665      -0.52723317      -0.52745278      -0.52785599      -0.52717607      -0.52767791      -0.52598358      -0.52576255      -0.52649474      -0.52738171      -0.52775323      -0.52793352      -0.52722922
  12101.926       0.90329365      -0.52636774      -0.52720536      -0.52756111      -0.52757091      -0.52755148      -0.52835594      -0.52797567      -0.52733108      -0.52758169      -0.52718963      -0.52650761      -0.52685103      -0.52756851      -0.52777657      -0.52806447      -0.52769800
  12102.960       0.90300332      -0.52671208      -0.52725625      -0.52779890      -0.52835111      -0.52798085      -0.52894870      -0.52824576      -0.52766289      -0.52784801      -0.52756985      -0.52684907      -0.52720174      -0.52809681      -0.52879711      -0.52852223      -0.52840757
  12103.993       0.90139549      -0.52733563      -0.52757369      -0.52801516      -0.52857873      -0.52863572      -0.52911190      -0.52859679      -0.52865292      -0.52873520      -0.52786515      -0.52733813      -0.52761223      -0.52869218      -0.52897959      -0.52941127      -0.52877879
  12105.021       0.89994801      -0.52746324      -0.52772627      -0.52841210      -0.52890477      -0.52919906      -0.52973984      -0.52905290      -0.52852687      -0.52879966      -0.52795882      -0.52796393      -0.52819043      -0.52907267      -0.52896794      -0.52926409      -0.52917932
  12106.050       0.90073132      -0.52751203      -0.52813779      -0.52904142      -0.52917409      -0.52930510      -0.52990094      -0.52940231      -0.52906272      -0.52945197      -0.52870542      -0.52848596      -0.52861189      -0.52949438      -0.52939787      -0.52973120      -0.52958239
  12107.084       0.89826703      -0.52753625      -0.52877088      -0.52955253      -0.52947573      -0.52972093      -0.53053827      -0.52974948      -0.52958114      -0.52970958      -0.52859382      -0.52876083      -0.52868795      -0.52988208      -0.52989398      -0.52989945      -0.53040134
  12108.119       0.89823683      -0.52826042      -0.52933126      -0.52961753      -0.53016840      -0.53031504      -0.53088391      -0.53011590      -0.53026803      -0.53016008      -0.52925677      -0.52880640      -0.52918951      -0.53003411      -0.53029377      -0.53050694      -0.53074690
  12109.166       0.89721986      -0.52905001      -0.52983785      -0.52945488      -0.53041441      -0.53062760      -0.53108442      -0.53065281      -0.53089342      -0.53057463      -0.52956236      -0.52940382      -0.52958714      -0.53054454      -0.53050527      -0.53107124      -0.53110543
  12110.208       0.89607942      -0.52935911      -0.53035528      -0.53013614      -0.53106913      -0.53085135      -0.53169687      -0.53104205      -0.53114427      -0.53076134      -0.53051755      -0.52970030      -0.52999105      -0.53071893      -0.53104467      -0.53153388      -0.53137154
  12111.250       0.89504071      -0.52960370      -0.53104755      -0.53076829      -0.53137576      -0.53118153      -0.53208814      -0.53157563      -0.53148430      -0.53148925      -0.53067665      -0.53021727      -0.53051744      -0.53132237      -0.53199047      -0.53147101      -0.53191325
  12112.272       0.89426333      -0.53012946      -0.53108810      -0.53131345      -0.53142555      -0.53183108      -0.53215291      -0.53222985      -0.53205884      -0.53180679      -0.53108056      -0.53081404      -0.53090297      -0.53173679      -0.53215080      -0.53222277      -0.53235634
  12113.308       0.89338405      -0.53065131      -0.53178615      -0.53154056      -0.53207342      -0.53238538      -0.53255008      -0.53259596      -0.53233712      -0.53190497      -0.53155365      -0.53120999      -0.53135803      -0.53214145      -0.53249995      -0.53284036      -0.53327470
  12114.350       0.89231970      -0.53112765      -0.53209412      -0.53192702      -0.53259228      -0.53312104      -0.53308858      -0.53293877      -0.53266115      -0.53222801      -0.53232542      -0.53160317      -0.53184173      -0.53268075      -0.53294625      -0.53379443      -0.53375610
  12115.386       0.89101001      -0.53151402      -0.53227782      -0.53238765      -0.53295676      -0.53341564      -0.53331303      -0.53336331      -0.53311619      -0.53295353      -0.53237305      -0.53195294      -0.53189430      -0.53312606      -0.53373201      -0.53405845      -0.53398181
  12116.416       0.89015038      -0.53227235      -0.53257550      -0.53297594      -0.53360024      -0.53394670      -0.53379806      -0.53373698      -0.53375588      -0.53378955      -0.53256581      -0.53262222      -0.53268964      -0.53331138      -0.53414247      -0.53435745      -0.53446629
  12117.446       0.88918285      -0.53274122      -0.53305770      -0.53363538      -0.53379120      -0.53432342      -0.53435781      -0.53419046      -0.53419857      -0.53401013      -0.53330915      -0.53260336      -0.53330840      -0.53375909      -0.53449243      -0.53456056      -0.53460715
  12118.476       0.88777728      -0.53316467      -0.53375926      -0.53385093      -0.53404625      -0.53446120      -0.53491399      -0.53481838      -0.53466461      -0.53408849      -0.53360641      -0.53303548      -0.53374998      -0.53459050      -0.53497186      -0.53488175      -0.53499144
  12119.526       0.88700758      -0.53337994      -0.53392375      -0.53430549      -0.53465371      -0.53477576      -0.53553712      -0.53513092      -0.53506476      -0.53479998      -0.53390837      -0.53376181      -0.53426392      -0.53486892      -0.53511620      -0.53515878      -0.53519614
  12120.563       0.88627440      -0.53358101      -0.53408527      -0.53462692      -0.53487875      -0.53497427      -0.53601053      -0.53546553      -0.53516752      -0.53535634      -0.53416959      -0.53405470      -0.53451987      -0.53511325      -0.53555860      -0.53596912      -0.53583130
  12121.593       0.88508075      -0.53413240      -0.53473713      -0.53525990      -0.53533642      -0.53582078      -0.53626615      -0.53584549      -0.53561572      -0.53580278      -0.53472086      -0.53433695      -0.53472928      -0.53573564      -0.53575894      -0.53625592      -0.53635912
  12122.623       0.88411102      -0.53455817      -0.53518988      -0.53562472      -0.53604466      -0.53623773      -0.53672626      -0.53625251      -0.53616242      -0.53601676      -0.53547382      -0.53506249      -0.53517564      -0.53620452      -0.53609487      -0.53671023      -0.53670641
  12123.661       0.88276332      -0.53495053      -0.53588754      -0.53600279      -0.53664837      -0.53653799      -0.53698394      -0.53672973      -0.53678815      -0.53648177      -0.53596493      -0.53535296      -0.53543496      -0.53652065      -0.53666312      -0.53712874      -0.53685193
  12124.699       0.88155569      -0.53526968      -0.53617010      -0.53645148      -0.53709483      -0.53708877      -0.53732744      -0.53739858      -0.53701358      -0.53671958      -0.53625281      -0.53576749      -0.53599543      -0.53693784      -0.53717804      -0.53791933      -0.53746597
  12125.743       0.88102947      -0.53563624      -0.53647899      -0.53698338      -0.53760288      -0.53741963      -0.53760192      -0.53782641      -0.53744576      -0.53724543      -0.53646163      -0.53636330      -0.53675078      -0.53746446      -0.53757777      -0.53819386      -0.53805216
  12126.775       0.88011412      -0.53610968      -0.53701944      -0.53741627      -0.53787747      -0.53812304      -0.53792654      -0.53799128      -0.53771303      -0.53785907      -0.53683690      -0.53649225      -0.53733608      -0.53806419      -0.53803460      -0.53856374      -0.53851694
  12127.812       0.87979406      -0.53678593      -0.53704667      -0.53753660      -0.53821545      -0.53868539      -0.53835492      -0.53848662      -0.53847275      -0.53820202      -0.53749253      -0.53693672      -0.53765113      -0.53856633      -0.53857264      -0.53852709      -0.53874695
  12128.851       0.87841315      -0.53718595      -0.53740335      -0.53808425      -0.53858378      -0.53887656      -0.53868322      -0.53894623      -0.53908597      -0.53833439      -0.53800368      -0.53756128      -0.53767365      -0.53894064      -0.53885480      -0.53865828      -0.53901310
  12129.903       0.87734812      -0.53763367      -0.53822569      -0.53882285      -0.53892582      -0.53928151      -0.53911489      -0.53928872      -0.53947053      -0.53908158      -0.53843350      -0.53781340      -0.53793966      -0.53927780      -0.53919619      -0.53948333      -0.53916377
  12130.954       0.87644974      -0.53807699      -0.53870869      -0.53920824      -0.53950802      -0.53962321      -0.53930983      -0.53981465      -0.53937745      -0.53955164      -0.53857124      -0.53825823      -0.53856290      -0.53957000      -0.53963537      -0.54023621      -0.53990254
  12131.993       0.87692137      -0.53838906      -0.53896172      -0.53949007      -0.53999918      -0.53982144      -0.53988013      -0.54020363      -0.54015240      -0.53981113      -0.53874366      -0.53867066      -0.53911516      -0.54015090      -0.54019044      -0.54046499      -0.54022107
  12133.032       0.87555769      -0.53872710      -0.53915197      -0.53972149      -0.54010759      -0.54035232      -0.54023093      -0.54069081      -0.54088139      -0.54043146      -0.53953518      -0.53908814      -0.53946858      -0.54056870      -0.54053469      -0.54072580      -0.54077388
  12134.071       0.87554418      -0.53933725      -0.53959991      -0.54028848      -0.54021427      -0.54099536      -0.54090904      -0.54098180      -0.54107004      -0.54090119      -0.54005523      -0.53960094      -0.53976486      -0.54097616      -0.54087254      -0.54099797      -0.54119796
  12135.117       0.87392787      -0.53960664      -0.54015090      -0.54066768      -0.54051403      -0.54119768      -0.54166155      -0.54121352      -0.54132363      -0.54101173      -0.54064768      -0.53996426      -0.54002360      -0.54137951      -0.54139624      -0.54166126      -0.54140382
  12136.157       0.87341139      -0.54020929      -0.54065015      -0.54106546      -0.54105077      -0.54135266      -0.54194831      -0.54178925      -0.54176780      -0.54143539      -0.54105006      -0.54038731      -0.54046319      -0.54149887      -0.54165419      -0.54245519      -0.54215613
  12137.190       0.87399174      -0.54075790      -0.54107320      -0.54182565      -0.54179136      -0.54187076      -0.54238581      -0.54242432      -0.54242982      -0.54184290      -0.54142133      -0.54085395      -0.54093965      -0.54201441      -0.54212596      -0.54261523      -0.54260978
  12138.217       0.87366585      -0.54093417      -0.54146588      -0.54223649      -0.54241841      -0.54246635      -0.54254572      -0.54274600      -0.54283546      -0.54238608      -0.54165067      -0.54140720      -0.54123826      -0.54239825      -0.54269328      -0.54281514      -0.54279848
  12139.244       0.87235628      -0.54127338      -0.54178079      -0.54254973      -0.54291331      -0.54250936      -0.54302035      -0.54265328      -0.54319335      -0.54274264      -0.54212428      -0.54199974      -0.54175265      -0.54266272      -0.54311518      -0.54335177      -0.54332687
  12140.272       0.87236358      -0.54176391      -0.54217350      -0.54281007      -0.54323728      -0.54294746      -0.54316250      -0.54304593      -0.54350301      -0.54331375      -0.54236869      -0.54217795      -0.54247012      -0.54320549      -0.54370517      -0.54370790      -0.54376757
  12141.299       0.87083533      -0.54217174      -0.54285176      -0.54307136      -0.54389161      -0.54359808      -0.54364482      -0.54382805      -0.54375123      -0.54377430      -0.54308809      -0.54257541      -0.54313058      -0.54345270      -0.54416415      -0.54418956      -0.54424292
  12142.334       0.87071536      -0.54273627      -0.54355730      -0.54348057      -0.54422398      -0.54407129      -0.54442995      -0.54417985      -0.54409968      -0.54420283      -0.54372726      -0.54330506      -0.54354571      -0.54371179      -0.54440509      -0.54479330      -0.54482402
  12143.368       0.87006054      -0.54321755      -0.54388919      -0.54415350      -0.54431279      -0.54445336      -0.54482524      -0.54463248      -0.54479094      -0.54448159      -0.54424453      -0.54376327      -0.54389159      -0.54443368      -0.54510001      -0.54508506      -0.54515082
  12144.397       0.87068041      -0.54363822      -0.54434853      -0.54470734      -0.54498914      -0.54519393      -0.54521634      -0.54519779      -0.54552267      -0.54472740      -0.54449824      -0.54420141      -0.54413933      -0.54489308      -0.54563301      -0.54559954      -0.54572125
  12145.432       0.87075074      -0.54416564      -0.54466142      -0.54504082      -0.54546899      -0.54561372      -0.54567257      -0.54564094      -0.54560229      -0.54534603      -0.54472484      -0.54479146      -0.54455582      -0.54528006      -0.54552211      -0.54612341      -0.54579140
  12146.479       0.87037982      -0.54459074      -0.54507209      -0.54536891      -0.54580591      -0.54601769      -0.54610781      -0.54606292      -0.54587272      -0.54595701      -0.54484685      -0.54500862      -0.54515889      -0.54579739      -0.54584948      -0.54645107      -0.54628854
  12147.527       0.87034690      -0.54509957      -0.54570237      -0.54587152      -0.54634431      -0.54643172      -0.54613196      -0.54659201      -0.54635937      -0.54605532      -0.54546824      -0.54546102      -0.54560306      -0.54634220      -0.54645428      -0.54664101      -0.54677464
  12148.575       0.86961280      -0.54539186      -0.54600436      -0.54621285      -0.54680883      -0.54689189      -0.54658169      -0.54680749      -0.54702202      -0.54648210      -0.54601703      -0.54589457      -0.54597269      -0.54685087      -0.54727016      -0.54697845      -0.54729594
  12149.617       0.86915721      -0.54603361      -0.54641403      -0.54648860      -0.54707355      -0.54720778      -0.54736097      -0.54728170      -0.54771569      -0.54701070      -0.54676451      -0.54611015      -0.54620291      -0.54713493      -0.54766711      -0.54746517      -0.54743046
  12150.660       0.86870372      -0.54654399      -0.54681001      -0.54724152      -0.54756473      -0.54736951      -0.54783447      -0.54796980      -0.54816381      -0.54775320      -0.54718796      -0.54669330      -0.54649573      -0.54759723      -0.54784985      -0.54784221      -0.54770588
  12151.708       0.86808504      -0.54664531      -0.54763875      -0.54775379      -0.54790509      -0.54779669      -0.54844914      -0.54821225      -0.54830344      -0.54803618      -0.54755280      -0.54683783      -0.54727178      -0.54812102      -0.54827838      -0.54831770      -0.54828561
  12152.770       0.86916927      -0.54720740      -0.54814282      -0.54805772      -0.54826847      -0.54860944      -0.54856439      -0.54831784      -0.54871719      -0.54813536      -0.54805393      -0.54695552      -0.54778523      -0.54868491      -0.54863965      -0.54878678      -0.54882477
  12153.812       0.86778836      -0.54774292      -0.54823613      -0.54851803      -0.54879573      -0.54897425      -0.54906582      -0.54881180      -0.54894239      -0.54871634      -0.54831591      -0.54752678      -0.54809590      -0.54919127      -0.54895093      -0.54927516      -0.54884112
  12154.861       0.86777460      -0.54794115      -0.54841164      -0.54879146      -0.54901536      -0.54930389      -0.54963218      -0.54933090      -0.54957764      -0.54928120      -0.54880161      -0.54821784      -0.54850701      -0.54924324      -0.54933766      -0.55001215      -0.54953049
  12155.911       0.86778094      -0.54816460      -0.54890514      -0.54892880      -0.54943726      -0.54949076      -0.54997130      -0.54951778      -0.55001446      -0.54971162      -0.54919675      -0.54873093      -0.54883059      -0.54942033      -0.54991398      -0.55033239      -0.55016607
  12156.967       0.86675234      -0.54862373      -0.54945270      -0.54962135      -0.55026768      -0.55003633      -0.55031582      -0.55020370      -0.55018349      -0.55005617      -0.54953584      -0.54904782      -0.54924513      -0.55004978      -0.55030983      -0.55076288      -0.55034588
  12158.036       0.86716536      -0.54902234      -0.54985450      -0.55020024      -0.55070222      -0.55039843      -0.55079489      -0.55054573      -0.55084283      -0.55056443      -0.55001646      -0.54932152      -0.54966730      -0.55039696      -0.55065363      -0.55144920      -0.55075451
  12159.080       0.86681301      -0.54967924      -0.55014444      -0.55026072      -0.55109790      -0.55090330      -0.55100600      -0.55133281      -0.55145350      -0.55104157      -0.55054169      -0.54986443      -0.55023123      -0.55078915      -0.55099472      -0.55162217      -0.55128892
  12160.117       0.86612225      -0.55017325      -0.55057459      -0.55061848      -0.55143269      -0.55144031      -0.55184175      -0.55137616      -0.55178710      -0.55123138      -0.55086196      -0.55029342      -0.55079520      -0.55106831      -0.55147357      -0.55186691      -0.55189903
  12161.161       0.86541758      -0.55020735      -0.55098576      -0.55120371      -0.55178774      -0.55168713      -0.55228612      -0.55162799      -0.55220193      -0.55130936      -0.55082517      -0.55057034      -0.55134741      -0.55165834      -0.55157496      -0.55226325      -0.55237805
  12162.211       0.86652070      -0.55060576      -0.55131227      -0.55150579      -0.55221049      -0.55219516      -0.55265709      -0.55202142      -0.55249111      -0.55175354      -0.55115097      -0.55106423      -0.55163952      -0.55194348      -0.55174506      -0.55231478      -0.55251313
  12163.269       0.86522961      -0.55095486      -0.55183183      -0.55195353      -0.55250619      -0.55265007      -0.55301058      -0.55253375      -0.55278401      -0.55262954      -0.55184721      -0.55132102      -0.55230800      -0.55249241      -0.55246413      -0.55260428      -0.55281387
  12164.327       0.86590184      -0.55116675      -0.55211964      -0.55205606      -0.55305024      -0.55291027      -0.55380280      -0.55310978      -0.55319431      -0.55302585      -0.55230222      -0.55178854      -0.55213749      -0.55271358      -0.55357086      -0.55316425      -0.55337189
  12165.378       0.86493548      -0.55180374      -0.55264049      -0.55248250      -0.55339734      -0.55364949      -0.55384801      -0.55347303      -0.55380869      -0.55349756      -0.55288312      -0.55208955      -0.55275844      -0.55330274      -0.55384093      -0.55379513      -0.55375713
  12166.416       0.86507059      -0.55270842      -0.55321920      -0.55284578      -0.55373080      -0.55387341      -0.55466248      -0.55390898      -0.55396480      -0.55395660      -0.55340317      -0.55275123      -0.55283305      -0.55403404      -0.55413989      -0.55440715      -0.55425648
  12167.467       0.86543174      -0.55281323      -0.55366350      -0.55322172      -0.55428024      -0.55423591      -0.55491669      -0.55453276      -0.55428519      -0.55426645      -0.55357568      -0.55322465      -0.55339603      -0.55445466      -0.55445806      -0.55472882      -0.55447226
  12168.532       0.86411923      -0.55286018      -0.55384086      -0.55361631      -0.55488340      -0.55468470      -0.55513933      -0.55509560      -0.55465330      -0.55503322      -0.55430666      -0.55361845      -0.55402218      -0.55498124      -0.55490021      -0.55508808      -0.55500397
  12169.590       0.86468750      -0.55383161      -0.55424424      -0.55416447      -0.55499863      -0.55537366      -0.55553486      -0.55525276      -0.55515111      -0.55534475      -0.55493218      -0.55386025      -0.55417225      -0.55544102      -0.55549354      -0.55562169      -0.55580835
  12170.662       0.86333239      -0.55431597      -0.55499693      -0.55510353      -0.55589038      -0.55587611      -0.55631912      -0.55561631      -0.55554658      -0.55567665      -0.55507464      -0.55456231      -0.55456485      -0.55537489      -0.55600302      -0.55617333      -0.55628287
  12171.714       0.86341147      -0.55450707      -0.55542304      -0.55508532      -0.55597673      -0.55617596      -0.55671035      -0.55590568      -0.55627858      -0.55595851      -0.55544818      -0.55482875      -0.55522157      -0.55610092      -0.55650134      -0.55649936      -0.55632648
  12172.767       0.86298222      -0.55511255      -0.55590515      -0.55562668      -0.55593438      -0.55658741      -0.55675339      -0.55670797      -0.55698882      -0.55649826      -0.55563062      -0.55517532      -0.55567744      -0.55693972      -0.55657390      -0.55708710      -0.55730044
  12173.819       0.86347061      -0.55518214      -0.55640410      -0.55652098      -0.55659295      -0.55697070      -0.55742153      -0.55711911      -0.55716876      -0.55679237      -0.55593819      -0.55583992      -0.55573580      -0.55696259      -0.55697280      -0.55721619      -0.55761240
  12174.885       0.86159150      -0.55563643      -0.55674536      -0.55716486      -0.55735226      -0.55730952      -0.55719629      -0.55784685      -0.55742466      -0.55707919      -0.55630392      -0.55628070      -0.55641146      -0.55764645      -0.55750284      -0.55749467      -0.55805460
  12175.938       0.86115746      -0.55664290      -0.55726270      -0.55745541      -0.55738837      -0.55791542      -0.55787330      -0.55752136      -0.55823195      -0.55764300      -0.55675733      -0.55672044      -0.55680962      -0.55790415      -0.55790399      -0.55806516      -0.55850622
  12176.991       0.86193089      -0.55662727      -0.55791897      -0.55739596      -0.55774068      -0.55802241      -0.55864028      -0.55830155      -0.55848247      -0.55812040      -0.55735792      -0.55685233      -0.55718614      -0.55805787      -0.55829259      -0.55841746      -0.55865920
  12178.051       0.86126807      -0.55712011      -0.55830644      -0.55797956      -0.55834316      -0.55843162      -0.55919515      -0.55862327      -0.55887327      -0.55875673      -0.55793914      -0.55730432      -0.55791840      -0.55855798      -0.55860055      -0.55885517      -0.55869387
  12179.104       0.86022462      -0.55725663      -0.55851389      -0.55852621      -0.55903356      -0.55895930      -0.55940997      -0.55909478      -0.55978852      -0.55903926      -0.55829794      -0.55771059      -0.55795652      -0.55907605      -0.55937591      -0.55958706      -0.55917816
  12180.158       0.86005264      -0.55813947      -0.55873915      -0.55936967      -0.55894511      -0.55964140      -0.55933666      -0.55986761      -0.55999842      -0.55924685      -0.55881645      -0.55833273      -0.55828854      -0.55956441      -0.55997956      -0.55996419      -0.55944079
  12181.218       0.85949725      -0.55841634      -0.55908805      -0.55955957      -0.55921395      -0.55986844      -0.56023297      -0.56018739      -0.56020143      -0.55954878      -0.55933515      -0.55881623      -0.55888255      -0.55982555      -0.56001177      -0.56050656      -0.55971783
  12182.266       0.85907115      -0.55891700      -0.55958656      -0.55989112      -0.55977072      -0.56003696      -0.56101489      -0.55985032      -0.56061000      -0.56021306      -0.55946431      -0.55919647      -0.55908948      -0.56009274      -0.56074363      -0.56109656      -0.56022375
  12183.313       0.85876178      -0.55895743      -0.56006391      -0.56016911      -0.56049248      -0.56085010      -0.56099127      -0.56090853      -0.56142926      -0.56081493      -0.55990173      -0.55963838      -0.55985964      -0.56066603      -0.56099838      -0.56151189      -0.56091760
  12184.349       0.85844721      -0.55992122      -0.56055553      -0.56042292      -0.56111304      -0.56104288      -0.56168551      -0.56126026      -0.56153029      -0.56135786      -0.56034882      -0.56017834      -0.55985894      -0.56137422      -0.56135050      -0.56156678      -0.56151801
  12185.397       0.85789740      -0.56002022      -0.56054703      -0.56092517      -0.56123344      -0.56152262      -0.56207476      -0.56183769      -0.56204851      -0.56175478      -0.56107557      -0.56084222      -0.56026711      -0.56139781      -0.56183786      -0.56225997      -0.56209787
  12186.445       0.85701443      -0.56034387      -0.56072923      -0.56147834      -0.56157779      -0.56201336      -0.56235405      -0.56249142      -0.56227119      -0.56228678      -0.56156465      -0.56100373      -0.56080207      -0.56208566      -0.56210262      -0.56289051      -0.56228260
  12187.488       0.85635653      -0.56113687      -0.56142138      -0.56177360      -0.56215663      -0.56250633      -0.56271490      -0.56242871      -0.56241670      -0.56258293      -0.56188534      -0.56138622      -0.56162351      -0.56289121      -0.56259415      -0.56292059      -0.56262025
  12188.529       0.85634764      -0.56146671      -0.56196442      -0.56206908      -0.56259779      -0.56284642      -0.56321008      -0.56277741      -0.56307721      -0.56314244      -0.56227571      -0.56164506      -0.56156922      -0.56301917      -0.56330015      -0.56317179      -0.56330864
  12189.566       0.85538206      -0.56178532      -0.56259699      -0.56317925      -0.56323321      -0.56358457      -0.56370911      -0.56336418      -0.56327094      -0.56354183      -0.56307253      -0.56226910      -0.56216126      -0.56349862      -0.56363518      -0.56381332      -0.56349088
  12190.621       0.85508058      -0.56216718      -0.56269009      -0.56360599      -0.56398404      -0.56390250      -0.56378824      -0.56431781      -0.56367754      -0.56366056      -0.56335821      -0.56309371      -0.56187033      -0.56324905      -0.56384003      -0.56414187      -0.56382704
  12191.696       0.85500748      -0.56252354      -0.56334677      -0.56370446      -0.56422270      -0.56403730      -0.56435786      -0.56438459      -0.56433726      -0.56409272      -0.56359010      -0.56292652      -0.56315793      -0.56406286      -0.56463648      -0.56441852      -0.56458048
  12192.759       0.85405232      -0.56325191      -0.56406969      -0.56388402      -0.56413893      -0.56472336      -0.56520062      -0.56484187      -0.56480157      -0.56448310      -0.56383538      -0.56320343      -0.56329966      -0.56437449      -0.56476894      -0.56485724      -0.56466736
  12193.814       0.85245852      -0.56335304      -0.56415610      -0.56422933      -0.56472153      -0.56510066      -0.56530240      -0.56529794      -0.56525935      -0.56497759      -0.56432300      -0.56367156      -0.56309259      -0.56504742      -0.56495243      -0.56530538      -0.56528910
  12194.864       0.85185738      -0.56381128      -0.56456242      -0.56480412      -0.56528046      -0.56559365      -0.56649989      -0.56546652      -0.56585980      -0.56517835      -0.56473262      -0.56407909      -0.56401271      -0.56560083      -0.56584390      -0.56580212      -0.56538833
  12195.921       0.85108980      -0.56437797      -0.56475828      -0.56508163      -0.56510985      -0.56576362      -0.56585898      -0.56595917      -0.56609462      -0.56560845      -0.56510468      -0.56465634      -0.56408868      -0.56580845      -0.56622088      -0.56613225      -0.56603652
  12196.991       0.85005288      -0.56440765      -0.56509599      -0.56560484      -0.56601692      -0.56613436      -0.56637211      -0.56640571      -0.56623202      -0.56578640      -0.56555501      -0.56504550      -0.56483431      -0.56598540      -0.56681815      -0.56643488      -0.56668835
  12198.041       0.84886389      -0.56490281      -0.56555612      -0.56644962      -0.56630533      -0.56664675      -0.56665398      -0.56677472      -0.56665027      -0.56631635      -0.56612456      -0.56548381      -0.56492370      -0.56626100      -0.56700602      -0.56671544      -0.56666532
  12199.104       0.84803399      -0.56557197      -0.56639727      -0.56622884      -0.56691138      -0.56705391      -0.56770392      -0.56718510      -0.56720977      -0.56658307      -0.56639990      -0.56602402      -0.56582027      -0.56671137      -0.56668382      -0.56711717      -0.56757200
  12200.155       0.84761654      -0.56576701      -0.56617710      -0.56693343      -0.56686183      -0.56722369      -0.56791033      -0.56774382      -0.56771915      -0.56726449      -0.56665487      -0.56667534      -0.56658350      -0.56768768      -0.56708640      -0.56758442      -0.56821533
  12201.219       0.84650171      -0.56649778      -0.56698448      -0.56725708      -0.56709056      -0.56784036      -0.56811656      -0.56851233      -0.56795013      -0.56756687      -0.56706996      -0.56703862      -0.56644988      -0.56789039      -0.56768630      -0.56778616      -0.56810390
  12202.271       0.84619605      -0.56673226      -0.56746034      -0.56773426      -0.56758101      -0.56840919      -0.56873938      -0.56889183      -0.56822768      -0.56813879      -0.56764389      -0.56752958      -0.56671745      -0.56787020      -0.56841693      -0.56894902      -0.56890929
  12203.335       0.84474673      -0.56749895      -0.56767238      -0.56822189      -0.56823401      -0.56850050      -0.56914980      -0.56870780      -0.56863631      -0.56825314      -0.56809942      -0.56722739      -0.56731144      -0.56867819      -0.56888708      -0.56896850      -0.56873843
  12204.399       0.84449845      -0.56721605      -0.56802489      -0.56877245      -0.56877324      -0.56846811      -0.56912515      -0.56923560      -0.56880309      -0.56854167      -0.56842202      -0.56732108      -0.56815566      -0.56895103      -0.56912086      -0.56929517      -0.56958101
  12205.457       0.84434199      -0.56791174      -0.56836218      -0.56865917      -0.56899808      -0.56949188      -0.56989328      -0.56979786      -0.56936619      -0.56949750      -0.56852100      -0.56827978      -0.56854326      -0.56956075      -0.56971212      -0.56996631      -0.56976084
  12206.502       0.84196266      -0.56838687      -0.56894473      -0.56905971      -0.56995686      -0.56982465      -0.57011668      -0.57004578      -0.57007208      -0.56965450      -0.56936173      -0.56819156      -0.56877928      -0.56986809      -0.56979247      -0.56987888      -0.57022896
  12207.541       0.84159900      -0.56890343      -0.56921094      -0.56992588      -0.57006189      -0.57065697      -0.57018953      -0.57039794      -0.57034008      -0.57003324      -0.56995787      -0.56890157      -0.56928212      -0.57016345      -0.57066109      -0.57071521      -0.56991536
  12208.600       0.83983333      -0.56917142      -0.56964568      -0.57029736      -0.57070358      -0.57048426      -0.57099868      -0.57088239      -0.57070215      -0.57012890      -0.56992854      -0.56916204      -0.56995396      -0.57020779      -0.57077809      -0.57122051      -0.57060512
  12209.672       0.83818854      -0.56916081      -0.57003092      -0.57055889      -0.57093483      -0.57110541      -0.57138168      -0.57145940      -0.57099870      -0.57129516      -0.57025721      -0.56977417      -0.57024134      -0.57103913      -0.57131403      -0.57150125      -0.57148349
  12210.732       0.83732489      -0.57006741      -0.57000511      -0.57109501      -0.57160845      -0.57131366      -0.57176346      -0.57162960      -0.57177830      -0.57102966      -0.57101251      -0.57008690      -0.57091766      -0.57129079      -0.57207418      -0.57206642      -0.57112205
  12211.790       0.83660173      -0.57049642      -0.57097279      -0.57097345      -0.57182015      -0.57163882      -0.57209235      -0.57197611      -0.57232044      -0.57209059      -0.57126583      -0.57072644      -0.57063586      -0.57149287      -0.57233849      -0.57249146      -0.57202920
  12212.843       0.83458979      -0.57111492      -0.57103519      -0.57199393      -0.57214258      -0.57238273      -0.57230488      -0.57267405      -0.57194979      -0.57240868      -0.57180910      -0.57103726      -0.57123211      -0.57248385      -0.57218253      -0.57274293      -0.57328141
  12213.909       0.83481314      -0.57137768      -0.57169682      -0.57208091      -0.57303259      -0.57230558      -0.57278966      -0.57281553      -0.57238677      -0.57239145      -0.57197901      -0.57186915      -0.57166748      -0.57248457      -0.57279224      -0.57272509      -0.57271239
  12214.989       0.83378626      -0.57176342      -0.57217909      -0.57285108      -0.57314286      -0.57304887      -0.57372841      -0.57348891      -0.57297371      -0.57289328      -0.57234611      -0.57170650      -0.57189679      -0.57319318      -0.57313219      -0.57339255      -0.57368826
  12216.043       0.83102064      -0.57192872      -0.57266346      -0.57304193      -0.57340142      -0.57395548      -0.57371927      -0.57381461      -0.57313574      -0.57310784      -0.57270946      -0.57230700      -0.57245420      -0.57334329      -0.57390673      -0.57417249      -0.57391035
  12217.096       0.83217303      -0.57269448      -0.57322148      -0.57352232      -0.57358493      -0.57433589      -0.57406494      -0.57398860      -0.57408297      -0.57345733      -0.57303515      -0.57312122      -0.57343014      -0.57398209      -0.57431433      -0.57436664      -0.57432579
  12218.157       0.83035809      -0.57257207      -0.57327184      -0.57392436      -0.57397312      -0.57433665      -0.57455691      -0.57475271      -0.57469692      -0.57440147      -0.57391822      -0.57312451      -0.57370167      -0.57436638      -0.57464802      -0.57484587      -0.57468068
  12219.211       0.82958651      -0.57313857      -0.57375446      -0.57417692      -0.57473321      -0.57496246      -0.57504452      -0.57499071      -0.57495835      -0.57477053      -0.57442614      -0.57339984      -0.57403356      -0.57472100      -0.57499169      -0.57503528      -0.57492693
  12220.271       0.82792376      -0.57359229      -0.57425189      -0.57448958      -0.57537123      -0.57583788      -0.57569195      -0.57546428      -0.57520421      -0.57508802      -0.57471437      -0.57387314      -0.57478549      -0.57499799      -0.57513655      -0.57597112      -0.57535087
  12221.326       0.82753527      -0.57428728      -0.57463608      -0.57487154      -0.57581869      -0.57579395      -0.57614123      -0.57602427      -0.57575765      -0.57518497      -0.57535779      -0.57459251      -0.57505596      -0.57563088      -0.57558702      -0.57628537      -0.57601719
  12222.381       0.82713157      -0.57441142      -0.57497640      -0.57583661      -0.57565049      -0.57644063      -0.57629612      -0.57605007      -0.57603029      -0.57590720      -0.57581432      -0.57473568      -0.57510882      -0.57575760      -0.57643502      -0.57635152      -0.57654083
  12223.435       0.82606151      -0.57489323      -0.57572460      -0.57624931      -0.57585335      -0.57693767      -0.57654641      -0.57657116      -0.57644964      -0.57604487      -0.57565537      -0.57511831      -0.57531773      -0.57605900      -0.57676882      -0.57714621      -0.57669817
  12224.477       0.82549426      -0.57544811      -0.57621637      -0.57613678      -0.57653873      -0.57704343      -0.57737993      -0.57714050      -0.57715992      -0.57648538      -0.57645610      -0.57578304      -0.57567317      -0.57711284      -0.57693388      -0.57719402      -0.57720037
  12225.533       0.82466831      -0.57556860      -0.57630930      -0.57670522      -0.57707538      -0.57753992      -0.57754920      -0.57755874      -0.57701530      -0.57695604      -0.57627245      -0.57568469      -0.57649161      -0.57727679      -0.57749867      -0.57757567      -0.57766048
  12226.587       0.82437872      -0.57608242      -0.57666542      -0.57697133      -0.57752979      -0.57817294      -0.57783513      -0.57789824      -0.57760826      -0.57736710      -0.57686217      -0.57639528      -0.57682357      -0.57778429      -0.57815630      -0.57760651      -0.57802043
  12227.643       0.82285595      -0.57648652      -0.57711464      -0.57760750      -0.57811197      -0.57824629      -0.57838890      -0.57880946      -0.57810608      -0.57803009      -0.57785615      -0.57684718      -0.57708479      -0.57823878      -0.57831696      -0.57803765      -0.57850155
  12228.685       0.82291286      -0.57715539      -0.57754624      -0.57796017      -0.57834502      -0.57866109      -0.57873254      -0.57905779      -0.57862337      -0.57826276      -0.57809465      -0.57710235      -0.57742839      -0.57878880      -0.57860846      -0.57905782      -0.57876036
  12229.742       0.82182018      -0.57754117      -0.57801767      -0.57861424      -0.57882194      -0.57933178      -0.57941498      -0.57962814      -0.57909790      -0.57870446      -0.57846861      -0.57777212      -0.57780326      -0.57890341      -0.57954782      -0.57918450      -0.57935806
  12230.798       0.81997605      -0.57766312      -0.57842275      -0.57872395      -0.57967228      -0.57975725      -0.57925963      -0.57990590      -0.57962424      -0.57910244      -0.57828535      -0.57797639      -0.57870777      -0.57932486      -0.57979155      -0.57950675      -0.57991855
  12231.867       0.82055780      -0.57817991      -0.57876377      -0.57886088      -0.57958416      -0.58005706      -0.57984862      -0.58007665      -0.58016404      -0.57974551      -0.57894615      -0.57820855      -0.57913396      -0.58005151      -0.58056578      -0.57966342      -0.58019220
  12232.937       0.81942506      -0.57887239      -0.57893786      -0.57952672      -0.57994061      -0.58051250      -0.58029799      -0.58089880      -0.58082826      -0.58059672      -0.57940787      -0.57889991      -0.57958629      -0.57998188      -0.58066824      -0.58025132      -0.58053945
  12233.980       0.81902810      -0.57920348      -0.57956951      -0.57978912      -0.58061201      -0.58081474      -0.58077557      -0.58075955      -0.58101678      -0.58042854      -0.57978155      -0.57942149      -0.57995916      -0.58067577      -0.58081299      -0.58082741      -0.58069750
  12235.037       0.81853178      -0.57975306      -0.57992877      -0.58023460      -0.58111401      -0.58117346      -0.58134903      -0.58129794      -0.58129227      -0.58104499      -0.58016358      -0.58008714      -0.58049765      -0.58061927      -0.58171646      -0.58121628      -0.58127067
  12236.107       0.81634174      -0.57999410      -0.58047748      -0.58088270      -0.58171699      -0.58133368      -0.58169120      -0.58183418      -0.58155967      -0.58185461      -0.58032560      -0.58032376      -0.58058730      -0.58122788      -0.58162152      -0.58160800      -0.58194099
  12237.171       0.81717176      -0.58057889      -0.58102764      -0.58120467      -0.58202410      -0.58209864      -0.58227247      -0.58233650      -0.58184269      -0.58183087      -0.58133855      -0.58067711      -0.58121645      -0.58190149      -0.58220220      -0.58214855      -0.58206872
  12238.241       0.81482468      -0.58094137      -0.58129287      -0.58154729      -0.58227499      -0.58271538      -0.58264907      -0.58292466      -0.58216557      -0.58245088      -0.58188096      -0.58099160      -0.58112102      -0.58223089      -0.58254447      -0.58235555      -0.58241527
  12239.312       0.81489999      -0.58133449      -0.58203790      -0.58199482      -0.58258920      -0.58320018      -0.58299087      -0.58328864      -0.58306413      -0.58295609      -0.58188111      -0.58143611      -0.58168974      -0.58250966      -0.58302758      -0.58297954      -0.58308344
  12240.376       0.81491815      -0.58179481      -0.58216863      -0.58263422      -0.58311808      -0.58329488      -0.58337867      -0.58342939      -0.58324999      -0.58349421      -0.58245280      -0.58186195      -0.58243250      -0.58302086      -0.58318044      -0.58318245      -0.58344606
  12241.434       0.81355124      -0.58242522      -0.58295135      -0.58298623      -0.58345702      -0.58346924      -0.58349571      -0.58412245      -0.58368899      -0.58415926      -0.58275436      -0.58237173      -0.58270749      -0.58320369      -0.58365657      -0.58369626      -0.58357110
  12242.493       0.81246232      -0.58285759      -0.58313155      -0.58345562      -0.58381242      -0.58397673      -0.58414389      -0.58433813      -0.58425276      -0.58451111      -0.58304499      -0.58310404      -0.58310323      -0.58367200      -0.58430907      -0.58423615      -0.58430950
  12243.570       0.81187072      -0.58302707      -0.58339530      -0.58353880      -0.58412566      -0.58452251      -0.58493984      -0.58473240      -0.58478060      -0.58467596      -0.58360165      -0.58373522      -0.58368293      -0.58453068      -0.58450408      -0.58500960      -0.58491320
  12244.648       0.81167356      -0.58370330      -0.58372819      -0.58373907      -0.58478588      -0.58490727      -0.58556639      -0.58489521      -0.58494175      -0.58524670      -0.58403047      -0.58388219      -0.58398772      -0.58510522      -0.58506606      -0.58532603      -0.58520623
  12245.713       0.80947429      -0.58373690      -0.58424854      -0.58424470      -0.58533275      -0.58511937      -0.58560776      -0.58545435      -0.58517861      -0.58532890      -0.58428447      -0.58411684      -0.58428095      -0.58520277      -0.58541101      -0.58554440      -0.58562531
  12246.766       0.80925846      -0.58422195      -0.58484522      -0.58500869      -0.58568541      -0.58542686      -0.58600700      -0.58592100      -0.58580778      -0.58571167      -0.58468268      -0.58453035      -0.58490847      -0.58556494      -0.58583856      -0.58550403      -0.58582386
  12247.845       0.80831771      -0.58478559      -0.58516270      -0.58552389      -0.58592858      -0.58625469      -0.58669940      -0.58601660      -0.58632813      -0.58623598      -0.58531178      -0.58521465      -0.58552445      -0.58627156      -0.58615069      -0.58641224      -0.58631971
  12248.930       0.80846430      -0.58506216      -0.58509089      -0.58580018      -0.58648457      -0.58672628      -0.58683806      -0.58643134      -0.58679655      -0.58642410      -0.58548327      -0.58553225      -0.58608204      -0.58649427      -0.58677920      -0.58687704      -0.58651325
  12249.996       0.80737081      -0.58557521      -0.58588765      -0.58643684      -0.58686618      -0.58693536      -0.58703619      -0.58715250      -0.58697958      -0.58680873      -0.58614516      -0.58577866      -0.58623162      -0.58676579      -0.58719341      -0.58724072      -0.58675387
  12251.056       0.80516580      -0.58593268      -0.58670731      -0.58701059      -0.58698100      -0.58751966      -0.58754954      -0.58754356      -0.58723318      -0.58722460      -0.58643447      -0.58610448      -0.58642940      -0.58713374      -0.58743660      -0.58748473      -0.58750263
  12252.122       0.80535165      -0.58622928      -0.58693379      -0.58732948      -0.58746591      -0.58783739      -0.58806770      -0.58779836      -0.58757382      -0.58764697      -0.58689579      -0.58660196      -0.58687127      -0.58778896      -0.58789356      -0.58800597      -0.58816478
  12253.195       0.80452032      -0.58637369      -0.58728403      -0.58777040      -0.58817144      -0.58796226      -0.58857316      -0.58797402      -0.58821048      -0.58812979      -0.58721013      -0.58725752      -0.58752565      -0.58828600      -0.58825376      -0.58857439      -0.58851524
  12254.275       0.80287034      -0.58721795      -0.58777016      -0.58804308      -0.58864762      -0.58830264      -0.58895657      -0.58842977      -0.58915424      -0.58816130      -0.58768031      -0.58743125      -0.58764554      -0.58873400      -0.58888094      -0.58882388      -0.58902606
  12255.335       0.80169809      -0.58780604      -0.58832183      -0.58837025      -0.58882962      -0.58886054      -0.58914089      -0.58899734      -0.58955650      -0.58880560      -0.58833697      -0.58763582      -0.58809572      -0.58938699      -0.58956584      -0.58922779      -0.58954389
  12256.409       0.80141231      -0.58812257      -0.58876156      -0.58902194      -0.58944339      -0.58965417      -0.58947548      -0.58959871      -0.58969625      -0.58930672      -0.58851144      -0.58823133      -0.58861141      -0.58967467      -0.58985299      -0.58973959      -0.58992640
  12257.489       0.80055664      -0.58851303      -0.58923800      -0.58960816      -0.58976685      -0.59044010      -0.58994801      -0.58983881      -0.58998428      -0.58967234      -0.58896298      -0.58862909      -0.58907992      -0.59011887      -0.58996759      -0.59002365      -0.59025714
  12258.570       0.79951382      -0.58919917      -0.58954134      -0.59022059      -0.59009529      -0.59077971      -0.59012084      -0.59025130      -0.59052394      -0.59026430      -0.58958075      -0.58884407      -0.58949365      -0.59047404      -0.59031607      -0.59029718      -0.59078415
  12259.645       0.79927797      -0.58962561      -0.58993125      -0.59063359      -0.59059560      -0.59107203      -0.59068959      -0.59086227      -0.59076951      -0.59036800      -0.59001506      -0.58946303      -0.58984906      -0.59081118      -0.59075383      -0.59071605      -0.59137069
  12260.718       0.79821658      -0.58969001      -0.59044448      -0.59114938      -0.59094507      -0.59142605      -0.59127036      -0.59128263      -0.59127273      -0.59081248      -0.59041992      -0.59001607      -0.59022953      -0.59108237      -0.59147590      -0.59135374      -0.59174036
  12261.800       0.79777680      -0.59007697      -0.59106607      -0.59117677      -0.59149538      -0.59192644      -0.59175780      -0.59157103      -0.59181081      -0.59148917      -0.59093135      -0.59044554      -0.59053696      -0.59124065      -0.59219717      -0.59195364      -0.59191826
  12262.868       0.79619496      -0.59084543      -0.59153060      -0.59155982      -0.59210262      -0.59214976      -0.59205090      -0.59196830      -0.59188389      -0.59206552      -0.59159984      -0.59095371      -0.59113146      -0.59163112      -0.59251467      -0.59236668      -0.59244394
  12263.943       0.79681841      -0.59126178      -0.59166837      -0.59203255      -0.59242780      -0.59251135      -0.59239376      -0.59262751      -0.59217214      -0.59227580      -0.59185600      -0.59125651      -0.59150095      -0.59207149      -0.59282801      -0.59260527      -0.59284061
  12265.005       0.79611916      -0.59144098      -0.59184448      -0.59230560      -0.59265262      -0.59308944      -0.59291357      -0.59316196      -0.59285236      -0.59257440      -0.59206263      -0.59155289      -0.59174129      -0.59251342      -0.59282291      -0.59290681      -0.59309840
  12266.081       0.79446633      -0.59189962      -0.59230397      -0.59287192      -0.59297830      -0.59348971      -0.59368012      -0.59361382      -0.59345894      -0.59307749      -0.59256345      -0.59165637      -0.59222602      -0.59307772      -0.59302966      -0.59344188      -0.59331959
  12267.162       0.79477883      -0.59211419      -0.59278274      -0.59344203      -0.59355149      -0.59388124      -0.59436191      -0.59389811      -0.59373889      -0.59357412      -0.59285041      -0.59224760      -0.59266117      -0.59351210      -0.59363726      -0.59415751      -0.59368602
  12268.232       0.79452944      -0.59238238      -0.59312791      -0.59397987      -0.59405566      -0.59418398      -0.59440709      -0.59415786      -0.59394935      -0.59390504      -0.59308657      -0.59306729      -0.59346750      -0.59404891      -0.59417502      -0.59477438      -0.59415748
  12269.295       0.79433247      -0.59274377      -0.59333097      -0.59443468      -0.59428546      -0.59473477      -0.59452385      -0.59477726      -0.59481018      -0.59442142      -0.59359011      -0.59344346      -0.59397567      -0.59471415      -0.59477029      -0.59486667      -0.59466940
  12270.358       0.79364188      -0.59321266      -0.59360129      -0.59482157      -0.59463776      -0.59506112      -0.59505742      -0.59519558      -0.59543128      -0.59477867      -0.59420242      -0.59376217      -0.59416124      -0.59506004      -0.59518258      -0.59521439      -0.59542850
  12271.421       0.79257190      -0.59413334      -0.59415720      -0.59485628      -0.59536870      -0.59532569      -0.59549482      -0.59578461      -0.59578563      -0.59491458      -0.59483308      -0.59430526      -0.59436821      -0.59536422      -0.59555815      -0.59595268      -0.59591553
  12272.497       0.79302119      -0.59469355      -0.59496864      -0.59534876      -0.59531004      -0.59587570      -0.59579169      -0.59625968      -0.59623755      -0.59567789      -0.59512442      -0.59474808      -0.59511018      -0.59588351      -0.59603317      -0.59626225      -0.59597780
  12273.555       0.79277054      -0.59461408      -0.59552020      -0.59580421      -0.59588308      -0.59650678      -0.59610417      -0.59633997      -0.59659948      -0.59599694      -0.59546204      -0.59510067      -0.59570572      -0.59626149      -0.59679372      -0.59667744      -0.59641102
  12274.611       0.79171126      -0.59497074      -0.59588438      -0.59602717      -0.59688701      -0.59678300      -0.59656015      -0.59685025      -0.59679302      -0.59624730      -0.59590758      -0.59570269      -0.59591996      -0.59672301      -0.59732747      -0.59711607      -0.59692126
  12275.676       0.79062463      -0.59560246      -0.59619454      -0.59644119      -0.59711347      -0.59743454      -0.59722280      -0.59764016      -0.59703886      -0.59686480      -0.59626397      -0.59609280      -0.59644417      -0.59715397      -0.59760260      -0.59728689      -0.59758650
  12276.747       0.79155120      -0.59591482      -0.59669049      -0.59683980      -0.59749001      -0.59781225      -0.59780195      -0.59789249      -0.59738232      -0.59740012      -0.59661659      -0.59656036      -0.59687283      -0.59734230      -0.59798887      -0.59782795      -0.59806426
  12277.823       0.79071452      -0.59645259      -0.59704885      -0.59726564      -0.59771892      -0.59771179      -0.59816460      -0.59814858      -0.59784578      -0.59792179      -0.59676062      -0.59678839      -0.59724608      -0.59784336      -0.59822705      -0.59807873      -0.59847639
  12278.908       0.79124682      -0.59719954      -0.59731858      -0.59764207      -0.59823528      -0.59836235      -0.59868631      -0.59873321      -0.59846116      -0.59828136      -0.59710012      -0.59723347      -0.59771700      -0.59842219      -0.59848285      -0.59823342      -0.59903110
  12279.986       0.79021844      -0.59727779      -0.59773990      -0.59791658      -0.59867007      -0.59876790      -0.59902630      -0.59936750      -0.59898044      -0.59870993      -0.59781392      -0.59752196      -0.59792894      -0.59870637      -0.59918925      -0.59881519      -0.59942585
  12281.064       0.79075862      -0.59743606      -0.59835400      -0.59834047      -0.59906017      -0.59901025      -0.59962825      -0.59967996      -0.59945202      -0.59926777      -0.59858839      -0.59803268      -0.59821370      -0.59910599      -0.59977816      -0.59917978      -0.60022598
  12282.143       0.79049646      -0.59788773      -0.59872153      -0.59916599      -0.59969079      -0.59935638      -0.59991718      -0.59990432      -0.59987266      -0.59997857      -0.59892667      -0.59863681      -0.59854093      -0.59948044      -0.60003773      -0.59962631      -0.60033011
  12283.234       0.79042811      -0.59836073      -0.59906261      -0.59934753      -0.60009693      -0.59979008      -0.60020571      -0.60056884      -0.59996650      -0.60008763      -0.59944124      -0.59939892      -0.59892481      -0.59971621      -0.60023184      -0.60012467      -0.60038104
  12284.312       0.79006579      -0.59900238      -0.59964631      -0.59976325      -0.60051980      -0.59999856      -0.60066213      -0.60075486      -0.60038647      -0.59983569      -0.59989752      -0.59955324      -0.59957492      -0.60035024      -0.60082272      -0.60062639      -0.60069755
  12285.404       0.79025132      -0.59941495      -0.59999923      -0.60053864      -0.60085197      -0.60038324      -0.60159792      -0.60137751      -0.60099140      -0.60028486      -0.60000467      -0.60015060      -0.60001206      -0.60076149      -0.60120728      -0.60107769      -0.60146434
  12286.484       0.79003255      -0.59956837      -0.60035684      -0.60066856      -0.60143222      -0.60112125      -0.60175510      -0.60170053      -0.60133366      -0.60064492      -0.60050613      -0.60044490      -0.60068025      -0.60116186      -0.60165139      -0.60141616      -0.60181136
  12287.550       0.78951141      -0.60006298      -0.60067007      -0.60084311      -0.60140961      -0.60165659      -0.60171731      -0.60195346      -0.60183748      -0.60136668      -0.60104634      -0.60054769      -0.60094578      -0.60131218      -0.60212384      -0.60164183      -0.60182029
  12288.629       0.78981456      -0.60066914      -0.60115962      -0.60180401      -0.60229121      -0.60237353      -0.60230876      -0.60217636      -0.60250643      -0.60206463      -0.60110823      -0.60086310      -0.60132849      -0.60178037      -0.60248016      -0.60236095      -0.60219214
  12289.708       0.78906909      -0.60091335      -0.60158716      -0.60229059      -0.60285977      -0.60230417      -0.60271419      -0.60273081      -0.60276003      -0.60253995      -0.60138175      -0.60153580      -0.60201488      -0.60248937      -0.60269515      -0.60299688      -0.60285328
  12290.789       0.78887061      -0.60132742      -0.60180701      -0.60290746      -0.60292254      -0.60275938      -0.60306968      -0.60349189      -0.60279232      -0.60296899      -0.60201922      -0.60187485      -0.60203361      -0.60293741      -0.60343001      -0.60359230      -0.60312996
  12291.855       0.78889118      -0.60183775      -0.60206456      -0.60334052      -0.60294965      -0.60315142      -0.60377636      -0.60361055      -0.60342911      -0.60305261      -0.60271250      -0.60255364      -0.60249494      -0.60339793      -0.60411398      -0.60401367      -0.60417357
  12292.935       0.78844846      -0.60240104      -0.60273401      -0.60354081      -0.60362042      -0.60367907      -0.60429088      -0.60417558      -0.60394594      -0.60365607      -0.60320120      -0.60299646      -0.60328284      -0.60379938      -0.60435139      -0.60428538      -0.60419592
  12294.003       0.78892122      -0.60309144      -0.60296992      -0.60364004      -0.60402145      -0.60428554      -0.60456700      -0.60452181      -0.60416342      -0.60411924      -0.60377751      -0.60308851      -0.60306255      -0.60407451      -0.60450801      -0.60451722      -0.60442716
  12295.083       0.78778494      -0.60368656      -0.60362820      -0.60404573      -0.60456938      -0.60426846      -0.60472012      -0.60464907      -0.60502830      -0.60493976      -0.60401722      -0.60338674      -0.60408250      -0.60471149      -0.60469363      -0.60513207      -0.60526225
  12296.164       0.78766495      -0.60347531      -0.60422198      -0.60470865      -0.60517761      -0.60511037      -0.60544333      -0.60551407      -0.60532248      -0.60476327      -0.60421607      -0.60396744      -0.60443704      -0.60523150      -0.60514180      -0.60556326      -0.60536264
  12297.245       0.78743727      -0.60413527      -0.60487106      -0.60473394      -0.60557299      -0.60555066      -0.60587098      -0.60588030      -0.60600232      -0.60527642      -0.60498401      -0.60421285      -0.60480938      -0.60521868      -0.60602004      -0.60557979      -0.60606576
  12298.319       0.78725152      -0.60462092      -0.60519800      -0.60529150      -0.60575742      -0.60585779      -0.60636286      -0.60633866      -0.60597761      -0.60562282      -0.60531008      -0.60476605      -0.60487774      -0.60551928      -0.60620213      -0.60626854      -0.60621827
  12299.387       0.78638966      -0.60516353      -0.60532678      -0.60592082      -0.60598302      -0.60654498      -0.60635751      -0.60647620      -0.60619931      -0.60642605      -0.60543484      -0.60492703      -0.60562559      -0.60630152      -0.60631266      -0.60669229      -0.60685282
  12300.462       0.78640792      -0.60551898      -0.60555565      -0.60611871      -0.60639868      -0.60673950      -0.60660361      -0.60658963      -0.60725701      -0.60725549      -0.60600072      -0.60557708      -0.60539027      -0.60647628      -0.60707588      -0.60714812      -0.60723972
  12301.563       0.78562119      -0.60593395      -0.60596823      -0.60666920      -0.60684729      -0.60723847      -0.60733182      -0.60784068      -0.60755120      -0.60711430      -0.60626908      -0.60604879      -0.60599364      -0.60683928      -0.60741465      -0.60726653      -0.60770931
  12302.659       0.78535635      -0.60621801      -0.60655758      -0.60707495      -0.60743117      -0.60768960      -0.60826979      -0.60751966      -0.60762229      -0.60712059      -0.60682376      -0.60693497      -0.60651360      -0.60723656      -0.60792444      -0.60818916      -0.60833237
  12303.747       0.78503367      -0.60659235      -0.60701120      -0.60753636      -0.60784790      -0.60804704      -0.60856650      -0.60825136      -0.60841806      -0.60791054      -0.60711001      -0.60677125      -0.60724220      -0.60761186      -0.60850937      -0.60849462      -0.60837455
  12304.816       0.78380407      -0.60752844      -0.60732720      -0.60788570      -0.60833990      -0.60854229      -0.60890714      -0.60882503      -0.60815111      -0.60817311      -0.60674584      -0.60712687      -0.60740877      -0.60776181      -0.60856583      -0.60871092      -0.60875442
  12305.899       0.78346172      -0.60728415      -0.60828434      -0.60810337      -0.60873534      -0.60918183      -0.60909658      -0.60885887      -0.60882497      -0.60880198      -0.60768215      -0.60749341      -0.60855530      -0.60900988      -0.60906313      -0.60908220      -0.60904913
  12306.975       0.78316805      -0.60782244      -0.60845388      -0.60868688      -0.60891936      -0.60924148      -0.60903365      -0.60985918      -0.60956253      -0.60893398      -0.60825125      -0.60786367      -0.60809052      -0.60899511      -0.60942923      -0.60956536      -0.60936011
  12308.051       0.78228343      -0.60851543      -0.60908142      -0.60940963      -0.61005699      -0.60956731      -0.60946957      -0.60986195      -0.61024043      -0.60944989      -0.60916183      -0.60840355      -0.60875124      -0.60943286      -0.60988608      -0.60939813      -0.60991175
  12309.128       0.78185669      -0.60898689      -0.60907462      -0.60976934      -0.60993860      -0.60987696      -0.61028564      -0.61049787      -0.61049589      -0.60993399      -0.60924214      -0.60925340      -0.60906479      -0.60935953      -0.61001804      -0.61083471      -0.61103958
  12310.191       0.78132481      -0.60926350      -0.60958012      -0.61021436      -0.61016973      -0.61077565      -0.61050484      -0.61070560      -0.61057275      -0.61048001      -0.60960082      -0.60919794      -0.60968993      -0.61043122      -0.61083099      -0.61091187      -0.61127928
  12311.261       0.78068183      -0.60949522      -0.61000847      -0.61036823      -0.61111067      -0.61070287      -0.61133599      -0.61110045      -0.61127473      -0.61111601      -0.60986525      -0.60956676      -0.61034185      -0.61103777      -0.61090432      -0.61130595      -0.61146398
  12312.332       0.77953596      -0.61010047      -0.61045635      -0.61072464      -0.61104889      -0.61146148      -0.61153688      -0.61178885      -0.61130267      -0.61145971      -0.61027684      -0.61016661      -0.61084845      -0.61162153      -0.61161239      -0.61134061      -0.61159035
  12313.396       0.77887003      -0.61083092      -0.61070916      -0.61130341      -0.61116268      -0.61172542      -0.61233712      -0.61217700      -0.61193019      -0.61136905      -0.61092853      -0.61043567      -0.61098025      -0.61168365      -0.61195699      -0.61152340      -0.61178687
  12314.473       0.77821419      -0.61111377      -0.61148043      -0.61138420      -0.61139100      -0.61201419      -0.61219073      -0.61217990      -0.61218345      -0.61208448      -0.61205750      -0.61102500      -0.61156496      -0.61138838      -0.61239581      -0.61253305      -0.61246085
  12315.544       0.77761880      -0.61112504      -0.61172305      -0.61165737      -0.61229777      -0.61268312      -0.61294155      -0.61274914      -0.61300217      -0.61240396      -0.61199244      -0.61192401      -0.61151666      -0.61224901      -0.61311415      -0.61286655      -0.61305596
  12316.615       0.77713004      -0.61140129      -0.61201611      -0.61225277      -0.61268013      -0.61315782      -0.61339144      -0.61358126      -0.61356377      -0.61311735      -0.61253047      -0.61204537      -0.61248714      -0.61271118      -0.61329720      -0.61343468      -0.61327056
  12317.687       0.77595996      -0.61209346      -0.61243285      -0.61264805      -0.61315589      -0.61357012      -0.61372799      -0.61342541      -0.61362503      -0.61353642      -0.61302680      -0.61245010      -0.61221166      -0.61296174      -0.61338998      -0.61363037      -0.61345500
  12318.758       0.77485340      -0.61223722      -0.61266653      -0.61327765      -0.61326259      -0.61401958      -0.61397972      -0.61373936      -0.61423593      -0.61384820      -0.61311149      -0.61274542      -0.61298463      -0.61316143      -0.61398178      -0.61338540      -0.61438110
  12319.843       0.77409204      -0.61291917      -0.61328403      -0.61398714      -0.61372620      -0.61414003      -0.61437278      -0.61439699      -0.61478322      -0.61385748      -0.61364631      -0.61279892      -0.61360586      -0.61413935      -0.61416603      -0.61422548      -0.61448369
  12320.902       0.77259832      -0.61342165      -0.61328511      -0.61425281      -0.61466214      -0.61451296      -0.61508557      -0.61464906      -0.61482194      -0.61449462      -0.61382614      -0.61310817      -0.61332740      -0.61456664      -0.61417217      -0.61467569      -0.61494391
  12321.960       0.77147769      -0.61360601      -0.61471708      -0.61452244      -0.61471406      -0.61486020      -0.61553764      -0.61507334      -0.61522033      -0.61503062      -0.61397284      -0.61345904      -0.61379131      -0.61487215      -0.61520990      -0.61566223      -0.61489965
  12323.020       0.77110148      -0.61377336      -0.61482057      -0.61493154      -0.61527594      -0.61555646      -0.61542077      -0.61529328      -0.61573073      -0.61562542      -0.61481736      -0.61400309      -0.61447187      -0.61526914      -0.61517654      -0.61590854      -0.61573253
  12324.105       0.77003986      -0.61416868      -0.61492186      -0.61563792      -0.61549148      -0.61636759      -0.61626778      -0.61599589      -0.61622383      -0.61614811      -0.61571400      -0.61493292      -0.61517072      -0.61592924      -0.61545374      -0.61615903      -0.61587961
  12325.191       0.76920691      -0.61505934      -0.61544876      -0.61563293      -0.61591735      -0.61601167      -0.61626789      -0.61673452      -0.61647397      -0.61624604      -0.61541977      -0.61496677      -0.61515874      -0.61605239      -0.61605690      -0.61660783      -0.61609645
  12326.264       0.76798024      -0.61557540      -0.61621183      -0.61610050      -0.61661071      -0.61678418      -0.61730358      -0.61702251      -0.61667840      -0.61673002      -0.61590309      -0.61556015      -0.61569833      -0.61675113      -0.61653468      -0.61648428      -0.61656931
  12327.324       0.76729929      -0.61557434      -0.61626155      -0.61652493      -0.61742890      -0.61722381      -0.61744380      -0.61730685      -0.61698681      -0.61739767      -0.61675090      -0.61571598      -0.61639286      -0.61731709      -0.61709034      -0.61736700      -0.61717893
  12328.390       0.76588973      -0.61599339      -0.61662282      -0.61718785      -0.61751340      -0.61747543      -0.61784914      -0.61812455      -0.61730494      -0.61761905      -0.61694025      -0.61591894      -0.61686120      -0.61759984      -0.61767165      -0.61771721      -0.61753827
  12329.471       0.76515177      -0.61646599      -0.61682354      -0.61769406      -0.61840280      -0.61794014      -0.61801967      -0.61829673      -0.61799358      -0.61762191      -0.61748117      -0.61666162      -0.61704851      -0.61770361      -0.61804543      -0.61754220      -0.61797062
  12330.564       0.76383082      -0.61694986      -0.61757744      -0.61817919      -0.61812376      -0.61875234      -0.61876299      -0.61864570      -0.61814405      -0.61796339      -0.61826410      -0.61732037      -0.61778957      -0.61785394      -0.61845325      -0.61887715      -0.61876185
  12331.645       0.76315104      -0.61757846      -0.61833478      -0.61828715      -0.61894367      -0.61876076      -0.61882092      -0.61926310      -0.61876932      -0.61894488      -0.61797568      -0.61712566      -0.61812504      -0.61891219      -0.61880387      -0.61859651      -0.61910510
  12332.719       0.76149156      -0.61773775      -0.61875959      -0.61864341      -0.61897734      -0.61907420      -0.61916115      -0.61959390      -0.61976175      -0.61894856      -0.61834072      -0.61811461      -0.61837221      -0.61898190      -0.61945695      -0.61952515      -0.61929515
  12333.793       0.76010870      -0.61859958      -0.61911200      -0.61888566      -0.61947509      -0.61952147      -0.61964840      -0.62007762      -0.61992068      -0.61961961      -0.61877051      -0.61870199      -0.61906168      -0.61960333      -0.61996095      -0.61961559      -0.61993110
  12334.867       0.75945867      -0.61869659      -0.61961076      -0.61932754      -0.61978155      -0.62019806      -0.61999221      -0.62073630      -0.62014993      -0.61970628      -0.61871676      -0.61885833      -0.61912837      -0.61960600      -0.62010193      -0.62045822      -0.62012606
  12335.955       0.75827421      -0.61969449      -0.61970902      -0.61984220      -0.62005848      -0.62015246      -0.62082649      -0.62080110      -0.62038823      -0.62053017      -0.61943466      -0.61911368      -0.61950566      -0.62025845      -0.62065117      -0.62044297      -0.62081969
  12337.043       0.75745495      -0.61960947      -0.62029694      -0.62025963      -0.62099377      -0.62093702      -0.62082434      -0.62128176      -0.62079668      -0.62072371      -0.62013987      -0.61958049      -0.61991237      -0.62054397      -0.62055920      -0.62127534      -0.62126576
  12338.118       0.75589165      -0.62011402      -0.62058247      -0.62067516      -0.62105637      -0.62124171      -0.62129026      -0.62160446      -0.62142618      -0.62139698      -0.62075880      -0.61991052      -0.62033381      -0.62097864      -0.62075726      -0.62172207      -0.62183770
  12339.187       0.75466341      -0.62047133      -0.62081407      -0.62128542      -0.62141754      -0.62174300      -0.62176873      -0.62224332      -0.62178454      -0.62171836      -0.62074194      -0.62022047      -0.62101561      -0.62168205      -0.62152249      -0.62216965      -0.62215734
  12340.255       0.75397673      -0.62097452      -0.62122629      -0.62190093      -0.62167762      -0.62204311      -0.62226309      -0.62241612      -0.62203762      -0.62187762      -0.62132428      -0.62089079      -0.62143943      -0.62183791      -0.62172482      -0.62210586      -0.62227839
  12341.344       0.75322814      -0.62150143      -0.62168925      -0.62206652      -0.62252967      -0.62222861      -0.62262260      -0.62260842      -0.62242785      -0.62224920      -0.62210147      -0.62109463      -0.62181537      -0.62217359      -0.62241372      -0.62249064      -0.62277152
  12342.426       0.75322684      -0.62185788      -0.62196344      -0.62222415      -0.62293153      -0.62254710      -0.62293223      -0.62297287      -0.62283507      -0.62275306      -0.62255379      -0.62187590      -0.62198219      -0.62267487      -0.62281376      -0.62358420      -0.62310213
  12343.509       0.75187334      -0.62216354      -0.62252502      -0.62287913      -0.62299035      -0.62320553      -0.62321546      -0.62375430      -0.62296707      -0.62327489      -0.62274666      -0.62187586      -0.62254933      -0.62310694      -0.62300739      -0.62367615      -0.62345986
  12344.578       0.75097699      -0.62242559      -0.62281499      -0.62334340      -0.62335659      -0.62365690      -0.62363510      -0.62410023      -0.62355788      -0.62393718      -0.62353217      -0.62259546      -0.62286216      -0.62341455      -0.62342406      -0.62358175      -0.62373463
  12345.654       0.75084031      -0.62311637      -0.62316538      -0.62324365      -0.62386803      -0.62400288      -0.62436027      -0.62446579      -0.62411607      -0.62396295      -0.62385178      -0.62304001      -0.62325806      -0.62380202      -0.62411715      -0.62422354      -0.62456437
  12346.738       0.74939551      -0.62372215      -0.62380796      -0.62381551      -0.62410129      -0.62433167      -0.62517538      -0.62465117      -0.62449203      -0.62435201      -0.62387103      -0.62353637      -0.62358642      -0.62418444      -0.62468904      -0.62463695      -0.62503800
  12347.821       0.74885085      -0.62363115      -0.62411650      -0.62438622      -0.62446694      -0.62471237      -0.62538331      -0.62486244      -0.62482126      -0.62506207      -0.62392952      -0.62371873      -0.62385917      -0.62494017      -0.62500102      -0.62507763      -0.62518459
  12348.918       0.74685796      -0.62383641      -0.62463909      -0.62488746      -0.62522598      -0.62564619      -0.62579867      -0.62578138      -0.62536040      -0.62515614      -0.62445109      -0.62413107      -0.62423275      -0.62519664      -0.62542168      -0.62555898      -0.62549037
  12350.008       0.74699665      -0.62442619      -0.62505176      -0.62568705      -0.62574910      -0.62636679      -0.62613008      -0.62628030      -0.62585653      -0.62547611      -0.62509266      -0.62467251      -0.62464899      -0.62541553      -0.62582823      -0.62599160      -0.62631815
  12351.079       0.74677828      -0.62484240      -0.62529170      -0.62605019      -0.62607637      -0.62689294      -0.62663703      -0.62653686      -0.62610203      -0.62575903      -0.62549947      -0.62523724      -0.62537734      -0.62594145      -0.62605754      -0.62635229      -0.62693532
  12352.156       0.74484958      -0.62527251      -0.62582341      -0.62661565      -0.62647718      -0.62724353      -0.62716543      -0.62703235      -0.62655554      -0.62645123      -0.62597746      -0.62551885      -0.62593891      -0.62653647      -0.62675294      -0.62671255      -0.62705947
  12353.233       0.74419087      -0.62587802      -0.62644970      -0.62690094      -0.62704195      -0.62737652      -0.62745094      -0.62735935      -0.62680861      -0.62699540      -0.62619543      -0.62602193      -0.62617850      -0.62677356      -0.62698603      -0.62695052      -0.62740277
  12354.319       0.74496379      -0.62623611      -0.62664808      -0.62714310      -0.62765604      -0.62773302      -0.62780253      -0.62776325      -0.62701680      -0.62722046      -0.62653009      -0.62649460      -0.62683071      -0.62717492      -0.62756606      -0.62744385      -0.62799585
  12355.396       0.74341490      -0.62669667      -0.62705928      -0.62752040      -0.62777521      -0.62794151      -0.62799741      -0.62831920      -0.62768881      -0.62728805      -0.62691713      -0.62669069      -0.62717220      -0.62791113      -0.62806111      -0.62814449      -0.62838580
  12356.467       0.74272005      -0.62715580      -0.62747215      -0.62795590      -0.62810752      -0.62824758      -0.62842097      -0.62875832      -0.62839044      -0.62771620      -0.62746902      -0.62673260      -0.62733285      -0.62810580      -0.62816455      -0.62855510      -0.62881625
  12357.533       0.74182358      -0.62763136      -0.62761005      -0.62840453      -0.62867771      -0.62864114      -0.62898251      -0.62928017      -0.62867240      -0.62853058      -0.62811495      -0.62705968      -0.62742041      -0.62822271      -0.62844510      -0.62896517      -0.62905591
  12358.604       0.74165073      -0.62795489      -0.62815721      -0.62861930      -0.62907979      -0.62924299      -0.62950890      -0.62955794      -0.62910137      -0.62868592      -0.62837551      -0.62741538      -0.62769105      -0.62846052      -0.62880557      -0.62943425      -0.62938849
  12359.690       0.74112348      -0.62831203      -0.62864593      -0.62898686      -0.62953545      -0.62972633      -0.62994075      -0.63002443      -0.62948677      -0.62886153      -0.62900922      -0.62776342      -0.62877599      -0.62905105      -0.62928180      -0.62978690      -0.62965901
  12360.763       0.74030469      -0.62865657      -0.62908198      -0.62958146      -0.62990903      -0.63017490      -0.63022497      -0.63060479      -0.62982277      -0.62959126      -0.62942038      -0.62850080      -0.62924947      -0.62979394      -0.63004426      -0.63035824      -0.63004804
  12361.841       0.73991989      -0.62901047      -0.62978911      -0.62993035      -0.63045172      -0.63074310      -0.63071864      -0.63094430      -0.63031474      -0.63040503      -0.62965186      -0.62905173      -0.62953899      -0.63055593      -0.63050054      -0.63074434      -0.63065711
  12362.907       0.73825445      -0.62938913      -0.63022771      -0.63028555      -0.63068169      -0.63120782      -0.63105728      -0.63105325      -0.63064386      -0.63077003      -0.63007740      -0.62971273      -0.63008965      -0.63074732      -0.63078169      -0.63110458      -0.63093521
  12363.987       0.73811765      -0.62987118      -0.63053351      -0.63096272      -0.63119081      -0.63149137      -0.63129255      -0.63152658      -0.63097073      -0.63116402      -0.63051334      -0.63027196      -0.63055397      -0.63092573      -0.63128160      -0.63166477      -0.63149713
  12365.073       0.73752977      -0.63056712      -0.63070993      -0.63175315      -0.63175282      -0.63155070      -0.63187777      -0.63211142      -0.63144598      -0.63164003      -0.63100174      -0.63066689      -0.63088321      -0.63140111      -0.63171685      -0.63193605      -0.63182293
  12366.147       0.73671052      -0.63111231      -0.63097007      -0.63194237      -0.63208913      -0.63167726      -0.63236985      -0.63243405      -0.63185368      -0.63208349      -0.63131944      -0.63106570      -0.63153567      -0.63181257      -0.63209457      -0.63229888      -0.63211588
  12367.220       0.73651663      -0.63113717      -0.63141366      -0.63206979      -0.63222781      -0.63229498      -0.63264079      -0.63274973      -0.63254722      -0.63220089      -0.63150635      -0.63131044      -0.63184886      -0.63221950      -0.63266587      -0.63260822      -0.63278667
  12368.294       0.73451606      -0.63128516      -0.63197578      -0.63231337      -0.63249395      -0.63301689      -0.63325168      -0.63311665      -0.63270402      -0.63222185      -0.63206316      -0.63143181      -0.63215639      -0.63263570      -0.63290685      -0.63291343      -0.63297547
  12369.374       0.73454787      -0.63165149      -0.63226925      -0.63298619      -0.63299368      -0.63319481      -0.63360653      -0.63338625      -0.63276264      -0.63263809      -0.63247498      -0.63168391      -0.63252740      -0.63287547      -0.63311780      -0.63324375      -0.63330402
  12370.468       0.73376003      -0.63199980      -0.63248187      -0.63330941      -0.63346772      -0.63376957      -0.63389194      -0.63377986      -0.63319834      -0.63320858      -0.63278362      -0.63216866      -0.63292203      -0.63326820      -0.63359975      -0.63378893      -0.63376922
  12371.562       0.73304683      -0.63260782      -0.63294014      -0.63366719      -0.63440019      -0.63413400      -0.63397609      -0.63407540      -0.63392746      -0.63374774      -0.63324927      -0.63290539      -0.63329982      -0.63386226      -0.63407453      -0.63385606      -0.63418934
  12372.643       0.73156665      -0.63300260      -0.63334904      -0.63415894      -0.63477227      -0.63448158      -0.63451582      -0.63462741      -0.63442942      -0.63398453      -0.63344540      -0.63353917      -0.63362816      -0.63406023      -0.63450844      -0.63444575      -0.63496675
  12373.725       0.73131633      -0.63328309      -0.63400653      -0.63428629      -0.63491083      -0.63488613      -0.63512520      -0.63537192      -0.63455788      -0.63441567      -0.63410229      -0.63397534      -0.63406489      -0.63442342      -0.63479441      -0.63479230      -0.63530207
  12374.813       0.73063193      -0.63376419      -0.63429840      -0.63457416      -0.63547131      -0.63542646      -0.63551972      -0.63582633      -0.63510062      -0.63520027      -0.63460886      -0.63408878      -0.63445875      -0.63510378      -0.63519880      -0.63498894      -0.63547341
  12375.908       0.72922225      -0.63411465      -0.63477788      -0.63509992      -0.63599352      -0.63592322      -0.63621837      -0.63660826      -0.63567202      -0.63582547      -0.63511878      -0.63417430      -0.63504133      -0.63560583      -0.63574811      -0.63553870      -0.63617993
  12377.003       0.73018676      -0.63459548      -0.63514989      -0.63582916      -0.63638519      -0.63615098      -0.63654472      -0.63684759      -0.63594743      -0.63598985      -0.63560812      -0.63481851      -0.63537009      -0.63584711      -0.63620896      -0.63594268      -0.63680237
  12378.085       0.72843746      -0.63509437      -0.63539463      -0.63622327      -0.63654342      -0.63673456      -0.63678752      -0.63693126      -0.63619797      -0.63643062      -0.63595980      -0.63549634      -0.63571529      -0.63611585      -0.63656233      -0.63625649      -0.63679069
  12379.168       0.72786762      -0.63531891      -0.63598331      -0.63638122      -0.63693015      -0.63696132      -0.63713478      -0.63736960      -0.63678373      -0.63671903      -0.63623792      -0.63620483      -0.63613706      -0.63640117      -0.63718655      -0.63664638      -0.63687989
  12380.257       0.72756264      -0.63546294      -0.63650187      -0.63678517      -0.63735086      -0.63712919      -0.63778388      -0.63760695      -0.63732750      -0.63681402      -0.63633358      -0.63659835      -0.63619193      -0.63718783      -0.63737627      -0.63749158      -0.63743655
  12381.352       0.72663364      -0.63594494      -0.63667683      -0.63726785      -0.63790965      -0.63786903      -0.63810998      -0.63795259      -0.63752799      -0.63753405      -0.63662846      -0.63647765      -0.63678559      -0.63765545      -0.63765678      -0.63821035      -0.63798979
  12382.448       0.72557414      -0.63667825      -0.63701391      -0.63723901      -0.63785720      -0.63870133      -0.63824164      -0.63850160      -0.63819458      -0.63802855      -0.63730018      -0.63704226      -0.63722521      -0.63818041      -0.63806014      -0.63818120      -0.63841233
  12383.545       0.72493445      -0.63719570      -0.63749067      -0.63758398      -0.63825561      -0.63911201      -0.63897792      -0.63866808      -0.63865597      -0.63836681      -0.63758453      -0.63742520      -0.63753959      -0.63877853      -0.63879061      -0.63823949      -0.63886942
  12384.628       0.72470751      -0.63774514      -0.63793604      -0.63799871      -0.63873973      -0.63894173      -0.63930797      -0.63906818      -0.63908922      -0.63856017      -0.63793070      -0.63769616      -0.63839000      -0.63879591      -0.63905991      -0.63881534      -0.63922692
  12385.718       0.72321491      -0.63756803      -0.63871633      -0.63832365      -0.63944208      -0.63957123      -0.63972462      -0.63938380      -0.63930739      -0.63905528      -0.63857936      -0.63826432      -0.63847087      -0.63954258      -0.63966319      -0.63935880      -0.63948638
  12386.795       0.72390870      -0.63799687      -0.63921246      -0.63899297      -0.63980159      -0.64034097      -0.64020959      -0.63992554      -0.63950945      -0.63978122      -0.63895287      -0.63854702      -0.63870101      -0.63987688      -0.63997374      -0.63971745      -0.63956299
  12387.872       0.72359591      -0.63883735      -0.63926162      -0.63974818      -0.64026641      -0.64036991      -0.64069309      -0.64027055      -0.64020914      -0.63982880      -0.63968855      -0.63891464      -0.63921961      -0.64034810      -0.64075590      -0.64045338      -0.64045148
  12388.963       0.72207863      -0.63918924      -0.63971432      -0.64004877      -0.64033273      -0.64077752      -0.64089466      -0.64086246      -0.64111098      -0.64009350      -0.63976959      -0.63935385      -0.63990273      -0.64028921      -0.64098240      -0.64065938      -0.64107756
  12390.054       0.72170251      -0.63953763      -0.64022670      -0.64054814      -0.64097600      -0.64124035      -0.64145473      -0.64122607      -0.64125572      -0.64062198      -0.64000299      -0.63962832      -0.64001157      -0.64073132      -0.64089762      -0.64105322      -0.64101186
  12391.131       0.72113836      -0.63988997      -0.64050133      -0.64075103      -0.64150391      -0.64134785      -0.64174253      -0.64140001      -0.64105977      -0.64118478      -0.64029695      -0.64003475      -0.64048939      -0.64151080      -0.64126200      -0.64157553      -0.64164163
  12392.216       0.71966285      -0.64040870      -0.64103556      -0.64115089      -0.64183075      -0.64153220      -0.64170372      -0.64234683      -0.64146718      -0.64153589      -0.64068118      -0.64046452      -0.64091120      -0.64191298      -0.64168933      -0.64176944      -0.64154835
  12393.320       0.71883542      -0.64071678      -0.64146872      -0.64162594      -0.64206910      -0.64199139      -0.64195884      -0.64232251      -0.64208633      -0.64207504      -0.64151489      -0.64096427      -0.64110900      -0.64224763      -0.64207698      -0.64204641      -0.64264376
  12394.439       0.71955409      -0.64089803      -0.64162104      -0.64169810      -0.64234506      -0.64250740      -0.64268847      -0.64238089      -0.64269297      -0.64191335      -0.64200464      -0.64144384      -0.64162163      -0.64267593      -0.64289087      -0.64258165      -0.64304011
  12395.524       0.71862719      -0.64176548      -0.64213660      -0.64255187      -0.64300051      -0.64270457      -0.64308436      -0.64274171      -0.64309673      -0.64268526      -0.64237278      -0.64179929      -0.64232164      -0.64277208      -0.64348528      -0.64322000      -0.64312051
  12396.609       0.71785642      -0.64211919      -0.64257410      -0.64292474      -0.64347469      -0.64342863      -0.64376452      -0.64352759      -0.64357620      -0.64312359      -0.64307484      -0.64207921      -0.64283580      -0.64340720      -0.64322183      -0.64353288      -0.64383808
  12397.695       0.71703400      -0.64274820      -0.64329942      -0.64326898      -0.64381366      -0.64422810      -0.64393808      -0.64401176      -0.64393119      -0.64370056      -0.64285826      -0.64193898      -0.64314509      -0.64352892      -0.64385070      -0.64416656      -0.64438986
  12398.793       0.71620933      -0.64307712      -0.64367504      -0.64343248      -0.64400689      -0.64473654      -0.64433727      -0.64428254      -0.64450384      -0.64370840      -0.64340708      -0.64255310      -0.64352239      -0.64428896      -0.64442087      -0.64437149      -0.64439426
  12399.893       0.71677230      -0.64317758      -0.64366221      -0.64390110      -0.64451118      -0.64495626      -0.64513479      -0.64452307      -0.64466824      -0.64431825      -0.64370856      -0.64372153      -0.64414662      -0.64479851      -0.64471851      -0.64460656      -0.64503927
  12400.986       0.71370654      -0.64366273      -0.64422308      -0.64432266      -0.64501959      -0.64491745      -0.64496222      -0.64491889      -0.64505008      -0.64447445      -0.64415002      -0.64411699      -0.64399475      -0.64491800      -0.64504341      -0.64509129      -0.64520514
  12402.072       0.71364920      -0.64377189      -0.64466808      -0.64484989      -0.64521893      -0.64540718      -0.64587104      -0.64547805      -0.64534504      -0.64503943      -0.64459879      -0.64376943      -0.64397329      -0.64550955      -0.64532412      -0.64547997      -0.64548604
  12403.152       0.71357042      -0.64410564      -0.64518723      -0.64516731      -0.64590017      -0.64626813      -0.64614072      -0.64603405      -0.64564450      -0.64566073      -0.64533702      -0.64452641      -0.64541428      -0.64598370      -0.64624167      -0.64618822      -0.64633544
  12404.239       0.71428022      -0.64502818      -0.64539276      -0.64585923      -0.64602258      -0.64685504      -0.64660522      -0.64623156      -0.64652620      -0.64608116      -0.64575631      -0.64535444      -0.64556446      -0.64626361      -0.64625419      -0.64646964      -0.64655612
  12405.345       0.71385147      -0.64572532      -0.64605370      -0.64623217      -0.64637876      -0.64716851      -0.64655267      -0.64686240      -0.64706803      -0.64635049      -0.64606715      -0.64547875      -0.64585475      -0.64645187      -0.64752303      -0.64675080      -0.64670514
  12406.439       0.71238861      -0.64592458      -0.64652860      -0.64652209      -0.64676316      -0.64732324      -0.64719304      -0.64717700      -0.64767098      -0.64653285      -0.64609736      -0.64576761      -0.64633721      -0.64691455      -0.64694554      -0.64775248      -0.64684563
  12407.539       0.71117448      -0.64655001      -0.64677431      -0.64659939      -0.64755024      -0.64780185      -0.64773219      -0.64785315      -0.64765016      -0.64735732      -0.64672067      -0.64609017      -0.64650302      -0.64713208      -0.64771423      -0.64816662      -0.64772220
  12408.641       0.71212937      -0.64687528      -0.64746012      -0.64727130      -0.64783986      -0.64767577      -0.64813541      -0.64800959      -0.64813194      -0.64748823      -0.64723797      -0.64691288      -0.64770549      -0.64811242      -0.64773470      -0.64852043      -0.64823680
  12409.741       0.71187227      -0.64761963      -0.64730716      -0.64823019      -0.64807878      -0.64825041      -0.64824747      -0.64880708      -0.64822996      -0.64814209      -0.64767485      -0.64752532      -0.64752676      -0.64820234      -0.64870922      -0.64859264      -0.64894102
  12410.843       0.70970959      -0.64755160      -0.64757346      -0.64826416      -0.64830488      -0.64919782      -0.64884966      -0.64881461      -0.64865751      -0.64841344      -0.64818943      -0.64742895      -0.64812020      -0.64871987      -0.64915698      -0.64866972      -0.64886845
  12411.958       0.71054100      -0.64794772      -0.64841220      -0.64853655      -0.64932068      -0.64915437      -0.64957720      -0.64950981      -0.64902134      -0.64887001      -0.64807014      -0.64782524      -0.64868206      -0.64890697      -0.64927068      -0.64926218      -0.64878454
  12413.079       0.70920628      -0.64793579      -0.64900758      -0.64916596      -0.64941875      -0.64990892      -0.65000341      -0.64948497      -0.64944776      -0.64884809      -0.64872603      -0.64846809      -0.64865173      -0.64928918      -0.64999851      -0.64997675      -0.64997444
  12414.175       0.70920023      -0.64844730      -0.64946816      -0.64963172      -0.64969162      -0.65004020      -0.64999739      -0.65003202      -0.65020382      -0.65010347      -0.64882476      -0.64879849      -0.64951327      -0.65012254      -0.65020880      -0.65001465      -0.65028755
  12415.277       0.70873144      -0.64910194      -0.64939802      -0.64991330      -0.65029314      -0.65001002      -0.65032868      -0.65078746      -0.65009866      -0.64991389      -0.64984683      -0.64925324      -0.64975565      -0.65034451      -0.65059306      -0.65044897      -0.65049019
  12416.366       0.70839743      -0.64948344      -0.64993196      -0.65045093      -0.65089399      -0.65074573      -0.65104109      -0.65054513      -0.65100390      -0.65055672      -0.65015756      -0.64983988      -0.65042333      -0.65079089      -0.65083472      -0.65107475      -0.65105355
  12417.481       0.70808788      -0.64981402      -0.65047466      -0.65034228      -0.65091601      -0.65159211      -0.65086857      -0.65135387      -0.65137833      -0.65068665      -0.65045219      -0.65010874      -0.65055930      -0.65121728      -0.65136988      -0.65141538      -0.65104375
  12418.584       0.70800838      -0.65033720      -0.65103943      -0.65086758      -0.65143363      -0.65131921      -0.65207012      -0.65178661      -0.65186865      -0.65121009      -0.65084340      -0.65061156      -0.65156430      -0.65137022      -0.65179031      -0.65188367      -0.65197323
  12419.687       0.70692487      -0.65086037      -0.65160619      -0.65143360      -0.65196807      -0.65101416      -0.65327166      -0.65221936      -0.65235897      -0.65173353      -0.65123460      -0.65111688      -0.65256930      -0.65152317      -0.65221074      -0.65235195      -0.65290272
  12420.790       0.70552953      -0.65138354      -0.65217295      -0.65199962      -0.65250251      -0.65070912      -0.65447321      -0.65265210      -0.65284929      -0.65225697      -0.65162580      -0.65162220      -0.65357429      -0.65167611      -0.65263117      -0.65282024      -0.65383221
