# Supplementary material for: In situ X-ray absorption spectroscopy data during formation of active Pt- and Pd-sites in functionalized UiO-67 metal-organic frameworks
Source: Data Brief. 2019 Jul 17;25:104280. doi: 10.1016/j.dib.2019.104280 (PMC6661504; doi:10.1016/j.dib.2019.104280)
Supplement: Supplementary file 1 [file mmc1.zip › 5_Pt_10H2_ramp.norm]

# Normalized experimental Pt L3-edge spectra collected at BM01B@ESRF during the activation of UiO-67-Pt sample from room temperatures to 300 C in 10%H2/He.
# Column 1: Energy in eV
# Column 2: Reference Pt foil
# The columns 3 - 18 contain spectra collected at different temperatures (Celsius)
# The specified temperatures correspond to the beginning of each spectrum.
# Column  3:  22
# Column  4:  40
# Column  5:  58
# Column  6:  77
# Column  7:  95
# Column  8: 113
# Column  9: 131
# Column 10: 149
# Column 11: 167
# Column 12: 185
# Column 13: 203
# Column 14: 221
# Column 15: 239
# Column 16: 257
# Column 17: 274
# Column 18: 293
#------------------------
  11348.339       0.14234061E-02   0.30195867E-02   0.12565661E-01  -0.10002979E-02   0.67251830E-02   0.99449750E-02   0.66270687E-02   0.93660666E-02   0.30236401E-02   0.33558532E-02   0.74165770E-02   0.17032279E-02   0.56323541E-02   0.89176982E-02   0.50734034E-02   0.58858256E-02   0.97535341E-02
  11350.199      -0.44051063E-04   0.38896501E-02   0.55669654E-02   0.26489769E-02   0.41749914E-02   0.92115177E-02   0.80332748E-02   0.68616388E-02   0.63781127E-02   0.54266961E-02   0.23842508E-02   0.46524419E-03   0.42274963E-02   0.10604270E-01   0.17982260E-02  -0.55042519E-03   0.54909162E-02
  11352.020       0.93091949E-03   0.54641238E-02   0.74461206E-02   0.13420340E-02   0.17514483E-02   0.15419978E-04   0.61688956E-02   0.43646348E-02   0.20078325E-02   0.47368437E-02   0.29523278E-02  -0.26682619E-02   0.30118291E-03   0.91778962E-02   0.10963503E-02   0.10805246E-02   0.83923314E-02
  11353.865       0.88520937E-03   0.31677631E-02   0.32100553E-02  -0.30864558E-02   0.64715834E-02   0.89441514E-02   0.50843257E-02   0.46499151E-03   0.39008762E-02   0.30188579E-02   0.11939405E-01  -0.52722591E-03   0.43119235E-02   0.73295322E-02  -0.22664986E-02   0.54603566E-02   0.66628781E-02
  11355.664       0.93419224E-03   0.56444890E-02   0.73946663E-02  -0.54261678E-03   0.45789236E-02   0.38777524E-02   0.50298329E-02   0.88743305E-02   0.69089421E-02   0.98119285E-02   0.48373957E-02   0.28334335E-02   0.92475079E-03   0.10299699E-01   0.14727507E-02   0.36363076E-02   0.35116125E-02
  11357.471       0.11362326E-02   0.26402407E-02   0.43631459E-02   0.46703651E-02  -0.10653569E-02   0.33870069E-02   0.68601130E-02   0.55581628E-02   0.22529090E-03   0.32409877E-02  -0.28223143E-03   0.45665678E-02   0.50367794E-02   0.65955506E-02   0.10420628E-01   0.91256700E-02   0.67148623E-02
  11359.271       0.76034000E-03   0.31629529E-02   0.31776346E-02   0.40324283E-02   0.35419832E-02   0.80891844E-02   0.50158061E-02   0.40356619E-02   0.42174392E-02   0.62644940E-02   0.24766286E-02   0.64448683E-02   0.10716703E-02   0.72687510E-02   0.75988141E-02   0.24904880E-02   0.38002390E-02
  11361.068       0.89166418E-03   0.24184755E-02   0.46025097E-02   0.19787097E-02  -0.47557491E-02   0.82545850E-02   0.76298079E-02   0.77103068E-02   0.77750526E-02   0.37715720E-02   0.15200947E-02   0.41878255E-02   0.26284129E-02   0.86314724E-02   0.10267964E-02   0.41345342E-02   0.32784088E-03
  11362.886       0.90875172E-03  -0.18162080E-02   0.38143902E-02  -0.36901525E-03  -0.18968250E-02   0.39522713E-02  -0.76540923E-03   0.23809514E-02   0.50311396E-02   0.15327318E-02   0.81323311E-02   0.24959600E-03   0.30767782E-02   0.46753826E-02  -0.19010514E-02   0.62515641E-02   0.89750000E-02
  11364.673       0.26723545E-03   0.82118664E-03   0.57809262E-02   0.29334184E-02  -0.13509143E-02   0.76827487E-02   0.51788228E-02   0.42719486E-02   0.71379595E-02   0.79920269E-02   0.25336266E-02   0.43495114E-02   0.33760756E-02   0.18041627E-02   0.13489009E-03   0.45313976E-02   0.45646627E-02
  11366.482       0.25269576E-03  -0.25117102E-02   0.11282469E-02   0.24166458E-02  -0.33731684E-02   0.34460764E-02  -0.99589327E-03   0.65125032E-02  -0.23846002E-02  -0.28535490E-02   0.46600076E-02   0.34043789E-02   0.56823326E-02   0.55542528E-03   0.29272684E-02   0.56167361E-02   0.42695397E-02
  11368.302       0.92647999E-03  -0.19779974E-02   0.55723772E-02  -0.76651926E-03   0.48653203E-02  -0.24285497E-02   0.58595166E-03   0.16745137E-02  -0.13060870E-02   0.49260075E-02   0.91056017E-02   0.63924276E-02  -0.16799178E-02   0.45947097E-02  -0.92410732E-03   0.22718631E-02   0.27329535E-02
  11370.107       0.35871842E-03   0.28020206E-02   0.32399580E-02   0.15251911E-02   0.14399862E-02  -0.13043446E-02   0.16426025E-02   0.35317715E-02   0.53362088E-02   0.53042760E-02   0.86186343E-02   0.49244851E-02   0.70111203E-02   0.16590840E-02  -0.29860281E-02   0.61085978E-02   0.17905630E-02
  11371.918      -0.24025133E-04   0.20193696E-02   0.19662245E-02   0.29622705E-02   0.42832420E-02  -0.12047533E-02   0.24458034E-02   0.26517072E-02   0.25225826E-02   0.56302916E-02   0.11884410E-02   0.77468129E-02   0.63094772E-03   0.32498469E-02   0.95764500E-03   0.40830602E-02   0.68277801E-02
  11373.740       0.42956037E-03  -0.25559311E-02   0.50568889E-03   0.59291607E-03   0.68739647E-02   0.32893005E-02   0.53898202E-02  -0.23092120E-02   0.22043802E-02   0.59917993E-02  -0.34419664E-03   0.16652381E-02   0.82929143E-03   0.22578011E-03   0.50388472E-02  -0.19418435E-02  -0.44728137E-02
  11375.536       0.94968693E-04   0.21905496E-03   0.67532922E-02  -0.51871415E-03   0.28401190E-03   0.34514541E-02   0.28252427E-02  -0.21487329E-02   0.52613054E-02   0.32362796E-02   0.70453897E-02   0.46373032E-02   0.19829368E-02   0.45180811E-02   0.37391276E-02   0.33320135E-02   0.11937655E-02
  11377.320       0.19349853E-03   0.39502281E-02   0.29957674E-02   0.20669985E-02   0.28442977E-02   0.24871788E-02   0.42322719E-02  -0.33883886E-02  -0.55629817E-03   0.12608253E-02   0.97634693E-03   0.70834210E-04   0.37900116E-02   0.34142701E-02   0.44488048E-02   0.73944496E-02   0.11246266E-02
  11379.100      -0.29323865E-03   0.53294385E-02   0.57546133E-02   0.22110430E-02   0.44631509E-02   0.52563922E-02   0.38879706E-02  -0.34669611E-02   0.50329401E-03   0.59819630E-02  -0.13288446E-02   0.42254142E-03  -0.25879946E-03   0.63433131E-02   0.76236346E-02   0.50148496E-02   0.32107670E-02
  11380.902      -0.62050360E-04   0.11360817E-02   0.21467365E-02   0.38478125E-02   0.67807659E-03   0.48845556E-02  -0.27074086E-02   0.32413176E-02  -0.65951330E-03   0.30240612E-02  -0.47345817E-03  -0.13277828E-02  -0.23085511E-02   0.71963644E-02   0.26944925E-02   0.25671362E-04   0.36236934E-02
  11382.677       0.31909391E-03  -0.37552507E-02   0.14524173E-02   0.25233233E-03   0.47803928E-02   0.46787353E-02  -0.13018979E-02   0.13507955E-04   0.19063749E-02  -0.31979935E-02  -0.35190624E-03   0.32417375E-02   0.99045979E-03  -0.73965764E-03   0.67966716E-02  -0.32079160E-02  -0.54703265E-03
  11384.452      -0.12298811E-04  -0.29233087E-02   0.59470058E-03   0.15646568E-02  -0.10563244E-02   0.44990010E-02   0.62418553E-02   0.50733895E-02   0.12431618E-02   0.37542733E-02  -0.20718743E-02  -0.59247069E-03   0.47968755E-02  -0.10922405E-02   0.67546616E-06   0.27525655E-04  -0.84237520E-02
  11386.183       0.96659005E-04   0.23017028E-02  -0.90303700E-03  -0.23953482E-03  -0.19447167E-02  -0.75514568E-03  -0.13178858E-02   0.14500368E-02  -0.59299391E-04   0.56370848E-03  -0.88845528E-04   0.26336852E-02   0.21485436E-03  -0.40177927E-02   0.40638259E-02   0.54186510E-02  -0.41977760E-02
  11387.813      -0.58458428E-03   0.16362622E-02  -0.12692919E-02   0.44123529E-03   0.30138055E-02   0.17166459E-02   0.10160792E-02   0.51155336E-02  -0.43458707E-02   0.81431757E-03  -0.52408175E-03  -0.12705810E-02  -0.12341669E-02   0.37399739E-03   0.15931167E-02   0.20241848E-02   0.83879803E-03
  11389.353       0.27581357E-03   0.18605928E-02   0.54850446E-03  -0.14088123E-02  -0.31171564E-03  -0.76977354E-03  -0.24484709E-02   0.25948881E-02   0.68770911E-03   0.13712293E-03  -0.39623814E-03  -0.41346922E-03   0.21468712E-02   0.21332741E-02   0.23345936E-02   0.25467519E-02   0.11217931E-02
  11390.809       0.96301559E-04   0.39425458E-02   0.36916541E-02  -0.37276864E-02  -0.34279573E-02  -0.27080142E-02  -0.27037459E-02   0.24024299E-02   0.33587887E-02  -0.23792922E-02   0.14826405E-02  -0.11789975E-02   0.18523104E-02   0.35306524E-02   0.37008794E-03   0.44730882E-02   0.19298292E-02
  11392.169       0.28270238E-04   0.43642808E-02   0.39387178E-02  -0.42592992E-02  -0.42192747E-02  -0.24285487E-02  -0.14800026E-02   0.34742159E-02   0.17234228E-02  -0.46272535E-02   0.31145741E-02  -0.54374046E-02   0.68043897E-03   0.31062335E-02  -0.31674189E-02   0.43982142E-02   0.23023871E-02
  11393.474       0.27405370E-03   0.20760069E-02  -0.14182963E-02  -0.19681292E-02  -0.31754634E-02   0.21752774E-03  -0.23540639E-02   0.16518165E-02  -0.51040201E-03  -0.30719539E-02  -0.81482478E-03  -0.36346114E-02   0.34558757E-02  -0.99372322E-03  -0.59882539E-02  -0.57520600E-03  -0.28364975E-03
  11394.704       0.50873172E-03   0.31168155E-02  -0.15565274E-02  -0.54513090E-03  -0.47436720E-02   0.13544053E-02   0.27067199E-02   0.15199501E-02  -0.15481949E-02  -0.72337866E-03   0.29041491E-03  -0.86229590E-03   0.50759984E-03  -0.28190439E-03  -0.15547816E-02  -0.27594461E-02   0.23468470E-02
  11395.879       0.24742204E-03   0.30092019E-02  -0.29459797E-02   0.33990389E-03  -0.50900789E-02   0.18147566E-02   0.39645127E-02   0.64375917E-03  -0.10071221E-02   0.29116651E-03   0.25951251E-02   0.49664963E-03  -0.10542308E-02   0.11976737E-02   0.75960033E-03  -0.35908579E-02   0.38240099E-02
  11396.992       0.19789846E-03   0.20984470E-02  -0.54798206E-02   0.72044214E-03  -0.36352389E-02   0.16211284E-02   0.11679506E-02  -0.13168580E-02   0.18303658E-02  -0.11337969E-02   0.51973270E-02  -0.23033603E-02  -0.54808007E-03   0.32611390E-02   0.15375228E-03  -0.29547622E-02   0.35657969E-02
  11398.066      -0.30203246E-03   0.36514523E-02  -0.48541852E-02  -0.14490329E-02  -0.43079627E-02   0.13743107E-02   0.23959181E-03  -0.49482604E-03   0.34747595E-02  -0.73719252E-03   0.42370412E-02  -0.11188513E-02   0.10424308E-02   0.25993720E-02   0.22030895E-02  -0.24906566E-02   0.53213010E-02
  11399.077      -0.18933683E-03   0.41604895E-02  -0.43640986E-02  -0.32902777E-02  -0.46540808E-02   0.89413766E-03  -0.51872585E-03   0.44836910E-03   0.46626524E-02   0.15552731E-03   0.18646128E-02   0.19110142E-02   0.24931439E-02   0.15502432E-02   0.44394676E-02  -0.19660270E-02   0.70733339E-02
  11400.530       0.51473742E-04   0.15817726E-03  -0.68634528E-02  -0.27237885E-02   0.38645820E-02  -0.24479510E-02  -0.23636239E-02  -0.46057214E-02   0.37113175E-02   0.10664321E-02   0.53944883E-02   0.15920175E-02   0.16136399E-02  -0.34162265E-03   0.60260893E-02   0.12736048E-02   0.54682999E-02
  11401.904       0.24552122E-03   0.25508599E-02  -0.48641772E-02  -0.14825930E-03   0.32623334E-02  -0.22030718E-02  -0.46336596E-02  -0.30400146E-02   0.50394845E-03  -0.15453522E-02   0.29300636E-02   0.69423107E-03   0.16639616E-02  -0.86422355E-03   0.31978925E-02   0.17798322E-03   0.52942619E-02
  11403.199      -0.23148691E-03   0.35721254E-02  -0.23949723E-02   0.17935278E-02   0.62340200E-03  -0.23923376E-02  -0.26494403E-02  -0.60282003E-03  -0.22228402E-02  -0.27065113E-02  -0.92838864E-03  -0.85675191E-03   0.16201787E-02  -0.20410227E-02   0.33858773E-03  -0.43535046E-03   0.34820898E-02
  11404.330       0.31051181E-03   0.32057288E-02  -0.32710200E-03   0.29134490E-02  -0.19251001E-02  -0.36391824E-02   0.29295087E-02   0.96739870E-03  -0.32578949E-02  -0.79256783E-03  -0.27320681E-02  -0.31949107E-02   0.13210273E-02  -0.37994197E-02  -0.15842511E-02   0.54654706E-03   0.20665946E-04
  11405.926       0.12856385E-03  -0.16233649E-02  -0.12046615E-02   0.31908022E-02   0.56172702E-02  -0.44639181E-03   0.86692889E-03   0.29776652E-02  -0.25506142E-02  -0.51472580E-02   0.16311677E-02  -0.39355785E-03   0.25199262E-03  -0.32106277E-02  -0.34680864E-02  -0.18684989E-02  -0.62185544E-03
  11407.681       0.15935800E-03   0.12574642E-03  -0.32958217E-02  -0.25737966E-04   0.18428747E-02  -0.18149010E-02  -0.48719480E-02   0.64317556E-02  -0.25723843E-02  -0.28562385E-02  -0.39828568E-02  -0.16428994E-02  -0.83230420E-03  -0.22396912E-02  -0.41263193E-02  -0.25506279E-02   0.13557839E-02
  11409.435      -0.23804609E-03   0.68677992E-03   0.19098734E-02  -0.15206178E-02  -0.15560811E-02  -0.18593995E-02  -0.26770477E-02  -0.38716730E-02  -0.26447396E-03  -0.34172346E-02  -0.42989825E-02  -0.84261619E-03  -0.62958217E-02  -0.23913799E-02  -0.70734496E-02  -0.61014283E-02  -0.15452833E-02
  11411.242      -0.20638119E-03  -0.96941180E-04  -0.16385672E-02  -0.17446578E-02  -0.18172979E-02  -0.13447374E-02  -0.71183507E-03  -0.88855585E-02   0.16351337E-02  -0.15413715E-02  -0.45933566E-02  -0.42250489E-02  -0.73770130E-02  -0.19311233E-02  -0.18834385E-02  -0.44087474E-03  -0.44930319E-03
  11413.032      -0.10508058E-03  -0.50790231E-02   0.16841543E-04  -0.37829202E-02  -0.29873769E-02  -0.88853208E-03  -0.70166955E-03  -0.96112858E-02   0.41288054E-02  -0.32257879E-02  -0.60077058E-02  -0.36757174E-02  -0.66675617E-02  -0.19471313E-02   0.51605935E-03  -0.43477885E-02  -0.25380848E-03
  11414.828      -0.26394539E-03  -0.31991027E-02  -0.18182146E-02   0.60073140E-03  -0.20269310E-03  -0.33130285E-02  -0.26749229E-03  -0.57601127E-02  -0.32467591E-03  -0.34374976E-02  -0.64944324E-02  -0.87658822E-03  -0.45274697E-02  -0.24786261E-02  -0.23773332E-02  -0.45491630E-02  -0.51955313E-02
  11416.619      -0.41110467E-04  -0.52284427E-02   0.82282301E-03  -0.20102601E-02   0.59001143E-03  -0.10350801E-02  -0.24431194E-02  -0.55942712E-02   0.38252222E-02  -0.21834503E-02  -0.54524972E-02  -0.19960430E-02  -0.49998649E-02  -0.22303979E-02   0.12510492E-02  -0.49445281E-02  -0.20868708E-02
  11418.428       0.52969483E-03  -0.34958241E-02  -0.28099353E-02  -0.17305236E-02  -0.37093609E-03  -0.19452067E-02  -0.31359697E-02  -0.45764968E-02  -0.19126201E-02  -0.20133047E-02  -0.40462542E-02  -0.56738121E-03  -0.17235977E-02  -0.28407179E-02   0.37491929E-03  -0.16323572E-02  -0.26376898E-02
  11420.220      -0.50325275E-04  -0.96201926E-03  -0.92222161E-03  -0.13974903E-02  -0.29090725E-02  -0.52638930E-02  -0.33749872E-02  -0.55642586E-02   0.10600290E-02  -0.37509316E-03  -0.76098486E-02   0.20603017E-02   0.80241036E-04  -0.42236182E-03  -0.31340551E-03   0.13762548E-03  -0.57162054E-02
  11422.003      -0.14342876E-03   0.14486544E-02  -0.17565896E-02  -0.15703605E-02  -0.47139981E-02  -0.30361211E-02  -0.72128607E-03  -0.22619609E-02   0.28408227E-02  -0.13862231E-02  -0.82876562E-02  -0.65347962E-03   0.56039210E-03  -0.16535499E-02  -0.29591934E-03  -0.59356538E-02  -0.63834287E-02
  11423.819      -0.27504118E-03  -0.34690443E-03  -0.11103718E-02   0.59395102E-03   0.18445581E-02   0.13739764E-02  -0.46965253E-02  -0.34272019E-02  -0.65608391E-03  -0.20473371E-02  -0.64325430E-02  -0.27176020E-02  -0.45108027E-02  -0.66398044E-03  -0.22471359E-02  -0.42159058E-02  -0.92021953E-02
  11425.612      -0.19711087E-03   0.19425531E-02  -0.62676094E-02  -0.17494167E-02   0.17523831E-02  -0.54244249E-02  -0.43467212E-02  -0.19642469E-02  -0.49824819E-02   0.26944871E-02  -0.59730860E-02  -0.29001969E-02  -0.29524822E-02  -0.47018684E-02  -0.65152405E-03  -0.36226142E-02  -0.56282082E-02
  11427.430      -0.69000303E-03  -0.39567834E-02  -0.62480988E-02  -0.55485153E-03  -0.14364427E-02  -0.26738263E-02  -0.94969656E-03  -0.11573651E-02  -0.27502931E-02  -0.44453468E-03  -0.10829301E-02   0.78409080E-03   0.27963494E-03  -0.95481435E-03  -0.26251796E-02   0.26787220E-02  -0.29227811E-02
  11429.243      -0.14901934E-03   0.83170615E-03   0.71648878E-03   0.63141228E-03   0.50064426E-02   0.11305291E-02  -0.77053408E-04  -0.32578864E-02  -0.23896393E-02  -0.36549944E-02  -0.96983386E-03  -0.26096663E-02  -0.42704331E-02  -0.16123517E-02  -0.32988178E-02  -0.27932121E-02  -0.43280424E-03
  11431.067      -0.22142831E-03   0.20872067E-02  -0.20744226E-02  -0.20813447E-02  -0.37249166E-02  -0.72554954E-04  -0.15511273E-02  -0.11248385E-02  -0.38611420E-02  -0.70426722E-03  -0.14565347E-02  -0.37119477E-02  -0.27642154E-02  -0.52405005E-02  -0.53992739E-03  -0.10620861E-02  -0.89625624E-03
  11432.886      -0.36927136E-03  -0.25893756E-02   0.16070485E-02   0.15465314E-02   0.13115073E-02  -0.24329189E-02  -0.56988150E-02   0.46326220E-02  -0.48086335E-02   0.56784099E-03  -0.30389273E-02  -0.76559079E-02   0.31094019E-03  -0.18623445E-02  -0.56734304E-02  -0.34637858E-02  -0.23742112E-02
  11434.694       0.30620798E-03  -0.44712567E-04  -0.14478280E-02  -0.12174444E-02   0.19880876E-03   0.12754234E-02  -0.33994748E-02   0.13545793E-02  -0.50254523E-02  -0.24920559E-02  -0.25234210E-02  -0.17062463E-02  -0.12821877E-02  -0.11313658E-02  -0.24495472E-03  -0.57959071E-02  -0.74456043E-03
  11436.521       0.42911167E-03  -0.19865070E-02   0.15328874E-02  -0.31866463E-02  -0.22132333E-02  -0.56709614E-02   0.17487563E-02   0.21970712E-03  -0.25106525E-03  -0.15671198E-02  -0.20161372E-03  -0.51587129E-04  -0.36725925E-02  -0.19630897E-02   0.19917246E-02  -0.44889863E-02  -0.81439066E-02
  11438.353       0.45766195E-04  -0.86136722E-03  -0.39102760E-02   0.20074684E-02  -0.18605648E-03  -0.25685564E-03   0.59183000E-04   0.14640174E-02  -0.13061403E-02  -0.41007129E-02   0.19011607E-02  -0.28333540E-02   0.33682769E-02  -0.12191656E-02  -0.26836101E-02   0.20414020E-02  -0.14581151E-02
  11440.146      -0.97186407E-03  -0.61895063E-02  -0.22285766E-02  -0.13821337E-02  -0.53545742E-02  -0.32003454E-02  -0.29785917E-03   0.39555160E-02  -0.76589831E-02  -0.66609145E-02  -0.12002427E-02   0.37886348E-02   0.12003850E-02  -0.38872323E-02  -0.45943358E-02   0.48188958E-03   0.64366415E-03
  11441.985      -0.62137460E-03  -0.19878248E-02  -0.54660310E-02   0.30400489E-04  -0.24958658E-02  -0.31220576E-02  -0.73827900E-03  -0.14020125E-02  -0.37130551E-03  -0.78780425E-02  -0.40129682E-02  -0.26600856E-02  -0.79107553E-02  -0.36777654E-02  -0.60330839E-02  -0.18704169E-02  -0.27217101E-02
  11443.786      -0.53616076E-03  -0.30560277E-02  -0.56280513E-02   0.74689943E-04  -0.60054337E-02  -0.55012386E-02   0.14149431E-03   0.18099031E-02  -0.27186578E-02  -0.18509431E-02   0.50420988E-02  -0.18491463E-02  -0.49546366E-02  -0.32308268E-02  -0.58245487E-02  -0.90603987E-03  -0.13179703E-02
  11445.614      -0.88701174E-03  -0.60416249E-02  -0.34208034E-02  -0.12771358E-02  -0.20481701E-02  -0.43055421E-02   0.13611253E-02  -0.53582433E-02  -0.35785227E-02  -0.18141768E-02   0.22344962E-02  -0.14295060E-02  -0.14246057E-02  -0.41812571E-02  -0.74051608E-02   0.26258030E-02  -0.24781987E-02
  11447.427      -0.29295520E-03  -0.34882935E-02  -0.36717501E-03   0.12085913E-02  -0.21817372E-02  -0.12028906E-02   0.29976597E-02  -0.14821584E-02  -0.22176916E-02  -0.10948098E-02  -0.20549123E-03  -0.83708765E-03   0.12026417E-04   0.84252809E-03   0.57371822E-03  -0.51087227E-02   0.13377105E-02
  11449.245      -0.95989676E-03  -0.27456908E-02  -0.22467079E-02   0.32470317E-03  -0.16782741E-02   0.41009860E-03  -0.69369505E-04   0.26405791E-02   0.17071088E-02  -0.20888958E-02   0.31768569E-04  -0.37181594E-02   0.22087559E-02  -0.11879380E-02   0.23548289E-02  -0.41262140E-02   0.22385471E-02
  11451.077      -0.57504417E-03  -0.58900097E-02  -0.98486900E-03   0.18998099E-02  -0.38147476E-03  -0.12439879E-02   0.22970737E-02   0.13299666E-02  -0.40879195E-02   0.67576764E-03  -0.93412528E-03  -0.45304485E-02   0.45692556E-02  -0.11301989E-02  -0.48277711E-02  -0.17240993E-02   0.23124195E-02
  11452.885      -0.49240252E-03  -0.39200486E-02  -0.98304369E-03   0.29411233E-03   0.22274070E-02  -0.16722307E-02   0.27358685E-02   0.37357029E-02  -0.29392646E-02  -0.10932709E-04   0.18213584E-02  -0.53014104E-02  -0.83049255E-03  -0.23714908E-02  -0.56423407E-02  -0.11454825E-02  -0.68254818E-03
  11454.705      -0.12083049E-03  -0.28230366E-03   0.68726980E-03  -0.34683201E-02  -0.11046356E-02  -0.25934591E-02  -0.12903090E-02  -0.92284294E-04  -0.10631362E-03  -0.77993250E-03  -0.12116932E-02  -0.36534953E-02  -0.11993466E-02   0.33382892E-02  -0.74021026E-02  -0.32386885E-02  -0.10298209E-03
  11456.521      -0.15486159E-03   0.27320893E-03  -0.10112436E-03  -0.45936106E-02   0.38349180E-02  -0.64555322E-03  -0.36139742E-03  -0.17974085E-03  -0.10568228E-02  -0.57406904E-03  -0.36284511E-02  -0.12732244E-02  -0.19088820E-02  -0.10370273E-02  -0.32219811E-02  -0.23341203E-02   0.22072279E-02
  11458.337      -0.39812374E-03   0.28413488E-02   0.10523542E-02  -0.13356806E-02   0.41142786E-02   0.12835920E-02   0.24623348E-02   0.13908341E-04  -0.61001236E-03  -0.32067822E-02   0.57942753E-03  -0.43399758E-02  -0.94668416E-03  -0.13015818E-02  -0.19564961E-03  -0.20544981E-02  -0.11074335E-02
  11460.165      -0.78432866E-03   0.56992389E-03  -0.49130886E-03   0.23489004E-02   0.10794152E-02  -0.93327613E-04   0.41606393E-04   0.14157069E-02   0.15496891E-02  -0.13942660E-02  -0.32093294E-02   0.71529249E-03   0.11284556E-02  -0.11493770E-02   0.33145784E-02  -0.13219291E-02  -0.30730077E-02
  11461.965      -0.53676803E-03  -0.15318298E-02  -0.12991990E-02   0.22261411E-02  -0.11073948E-02   0.88059601E-03  -0.26642422E-02  -0.18132161E-02  -0.12688090E-02  -0.13510865E-02  -0.11680142E-02  -0.35988632E-02  -0.71996931E-03  -0.43648188E-02   0.36668580E-02  -0.64565325E-03  -0.27622688E-02
  11463.799      -0.39087218E-03   0.77405036E-03   0.87696744E-03  -0.19060745E-03   0.47964508E-05   0.27483582E-02   0.30218737E-04  -0.47166752E-02  -0.25688252E-02   0.26001821E-02   0.20585382E-02   0.11581937E-02   0.30714494E-02  -0.53195913E-04  -0.66779224E-03  -0.61491762E-03  -0.31197565E-02
  11465.607       0.93804100E-05   0.25336284E-03   0.38861082E-02   0.17066544E-02   0.77987502E-03   0.44714625E-02   0.18561058E-03  -0.15536535E-02  -0.33354073E-02   0.27549634E-03   0.84311146E-03   0.24662860E-02   0.39023300E-02   0.90469914E-03  -0.33248863E-02   0.15098138E-02  -0.16443292E-02
  11467.448      -0.40053118E-03   0.12218316E-02   0.28540104E-02   0.12429808E-02  -0.35494333E-02   0.25844565E-03   0.13516721E-02  -0.66279294E-03  -0.69433511E-03  -0.62971721E-03  -0.18757904E-02   0.28047993E-02   0.20997020E-02  -0.37418117E-02  -0.57525321E-02  -0.22092747E-03   0.22623241E-03
  11469.291       0.50252867E-04   0.20565337E-02  -0.12919620E-02   0.19100543E-02  -0.29957361E-02   0.70330348E-03   0.26154342E-03   0.14610246E-03   0.18009237E-02   0.44671036E-02  -0.43114130E-03  -0.87070581E-03   0.46183737E-02   0.41011502E-02  -0.49428219E-02  -0.51476315E-03  -0.76013947E-03
  11471.111       0.44523003E-03   0.20524100E-02   0.16729427E-02  -0.18689090E-02  -0.25797794E-02  -0.53390210E-03   0.64891217E-03   0.18355925E-02   0.21266945E-02   0.62256244E-03   0.23333784E-02   0.19563683E-02   0.51783394E-03   0.11784861E-02  -0.56804060E-04  -0.47940029E-02  -0.17095558E-02
  11472.943      -0.63879368E-04   0.35879381E-02   0.58111539E-02   0.63699890E-03   0.59816383E-03   0.42245804E-03  -0.87963370E-03   0.33530695E-03   0.22743232E-02  -0.77566333E-04   0.12686941E-02   0.23465003E-02  -0.16125463E-03   0.17272201E-02   0.28942371E-02   0.11501564E-02   0.26507419E-02
  11474.776      -0.18948385E-03   0.51044768E-02   0.59982755E-02   0.36081741E-02  -0.24373986E-02   0.30270131E-02   0.13447719E-02  -0.51752828E-03   0.19305304E-03  -0.27956101E-02   0.72425988E-03   0.53213134E-02  -0.13974933E-02   0.38641715E-02   0.20672309E-02   0.50942378E-02   0.48913186E-02
  11476.586       0.42306382E-05   0.43389192E-02   0.32333273E-02   0.44198827E-02  -0.23208357E-02   0.36133070E-02   0.40962980E-02   0.11703934E-02   0.52807954E-03  -0.13931963E-03   0.50011117E-02   0.57687760E-02  -0.11396373E-02   0.17834402E-02   0.34973478E-02   0.70126840E-02   0.17690740E-02
  11478.426      -0.39530564E-04   0.19055966E-02   0.19379969E-02   0.65931827E-03   0.14632380E-02   0.41483897E-02   0.24278249E-02   0.41070804E-02   0.39541468E-02   0.47299202E-02   0.45749995E-02   0.49601089E-02   0.65961772E-03   0.30648698E-02   0.43044972E-02   0.61289263E-02   0.36243202E-03
  11480.244       0.42035535E-04   0.24614800E-02   0.14262615E-02  -0.22817785E-02   0.21665906E-02   0.31927850E-02  -0.19803461E-02   0.74545862E-03   0.66639246E-02   0.59555571E-02   0.42565813E-02   0.47685064E-02  -0.11991432E-02   0.69608011E-02   0.26377604E-02   0.60337848E-02   0.30716440E-02
  11482.084       0.60849212E-03   0.51507650E-02   0.18977750E-02  -0.24174801E-02  -0.70213747E-04   0.33170258E-02  -0.12955910E-02   0.17970863E-02   0.20682726E-02   0.28173858E-02   0.63310856E-03   0.46520418E-02   0.37097007E-02   0.50931760E-02   0.83278984E-02   0.58213841E-02   0.44033278E-02
  11483.903       0.62917795E-03   0.47425301E-02   0.96418647E-03   0.22580488E-02   0.37253069E-02   0.34708077E-02   0.33496479E-02   0.34657343E-02  -0.48014111E-03   0.46374544E-02   0.86759014E-03   0.22579288E-02   0.48856817E-02   0.36797673E-02   0.82231673E-02   0.40703626E-02   0.84339539E-02
  11485.716       0.83253584E-03   0.32859519E-02  -0.46759439E-03   0.11193712E-02   0.30876644E-02   0.11843313E-02  -0.63623405E-03   0.36669748E-02   0.35529397E-02   0.41428051E-02   0.48048312E-02  -0.31767478E-03   0.29161197E-02  -0.51204865E-03   0.57538773E-02   0.46022899E-02   0.71368482E-02
  11487.576       0.87493353E-03   0.12583207E-02   0.33052721E-02  -0.10952400E-02   0.47108210E-02   0.22680532E-02   0.13551798E-02  -0.11099438E-02   0.38568364E-02   0.11464514E-02   0.10104772E-02   0.50890472E-02   0.71167775E-03   0.98740857E-03   0.50472813E-02   0.24279125E-02   0.15501537E-02
  11489.396       0.11024962E-02  -0.24377095E-02   0.45704051E-02   0.21890307E-02   0.17526470E-02   0.16413060E-02   0.26646976E-02  -0.48904640E-03   0.46838602E-02   0.56475128E-02   0.32295987E-02   0.39140896E-02   0.21219309E-02   0.44463647E-02   0.30016168E-02   0.18061974E-02   0.24697407E-02
  11491.241       0.16927888E-02   0.17620355E-03   0.65583203E-02   0.13104315E-02   0.42624195E-02   0.17483073E-02   0.27305400E-02   0.21047762E-02   0.57597853E-02   0.75719618E-02   0.32187235E-02   0.14115245E-02   0.31696669E-02   0.46379323E-02   0.39878220E-02   0.35800005E-02   0.51975438E-02
  11493.045       0.19002919E-02   0.45494034E-02   0.75829712E-02   0.14681995E-02   0.11602867E-02   0.56580313E-02   0.43449999E-02   0.54006534E-02   0.44611735E-02   0.36921455E-02  -0.27491216E-03   0.50700251E-02   0.39277018E-02   0.57658426E-02   0.58978302E-02   0.35887786E-02   0.56841905E-02
  11494.861       0.21865745E-02   0.47108627E-02   0.34465171E-02   0.19366755E-02   0.50846111E-03   0.24631999E-02   0.27309710E-02   0.66784497E-02   0.47685556E-02   0.48211967E-02   0.75868943E-03   0.84201093E-02   0.16226015E-02   0.70148714E-02   0.32947381E-02   0.46266392E-03   0.44707378E-02
  11496.677       0.22211012E-02   0.28305919E-03   0.44946273E-02   0.38902574E-02  -0.76054950E-03   0.72959189E-02   0.80070181E-02   0.70093728E-02   0.45537918E-02   0.27397909E-02   0.33675202E-02   0.64679328E-02   0.14009216E-02   0.68211338E-02   0.33156197E-02  -0.36071408E-03   0.62585808E-02
  11498.495       0.20643173E-02   0.11052281E-02   0.91001072E-02   0.58455484E-02   0.68746611E-03   0.12886738E-01   0.10236666E-01   0.97323902E-02  -0.12512151E-02   0.79720597E-02   0.12498662E-02   0.10650183E-01   0.31970177E-02   0.46156452E-02   0.72631326E-02   0.99878554E-03   0.53502831E-02
  11500.313       0.23061119E-02   0.49749002E-02   0.11963713E-01   0.42564842E-02   0.61039511E-03   0.10120098E-01   0.10436305E-01   0.95331046E-02   0.32932697E-02   0.53109708E-02   0.19100129E-02   0.77082149E-02   0.95883744E-03   0.43870094E-02   0.57388742E-02   0.43576027E-02   0.24142759E-02
  11502.126       0.26301232E-02   0.83768633E-02   0.11469541E-01   0.44390268E-02  -0.12548575E-02   0.67936327E-02   0.71014648E-02   0.71126122E-02   0.31629543E-02   0.89713758E-02   0.52489404E-02   0.86321440E-02   0.27433379E-02   0.29424436E-02   0.44142179E-02   0.41246892E-02   0.37690376E-02
  11503.968       0.29551276E-02   0.71166272E-02   0.10712374E-01   0.66528611E-02   0.23479911E-02   0.90134894E-02   0.74715849E-02   0.65809250E-02   0.18916701E-02   0.46475684E-02   0.56597712E-02   0.11946473E-01   0.18605219E-02  -0.56807650E-04   0.60489829E-02   0.28758381E-02   0.56952547E-02
  11505.828       0.30365063E-02   0.30430264E-02   0.11733446E-01   0.70574462E-02   0.78080794E-02   0.53500950E-02   0.10137577E-01   0.72502687E-02   0.26920906E-02   0.82386510E-02   0.37043532E-02   0.91174852E-02   0.56767753E-02   0.12990467E-02   0.62196269E-02   0.47584285E-03   0.82153501E-02
  11507.671       0.40197471E-02   0.56835478E-02   0.12308437E-01   0.61527148E-02   0.72445947E-02   0.61753978E-02   0.88781764E-02   0.81249368E-02   0.32726824E-02   0.37053366E-02   0.61690772E-02   0.91996749E-02   0.66837243E-02   0.33847966E-02   0.69350133E-02   0.11835062E-02   0.91635931E-02
  11509.516       0.42349268E-02   0.58353509E-02   0.11828707E-01   0.51148948E-02   0.52835400E-02   0.64631753E-02   0.46424118E-02   0.98107563E-02   0.26440959E-02   0.84231772E-02   0.10351939E-01   0.10882331E-01   0.53236488E-02   0.41769725E-02   0.66174491E-02   0.28952987E-02   0.90870990E-02
  11511.349       0.48946481E-02   0.15802914E-02   0.11899979E-01   0.73187727E-02   0.59950641E-02   0.67225613E-02   0.93403057E-02   0.73549650E-02   0.37052371E-02   0.82388797E-02   0.68591498E-02   0.82238473E-02   0.43158886E-02   0.68474227E-02   0.71848608E-02   0.68509802E-02   0.97934400E-02
  11513.194       0.56970411E-02   0.25320688E-02   0.13364621E-01   0.11261906E-01   0.27907109E-02   0.97138485E-02   0.10380244E-01   0.68422639E-02   0.68997216E-02   0.67564859E-02   0.52649047E-02   0.16168714E-01   0.49800233E-02   0.95920563E-02   0.81193940E-02   0.89960214E-02   0.85377745E-02
  11515.028       0.64996601E-02   0.95564995E-02   0.12148820E-01   0.11690685E-01   0.40598543E-02   0.84642519E-02   0.85539625E-02   0.91097672E-02   0.59292969E-02   0.76957522E-02   0.76415223E-02   0.10660746E-01   0.10231177E-01   0.12252579E-01   0.99766061E-02   0.13038448E-01   0.84131676E-02
  11516.875       0.69841606E-02   0.13152426E-01   0.10521249E-01   0.13287497E-01   0.83810848E-02   0.87630024E-02   0.86164209E-02   0.77184945E-02   0.69860184E-02   0.12976775E-01   0.94260573E-02   0.15147570E-01   0.12327895E-01   0.99559666E-02   0.11636924E-01   0.14693555E-01   0.87125628E-02
  11518.733       0.72350336E-02   0.13225271E-01   0.15327832E-01   0.14287780E-01   0.11381771E-01   0.10884232E-01   0.97494926E-02   0.10717963E-01   0.67465626E-02   0.17976200E-01   0.13672225E-01   0.12388991E-01   0.10931688E-01   0.93933856E-02   0.11344470E-01   0.13572032E-01   0.10844129E-01
  11520.581       0.83924200E-02   0.13740933E-01   0.17237609E-01   0.13616216E-01   0.10921826E-01   0.12218289E-01   0.13384365E-01   0.12110895E-01   0.88924719E-02   0.93652937E-02   0.10786829E-01   0.13724362E-01   0.13593402E-01   0.11672695E-01   0.11538767E-01   0.15432732E-01   0.12087115E-01
  11522.429       0.94452162E-02   0.15539479E-01   0.16847967E-01   0.14569626E-01   0.10463034E-01   0.13677837E-01   0.16594148E-01   0.13873565E-01   0.12987498E-01   0.14342989E-01   0.86639037E-02   0.14466192E-01   0.15397712E-01   0.13341470E-01   0.11444104E-01   0.16256809E-01   0.14098966E-01
  11524.296       0.10826859E-01   0.18923623E-01   0.20895419E-01   0.17711540E-01   0.15536684E-01   0.14464326E-01   0.16004495E-01   0.15429507E-01   0.13172855E-01   0.14030294E-01   0.11131421E-01   0.20107293E-01   0.19955742E-01   0.16911716E-01   0.13942214E-01   0.16761328E-01   0.14502799E-01
  11526.156       0.11836045E-01   0.20725279E-01   0.20193129E-01   0.19327569E-01   0.18940973E-01   0.17487076E-01   0.15654537E-01   0.16201797E-01   0.16388823E-01   0.24207863E-01   0.15663845E-01   0.19752539E-01   0.21784805E-01   0.21211158E-01   0.18606003E-01   0.16364076E-01   0.12500155E-01
  11528.018       0.13499368E-01   0.20362801E-01   0.18867941E-01   0.19225744E-01   0.21477406E-01   0.22478991E-01   0.19522681E-01   0.20340338E-01   0.18010570E-01   0.18488418E-01   0.20223040E-01   0.22810132E-01   0.21790625E-01   0.24187777E-01   0.21646616E-01   0.18130404E-01   0.17670901E-01
  11529.875       0.14854551E-01   0.23752475E-01   0.23042717E-01   0.22986242E-01   0.22638412E-01   0.23914768E-01   0.21872687E-01   0.27333761E-01   0.20066707E-01   0.22196512E-01   0.22158963E-01   0.24186987E-01   0.22946662E-01   0.27159034E-01   0.22733450E-01   0.22550116E-01   0.21880591E-01
  11531.737       0.16827927E-01   0.26780053E-01   0.26517851E-01   0.26178408E-01   0.21407233E-01   0.25708000E-01   0.26236621E-01   0.30263323E-01   0.24133898E-01   0.24024834E-01   0.23830209E-01   0.30889160E-01   0.23733914E-01   0.31102836E-01   0.23727781E-01   0.25832466E-01   0.24522714E-01
  11533.589       0.18659736E-01   0.29275228E-01   0.27135676E-01   0.27763031E-01   0.25187048E-01   0.28715276E-01   0.26907751E-01   0.31388093E-01   0.26005549E-01   0.26767774E-01   0.21659457E-01   0.30910973E-01   0.25576971E-01   0.30258237E-01   0.27143668E-01   0.28461045E-01   0.24800962E-01
  11535.436       0.22072352E-01   0.33323255E-01   0.29511263E-01   0.28218228E-01   0.30867437E-01   0.26692556E-01   0.28565445E-01   0.32142958E-01   0.27017658E-01   0.27877224E-01   0.23967480E-01   0.35951245E-01   0.26571126E-01   0.29003933E-01   0.29770493E-01   0.33625290E-01   0.27189450E-01
  11537.307       0.25969846E-01   0.35514653E-01   0.34669300E-01   0.30289325E-01   0.32263260E-01   0.28262737E-01   0.28019042E-01   0.32821535E-01   0.28401699E-01   0.32950161E-01   0.30902776E-01   0.40653774E-01   0.26514813E-01   0.34515079E-01   0.33976865E-01   0.36120958E-01   0.28393833E-01
  11539.160       0.29424382E-01   0.36805047E-01   0.39081048E-01   0.36307160E-01   0.33046466E-01   0.33353236E-01   0.30183644E-01   0.38205201E-01   0.30406212E-01   0.32578252E-01   0.33874949E-01   0.36528026E-01   0.33662053E-01   0.38868057E-01   0.40879954E-01   0.37395469E-01   0.30722522E-01
  11541.003       0.34471736E-01   0.43579754E-01   0.40112445E-01   0.42962054E-01   0.37005245E-01   0.37233500E-01   0.38788320E-01   0.42121447E-01   0.36981641E-01   0.35485827E-01   0.38424661E-01   0.43066359E-01   0.42306159E-01   0.39234970E-01   0.46755329E-01   0.44261469E-01   0.37715335E-01
  11542.887       0.40635602E-01   0.52293014E-01   0.46361428E-01   0.44768047E-01   0.43841357E-01   0.43776869E-01   0.45776338E-01   0.48621350E-01   0.45966649E-01   0.38150300E-01   0.45756305E-01   0.50183041E-01   0.46946667E-01   0.42893031E-01   0.49945767E-01   0.48741769E-01   0.44799197E-01
  11544.743       0.48359498E-01   0.56492230E-01   0.53569831E-01   0.52959593E-01   0.51536977E-01   0.54761362E-01   0.51598426E-01   0.55770980E-01   0.52914185E-01   0.49508852E-01   0.56276365E-01   0.61595449E-01   0.55894364E-01   0.49507122E-01   0.52125554E-01   0.56713594E-01   0.53668235E-01
  11546.621       0.59699922E-01   0.66686193E-01   0.64995050E-01   0.65600423E-01   0.63257209E-01   0.65519020E-01   0.60919784E-01   0.62825982E-01   0.60074824E-01   0.65746166E-01   0.66953746E-01   0.63826964E-01   0.65863577E-01   0.58637346E-01   0.65862855E-01   0.69316258E-01   0.57440516E-01
  11548.490       0.72509654E-01   0.79614197E-01   0.78469607E-01   0.75735353E-01   0.79780067E-01   0.76988287E-01   0.76605103E-01   0.79241124E-01   0.71362491E-01   0.77356943E-01   0.76297067E-01   0.74716332E-01   0.76971508E-01   0.71741986E-01   0.79682315E-01   0.81016958E-01   0.72051262E-01
  11550.364       0.91875773E-01   0.95773340E-01   0.94889721E-01   0.96435972E-01   0.96516515E-01   0.94757210E-01   0.97371271E-01   0.10127117       0.92038494E-01   0.96358146E-01   0.92990924E-01   0.93671992E-01   0.91904322E-01   0.89091103E-01   0.92789847E-01   0.91758654E-01   0.93774616E-01
  11552.240       0.12083596       0.12567128       0.12563996       0.12124961       0.12265824       0.12036285       0.12170794       0.12693441       0.11835472       0.11290444       0.11700631       0.12316359       0.11735234       0.11852312       0.11936252       0.11854346       0.12036711
  11554.111       0.16743892       0.16171744       0.17152697       0.16326727       0.16529536       0.16400859       0.16206650       0.16183228       0.16151145       0.15631715       0.16233907       0.16245846       0.16254958       0.16172866       0.16462397       0.16177816       0.16278713
  11556.010       0.25071848       0.23792948       0.23860715       0.23836768       0.23500214       0.23804460       0.23577117       0.23075676       0.23868826       0.22215414       0.23591400       0.23114294       0.24084717       0.23770574       0.24088605       0.23923050       0.24921339
  11557.893       0.40590643       0.37680605       0.37451950       0.37229657       0.37090191       0.37757944       0.37182005       0.37316868       0.37727428       0.35831393       0.37505546       0.35950743       0.38515305       0.38467712       0.38715411       0.39304267       0.40238996
  11559.736       0.68337549       0.64309081       0.63974764       0.64306880       0.63771188       0.64554699       0.64319251       0.64974004       0.64912361       0.61450298       0.64842637       0.62273306       0.65426041       0.65303288       0.65927059       0.66673108       0.68152778
  11561.621       0.99350901        1.0955138        1.0869854        1.0917635        1.0905993        1.0937975        1.0929959        1.1022183        1.1010309        1.0701899        1.0930000        1.0822953        1.0665908        1.0359679        1.0178678        1.0244968        1.0329776
  11563.488        1.1032830        1.4636902        1.4523273        1.4575458        1.4484751        1.4470160        1.4406970        1.4457714        1.4540118        1.4449367        1.4355986        1.4243831        1.3666480        1.2943779        1.2445919        1.2295346        1.2262072
  11565.391        1.0771148        1.3940064        1.3803888        1.3891608        1.3893715        1.3900737        1.3822136        1.3887307        1.3947297        1.3627666        1.3717408        1.3456071        1.3196438        1.2685150        1.2250096        1.1996596        1.1928023
  11567.260        1.0233393        1.1505426        1.1457883        1.1523949        1.1553916        1.1610186        1.1519742        1.1595310        1.1570124        1.1471875        1.1468127        1.1443608        1.1361371        1.1287118        1.1186774        1.0943168        1.0937016
  11569.111       0.98610056        1.0112878        1.0097556        1.0143879        1.0119493        1.0196875        1.0105975        1.0154817        1.0168468        1.0102963        1.0165435        1.0131873        1.0203812        1.0280936        1.0348592        1.0214196        1.0237200
  11570.981       0.96259942       0.95560893       0.95873180       0.96197350       0.95939785       0.96393926       0.95580333       0.96286536       0.96247194       0.95732510       0.96427542       0.96334892       0.96927433       0.97348918       0.98888158       0.97948441       0.98214812
  11572.840       0.95398326       0.96481255       0.95996435       0.96321276       0.96374026       0.96754967       0.96082684       0.96482780       0.96190577       0.96012147       0.96583546       0.96038861       0.96456776       0.96450213       0.96977237       0.96401519       0.96254325
  11574.717       0.96908954       0.96942483       0.96369849       0.96687989       0.96849313       0.96863081       0.96554485       0.96782504       0.96864892       0.96483854       0.96799124       0.96694887       0.97073772       0.96855707       0.96734339       0.96471498       0.96622011
  11576.589       0.98145678       0.94741681       0.93882055       0.94423752       0.94664839       0.94584197       0.94099626       0.94510396       0.94311635       0.94527530       0.94965019       0.94920062       0.95895496       0.96239645       0.97013684       0.97027282       0.97603405
  11578.449       0.97993705       0.90571581       0.90850101       0.91300677       0.91118255       0.91441386       0.90491706       0.91602808       0.91190814       0.91310117       0.92306800       0.91803542       0.93433032       0.94790430       0.96281385       0.96960054       0.97682604
  11580.334       0.96452535       0.89061471       0.89199504       0.89253671       0.88882214       0.89388646       0.89137676       0.89382047       0.89221262       0.89120974       0.89961977       0.89903934       0.91334051       0.92778091       0.94991915       0.95637283       0.95742964
  11582.208       0.95269980       0.89169410       0.88197762       0.89567327       0.88474603       0.89194854       0.88589460       0.89098993       0.89351083       0.89115301       0.89909368       0.89631971       0.91347965       0.92445433       0.94373352       0.94211743       0.95094924
  11584.087       0.95026794       0.89668662       0.89735444       0.90448785       0.89482711       0.90140140       0.89454711       0.90036522       0.90292607       0.90109672       0.90854936       0.90659161       0.91756298       0.92439730       0.94621983       0.94388784       0.95584913
  11585.957       0.96167890       0.91541193       0.91181018       0.91640659       0.91288201       0.91725935       0.91347441       0.91260970       0.91345886       0.91207804       0.92094051       0.92120423       0.93025453       0.94249403       0.96004331       0.95771494       0.96798023
  11587.820       0.97532579       0.92102077       0.91879980       0.92679118       0.92627197       0.92380371       0.92143336       0.92378837       0.92600087       0.92320496       0.92979312       0.93090621       0.94356537       0.96235031       0.98134022       0.97744198       0.98617302
  11589.708        1.0020564       0.93491772       0.92299710       0.93459764       0.92946269       0.93024911       0.92825232       0.93034016       0.93435796       0.93494103       0.94358396       0.94093073       0.95615651       0.97524157       0.99607112        1.0052915        1.0078999
  11591.567        1.0125420       0.94082145       0.93515862       0.93729879       0.93623614       0.93280161       0.93645635       0.93817655       0.93998680       0.94068187       0.94906296       0.94886664       0.96333517       0.98639942        1.0085627        1.0193857        1.0188519
  11593.451        1.0145147       0.94809820       0.94341734       0.95120325       0.94365095       0.94855487       0.94518369       0.94149306       0.94962463       0.94851466       0.95357864       0.95522438       0.96993787       0.98668260        1.0036608        1.0143329        1.0141736
  11595.323       0.99968106       0.96013145       0.95612205       0.96542251       0.95757617       0.96180590       0.95658545       0.95426022       0.95910478       0.95986746       0.96112294       0.96167475       0.97545767       0.98280360       0.99296992        1.0012194        1.0069286
  11597.196       0.98443264       0.97498311       0.97494029       0.98203950       0.97318349       0.97704752       0.97235330       0.97507554       0.97608326       0.97696328       0.97790772       0.97070072       0.98102798       0.98403436       0.98552358       0.99141167       0.99417306
  11599.069       0.98280544       0.99624481       0.98879252       0.99678196       0.99393297       0.99500245       0.98921366       0.99564750       0.99523986       0.98865445       0.99638047       0.98689561       0.98992974       0.98765032       0.98895411       0.98859083       0.98792376
  11600.930       0.97683687        1.0154033        1.0113792        1.0165419        1.0116708        1.0132914        1.0098975        1.0212342        1.0126922        1.0078572        1.0134839        1.0072332        1.0042825       0.99106019       0.98120163       0.98093375       0.98343142
  11602.805       0.97210445        1.0373333        1.0294362        1.0399480        1.0352554        1.0336617        1.0332862        1.0414092        1.0330457        1.0273919        1.0326804        1.0207216        1.0139416       0.99286185       0.98397973       0.97805394       0.97762001
  11604.669       0.97238508        1.0580925        1.0464749        1.0569417        1.0553355        1.0540528        1.0466541        1.0557526        1.0546221        1.0421288        1.0496803        1.0322493        1.0259422       0.99262227       0.98168372       0.97691732       0.98259060
  11606.521       0.97286846        1.0690898        1.0665977        1.0676409        1.0686192        1.0662891        1.0627648        1.0652314        1.0681318        1.0565383        1.0614089        1.0461256        1.0323350        1.0026657       0.98801505       0.98461690       0.98650972
  11608.385       0.97255888        1.0783298        1.0709008        1.0775612        1.0762164        1.0783437        1.0686331        1.0756644        1.0734967        1.0644658        1.0692869        1.0544681        1.0451224        1.0138413        1.0027467       0.98776159       0.99455937
  11610.228       0.98119023        1.0823031        1.0766344        1.0818647        1.0817672        1.0788436        1.0789833        1.0824702        1.0816689        1.0704535        1.0713311        1.0625924        1.0518044        1.0217429        1.0075751       0.99810998        1.0054917
  11612.104       0.99883424        1.0853800        1.0856446        1.0798351        1.0805934        1.0829726        1.0770460        1.0823453        1.0812397        1.0691054        1.0691893        1.0657947        1.0539468        1.0349633        1.0225516        1.0066470        1.0144329
  11613.976       0.99809345        1.0789954        1.0741194        1.0774067        1.0737712        1.0781449        1.0761312        1.0765795        1.0741295        1.0604023        1.0710622        1.0609554        1.0471077        1.0370369        1.0270542        1.0241895        1.0168088
  11615.868        1.0067847        1.0716037        1.0663863        1.0743058        1.0693884        1.0676585        1.0652766        1.0718497        1.0653923        1.0539071        1.0605525        1.0555673        1.0473266        1.0396351        1.0306545        1.0270076        1.0233075
  11617.776        1.0103108        1.0623956        1.0540017        1.0570024        1.0573457        1.0553894        1.0561893        1.0616988        1.0518887        1.0494849        1.0503267        1.0500730        1.0417633        1.0391124        1.0332108        1.0327962        1.0318485
  11619.674        1.0123941        1.0483953        1.0434974        1.0447037        1.0413871        1.0465707        1.0433564        1.0468538        1.0398841        1.0394105        1.0430099        1.0378692        1.0297156        1.0314467        1.0259694        1.0260299        1.0303537
  11621.572        1.0194455        1.0318345        1.0262768        1.0318372        1.0270723        1.0285344        1.0311367        1.0347032        1.0277641        1.0269578        1.0313812        1.0249216        1.0255157        1.0233958        1.0199924        1.0215996        1.0244815
  11623.459        1.0079125        1.0223007        1.0136332        1.0173940        1.0138255        1.0194473        1.0100053        1.0103626        1.0124853        1.0167725        1.0188637        1.0125405        1.0150344        1.0097668        1.0141589        1.0142643        1.0216183
  11625.323        1.0030512        1.0044373       0.99429762        1.0042738        1.0046799        1.0041044        1.0018518        1.0017888        1.0006328        1.0042056        1.0105555       0.99878396        1.0037915        1.0037652        1.0081339        1.0100358        1.0104163
  11627.212        1.0026563       0.99027418       0.98294449       0.98781465       0.99464683       0.99190862       0.99083355       0.98993523       0.99409028       0.98892930       0.99334628       0.99008510       0.99768715       0.99684452        1.0013726        1.0061022        1.0102685
  11629.078        1.0004426       0.98265871       0.97522863       0.97938031       0.98660079       0.98350222       0.98009166       0.97915694       0.97828975       0.98088829       0.97967579       0.98239789       0.98509467       0.99190596       0.99967007        1.0011660        1.0000170
  11630.967       0.99685534       0.96776595       0.96974061       0.97677388       0.97279631       0.97657067       0.97082287       0.97006506       0.96376142       0.97190646       0.97893147       0.97183810       0.98325837       0.98246608       0.99260418       0.99832306       0.99445660
  11632.833       0.98779012       0.96409552       0.96356347       0.96926695       0.96350609       0.97074480       0.96829104       0.96768483       0.96854762       0.96373115       0.97311233       0.96595460       0.97761410       0.98116451       0.98775233       0.98520494       0.99475900
  11634.719       0.98172404       0.96452915       0.95800796       0.96837070       0.96253815       0.96434860       0.96237931       0.96280971       0.96264103       0.96610564       0.96965848       0.96685792       0.96870447       0.97877619       0.98048563       0.97836910       0.98666813
  11636.628       0.97529653       0.96371878       0.95518687       0.96641916       0.96362666       0.96068969       0.96354090       0.96132042       0.96133400       0.96513244       0.96913717       0.96748471       0.96522096       0.97020705       0.97921074       0.97381426       0.98740344
  11638.520       0.96752671       0.96410915       0.96010459       0.96544493       0.95903371       0.96333703       0.96050704       0.96301725       0.95673358       0.96054117       0.96648263       0.96466622       0.96498790       0.96901712       0.97635034       0.97763102       0.97604291
  11640.425       0.96861289       0.96340553       0.96224829       0.96386163       0.96567492       0.96218115       0.95646728       0.96369643       0.95919894       0.95993514       0.97066887       0.96289952       0.96801217       0.97204736       0.97625274       0.97102114       0.97066827
  11642.318       0.96064437       0.96087562       0.96117394       0.96080188       0.96554369       0.96249753       0.96237129       0.96638318       0.96377932       0.96210448       0.96750722       0.96255596       0.96530787       0.96679009       0.96778495       0.96523762       0.96851822
  11644.217       0.95908066       0.96078613       0.96459692       0.96614746       0.96357040       0.96399959       0.96490767       0.96767430       0.96446784       0.96515483       0.96040439       0.96285949       0.96495622       0.96352244       0.96921027       0.96776059       0.96501920
  11646.124       0.95595810       0.96114685       0.96057604       0.96605815       0.95988370       0.96480233       0.96064882       0.96549719       0.96565072       0.96628343       0.96243247       0.96354699       0.96729035       0.96211793       0.97134614       0.97138639       0.96808008
  11648.014       0.95944095       0.95902728       0.96327557       0.95814729       0.96202159       0.96244243       0.96172081       0.96555651       0.96641375       0.96618345       0.96396976       0.96342751       0.97042740       0.97018294       0.96997653       0.96978897       0.97156218
  11649.916       0.96659931       0.95834869       0.96697536       0.96430251       0.96424723       0.96963077       0.96919167       0.97184132       0.96805915       0.96664528       0.96905712       0.96467908       0.97254144       0.96617536       0.97401077       0.97396541       0.97404462
  11651.835       0.97194408       0.96555891       0.96696811       0.97198258       0.96927621       0.96502840       0.96790362       0.96711489       0.96977866       0.97038829       0.97598397       0.96913746       0.97361834       0.97422672       0.97752708       0.97364097       0.97907341
  11653.739       0.97985674       0.96940487       0.97032607       0.97385444       0.97403460       0.96614822       0.97446001       0.97525803       0.97500199       0.97343976       0.96916429       0.97181479       0.97763078       0.97657716       0.98326878       0.98028152       0.98517346
  11655.660       0.98299329       0.97136787       0.97843971       0.97584761       0.97699187       0.97148344       0.97247606       0.98047529       0.97860955       0.97446275       0.97722182       0.97452471       0.97829018       0.97654075       0.99128560       0.97909162       0.98808695
  11657.577       0.98474676       0.98079040       0.98249272       0.97996220       0.97868478       0.97984975       0.97884040       0.97952050       0.98163652       0.97896318       0.98237457       0.97973463       0.98165923       0.98270951       0.99038187       0.99279934       0.99446341
  11659.499       0.99150203       0.98522746       0.98529346       0.98101032       0.98949873       0.98437992       0.98828279       0.98654905       0.98777048       0.98360793       0.98437240       0.98432031       0.98843546       0.99362116       0.99902344       0.99686825       0.99618854
  11661.434       0.99248351       0.98486988       0.98801282       0.98819417       0.99328608       0.99197829       0.99518566       0.99201552       0.99257024       0.98954992       0.99110881       0.98803476       0.99152541       0.99395471       0.99733766       0.99315407       0.99922139
  11663.364       0.99611136       0.99817727       0.98977364       0.99517443       0.99785654       0.99701847       0.99431527       0.99847648       0.99756440       0.99439807       0.99656196       0.99290594       0.99793771       0.99419536       0.99434685        1.0018439       0.99715627
  11665.295       0.99041346       0.99910071       0.99904582       0.99787039        1.0001504       0.99910381        1.0061819        1.0001082        1.0023940       0.99938624       0.99711694       0.99858967       0.99791170       0.99120186       0.99337876       0.99553361       0.99730639
  11667.261       0.98686595        1.0056442        1.0019220        1.0038991        1.0044041        1.0029109        1.0047697        1.0080357        1.0096915        1.0055195        1.0037674        1.0021090       0.99549932       0.99369730        1.0038017       0.99440962        1.0002780
  11669.169       0.98842597        1.0109026        1.0098210        1.0106213        1.0109631        1.0088559        1.0080778        1.0120157        1.0089833        1.0077159        1.0053577        1.0044661        1.0046436       0.99613870        1.0013270       0.99111165        1.0014140
  11671.108       0.98749411        1.0145436        1.0111294        1.0095812        1.0176968        1.0179950        1.0130238        1.0138595        1.0166162        1.0116840        1.0157073        1.0106601        1.0070618       0.99760532       0.99817248       0.98985615       0.99910779
  11673.035       0.98563771        1.0212357        1.0180178        1.0161580        1.0209799        1.0219713        1.0178088        1.0194162        1.0158456        1.0162688        1.0196724        1.0143230        1.0088759        1.0059592        1.0009980       0.99909134       0.99419729
  11674.957       0.98460799        1.0213579        1.0209954        1.0206322        1.0265851        1.0267234        1.0234126        1.0230401        1.0258723        1.0182530        1.0193430        1.0135222        1.0132297        1.0018088        1.0016117       0.99581205       0.99645274
  11676.891       0.98460730        1.0225222        1.0232398        1.0214091        1.0311133        1.0277811        1.0246907        1.0257871        1.0270529        1.0166075        1.0169492        1.0152530        1.0143648        1.0039218        1.0065505       0.99856233        1.0025060
  11678.826       0.98887927        1.0248769        1.0284426        1.0220649        1.0298584        1.0299369        1.0228466        1.0278322        1.0268401        1.0145459        1.0190951        1.0150727        1.0144103        1.0065790        1.0028642       0.99965401        1.0030550
  11680.775       0.98758377        1.0286949        1.0264885        1.0217399        1.0268110        1.0270566        1.0254437        1.0247979        1.0264722        1.0151000        1.0269719        1.0156652        1.0105402        1.0055178        1.0034212       0.99326838        1.0012763
  11682.711       0.98954037        1.0225514        1.0227042        1.0224766        1.0247330        1.0237557        1.0222517        1.0239633        1.0257675        1.0155863        1.0201284        1.0187734        1.0076834        1.0098608        1.0021554       0.99940734        1.0016960
  11684.624       0.99463559        1.0198618        1.0185551        1.0229280        1.0183146        1.0229612        1.0161249        1.0236154        1.0225539        1.0183853        1.0197632        1.0177752        1.0101259        1.0074642        1.0034497        1.0012502       0.99931955
  11686.543       0.99474591        1.0170199        1.0144889        1.0163582        1.0193262        1.0194364        1.0181869        1.0178834        1.0196450        1.0156238        1.0211025        1.0143120        1.0074097        1.0048300        1.0025077        1.0040221        1.0035759
  11688.464       0.99324411        1.0087452        1.0164015        1.0149299        1.0197223        1.0181000        1.0176927        1.0161158        1.0178409        1.0081642        1.0143646        1.0101027        1.0072214        1.0054660       0.99823185       0.99993175        1.0044356
  11690.373       0.98972319        1.0130728        1.0114040        1.0142528        1.0143834        1.0157104        1.0142899        1.0118151        1.0119193        1.0046476        1.0109525        1.0067282        1.0022328       0.99911507       0.99746489       0.99381046       0.99616462
  11692.313       0.99030831        1.0053515        1.0082152        1.0102771        1.0111053        1.0151217        1.0073476        1.0075428        1.0108538        1.0029055        1.0134329        1.0063852        1.0017149       0.99923790       0.99215610       0.99338628       0.99622556
  11694.236       0.98468616        1.0110060        1.0032431        1.0062158        1.0093667        1.0100108        1.0068704        1.0056186        1.0074346       0.99826496        1.0044589        1.0049474        1.0006351       0.99672764       0.99517212       0.99983994       0.99913454
  11696.165       0.97958386        1.0104164        1.0009614        1.0051097        1.0029862        1.0043690       0.99987878        1.0061180        1.0034633       0.99866412        1.0052778       0.99936596       0.99789795       0.99497418       0.99901084       0.99797473       0.99889609
  11698.124       0.97892358        1.0019010       0.99827945        1.0059729        1.0015445        1.0004882       0.99836827        1.0069177       0.99344881       0.99836821       0.99733108       0.99800130       0.99839387       0.99437141        1.0006794       0.99563555       0.99647562
  11700.061       0.97414474        1.0045296       0.99805999        1.0010218       0.99863018        1.0037664       0.99802435        1.0036215       0.99983197       0.99780750        1.0053334       0.99826553       0.99107790       0.98760625       0.98831707       0.99056342       0.99323479
  11702.015       0.96840385        1.0006693       0.98948071       0.99901623       0.99435886       0.99951114       0.99576352       0.99648480       0.99576409       0.99786412       0.99883573       0.99519827       0.99393583       0.98409148       0.98724335       0.98626072       0.99471518
  11703.947       0.96709551       0.99556074       0.98652723       0.99737743       0.99579318       0.99894733       0.99024065       0.99483147       0.99063167       0.99767998       0.99416481       0.99161689       0.99445929       0.98506862       0.98281169       0.98361165       0.98999912
  11705.844       0.96763861       0.99242726       0.99269691       0.99529512       0.99307264       0.99762345       0.98872842       0.99380246       0.98907817       0.99379646       0.99532089       0.98953224       0.99197300       0.99177903       0.98456698       0.98424681       0.98778336
  11707.783       0.97116809       0.98684205       0.99576317       0.99317183       0.99252188       0.99330052       0.98999978       0.99402980       0.99149577       0.98895120       0.98961976       0.99197445       0.99366075       0.99259217       0.98782709       0.98223751       0.99018495
  11709.704       0.97242039       0.99401832       0.98903416       0.99239559       0.99152797       0.98975744       0.98981741       0.99216599       0.99261206       0.98778365       0.99288843       0.99175196       0.98781507       0.99057121       0.98651301       0.98700644       0.98295209
  11711.644       0.97543555       0.99001971       0.98835031       0.99110850       0.98943935       0.98909517       0.98817455       0.99389641       0.99153400       0.99579052       0.98892440       0.99023876       0.99175156       0.98773410       0.98661879       0.98910796       0.98563346
  11713.573       0.97995073       0.98713121       0.98736471       0.99519025       0.99001296       0.99237006       0.98518860       0.99514624       0.98949771       0.99086817       0.98896146       0.98650616       0.99307316       0.98696860       0.98817200       0.98499060       0.98525659
  11715.490       0.98232932       0.98594776       0.98687978       0.99254641       0.98987400       0.99314055       0.98691187       0.98954571       0.98363501       0.98606163       0.99081969       0.98863603       0.98896328       0.98703152       0.98635208       0.99061151       0.99220701
  11717.444       0.98525681       0.98493217       0.98674986       0.98420472       0.98915315       0.99107018       0.98416842       0.98831902       0.98539306       0.98494208       0.98649282       0.98978505       0.99396133       0.99070379       0.98924022       0.98722523       0.99440042
  11719.388       0.98760002       0.98256885       0.98292136       0.98570186       0.98860541       0.98507636       0.98672523       0.98941118       0.98757166       0.98690488       0.98719339       0.98331140       0.99327110       0.98994058       0.98999188       0.99154901       0.99223343
  11721.295       0.98529575       0.98532836       0.98336188       0.98316424       0.98842221       0.98157854       0.98755800       0.98916978       0.98610019       0.98856475       0.98911640       0.98713283       0.99086672       0.99142675       0.99188948       0.99932992       0.99385357
  11723.228       0.98662189       0.98697710       0.98542198       0.98405379       0.98755763       0.98738530       0.98270401       0.98947699       0.98021984       0.98874410       0.98750913       0.99149672       0.99108338       0.99315747       0.99461281       0.99920299       0.99395497
  11725.154       0.99405469       0.98963389       0.98383176       0.98181535       0.98699190       0.98820202       0.98597610       0.99061971       0.98693499       0.98451704       0.98808764       0.98651642       0.98984053       0.99221933       0.99553196       0.99675101       0.99884849
  11727.081       0.99768620       0.99021281       0.98361868       0.98047934       0.98760520       0.98853013       0.98917936       0.99222573       0.99107709       0.98579152       0.98663106       0.98807760       0.99512772       0.99695075       0.99352414       0.99830272        1.0034007
  11729.010       0.99843216       0.98798365       0.98479686       0.98551661       0.98839842       0.98778546       0.99532016       0.98664554       0.98756869       0.98660699       0.98680387       0.99377538       0.99301379       0.99813741       0.99459829       0.99909287        1.0049342
  11730.938       0.99785649       0.98730006       0.99082642       0.99049781       0.98922484       0.99168666       0.99413545       0.99152874       0.98642495       0.99244487       0.98970554       0.99463199       0.99390493        1.0010656       0.99931428        1.0007107        1.0015690
  11732.880       0.99966157       0.99178023       0.99480926       0.99183359       0.99062799       0.99439201       0.99162926       0.99271927       0.99596279       0.99459889       0.99505552       0.99260870       0.99204092        1.0056148        1.0027190        1.0030645        1.0080389
  11734.810        1.0004376       0.99543583       0.99494099       0.99345678       0.99116216       0.99594265       0.99643135       0.99407461       0.99891701       0.99393581       0.99202040       0.99441148       0.99128829        1.0048235        1.0047243        1.0049540        1.0132677
  11736.758       0.99597289       0.99787387       0.99613452       0.99372000       0.99416728       0.99624552        1.0001812       0.99923090       0.99151040       0.99561351       0.99550764       0.99576160       0.99792111        1.0047495        1.0069230        1.0037764        1.0079724
  11738.720       0.99426246       0.99792247        1.0031001       0.99710280       0.99781660       0.99887349        1.0022871       0.99638675       0.99326616       0.99809975        1.0010322       0.99788267       0.99728274        1.0037664        1.0068240        1.0076150        1.0069233
  11740.658       0.99137991        1.0014243        1.0017865        1.0009658        1.0003392        1.0002859        1.0030299       0.99629424       0.99631212        1.0007454        1.0032596       0.99592771       0.99842276        1.0042566        1.0064640        1.0078007        1.0102088
  11742.608       0.99502102       0.99892377        1.0002178        1.0025311        1.0036570        1.0029199       0.99886120       0.99630906        1.0000660        1.0053104       0.99823211       0.99886449        1.0031684        1.0022181        1.0042897        1.0094665        1.0091617
  11744.554       0.99162294        1.0006208        1.0018571        1.0044714        1.0073756        1.0043417        1.0017498        1.0055724        1.0035576        1.0088148        1.0052844       0.99906438        1.0125075        1.0061974        1.0071966        1.0053021        1.0123883
  11746.488       0.99591228        1.0056069        1.0070272        1.0091149        1.0072570        1.0078363        1.0076400        1.0111199        1.0088633        1.0126409        1.0052860        1.0048621        1.0149876        1.0110732        1.0107832        1.0100860        1.0121124
  11748.458        1.0014510        1.0158288        1.0113987        1.0116565        1.0048291        1.0085904        1.0128096        1.0108041        1.0080678        1.0120029        1.0087550        1.0101849        1.0156667        1.0098783        1.0117983        1.0114259        1.0163085
  11750.387       0.99797642        1.0159725        1.0154102        1.0143684        1.0108841        1.0106343        1.0128659        1.0122391        1.0108059        1.0157166        1.0081338        1.0166791        1.0168727        1.0135850        1.0119163        1.0118900        1.0117001
  11752.347       0.98766010        1.0163694        1.0176527        1.0127559        1.0183594        1.0161270        1.0151904        1.0169154        1.0175631        1.0165118        1.0144039        1.0227680        1.0175129        1.0180402        1.0165612        1.0148252        1.0158286
  11754.301       0.97905022        1.0221751        1.0255208        1.0205027        1.0228214        1.0207846        1.0250110        1.0249942        1.0234277        1.0152219        1.0222144        1.0267574        1.0255919        1.0250013        1.0207002        1.0203478        1.0222025
  11756.239       0.95891238        1.0294269        1.0310163        1.0316683        1.0310898        1.0299190        1.0308561        1.0362231        1.0332631        1.0287941        1.0320719        1.0330877        1.0282079        1.0313939        1.0286230        1.0270295        1.0299748
  11758.195       0.96054225        1.0123343        1.0138429        1.0131981        1.0103056        1.0077499        1.0078254        1.0144497        1.0140245        1.0032364        1.0149186        1.0087510        1.0071536        1.0100761        1.0117024        1.0094147        1.0138697
  11760.139        1.0091725       0.98477958       0.98641115       0.98614057       0.98828274       0.98464889       0.98633064       0.98568611       0.98676074       0.99621489       0.98778728       0.99632231       0.98189755       0.98222979       0.98302450       0.97872444       0.98709516
  11762.090        1.0140039       0.99847400        1.0016132       0.99930022        1.0010219       0.99939926        1.0018591       0.99689218       0.99988951       0.99800893        1.0013080       0.99766539       0.99584202       0.99310174       0.99515493       0.98931799       0.99964889
  11764.048        1.0079277        1.0068562        1.0070924        1.0067236        1.0053231        1.0063014        1.0068343        1.0055129        1.0065713        1.0104540        1.0046904        1.0047313        1.0035797       0.99926023       0.99802390       0.99407596       0.99922791
  11765.988        1.0035119        1.0086611        1.0095971        1.0079790        1.0085133        1.0110352        1.0111058        1.0094276        1.0124984        1.0142256        1.0053575        1.0093066        1.0021575        1.0020629       0.99841605       0.99344193       0.99461317
  11767.929       0.99755568        1.0104036        1.0124191        1.0062442        1.0118823        1.0101537        1.0143510        1.0091111        1.0154128        1.0018155        1.0067706        1.0093724        1.0025371        1.0027207       0.99816590       0.99134938       0.99499590
  11769.883       0.99097201        1.0124327        1.0140960        1.0101135        1.0140602        1.0073539        1.0120232        1.0084389        1.0175460        1.0053337        1.0105758        1.0085695        1.0054973        1.0058436       0.99748218       0.99552607       0.99606433
  11771.819       0.98812350        1.0124021        1.0123800        1.0128244        1.0148722        1.0081551        1.0119297        1.0116530        1.0159676        1.0062963        1.0092911        1.0078151        1.0061258        1.0053515       0.99904587       0.99572070       0.99842276
  11773.781       0.98859174        1.0145744        1.0136004        1.0170093        1.0153619        1.0110324        1.0139674        1.0105130        1.0152580        1.0117008        1.0082637        1.0088586        1.0071168        1.0020576       0.99480325       0.99910176       0.99878288
  11775.712       0.98363191        1.0173290        1.0156743        1.0193309        1.0167641        1.0121503        1.0144155        1.0120834        1.0174233        1.0155937        1.0100124        1.0092259        1.0061755        1.0018037       0.99774393        1.0019617       0.99693684
  11777.669       0.97832805        1.0142100        1.0144268        1.0144627        1.0151366        1.0071680        1.0138869        1.0107686        1.0171272        1.0181789        1.0106887        1.0113507        1.0022846       0.99649639       0.99652258        1.0005298       0.99322950
  11779.619       0.97779049        1.0097870        1.0098189        1.0096418        1.0130352        1.0060178        1.0107611        1.0094811        1.0095945        1.0088672        1.0066658        1.0013506       0.99558157       0.99520051       0.99326428       0.99501499       0.98979602
  11781.577       0.98162002        1.0075846        1.0098418        1.0103234        1.0099278        1.0106828        1.0090592        1.0076680        1.0065370        1.0056985        1.0039868       0.99888579       0.99548994        1.0012336       0.99829543       0.99594422       0.99272655
  11783.560       0.98318027        1.0097034        1.0061661        1.0096673        1.0096320        1.0108527        1.0078398        1.0068098        1.0112376        1.0050364        1.0065897        1.0024153       0.99995262        1.0039551        1.0022251       0.99718865       0.99276977
  11785.531       0.98088620        1.0087467        1.0064581        1.0095181        1.0094392        1.0086163        1.0092679        1.0087077        1.0137734        1.0095242        1.0089042        1.0054246        1.0032365        1.0008879        1.0034707       0.99591346       0.99733391
  11787.491       0.97728446        1.0083961        1.0134406        1.0068621        1.0134342        1.0087051        1.0128209        1.0070095        1.0131324        1.0058872        1.0098420        1.0036666        1.0044347        1.0014295        1.0071216        1.0024717        1.0015704
  11789.475       0.96406203        1.0160250        1.0137242        1.0103246        1.0211955        1.0156844        1.0173242        1.0149433        1.0168551        1.0127373        1.0109752        1.0102101        1.0101261        1.0058840        1.0080608        1.0131384        1.0102673
  11791.436       0.94883150        1.0083409        1.0056243        1.0019525        1.0051050        1.0075130        1.0079739        1.0088772        1.0080935        1.0221920        1.0032586        1.0140262       0.99972508        1.0005730        1.0031878        1.0063367        1.0013273
  11793.434       0.98193183       0.99159163       0.98711675       0.99054549       0.99623877       0.99341755       0.99892868       0.99815284       0.99057759       0.99444100       0.99296858       0.99820483       0.98685298       0.98715034       0.98937230       0.99057600       0.98606650
  11795.403       0.99573516       0.99124871       0.99035229       0.99279445       0.99603223       0.99190898       0.99490869       0.99372478       0.99057950       0.98974158       0.99266640       0.99207068       0.99103641       0.99052926       0.99251421       0.99269709       0.99150341
  11797.372        1.0018250       0.99583698       0.99380449       0.99234643       0.99588890       0.99581858       0.99552911       0.99359418       0.99201367       0.99355724       0.99333033        1.0006738       0.99642285       0.99803442       0.99387863       0.99304470       0.99762341
  11799.348        1.0071269       0.99722412       0.99361398       0.99587871        1.0007107       0.99551395       0.99718056       0.99793649       0.99337599       0.99516539       0.99921125       0.99278939       0.99909414       0.99967464       0.99666716       0.99889150       0.99945882
  11801.336        1.0056548       0.99822284       0.99224677       0.99992018       0.99696416       0.99797166       0.99498556       0.99721037       0.99632396       0.99858738        1.0047481       0.99750168       0.99705816       0.99616349        1.0036797        1.0069038        1.0009963
  11803.289        1.0068873       0.99964748       0.99625350        1.0014333       0.99975471        1.0006708       0.99854924       0.99602003       0.99950202       0.99835878        1.0039421       0.99606648        1.0019406        1.0004143        1.0060017        1.0117275        1.0052087
  11805.262        1.0086657        1.0001586       0.99745771        1.0028098        1.0047780        1.0001623       0.99749118       0.99889759        1.0026593       0.99880329       0.99993219        1.0038085        1.0076374        1.0073124        1.0078974        1.0120270        1.0072762
  11807.198        1.0051048       0.99853373        1.0001185        1.0019868        1.0085002        1.0032259        1.0091552        1.0065805        1.0022580        1.0035673        1.0023102        1.0055508        1.0083787        1.0129781        1.0118207        1.0127726        1.0100664
  11809.140        1.0082631       0.99746145       0.99688123       0.99591081        1.0021868       0.99961385       0.99468196        1.0016828       0.99348077        1.0010580        1.0016590       0.99480143        1.0021456        1.0107169        1.0107885        1.0117299        1.0061160
  11811.095        1.0279361       0.99696311       0.98963910       0.99166265       0.99336832       0.99219270       0.99380522       0.99311997       0.98797707       0.99156330       0.99650483       0.99923691       0.99493208        1.0022769        1.0042567        1.0040720        1.0007591
  11813.040        1.0353093       0.99227795       0.99142825       0.99433571       0.99403700       0.99218606       0.99124980       0.99090593       0.98915916       0.99250703       0.99567593       0.99064754       0.99279210        1.0015295        1.0027142       0.99805071        1.0026053
  11815.015        1.0360716       0.99129769       0.99591440       0.99580925       0.99649732       0.99487879       0.99424819       0.99107328       0.98870050       0.99406317       0.99561725       0.99147925       0.99597894        1.0037918        1.0053604        1.0017351        1.0064396
  11816.966        1.0371525       0.99466148       0.99735860       0.99375851       0.99623225       0.99391477       0.99525719       0.99221353       0.99287360       0.99415452       0.99735545       0.99137921       0.99986444        1.0083957        1.0041692        1.0054569        1.0062086
  11818.936        1.0351296       0.99550258       0.99617905       0.99288222       0.99549630       0.99231958       0.99631191       0.99545914       0.99438541       0.99522286       0.99787531       0.99171794        1.0016301        1.0064419        1.0016654        1.0040309        1.0064520
  11820.913        1.0332105       0.99465311       0.99457844       0.99582756       0.99544781       0.99528693       0.99580851       0.99696746       0.99553144       0.99634318       0.99770666       0.99772681        1.0011420        1.0034007        1.0039709        1.0040461        1.0054308
  11822.873        1.0302128       0.99630993       0.99569125        1.0012646       0.99474795       0.99702881       0.99499525       0.99510317       0.99457200       0.99759559       0.99727220       0.99975096        1.0031855        1.0047109        1.0022041        1.0063087        1.0006924
  11824.840        1.0265826       0.99668222       0.99759131        1.0023884       0.99740074       0.99511147       0.99342303       0.99344823       0.99281179       0.99857696       0.99749006        1.0022690        1.0061430        1.0027520        1.0027408        1.0066711        1.0028101
  11826.800        1.0238414       0.99737950       0.99951257       0.99889047       0.99618906       0.99793522       0.99718081       0.99480051       0.99500944       0.99887962        1.0018430        1.0033706        1.0030177       0.99862269        1.0033512        1.0069311        1.0048844
  11828.743        1.0166687        1.0005878       0.99902102        1.0003460       0.99492149       0.99940017       0.99811147       0.99427765       0.99583069       0.99937617        1.0010836        1.0040856        1.0019800       0.99772338        1.0014572        1.0059503        1.0043111
  11830.724        1.0116628        1.0000006       0.99724393        1.0023223       0.99564021       0.99775202        1.0014267       0.99617204       0.99742571       0.99847684        1.0005444        1.0021078        1.0020350       0.99688543        1.0027431        1.0054066        1.0032571
  11832.662        1.0073139        1.0001938       0.99847488        1.0033827       0.99686509       0.99640948        1.0010960        1.0000788       0.99820026       0.99701419        1.0026535       0.99709772        1.0028397        1.0003989        1.0048168        1.0036484       0.99922526
  11834.638        1.0021281        1.0035777        1.0003698        1.0048935       0.99652244       0.99786539       0.99917542        1.0000043       0.99939264       0.99725363        1.0026270        1.0016141        1.0046645        1.0030642        1.0028855       0.99982406       0.99707801
  11836.577        1.0001823        1.0054936       0.99945264        1.0050398       0.99567575        1.0011014        1.0016099       0.99915422        1.0000679        1.0011169        1.0085176       0.99953965        1.0053656        1.0005999       0.99823602       0.99973284       0.99903248
  11838.536       0.99800517        1.0048087        1.0024039        1.0062044        1.0013716        1.0044470        1.0011743        1.0032613        1.0006662        1.0023053        1.0071022       0.99841438        1.0060004        1.0005867       0.99552660        1.0016394        1.0026406
  11840.508       0.99654017        1.0070210        1.0031562        1.0065478        1.0029932        1.0054762       0.99968666        1.0056378        1.0020986        1.0005340        1.0030214        1.0057355        1.0071470        1.0038371       0.99934988       0.99997353       0.99963201
  11842.474       0.99361996        1.0096096        1.0036794        1.0088102        1.0004769        1.0017213        1.0024057        1.0035550        1.0035472        1.0011794        1.0046897        1.0065721        1.0051722        1.0027006        1.0015245        1.0007595       0.99585672
  11844.434       0.99385733        1.0098471        1.0102191        1.0074510        1.0040317        1.0016916        1.0011787        1.0058958        1.0045442        1.0015514        1.0025539        1.0051482        1.0056910        1.0010862       0.99993217        1.0035477        1.0006406
  11846.390       0.99137859        1.0105304        1.0114021        1.0074511        1.0066019        1.0066966        1.0060138        1.0081451        1.0034420        1.0035022        1.0028070        1.0058823        1.0086479        1.0019934        1.0030522        1.0021533       0.99935591
  11848.333       0.99153043        1.0081080        1.0071439        1.0058967        1.0076492        1.0098249        1.0041329        1.0065064        1.0030663        1.0075164        1.0040923        1.0084826        1.0090568        1.0012545        1.0029667        1.0032608        1.0016809
  11850.307       0.98852573        1.0081715        1.0099810        1.0055139        1.0093273        1.0138474        1.0073452        1.0049306        1.0082368        1.0074709        1.0087083        1.0106530        1.0066248        1.0043746        1.0027170        1.0052887        1.0052904
  11852.259       0.98371457        1.0142672        1.0153890        1.0107700        1.0116010        1.0156203        1.0126626        1.0089407        1.0130937        1.0092012        1.0072082        1.0133679        1.0079515        1.0082820        1.0053221        1.0068037        1.0062889
  11854.229       0.97299010        1.0187011        1.0198238        1.0157901        1.0197040        1.0184348        1.0177344        1.0157963        1.0181886        1.0150330        1.0195800        1.0208744        1.0104491        1.0141120        1.0113023        1.0081184        1.0111197
  11856.188       0.94950205        1.0195240        1.0210775        1.0199423        1.0245731        1.0273619        1.0244693        1.0208239        1.0223425        1.0146557        1.0249116        1.0226012        1.0169848        1.0158579        1.0146398        1.0100941        1.0124577
  11858.165       0.94061613        1.0091821        1.0104256        1.0088341        1.0115169        1.0142889        1.0123514        1.0099646        1.0102738        1.0046959        1.0088564        1.0071596        1.0094920        1.0041095        1.0027062        1.0011787       0.99928871
  11859.169       0.95953727       0.99803407        1.0016324       0.99678002        1.0000849       0.99786445       0.99579375       0.99760635       0.99764433       0.99690963        1.0001861       0.99128849       0.99305081       0.99352001       0.99074398       0.98758741       0.98670947
  11861.141        1.0033910       0.98959922       0.99001007       0.98897262       0.98724674       0.99294836       0.99253249       0.98883252       0.99361000       0.99372935       0.98456377       0.98811689       0.98838070       0.98636881       0.98698255       0.98490499       0.98076991
  11863.127       0.99845369       0.98727434       0.98466070       0.98242966       0.98227002       0.97917210       0.98129452       0.98443027       0.98004605       0.97921867       0.98009343       0.98377918       0.97648051       0.97698313       0.97367920       0.98351002       0.97592943
  11864.132       0.99754944       0.98268708       0.98273368       0.98303655       0.97994875       0.97768678       0.98195764       0.98593909       0.97985957       0.97998327       0.98312256       0.98295989       0.97740670       0.97720487       0.97512306       0.98094595       0.97443883
  11866.124        1.0022700       0.98370201       0.98751684       0.98818103       0.98885552       0.98371571       0.98800037       0.99024284       0.98624515       0.98652543       0.98640710       0.98727254       0.98275575       0.98421327       0.98238134       0.98313504       0.98067632
  11868.099        1.0093796       0.99309118       0.99566776       0.99651489       0.99886106       0.99338072       0.99169116       0.99205708       0.99187152       0.99374605       0.99141585       0.99588553       0.98937047       0.99136761       0.98760423       0.98949387       0.98794098
  11870.081        1.0100128       0.99686086       0.99527326       0.99878043       0.99584480       0.99901929       0.98890973        1.0018092       0.99180432       0.99510630       0.98933274       0.99815437       0.99064684       0.99156035       0.98753117       0.99010120       0.98684150
  11872.045        1.0111952       0.99638118       0.99442471       0.99555054       0.99190203       0.99565629       0.98997041       0.99021237       0.99495568       0.99428345       0.99702509       0.99529662       0.99078185       0.99170488       0.98819352       0.99038925       0.98720604
  11874.009        1.0138378       0.99695295       0.99406134       0.99362250       0.99256792       0.99453038       0.99166652       0.99546959       0.99994929       0.99195442       0.99784443       0.99276089       0.99063860       0.99315485       0.99322574       0.98830210       0.98893450
  11875.998        1.0147955       0.99870750       0.99455413       0.99704251       0.99526328       0.99775088       0.99543820       0.99863670        1.0024690       0.99842422       0.99230057       0.99278059       0.99773459       0.99476792       0.99580159       0.98701446       0.98689634
  11877.976        1.0171283       0.99407075        1.0026751       0.99947359        1.0000902       0.99943740       0.99598314       0.99680744       0.99990884       0.99433589       0.99687002       0.99416932       0.98794775       0.99430986       0.99022028       0.99359913       0.98997657
  11878.978        1.0181427       0.99538076        1.0013803       0.99867244        1.0021290        1.0001377       0.99448195        1.0007426       0.99747347       0.99529166       0.99780615       0.99454501       0.99346401       0.99719806       0.99134531       0.99359094       0.99440626
  11879.980        1.0192089       0.99651585       0.99981559       0.99534669       0.99719766       0.99969440       0.99576647        1.0042582       0.99662102       0.99633380       0.99870372       0.99542881       0.99871610       0.99341457       0.99295893       0.99357560       0.99669906
  11881.966        1.0220524        1.0005599        1.0002188       0.99431603       0.99469580       0.99791736       0.99452567       0.99506644       0.99710176       0.99991870       0.99714590       0.99677016       0.99799006       0.99519624       0.99823270       0.99433493       0.99719726
  11883.940        1.0238842       0.99831583       0.99764630       0.99892497       0.99535567       0.99537060       0.99394973       0.99691075       0.99808511       0.99364499       0.99770695        1.0003103       0.99487829       0.99595039       0.99618200       0.99598290       0.99766027
  11885.926        1.0258151       0.99536572       0.99937123        1.0021943       0.99134614        1.0018434       0.99966207        1.0022195       0.99529977       0.99919718        1.0018777        1.0000003       0.99919145       0.99719564        1.0011102       0.99672724       0.99805728
  11887.914        1.0281610       0.99464747        1.0019043       0.99647271       0.99240817        1.0025313        1.0022481        1.0026644       0.99554672        1.0002803       0.99840578       0.99895774       0.99881926        1.0031763       0.99897259       0.99844266       0.99522267
  11889.884        1.0295332       0.99827667       0.99715595       0.99810943       0.99556406        1.0004057       0.99770481        1.0026226        1.0017013        1.0008216       0.99379564        1.0079972        1.0038079       0.99714496       0.99847620       0.99627525       0.99886873
  11890.887        1.0310834       0.99800403       0.99661313       0.99781177       0.99649484       0.99896699       0.99664387        1.0007336        1.0010371        1.0005930       0.99981444        1.0057352        1.0053201       0.99676294       0.99932293       0.99297434       0.99926398
  11892.870        1.0312839        1.0018510       0.99709696       0.99660125       0.99413311       0.99885368       0.99170289        1.0000560       0.99530547       0.99899265       0.99761299        1.0059209       0.99871469       0.99541520        1.0059015        1.0001381       0.99848239
  11894.848        1.0315995        1.0017751       0.99740126       0.99810264       0.99291738       0.99998972       0.99431899       0.99998825       0.99905380        1.0013519       0.99645065        1.0017907        1.0008316        1.0026841        1.0076368       0.99752138       0.99838115
  11896.845        1.0301878        1.0018654       0.99463531       0.99648385       0.99379533       0.99868140       0.99430802       0.99884335       0.99997941        1.0032730        1.0024766        1.0008929       0.99914804       0.99572277        1.0015373        1.0014042        1.0000886
  11898.829        1.0295030       0.99691946       0.99402883       0.99685230       0.99400655       0.99869301       0.99445920        1.0000102       0.99604728        1.0020358       0.99682894        1.0033983        1.0026205       0.99768694        1.0051618        1.0048703        1.0031814
  11899.835        1.0282978        1.0035433       0.99351189       0.99788058       0.99494886        1.0000076       0.99765894        1.0018943       0.99282130       0.99845627       0.99594448        1.0032793        1.0021789       0.99758433        1.0015483        1.0049679        1.0053135
  11900.852        1.0273991       0.99917488       0.99804107        1.0005172       0.99538520        1.0031413        1.0008579       0.99806185       0.99788104        1.0005248       0.99530460        1.0030271       0.99898964       0.99769326        1.0033106        1.0007588       0.99743508
  11902.851        1.0245555        1.0026807       0.99230626       0.99931861       0.99382105        1.0005520       0.99851337       0.99685116       0.99665430        1.0005254        1.0008359       0.99656458       0.99635499        1.0000116        1.0022180        1.0010758       0.99754807
  11904.851        1.0200700       0.99536270       0.99413479       0.99405727       0.99408793       0.99747087       0.99716659       0.99902970       0.99549316       0.99814596       0.99768039       0.99668312        1.0013014       0.99991376        1.0020106        1.0035101        1.0009715
  11905.863        1.0182871       0.99521687       0.99616077       0.99498005       0.99276530       0.99655168       0.99799978       0.99682386       0.99554226       0.99774903       0.99862232       0.99822285       0.99918863       0.99709535        1.0030094        1.0034546        1.0008115
  11907.864        1.0146454       0.99363839        1.0035543        1.0000197       0.99424775       0.99746845       0.99991692       0.99493504       0.99829751        1.0004050       0.99433178       0.99549621       0.99947882       0.99847664        1.0029888        1.0020875       0.99438348
  11909.853        1.0116131        1.0017903       0.99327021       0.99796985       0.99699073       0.99546359       0.99852878       0.99538166        1.0008212        1.0032211       0.99568850       0.99652477       0.99913368        1.0000490        1.0018541       0.99702017       0.99642022
  11910.859        1.0091774       0.99938733       0.99328886       0.99657850       0.99777349       0.99760983       0.99725044       0.99510565       0.99875004        1.0021574       0.99771194       0.99845202       0.99934874       0.99997710        1.0030062       0.99303013       0.99707222
  11911.867        1.0073373       0.99642773       0.99415807       0.99685858       0.99661759       0.99874507       0.99600108       0.99524572       0.99643369        1.0016684       0.99924726       0.99656437       0.99451286       0.99981942        1.0036036       0.99699603       0.99463115
  11912.880        1.0060644       0.99589155       0.99959356       0.99716682       0.99566458       0.99817613       0.99577806       0.99837621       0.99643063        1.0012599        1.0007499       0.99832980        1.0005169       0.99732476        1.0040936        1.0013643       0.99233700
  11913.881        1.0042324       0.99684418       0.99901195       0.99808277       0.99634723       0.99753714       0.99569237        1.0016070       0.99719038        1.0014318        1.0008805        1.0004103        1.0012130        1.0031738        1.0011853       0.99409880       0.99496648
  11914.884        1.0034466       0.99784606       0.99788358       0.99883389       0.99274518       0.99619366       0.99772766       0.99979824        1.0003882       0.99525042        1.0009188       0.99897124       0.99961346        1.0014938       0.99768145       0.99522632       0.99986827
  11915.897        1.0026042        1.0002070       0.99625521       0.99684025       0.99308827       0.99799974       0.99507366       0.99786251        1.0037010       0.99478986        1.0005907       0.99531819        1.0000796       0.99942547       0.99784844       0.99656899        1.0005001
  11916.911        1.0003757        1.0026005        1.0005692       0.99635408       0.99335868       0.99436445       0.99645608       0.99459607        1.0002223       0.99410297        1.0002432       0.99998018        1.0006283        1.0022190       0.99855211       0.99864227       0.99484933
  11917.926        1.0003309        1.0051320        1.0003496       0.99768730       0.99462546       0.99666494       0.99756615       0.99702285       0.99540914       0.99276675        1.0011423       0.99102412       0.99801716       0.99868494        1.0022756       0.99715244       0.99608775
  11918.928        1.0003167       0.99110679        1.0008081       0.99884271       0.99585276       0.99947191        1.0001082       0.99657664       0.99342040       0.99296021       0.99667878       0.99576990       0.99780140        1.0007805       0.99600278       0.99949958       0.99495903
  11919.937       0.99977419       0.99472493       0.99941199        1.0013537       0.99697426       0.99803228       0.99418427       0.99825442       0.99751374       0.99148588       0.99238319       0.99461660       0.99461330        1.0014125       0.99964823        1.0016850       0.99389023
  11921.936       0.99981753       0.99846746       0.99490042       0.99654935       0.99303665       0.99823642       0.99653634       0.99468458       0.99084592       0.98826439       0.99688777       0.99112422       0.99371290        1.0003550        1.0013367       0.99768861       0.99698667
  11922.951       0.99975035       0.99838371        1.0005023        1.0005641       0.99338912       0.99710465        1.0006850       0.99772754       0.98904660       0.99695377       0.98976473       0.99334462       0.99933172       0.99820732        1.0009563       0.99587137       0.99151732
  11923.954        1.0003786        1.0027349        1.0003519       0.99810112       0.99465555       0.99176105       0.99592310       0.99989639       0.99055160       0.99660543       0.98991418       0.99404286       0.99539371        1.0023456       0.99637378       0.99747743       0.99339642
  11924.957        1.0001637       0.99875742       0.99925734       0.99927635       0.99719139       0.99641741       0.99641714       0.99780994       0.98574269       0.99613391       0.99330368       0.99486357       0.99766971        1.0012144       0.99760748       0.99901571       0.99978348
  11925.961        1.0000443       0.99495443        1.0004628       0.99546995       0.99176323       0.99732085        1.0036283       0.99570076       0.99246940       0.99489803       0.99665271       0.99570137       0.99940681        1.0008036       0.99608642       0.99867921       0.99708096
  11926.965        1.0008298       0.99771114        1.0009290       0.99221199       0.99439833       0.99796151        1.0034454       0.99157630       0.99976508       0.99738027       0.99702902       0.99805466       0.99936658       0.99338899       0.99394677       0.99849907       0.99484649
  11927.975        1.0016487        1.0003505        1.0021433       0.99442639        1.0001958       0.99533448        1.0025799       0.99681627       0.99761746       0.99952214       0.99782675       0.99647942        1.0013335       0.99213444       0.99500090        1.0024128       0.99839153
  11929.964        1.0029595       0.99875833       0.99516626       0.99896029       0.99701860       0.99689943        1.0029415       0.99512882       0.99241655       0.99491467       0.99831714        1.0008249        1.0041679       0.99149685       0.99965355       0.99337099       0.99951832
  11931.967        1.0023684       0.99970624        1.0006683       0.99692513       0.99738928        1.0006637       0.99679234       0.98975660        1.0013087        1.0003392        1.0016495       0.99537274        1.0101785       0.99459499        1.0035450       0.99509108        1.0004011
  11932.978        1.0028014       0.99378548       0.99918790       0.99990621       0.99979695       0.99801259        1.0062342       0.99329182       0.99868245        1.0035947       0.99912713       0.99931382        1.0008882       0.99417275        1.0030459       0.99794463       0.99367485
  11934.975        1.0049647       0.99508004        1.0031300        1.0035281        1.0013655       0.99942869       0.99883998       0.99995165       0.99457368       0.99901862        1.0015700        1.0021888        1.0009503       0.99845067       0.99443805        1.0010801        1.0002206
  11936.973        1.0052526        1.0061208       0.99858237        1.0022551        1.0026389       0.99625423       0.99847955       0.99797274        1.0010964        1.0015060        1.0039643       0.99951913        1.0023900       0.99332559       0.99491448       0.99491384       0.99905497
  11937.990        1.0051249        1.0034977       0.99784560        1.0050921        1.0007803        1.0036638       0.99521415       0.99601420       0.99757857        1.0016649        1.0009334        1.0019734        1.0017316       0.99610278       0.99131790       0.99682792       0.99717659
  11938.996        1.0050261        1.0005731       0.99749578        1.0010015        1.0006847        1.0000727       0.99212170        1.0020881       0.99408675        1.0006122        1.0037531        1.0021713       0.99884766        1.0008474       0.99884372        1.0007370       0.99860386
  11939.996        1.0057379       0.99930135        1.0025890        1.0088233        1.0049240        1.0026190        1.0000777       0.99617875        1.0011023        1.0000630        1.0041452        1.0006042        1.0023510        1.0007110       0.99629767       0.99983425        1.0006063
  11941.996        1.0056563        1.0011512        1.0002050       0.99732418       0.99835279        1.0035570       0.99726178       0.99875062        1.0005598        1.0013529        1.0019092       0.99681809       0.99747708        1.0025090       0.99724669        1.0044863        1.0025355
  11943.014        1.0053463        1.0003038       0.99921996       0.99776160       0.99885628        1.0030618        1.0034137       0.99703581       0.99676848       0.99642979        1.0008850       0.99934580       0.99766115        1.0035548       0.99184127       0.99817016        1.0009868
  11944.027        1.0049652        1.0004729        1.0034922        1.0033744       0.99851413        1.0022650       0.99944665        1.0003502       0.99976244        1.0026774        1.0011198        1.0010209        1.0005895       0.99934659       0.99631602       0.99869187        1.0001350
  11946.022        1.0030597        1.0050312       0.99738532        1.0006004        1.0007365        1.0002324        1.0011410       0.99847417       0.99620579       0.99556561       0.99660702        1.0011017       0.99812220       0.99678991       0.99434993       0.99877030        1.0012887
  11948.042        1.0035323        1.0018028       0.99965036        1.0001852       0.99870374       0.99886898       0.99977663        1.0008396       0.99720952       0.99952151       0.99809401       0.99621512       0.99760236       0.99742506       0.99538751       0.99468312       0.99698862
  11950.045        1.0033912       0.99589723        1.0027404       0.99836064        1.0016011       0.99832491       0.99982312        1.0030560       0.99768322        1.0039663       0.99595341        1.0003447       0.99570477       0.99906452        1.0000104       0.99858989       0.99636126
  11951.053        1.0027329       0.99592111       0.99795362        1.0019419       0.99967782       0.99874327        1.0019893        1.0006067       0.99641111        1.0007172       0.99650624       0.99795627       0.99687924       0.99976464       0.99860302       0.99683841       0.99687214
  11952.061        1.0006488       0.99638455       0.99918325       0.99881450       0.99475174       0.99919690        1.0041971       0.99760307       0.99551123       0.99660251       0.99790163       0.99783729       0.99925494       0.99901987       0.99909059       0.99514609       0.99733526
  11953.074       0.99942560       0.99556587        1.0015264       0.99958460        1.0019605       0.99751534        1.0051570       0.99589452       0.99967305       0.99886287       0.99753198       0.99851144       0.99845393       0.99807088        1.0002438       0.99499412       0.99731475
  11954.089        1.0009019       0.99465734        1.0013264        1.0075045       0.99867176       0.99574927        1.0008004       0.99424361       0.99963822        1.0017373       0.99697785        1.0013422       0.99735118       0.99857811       0.99999839       0.99490256       0.99805856
  11955.097        1.0004093       0.99433709        1.0008542       0.99815454       0.99495022       0.99774811       0.99938064       0.99744617        1.0053564        1.0011503       0.99592688        1.0025877       0.99622468       0.99933886       0.99450059       0.99709673       0.99934941
  11956.106        1.0007348       0.99546698        1.0012327       0.99782880       0.99729167        1.0033390       0.99635661       0.99495500        1.0040800       0.99812075       0.99763475       0.99554087       0.99509497        1.0028510       0.99882791       0.99706081       0.99551654
  11958.111        1.0003551       0.99716543        1.0032426       0.99863523        1.0027457       0.99979758        1.0018431       0.99528663        1.0019475        1.0029250        1.0001477       0.99886851       0.99955499       0.99403556        1.0025562       0.99460702        1.0013542
  11959.121        1.0018739       0.99766600        1.0002000       0.99971871        1.0028584        1.0055734       0.99704052       0.99491695        1.0012670       0.99799430       0.99313139        1.0001589        1.0011919       0.99680888        1.0008039       0.99787353        1.0000134
  11960.142        1.0021692       0.99258537        1.0020153        1.0000295       0.99967366        1.0054317       0.99931887       0.99803882        1.0024108        1.0048689        1.0060161        1.0012750        1.0024464       0.99803682        1.0013946        1.0011760       0.99876049
  11961.151        1.0024094       0.99607215        1.0041037       0.99945365       0.99882898       0.99632432       0.99781616        1.0026302        1.0035915       0.99885371        1.0041427        1.0050599        1.0021815        1.0031482       0.99817093        1.0038453        1.0006770
  11962.161        1.0033169       0.99355516        1.0008643        1.0030846        1.0001816        1.0080956       0.99863112        1.0027674        1.0059217        1.0000248        1.0016112        1.0075615       0.99702795        1.0019735        1.0006253        1.0027984        1.0031793
  11963.171        1.0052918       0.99511564        1.0023508        1.0063395        1.0015972        1.0047106       0.99962202        1.0021880        1.0030715        1.0034246        1.0031471        1.0036994       0.99788328       0.99991155        1.0037490        1.0020081        1.0026297
  11964.187        1.0053885       0.99675155        1.0040628        1.0031183       0.99975615        1.0016203        1.0009305       0.99852442        1.0065300        1.0069586        1.0048044        1.0031106       0.99875532       0.99976065       0.99905100        1.0044646        1.0021485
  11965.203        1.0058867        1.0019648        1.0049406        1.0029754       0.99907774        1.0068565        1.0060040        1.0068347        1.0069627        1.0058532        1.0052874        1.0094639        1.0001421        1.0008476        1.0049925       0.99640963        1.0000855
  11966.208        1.0067059        1.0050458        1.0053499        1.0005243       0.99952839        1.0041416       0.99883921        1.0022583        1.0085745        1.0053707        1.0087132        1.0046230        1.0042204        1.0043164        1.0079535       0.99493139       0.99950493
  11967.212        1.0079167        1.0044333        1.0049816        1.0038599        1.0037754        1.0038249        1.0020354        1.0030474        1.0046693        1.0033433        1.0049449        1.0063917        1.0019447        1.0022459        1.0054816        1.0004391        1.0010228
  11968.216        1.0090943        1.0037543        1.0045848        1.0064773        1.0081306        1.0049962        1.0007510        1.0038526        1.0041566        1.0012203        1.0011188        1.0015999        1.0070321       0.99923001        1.0015452        1.0006851        1.0024974
  11969.221        1.0097024       0.99873135        1.0079306       0.99968038        1.0074970        1.0001518        1.0003833        1.0014177        1.0036462        1.0054803       0.99780397       0.99875583        1.0019416       0.99937216       0.99751245        1.0009987        1.0023049
  11970.232        1.0098831       0.99648728        1.0046054        1.0040627        1.0039290        1.0102176        1.0045797        1.0079594        1.0038294        1.0049076        1.0033232        1.0017169        1.0050031       0.99997928       0.99810717        1.0024091        1.0002493
  11972.217        1.0100993        1.0017207        1.0097611        1.0035182        1.0048015        1.0052648        1.0027262        1.0047698        1.0018977        1.0015095        1.0027942        1.0009133        1.0005502        1.0017964        1.0014961        1.0017815        1.0020176
  11974.202        1.0114554        1.0067828        1.0072000        1.0012594        1.0067060        1.0048049        1.0019590        1.0064787        1.0117605        1.0030350        1.0038094        1.0018846        1.0024256        1.0006440        1.0019599       0.99905781        1.0050451
  11975.221        1.0115819       0.99885259        1.0002834        1.0015906        1.0063777        1.0019253       0.99897195        1.0034953        1.0052213        1.0020676        1.0046670        1.0032593        1.0087974        1.0006134        1.0015213        1.0032588        1.0062601
  11976.227        1.0121818        1.0001964        1.0025999        1.0038331        1.0069039        1.0011709        1.0018308        1.0088798        1.0099462        1.0052881       0.99955185        1.0037363        1.0042869        1.0003341       0.99849040        1.0025152        1.0084930
  11977.232        1.0119341        1.0050268        1.0081059        1.0069486        1.0018601        1.0027187        1.0030783       0.99995679        1.0083134        1.0095683        1.0057954        1.0009827       0.99878478        1.0067478        1.0002803        1.0004021        1.0107352
  11979.239        1.0112634        1.0013365        1.0049639        1.0035826        1.0076631        1.0036101        1.0035296       0.99950362        1.0049176        1.0042297        1.0053726        1.0020885        1.0056527        1.0047710        1.0019278        1.0029031        1.0026463
  11980.276        1.0133189        1.0018974        1.0084239        1.0055256        1.0066070        1.0067672        1.0065745        1.0018855        1.0035218        1.0035376        1.0031193        1.0073825        1.0081384        1.0039007        1.0050242        1.0061730        1.0023831
  11981.301        1.0129828        1.0039683        1.0014705        1.0077579        1.0069288        1.0023926        1.0045039        1.0054536        1.0110696        1.0006435        1.0081473        1.0081744       0.99834174        1.0037768        1.0041824        1.0036816        1.0062667
  11982.302        1.0136999        1.0065300        1.0031377       0.99901380        1.0081353        1.0067783        1.0080433        1.0062841        1.0099353        1.0034814        1.0077421        1.0008641        1.0062589        1.0019724        1.0003249        1.0045695        1.0054656
  11983.303        1.0133541        1.0026683        1.0038861        1.0007208        1.0029862        1.0023303        1.0037477        1.0028770        1.0085894        1.0024522        1.0068340        1.0031779        1.0073898        1.0048938        1.0007331        1.0047767        1.0107340
  11984.323        1.0136104        1.0022946        1.0046133        1.0019872        1.0030816       0.99721312        1.0028706       0.99945067        1.0072223        1.0008399        1.0059088        1.0013028        1.0081731        1.0034822        1.0001950        1.0050446        1.0056508
  11985.354        1.0130744        1.0007598        1.0053091        1.0004323        1.0009030       0.99058786       0.99960300        1.0012013        1.0059771        1.0006837        1.0049300       0.99772079        1.0019449        1.0007981       0.99965094        1.0060915        1.0041815
  11986.356        1.0141925        1.0007008        1.0021489        1.0042821        1.0068555        1.0001872        1.0019479       0.99777577        1.0043684       0.99760465        1.0070597        1.0008556        1.0036501        1.0039660        1.0051874        1.0012273        1.0016769
  11987.357        1.0145078        1.0013079       0.99987896        1.0019958        1.0040209       0.99700658        1.0042402        1.0040458        1.0074661        1.0001835       0.99954390        1.0038997        1.0046339        1.0033214        1.0025884        1.0058572        1.0010873
  11988.359        1.0153520        1.0028121        1.0029704        1.0037126        1.0039562       0.99836533        1.0032354       0.99953621        1.0046658        1.0033423       0.99899994        1.0036581        1.0044399       0.99746363        1.0013667        1.0046365        1.0071154
  11989.367        1.0150402        1.0018544        1.0055896        1.0052168       0.99926802       0.99440740        1.0005186        1.0006603        1.0053192        1.0006050       0.99821469        1.0028461        1.0042038        1.0005025        1.0004154        1.0034977        1.0009848
  11990.388        1.0150197        1.0018426        1.0036770        1.0016896        1.0020143       0.99557888        1.0034782       0.99724208        1.0060694        1.0024770        1.0013974       0.99687168        1.0012317        1.0039465       0.99943743        1.0038876        1.0049336
  11991.403        1.0142024        1.0048674        1.0039788        1.0040087       0.99980809       0.99730661        1.0033621       0.99912366        1.0010458        1.0021392        1.0041418        1.0039747        1.0023125        1.0036485       0.99959582        1.0026031        1.0004006
  11992.417        1.0151035       0.99881928        1.0014084        1.0064784        1.0016182       0.99980088        1.0008470       0.99799955        1.0029396        1.0040587        1.0043093        1.0020903       0.99998696        1.0030136       0.99944474        1.0041172       0.99739730
  11993.426        1.0140896        1.0023201        1.0005351        1.0034190       0.99561750       0.99793184       0.99904097       0.99711778        1.0019817        1.0061301        1.0002083       0.99850048       0.99757754        1.0028576       0.99925009        1.0044495       0.99879925
  11994.441        1.0127040        1.0059146       0.99971454        1.0001067       0.99995465       0.99595646       0.99776755       0.99946820        1.0009064        1.0001174       0.99577014       0.99405797       0.99984487        1.0027560        1.0032879        1.0044776        1.0000177
  11995.462        1.0135732        1.0012705        1.0016548        1.0016885       0.99312486       0.99232845        1.0026703       0.99547704       0.99797610        1.0020308       0.99889053       0.99952173        1.0002236        1.0045168        1.0021666        1.0013274       0.99821634
  11996.478        1.0125629        1.0011720       0.99888893        1.0024797       0.99633812       0.99959563       0.99710032       0.99897694        1.0102996       0.99912389       0.99888013        1.0011741        1.0005884        1.0044532       0.99922847        1.0008953       0.99568026
  11997.494        1.0121700       0.99934943       0.99619593        1.0001573       0.99954554       0.99801327        1.0035650        1.0004949       0.99935022       0.99963062        1.0026038        1.0011574       0.99752664        1.0012237        1.0012813        1.0012634        1.0017778
  11998.497        1.0113204        1.0015635       0.99565496       0.99824053       0.99730054       0.99673908        1.0021127       0.99462234        1.0054213        1.0001594        1.0035504        1.0010418       0.99855474       0.99843019       0.99799517        1.0017216       0.99583571
  11999.507        1.0105705        1.0010063        1.0029556       0.99913295        1.0020781       0.99900920        1.0064040       0.99516458       0.99866326       0.99661526        1.0039556       0.99774427       0.99983149        1.0064596        1.0010473        1.0031927        1.0002061
  12000.529        1.0097047       0.99790434       0.99716819       0.99996357        1.0017193       0.99693819        1.0016235       0.99808513       0.99792297       0.99851237       0.99975484       0.99667594        1.0006286       0.99518902        1.0017392        1.0052841        1.0044505
  12001.558        1.0071157       0.99590453       0.99597521       0.99855221       0.99726597        1.0034480       0.99805382       0.99978283        1.0013356       0.99354794        1.0036978        1.0006848       0.99482297        1.0010923       0.99776015       0.99657347        1.0067919
  12002.575        1.0078564        1.0011336        1.0002274       0.99779892        1.0038178       0.99531042       0.99968202        1.0035080        1.0003523        1.0029132        1.0037602       0.99710304       0.99894755       0.99772729       0.99853237       0.99989508        1.0060737
  12003.579        1.0055151       0.99878408        1.0010147       0.99266255        1.0069814       0.99688723        1.0068196       0.99604052        1.0046407       0.99870719        1.0010386       0.99909359       0.99438191        1.0000852        1.0011125        1.0028537        1.0051332
  12004.596        1.0038401        1.0015762       0.99795032        1.0015173        1.0070850       0.99891802        1.0043059       0.99899012       0.99958375        1.0047596        1.0006266        1.0045377       0.99889820       0.99729005        1.0031858        1.0056978        1.0015532
  12005.619        1.0026954        1.0004683       0.99815570       0.99976863        1.0020109       0.99554662        1.0022304        1.0011695       0.99615701        1.0032080        1.0024074       0.99454139       0.99599042       0.99766672       0.99974208       0.99997440       0.99991320
  12006.630        1.0011380       0.99936501        1.0035270       0.99854100        1.0071206        1.0022043        1.0021362       0.99988543       0.99871120        1.0017011       0.99636071       0.99950959       0.99986637        1.0027616        1.0037055        1.0025346        1.0007427
  12008.627       0.99922651       0.99868103       0.99932614       0.99723555        1.0039934       0.99722145        1.0001641        1.0036676        1.0063000        1.0007502       0.99685389        1.0038116       0.99845835       0.99336930        1.0024363        1.0001993        1.0005129
  12009.639       0.99708087       0.99755017        1.0001314       0.99870463       0.99805358       0.99660521       0.99342416       0.99706807        1.0012194        1.0040804       0.99755067       0.99584811        1.0006548       0.99937828       0.99613359       0.99587200       0.99877491
  12010.656       0.99513594       0.99662297       0.99897762        1.0003158        1.0002742       0.99654497        1.0006114        1.0022452        1.0000353        1.0020447        1.0007098        1.0032385       0.99657582        1.0010111       0.99631243        1.0041705        1.0038852
  12011.675       0.99436454       0.99943567        1.0025972       0.99821401       0.99452872       0.99982248       0.99865506        1.0021938        1.0038389        1.0012934       0.99847934       0.99744158       0.99714326        1.0014616       0.99861051       0.99980075        1.0044618
  12012.687       0.99187994       0.99868713        1.0002686        1.0003263       0.99555598        1.0007265        1.0039898       0.99957571        1.0019848       0.99758895        1.0023518        1.0012015       0.99823476       0.99975267       0.99655651       0.99930696        1.0039053
  12013.699       0.99201531        1.0017918       0.99964952       0.99238088       0.99990653        1.0015185       0.99912510       0.99607579       0.99879224       0.99875812        1.0017135        1.0046192       0.99408486       0.99945645        1.0017588       0.99905020        1.0038810
  12014.711       0.99205489        1.0027482       0.99998707       0.99561130        1.0043749        1.0017628       0.99933128       0.99769001       0.99567640        1.0012273       0.99796392        1.0041783        1.0025408       0.99927739       0.99444714       0.99604560        1.0006064
  12015.718       0.98950561       0.99674137        1.0007491       0.99899933        1.0067543        1.0009480       0.99634620        1.0017118       0.99610879        1.0001961       0.99874087        1.0039776       0.99976644        1.0009927       0.99984060       0.99605837       0.99779497
  12016.724       0.98868703       0.99750367        1.0030115        1.0002054        1.0003096        1.0007436       0.99762053       0.99997642        1.0023856        1.0006754        1.0021435        1.0019057       0.99718983       0.99542015       0.99923408       0.99853126        1.0031643
  12017.743       0.98835034       0.99707941        1.0032471       0.99897978       0.99677149        1.0036775       0.99681260       0.99787188       0.99694526       0.99963318        1.0042976       0.99894499       0.99564100       0.99934185       0.99482973        1.0059328       0.99872447
  12018.756       0.98869622       0.99698286        1.0015431       0.99644846       0.99352788        1.0001572        1.0013753       0.99483994       0.99794900       0.99710121        1.0027440        1.0006598       0.99796756       0.99584785       0.99414196        1.0006204       0.99543970
  12019.763       0.98761028       0.99652045        1.0031155       0.99821507        1.0068621       0.99573606       0.99783765       0.99924516       0.99774982        1.0030460       0.99857115       0.99991452       0.99884339       0.99972207       0.99206431       0.99847797        1.0001537
  12020.777       0.98782128       0.99638150        1.0024206        1.0024368        1.0013658       0.99892258       0.99379196       0.99633228        1.0020992        1.0037697       0.99909734        1.0018010       0.99767222       0.99918869       0.99935488       0.99937263       0.99626544
  12021.809       0.98790765       0.99613730       0.99879917       0.99751813        1.0010469        1.0009749       0.99452874       0.99486570       0.99783061       0.99937661       0.99679768       0.99636893       0.99756451        1.0012787        1.0007023       0.99503340       0.99785910
  12022.835       0.98763437       0.99391961        1.0024186       0.99578525       0.99911644        1.0018612       0.99590604       0.99593026       0.99555773       0.99767951       0.99451620       0.99791400       0.99933848        1.0029111       0.99928717       0.99951009       0.99856776
  12023.849       0.98736159       0.99801158       0.99476479       0.98794151        1.0027267        1.0031880       0.99882625       0.99450127       0.99875169       0.99861975        1.0008526       0.99345444       0.99876079        1.0015691       0.99334934        1.0034056       0.98969181
  12024.851       0.98813980       0.99386453       0.99477342       0.99354641       0.99877693       0.99329335       0.99430066       0.99667573       0.99763830        1.0033524       0.99939158       0.99969109        1.0038751       0.99412157       0.99686007       0.99790992       0.99303409
  12025.865       0.98759491       0.99642308       0.99608806       0.99810718        1.0018981       0.99558882        1.0018955       0.99876748        1.0002837        1.0018440       0.99778929       0.99523347        1.0020691        1.0023350       0.99751724       0.99554519       0.99135414
  12026.898       0.98914631       0.99729144       0.99580021       0.99583938        1.0053189       0.99505866        1.0005349       0.99989814        1.0017723        1.0016438       0.99632969       0.99111001       0.99863560       0.99901955       0.99799168       0.99979010       0.99753252
  12027.931       0.98845315       0.99072577       0.99411616       0.99815791       0.99660170       0.99630597       0.99697485       0.99970505       0.99600871        1.0013263       0.99603834       0.99268051       0.99899445        1.0046453       0.99586021        1.0025703       0.99378922
  12028.953       0.98944766       0.99130304       0.99518561       0.99293851       0.99954488       0.99693976       0.99971752        1.0011096       0.99410667       0.99560168       0.99548271       0.99454916       0.99920681       0.99782717       0.99962450       0.99915268       0.99469317
  12029.974       0.98977810       0.99715589        1.0009150       0.99808483       0.99871988       0.99749991       0.99873938       0.99584795       0.99408887       0.99724647       0.99749092       0.99450173       0.99878878       0.99652613       0.99430107       0.99603662       0.99650384
  12031.001       0.99020102       0.99952657       0.99831339       0.99486518        1.0001355       0.99694133        1.0011609       0.99837016       0.99594088        1.0023005       0.99918764       0.99771775       0.99845443       0.99432620       0.99994090       0.99298237        1.0006188
  12032.023       0.99049397        1.0000979       0.99747066       0.99206513       0.99673631        1.0016227       0.99644766       0.98760965       0.99860314        1.0013159       0.99795302       0.99250217       0.99815094       0.99542808       0.99751572       0.99196946       0.99284903
  12033.051       0.99172944       0.99832352       0.99640191       0.99524194       0.99503247       0.99882206       0.99803959       0.99720095        1.0018361       0.99901233       0.99851360       0.99364465       0.99858119       0.99768602       0.99961886       0.99365717       0.99043325
  12034.073       0.99229156       0.99754407       0.99381915       0.99215114       0.99784680       0.99506319       0.99725784       0.99233834        1.0021047       0.99430965       0.99617036       0.99402159       0.99765349       0.99536654        1.0000383        1.0012299       0.99498653
  12035.108       0.99243910        1.0005768       0.99497768       0.99224143       0.99965755       0.99202263       0.99507398       0.99779044       0.99907921       0.99272645        1.0006735       0.99319420       0.99938488       0.99614331       0.99732149        1.0013491       0.99102837
  12036.130       0.99260546       0.99436236       0.99692125       0.98850106       0.99487635       0.99771491       0.99742744       0.99655305       0.99598934       0.99593755       0.99814391       0.99670313       0.99899567       0.99470548        1.0009687        1.0013066       0.99961544
  12037.152       0.99338157       0.99531651       0.99357250       0.99152065       0.99653031       0.99577332       0.99857598       0.99866997       0.99638597       0.99784521       0.99544945       0.99815200       0.99597634        1.0057801        1.0003360        1.0001145       0.99874534
  12038.181       0.99410662       0.99603947       0.99543007       0.99451920       0.99529698       0.99751026       0.99665021       0.99395083       0.99866104       0.99588783       0.99922096       0.99557654       0.99361974       0.99583915        1.0015301        1.0004411        1.0009362
  12039.217       0.99529908        1.0012566       0.99417407       0.99315976       0.99694758        1.0001070       0.99790226       0.99946181       0.99809727       0.99463259       0.99701734       0.99541811       0.99191670       0.99778256       0.99800071        1.0035535       0.99556972
  12040.246       0.99436552       0.99747493       0.99425910       0.99496869       0.99639433       0.99991422       0.99753929        1.0006251       0.99830977       0.99475365       0.99313224       0.99594375       0.99795981       0.99870032       0.99039048       0.99285792       0.99286390
  12041.269       0.99399107       0.99609165       0.99525706       0.98988007       0.99567856       0.99853758        1.0035086        1.0008904       0.99493938       0.99946792       0.99788833       0.99359604       0.99693842       0.99653029       0.99714552       0.99810379       0.99775408
  12042.299       0.99572662       0.99986795       0.99665430       0.99274148       0.99961456       0.99846384       0.99863620       0.99970548        1.0004792        1.0041826       0.99896079       0.98952871       0.99751697       0.99590204       0.99542791       0.99850542       0.99964703
  12043.336       0.99596113        1.0013942       0.99508314       0.99391836        1.0035809       0.99732700       0.99840653       0.99698287        1.0003305        1.0029450       0.99847703        1.0025986       0.99389769       0.99392291        1.0013265       0.99811233        1.0009851
  12044.366       0.99646152       0.99982646        1.0018641       0.99154838       0.99985122       0.99642449       0.99848792       0.99616590       0.99672614       0.99890279       0.99572270       0.99684319       0.99517197       0.99468188       0.99740521        1.0017369       0.99343681
  12045.383       0.99625835        1.0016153       0.99906629       0.99570350       0.99853087       0.99710821       0.99901238       0.99849068       0.99626903        1.0039607        1.0003375       0.99856332       0.99366677       0.99358749       0.99641406       0.99692690       0.99472276
  12046.401       0.99827618       0.99849560       0.99895754       0.99366371       0.99883123       0.99530717       0.99708506       0.99574977        1.0022470       0.99386531       0.99564385       0.99511034       0.99814347       0.99925725       0.99711445       0.99296942       0.99500244
  12047.425       0.99789799        1.0023645        1.0015297       0.99591258       0.99485989       0.99616104        1.0008594       0.99270741       0.99727443       0.99936638        1.0025552       0.99625312       0.99827699       0.99434092       0.99612454       0.99777039       0.99189274
  12048.456       0.99851673        1.0011995       0.99478355       0.99574797       0.99442518       0.99664319       0.99931572       0.99801984       0.99966914       0.99754309       0.99776363       0.99950228        1.0021766       0.99647233       0.99636649       0.99580594        1.0023989
  12049.480       0.99760707       0.99950121       0.99552069        1.0006712       0.99579694       0.99585088       0.99685203        1.0010984        1.0015653       0.99488935        1.0013960       0.99600546       0.99920357        1.0021288       0.99604920       0.99751759       0.99716416
  12050.506       0.99977735       0.99933021       0.99719585       0.99851749       0.99857528       0.99528820       0.99853763        1.0026050       0.99725195       0.99415235       0.99765527       0.99428243        1.0003963        1.0025950        1.0028340       0.99799207       0.99700613
  12051.530       0.99956628       0.99645761        1.0016165        1.0025356       0.99607313       0.99944039       0.99713031       0.99814511       0.99583817       0.99356026       0.99241005       0.99452324       0.99826160       0.99927779        1.0021820       0.99869173       0.99744393
  12052.549        1.0001235       0.99870782        1.0008830       0.99651882       0.99473067       0.99657239        1.0003535        1.0006132       0.99753197       0.99649503       0.99350385       0.99677429       0.99492942        1.0020204       0.99771100       0.99645098       0.99529703
  12053.575        1.0003757       0.99702715       0.99952624       0.99829731        1.0006133        1.0014309       0.99940256        1.0030563       0.99881971       0.99454917        1.0001709        1.0023277       0.99495883       0.99897542       0.99677820       0.99949828        1.0014181
  12054.587        1.0006708       0.99784257       0.99332464       0.99621457       0.99816747        1.0014701       0.99746229        1.0009523       0.99445086       0.99594190       0.99893931        1.0012271       0.99700710        1.0016517       0.99961304       0.99993943        1.0020933
  12055.613        1.0009934        1.0036989        1.0039522       0.99884143        1.0019595       0.99846567       0.99786045       0.99669097        1.0002897       0.99698335       0.99751713       0.99906171       0.99907898        1.0019616       0.99973424        1.0030179       0.99740823
  12056.626        1.0018117       0.99830748        1.0015149       0.99902481       0.99749239       0.99961516       0.99870658        1.0010138       0.99623967        1.0001154       0.99671297       0.99637331       0.99624558        1.0021018       0.99715062        1.0032015       0.99782402
  12057.652        1.0015325       0.99889192       0.99728493       0.99523847        1.0011099       0.99945805        1.0011459       0.99888268       0.99920962       0.99680881        1.0049989       0.99843711        1.0005181       0.99900540        1.0047092        1.0045212       0.99825273
  12058.665        1.0019934       0.99577623       0.99743820       0.99633920       0.99693621       0.99590185        1.0008502       0.99800795       0.99965455        1.0032427       0.99688378       0.99886789        1.0014796       0.99881383        1.0017704        1.0045580        1.0007397
  12059.691        1.0031204       0.99898910        1.0024632       0.99676400       0.99756255       0.99985877        1.0011134        1.0026454        1.0053190        1.0007920       0.99111111       0.99726275       0.99673648       0.99695509       0.99815368       0.99792411       0.99651419
  12060.731        1.0026305       0.99684946       0.99890663       0.99952243       0.99833061       0.99759775        1.0018139        1.0036513       0.99636188        1.0002647       0.99828222       0.99357023        1.0023304       0.99888398        1.0006202       0.99685222        1.0015858
  12061.745        1.0036239       0.99575120       0.99764585       0.99835260       0.99858420       0.99509021       0.99959917        1.0031973       0.99668070        1.0016232       0.99746579       0.99566026        1.0009588       0.99451903        1.0039241       0.99934244        1.0002429
  12062.753        1.0036395       0.99847883       0.99868660        1.0031108        1.0010779       0.99937071        1.0024819        1.0017805        1.0006092        1.0000028       0.99896212        1.0007212       0.99873487       0.99881697        1.0049777        1.0030623       0.99857629
  12063.774        1.0032118       0.99522662       0.99921394        1.0028920       0.99825032        1.0010909        1.0027140       0.99736060       0.99539779       0.99941481       0.99896267       0.99892789       0.99742065        1.0013116       0.99998574       0.99509492       0.99956079
  12064.814        1.0033206       0.99604354       0.99394821       0.99740431       0.99738378       0.99599684        1.0003936       0.99483273        1.0048299       0.99206338       0.99217925       0.99555989       0.99412843       0.99600024       0.99846796        1.0017793       0.99781569
  12065.854        1.0049058        1.0017758       0.99733989       0.99380191        1.0007343       0.99667712       0.99922480       0.99514087       0.99847093        1.0003317       0.99332476        1.0001051        1.0009725       0.99960444        1.0010030        1.0016062       0.99888495
  12066.881        1.0033081       0.99898105        1.0031658       0.99932985        1.0021546       0.99905976        1.0050716        1.0001823       0.99882818       0.99857379       0.99727111       0.99753355       0.99646654       0.99722676        1.0006811        1.0043118        1.0013409
  12067.909        1.0037309        1.0012364       0.99678675       0.99828147        1.0026689        1.0018481       0.99851815       0.99770020        1.0036914       0.99694721       0.99309125       0.99669478       0.99402252        1.0019609       0.99928607       0.99777819        1.0067120
  12068.950        1.0044480        1.0006996       0.99698622       0.99956708       0.99822954       0.99674098       0.99657884        1.0038833        1.0044521       0.99869478       0.99728673       0.99948276       0.99419898       0.99981828        1.0051752        1.0011229        1.0071116
  12069.990        1.0037578       0.99715951       0.99864851       0.99723866       0.99293711       0.99561555        1.0011779       0.99943906       0.99925115       0.99904720       0.99400812        1.0022711       0.99249510        1.0007369       0.99997152        1.0003945        1.0049181
  12071.032        1.0033868       0.99820928       0.99604238        1.0006852       0.99991684       0.99353317        1.0007068       0.99867647        1.0012974       0.99853605       0.99160466       0.99609972       0.99448483       0.99880654       0.99840795       0.99646144       0.99801971
  12072.054        1.0049954       0.99665388       0.99717090       0.99935822       0.99527877       0.99578154        1.0033038       0.99583083       0.99791808        1.0021548       0.99124839       0.99701798       0.99533035       0.99841628       0.99992398        1.0004205        1.0006254
  12073.083        1.0048399       0.99288630       0.99765406       0.99915467       0.99628784        1.0006626        1.0002522        1.0006682       0.99880540        1.0029700       0.99618206        1.0023680       0.99445501        1.0022128        1.0052868        1.0011272        1.0024377
  12074.105        1.0051977       0.99405130       0.99417561        1.0033207        1.0037766        1.0017843       0.99976364        1.0001507        1.0043543        1.0067671        1.0022109       0.99997387       0.99920197       0.99910623       0.99994888       0.99569235        1.0017416
  12075.134        1.0041570       0.99814455       0.99776622       0.99990031       0.99831152        1.0020608       0.99567555       0.99894051       0.99527028       0.99767370       0.99725810       0.99988889       0.99562381        1.0028960       0.99479353        1.0065159        1.0035100
  12076.176        1.0053513       0.99740839       0.99969837       0.99485452        1.0001947       0.99986614        1.0033831       0.99677731        1.0020267       0.99386676       0.99475002        1.0055192       0.99598636        1.0020782       0.99460391        1.0019479        1.0071292
  12077.206        1.0050780       0.99749417        1.0015957       0.99924786       0.99801461        1.0018894       0.99919366        1.0006941       0.99980813       0.99448130       0.99642261        1.0011890       0.99527409       0.99935090       0.99706773       0.99869908        1.0051117
  12078.235        1.0059952       0.99704720        1.0020222        1.0004823        1.0038372        1.0005597       0.99896021        1.0007867        1.0022108       0.99718464       0.99972296        1.0003722       0.99804636        1.0004860       0.99905216        1.0020802        1.0011274
  12079.258        1.0055146       0.99756366       0.99836244       0.99928070       0.99571427        1.0064925        1.0012383        1.0023777        1.0014871       0.99701971       0.99578748       0.99917461        1.0007550        1.0023593       0.99791151       0.99741681        1.0014810
  12080.288        1.0057351       0.99820335        1.0003552        1.0010904       0.99791589        1.0051390        1.0001702        1.0065958        1.0033732       0.99753950       0.99807139        1.0024651        1.0044676        1.0012575        1.0021506       0.99542723        1.0062329
  12081.325        1.0060854       0.99939843        1.0029866        1.0041503       0.99965241        1.0040311        1.0023870        1.0004419        1.0025699       0.99694625        1.0045869       0.99915981        1.0040806        1.0005298       0.99761301       0.99790870       0.99954161
  12082.355        1.0055166        1.0043288        1.0017322        1.0041574       0.99725855        1.0030298        1.0013944        1.0019376        1.0028650        1.0020909       0.99476985        1.0047735        1.0008116        1.0011140       0.99798102        1.0029615       0.99975873
  12083.385        1.0041906       0.99925124        1.0011115        1.0030830        1.0003490        1.0000199        1.0016862       0.99810948       0.99851993        1.0037845        1.0000269        1.0032980        1.0004879        1.0019533       0.99812235       0.99840978       0.99797844
  12084.391        1.0047589       0.99765710        1.0022181        1.0024210       0.99667085        1.0012852       0.99961740       0.99887922       0.99881825       0.99547353        1.0038195       0.99770175        1.0024540       0.99897518       0.99775784       0.99895947        1.0020004
  12085.422        1.0038228        1.0012007        1.0051505        1.0019566       0.99987228       0.99836527        1.0015547        1.0006835       0.99853050       0.99990330        1.0015902       0.99725716        1.0002523       0.99788871       0.99809641        1.0019155        1.0064415
  12086.472        1.0040296        1.0005551        1.0005503        1.0000778        1.0048631       0.99953665        1.0018568       0.99954287       0.99852345       0.99933559        1.0005089        1.0007909        1.0042510        1.0010074        1.0010564        1.0028930        1.0038332
  12087.509        1.0036869        1.0025410        1.0027810        1.0017551        1.0046158        1.0011724        1.0024578        1.0021152       0.99728131        1.0009048       0.99926574        1.0021413        1.0032091       0.99999891        1.0010970       0.99853032        1.0043237
  12088.534        1.0027717       0.99713602       0.99880107        1.0023763        1.0034612        1.0013742        1.0018296        1.0017590        1.0008205       0.99814564        1.0021229       0.99890114        1.0016237        1.0032121        1.0024795        1.0008653        1.0045090
  12089.560        1.0020514       0.99812849       0.99782142        1.0002802        1.0036870        1.0021796       0.99840415       0.99723169        1.0035278        1.0017899        1.0034066        1.0006639       0.99920431        1.0038616        1.0030188        1.0014502        1.0004081
  12090.585        1.0005182       0.99767077       0.99492860       0.99959254        1.0036833        1.0048282       0.99835859       0.99851994        1.0029869       0.99856266        1.0011850        1.0007003       0.99890169        1.0037055        1.0043256        1.0060340        1.0028952
  12091.622       0.99979816       0.99811419        1.0011478        1.0027981        1.0030472        1.0033409        1.0009443       0.99482701        1.0014372        1.0033633        1.0032716        1.0002595       0.99934062        1.0028625        1.0024069        1.0036241        1.0054944
  12092.655        1.0000116       0.99682038       0.99988762        1.0034550        1.0033938       0.99851665       0.99710175       0.99641856       0.99666541        1.0001996        1.0021306        1.0008007       0.99941441        1.0003890        1.0004654        1.0030967       0.99763363
  12093.687       0.99953496        1.0000280        1.0013692        1.0005266        1.0055066        1.0018147       0.99916571       0.99911743       0.99627885        1.0063855        1.0018307        1.0001428       0.99991502        1.0012046       0.99972084        1.0009321        1.0020982
  12094.719       0.99831868        1.0000661        1.0021773        1.0018226        1.0049882        1.0019841       0.99926547        1.0004432        1.0014704        1.0027604       0.99897891        1.0014876       0.99759444        1.0004766       0.99866594       0.99376539        1.0041671
  12095.746       0.99921933       0.99714964        1.0015504        1.0021895        1.0005936        1.0001659       0.99997568        1.0037103        1.0031415        1.0021437       0.99856517        1.0062012       0.99739846        1.0071389        1.0017501        1.0001627        1.0045920
  12096.766       0.99871513       0.99914758        1.0024673        1.0021849        1.0040196        1.0024634        1.0034031       0.99980175        1.0047791        1.0018941        1.0015899       0.99790092        1.0012584        1.0045719        1.0009181        1.0000025        1.0019161
  12097.793       0.99793853       0.99972962        1.0003431        1.0025636        1.0018948        1.0020206        1.0027862       0.99716193        1.0035776        1.0036037       0.99995975       0.99898361        1.0008326       0.99917108       0.99764062        1.0031702        1.0061262
  12098.825       0.99787088        1.0000549        1.0008809       0.99936636        1.0050464       0.99866031       0.99833276        1.0022880        1.0021926        1.0023437        1.0040542        1.0020298        1.0000168        1.0010862        1.0032676        1.0004476        1.0049047
  12099.858       0.99653251       0.99963268        1.0042199       0.99660068        1.0018081       0.99905676       0.99884276       0.99932164        1.0020416       0.99854127        1.0079536        1.0019895        1.0009085       0.99851265        1.0017190        1.0008896        1.0019296
  12100.892       0.99636104       0.99812723       0.99992200       0.99760674        1.0026630        1.0008009        1.0012154       0.99587157        1.0025858       0.99455309        1.0072775        1.0046949       0.99856212       0.99891484       0.99803445       0.99813229        1.0059978
  12101.926       0.99615566       0.99842365       0.99477166       0.99521940       0.99921264        1.0020554       0.99552395       0.99948524        1.0057807        1.0006851       0.99798417        1.0009216       0.99935832        1.0016876        1.0027015        1.0015209        1.0054601
  12102.960       0.99649224       0.99936870       0.99917284       0.99742690       0.99497695        1.0019873       0.99351509        1.0013088        1.0068688        1.0025373       0.99849265        1.0018826        1.0002187        1.0004593       0.99572332        1.0011134        1.0021029
  12103.993       0.99545337       0.99699834        1.0004248       0.99988358       0.99730423       0.99923044       0.99659806        1.0021637        1.0001126       0.99705715        1.0000028        1.0011053        1.0003705       0.99843937       0.99852438       0.99569205        1.0026991
  12105.021       0.99457935        1.0004797        1.0035950        1.0001699       0.99843579       0.99753654       0.99413954        1.0017434        1.0066206        1.0012595        1.0038808       0.99869823       0.99852660       0.99891034        1.0035669        1.0022770        1.0029270
  12106.050       0.99603524        1.0048986        1.0037155       0.99770163        1.0002449        1.0012858       0.99722507        1.0025953        1.0052503       0.99852864        1.0000115       0.99751203       0.99852733       0.99890200        1.0034567        1.0017327        1.0031285
  12107.084       0.99410454        1.0096314        1.0012462       0.99665920        1.0016928        1.0013731       0.99468138        1.0034967        1.0041105        1.0004778        1.0063525       0.99924846        1.0026081       0.99931423        1.0025960        1.0046807       0.99848557
  12108.119       0.99471601        1.0060726       0.99963753        1.0009151       0.99849520       0.99934294       0.99560289        1.0041726        1.0009679        1.0001543        1.0035024        1.0036788        1.0016938        1.0024898        1.0028635        1.0025320       0.99938583
  12109.166       0.99430537        1.0017950       0.99871950        1.0079296        1.0006648        1.0007188       0.99830364        1.0028781       0.99861451        1.0003114        1.0049511        1.0016899        1.0020566        1.0015239        1.0053851        1.0009399        1.0001903
  12110.208       0.99376329        1.0031861       0.99764800        1.0049020       0.99794944        1.0031253       0.99608954        1.0033138        1.0006954        1.0031313       0.99866285        1.0032067        1.0023201        1.0044680        1.0040526        1.0005031        1.0020509
  12111.250       0.99332796        1.0053401       0.99451352        1.0024559       0.99937104        1.0042644       0.99649903        1.0020316        1.0017127       0.99956360        1.0018233        1.0021349        1.0011433        1.0023858       0.99797333        1.0061664        1.0006847
  12112.272       0.99315351        1.0040635       0.99896526        1.0009436        1.0037473        1.0015057        1.0006851       0.99921633       0.99983895        1.0007403        1.0019793        1.0000293        1.0015236        1.0024201        1.0009689        1.0022749        1.0003757
  12113.308       0.99288196        1.0028997       0.99573068        1.0032728        1.0010798       0.99994666        1.0009925       0.99989353        1.0015595        1.0045716        1.0013805        1.0003458        1.0011529        1.0026342        1.0018249        1.0000061       0.99457002
  12114.350       0.99242150        1.0023027       0.99712282        1.0037383       0.99997381       0.99625796       0.99965011        1.0008755        1.0027630        1.0057768       0.99726372        1.0007220        1.0004732        1.0012985        1.0015736       0.99385727       0.99390528
  12115.386       0.99170174        1.0027415       0.99994972        1.0032929        1.0006725       0.99778523        1.0020044        1.0008550        1.0023758        1.0022024        1.0017125        1.0015773        1.0048277        1.0010335       0.99732851       0.99569056       0.99620271
  12116.416       0.99144859       0.99874163        1.0014024        1.0013017       0.99802368       0.99646907        1.0012356        1.0014089       0.99975928       0.99729372        1.0044081       0.99865339        1.0004264        1.0037830       0.99743555       0.99708794       0.99544175
  12117.446       0.99108334       0.99817065        1.0006780       0.99846454        1.0007533       0.99698752       0.99957843        1.0010123       0.99948713       0.99964583        1.0005665        1.0038025       0.99809813        1.0034581       0.99824759       0.99959718       0.99870072
  12118.476       0.99026134       0.99813648       0.99736561        1.0008945        1.0027195        1.0003468       0.99796225       0.99854002       0.99893544        1.0036747        1.0020186        1.0036585       0.99784964       0.99863807       0.99754647        1.0007339       0.99910944
  12119.526       0.99011625        1.0006647        1.0004805        1.0005830        1.0005915        1.0016986       0.99564673       0.99991341       0.99926398        1.0003272        1.0035102        1.0001564       0.99684553        1.0003881        1.0008516        1.0024764        1.0017136
  12120.563       0.99000166        1.0032968        1.0035663        1.0017871        1.0029455        1.0043665       0.99504378        1.0009599        1.0030692       0.99874622        1.0054211        1.0016765       0.99880822        1.0024738        1.0006130       0.99796364       0.99921674
  12121.593       0.98940253        1.0017419        1.0008355       0.99925816        1.0024984       0.99929060       0.99699022        1.0014318        1.0027256       0.99842725        1.0038536        1.0032866        1.0012826        1.0000971        1.0031661       0.99949522       0.99794122
  12122.623       0.98903769        1.0016743        1.0004508       0.99991057       0.99907092       0.99932324       0.99650835        1.0015804        1.0012077        1.0008498       0.99989055       0.99969372        1.0009721       0.99951669        1.0041346       0.99908023       0.99877708
  12123.661       0.98828387        1.0020398       0.99721549        1.0004429       0.99692336        1.0007811       0.99846618        1.0009316       0.99878583        1.0003471       0.99907295        1.0012427        1.0028956        1.0007617        1.0024270       0.99911730        1.0020108
  12124.699       0.98767681        1.0032714       0.99887304        1.0001356       0.99664391       0.99925757       0.99940394       0.99800276        1.0011293        1.0025239        1.0006664        1.0013344        1.0012800        1.0008216        1.0013405       0.99483258       0.99976004
  12125.743       0.98778542        1.0039687        1.0002473       0.99886807       0.99565987        1.0003777        1.0011885       0.99796747        1.0010385        1.0013292        1.0032257       0.99932619       0.99740233       0.99962709        1.0016260       0.99656657       0.99786232
  12126.775       0.98748079        1.0033398       0.99883234       0.99871629       0.99739171       0.99700651        1.0023184        1.0009994        1.0028518       0.99903934        1.0037500        1.0027372       0.99546330       0.99751767        1.0011864       0.99713532       0.99732678
  12127.812       0.98780130        1.0003302        1.0034909        1.0022970       0.99839269       0.99533603        1.0022395        1.0001244       0.99882376       0.99996625        1.0009688        1.0024684       0.99672140       0.99657338       0.99982077        1.0024464       0.99956123
  12128.851       0.98701617        1.0006021        1.0042733        1.0008140       0.99904094       0.99808918        1.0033565       0.99968273       0.99654839        1.0033861       0.99991081        1.0000945        1.0014239       0.99713414        1.0014510        1.0058166        1.0013807
  12129.903       0.98656957        1.0003702       0.99962610       0.99712585        1.0000632       0.99836079        1.0033079        1.0006949       0.99705725       0.99961184       0.99987945        1.0021512        1.0033268       0.99819025        1.0024495        1.0011901        1.0046118
  12130.954       0.98629687        1.0001838       0.99897365       0.99762361       0.99822401       0.99937830        1.0060627       0.99951963        1.0032476       0.99910143        1.0033091        1.0019404        1.0010270       0.99976651        1.0023000       0.99739532        1.0009542
  12131.993       0.98744732        1.0014937        1.0009735       0.99929120       0.99740761        1.0020430        1.0043031       0.99991320       0.99904194        1.0010167        1.0062676        1.0020512       0.99950203       0.99790320        1.0007390       0.99962777        1.0021561
  12133.032       0.98668239        1.0024942        1.0037121        1.0015555        1.0011401        1.0007492        1.0051471       0.99913777       0.99538205       0.99867252        1.0018756        1.0021011        1.0003114       0.99794837        1.0016381        1.0014868        1.0006149
  12134.071       0.98732748        1.0002686        1.0034108       0.99983549        1.0048917       0.99811970        1.0021050        1.0006936       0.99815508       0.99810398        1.0007046        1.0010311        1.0017907       0.99811319        1.0026105        1.0032125        1.0005787
  12135.117       0.98630438        1.0021134        1.0019267        1.0003766        1.0063800        1.0007652       0.99821206        1.0029866        1.0001871        1.0018059       0.99870646        1.0017469        1.0037428       0.99835774        1.0014445        1.0004283        1.0031281
  12136.157       0.98642615       0.99997835        1.0010222        1.0006668        1.0050207        1.0039433       0.99981651        1.0011588       0.99991928        1.0017827       0.99893422        1.0017318        1.0035402        1.0018981        1.0033514       0.99609739       0.99925241
  12137.190       0.98768901       0.99844854        1.0009812       0.99662023        1.0012025        1.0027667       0.99959673       0.99858987       0.99702194        1.0019151       0.99949610        1.0011704        1.0028697        1.0007640        1.0027272       0.99909231       0.99883726
  12138.217       0.98800256        1.0013009        1.0012681       0.99668988       0.99870375        1.0006379        1.0026411       0.99971729       0.99714730        1.0004166        1.0017126       0.99956283        1.0042583        1.0011423        1.0009576        1.0015945        1.0014930
  12139.244       0.98728976        1.0022210        1.0024704       0.99791644       0.99777458        1.0050808        1.0019490        1.0057707       0.99783973        1.0011185        1.0010280       0.99749276        1.0031107        1.0029169        1.0008843        1.0001856        1.0001720
  12140.272       0.98795285        1.0013509        1.0027588       0.99977415       0.99888094        1.0048274        1.0052061        1.0060560       0.99910991       0.99929225        1.0030674        1.0002876       0.99958078        1.0014358       0.99885163        1.0008758       0.99988034
  12141.299       0.98701284        1.0014548       0.99967401        1.0016144       0.99605361        1.0020397        1.0044196        1.0017042        1.0011054       0.99876427       0.99946219        1.0005036       0.99671433        1.0034096       0.99834255        1.0001022       0.99917721
  12142.334       0.98754860       0.99973851       0.99630444        1.0017360       0.99709094        1.0013994        1.0000763        1.0025061        1.0019445       0.99865090       0.99684634       0.99685832       0.99676649        1.0052807        1.0004158       0.99794715       0.99727279
  12143.368       0.98752594       0.99900259       0.99733412       0.99872117        1.0010176        1.0018371        1.0003535        1.0021030       0.99869517        1.0002985       0.99567131       0.99639190       0.99762589        1.0017256       0.99718184       0.99940829       0.99833818
  12144.397       0.98883130       0.99895941       0.99683566       0.99709434       0.99793366       0.99798467        1.0006549        1.0003343       0.99493832        1.0023096       0.99759937       0.99613568       0.99961286        1.0012194       0.99581345       0.99825852       0.99652737
  12145.432       0.98956736       0.99767848       0.99809122       0.99811043       0.99721327       0.99797551        1.0002106        1.0000457       0.99897428       0.99994852       0.99987678       0.99412404       0.99964454        1.0015882        1.0019904       0.99702640        1.0005983
  12146.479       0.98985103       0.99766626       0.99824967       0.99924656       0.99824849       0.99821085        1.0000717        1.0000652        1.0007943       0.99773350        1.0034517       0.99654315       0.99754007        1.0004857        1.0031051       0.99812709       0.99972731
  12147.527       0.99048874       0.99666512       0.99582201       0.99831459       0.99689160       0.99832992        1.0048151       0.99881444        1.0000430        1.0015713        1.0011020       0.99620539       0.99730550       0.99906451        1.0009835        1.0008301       0.99898871
  12148.575       0.99039504       0.99822853       0.99726352       0.99929548       0.99641164       0.99789850        1.0045059        1.0012912       0.99719431        1.0015315       0.99961256       0.99608712       0.99794501       0.99806511       0.99639568        1.0018189       0.99783679
  12149.617       0.99058878       0.99562030       0.99740535        1.0010243       0.99827652       0.99915312        1.0002551        1.0006611       0.99394593        1.0002603       0.99573443       0.99849668        1.0001921       0.99966606       0.99666975        1.0010447        1.0011814
  12150.660       0.99078591       0.99457214       0.99771170       0.99709285       0.99745260        1.0022448       0.99963685       0.99749101       0.99362484       0.99646808       0.99570592       0.99659646        1.0017071       0.99918282       0.99944826        1.0015472        1.0028804
  12151.708       0.99081436       0.99839420       0.99293802       0.99604033       0.99844410        1.0022015       0.99736560       0.99964273       0.99699972       0.99812076       0.99639574       0.99986495       0.99756778       0.99800170       0.99937882        1.0009285        1.0010402
  12152.770       0.99263010       0.99682121       0.99205754       0.99752606       0.99922774       0.99763735        1.0010872        1.0034874       0.99717616        1.0020072       0.99553326        1.0035133       0.99657826       0.99641531        1.0001591        1.0004481       0.99973924
  12153.812       0.99186010       0.99546581       0.99592325       0.99705830       0.99796554       0.99830400        1.0001281        1.0026166       0.99950036        1.0001117       0.99741229        1.0017433       0.99787429       0.99540680        1.0014274       0.99964851        1.0044610
  12154.861       0.99252237       0.99813961       0.99885168       0.99884082        1.0003927       0.99942124       0.99843043        1.0014790       0.99697374       0.99843836       0.99666769       0.99859924       0.99802221       0.99975098        1.0018463       0.99599354        1.0013377
  12155.911       0.99320684        1.0005178       0.99803406        1.0022417        1.0004184        1.0022400       0.99943309        1.0042951       0.99681330       0.99835448       0.99700141       0.99754667       0.99920151        1.0026332        1.0000545       0.99718055       0.99884732
  12156.967       0.99281533        1.0001301       0.99660606       0.99908006       0.99561469        1.0008193        1.0003988        1.0012045       0.99986899       0.99931091       0.99802766       0.99882307       0.99933924        1.0002444        1.0003966       0.99711391        1.0017175
  12158.036       0.99393775        1.0005203       0.99695690       0.99732816       0.99557830        1.0016418       0.99982826        1.0022638       0.99714703       0.99839589       0.99743456        1.0006661       0.99944740        1.0012211        1.0014061       0.99413601        1.0019695
  12159.080       0.99424557       0.99772833       0.99850613        1.0016080       0.99588234        1.0006445        1.0023168       0.99790977       0.99488311       0.99772755       0.99619076       0.99923072       0.99777032        1.0015511        1.0023281       0.99700026        1.0006303
  12160.117       0.99419615       0.99683181       0.99836741        1.0023246       0.99687532       0.99922981       0.99735684        1.0023643       0.99588341        1.0004151       0.99734511       0.99909749       0.99605810        1.0031703        1.0016073       0.99899708       0.99837067
  12161.161       0.99413728        1.0014176       0.99848419        1.0003732       0.99765948        1.0012993       0.99707407        1.0043718       0.99594861        1.0044540        1.0027700        1.0007800       0.99451559        1.0011803        1.0053252       0.99926477       0.99767671
  12162.211       0.99597006        1.0017132       0.99962625        1.0018097       0.99766606        1.0002887       0.99768945        1.0047229       0.99753722        1.0041986        1.0039178       0.99994365       0.99605555        1.0027876        1.0082675        1.0035625        1.0010346
  12163.269       0.99530923        1.0026297       0.99852853        1.0015541       0.99921989       0.99994691       0.99854909        1.0036971       0.99911838       0.99888409        1.0007050        1.0019255       0.99321046        1.0013417        1.0048358        1.0051328        1.0024899
  12164.327       0.99669852        1.0051708        1.0001618        1.0053943       0.99781961        1.0019197       0.99420015        1.0019123       0.99930003       0.99922853        1.0003541        1.0014332        1.0002196        1.0037327       0.99687588        1.0035612        1.0009328
  12165.378       0.99637326        1.0026391       0.99901255        1.0053550       0.99872581       0.99815925       0.99868206        1.0026225       0.99701644       0.99864848       0.99847409        1.0028601       0.99789665        1.0017796       0.99865104        1.0011321        1.0013632
  12166.416       0.99718994       0.99687142       0.99711787        1.0060017       0.99973046        1.0004649       0.99397050        1.0024046        1.0001262       0.99815470       0.99725284       0.99999224        1.0019287       0.99809907        1.0000263       0.99885985        1.0003957
  12167.467       0.99825163        1.0006435       0.99686816        1.0065588       0.99822806        1.0011827       0.99596892        1.0000140        1.0013403       0.99948145        1.0002177       0.99939309        1.0002838       0.99811658        1.0012367        1.0000179        1.0028062
  12168.532       0.99757582        1.0051665       0.99983069        1.0069598       0.99615238        1.0009397       0.99840720       0.99841353        1.0020518       0.99548146       0.99661819       0.99979270       0.99796141       0.99695745        1.0010635        1.0008030        1.0015838
  12169.590       0.99885942       0.99869858        1.0000935        1.0055031       0.99984265       0.99780465       0.99875870        1.0016018        1.0011837       0.99681858       0.99423578        1.0019413        1.0011970       0.99654607       0.99909071       0.99952966       0.99713595
  12170.662       0.99814487       0.99806804       0.99630255       0.99947205       0.99436646       0.99695350       0.99456167        1.0024014        1.0015997       0.99798002       0.99765289       0.99875375        1.0016480        1.0023577       0.99816091       0.99811050       0.99661255
  12171.714       0.99891501        1.0008160       0.99626583        1.0047059       0.99836830       0.99841537       0.99493253        1.0039860       0.99791126       0.99963570       0.99823008        1.0005818       0.99890041       0.99879687       0.99726625       0.99921625        1.0010366
  12172.767       0.99915571       0.99865648       0.99557200        1.0033015        1.0039034       0.99855301       0.99943902       0.99947486       0.99448515       0.99825136        1.0010789        1.0014728       0.99851545       0.99391850        1.0013462       0.99728647       0.99457614
  12173.819        1.0003543        1.0028415       0.99467324       0.99770162        1.0010992       0.99901924       0.99652021       0.99960847       0.99736742       0.99975938        1.0024362       0.99862603        1.0027938       0.99858922        1.0016094        1.0006757       0.99585681
  12174.885       0.99909108        1.0025325       0.99569864       0.99513923       0.99716275        1.0000798        1.0042697       0.99604275       0.99941053        1.0014182        1.0031682       0.99846978       0.99988525       0.99558324        1.0004053        1.0023939       0.99567727
  12175.938       0.99932849       0.99561613       0.99458476       0.99670708        1.0017605       0.99789977        1.0012474        1.0049373       0.99482426       0.99974538        1.0027959       0.99826300        1.0001735       0.99750534        1.0006438        1.0006597       0.99532513
  12176.991        1.0008270        1.0008111       0.99183126        1.0024276        1.0025975        1.0016530       0.99715559        1.0006830       0.99686632       0.99909070        1.0006751        1.0016668        1.0007146        1.0006436        1.0010273        1.0014573       0.99846649
  12178.051        1.0008313        1.0000120       0.99227862        1.0005474        1.0004922        1.0018429       0.99561312        1.0019121       0.99726987       0.99659207       0.99881597        1.0013462       0.99710811       0.99975644        1.0023836        1.0012942        1.0030236
  12179.104        1.0004342        1.0034009       0.99481396       0.99907093       0.99730673        1.0005888       0.99807174        1.0013251       0.99139329       0.99823386       0.99956220        1.0015276        1.0016213       0.99862459       0.99824800       0.99768122        1.0022846
  12180.158        1.0009481       0.99794819       0.99714238       0.99407489        1.0033841       0.99750111        1.0039532       0.99715849       0.99391933        1.0007630       0.99841595       0.99917914        1.0026852       0.99784377       0.99612056       0.99819045        1.0041429
  12181.218        1.0010662       0.99970390       0.99803988       0.99686306        1.0052408       0.99985359       0.99835369       0.99840607       0.99655442        1.0022058       0.99729439       0.99848409        1.0006982       0.99975047        1.0006920       0.99680734        1.0058590
  12182.266        1.0013120       0.99874890       0.99711502       0.99791119        1.0036156        1.0028434       0.99405323        1.0074056       0.99668311       0.99931455        1.0007385       0.99894282        1.0032001        1.0015286       0.99703638       0.99481396        1.0048389
  12183.313        1.0016796        1.0032418       0.99643357       0.99958889        1.0000227       0.99815896       0.99930713       0.99980772       0.99191491       0.99715346        1.0005171       0.99867180       0.99907962       0.99971556       0.99894559       0.99484261        1.0016133
  12184.349        1.0020350       0.99673821       0.99553024        1.0014998       0.99757890        1.0008000       0.99598737        1.0005566       0.99564556       0.99563458        1.0001271       0.99719703        1.0039612       0.99626979       0.99966513       0.99900368       0.99942842
  12185.397        1.0021533        1.0005387        1.0005788        1.0005174        1.0011371        1.0000834       0.99634277       0.99867745       0.99446398       0.99589371       0.99647287       0.99432306        1.0040947        1.0008960       0.99885985       0.99580764       0.99753857
  12186.445        1.0019244        1.0016754        1.0033774       0.99892923        1.0020314       0.99923436       0.99800185       0.99588958       0.99680018       0.99455736       0.99563855       0.99734230        1.0027373       0.99774145        1.0006523       0.99333746        1.0002714
  12187.488        1.0019276       0.99722451        1.0001383        1.0003769        1.0001125       0.99833346       0.99866754        1.0015956        1.0000300       0.99597897       0.99677793       0.99774369       0.99798946       0.99318346       0.99977213       0.99781452        1.0011897
  12188.529        1.0026077       0.99825149       0.99864620        1.0018109       0.99981947       0.99924012       0.99772808        1.0023984       0.99711624       0.99428192       0.99707905       0.99958501        1.0035181       0.99654998       0.99637686       0.99971340       0.99799264
  12189.566        1.0022869       0.99939123       0.99607824       0.99355493       0.99719650       0.99539123       0.99672236        1.0003501       0.99974038       0.99445399       0.99253504       0.99712093        1.0014340       0.99577988       0.99729304       0.99706007        1.0006988
  12190.621        1.0026719       0.99986514       0.99995431       0.99349445       0.99328542       0.99662522        1.0007841       0.99402347       0.99991380       0.99802110       0.99414239       0.99238628        1.0098051        1.0036299       0.99981156       0.99812257        1.0016862
  12191.696        1.0033091        1.0007344       0.99727806       0.99742361       0.99555707        1.0001311       0.99911779       0.99833577       0.99716651       0.99798239       0.99648148       0.99938116       0.99972548       0.99911844       0.99551375       0.99987847       0.99788189
  12192.759        1.0030181       0.99713651       0.99376274        1.0003318        1.0016033       0.99702092       0.99415118       0.99794612       0.99668757       0.99837852       0.99860328        1.0011075        1.0030486        1.0004304       0.99891169       0.99969548        1.0018208
  12193.814        1.0020557        1.0009327       0.99771291        1.0012332       0.99968766       0.99754396       0.99793948       0.99753135       0.99624699       0.99750708       0.99780891        1.0005510        1.0104300       0.99747208        1.0016749       0.99936462       0.99946134
  12194.864        1.0021269        1.0004716       0.99786606       0.99938565       0.99802818       0.99666560       0.98869816        1.0005099       0.99408213        1.0000765       0.99791532        1.0006806        1.0045453       0.99588869       0.99614673       0.99844483        1.0031921
  12195.921        1.0020294       0.99875672        1.0005322        1.0010982        1.0050738       0.99966152        1.0013074       0.99966673       0.99630289       0.99997115       0.99849921       0.99885017        1.0086082       0.99838593       0.99665688       0.99949028        1.0005295
  12196.991        1.0016601        1.0034659        1.0015853       0.99995461       0.99936720        1.0003292        1.0002800       0.99943193       0.99974388        1.0029007       0.99821380       0.99928584        1.0048638        1.0013013       0.99465373        1.0009134       0.99788336
  12198.041        1.0011192        1.0025626        1.0010994       0.99489789        1.0009194       0.99921562        1.0019011        1.0000227       0.99974408        1.0015811       0.99641718       0.99904971        1.0087331        1.0029666       0.99733650        1.0024990        1.0030404
  12199.104        1.0009625       0.99965709       0.99618065        1.0025485       0.99875524       0.99941394       0.99446631        1.0001817       0.99812250        1.0034270       0.99817305       0.99767715        1.0031797        1.0026440        1.0060339        1.0027360       0.99737592
  12200.155        1.0012288        1.0023121        1.0037175       0.99915737        1.0043270        1.0023775       0.99698469       0.99851842       0.99703920        1.0003217        1.0001124       0.99494331       0.99913499       0.99610474        1.0062111        1.0021555       0.99473624
  12201.219        1.0007764       0.99867807       0.99919844        1.0003477        1.0066504        1.0000852       0.99956510       0.99442058       0.99933122        1.0017485        1.0002109       0.99564837        1.0056849       0.99868400        1.0041432        1.0047160        1.0009884
  12202.271        1.0011613        1.0008673       0.99853020       0.99965743        1.0058039       0.99830352       0.99714294       0.99489010        1.0010103       0.99993693       0.99836570       0.99479784        1.0074644        1.0038162        1.0004915       0.99606024       0.99645360
  12203.335        1.0003608       0.99680444        1.0010275       0.99889839        1.0030801        1.0022576       0.99729679        1.0021158        1.0011839        1.0035794       0.99798115        1.0033082        1.0054639       0.99930390       0.99993545        1.0007338        1.0033982
  12204.399        1.0008148        1.0051787        1.0018669       0.99739087        1.0017074        1.0076815        1.0026127        1.0008756        1.0042357        1.0051649       0.99917301        1.0071718        1.0005224        1.0010570        1.0021378        1.0018391       0.99848101
  12205.457        1.0013611        1.0019257        1.0028561        1.0037325        1.0040425        1.0005120       0.99848963       0.99919589        1.0025383       0.99884655        1.0029896        1.0008562        1.0009152       0.99883543        1.0001368       0.99891557        1.0012904
  12206.502       0.99957881        1.0012238        1.0008909        1.0039127       0.99758903        1.0014993        1.0007689        1.0011909       0.99907758        1.0018920       0.99793826        1.0067627        1.0030264        1.0000931        1.0040394        1.0047383        1.0006642
  12207.541       0.99989721        1.0000011        1.0026259       0.99853656        1.0012555       0.99651431        1.0048050        1.0019165        1.0008012        1.0022914       0.99576061        1.0032736        1.0019737        1.0014614       0.99870866       0.99980632        1.0091571
  12208.600       0.99876602        1.0018169        1.0024660       0.99912478       0.99863498        1.0035776        1.0001953        1.0011622        1.0014979        1.0061231        1.0011005        1.0051509       0.99902756        1.0058610        1.0022453       0.99880818        1.0059991
  12209.672       0.99777035        1.0069942        1.0029493        1.0010777        1.0009538        1.0012576        1.0007030       0.99936716        1.0030346       0.99738113        1.0022504        1.0029609        1.0006569        1.0011026        1.0009487        1.0004756        1.0006923
  12210.732       0.99758262        1.0012434        1.0082212       0.99971340       0.99795526        1.0037910        1.0011671        1.0023512       0.99876091        1.0054763       0.99827790        1.0042265       0.99765980        1.0030756       0.99697709       0.99878386        1.0098381
  12211.790       0.99754078        1.0011416        1.0017682        1.0061441        1.0004374        1.0049226        1.0022479        1.0032279       0.99730400       0.99790839        1.0002532        1.0016466        1.0059069        1.0056184       0.99878420       0.99870831        1.0041266
  12212.843       0.99615075       0.99876912        1.0059642       0.99899484        1.0015779        1.0010480        1.0046847       0.99990059        1.0066912       0.99908124       0.99876156        1.0028990        1.0038145       0.99889745        1.0054741        1.0006235       0.99435220
  12213.909       0.99710353        1.0006720        1.0031541        1.0029849       0.99603044        1.0070000        1.0039499        1.0032500        1.0065212        1.0042700        1.0017617       0.99809635        1.0036712        1.0038322        1.0032821        1.0057238        1.0059503
  12214.989       0.99676121        1.0011819        1.0025227       0.99893066       0.99981766        1.0032571       0.99789153        1.0003390        1.0046300        1.0033978        1.0024853        1.0050266        1.0060122        1.0005401        1.0043030        1.0029299       0.99953203
  12216.043       0.99458679        1.0041803        1.0017434        1.0016283        1.0017176       0.99744713        1.0029593        1.0014381        1.0076742        1.0057923        1.0031296        1.0028801        1.0043761        1.0036665        1.0001278       0.99870880        1.0018131
  12217.096       0.99650235        1.0000563        1.0000894        1.0008832        1.0045035       0.99789044        1.0038096        1.0043350        1.0013622        1.0065883        1.0042148       0.99821959       0.99781741        1.0010636        1.0002311        1.0012834        1.0018253
  12218.157       0.99532624        1.0064942        1.0044569        1.0011042        1.0048923        1.0028859        1.0029598        1.0002512       0.99905507        1.0004034       0.99871948        1.0031099       0.99956906        1.0014768        1.0012327        1.0005829        1.0025817
  12219.211       0.99523513        1.0047332        1.0036934        1.0030648        1.0008252        1.0004116        1.0021273        1.0023885        1.0009111        1.0009701       0.99764314        1.0047741        1.0005777        1.0022033        1.0020840        1.0032139        1.0045755
  12220.271       0.99421835        1.0043355        1.0027819        1.0043388       0.99823599       0.99499501       0.99942456        1.0017517        1.0029793        1.0021718       0.99920130        1.0041418       0.99667843        1.0038652        1.0052828       0.99720407        1.0045162
  12221.326       0.99452897        1.0010534        1.0031807        1.0047652       0.99788728        1.0004892       0.99904851        1.0000622        1.0013598        1.0059511       0.99651817        1.0005973       0.99841002        1.0013345        1.0048885       0.99838697        1.0015956
  12222.381       0.99482429        1.0045350        1.0040950       0.99826906        1.0048563       0.99776684        1.0021649        1.0047231        1.0030826        1.0023503       0.99605197        1.0038124        1.0026964        1.0047299       0.99985097        1.0024490        1.0003432
  12223.435       0.99442386        1.0037716        1.0001942       0.99832288        1.0074078       0.99681834        1.0041429        1.0034883        1.0030521        1.0056413        1.0028858        1.0042113        1.0051435        1.0060733        1.0008113       0.99804580        1.0033715
  12224.477       0.99454072        1.0020843       0.99925904        1.0045528        1.0041647        1.0004663       0.99914095        1.0016219       0.99949925        1.0053012       0.99826967        1.0012432        1.0058120       0.99854794        1.0036851        1.0022582        1.0023069
  12225.533       0.99439762        1.0056093        1.0030905        1.0027645        1.0027543       0.99953065        1.0020868        1.0016167        1.0061908        1.0046692        1.0054031        1.0072922        1.0011050        1.0015072        1.0019544        1.0026570        1.0017982
  12226.587       0.99481363        1.0044619        1.0038077        1.0045536        1.0023105       0.99696009        1.0036371        1.0025367        1.0040884        1.0047296        1.0033452        1.0038386        1.0021020        1.0004322       0.99912900        1.0071181        1.0024509
  12227.643       0.99394423        1.0046225        1.0034351        1.0019583        1.0003557        1.0010549        1.0020166       0.99666641        1.0031269        1.0018249       0.99649626        1.0034280        1.0039378       0.99998584        1.0021140        1.0069391        1.0016932
  12228.685       0.99471490        1.0015783        1.0032033        1.0026607        1.0024842        1.0010206        1.0028227       0.99861111        1.0018660        1.0039313       0.99854828        1.0052594        1.0047393       0.99835436        1.0035054       0.99985520        1.0034711
  12229.742       0.99429629        1.0019578        1.0025704       0.99985454        1.0017824       0.99801149       0.99967654       0.99679579        1.0011835        1.0036395       0.99906107        1.0022940        1.0052415        1.0018897       0.99739947        1.0032126        1.0013506
  12230.798       0.99309311        1.0054576        1.0027135        1.0035032       0.99663501       0.99791315        1.0064675       0.99845348       0.99987778        1.0038573        1.0061823        1.0047845       0.99951593        1.0018254       0.99941005        1.0042933       0.99965953
  12231.867       0.99443183        1.0043375        1.0036709        1.0068882        1.0027041       0.99936914        1.0044836        1.0014431       0.99847123        1.0012419        1.0033433        1.0070063       0.99946788       0.99824531       0.99528437        1.0073540        1.0013837
  12232.937       0.99398201        1.0011385        1.0065995        1.0039986        1.0034910       0.99897700        1.0041599       0.99669013       0.99558628       0.99617357        1.0028707        1.0038430       0.99911588        1.0039934       0.99900560        1.0054109        1.0022495
  12233.980       0.99428236        1.0020943        1.0040061        1.0057694        1.0004052        1.0002788        1.0033734        1.0032408       0.99823770        1.0030070        1.0033153        1.0025456       0.99957058        1.0006738        1.0021075        1.0034801        1.0052038
  12235.037       0.99448915        1.0005248        1.0046879        1.0054314       0.99939764        1.0009732        1.0015130        1.0017980       0.99991754        1.0006455        1.0037247       0.99962082       0.99814297        1.0062050       0.99641288        1.0037854        1.0033627
  12236.107       0.99293733        1.0026709        1.0031948        1.0027477       0.99724896        1.0040881        1.0024569        1.0004401        1.0017532       0.99606314        1.0068051        1.0017886        1.0020468        1.0040054        1.0024344        1.0041152        1.0004431
  12237.171       0.99453467        1.0007137        1.0016552        1.0039054       0.99858813       0.99997973        1.0005335       0.99945600        1.0033732        1.0012852       0.99975469        1.0025575       0.99958356        1.0010152        1.0005380        1.0026881        1.0038442
  12238.241       0.99282007        1.0014175        1.0035014        1.0048443        1.0006222       0.99766109        1.0010656       0.99747764        1.0045451       0.99893716       0.99831647        1.0038085        1.0056583        1.0020822        1.0014512        1.0051596        1.0047106
  12239.312       0.99363553        1.0017613       0.99969350        1.0045411        1.0019066       0.99691509        1.0020138       0.99816830       0.99886507       0.99794683        1.0033185        1.0035370        1.0039342        1.0037450        1.0007230        1.0027924        1.0018160
  12240.376       0.99438708        1.0012744        1.0030945        1.0019264        1.0006045        1.0007751        1.0023818        1.0014789        1.0016374       0.99653405        1.0015015        1.0034505        1.0001317        1.0026520        1.0038172        1.0052808        1.0024636
  12241.434       0.99368917       0.99874229       0.99877852        1.0026930        1.0015308        1.0036579        1.0059338       0.99819251        1.0013657       0.99359421        1.0028617        1.0023501        1.0017948        1.0053754        1.0031077        1.0041305        1.0058625
  12242.493       0.99328272       0.99856015        1.0015698        1.0020696        1.0022646        1.0025812        1.0031850        1.0005856       0.99961136       0.99435313        1.0043548       0.99864146        1.0020426        1.0047584        1.0003418        1.0026803        1.0020863
  12243.570       0.99340844        1.0015760        1.0034580        1.0061127        1.0035824        1.0011316       0.99876491        1.0009379       0.99836768       0.99740065        1.0027724       0.99620101        1.0002110       0.99965094        1.0029988       0.99859857       0.99996763
  12244.648       0.99394719       0.99858930        1.0045340        1.0087691        1.0007781        1.0016006       0.99635844        1.0040456        1.0014935       0.99566150        1.0027106       0.99944502        1.0016117       0.99787395        1.0013738       0.99982618        1.0014876
  12245.713       0.99238750        1.0031563        1.0033378        1.0077390       0.99925911        1.0040611        1.0008349        1.0023783        1.0036554       0.99962546        1.0046620        1.0015988        1.0030867        1.0016218        1.0022218        1.0021317        1.0014713
  12246.766       0.99289064        1.0023157        1.0011844        1.0035847       0.99999117        1.0053291        1.0010064        1.0017531        1.0010881       0.99998552        1.0048438        1.0015971        1.0005777        1.0022138        1.0020489        1.0073852        1.0039793
  12247.845       0.99265560        1.0006632        1.0024419        1.0025031        1.0021451        1.0005276       0.99781827        1.0056601       0.99993661       0.99879412        1.0024046       0.99853611       0.99832278       0.99888972        1.0033410        1.0017414        1.0031256
  12248.930       0.99356040        1.0024391        1.0083155        1.0042836        1.0006064       0.99999015        1.0012286        1.0057986       0.99942996        1.0015961        1.0054238       0.99980398       0.99677993        1.0012585        1.0009648        1.0012717        1.0058359
  12249.996       0.99315808        1.0013224        1.0038586        1.0016965        1.0010504        1.0024850        1.0038429        1.0022031        1.0022312        1.0019896        1.0025317        1.0018180       0.99994065        1.0029670        1.0010024        1.0018880        1.0079065
  12251.056       0.99159182        1.0020200       0.99910216       0.99982664        1.0046366        1.0004867        1.0026866        1.0025034        1.0041627        1.0019852        1.0040328        1.0028712        1.0025059        1.0035170        1.0030078        1.0038651        1.0040013
  12252.122       0.99252619        1.0034653        1.0013660        1.0010082        1.0038494        1.0016860        1.0014995        1.0044503        1.0050842        1.0019302        1.0035184        1.0019362        1.0022300        1.0007287        1.0025431        1.0026490        1.0011356
  12253.195       0.99240413        1.0067452        1.0022014        1.0007723        1.0004706        1.0052107        1.0004942        1.0073695        1.0025118        1.0011928        1.0047799       0.99917693       0.99948836       0.99982319        1.0032386        1.0009150        1.0019481
  12254.275       0.99143293        1.0017621        1.0014654        1.0025643       0.99984939        1.0062027        1.0009684        1.0069893       0.99631352        1.0058115        1.0042224        1.0021019        1.0030560       0.99952252        1.0008471        1.0029144        1.0009144
  12255.335       0.99094711       0.99972037       0.99986247        1.0036149        1.0026307        1.0045125        1.0037109        1.0051845       0.99646848        1.0031053        1.0013566        1.0045715        1.0026502       0.99672792       0.99768859        1.0030285       0.99970556
  12256.409       0.99139702        1.0009603       0.99964253        1.0008773        1.0003427        1.0000818        1.0047334        1.0030416       0.99981323        1.0021517        1.0042784        1.0025167        1.0015375       0.99827396       0.99923688        1.0019518        1.0001429
  12257.489       0.99125678        1.0013503       0.99901591       0.99894306        1.0015324       0.99576921        1.0041451        1.0052209        1.0014186        1.0028232        1.0039374        1.0028083        1.0010052       0.99801277        1.0028257        1.0035448        1.0012120
  12258.570       0.99092246       0.99823937        1.0004332       0.99670073        1.0026659       0.99676882        1.0071168        1.0053535        1.0000307        1.0008266        1.0016262        1.0052474        1.0011193       0.99879712        1.0036865        1.0052630       0.99998706
  12259.645       0.99142696       0.99817664        1.0008004       0.99679605        1.0017266       0.99830138        1.0053601        1.0030964        1.0021152        1.0045624        1.0014635        1.0029173        1.0018894       0.99976360        1.0034759        1.0052650       0.99803644
  12260.718       0.99106886        1.0023935       0.99970291       0.99566041        1.0025697       0.99908917        1.0034499        1.0030949        1.0011207        1.0042662        1.0016394        1.0013498        1.0023543        1.0014916       0.99993483        1.0027154       0.99861317
  12261.800       0.99136654        1.0028278       0.99736751        1.0003619        1.0010654       0.99817609        1.0026875        1.0047030       0.99975148        1.0012697        1.0005905        1.0012720        1.0037169        1.0045813       0.99644255        1.0006438        1.0014738
  12262.868       0.99046279       0.99867447       0.99681780        1.0007754       0.99881746        1.0004922        1.0041650        1.0049497        1.0038527       0.99939117       0.99761064        1.0002050        1.0016414        1.0048862       0.99759941        1.0006769        1.0001987
  12263.943       0.99186669       0.99872486        1.0001516        1.0001553       0.99995389        1.0011945        1.0050828        1.0021128        1.0054227        1.0018629       0.99955630        1.0015782        1.0022397        1.0046371       0.99883528        1.0027655        1.0004639
  12265.005       0.99188126        1.0015239        1.0029716        1.0018434        1.0022215       0.99925934        1.0038387        1.0006973        1.0022629        1.0032310        1.0020281        1.0029657        1.0042938        1.0043087        1.0037285        1.0040629        1.0022935
  12266.081       0.99091076        1.0010745        1.0025135        1.0001140        1.0033535       0.99950315       0.99972952        1.0003276        1.0000438        1.0022490        1.0010711        1.0066790        1.0035397        1.0026095        1.0062103        1.0027104        1.0046137
  12267.162       0.99199602        1.0035392        1.0018495       0.99836130        1.0015645       0.99987247       0.99664789        1.0019720        1.0017358        1.0013645        1.0026743        1.0046906        1.0033894        1.0024530        1.0040327       0.99928233        1.0052554
  12268.232       0.99248757        1.0053158        1.0027083       0.99693896        1.0005435        1.0012453        1.0010693        1.0038555        1.0042025        1.0023833        1.0048281       0.99996952       0.99882677        1.0010450        1.0026189       0.99694972        1.0046163
  12269.295       0.99302951        1.0059540        1.0052089       0.99646808        1.0027502       0.99963338        1.0046070        1.0014285       0.99889057        1.0011798        1.0037738        1.0004190       0.99773296       0.99809949        1.0005002        1.0006748        1.0034701
  12270.358       0.99305670        1.0053166        1.0069149       0.99680181        1.0034991        1.0006897        1.0031963        1.0013909       0.99643181        1.0018526        1.0014268        1.0015411        1.0004272       0.99889237        1.0005165        1.0014324       0.99942964
  12271.421       0.99268843       0.99932345        1.0052521        1.0013140       0.99974471        1.0024794        1.0029256       0.99932197       0.99714795        1.0051355       0.99886054        1.0000289        1.0028685        1.0001719        1.0009600       0.99765361       0.99857170
  12272.497       0.99391590       0.99766082        1.0006345        1.0004516        1.0054365        1.0009325        1.0043813       0.99866683       0.99676109        1.0010733        1.0003808       0.99975114       0.99908307       0.99899008        1.0002999       0.99890976        1.0027423
  12273.555       0.99440057        1.0034941       0.99899679       0.99994367        1.0035331       0.99833617        1.0055668        1.0026210       0.99736068        1.0021692        1.0012668        1.0004481       0.99693370       0.99937941       0.99622226       0.99885666        1.0024883
  12274.611       0.99404026        1.0041482       0.99955764        1.0021844       0.99649635       0.99995007        1.0050385        1.0014514       0.99995454        1.0040647        1.0008611       0.99820780       0.99925289       0.99877968       0.99478236       0.99852093        1.0013223
  12275.676       0.99365831        1.0015825        1.0007952        1.0021976       0.99874276       0.99713981        1.0020973       0.99699691        1.0019659        1.0016678        1.0015537       0.99849355       0.99797037       0.99857731       0.99640147        1.0013337       0.99838169
  12276.747       0.99538282        1.0028276       0.99986810        1.0024198       0.99923111       0.99761307        1.0001733       0.99896103        1.0028410        1.0002667        1.0023171       0.99789624       0.99783626        1.0012420       0.99674851       0.99987297       0.99766090
  12277.823       0.99527075        1.0014229        1.0005847        1.0023405        1.0014963        1.0037959        1.0008404        1.0009021        1.0023088       0.99904782        1.0055783        1.0001308       0.99837443        1.0002653       0.99884579        1.0018036       0.99772935
  12278.908       0.99659476       0.99757907        1.0023860        1.0028875        1.0003840        1.0010853       0.99965956       0.99897656        1.0000077       0.99978150        1.0065591       0.99985796       0.99780466       0.99841714        1.0007766        1.0048887       0.99616860
  12279.986       0.99628516        1.0016262        1.0023662        1.0046102        1.0002076        1.0012550        1.0006016       0.99642666       0.99881692       0.99966726        1.0030628        1.0013890        1.0002436       0.99998614       0.99741247        1.0029820       0.99644634
  12281.064       0.99761362        1.0047234        1.0000718        1.0045584        1.0005609        1.0033646       0.99843300       0.99770199       0.99819250       0.99802592       0.99884467        1.0003110        1.0018254        1.0002016       0.99541877        1.0035952       0.99197835
  12282.143       0.99810580        1.0043464        1.0006875       0.99974268       0.99805773        1.0042427       0.99998236        1.0000279       0.99817771       0.99458275       0.99980755       0.99813970        1.0029114        1.0007147       0.99727345        1.0032600       0.99565862
  12283.234       0.99880942        1.0037704        1.0016685        1.0026241       0.99827730        1.0041331        1.0015903       0.99717394        1.0021084       0.99829335       0.99873145       0.99416791        1.0033851        1.0029046       0.99994512        1.0023751        1.0000144
  12284.312       0.99919752        1.0011341       0.99972765        1.0026643       0.99823620        1.0066407        1.0011441       0.99994806        1.0020938        1.0062027       0.99828564       0.99726685        1.0006704        1.0003699       0.99792358        1.0013912        1.0012014
  12285.404        1.0001681        1.0012756        1.0005703       0.99849870       0.99933648        1.0071156       0.99507138       0.99759339       0.99993979        1.0059014        1.0020473       0.99522940        1.0005197        1.0005059       0.99837278        1.0010540       0.99718074
  12286.484        1.0007087        1.0044313        1.0013011        1.0019372       0.99743045        1.0033303       0.99818268       0.99874451        1.0008567        1.0065950        1.0010714       0.99669169       0.99759844        1.0007132       0.99807074        1.0019713       0.99801671
  12287.550        1.0009242        1.0034775        1.0024895        1.0047799        1.0026253        1.0018895        1.0035419        1.0006627       0.99978326        1.0029549       0.99956938        1.0003358       0.99934187        1.0037839       0.99737284        1.0041339        1.0027442
  12288.629        1.0020101        1.0012599        1.0016568       0.99834765       0.99712861       0.99834716        1.0014912        1.0029966       0.99680211       0.99965357        1.0038036        1.0015427       0.99976647        1.0031892       0.99808815        1.0006238        1.0032818
  12289.708        1.0020019        1.0033303        1.0015535       0.99754346       0.99535215        1.0041566        1.0016467        1.0013866       0.99876532       0.99897762        1.0055242       0.99855574       0.99662208       0.99977260        1.0004520       0.99807794        1.0004323
  12290.789        1.0025667        1.0033952        1.0039066       0.99520052       0.99959645        1.0037336        1.0024025       0.99732716        1.0033714       0.99885542        1.0029320       0.99949114        1.0013282       0.99941958       0.99675316       0.99600969        1.0020896
  12291.855        1.0033501        1.0022487        1.0057450       0.99496862        1.0041938        1.0039914       0.99891967        1.0008359        1.0007085        1.0027390       0.99960668       0.99637031        1.0007652       0.99885085       0.99357917       0.99589355       0.99470202
  12292.935        1.0036604        1.0005373        1.0027893       0.99756225        1.0012020        1.0026989       0.99778024       0.99909989       0.99953693        1.0005508       0.99877272       0.99608047       0.99642810       0.99903567       0.99568098       0.99757628       0.99932795
  12294.003        1.0049184       0.99726294        1.0048888        1.0012986        1.0013601        1.0004120       0.99941349       0.99990865        1.0018732       0.99996163       0.99684204       0.99985019        1.0038780        1.0006438       0.99867046       0.99966647        1.0014535
  12295.083        1.0045059       0.99517106        1.0020616        1.0014511       0.99982545        1.0055962        1.0025602        1.0033750       0.99655393       0.99520894       0.99896067        1.0012536       0.99681191       0.99806700        1.0013738       0.99736176       0.99656486
  12296.164        1.0051556        1.0026386       0.99999778       0.99855363       0.99757704        1.0005654       0.99894372       0.99807202       0.99803359        1.0022239        1.0015673       0.99934557       0.99756530       0.99686277        1.0010144       0.99719225        1.0002774
  12297.245        1.0056935       0.99977979       0.99728026        1.0032225       0.99785740        1.0003104       0.99883353       0.99869834       0.99491926        1.0010995       0.99741689        1.0013701       0.99810797        1.0018969       0.99563163        1.0018357       0.99693448
  12298.319        1.0062707       0.99895288       0.99832745        1.0015402        1.0006120        1.0016055       0.99792717       0.99819523        1.0001607        1.0019092       0.99847801       0.99974979        1.0021880        1.0032274       0.99834440       0.99864112        1.0000022
  12299.387        1.0061384       0.99742190        1.0016820       0.99897700        1.0028477       0.99835055        1.0028931        1.0014779        1.0024389       0.99729929        1.0018997        1.0027028       0.99825717       0.99888857        1.0018640       0.99849500       0.99739996
  12300.462        1.0069305       0.99813940        1.0038868        1.0015649        1.0028547        1.0009868        1.0049054        1.0050777       0.99479259       0.99241049        1.0001156       0.99994739        1.0059060        1.0016939       0.99779243       0.99800616       0.99772603
  12301.563        1.0069016       0.99826920        1.0040426        1.0000857        1.0025879        1.0001196        1.0013133       0.99526860       0.99635616       0.99909201        1.0019810       0.99940088        1.0038192        1.0024104       0.99879250        1.0015495       0.99720008
  12302.659        1.0074145       0.99992581        1.0020895        1.0002998        1.0006883       0.99979667       0.99520715        1.0041280        1.0005518        1.0040087        1.0004231       0.99396667        1.0026878        1.0027012       0.99777129       0.99573104       0.99485386
  12303.747        1.0078618        1.0004742        1.0016988       0.99981481        1.0007374        1.0005499       0.99667334        1.0004312       0.99607951       0.99964022        1.0020132        1.0008138       0.99906752        1.0032115       0.99583516       0.99704113       0.99926804
  12304.816        1.0073493       0.99427650        1.0028424        1.0005712       0.99980274       0.99957483       0.99752952       0.99852452        1.0041730        1.0014066        1.0112356        1.0014796        1.0019616        1.0062738       0.99998263       0.99929999       0.99964295
  12305.899        1.0077737        1.0021301       0.99648876        1.0029530        1.0000788       0.99694617        1.0002427        1.0030998        1.0011263       0.99891286        1.0050830        1.0020789       0.99340585       0.99653714       0.99904400       0.99982031        1.0010760
  12306.975        1.0082445        1.0006756       0.99938784        1.0009590        1.0028347        1.0011818        1.0059176       0.99614917       0.99728729        1.0022486        1.0032557        1.0026014        1.0037451        1.0015566       0.99960428       0.99900862        1.0022854
  12308.051        1.0080989       0.99738616       0.99688524       0.99731076       0.99425172        1.0022494        1.0056702        1.0010585       0.99415707        1.0010528       0.99737325        1.0011320        1.0008612        1.0012749       0.99910324        1.0057470        1.0006770
  12309.128        1.0084326       0.99672509        1.0018649       0.99797438        1.0006043        1.0035127        1.0009141       0.99844225       0.99606029        1.0002351        1.0013497       0.99602847        1.0020587        1.0069814        1.0023987       0.99386650       0.99232815
  12310.191        1.0086471       0.99830755        1.0007389       0.99755979        1.0027356       0.99770304        1.0031761        1.0008517        1.0000243       0.99862163        1.0019561        1.0014826       0.99953075       0.99921381       0.99767814       0.99770609       0.99430858
  12311.261        1.0087512        1.0004525        1.0005528        1.0006315       0.99645866        1.0034802       0.99820576        1.0010668       0.99657511       0.99597651        1.0037119        1.0019885       0.99671836       0.99692335        1.0016236       0.99789565       0.99696266
  12312.332        1.0083316       0.99817361        1.0001394        1.0013020        1.0021059       0.99937054        1.0007186       0.99779419        1.0011553       0.99678357        1.0037237       0.99978653       0.99561611       0.99490259       0.99816037        1.0022612        1.0003023
  12313.396        1.0084085       0.99437745        1.0019926       0.99929992        1.0056321        1.0011115       0.99608459       0.99805836       0.99856218        1.0026828        1.0008519        1.0014327       0.99888337       0.99895771       0.99890833        1.0048740        1.0027879
  12314.473        1.0085060       0.99594356       0.99779021        1.0032661        1.0078548        1.0026153        1.0027433        1.0029615        1.0004836       0.99912749       0.99237224       0.99937804       0.99688747        1.0072552       0.99861279       0.99794237       0.99974276
  12315.544        1.0086629        1.0006992       0.99979217        1.0049200        1.0019825       0.99956766       0.99872465        1.0011012       0.99564263        1.0002156       0.99803750       0.99366113        1.0022989        1.0019870       0.99502488       0.99883323       0.99759204
  12316.615        1.0089316        1.0023128        1.0011977        1.0027477        1.0023432       0.99882900       0.99827592       0.99611351       0.99386174       0.99665390       0.99654223       0.99706730       0.99574096        1.0013837       0.99768574       0.99699817       0.99989281
  12317.687        1.0084904       0.99900056        1.0011481        1.0029536        1.0015964       0.99883573       0.99917542        1.0028767       0.99804193       0.99656818       0.99554494       0.99715132        1.0038224        1.0032614        1.0014036       0.99949042        1.0025496
  12318.758        1.0081154        1.0021812        1.0032506        1.0003722        1.0052312       0.99839417        1.0010754        1.0040475       0.99567086       0.99774234       0.99942801       0.99851315       0.99958142        1.0057289       0.99928844        1.0070930       0.99652055
  12319.843        1.0081115       0.99904604        1.0008895       0.99690499        1.0046852        1.0019289        1.0013603        1.0011942       0.99411980        1.0025479       0.99802991        1.0027738       0.99718471       0.99914336        1.0019932        1.0021577        1.0001905
  12320.902        1.0073247       0.99791761        1.0056769       0.99858515       0.99840335        1.0023396       0.99773027        1.0030427       0.99850424       0.99982518        1.0007258        1.0039149        1.0052377       0.99888813        1.0066597        1.0016321       0.99955666
  12321.960        1.0069272        1.0005532       0.99358716        1.0002122        1.0026252        1.0030499       0.99718856        1.0028375       0.99859963       0.99829000        1.0038087        1.0045616        1.0045639        1.0000530       0.99927478       0.99487315        1.0048208
  12323.020        1.0073089        1.0033979       0.99716847        1.0001915        1.0007920       0.99961598        1.0034069        1.0050696       0.99736871       0.99606836       0.99861572        1.0029490        1.0013526        1.0001539        1.0044038       0.99671633       0.99982724
  12324.105        1.0069940        1.0036531        1.0008874       0.99675478        1.0031889       0.99492854       0.99829769        1.0016751       0.99645669       0.99480919       0.99291638       0.99692079       0.99803765       0.99728394        1.0060169       0.99862017        1.0029700
  12325.191        1.0069190       0.99804103       0.99959092        1.0017643        1.0030882        1.0041265        1.0032428       0.99785541       0.99844071       0.99856509        1.0013565        1.0014085        1.0030758        1.0007050        1.0038267       0.99822432        1.0052994
  12326.264        1.0064242       0.99680751       0.99544948        1.0011041       0.99974646       0.99984032       0.99583647       0.99933316        1.0009079       0.99770520        1.0005057       0.99927087        1.0015743       0.99732532        1.0030407        1.0044147        1.0045726
  12327.324        1.0064900        1.0016416       0.99965840        1.0008952       0.99485976       0.99945293       0.99899718        1.0007933        1.0020762       0.99461766       0.99526743        1.0022073       0.99819268       0.99544093        1.0012859       0.99886216        1.0021857
  12328.390        1.0058003        1.0015228        1.0002196       0.99788135       0.99872145        1.0013279       0.99903697       0.99593728        1.0031545       0.99682163       0.99787133        1.0046161       0.99749345       0.99689844       0.99925673       0.99951743        1.0027531
  12329.471        1.0058232        1.0008359        1.0027400       0.99679416       0.99308088        1.0007350        1.0019304       0.99882398       0.99988763        1.0016704       0.99636859        1.0007578        1.0001616        1.0005174       0.99971609        1.0063360        1.0025316
  12330.564        1.0052470        1.0000684       0.99879065       0.99601025        1.0013845       0.99606166       0.99807853       0.99966175        1.0030825        1.0025759       0.99204588       0.99793659       0.99637713        1.0036430       0.99982994       0.99567376       0.99816222
  12331.645        1.0053318       0.99752945       0.99474478       0.99964667       0.99656694        1.0008933        1.0023051       0.99725116        1.0005670       0.99587347        1.0003848        1.0050742       0.99730148       0.99608067        1.0005564        1.0037154       0.99898027
  12332.719        1.0043894        1.0005189       0.99458650        1.0003026        1.0010631        1.0020632        1.0031478       0.99821506       0.99364604        1.0006760        1.0009333       0.99828992       0.99923010        1.0000622       0.99771853       0.99768354        1.0015583
  12333.793        1.0037363       0.99518102       0.99528018        1.0023102        1.0000404        1.0016393        1.0022439       0.99735907       0.99664863       0.99760192        1.0007115       0.99621605       0.99596135       0.99758089       0.99661966        1.0013823       0.99891642
  12334.867        1.0038489       0.99890532       0.99424670        1.0019467        1.0012902       0.99848626        1.0030409       0.99442109       0.99881230        1.0014221        1.0062281       0.99919825        1.0000068        1.0023443       0.99975814       0.99634579        1.0014338
  12335.955        1.0034144       0.99201515       0.99799684        1.0007814        1.0029533        1.0039860       0.99807868       0.99860710        1.0009304       0.99660431        1.0026468        1.0010798        1.0004651       0.99955877       0.99819017        1.0013304       0.99817633
  12337.043        1.0033618       0.99795700       0.99597211        1.0007686       0.99678785       0.99960907        1.0030420       0.99784654        1.0010208       0.99922325       0.99921448        1.0004786        1.0005760        1.0010688        1.0041078       0.99647159       0.99781433
  12338.118        1.0025234       0.99685129       0.99745230        1.0007176        1.0009366        1.0008796        1.0023895       0.99890349       0.99841815       0.99612102       0.99674569        1.0014225        1.0004538        1.0007725        1.0065793       0.99603150       0.99591970
  12339.187        1.0020310       0.99746165       0.99953992       0.99832653        1.0015070       0.99978264        1.0015591       0.99617220       0.99901528       0.99714261        1.0017955        1.0025735       0.99724474       0.99730053        1.0024000       0.99555331       0.99694936
  12340.255        1.0021038       0.99633714       0.99949165       0.99586706        1.0032730        1.0010726        1.0005342       0.99897669        1.0008600        1.0000710       0.99972630       0.99948998       0.99706011        1.0002348        1.0047873        1.0010067        1.0002972
  12341.344        1.0021281       0.99502504       0.99893819       0.99884134       0.99809527        1.0038200        1.0012032        1.0016432        1.0011654        1.0005870       0.99543768        1.0019725       0.99753048        1.0011553        1.0015850        1.0013426       0.99938254
  12342.426        1.0029279       0.99569969        1.0005772        1.0018767       0.99823623        1.0049519        1.0024310        1.0022293        1.0012351       0.99950902       0.99497220       0.99764657        1.0004245        1.0001034        1.0017228       0.99341653        1.0003371
  12343.509        1.0023175       0.99697922       0.99883058       0.99901197        1.0024585        1.0020431        1.0039749       0.99786015        1.0045851       0.99822177       0.99758943        1.0024912       0.99861870       0.99986479        1.0042736       0.99712288        1.0009772
  12344.578        1.0021745       0.99871057        1.0002219       0.99834577        1.0029606        1.0015320        1.0038349       0.99860420        1.0024064       0.99521248       0.99310675       0.99882751       0.99973600        1.0010199        1.0041563        1.0029295        1.0025241
  12345.654        1.0028303       0.99539110        1.0009307        1.0044040        1.0017668        1.0023049        1.0000988       0.99914517        1.0006463       0.99974417       0.99418471       0.99842090       0.99990711        1.0012692        1.0008408        1.0002175       0.99760586
  12346.738        1.0021270       0.99311350       0.99822866        1.0025255        1.0039148        1.0033170       0.99532992        1.0018634        1.0010910        1.0000232       0.99886276       0.99744060        1.0009061        1.0016116       0.99897442        1.0001908       0.99688927
  12347.821        1.0023634       0.99908732       0.99945899        1.0006546        1.0044828        1.0037055       0.99776112        1.0042676        1.0020860       0.99650846        1.0030690        1.0001385        1.0025520       0.99757590        1.0001368       0.99984144       0.99999389
  12348.918        1.0010988        1.0016117       0.99822691       0.99966990        1.0004357       0.99757626       0.99779215       0.99831898        1.0006432        1.0003236        1.0018398        1.0001989        1.0030746       0.99944771        1.0000907       0.99907981        1.0012962
  12350.008        1.0020549       0.99954594       0.99825775       0.99511082       0.99916006       0.99395001       0.99878620       0.99733131       0.99967924        1.0014399       0.99915285       0.99871140        1.0030630        1.0017268        1.0001766       0.99885147       0.99645678
  12351.079        1.0026247       0.99944978        1.0002381       0.99564433        1.0001251       0.99254909       0.99760940       0.99913782        1.0016120        1.0029066       0.99916512       0.99686438       0.99929855        1.0003240        1.0022463       0.99937320       0.99399601
  12352.156        1.0014141       0.99921431       0.99880367       0.99380210        1.0002414       0.99326216       0.99620356       0.99812894        1.0010935       0.99956924       0.99835802       0.99836450       0.99751842       0.99813725       0.99889866       0.99992457       0.99733017
  12353.233        1.0015298       0.99689854       0.99625259       0.99528355       0.99840692       0.99656209       0.99767886       0.99912194        1.0029601       0.99797682        1.0006360       0.99726435       0.99951902        1.0001404        1.0009475        1.0018942       0.99809814
  12354.319        1.0031474       0.99755394       0.99878543       0.99731604       0.99602524       0.99724243       0.99840886       0.99923976        1.0054004        1.0001887        1.0015679       0.99655959       0.99671120        1.0002581       0.99898357        1.0009369       0.99598130
  12355.396        1.0023350       0.99695265       0.99876715       0.99770233       0.99948506       0.99964114        1.0009566       0.99750721        1.0022752        1.0042168        1.0018357       0.99905845       0.99751149       0.99641273       0.99797049       0.99753125       0.99620008
  12356.467        1.0024103       0.99633986       0.99870054       0.99736900        1.0003823        1.0008503        1.0007615       0.99713508       0.99876845        1.0039618        1.0001180        1.0033380        1.0004078       0.99888114        1.0015019       0.99746517       0.99591664
  12357.533        1.0022720       0.99550802        1.0018520       0.99685588       0.99842719        1.0009944       0.99890477       0.99575517        1.0002351       0.99912529       0.99725991        1.0042476        1.0041389        1.0022363        1.0029415       0.99738188       0.99784227
  12358.604        1.0028934       0.99649903        1.0001988       0.99913928       0.99849174       0.99868200       0.99748621       0.99729852       0.99997203        1.0020863       0.99899731        1.0048421        1.0057400        1.0041963        1.0034686       0.99663361       0.99870115
  12359.690        1.0031567       0.99715752       0.99930040       0.99967533       0.99798555       0.99784560       0.99725569       0.99666430        1.0002941        1.0048736       0.99637139        1.0055917       0.99784075        1.0020902        1.0027086       0.99730146        1.0003512
  12360.763        1.0031064       0.99790529       0.99896307       0.99745649       0.99839485       0.99736240       0.99871707       0.99461559        1.0011440        1.0010625       0.99632701        1.0017134       0.99706483       0.99814065       0.99854739       0.99537153        1.0005552
  12361.841        1.0035136       0.99856297       0.99545018       0.99817475       0.99681463       0.99547721       0.99771350       0.99545181        1.0001578       0.99628049       0.99843649        1.0000435       0.99847052       0.99398788       0.99798179       0.99561260       0.99820460
  12362.907        1.0025754       0.99887168       0.99504834       0.99876261       0.99889646       0.99476720       0.99849433       0.99897392        1.0010549       0.99673875       0.99818681       0.99702716       0.99675353       0.99646268       0.99940644       0.99609978       0.99967261
  12363.987        1.0032442       0.99801635       0.99627315       0.99559039       0.99772123       0.99627395        1.0005634       0.99822483        1.0020405       0.99691589       0.99787519       0.99526562       0.99611165       0.99914980       0.99833707       0.99432502       0.99787949
  12365.073        1.0034471       0.99465166       0.99904870       0.99109943       0.99594266        1.0004734       0.99850451       0.99617539        1.0012846       0.99615026       0.99696617       0.99545684       0.99708158       0.99838392       0.99804746       0.99592942       0.99887467
  12366.147        1.0034001       0.99301801        1.0007818       0.99368850       0.99679156        1.0038172       0.99749549       0.99718799        1.0012774       0.99571365       0.99802790       0.99554777       0.99419964       0.99831195       0.99837508       0.99641671        1.0001996
  12367.220        1.0040057       0.99754458        1.0003460       0.99700503       0.99998400        1.0013125       0.99910495       0.99827720       0.99786033       0.99911848        1.0006361       0.99744040       0.99529703       0.99828699       0.99643646       0.99751906       0.99709665
  12368.294        1.0027266        1.0006149       0.99851532       0.99894566        1.0016640       0.99757132       0.99668266       0.99876019        1.0008377        1.0036641       0.99885643        1.0007835       0.99646379       0.99815614       0.99835750       0.99867213       0.99963727
  12369.374        1.0035743        1.0011230       0.99987749       0.99581710        1.0005924        1.0003266       0.99732456        1.0004258        1.0050096        1.0035707       0.99882317        1.0026176       0.99690997        1.0001163        1.0006541       0.99955820        1.0005674
  12370.468        1.0035776        1.0019058        1.0022538       0.99689928       0.99988781       0.99842297       0.99885183        1.0006783        1.0047528        1.0017178        1.0000760        1.0017825       0.99713926        1.0003453       0.99984638       0.99800912       0.99995856
  12371.562        1.0036593       0.99960913        1.0017320       0.99756968       0.99373132       0.99901953        1.0027661        1.0020955        1.0010003        1.0002330       0.99946354       0.99798903       0.99756475       0.99821479       0.99912079        1.0020089       0.99987573
  12372.643        1.0029312       0.99977961        1.0017327       0.99658984       0.99417698       0.99975631        1.0012133        1.0004028       0.99989266        1.0022566        1.0019903       0.99534417       0.99851180        1.0006639       0.99881345       0.99988285       0.99555241
  12373.725        1.0034882        1.0013074       0.99880516       0.99993799       0.99740180       0.99981836       0.99883684       0.99642397        1.0032355        1.0019897       0.99905059       0.99502099       0.99818838        1.0011809        1.0002363        1.0005826       0.99640578
  12374.813        1.0035973        1.0004832        1.0002136        1.0014062       0.99563598       0.99829075       0.99903557       0.99592022        1.0016706       0.99757706       0.99792053       0.99850952       0.99839346       0.99800815        1.0003013        1.0030475       0.99920299
  12375.908        1.0029552        1.0012367       0.99943961        1.0000807       0.99435495       0.99731124       0.99565466       0.99155183       0.99979413       0.99507484       0.99678057        1.0023549       0.99641118       0.99695284       0.99870326        1.0014413       0.99576632
  12377.003        1.0047921        1.0004435       0.99993102       0.99633856       0.99462422       0.99952996       0.99669065       0.99363378        1.0014407       0.99800864       0.99588321       0.99964329       0.99740881       0.99894960       0.99813649        1.0015259       0.99331194
  12378.085        1.0037868       0.99937658        1.0018636       0.99651398       0.99760867       0.99745600       0.99865838       0.99750662        1.0033235       0.99762162       0.99656012       0.99647801       0.99815411        1.0005660       0.99876585        1.0025993       0.99821985
  12379.168        1.0040140        1.0015637       0.99974352       0.99949529       0.99787951       0.99962942       0.99938920       0.99716497        1.0012173       0.99903513       0.99811311       0.99295571       0.99800265        1.0019908       0.99623545        1.0027919        1.0019498
  12380.257        1.0045230        1.0047303       0.99847534       0.99958208       0.99777173        1.0025287       0.99656286       0.99923880       0.99963650        1.0027562        1.0018573       0.99315419        1.0021863       0.99756922       0.99880318       0.99772245        1.0002340
  12381.352        1.0043857        1.0039167        1.0012835       0.99875970       0.99604764       0.99864965       0.99759532        1.0000502        1.0021687       0.99912672        1.0032620       0.99941113        1.0000656       0.99690856        1.0003355       0.99414537       0.99858305
  12382.448        1.0041135        1.0001276        1.0021830        1.0040115        1.0015932       0.99367345        1.0009383       0.99844633       0.99915358       0.99816130        1.0001960       0.99762967       0.99975714       0.99557907        1.0004361       0.99925517       0.99846447
  12383.545        1.0042809       0.99889942        1.0014383        1.0048292        1.0017816       0.99371549       0.99710809        1.0013938       0.99858476       0.99904225        1.0017312       0.99798267        1.0009227       0.99339542       0.99671993        1.0033523       0.99794431
  12384.628        1.0048692       0.99722800        1.0009997        1.0047546        1.0008865        1.0006039       0.99803510        1.0014990       0.99828647        1.0015693        1.0024685       0.99958606       0.99572781       0.99794975       0.99832553        1.0013774       0.99852641
  12385.718        1.0041421        1.0041966       0.99664176        1.0057756       0.99742670       0.99800826       0.99796383        1.0026384        1.0005793        1.0005651       0.99964463       0.99773153       0.99960220       0.99399228       0.99606051       0.99980741        1.0002849
  12386.795        1.0056881        1.0039243       0.99557486        1.0026492       0.99798289       0.99368453       0.99702202        1.0010293        1.0030039       0.99677772        1.0000272       0.99916755        1.0016640       0.99480542       0.99715499        1.0003251        1.0041247
  12387.872        1.0061840       0.99877202       0.99977641       0.99850174       0.99728548       0.99817134       0.99609603        1.0017578       0.99950122        1.0009934       0.99610897       0.99960550        1.0003355       0.99401331       0.99274101       0.99646053       0.99846144
  12388.963        1.0054337       0.99947096       0.99928041       0.99981121        1.0013869       0.99821496       0.99857707       0.99961183       0.99365252        1.0027075        1.0000229       0.99926354       0.99713474       0.99948924       0.99487498       0.99880823       0.99592912
  12390.054        1.0058753        1.0002098       0.99807913       0.99875979       0.99862748       0.99760008       0.99680163        1.0001787       0.99681777        1.0013074        1.0021265        1.0008530        1.0006785       0.99909612        1.0006419       0.99897310        1.0014911
  12391.131        1.0061106        1.0008375       0.99961723        1.0011630       0.99717511        1.0011476       0.99819356        1.0029367        1.0039754       0.99943857        1.0034471        1.0008307       0.99982416       0.99468906        1.0011013       0.99758393       0.99885079
  12392.216        1.0054011       0.99952750       0.99812849        1.0012626       0.99814763        1.0038153        1.0034959       0.99653879        1.0039826        1.0001016        1.0037302        1.0005682       0.99966157       0.99473394        1.0008591        1.0000409        1.0047059
  12393.320        1.0053834        1.0007970       0.99791388        1.0005529        1.0002554        1.0032970        1.0053929        1.0017720        1.0015519       0.99862824       0.99876091       0.99956665        1.0022127       0.99565119        1.0011617        1.0016143       0.99673165
  12394.439        1.0069918        1.0036346        1.0010753        1.0046904        1.0019816        1.0021683        1.0017233        1.0060874       0.99933564        1.0054894       0.99793990       0.99886620        1.0011301       0.99553569       0.99655115        1.0002522       0.99700257
  12395.524        1.0068569       0.99818694       0.99980162       0.99939759       0.99904232        1.0046785        1.0018614        1.0066526       0.99938133        1.0011820       0.99840925       0.99947077       0.99769454       0.99915932       0.99435301       0.99754377        1.0008203
  12396.609        1.0068856       0.99882596       0.99944672       0.99981084       0.99825656        1.0009197       0.99862409        1.0021621       0.99852398        1.0008092       0.99491311        1.0009600       0.99644048       0.99646939        1.0021701       0.99861267       0.99717944
  12397.695        1.0068617       0.99620521       0.99570093        1.0005669       0.99908110       0.99626646        1.0014022        1.0012618       0.99915167       0.99880322        1.0023247        1.0073819       0.99759601       0.99979463       0.99957074       0.99595948       0.99548177
  12398.793        1.0068453       0.99719254       0.99612977        1.0035199        1.0016903       0.99512735        1.0015541        1.0029511       0.99723963        1.0035644        1.0007023        1.0050036       0.99800371       0.99569522       0.99770752       0.99833481        1.0002410
  12399.893        1.0082796        1.0008947        1.0011460        1.0028587        1.0006087       0.99742989       0.99698587        1.0050073        1.0001962        1.0012290        1.0020234       0.99612839       0.99551794       0.99453647       0.99903362        1.0003671       0.99751035
  12400.986        1.0059211        1.0000050       0.99936513        1.0027233       0.99944508        1.0027750        1.0038982        1.0051842        1.0005307        1.0042141        1.0016498       0.99629060        1.0021165       0.99791328        1.0000092       0.99946861        1.0003548
  12402.072        1.0066983        1.0035383       0.99891792        1.0013007        1.0019232        1.0017998       0.99794335        1.0033859        1.0018667        1.0023430        1.0011568        1.0051387        1.0071507       0.99572956        1.0014684       0.99965337        1.0018206
  12403.152        1.0074492        1.0043819       0.99756817        1.0023402       0.99864360       0.99638049       0.99954575        1.0015969        1.0031209       0.99977924       0.99719935        1.0009985       0.99497733       0.99489270       0.99546396       0.99610009       0.99660556
  12404.239        1.0090292       0.99827698       0.99994562       0.99896418        1.0020375       0.99425067       0.99886548        1.0041001       0.99747137       0.99961490       0.99705756       0.99605379       0.99799646       0.99635967        1.0000560       0.99753135       0.99877742
  12405.345        1.0094359       0.99492608       0.99703565       0.99945712        1.0027352       0.99545666        1.0044045        1.0015340       0.99595209        1.0013158       0.99828610       0.99944794       0.99945167       0.99898105       0.99005971       0.99904595        1.0018694
  12406.439        1.0087545       0.99742061       0.99626465        1.0008803        1.0030422       0.99849576        1.0016648        1.0026731       0.99364990        1.0039884        1.0027907        1.0008571       0.99859482       0.99833460        1.0015681       0.99214117        1.0050070
  12407.539        1.0083380       0.99488962       0.99822056        1.0048521       0.99858708       0.99770726        1.0001513       0.99953809       0.99880051       0.99910882        1.0002800        1.0018954        1.0014826        1.0005836       0.99738223       0.99208249       0.99955490
  12408.641        1.0101879       0.99592297       0.99499469        1.0017737        1.0000533        1.0041192        1.0002583        1.0025902       0.99797348        1.0024203       0.99903496       0.99707225       0.99219958       0.99390626        1.0019402       0.99273116       0.99834609
  12409.741        1.0107717       0.99197923        1.0016479       0.99527847        1.0021118        1.0021851        1.0038105       0.99800910        1.0017057       0.99955063       0.99873395       0.99470595       0.99913128       0.99764627       0.99534758       0.99663924       0.99490768
  12410.843        1.0093683       0.99767021        1.0033650       0.99976846        1.0043298       0.99582401        1.0015527        1.0028287        1.0015212        1.0012016       0.99751787        1.0006637       0.99699932       0.99638537       0.99491285        1.0004977        1.0005672
  12411.958        1.0111013       0.99791640       0.99838809        1.0014847       0.99721553        1.0013058       0.99786319       0.99952749        1.0021516        1.0007227        1.0038823        1.0008959       0.99529367       0.99904912       0.99843352       0.99842635        1.0064144
  12413.079        1.0105783        1.0030233       0.99630531       0.99898834        1.0010369       0.99732016       0.99777484        1.0048131        1.0020617        1.0059144        1.0010698       0.99825956        1.0005692       0.99945221       0.99480768       0.99496142       0.99737871
  12414.175        1.0114235        1.0018145       0.99570004       0.99832160        1.0026672        1.0006356        1.0027040        1.0031856       0.99793363       0.99592241        1.0047585       0.99917842       0.99525645       0.99446126       0.99711456       0.99924374       0.99849340
  12415.277        1.0117910       0.99893426        1.0013771       0.99986596        1.0004153        1.0058967        1.0036546       0.99910517        1.0040858        1.0030056       0.99751146       0.99866276       0.99724172       0.99665484       0.99741447       0.99894741        1.0009254
  12416.366        1.0122896       0.99923185       0.99987277       0.99831201       0.99811198        1.0019878        1.0000227        1.0068298       0.99814692        1.0002075       0.99864925       0.99654093       0.99417220       0.99616196       0.99932129       0.99637030       0.99907762
  12417.481        1.0128346        1.0002463       0.99837777        1.0045423        1.0028041       0.99687633        1.0070070        1.0021701       0.99864257        1.0035743        1.0000918       0.99825993       0.99746096       0.99601460       0.99791232       0.99721434        1.0040491
  12418.584        1.0136111       0.99892345       0.99656812        1.0031932        1.0015491        1.0050242       0.99762855        1.0019266       0.99770342        1.0022433        1.0003333       0.99717957       0.99048728       0.99901583       0.99778935       0.99652281       0.99797441
  12419.687        1.0133401       0.99760063       0.99473492        1.0013609        1.0000941        1.0135544       0.98825008        1.0016830       0.99676428        1.0009123        1.0005749       0.99606985       0.98351359        1.0020171       0.99766637       0.99583129       0.99189968
  12420.790        1.0127441       0.99627782       0.99290171       0.99952859       0.99863917        1.0220846       0.97887162        1.0014395       0.99582514       0.99958135        1.0008164       0.99496012       0.97653991        1.0050183       0.99754340       0.99513976       0.98582494
