# Supplementary material for: In situ X-ray absorption spectroscopy data during formation of active Pt- and Pd-sites in functionalized UiO-67 metal-organic frameworks
Source: Data Brief. 2019 Jul 17;25:104280. doi: 10.1016/j.dib.2019.104280 (PMC6661504; doi:10.1016/j.dib.2019.104280)
Supplement: Supplementary file 1 [file mmc1.zip › 6_Pt_10H2_steady.mu]

# Experimental absorpton coeffitients at Pt L3-edge collected at BM01B@ESRF during the activation of UiO-67-Pt sample from room temperatures to 300 C in 10%H2/He.
# Column 1: Energy in eV
# Column 2: Reference Pt foil
# The columns 3 - 13 contain spectra collected at 300 C in 10%H2/He. The time in minutes the sample spent at 300 C is specified.
# Column  3:  0
# Column  4:  4
# Column  5:  8
# Column  6: 12
# Column  7: 16
# Column  8: 20
# Column  9: 37
# Column 10: 41
# Column 11: 45
# Column 12: 49
# Column 13: 53
#------------------------
  11348.339       0.32062815      -0.27164121      -0.27111554      -0.27149827      -0.27163735      -0.27171322      -0.27213139      -0.27195255      -0.27143738      -0.27200149      -0.27193915      -0.27141618
  11350.199       0.31816445      -0.27208412      -0.27212648      -0.27270719      -0.27241475      -0.27244838      -0.27245375      -0.27300053      -0.27238012      -0.27308795      -0.27277011      -0.27274940
  11352.020       0.31806259      -0.27320496      -0.27330200      -0.27360772      -0.27384229      -0.27363820      -0.27364921      -0.27396158      -0.27416034      -0.27351878      -0.27361011      -0.27313708
  11353.865       0.31696935      -0.27409106      -0.27398006      -0.27448392      -0.27404079      -0.27477672      -0.27429387      -0.27438327      -0.27464336      -0.27433487      -0.27430775      -0.27440761
  11355.664       0.31599298      -0.27473413      -0.27529309      -0.27549028      -0.27534948      -0.27534906      -0.27557816      -0.27545301      -0.27495202      -0.27522142      -0.27556872      -0.27537382
  11357.471       0.31515867      -0.27599084      -0.27632690      -0.27646279      -0.27648422      -0.27604852      -0.27583079      -0.27638753      -0.27676326      -0.27619014      -0.27582967      -0.27673701
  11359.271       0.31377473      -0.27704064      -0.27733956      -0.27711028      -0.27724492      -0.27695715      -0.27700012      -0.27726682      -0.27717058      -0.27711967      -0.27757259      -0.27772679
  11361.068       0.31287838      -0.27881640      -0.27801127      -0.27782631      -0.27790714      -0.27782650      -0.27802821      -0.27858836      -0.27855977      -0.27781140      -0.27836153      -0.27830733
  11362.886       0.31186065      -0.27922800      -0.27934220      -0.27872013      -0.27908992      -0.27903490      -0.27904081      -0.27931229      -0.27928406      -0.27847945      -0.27930324      -0.27910006
  11364.673       0.31022965      -0.28011336      -0.28010286      -0.27921055      -0.27933645      -0.28013949      -0.27975946      -0.27956779      -0.28031578      -0.27947695      -0.28011714      -0.28015575
  11366.482       0.30918674      -0.28070774      -0.28071674      -0.28035186      -0.28120208      -0.28073633      -0.28081703      -0.28093529      -0.28098480      -0.28041882      -0.28119760      -0.28065852
  11368.302       0.30879694      -0.28142258      -0.28144728      -0.28177131      -0.28182511      -0.28160410      -0.28172094      -0.28175189      -0.28177629      -0.28127535      -0.28194473      -0.28151482
  11370.107       0.30722636      -0.28245365      -0.28246172      -0.28283225      -0.28279470      -0.28248515      -0.28248813      -0.28210945      -0.28271268      -0.28235605      -0.28268951      -0.28201828
  11371.918       0.30582960      -0.28351707      -0.28292388      -0.28353065      -0.28364113      -0.28363787      -0.28344341      -0.28321767      -0.28355434      -0.28337775      -0.28325946      -0.28312376
  11373.740       0.30522773      -0.28446434      -0.28452117      -0.28461366      -0.28420530      -0.28412812      -0.28442559      -0.28373319      -0.28432848      -0.28454659      -0.28431447      -0.28424416
  11375.536       0.30388563      -0.28525456      -0.28497374      -0.28534700      -0.28521421      -0.28525707      -0.28453718      -0.28510546      -0.28532162      -0.28520357      -0.28531395      -0.28475019
  11377.320       0.30296525      -0.28595910      -0.28573171      -0.28610806      -0.28632164      -0.28571754      -0.28606505      -0.28603788      -0.28632782      -0.28623769      -0.28626386      -0.28630825
  11379.100       0.30148651      -0.28667521      -0.28620530      -0.28707653      -0.28736438      -0.28672514      -0.28667936      -0.28689761      -0.28747544      -0.28683813      -0.28690442      -0.28707726
  11380.902       0.30068297      -0.28776797      -0.28759439      -0.28816096      -0.28793061      -0.28782271      -0.28776642      -0.28815088      -0.28838235      -0.28737185      -0.28761509      -0.28755647
  11382.677       0.30003844      -0.28922870      -0.28860504      -0.28885444      -0.28842021      -0.28893130      -0.28894007      -0.28890831      -0.28886899      -0.28830400      -0.28850688      -0.28861628
  11384.452       0.29871135      -0.28993491      -0.28983841      -0.28972804      -0.28981701      -0.28984856      -0.28973754      -0.28969828      -0.28982591      -0.28955707      -0.28973866      -0.28932314
  11386.183       0.29783111      -0.29016931      -0.29055920      -0.29050523      -0.29094650      -0.29039391      -0.29080416      -0.29053256      -0.29050184      -0.29070530      -0.29039836      -0.29024565
  11387.813       0.29625136      -0.29089721      -0.29156899      -0.29131121      -0.29164398      -0.29078040      -0.29163839      -0.29114409      -0.29161986      -0.29140102      -0.29125036      -0.29146027
  11389.353       0.29619959      -0.29155843      -0.29225261      -0.29265833      -0.29214959      -0.29174828      -0.29191800      -0.29205694      -0.29241014      -0.29225320      -0.29220897      -0.29194041
  11390.809       0.29519944      -0.29246201      -0.29254067      -0.29308581      -0.29264004      -0.29258727      -0.29272181      -0.29272124      -0.29290086      -0.29263748      -0.29287653      -0.29258804
  11392.169       0.29436069      -0.29342075      -0.29277925      -0.29364500      -0.29330303      -0.29342353      -0.29366472      -0.29345800      -0.29321608      -0.29331177      -0.29338220      -0.29348735
  11393.474       0.29385383      -0.29425367      -0.29359611      -0.29417101      -0.29435521      -0.29443422      -0.29401515      -0.29466643      -0.29347404      -0.29409239      -0.29385506      -0.29421745
  11394.704       0.29337900      -0.29434341      -0.29412995      -0.29454742      -0.29500122      -0.29479671      -0.29473098      -0.29487253      -0.29458912      -0.29486427      -0.29439151      -0.29477324
  11395.879       0.29246033      -0.29491620      -0.29457374      -0.29520069      -0.29547608      -0.29542778      -0.29535687      -0.29528864      -0.29545690      -0.29516207      -0.29511070      -0.29532088
  11396.992       0.29177980      -0.29597916      -0.29494586      -0.29586302      -0.29577453      -0.29627286      -0.29584624      -0.29592823      -0.29611089      -0.29565358      -0.29596134      -0.29589146
  11398.066       0.29069000      -0.29658884      -0.29565790      -0.29654026      -0.29627165      -0.29673007      -0.29609445      -0.29628534      -0.29631083      -0.29648360      -0.29674028      -0.29619038
  11399.077       0.29022288      -0.29713653      -0.29642497      -0.29707590      -0.29677304      -0.29718178      -0.29633932      -0.29661577      -0.29651864      -0.29722930      -0.29734270      -0.29641322
  11400.530       0.28962708      -0.29810192      -0.29705708      -0.29775856      -0.29726187      -0.29808477      -0.29770859      -0.29728292      -0.29708067      -0.29810087      -0.29748968      -0.29727520
  11401.904       0.28903141      -0.29877043      -0.29802059      -0.29836103      -0.29766208      -0.29843644      -0.29824220      -0.29813200      -0.29786503      -0.29840942      -0.29793306      -0.29777640
  11403.199       0.28783786      -0.29930360      -0.29885401      -0.29876118      -0.29839273      -0.29890373      -0.29867314      -0.29893225      -0.29856809      -0.29911493      -0.29861050      -0.29842344
  11404.330       0.28771373      -0.29972400      -0.29938489      -0.29922302      -0.29938339      -0.29944523      -0.29916630      -0.29960267      -0.29913988      -0.29982700      -0.29936084      -0.29932633
  11405.926       0.28663161      -0.30001115      -0.30030340      -0.30010984      -0.29987173      -0.30036608      -0.30010681      -0.30092818      -0.30005865      -0.30082420      -0.30031527      -0.30020825
  11407.681       0.28566285      -0.30082298      -0.30123753      -0.30114351      -0.30095496      -0.30157993      -0.30111905      -0.30174793      -0.30077430      -0.30136535      -0.30100262      -0.30138127
  11409.435       0.28428447      -0.30208901      -0.30166242      -0.30183233      -0.30197994      -0.30249559      -0.30203452      -0.30283549      -0.30187102      -0.30235801      -0.30187836      -0.30232429
  11411.242       0.28328696      -0.30318256      -0.30252139      -0.30274439      -0.30258579      -0.30317176      -0.30279291      -0.30361817      -0.30289172      -0.30314212      -0.30273076      -0.30309474
  11413.032       0.28236582      -0.30410593      -0.30355339      -0.30396328      -0.30379975      -0.30423375      -0.30399387      -0.30412873      -0.30369274      -0.30417141      -0.30340331      -0.30370249
  11414.828       0.28119206      -0.30461874      -0.30479546      -0.30474917      -0.30432090      -0.30527212      -0.30523666      -0.30485198      -0.30498601      -0.30507423      -0.30417315      -0.30457785
  11416.619       0.28038677      -0.30533575      -0.30610750      -0.30583770      -0.30545093      -0.30607144      -0.30580030      -0.30577625      -0.30593683      -0.30585631      -0.30562070      -0.30511466
  11418.428       0.27990458      -0.30670353      -0.30638639      -0.30679798      -0.30645551      -0.30684520      -0.30683774      -0.30613860      -0.30725451      -0.30670200      -0.30663216      -0.30615932
  11420.220       0.27832965      -0.30762629      -0.30700793      -0.30768072      -0.30711597      -0.30731515      -0.30762569      -0.30710420      -0.30800983      -0.30733101      -0.30725743      -0.30708357
  11422.003       0.27722627      -0.30804676      -0.30757326      -0.30824212      -0.30820927      -0.30840674      -0.30825003      -0.30785451      -0.30831978      -0.30801408      -0.30814408      -0.30805522
  11423.819       0.27606724      -0.30871969      -0.30891961      -0.30926709      -0.30930811      -0.30906824      -0.30916650      -0.30927575      -0.30929600      -0.30909988      -0.30922350      -0.30913280
  11425.612       0.27512201      -0.30991327      -0.30981700      -0.30993418      -0.30986265      -0.31020313      -0.30978579      -0.31040214      -0.30973155      -0.31028543      -0.31036287      -0.31005366
  11427.430       0.27361575      -0.31079569      -0.31015313      -0.31084824      -0.31054315      -0.31079509      -0.31079005      -0.31106355      -0.31113510      -0.31091633      -0.31090948      -0.31091239
  11429.243       0.27310272      -0.31173228      -0.31160385      -0.31164315      -0.31149805      -0.31142614      -0.31144355      -0.31213355      -0.31169908      -0.31230069      -0.31168540      -0.31143631
  11431.067       0.27199584      -0.31268119      -0.31227692      -0.31245447      -0.31268132      -0.31208414      -0.31255598      -0.31293184      -0.31300522      -0.31270541      -0.31220522      -0.31265229
  11432.886       0.27081955      -0.31326221      -0.31348387      -0.31339837      -0.31381956      -0.31321846      -0.31312267      -0.31351589      -0.31331086      -0.31344494      -0.31341138      -0.31365235
  11434.694       0.27043820      -0.31436415      -0.31448984      -0.31460580      -0.31448176      -0.31411474      -0.31428303      -0.31435523      -0.31419941      -0.31428667      -0.31432620      -0.31439496
  11436.521       0.26951671      -0.31497997      -0.31538671      -0.31536871      -0.31510705      -0.31504994      -0.31513995      -0.31540580      -0.31482311      -0.31489130      -0.31536405      -0.31496254
  11438.353       0.26810743      -0.31576025      -0.31616880      -0.31598726      -0.31567905      -0.31574534      -0.31619199      -0.31647219      -0.31598802      -0.31589061      -0.31620490      -0.31572833
  11440.146       0.26611274      -0.31705946      -0.31712884      -0.31684790      -0.31641145      -0.31690004      -0.31693594      -0.31745388      -0.31721572      -0.31682431      -0.31763461      -0.31664321
  11441.985       0.26540244      -0.31788387      -0.31798723      -0.31781419      -0.31750773      -0.31762065      -0.31810133      -0.31862211      -0.31791985      -0.31783674      -0.31831712      -0.31758883
  11443.786       0.26445963      -0.31893247      -0.31879211      -0.31880385      -0.31874266      -0.31843251      -0.31874407      -0.31951464      -0.31890822      -0.31894557      -0.31893040      -0.31872092
  11445.614       0.26308376      -0.31970107      -0.31951845      -0.31959163      -0.31922571      -0.31974015      -0.31930393      -0.32003174      -0.31973644      -0.32007794      -0.31950948      -0.31940265
  11447.427       0.26262156      -0.32051223      -0.32055116      -0.32039207      -0.32055803      -0.32112879      -0.32006238      -0.32071260      -0.32073811      -0.32057251      -0.32048679      -0.31995618
  11449.245       0.26094858      -0.32138994      -0.32120015      -0.32120782      -0.32159805      -0.32161508      -0.32089089      -0.32169318      -0.32191883      -0.32145541      -0.32152952      -0.32110617
  11451.077       0.26027518      -0.32224136      -0.32216411      -0.32217333      -0.32204122      -0.32222636      -0.32192233      -0.32229808      -0.32217884      -0.32208572      -0.32213414      -0.32198510
  11452.885       0.25932593      -0.32326397      -0.32324171      -0.32335331      -0.32287865      -0.32330549      -0.32331992      -0.32286171      -0.32302919      -0.32321911      -0.32299710      -0.32272665
  11454.705       0.25864663      -0.32417605      -0.32390898      -0.32451362      -0.32389232      -0.32453354      -0.32451349      -0.32375132      -0.32401433      -0.32474192      -0.32409774      -0.32395949
  11456.521       0.25758107      -0.32511241      -0.32476038      -0.32507934      -0.32488344      -0.32482980      -0.32514429      -0.32470188      -0.32517764      -0.32495686      -0.32508998      -0.32515193
  11458.337       0.25631508      -0.32590473      -0.32564487      -0.32550512      -0.32597759      -0.32586612      -0.32584706      -0.32569300      -0.32572471      -0.32610219      -0.32569568      -0.32583058
  11460.165       0.25490534      -0.32666885      -0.32670943      -0.32642536      -0.32656365      -0.32692065      -0.32668642      -0.32668030      -0.32655275      -0.32650564      -0.32633521      -0.32681405
  11461.965       0.25411862      -0.32756180      -0.32701483      -0.32722435      -0.32763416      -0.32720253      -0.32740318      -0.32754644      -0.32778834      -0.32713892      -0.32746511      -0.32744755
  11463.799       0.25321518      -0.32861438      -0.32797700      -0.32818084      -0.32859209      -0.32851053      -0.32835533      -0.32836202      -0.32819781      -0.32875662      -0.32842302      -0.32827422
  11465.607       0.25257018      -0.32959931      -0.32966614      -0.32936570      -0.32913839      -0.32900873      -0.32921518      -0.32919140      -0.32904009      -0.32957206      -0.32932229      -0.32926244
  11467.448       0.25113033      -0.33021263      -0.33042469      -0.33027140      -0.33012998      -0.32940435      -0.33023615      -0.33024297      -0.32957591      -0.32995666      -0.32999643      -0.33010199
  11469.291       0.25051382      -0.33101263      -0.33077739      -0.33096719      -0.33070408      -0.33033188      -0.33131266      -0.33108189      -0.33046570      -0.33117187      -0.33071662      -0.33116771
  11471.111       0.24985695      -0.33210030      -0.33171283      -0.33179598      -0.33162857      -0.33162739      -0.33200093      -0.33198838      -0.33168787      -0.33185876      -0.33213329      -0.33181590
  11472.943       0.24832719      -0.33291179      -0.33252576      -0.33259065      -0.33228223      -0.33308551      -0.33262159      -0.33263024      -0.33289766      -0.33262815      -0.33311438      -0.33232054
  11474.776       0.24716424      -0.33370788      -0.33343641      -0.33347567      -0.33323521      -0.33379520      -0.33356604      -0.33350730      -0.33303474      -0.33383215      -0.33334397      -0.33341052
  11476.586       0.24632025      -0.33438314      -0.33441119      -0.33426702      -0.33412334      -0.33440955      -0.33452290      -0.33454974      -0.33435718      -0.33455082      -0.33388647      -0.33448698
  11478.426       0.24523172      -0.33521307      -0.33551559      -0.33496127      -0.33498489      -0.33487524      -0.33526383      -0.33546008      -0.33534259      -0.33561661      -0.33513712      -0.33528645
  11480.244       0.24427575      -0.33651155      -0.33586265      -0.33580297      -0.33627398      -0.33563699      -0.33653979      -0.33623962      -0.33623891      -0.33639978      -0.33620669      -0.33628014
  11482.084       0.24377176      -0.33732273      -0.33673271      -0.33670843      -0.33718837      -0.33619239      -0.33729459      -0.33697134      -0.33667040      -0.33705934      -0.33695138      -0.33723551
  11483.903       0.24275691      -0.33789831      -0.33758580      -0.33754540      -0.33784084      -0.33746490      -0.33769250      -0.33795181      -0.33806571      -0.33811044      -0.33820847      -0.33796884
  11485.716       0.24192046      -0.33854197      -0.33872931      -0.33846840      -0.33883905      -0.33813400      -0.33856857      -0.33861343      -0.33879699      -0.33915337      -0.33886947      -0.33886658
  11487.576       0.24090308      -0.33957063      -0.33957313      -0.33955794      -0.33958320      -0.33937127      -0.33944253      -0.33937550      -0.33991479      -0.33990808      -0.33957035      -0.33962432
  11489.396       0.24008583      -0.34037892      -0.34088371      -0.34036560      -0.34053324      -0.34011992      -0.34049937      -0.34046934      -0.34051972      -0.34064355      -0.34021981      -0.34040961
  11491.241       0.23960183      -0.34113961      -0.34122661      -0.34097683      -0.34124090      -0.34102054      -0.34150734      -0.34107447      -0.34142328      -0.34163354      -0.34125408      -0.34146531
  11493.045       0.23877446      -0.34173126      -0.34157392      -0.34161039      -0.34190820      -0.34194750      -0.34249304      -0.34197491      -0.34245665      -0.34243408      -0.34218685      -0.34229346
  11494.861       0.23801574      -0.34270207      -0.34238451      -0.34281001      -0.34286825      -0.34258229      -0.34317811      -0.34304191      -0.34357142      -0.34352205      -0.34280898      -0.34319250
  11496.677       0.23701585      -0.34403712      -0.34334739      -0.34363914      -0.34339341      -0.34361161      -0.34396046      -0.34398253      -0.34446854      -0.34427353      -0.34342047      -0.34385274
  11498.495       0.23583156      -0.34499119      -0.34409697      -0.34443220      -0.34412302      -0.34474672      -0.34468092      -0.34494084      -0.34483417      -0.34526633      -0.34437358      -0.34425586
  11500.313       0.23502908      -0.34607147      -0.34502366      -0.34543464      -0.34529526      -0.34589393      -0.34564348      -0.34573064      -0.34563823      -0.34589377      -0.34562270      -0.34529915
  11502.126       0.23430820      -0.34697664      -0.34628983      -0.34617536      -0.34634207      -0.34678525      -0.34685014      -0.34644793      -0.34628477      -0.34659109      -0.34669287      -0.34637873
  11503.968       0.23357178      -0.34737333      -0.34689517      -0.34702624      -0.34704978      -0.34736476      -0.34741280      -0.34739949      -0.34707350      -0.34745243      -0.34739500      -0.34713524
  11505.828       0.23259175      -0.34809866      -0.34812951      -0.34803923      -0.34783045      -0.34806511      -0.34823510      -0.34837768      -0.34822552      -0.34845537      -0.34818898      -0.34812820
  11507.671       0.23248530      -0.34930053      -0.34889786      -0.34922322      -0.34899631      -0.34870884      -0.34910693      -0.34928108      -0.34898550      -0.34900109      -0.34919545      -0.34905043
  11509.516       0.23164197      -0.35019048      -0.34955905      -0.34976657      -0.34975486      -0.34950257      -0.34989640      -0.35036998      -0.34966776      -0.34992916      -0.35018814      -0.35003367
  11511.349       0.23123130      -0.35095436      -0.34996608      -0.35034565      -0.35061731      -0.35048826      -0.35099516      -0.35125681      -0.35047985      -0.35069659      -0.35110316      -0.35110727
  11513.194       0.23095047      -0.35164448      -0.35108852      -0.35157076      -0.35158819      -0.35116064      -0.35185465      -0.35162117      -0.35140904      -0.35145680      -0.35201887      -0.35169463
  11515.028       0.23067612      -0.35227246      -0.35209036      -0.35253680      -0.35220587      -0.35198243      -0.35251357      -0.35236311      -0.35202534      -0.35281599      -0.35270198      -0.35255653
  11516.875       0.23008964      -0.35279505      -0.35225377      -0.35304051      -0.35285409      -0.35285885      -0.35322710      -0.35357202      -0.35331600      -0.35306037      -0.35325861      -0.35361252
  11518.733       0.22927310      -0.35385243      -0.35348834      -0.35356556      -0.35392597      -0.35382630      -0.35410008      -0.35411214      -0.35371214      -0.35366896      -0.35420700      -0.35407536
  11520.581       0.22933063      -0.35466290      -0.35460555      -0.35426769      -0.35398174      -0.35480038      -0.35484852      -0.35478144      -0.35442625      -0.35481770      -0.35484215      -0.35457760
  11522.429       0.22928796      -0.35580418      -0.35515742      -0.35529360      -0.35494837      -0.35534422      -0.35589919      -0.35540208      -0.35550629      -0.35510999      -0.35566766      -0.35549326
  11524.296       0.22954950      -0.35644036      -0.35573574      -0.35624383      -0.35601472      -0.35614724      -0.35702341      -0.35617805      -0.35599215      -0.35588801      -0.35678731      -0.35613265
  11526.156       0.22945824      -0.35692866      -0.35657667      -0.35646931      -0.35663814      -0.35690424      -0.35741430      -0.35724743      -0.35657353      -0.35701661      -0.35729038      -0.35698848
  11528.018       0.22999245      -0.35792861      -0.35752924      -0.35707687      -0.35754442      -0.35753299      -0.35800277      -0.35800355      -0.35731857      -0.35765041      -0.35797814      -0.35766219
  11529.875       0.23023433      -0.35855795      -0.35809880      -0.35836676      -0.35827880      -0.35854667      -0.35880018      -0.35867184      -0.35890970      -0.35804452      -0.35899982      -0.35847908
  11531.737       0.23106555      -0.35934615      -0.35879326      -0.35924394      -0.35927930      -0.35898962      -0.35961847      -0.35927791      -0.35909164      -0.35914219      -0.35965461      -0.35905022
  11533.589       0.23176684      -0.36004046      -0.35965339      -0.36032259      -0.35985106      -0.35960082      -0.36011899      -0.36007519      -0.35925538      -0.35993569      -0.35989652      -0.36008639
  11535.436       0.23398528      -0.36087847      -0.36047348      -0.36068905      -0.36003349      -0.36034127      -0.36056505      -0.36083681      -0.36045155      -0.36044278      -0.36050271      -0.36096335
  11537.307       0.23665454      -0.36153671      -0.36087881      -0.36125230      -0.36146761      -0.36099295      -0.36098251      -0.36138266      -0.36101472      -0.36133866      -0.36136495      -0.36133153
  11539.160       0.23890972      -0.36149321      -0.36149910      -0.36206310      -0.36205270      -0.36168970      -0.36173854      -0.36212127      -0.36180196      -0.36201539      -0.36180596      -0.36190257
  11541.003       0.24269639      -0.36199968      -0.36218653      -0.36182733      -0.36205980      -0.36230914      -0.36238968      -0.36242087      -0.36204793      -0.36258455      -0.36204670      -0.36246748
  11542.887       0.24752927      -0.36275926      -0.36277075      -0.36207346      -0.36234423      -0.36268565      -0.36268594      -0.36265746      -0.36273482      -0.36289008      -0.36252441      -0.36275242
  11544.743       0.25387247      -0.36314260      -0.36293927      -0.36237380      -0.36250897      -0.36274763      -0.36297659      -0.36289462      -0.36307373      -0.36301321      -0.36327103      -0.36259896
  11546.621       0.26366752      -0.36303688      -0.36334425      -0.36311858      -0.36254476      -0.36267260      -0.36298119      -0.36315315      -0.36314522      -0.36286046      -0.36374685      -0.36299449
  11548.490       0.27487517      -0.36245524      -0.36277624      -0.36300111      -0.36251820      -0.36294760      -0.36329866      -0.36297072      -0.36306305      -0.36285181      -0.36328521      -0.36264731
  11550.364       0.29236052      -0.36232414      -0.36183647      -0.36226663      -0.36233074      -0.36252987      -0.36278301      -0.36227406      -0.36222075      -0.36254139      -0.36217784      -0.36199159
  11552.240       0.31903512      -0.36083534      -0.36076953      -0.36084144      -0.36081824      -0.36100096      -0.36144666      -0.36100972      -0.36077237      -0.36127763      -0.36077694      -0.36068520
  11554.111       0.36261302      -0.35868746      -0.35831229      -0.35775579      -0.35827899      -0.35810248      -0.35845471      -0.35805158      -0.35809610      -0.35833844      -0.35815482      -0.35760556
  11556.010       0.44130845      -0.35307198      -0.35257097      -0.35223704      -0.35277780      -0.35190041      -0.35208793      -0.35228198      -0.35293119      -0.35214810      -0.35227290      -0.35194009
  11557.893       0.58889584      -0.34062490      -0.34063478      -0.33961489      -0.34208239      -0.33914995      -0.33970655      -0.33984089      -0.34107114      -0.33990366      -0.33975927      -0.33975276
  11559.736       0.85364215      -0.31821773      -0.31763216      -0.31708814      -0.31917105      -0.31602288      -0.31711982      -0.31723412      -0.31805839      -0.31717205      -0.31694857      -0.31690266
  11561.621        1.1496645      -0.28768319      -0.28728052      -0.28659776      -0.28680601      -0.28764288      -0.28707767      -0.28763791      -0.28773431      -0.28851207      -0.28732629      -0.28673569
  11563.488        1.2542047      -0.27331084      -0.27272548      -0.27036922      -0.27226460      -0.27270558      -0.27140555      -0.27176562      -0.27283819      -0.27315213      -0.27231300      -0.27157239
  11565.391        1.2285088      -0.27654619      -0.27540063      -0.27525307      -0.27590792      -0.27564848      -0.27497724      -0.27526192      -0.27565617      -0.27594934      -0.27567968      -0.27568431
  11567.260        1.1763767      -0.28475905      -0.28393569      -0.28489860      -0.28439992      -0.28420170      -0.28452354      -0.28486445      -0.28392583      -0.28428467      -0.28470193      -0.28488599
  11569.111        1.1400899      -0.29161532      -0.29084095      -0.29141529      -0.29123133      -0.29109249      -0.29144461      -0.29181940      -0.29099683      -0.29107759      -0.29134545      -0.29170162
  11570.981        1.1169546      -0.29608118      -0.29540202      -0.29605844      -0.29573335      -0.29549029      -0.29587589      -0.29629998      -0.29596923      -0.29581447      -0.29625536      -0.29601888
  11572.840        1.1080800      -0.29812490      -0.29756485      -0.29852301      -0.29807501      -0.29781934      -0.29829142      -0.29851240      -0.29840758      -0.29818576      -0.29856908      -0.29794419
  11574.717        1.1219220      -0.29881231      -0.29837359      -0.29825814      -0.29915144      -0.29867774      -0.29899718      -0.29905484      -0.29899776      -0.29857869      -0.29897727      -0.29842366
  11576.589        1.1331402      -0.29880249      -0.29870246      -0.29869829      -0.29894638      -0.29873377      -0.29841382      -0.29881187      -0.29912503      -0.29888242      -0.29904587      -0.29860619
  11578.449        1.1310580      -0.29988167      -0.29964317      -0.29949881      -0.29977838      -0.29962860      -0.29981444      -0.29997855      -0.30010052      -0.30015612      -0.29993927      -0.29947121
  11580.334        1.1156583      -0.30211441      -0.30127574      -0.30179461      -0.30176767      -0.30160395      -0.30178848      -0.30180353      -0.30192626      -0.30215590      -0.30238819      -0.30168638
  11582.208        1.1036958      -0.30391620      -0.30328209      -0.30332900      -0.30379328      -0.30329338      -0.30396916      -0.30356475      -0.30376200      -0.30389335      -0.30383337      -0.30409818
  11584.087        1.1007283      -0.30465391      -0.30432264      -0.30365582      -0.30474926      -0.30383501      -0.30475937      -0.30448578      -0.30461863      -0.30454410      -0.30467944      -0.30502311
  11585.957        1.1110226      -0.30420388      -0.30427671      -0.30442998      -0.30439079      -0.30390039      -0.30422074      -0.30445846      -0.30423043      -0.30428659      -0.30431707      -0.30453612
  11587.820        1.1234594      -0.30348396      -0.30342255      -0.30331675      -0.30344739      -0.30320356      -0.30374884      -0.30373409      -0.30350126      -0.30299158      -0.30355798      -0.30337821
  11589.708        1.1484192      -0.30271811      -0.30226410      -0.30190109      -0.30265028      -0.30210624      -0.30215802      -0.30238710      -0.30251447      -0.30194422      -0.30225087      -0.30223258
  11591.567        1.1578256      -0.30267302      -0.30215555      -0.30155360      -0.30235488      -0.30225313      -0.30276047      -0.30253404      -0.30241811      -0.30232408      -0.30190046      -0.30180888
  11593.451        1.1590671      -0.30393327      -0.30349267      -0.30362156      -0.30352476      -0.30352706      -0.30342857      -0.30381982      -0.30371444      -0.30386910      -0.30326934      -0.30351464
  11595.323        1.1442118      -0.30577516      -0.30550278      -0.30595006      -0.30533577      -0.30562590      -0.30573443      -0.30518398      -0.30561547      -0.30583360      -0.30609220      -0.30586790
  11597.196        1.1289571      -0.30783152      -0.30752230      -0.30729935      -0.30710846      -0.30771696      -0.30746627      -0.30721635      -0.30699653      -0.30727610      -0.30760147      -0.30744476
  11599.069        1.1267488      -0.30921339      -0.30917911      -0.30913945      -0.30880296      -0.30903153      -0.30902349      -0.30897926      -0.30847820      -0.30876259      -0.30941052      -0.30901746
  11600.930        1.1203843      -0.31019565      -0.31021322      -0.31033212      -0.31007046      -0.31000380      -0.31038588      -0.31037044      -0.30992193      -0.31009546      -0.31066920      -0.31013289
  11602.805        1.1151973      -0.31155500      -0.31098620      -0.31099875      -0.31099912      -0.31089240      -0.31107019      -0.31140241      -0.31079692      -0.31070358      -0.31164263      -0.31153321
  11604.669        1.1148146      -0.31230982      -0.31164726      -0.31190694      -0.31227216      -0.31201712      -0.31209297      -0.31225742      -0.31167302      -0.31161706      -0.31215883      -0.31226402
  11606.521        1.1146286      -0.31270132      -0.31196045      -0.31245018      -0.31268236      -0.31263635      -0.31271592      -0.31294994      -0.31273070      -0.31250478      -0.31275023      -0.31195855
  11608.385        1.1136772      -0.31303094      -0.31230308      -0.31260831      -0.31269229      -0.31254293      -0.31289700      -0.31339848      -0.31323035      -0.31269668      -0.31265627      -0.31237195
  11610.228        1.1212962      -0.31301815      -0.31268675      -0.31291168      -0.31281558      -0.31289483      -0.31277273      -0.31292932      -0.31319608      -0.31258710      -0.31280607      -0.31263522
  11612.104        1.1375353      -0.31298185      -0.31289360      -0.31292580      -0.31300943      -0.31292948      -0.31322343      -0.31292923      -0.31301149      -0.31277604      -0.31231535      -0.31245839
  11613.976        1.1361628      -0.31295384      -0.31316584      -0.31285918      -0.31279194      -0.31267485      -0.31315964      -0.31306446      -0.31282636      -0.31289276      -0.31290101      -0.31248309
  11615.868        1.1438168      -0.31324931      -0.31354482      -0.31305792      -0.31286581      -0.31286675      -0.31292616      -0.31329317      -0.31313670      -0.31299755      -0.31332623      -0.31284927
  11617.776        1.1465154      -0.31396626      -0.31410090      -0.31403841      -0.31370720      -0.31354049      -0.31354902      -0.31404760      -0.31373866      -0.31360225      -0.31377772      -0.31343380
  11619.674        1.1478338      -0.31495179      -0.31487530      -0.31508356      -0.31478359      -0.31453104      -0.31521555      -0.31474914      -0.31482643      -0.31482624      -0.31533115      -0.31539813
  11621.572        1.1539095      -0.31623642      -0.31621308      -0.31632312      -0.31599743      -0.31620984      -0.31607776      -0.31638814      -0.31606823      -0.31618527      -0.31609307      -0.31621051
  11623.459        1.1421849      -0.31790192      -0.31745755      -0.31755814      -0.31743491      -0.31713495      -0.31820106      -0.31718522      -0.31748708      -0.31747751      -0.31728921      -0.31750780
  11625.323        1.1368578      -0.31932859      -0.31886088      -0.31893017      -0.31857917      -0.31883616      -0.31846270      -0.31860842      -0.31883735      -0.31897399      -0.31897880      -0.31887582
  11627.212        1.1357985      -0.32059152      -0.32064097      -0.32054778      -0.32012101      -0.32060163      -0.32067889      -0.32060389      -0.32028961      -0.32029281      -0.32024226      -0.32052405
  11629.078        1.1330035      -0.32200045      -0.32211673      -0.32184678      -0.32151018      -0.32140832      -0.32154627      -0.32180801      -0.32190833      -0.32158078      -0.32155301      -0.32162018
  11630.967        1.1288827      -0.32304301      -0.32303506      -0.32304506      -0.32297824      -0.32270940      -0.32273595      -0.32293361      -0.32290167      -0.32264923      -0.32233624      -0.32267711
  11632.833        1.1195211      -0.32412805      -0.32392720      -0.32375916      -0.32426603      -0.32387452      -0.32392290      -0.32435832      -0.32418471      -0.32393470      -0.32324978      -0.32427341
  11634.719        1.1130234      -0.32567008      -0.32531295      -0.32536008      -0.32539765      -0.32539306      -0.32538275      -0.32521309      -0.32546709      -0.32546124      -0.32465301      -0.32507175
  11636.628        1.1061693      -0.32684037      -0.32655602      -0.32612618      -0.32702238      -0.32654114      -0.32633812      -0.32621967      -0.32669578      -0.32652175      -0.32562627      -0.32643240
  11638.520        1.0980339      -0.32785015      -0.32762787      -0.32740772      -0.32802366      -0.32728445      -0.32841810      -0.32729980      -0.32817570      -0.32810444      -0.32713543      -0.32740630
  11640.425        1.0983753      -0.32903228      -0.32888069      -0.32871408      -0.32921029      -0.32852056      -0.32910782      -0.32936339      -0.32917309      -0.32952521      -0.32853288      -0.32848104
  11642.318        1.0900457      -0.32994116      -0.33031691      -0.32975886      -0.33018962      -0.32976368      -0.33004263      -0.32982309      -0.33016650      -0.33091453      -0.33040083      -0.33013763
  11644.217        1.0878474      -0.33083552      -0.33130248      -0.33070525      -0.33092853      -0.33051621      -0.33103631      -0.33130246      -0.33113564      -0.33131854      -0.33109679      -0.33102587
  11646.124        1.0841511      -0.33208228      -0.33211851      -0.33191178      -0.33192951      -0.33160593      -0.33213588      -0.33198628      -0.33185821      -0.33185003      -0.33155975      -0.33171936
  11648.014        1.0867869      -0.33290431      -0.33288276      -0.33279687      -0.33268393      -0.33263613      -0.33337732      -0.33256398      -0.33282299      -0.33271849      -0.33245365      -0.33275878
  11649.916        1.0929373      -0.33348953      -0.33356046      -0.33296435      -0.33340078      -0.33296318      -0.33319475      -0.33327326      -0.33353448      -0.33330469      -0.33253823      -0.33323783
  11651.835        1.0973424      -0.33414644      -0.33418487      -0.33372322      -0.33386063      -0.33357273      -0.33288771      -0.33382779      -0.33373846      -0.33347738      -0.33409366      -0.33357376
  11653.739        1.1042111      -0.33415271      -0.33484176      -0.33429706      -0.33410026      -0.33426362      -0.33466768      -0.33415499      -0.33416833      -0.33429990      -0.33420237      -0.33432984
  11655.660        1.1064965      -0.33479044      -0.33550596      -0.33462337      -0.33455125      -0.33438956      -0.33502597      -0.33518803      -0.33475155      -0.33477410      -0.33411288      -0.33473540
  11657.577        1.1074567      -0.33588770      -0.33607360      -0.33505144      -0.33522433      -0.33492379      -0.33531035      -0.33583642      -0.33551680      -0.33475161      -0.33479630      -0.33550287
  11659.499        1.1132046      -0.33600900      -0.33640962      -0.33624151      -0.33585292      -0.33589154      -0.33646377      -0.33618701      -0.33621271      -0.33569227      -0.33557703      -0.33606726
  11661.434        1.1134150      -0.33687186      -0.33702280      -0.33707154      -0.33646415      -0.33650729      -0.33682634      -0.33690239      -0.33686395      -0.33686896      -0.33628084      -0.33677498
  11663.364        1.1161604      -0.33792016      -0.33780310      -0.33747507      -0.33708821      -0.33741842      -0.33736020      -0.33726215      -0.33738468      -0.33792769      -0.33790211      -0.33732860
  11665.295        1.1099702      -0.33853424      -0.33857247      -0.33858302      -0.33813197      -0.33831764      -0.33865476      -0.33821050      -0.33834365      -0.33860724      -0.33880058      -0.33871597
  11667.261        1.1058249      -0.33944675      -0.33945238      -0.33962449      -0.33900445      -0.33921244      -0.33954619      -0.33921716      -0.33946133      -0.33936716      -0.33956529      -0.33942134
  11669.169        1.1065924      -0.34011817      -0.34006763      -0.34004821      -0.33988694      -0.34005280      -0.34028932      -0.34005893      -0.34024405      -0.34018807      -0.34015900      -0.34021105
  11671.108        1.1049592      -0.34142240      -0.34091609      -0.34075315      -0.34068246      -0.34055298      -0.34118293      -0.34129876      -0.34150388      -0.34102597      -0.34075877      -0.34127978
  11673.035        1.1024432      -0.34193625      -0.34198871      -0.34186321      -0.34142910      -0.34162074      -0.34228948      -0.34206695      -0.34216131      -0.34173317      -0.34213153      -0.34207692
  11674.957        1.1007192      -0.34303019      -0.34277492      -0.34288807      -0.34213474      -0.34258399      -0.34292160      -0.34321339      -0.34284966      -0.34260709      -0.34250363      -0.34300695
  11676.891        1.0999745      -0.34393043      -0.34401223      -0.34327457      -0.34321325      -0.34304081      -0.34421345      -0.34354033      -0.34402627      -0.34363613      -0.34393010      -0.34406715
  11678.826        1.1033205      -0.34426377      -0.34482874      -0.34409617      -0.34416663      -0.34388326      -0.34466827      -0.34467841      -0.34484149      -0.34436875      -0.34426496      -0.34460357
  11680.775        1.1013260      -0.34502940      -0.34533432      -0.34536292      -0.34514800      -0.34472148      -0.34620136      -0.34544387      -0.34539896      -0.34538065      -0.34526731      -0.34544931
  11682.711        1.1024499      -0.34607878      -0.34638274      -0.34552048      -0.34621728      -0.34596590      -0.34636515      -0.34618535      -0.34599453      -0.34649264      -0.34599049      -0.34572808
  11684.624        1.1065876      -0.34688003      -0.34713770      -0.34661819      -0.34727397      -0.34650531      -0.34705698      -0.34707370      -0.34696868      -0.34731002      -0.34683078      -0.34652672
  11686.543        1.1059460      -0.34813332      -0.34790795      -0.34752843      -0.34767636      -0.34720389      -0.34809702      -0.34787874      -0.34781238      -0.34755806      -0.34827605      -0.34734026
  11688.464        1.1037574      -0.34897259      -0.34876084      -0.34851861      -0.34817162      -0.34873014      -0.34867498      -0.34851848      -0.34857403      -0.34850393      -0.34895227      -0.34873494
  11690.373        1.0996377      -0.34949618      -0.34934927      -0.34976852      -0.34918420      -0.34937114      -0.35010591      -0.34929660      -0.34974823      -0.34925001      -0.34977090      -0.34950876
  11692.313        1.0994373      -0.35062599      -0.35020184      -0.35016335      -0.35029006      -0.35055143      -0.35071088      -0.35106107      -0.35068212      -0.35063572      -0.35061975      -0.35062064
  11694.236        1.0932956      -0.35185425      -0.35166128      -0.35116197      -0.35177457      -0.35149579      -0.35175907      -0.35158798      -0.35156334      -0.35138033      -0.35151864      -0.35167147
  11696.165        1.0876477      -0.35278120      -0.35321323      -0.35238196      -0.35291001      -0.35276138      -0.35271646      -0.35279861      -0.35260030      -0.35248654      -0.35276716      -0.35298753
  11698.124        1.0862413      -0.35387283      -0.35417459      -0.35308631      -0.35400094      -0.35398857      -0.35399007      -0.35417377      -0.35378094      -0.35360871      -0.35344001      -0.35431234
  11700.061        1.0808965      -0.35457638      -0.35491149      -0.35476619      -0.35485654      -0.35532477      -0.35509614      -0.35530035      -0.35500329      -0.35494442      -0.35528769      -0.35512322
  11702.015        1.0746214      -0.35557785      -0.35575169      -0.35561593      -0.35549806      -0.35623374      -0.35630266      -0.35625352      -0.35588004      -0.35603460      -0.35653307      -0.35555548
  11703.947        1.0725994      -0.35686721      -0.35688544      -0.35648887      -0.35657053      -0.35699990      -0.35694289      -0.35719411      -0.35692544      -0.35710317      -0.35770832      -0.35728453
  11705.844        1.0723630      -0.35795986      -0.35795705      -0.35768680      -0.35761284      -0.35785802      -0.35797862      -0.35839105      -0.35776932      -0.35776355      -0.35801238      -0.35796593
  11707.783        1.0749689      -0.35893760      -0.35887678      -0.35871715      -0.35852442      -0.35834546      -0.35905007      -0.35910864      -0.35865542      -0.35875766      -0.35880253      -0.35879410
  11709.704        1.0753987      -0.35970989      -0.35944194      -0.35912575      -0.35965126      -0.35901635      -0.35963841      -0.35980140      -0.35950292      -0.35965297      -0.35960985      -0.36031678
  11711.644        1.0775078      -0.35995471      -0.36030259      -0.35996437      -0.36028541      -0.35991975      -0.36067667      -0.36053838      -0.36036998      -0.36013323      -0.36061450      -0.36001736
  11713.573        1.0810564      -0.36080579      -0.36076713      -0.36155051      -0.36130148      -0.36071375      -0.36158246      -0.36135630      -0.36120759      -0.36104386      -0.36155711      -0.36147184
  11715.490        1.0825613      -0.36179017      -0.36162969      -0.36171936      -0.36183632      -0.36164582      -0.36185025      -0.36192055      -0.36180489      -0.36179866      -0.36284584      -0.36212910
  11717.444        1.0845753      -0.36247667      -0.36237903      -0.36228220      -0.36213685      -0.36262151      -0.36275184      -0.36306107      -0.36269088      -0.36256718      -0.36299643      -0.36225838
  11719.388        1.0860317      -0.36330286      -0.36336633      -0.36325315      -0.36324122      -0.36292730      -0.36363130      -0.36410314      -0.36350319      -0.36300561      -0.36332662      -0.36317332
  11721.295        1.0830495      -0.36401147      -0.36422029      -0.36401987      -0.36450093      -0.36327963      -0.36408252      -0.36443237      -0.36401969      -0.36376584      -0.36406773      -0.36432205
  11723.228        1.0835325      -0.36470066      -0.36465410      -0.36421458      -0.36494009      -0.36419768      -0.36499667      -0.36517973      -0.36493197      -0.36470317      -0.36526501      -0.36512913
  11725.154        1.0898663      -0.36550087      -0.36537828      -0.36501011      -0.36578650      -0.36504814      -0.36617970      -0.36590279      -0.36568816      -0.36538539      -0.36596298      -0.36562627
  11727.081        1.0925565      -0.36621905      -0.36661783      -0.36631016      -0.36606916      -0.36598477      -0.36638585      -0.36706063      -0.36633085      -0.36607033      -0.36671762      -0.36607237
  11729.010        1.0924800      -0.36695462      -0.36719141      -0.36679938      -0.36690473      -0.36647822      -0.36751076      -0.36763772      -0.36674563      -0.36672159      -0.36706964      -0.36719840
  11730.938        1.0911360      -0.36783191      -0.36770928      -0.36777763      -0.36765831      -0.36713557      -0.36845411      -0.36814288      -0.36757620      -0.36755428      -0.36829766      -0.36728565
  11732.880        1.0920650      -0.36882184      -0.36837641      -0.36916655      -0.36902432      -0.36793299      -0.36905799      -0.36901054      -0.36894450      -0.36824334      -0.36898704      -0.36876451
  11734.810        1.0920114      -0.36956144      -0.36930687      -0.36976503      -0.36946032      -0.36877179      -0.36984400      -0.36941706      -0.36949866      -0.36916598      -0.36971083      -0.36943933
  11736.758        1.0869283      -0.37059752      -0.37045407      -0.37046355      -0.37025241      -0.36959505      -0.37052987      -0.37045990      -0.37009869      -0.37020712      -0.37049303      -0.37046676
  11738.720        1.0844759      -0.37138537      -0.37136911      -0.37160556      -0.37082564      -0.37032390      -0.37118372      -0.37136119      -0.37105042      -0.37125436      -0.37147264      -0.37082469
  11740.658        1.0809088      -0.37193248      -0.37195061      -0.37149482      -0.37158692      -0.37136392      -0.37225452      -0.37232446      -0.37201864      -0.37209919      -0.37191554      -0.37134808
  11742.608        1.0835841      -0.37282080      -0.37264185      -0.37271639      -0.37239917      -0.37266649      -0.37323787      -0.37349235      -0.37304017      -0.37315498      -0.37269979      -0.37287579
  11744.554        1.0795161      -0.37371673      -0.37376265      -0.37382347      -0.37329662      -0.37343378      -0.37378026      -0.37422146      -0.37382582      -0.37366313      -0.37350995      -0.37351163
  11746.488        1.0828154      -0.37412734      -0.37425906      -0.37429844      -0.37419345      -0.37395958      -0.37443561      -0.37508478      -0.37420695      -0.37425048      -0.37423811      -0.37404541
  11748.458        1.0872944      -0.37462717      -0.37484281      -0.37501475      -0.37491243      -0.37429617      -0.37513698      -0.37538774      -0.37503417      -0.37505822      -0.37497891      -0.37487748
  11750.387        1.0831548      -0.37546609      -0.37584283      -0.37495538      -0.37514307      -0.37527351      -0.37605901      -0.37608619      -0.37566762      -0.37579904      -0.37621668      -0.37528994
  11752.347        1.0724464      -0.37635935      -0.37635971      -0.37592261      -0.37611398      -0.37602664      -0.37646695      -0.37675792      -0.37628517      -0.37630524      -0.37665259      -0.37635187
  11754.301        1.0633734      -0.37675292      -0.37617081      -0.37739325      -0.37618328      -0.37626336      -0.37676451      -0.37669120      -0.37695550      -0.37641617      -0.37692235      -0.37687837
  11756.239        1.0432623      -0.37727388      -0.37685792      -0.37727274      -0.37735677      -0.37669411      -0.37757414      -0.37706603      -0.37711270      -0.37694189      -0.37745185      -0.37730416
  11758.195        1.0439936      -0.37986191      -0.38037153      -0.37959664      -0.37934923      -0.37966518      -0.37992977      -0.37976722      -0.38105014      -0.38042601      -0.37953542      -0.37907896
  11760.139        1.0897509      -0.38342114      -0.38226182      -0.38259613      -0.38179283      -0.38296445      -0.38314208      -0.38322827      -0.38249837      -0.38272501      -0.38300672      -0.38300902
  11762.090        1.0935475      -0.38349438      -0.38263042      -0.38276799      -0.38285549      -0.38281034      -0.38313785      -0.38334156      -0.38332506      -0.38277883      -0.38285840      -0.38298494
  11764.048        1.0868905      -0.38372936      -0.38305579      -0.38330767      -0.38333818      -0.38358509      -0.38368396      -0.38397536      -0.38361675      -0.38334158      -0.38366633      -0.38344679
  11765.988        1.0818299      -0.38403879      -0.38391181      -0.38408306      -0.38440795      -0.38427133      -0.38479693      -0.38464384      -0.38416862      -0.38368705      -0.38429779      -0.38422875
  11767.929        1.0752914      -0.38495753      -0.38451724      -0.38493839      -0.38525692      -0.38493171      -0.38576885      -0.38532539      -0.38526067      -0.38483860      -0.38531289      -0.38463354
  11769.883        1.0681445      -0.38611319      -0.38576303      -0.38579235      -0.38555686      -0.38596910      -0.38663900      -0.38651479      -0.38591390      -0.38589856      -0.38627751      -0.38549126
  11771.819        1.0645814      -0.38683166      -0.38662736      -0.38673183      -0.38692383      -0.38690220      -0.38704551      -0.38710550      -0.38670487      -0.38656065      -0.38728353      -0.38668951
  11773.781        1.0641825      -0.38755099      -0.38743290      -0.38725451      -0.38777933      -0.38785916      -0.38821611      -0.38788368      -0.38778961      -0.38781626      -0.38812773      -0.38812242
  11775.712        1.0585955      -0.38848666      -0.38869931      -0.38876857      -0.38820646      -0.38849662      -0.38887994      -0.38887402      -0.38856129      -0.38866631      -0.38877180      -0.38869783
  11777.669        1.0526658      -0.38952440      -0.38943716      -0.38934257      -0.38918416      -0.38915894      -0.38974978      -0.38974893      -0.38923833      -0.38945700      -0.38963924      -0.38965055
  11779.619        1.0513030      -0.39051425      -0.39067988      -0.39094869      -0.39055173      -0.39046427      -0.39095778      -0.39084970      -0.39061181      -0.39026901      -0.39068445      -0.39093155
  11781.577        1.0541182      -0.39119760      -0.39174803      -0.39160448      -0.39149629      -0.39127873      -0.39145195      -0.39179171      -0.39167606      -0.39117123      -0.39133038      -0.39144574
  11783.560        1.0547469      -0.39210412      -0.39247924      -0.39229903      -0.39231061      -0.39221656      -0.39228303      -0.39231721      -0.39252854      -0.39237326      -0.39218620      -0.39227651
  11785.531        1.0516867      -0.39285266      -0.39319434      -0.39237196      -0.39237189      -0.39301868      -0.39319746      -0.39257996      -0.39284984      -0.39314391      -0.39298030      -0.39298153
  11787.491        1.0473768      -0.39354814      -0.39306847      -0.39315673      -0.39365376      -0.39346066      -0.39373660      -0.39304831      -0.39332046      -0.39361212      -0.39340119      -0.39322666
  11789.475        1.0338386      -0.39362770      -0.39376338      -0.39384456      -0.39410770      -0.39369108      -0.39420754      -0.39369245      -0.39358736      -0.39389924      -0.39348649      -0.39383698
  11791.436        1.0183850      -0.39520042      -0.39480950      -0.39474304      -0.39459503      -0.39564991      -0.39541593      -0.39522895      -0.39468526      -0.39560751      -0.39502250      -0.39516256
  11793.434        1.0492105      -0.39713253      -0.39664896      -0.39755313      -0.39701807      -0.39741526      -0.39768670      -0.39748101      -0.39688707      -0.39732249      -0.39745292      -0.39721987
  11795.403        1.0615618      -0.39767770      -0.39760638      -0.39791195      -0.39792993      -0.39785716      -0.39830168      -0.39813723      -0.39767789      -0.39812590      -0.39796699      -0.39795601
  11797.372        1.0665223      -0.39829905      -0.39852433      -0.39867270      -0.39898524      -0.39825098      -0.39866446      -0.39823549      -0.39791182      -0.39857345      -0.39852791      -0.39864402
  11799.348        1.0707230      -0.39860261      -0.39915950      -0.39917984      -0.39932837      -0.39855573      -0.39898753      -0.39886759      -0.39865317      -0.39920781      -0.39900879      -0.39921954
  11801.336        1.0684275      -0.39916987      -0.39973551      -0.39991867      -0.40019673      -0.39944778      -0.39949815      -0.39945297      -0.39978284      -0.39942096      -0.39974960      -0.39963882
  11803.289        1.0687364      -0.40028743      -0.40060269      -0.40078331      -0.39991638      -0.40008553      -0.40018695      -0.39993584      -0.40086911      -0.40025492      -0.40030544      -0.40014999
  11805.262        1.0695576      -0.40083096      -0.40111367      -0.40079248      -0.40081310      -0.40059294      -0.40069265      -0.40073711      -0.40107780      -0.40074806      -0.40068943      -0.40072652
  11807.198        1.0652787      -0.40099559      -0.40113152      -0.40134688      -0.40143541      -0.40108907      -0.40124465      -0.40111920      -0.40147506      -0.40148709      -0.40123687      -0.40148787
  11809.140        1.0674318      -0.40285421      -0.40268499      -0.40289837      -0.40314594      -0.40209177      -0.40264425      -0.40226061      -0.40299431      -0.40273687      -0.40244424      -0.40251491
  11811.095        1.0853971      -0.40308233      -0.40376144      -0.40361233      -0.40375273      -0.40319690      -0.40423767      -0.40368725      -0.40346480      -0.40383189      -0.40357316      -0.40387062
  11813.040        1.0915828      -0.40446577      -0.40457057      -0.40411005      -0.40467057      -0.40423907      -0.40528625      -0.40472806      -0.40488071      -0.40494034      -0.40425503      -0.40480961
  11815.015        1.0914202      -0.40501051      -0.40517363      -0.40498584      -0.40506616      -0.40554597      -0.40584126      -0.40596527      -0.40551383      -0.40512869      -0.40536603      -0.40548781
  11816.966        1.0915719      -0.40615700      -0.40623418      -0.40644940      -0.40601694      -0.40650613      -0.40637229      -0.40676177      -0.40629557      -0.40581331      -0.40609542      -0.40598883
  11818.936        1.0887399      -0.40692982      -0.40711328      -0.40690747      -0.40688607      -0.40669515      -0.40716226      -0.40766030      -0.40703567      -0.40706321      -0.40751419      -0.40734633
  11820.913        1.0860021      -0.40755547      -0.40812359      -0.40768253      -0.40762758      -0.40731317      -0.40806516      -0.40858491      -0.40768860      -0.40808477      -0.40832346      -0.40817412
  11822.873        1.0822371      -0.40867552      -0.40908004      -0.40901135      -0.40861173      -0.40855848      -0.40891833      -0.40953316      -0.40886364      -0.40897614      -0.40932422      -0.40857308
  11824.840        1.0778611      -0.40925871      -0.40909846      -0.40942790      -0.40957857      -0.40949262      -0.40977683      -0.41037968      -0.41014402      -0.40961169      -0.40940760      -0.41001831
  11826.800        1.0743380      -0.40994754      -0.41040063      -0.41040829      -0.41069081      -0.41046634      -0.41080788      -0.41131764      -0.41098331      -0.41048906      -0.41093714      -0.41091727
  11828.743        1.0665757      -0.41161302      -0.41129099      -0.41133075      -0.41157538      -0.41149794      -0.41208988      -0.41200637      -0.41199955      -0.41166092      -0.41180044      -0.41155889
  11830.724        1.0608699      -0.41226821      -0.41214765      -0.41223148      -0.41246335      -0.41246410      -0.41330765      -0.41253779      -0.41295227      -0.41243839      -0.41272518      -0.41273083
  11832.662        1.0558112      -0.41320114      -0.41304509      -0.41366076      -0.41301381      -0.41332847      -0.41385155      -0.41354041      -0.41378996      -0.41353649      -0.41346018      -0.41395948
  11834.638        1.0499315      -0.41387595      -0.41437624      -0.41439779      -0.41410786      -0.41424788      -0.41436937      -0.41445193      -0.41432825      -0.41424245      -0.41400946      -0.41486994
  11836.577        1.0471707      -0.41493992      -0.41524566      -0.41539726      -0.41525482      -0.41529023      -0.41541512      -0.41524967      -0.41500467      -0.41486377      -0.41535043      -0.41571696
  11838.536        1.0441771      -0.41586589      -0.41587849      -0.41604949      -0.41589422      -0.41614401      -0.41648747      -0.41620840      -0.41587467      -0.41563271      -0.41611237      -0.41671992
  11840.508        1.0418579      -0.41672135      -0.41699471      -0.41677456      -0.41717578      -0.41688471      -0.41738678      -0.41715336      -0.41663120      -0.41638178      -0.41665939      -0.41760519
  11842.474        1.0381455      -0.41753737      -0.41787930      -0.41773772      -0.41731310      -0.41795017      -0.41830328      -0.41817903      -0.41770862      -0.41769954      -0.41758286      -0.41806649
  11844.434        1.0374588      -0.41817596      -0.41868262      -0.41862952      -0.41864829      -0.41869790      -0.41931095      -0.41901352      -0.41861086      -0.41869654      -0.41879545      -0.41873568
  11846.390        1.0341703      -0.41955765      -0.41922825      -0.41921231      -0.41967312      -0.41936816      -0.42025760      -0.41955727      -0.41936951      -0.41956651      -0.41951507      -0.42032665
  11848.333        1.0334059      -0.41996696      -0.42018869      -0.42015447      -0.42055245      -0.42022460      -0.42078105      -0.42022810      -0.42002401      -0.42044123      -0.41982684      -0.42061659
  11850.307        1.0296014      -0.42064753      -0.42058868      -0.42076498      -0.42131090      -0.42096860      -0.42101201      -0.42100526      -0.42066121      -0.42089305      -0.42080433      -0.42097632
  11852.259        1.0240748      -0.42160696      -0.42136847      -0.42131628      -0.42129013      -0.42121205      -0.42158289      -0.42171603      -0.42160569      -0.42170089      -0.42166502      -0.42200763
  11854.229        1.0128734      -0.42171650      -0.42171562      -0.42157764      -0.42176798      -0.42164427      -0.42228291      -0.42208150      -0.42218669      -0.42189990      -0.42217532      -0.42195491
  11856.188       0.98944879      -0.42227712      -0.42228080      -0.42238872      -0.42226975      -0.42226302      -0.42285816      -0.42246555      -0.42282811      -0.42218661      -0.42280325      -0.42278633
  11858.165       0.98000151      -0.42444566      -0.42459138      -0.42449644      -0.42417692      -0.42435211      -0.42453869      -0.42472369      -0.42461550      -0.42415763      -0.42475202      -0.42499837
  11859.169       0.99765087      -0.42560852      -0.42570482      -0.42599882      -0.42631147      -0.42594358      -0.42605181      -0.42664133      -0.42602990      -0.42571214      -0.42647239      -0.42599242
  11861.141        1.0387238      -0.42771811      -0.42752837      -0.42796528      -0.42754835      -0.42710644      -0.42759708      -0.42761659      -0.42796790      -0.42756047      -0.42821784      -0.42818192
  11863.127        1.0330499      -0.42948281      -0.42896427      -0.42883019      -0.42879639      -0.42890010      -0.42931868      -0.42922921      -0.42965598      -0.42886091      -0.42910415      -0.42938149
  11864.132        1.0317051      -0.43004892      -0.42969286      -0.42926629      -0.42937827      -0.42940845      -0.42949359      -0.42972944      -0.43007567      -0.42942739      -0.42916104      -0.42965301
  11866.124        1.0352770      -0.42963937      -0.42969386      -0.43007495      -0.42995946      -0.42972257      -0.43008323      -0.43012866      -0.43033289      -0.43032381      -0.43000703      -0.43033738
  11868.099        1.0411436      -0.43012063      -0.43044405      -0.43010900      -0.43035011      -0.43005356      -0.43037782      -0.43036700      -0.43061800      -0.43088871      -0.43027039      -0.43083859
  11870.081        1.0408011      -0.43084275      -0.43060440      -0.43090306      -0.43099130      -0.43073139      -0.43107095      -0.43120649      -0.43122319      -0.43122216      -0.43101221      -0.43138443
  11872.045        1.0409913      -0.43139122      -0.43116267      -0.43166196      -0.43172763      -0.43143923      -0.43194505      -0.43199387      -0.43167829      -0.43159371      -0.43208619      -0.43238035
  11874.009        1.0425784      -0.43242566      -0.43216631      -0.43257544      -0.43254355      -0.43237654      -0.43288994      -0.43293266      -0.43237852      -0.43265337      -0.43267116      -0.43306680
  11875.998        1.0425377      -0.43330819      -0.43319761      -0.43331551      -0.43331162      -0.43341959      -0.43396130      -0.43374595      -0.43316623      -0.43348857      -0.43366843      -0.43347588
  11877.976        1.0438175      -0.43420738      -0.43389670      -0.43394768      -0.43408785      -0.43431404      -0.43415716      -0.43409571      -0.43373180      -0.43421949      -0.43439948      -0.43408671
  11878.978        1.0443048      -0.43467822      -0.43444979      -0.43423818      -0.43447456      -0.43468662      -0.43466278      -0.43431939      -0.43439627      -0.43464624      -0.43453741      -0.43432660
  11879.980        1.0448413      -0.43498178      -0.43506268      -0.43452927      -0.43456520      -0.43488683      -0.43517638      -0.43474762      -0.43513090      -0.43500086      -0.43469082      -0.43478030
  11881.966        1.0466026      -0.43592042      -0.43543157      -0.43556934      -0.43554182      -0.43534170      -0.43561218      -0.43588676      -0.43534652      -0.43590816      -0.43568370      -0.43537637
  11883.940        1.0473987      -0.43662158      -0.43634935      -0.43617153      -0.43659833      -0.43605118      -0.43635640      -0.43645945      -0.43646172      -0.43601858      -0.43624817      -0.43640751
  11885.926        1.0482820      -0.43714705      -0.43675694      -0.43682291      -0.43715098      -0.43701343      -0.43734321      -0.43747064      -0.43751683      -0.43674244      -0.43678217      -0.43719277
  11887.914        1.0495599      -0.43784326      -0.43769942      -0.43771810      -0.43781572      -0.43798169      -0.43863542      -0.43807702      -0.43796598      -0.43768893      -0.43778326      -0.43770705
  11889.884        1.0499120      -0.43852757      -0.43836291      -0.43850336      -0.43890967      -0.43812661      -0.43899137      -0.43896478      -0.43839149      -0.43862451      -0.43875610      -0.43839015
  11890.887        1.0509063      -0.43901787      -0.43887223      -0.43891409      -0.43946936      -0.43876699      -0.43931432      -0.43933673      -0.43887986      -0.43902357      -0.43913340      -0.43908932
  11892.870        1.0501267      -0.43997386      -0.43958790      -0.43951053      -0.44029968      -0.43961693      -0.44007663      -0.44006841      -0.43976973      -0.43992611      -0.44006573      -0.43989882
  11894.848        1.0494580      -0.44024485      -0.44017374      -0.44078029      -0.44068727      -0.44054916      -0.44074053      -0.44049588      -0.44071613      -0.44057832      -0.44095841      -0.44035173
  11896.845        1.0471234      -0.44127251      -0.44125282      -0.44144409      -0.44203423      -0.44145670      -0.44161974      -0.44194926      -0.44155434      -0.44174116      -0.44185829      -0.44155123
  11898.829        1.0454895      -0.44245453      -0.44219412      -0.44220201      -0.44221593      -0.44205483      -0.44257703      -0.44254984      -0.44234606      -0.44256851      -0.44228664      -0.44321960
  11899.835        1.0438384      -0.44279400      -0.44250836      -0.44258044      -0.44267020      -0.44237854      -0.44279083      -0.44281557      -0.44289236      -0.44264345      -0.44339168      -0.44309588
  11900.852        1.0424750      -0.44312624      -0.44299325      -0.44285428      -0.44326499      -0.44294083      -0.44356552      -0.44338208      -0.44346996      -0.44328492      -0.44366975      -0.44357837
  11902.851        1.0387620      -0.44423995      -0.44400513      -0.44344184      -0.44393409      -0.44400201      -0.44407981      -0.44430469      -0.44457521      -0.44411946      -0.44420437      -0.44389683
  11904.851        1.0334735      -0.44488004      -0.44517225      -0.44438190      -0.44507028      -0.44541910      -0.44513739      -0.44514309      -0.44551284      -0.44489438      -0.44514632      -0.44516551
  11905.863        1.0312631      -0.44521207      -0.44561434      -0.44502842      -0.44608712      -0.44560916      -0.44534924      -0.44564753      -0.44606133      -0.44543591      -0.44581883      -0.44591806
  11907.864        1.0267796      -0.44626461      -0.44601417      -0.44603946      -0.44625253      -0.44672130      -0.44682578      -0.44630667      -0.44638566      -0.44639780      -0.44646728      -0.44613774
  11909.853        1.0228840      -0.44724076      -0.44678382      -0.44686773      -0.44714239      -0.44718500      -0.44756259      -0.44781178      -0.44727740      -0.44716003      -0.44750282      -0.44703451
  11910.859        1.0200487      -0.44766703      -0.44750393      -0.44758665      -0.44772236      -0.44757748      -0.44772949      -0.44830557      -0.44760992      -0.44754343      -0.44780517      -0.44746675
  11911.867        1.0177826      -0.44801617      -0.44831157      -0.44810316      -0.44830897      -0.44799803      -0.44824991      -0.44873575      -0.44791562      -0.44813448      -0.44829079      -0.44799256
  11912.880        1.0160568      -0.44841980      -0.44868847      -0.44845704      -0.44870011      -0.44875385      -0.44879792      -0.44861500      -0.44844295      -0.44859396      -0.44878779      -0.44854490
  11913.881        1.0138009      -0.44886576      -0.44927813      -0.44884900      -0.44908146      -0.44896234      -0.44957639      -0.44882582      -0.44900513      -0.44876557      -0.44862669      -0.44843065
  11914.884        1.0125457      -0.44934151      -0.44953209      -0.44916868      -0.44967124      -0.44916632      -0.44966141      -0.44949687      -0.44928514      -0.44911215      -0.44942790      -0.44912103
  11915.897        1.0112308      -0.44958859      -0.44991834      -0.44977675      -0.45014847      -0.44935709      -0.44972388      -0.44989195      -0.44951997      -0.44957757      -0.45023617      -0.44996448
  11916.911        1.0085871      -0.45026253      -0.45036696      -0.45063552      -0.45095071      -0.44990445      -0.45080052      -0.45075436      -0.45061365      -0.45027602      -0.44993686      -0.45041867
  11917.926        1.0080342      -0.45076042      -0.45109306      -0.45089233      -0.45071931      -0.45042354      -0.45111344      -0.45100734      -0.45093108      -0.45085207      -0.45160260      -0.45075378
  11918.928        1.0075168      -0.45110453      -0.45159700      -0.45136433      -0.45152231      -0.45061712      -0.45168232      -0.45158485      -0.45143052      -0.45120901      -0.45161270      -0.45107778
  11919.937        1.0064891      -0.45173850      -0.45174581      -0.45166693      -0.45192425      -0.45184578      -0.45219003      -0.45220368      -0.45196488      -0.45151222      -0.45180621      -0.45117035
  11921.936        1.0055229      -0.45259152      -0.45261656      -0.45292881      -0.45281480      -0.45261873      -0.45304332      -0.45320815      -0.45280378      -0.45263438      -0.45294890      -0.45244967
  11922.951        1.0049461      -0.45311353      -0.45363118      -0.45321619      -0.45332200      -0.45312109      -0.45383773      -0.45355021      -0.45329408      -0.45344627      -0.45337690      -0.45294691
  11923.954        1.0050411      -0.45349414      -0.45421480      -0.45336000      -0.45386231      -0.45339220      -0.45377650      -0.45392793      -0.45318417      -0.45393845      -0.45361424      -0.45350536
  11924.957        1.0043278      -0.45406652      -0.45361481      -0.45347654      -0.45402953      -0.45376538      -0.45388544      -0.45437506      -0.45361134      -0.45396221      -0.45418193      -0.45408075
  11925.961        1.0037050      -0.45454813      -0.45397245      -0.45407058      -0.45440295      -0.45416597      -0.45507076      -0.45467541      -0.45409550      -0.45423055      -0.45465094      -0.45459456
  11926.965        1.0039487      -0.45504653      -0.45474809      -0.45468044      -0.45477974      -0.45483390      -0.45517242      -0.45495872      -0.45508444      -0.45481134      -0.45546877      -0.45509887
  11927.975        1.0042207      -0.45550904      -0.45545928      -0.45493852      -0.45549636      -0.45550571      -0.45542501      -0.45546498      -0.45567258      -0.45521621      -0.45584999      -0.45549692
  11929.964        1.0044658      -0.45626770      -0.45605820      -0.45639764      -0.45612915      -0.45643158      -0.45645168      -0.45621870      -0.45675598      -0.45571458      -0.45629106      -0.45597440
  11931.967        1.0028800      -0.45736536      -0.45697188      -0.45682105      -0.45699621      -0.45622538      -0.45702969      -0.45684204      -0.45751241      -0.45672853      -0.45713283      -0.45716140
  11932.978        1.0027795      -0.45786827      -0.45732151      -0.45745022      -0.45766876      -0.45696820      -0.45751722      -0.45684466      -0.45768761      -0.45724882      -0.45758520      -0.45744730
  11934.975        1.0038323      -0.45840587      -0.45792053      -0.45817164      -0.45820809      -0.45789867      -0.45828248      -0.45864240      -0.45897774      -0.45840974      -0.45821716      -0.45784295
  11936.973        1.0030862      -0.45891949      -0.45862542      -0.45903199      -0.45870591      -0.45877407      -0.45893922      -0.45930007      -0.45952456      -0.45910507      -0.45924816      -0.45890248
  11937.990        1.0024430      -0.45924780      -0.45895075      -0.45913354      -0.45944434      -0.45917045      -0.45962437      -0.45971039      -0.46040332      -0.45967339      -0.46013520      -0.45931257
  11938.996        1.0018325      -0.45967574      -0.45951452      -0.45973347      -0.45971026      -0.45958991      -0.45990436      -0.46013960      -0.46005647      -0.46016285      -0.46017953      -0.45963165
  11939.996        1.0020012      -0.46006182      -0.45954580      -0.46042066      -0.46047645      -0.46059323      -0.46039534      -0.46066882      -0.46038799      -0.46056695      -0.46025451      -0.46010037
  11941.996        1.0008952      -0.46109399      -0.46090447      -0.46094928      -0.46069676      -0.46119948      -0.46138076      -0.46132815      -0.46127895      -0.46127398      -0.46163735      -0.46043698
  11943.014        1.0000744      -0.46166601      -0.46143329      -0.46128132      -0.46107340      -0.46205236      -0.46157011      -0.46199198      -0.46192702      -0.46158935      -0.46185485      -0.46141712
  11944.027       0.99918748      -0.46212020      -0.46201985      -0.46171037      -0.46169304      -0.46203629      -0.46254077      -0.46238539      -0.46223017      -0.46216536      -0.46180577      -0.46156316
  11946.022       0.99633299      -0.46254203      -0.46249662      -0.46275264      -0.46245147      -0.46272542      -0.46329698      -0.46313255      -0.46319945      -0.46290547      -0.46263705      -0.46269908
  11948.042       0.99574164      -0.46360298      -0.46334954      -0.46387019      -0.46397384      -0.46337499      -0.46379140      -0.46409047      -0.46383257      -0.46401251      -0.46364046      -0.46349697
  11950.045       0.99456928      -0.46419139      -0.46438858      -0.46420216      -0.46489544      -0.46387874      -0.46469627      -0.46495270      -0.46495738      -0.46476055      -0.46485025      -0.46432291
  11951.053       0.99341590      -0.46475089      -0.46460908      -0.46495952      -0.46521294      -0.46491407      -0.46483312      -0.46514490      -0.46534813      -0.46529210      -0.46505932      -0.46502749
  11952.061       0.99089627      -0.46544349      -0.46498318      -0.46524740      -0.46563771      -0.46520736      -0.46528913      -0.46562647      -0.46562983      -0.46589932      -0.46524889      -0.46545588
  11953.074       0.98919828      -0.46598801      -0.46571595      -0.46546093      -0.46609281      -0.46573114      -0.46580040      -0.46617674      -0.46623477      -0.46630703      -0.46623720      -0.46552210
  11954.089       0.99008463      -0.46629671      -0.46637699      -0.46594873      -0.46659983      -0.46550995      -0.46643023      -0.46665926      -0.46636412      -0.46664688      -0.46661327      -0.46616110
  11955.097       0.98908801      -0.46646902      -0.46668256      -0.46650408      -0.46692898      -0.46666576      -0.46696701      -0.46712998      -0.46678394      -0.46700495      -0.46697090      -0.46665764
  11956.106       0.98887412      -0.46673965      -0.46699865      -0.46681309      -0.46726056      -0.46676615      -0.46709975      -0.46758059      -0.46747929      -0.46730552      -0.46736097      -0.46739137
  11958.111       0.98746432      -0.46785796      -0.46790830      -0.46759030      -0.46796985      -0.46772024      -0.46847011      -0.46854313      -0.46785769      -0.46805859      -0.46823587      -0.46798100
  11959.121       0.98839143      -0.46811333      -0.46836023      -0.46797717      -0.46835473      -0.46836637      -0.46889772      -0.46906937      -0.46852237      -0.46832705      -0.46840589      -0.46805890
  11960.142       0.98814036      -0.46825915      -0.46888904      -0.46855606      -0.46845672      -0.46899812      -0.46893401      -0.46923759      -0.46867182      -0.46875646      -0.46906773      -0.46844361
  11961.151       0.98784228      -0.46874100      -0.46906981      -0.46887132      -0.46880557      -0.46937014      -0.46925107      -0.46938059      -0.46937662      -0.46938391      -0.46919278      -0.46904903
  11962.161       0.98818229      -0.46928027      -0.46904315      -0.46926263      -0.46910365      -0.46975411      -0.46938098      -0.46957801      -0.47013114      -0.46983139      -0.46965276      -0.46968390
  11963.171       0.98954444      -0.46986494      -0.46985348      -0.46988134      -0.46939753      -0.47012677      -0.47000706      -0.46994248      -0.47037647      -0.47021083      -0.47012812      -0.46994439
  11964.187       0.98910374      -0.47041251      -0.47057720      -0.46999795      -0.46968437      -0.46977425      -0.47067894      -0.47031456      -0.47058919      -0.47050353      -0.47087343      -0.47015851
  11965.203       0.98904705      -0.47095650      -0.47070253      -0.47019438      -0.46997091      -0.47087334      -0.47101747      -0.47094737      -0.47151058      -0.47088910      -0.47069916      -0.47068800
  11966.208       0.98930320      -0.47136923      -0.47080379      -0.47085205      -0.47097247      -0.47114516      -0.47120626      -0.47140686      -0.47143126      -0.47142093      -0.47108234      -0.47137372
  11967.212       0.98993449      -0.47162816      -0.47157100      -0.47162679      -0.47161973      -0.47112961      -0.47162734      -0.47146516      -0.47203196      -0.47196336      -0.47152997      -0.47169157
  11968.216       0.99053349      -0.47241099      -0.47249780      -0.47201569      -0.47188721      -0.47211537      -0.47206451      -0.47218748      -0.47267647      -0.47229170      -0.47197694      -0.47197522
  11969.221       0.99058598      -0.47296974      -0.47242694      -0.47252587      -0.47215419      -0.47258783      -0.47276915      -0.47193405      -0.47243435      -0.47278574      -0.47238569      -0.47260374
  11970.232       0.99022534      -0.47284403      -0.47284769      -0.47304171      -0.47286269      -0.47261474      -0.47325554      -0.47249961      -0.47301295      -0.47321370      -0.47242089      -0.47292991
  11972.217       0.98938311      -0.47368428      -0.47344716      -0.47366979      -0.47343316      -0.47315277      -0.47425222      -0.47356832      -0.47386709      -0.47363454      -0.47381285      -0.47384351
  11974.202       0.98963091      -0.47446283      -0.47427571      -0.47453706      -0.47405924      -0.47419452      -0.47505369      -0.47459186      -0.47468506      -0.47469075      -0.47441433      -0.47462640
  11975.221       0.98921161      -0.47464823      -0.47468071      -0.47455769      -0.47479988      -0.47480807      -0.47500651      -0.47467612      -0.47481865      -0.47468088      -0.47505449      -0.47526913
  11976.227       0.98925224      -0.47501147      -0.47516785      -0.47507476      -0.47515552      -0.47517678      -0.47536736      -0.47489698      -0.47521429      -0.47521323      -0.47553430      -0.47568265
  11977.232       0.98848098      -0.47539583      -0.47563180      -0.47559170      -0.47590770      -0.47536237      -0.47602789      -0.47563655      -0.47589371      -0.47566955      -0.47595078      -0.47615502
  11979.239       0.98677066      -0.47663224      -0.47647358      -0.47594876      -0.47648478      -0.47660292      -0.47657854      -0.47644760      -0.47672793      -0.47637571      -0.47636858      -0.47671813
  11980.276       0.98818716      -0.47678520      -0.47694899      -0.47631940      -0.47666207      -0.47706056      -0.47722264      -0.47715149      -0.47702152      -0.47722928      -0.47735164      -0.47698586
  11981.301       0.98731857      -0.47710727      -0.47743071      -0.47679088      -0.47687507      -0.47712912      -0.47781553      -0.47725274      -0.47726988      -0.47758532      -0.47788390      -0.47731896
  11982.302       0.98747115      -0.47771544      -0.47770494      -0.47757360      -0.47805489      -0.47713096      -0.47813555      -0.47768177      -0.47825179      -0.47787929      -0.47814626      -0.47768243
  11983.303       0.98660509      -0.47809133      -0.47832497      -0.47814352      -0.47775505      -0.47792036      -0.47825393      -0.47799334      -0.47808598      -0.47838851      -0.47867065      -0.47837261
  11984.323       0.98630519      -0.47839248      -0.47871440      -0.47842780      -0.47850893      -0.47870508      -0.47897399      -0.47889841      -0.47888932      -0.47875914      -0.47916406      -0.47844140
  11985.354       0.98523986      -0.47870200      -0.47942379      -0.47898762      -0.47896013      -0.47924306      -0.47924586      -0.47901666      -0.47952019      -0.47903758      -0.47966051      -0.47930434
  11986.356       0.98577404      -0.47915038      -0.47997489      -0.47950068      -0.47959710      -0.47944539      -0.48006504      -0.47941959      -0.47971983      -0.47954453      -0.47924031      -0.47951647
  11987.357       0.98553929      -0.47934746      -0.47985685      -0.47986962      -0.47974031      -0.47990113      -0.48001021      -0.48007502      -0.48035980      -0.47989227      -0.47984353      -0.48010368
  11988.359       0.98581013      -0.47958517      -0.48056602      -0.48054957      -0.48045245      -0.48060598      -0.48072698      -0.48038934      -0.48076972      -0.48000435      -0.48031967      -0.48064830
  11989.367       0.98496992      -0.48046862      -0.48113138      -0.48097328      -0.48101179      -0.48117109      -0.48156741      -0.48067039      -0.48116262      -0.48070283      -0.48079242      -0.48071421
  11990.388       0.98440129      -0.48103356      -0.48119436      -0.48125940      -0.48103694      -0.48126392      -0.48151834      -0.48121974      -0.48152311      -0.48140236      -0.48160557      -0.48135894
  11991.403       0.98307206      -0.48190890      -0.48156426      -0.48172240      -0.48173683      -0.48185279      -0.48188189      -0.48171395      -0.48196512      -0.48195308      -0.48198143      -0.48168083
  11992.417       0.98338901      -0.48233166      -0.48215817      -0.48242766      -0.48207317      -0.48241223      -0.48267575      -0.48247763      -0.48234362      -0.48246709      -0.48242229      -0.48230632
  11993.426       0.98187366      -0.48265821      -0.48248031      -0.48247061      -0.48238337      -0.48274677      -0.48297124      -0.48325574      -0.48271576      -0.48295153      -0.48295482      -0.48277026
  11994.441       0.97999850      -0.48294309      -0.48289001      -0.48297529      -0.48283869      -0.48311409      -0.48323638      -0.48352249      -0.48308822      -0.48318144      -0.48353018      -0.48294245
  11995.462       0.98027959      -0.48340185      -0.48333570      -0.48355826      -0.48295162      -0.48357567      -0.48366647      -0.48380260      -0.48380126      -0.48331001      -0.48370354      -0.48340562
  11996.478       0.97876246      -0.48384026      -0.48395499      -0.48382969      -0.48403274      -0.48376667      -0.48443747      -0.48429851      -0.48395558      -0.48373784      -0.48385823      -0.48412848
  11997.494       0.97783620      -0.48427981      -0.48457441      -0.48464567      -0.48437494      -0.48471375      -0.48422428      -0.48468588      -0.48439852      -0.48440400      -0.48457964      -0.48450102
  11998.497       0.97647911      -0.48480889      -0.48507237      -0.48493402      -0.48476521      -0.48505578      -0.48523476      -0.48507538      -0.48484180      -0.48447740      -0.48492916      -0.48475494
  11999.507       0.97521313      -0.48542050      -0.48506325      -0.48523307      -0.48463771      -0.48497871      -0.48541981      -0.48562076      -0.48534845      -0.48470278      -0.48499685      -0.48550016
  12000.529       0.97382912      -0.48556470      -0.48516989      -0.48599648      -0.48522796      -0.48566891      -0.48595773      -0.48611330      -0.48585699      -0.48556238      -0.48624704      -0.48570820
  12001.558       0.97079009      -0.48639609      -0.48594852      -0.48636408      -0.48604694      -0.48629294      -0.48676456      -0.48660290      -0.48621781      -0.48603911      -0.48615520      -0.48627233
  12002.575       0.97094671      -0.48688930      -0.48632610      -0.48661427      -0.48692832      -0.48597355      -0.48691625      -0.48707608      -0.48686637      -0.48638992      -0.48660495      -0.48643900
  12003.579       0.96815760      -0.48702502      -0.48726089      -0.48690679      -0.48687914      -0.48644074      -0.48751580      -0.48789018      -0.48695278      -0.48685188      -0.48716169      -0.48677871
  12004.596       0.96599919      -0.48767770      -0.48762870      -0.48713623      -0.48716546      -0.48721083      -0.48805089      -0.48762136      -0.48795553      -0.48734754      -0.48777528      -0.48771250
  12005.619       0.96434491      -0.48814998      -0.48777294      -0.48770551      -0.48760955      -0.48763012      -0.48795454      -0.48856397      -0.48868204      -0.48770227      -0.48816308      -0.48814807
  12006.630       0.96230146      -0.48884688      -0.48812824      -0.48776008      -0.48833872      -0.48817739      -0.48874744      -0.48914423      -0.48823572      -0.48786959      -0.48821506      -0.48852925
  12008.627       0.95937922      -0.48944758      -0.48908893      -0.48926759      -0.48928246      -0.48922223      -0.48942740      -0.48902364      -0.48958794      -0.48898029      -0.48940453      -0.48947937
  12009.639       0.95677017      -0.48999026      -0.48950054      -0.48970844      -0.48953712      -0.48957340      -0.48962103      -0.48946775      -0.49014359      -0.48940504      -0.49031693      -0.48978770
  12010.656       0.95435015      -0.49025185      -0.49018924      -0.49002726      -0.48980669      -0.49003158      -0.49020575      -0.49011788      -0.48999675      -0.48973705      -0.49031631      -0.49016777
  12011.675       0.95305268      -0.49032714      -0.49063468      -0.49044149      -0.49055261      -0.49039679      -0.49040317      -0.49058608      -0.49016980      -0.49010467      -0.49017533      -0.49046199
  12012.687       0.95011744      -0.49096163      -0.49139274      -0.49084481      -0.49103018      -0.49084184      -0.49075140      -0.49127286      -0.49069686      -0.49068177      -0.49073672      -0.49076374
  12013.699       0.94969142      -0.49132377      -0.49194998      -0.49130650      -0.49092215      -0.49157533      -0.49125771      -0.49130269      -0.49087438      -0.49112431      -0.49131937      -0.49120019
  12014.711       0.94917315      -0.49181687      -0.49200255      -0.49175624      -0.49085396      -0.49185835      -0.49203430      -0.49165824      -0.49219687      -0.49156723      -0.49194453      -0.49162118
  12015.718       0.94617719      -0.49205602      -0.49231020      -0.49211709      -0.49191035      -0.49237221      -0.49252091      -0.49212619      -0.49286323      -0.49208236      -0.49216094      -0.49216677
  12016.724       0.94483918      -0.49246606      -0.49242684      -0.49252821      -0.49238409      -0.49269024      -0.49262520      -0.49279439      -0.49271976      -0.49244674      -0.49356839      -0.49264018
  12017.743       0.94395511      -0.49285081      -0.49300002      -0.49292435      -0.49305827      -0.49358286      -0.49328803      -0.49326880      -0.49313437      -0.49272309      -0.49314214      -0.49301710
  12018.756       0.94372772      -0.49346734      -0.49341019      -0.49344906      -0.49314680      -0.49369544      -0.49378737      -0.49377926      -0.49384545      -0.49314026      -0.49366580      -0.49364804
  12019.763       0.94213155      -0.49409506      -0.49406976      -0.49399890      -0.49384095      -0.49389985      -0.49435493      -0.49438195      -0.49394695      -0.49396776      -0.49412808      -0.49380615
  12020.777       0.94177338      -0.49428780      -0.49455750      -0.49438868      -0.49427142      -0.49438691      -0.49495952      -0.49458751      -0.49432817      -0.49468349      -0.49496163      -0.49392595
  12021.809       0.94128537      -0.49491552      -0.49504450      -0.49471589      -0.49457196      -0.49490537      -0.49493208      -0.49513992      -0.49494773      -0.49479989      -0.49483422      -0.49488851
  12022.835       0.94045566      -0.49550470      -0.49534435      -0.49518672      -0.49501272      -0.49539789      -0.49583847      -0.49565443      -0.49531376      -0.49514452      -0.49572479      -0.49541179
  12023.849       0.93963256      -0.49551848      -0.49573802      -0.49557437      -0.49553393      -0.49611264      -0.49618795      -0.49604953      -0.49588954      -0.49571073      -0.49611346      -0.49579264
  12024.851       0.93982237      -0.49588610      -0.49613658      -0.49589158      -0.49602039      -0.49616807      -0.49655614      -0.49644094      -0.49646235      -0.49637839      -0.49610282      -0.49651751
  12025.865       0.93873761      -0.49618155      -0.49642340      -0.49657511      -0.49644001      -0.49641444      -0.49729630      -0.49731000      -0.49661542      -0.49667498      -0.49709777      -0.49681854
  12026.898       0.93964988      -0.49646065      -0.49672949      -0.49707283      -0.49623536      -0.49685954      -0.49781626      -0.49731570      -0.49673019      -0.49690988      -0.49723697      -0.49719552
  12027.931       0.93841151      -0.49726962      -0.49737025      -0.49747877      -0.49720396      -0.49742657      -0.49826699      -0.49786536      -0.49789410      -0.49742831      -0.49750136      -0.49808736
  12028.953       0.93879539      -0.49776765      -0.49785016      -0.49783658      -0.49732804      -0.49782344      -0.49807654      -0.49806984      -0.49855641      -0.49804328      -0.49808490      -0.49843336
  12029.974       0.93854321      -0.49847165      -0.49816739      -0.49818449      -0.49793491      -0.49847869      -0.49859378      -0.49882848      -0.49886512      -0.49857679      -0.49883264      -0.49850464
  12031.001       0.93837575      -0.49873688      -0.49841419      -0.49867476      -0.49879753      -0.49897637      -0.49898398      -0.49927198      -0.49922782      -0.49874905      -0.49908087      -0.49877010
  12032.023       0.93808608      -0.49885748      -0.49912789      -0.49923128      -0.49906282      -0.49919714      -0.49970327      -0.49964773      -0.50012716      -0.49939233      -0.49944801      -0.49940495
  12033.051       0.93869540      -0.49918198      -0.49933620      -0.49967474      -0.49956127      -0.49967167      -0.50013424      -0.50004994      -0.50005572      -0.49989545      -0.50021274      -0.49988372
  12034.073       0.93866255      -0.49992276      -0.50001499      -0.49988928      -0.49990504      -0.49973423      -0.50091341      -0.50045054      -0.50059634      -0.50035502      -0.50056796      -0.50002886
  12035.108       0.93822476      -0.50051014      -0.50075934      -0.50019322      -0.50040042      -0.50079245      -0.50076725      -0.50079017      -0.50100924      -0.50116363      -0.50112015      -0.50052927
  12036.130       0.93781178      -0.50082341      -0.50097990      -0.50076649      -0.50096725      -0.50112173      -0.50101917      -0.50098011      -0.50122930      -0.50113081      -0.50083701      -0.50025262
  12037.152       0.93798237      -0.50102512      -0.50104414      -0.50123263      -0.50111894      -0.50095047      -0.50169442      -0.50175219      -0.50252246      -0.50109941      -0.50205607      -0.50068644
  12038.181       0.93809962      -0.50117693      -0.50177606      -0.50166498      -0.50164932      -0.50165935      -0.50163706      -0.50199912      -0.50235115      -0.50155891      -0.50220720      -0.50138097
  12039.217       0.93866017      -0.50213508      -0.50218649      -0.50197135      -0.50180837      -0.50252481      -0.50266863      -0.50224929      -0.50246070      -0.50221946      -0.50256693      -0.50196418
  12040.246       0.93718756      -0.50246415      -0.50284417      -0.50233051      -0.50221638      -0.50255565      -0.50294917      -0.50315999      -0.50306544      -0.50284632      -0.50284387      -0.50251040
  12041.269       0.93625339      -0.50262172      -0.50292723      -0.50274664      -0.50265947      -0.50315909      -0.50332764      -0.50355619      -0.50352156      -0.50328871      -0.50293104      -0.50268990
  12042.299       0.93733600      -0.50343880      -0.50346976      -0.50325941      -0.50335508      -0.50333787      -0.50358538      -0.50410816      -0.50354470      -0.50365716      -0.50368079      -0.50327623
  12043.336       0.93697625      -0.50375627      -0.50392598      -0.50408567      -0.50371495      -0.50356470      -0.50364893      -0.50418712      -0.50385784      -0.50395695      -0.50430643      -0.50392465
  12044.366       0.93687462      -0.50410800      -0.50406949      -0.50453410      -0.50443770      -0.50399327      -0.50449986      -0.50509393      -0.50459509      -0.50434954      -0.50526832      -0.50485148
  12045.383       0.93610586      -0.50473264      -0.50447337      -0.50465472      -0.50432300      -0.50409037      -0.50492456      -0.50550636      -0.50474254      -0.50483040      -0.50522537      -0.50478485
  12046.401       0.93746359      -0.50474827      -0.50481295      -0.50525018      -0.50512505      -0.50432913      -0.50563445      -0.50563375      -0.50554220      -0.50508044      -0.50502117      -0.50517865
  12047.425       0.93652220      -0.50535154      -0.50562484      -0.50578819      -0.50543615      -0.50523512      -0.50599879      -0.50584889      -0.50625548      -0.50537592      -0.50565610      -0.50554163
  12048.456       0.93653133      -0.50550095      -0.50579851      -0.50617323      -0.50636472      -0.50598632      -0.50641745      -0.50634700      -0.50619834      -0.50598300      -0.50659026      -0.50580417
  12049.480       0.93507982      -0.50618275      -0.50648715      -0.50660103      -0.50575740      -0.50636547      -0.50692230      -0.50637867      -0.50671149      -0.50622133      -0.50665059      -0.50661579
  12050.506       0.93657701      -0.50691329      -0.50715991      -0.50712515      -0.50692015      -0.50720247      -0.50732389      -0.50708082      -0.50730873      -0.50672690      -0.50748916      -0.50667007
  12051.530       0.93579367      -0.50699428      -0.50790410      -0.50718637      -0.50750917      -0.50741677      -0.50740132      -0.50741377      -0.50771020      -0.50709076      -0.50745866      -0.50723009
  12052.549       0.93574866      -0.50771964      -0.50776432      -0.50737882      -0.50751981      -0.50763205      -0.50740882      -0.50848611      -0.50784245      -0.50721886      -0.50788690      -0.50802478
  12053.575       0.93540691      -0.50770162      -0.50784764      -0.50782881      -0.50806732      -0.50788213      -0.50848014      -0.50870321      -0.50844498      -0.50784557      -0.50803435      -0.50829255
  12054.587       0.93511370      -0.50793181      -0.50843757      -0.50834074      -0.50850299      -0.50812889      -0.50870908      -0.50928544      -0.50827179      -0.50821200      -0.50893039      -0.50866306
  12055.613       0.93483846      -0.50880707      -0.50881934      -0.50879287      -0.50879067      -0.50840319      -0.50921399      -0.50958149      -0.50896191      -0.50873242      -0.50907879      -0.50898102
  12056.626       0.93504484      -0.50953001      -0.50905150      -0.50939618      -0.50917577      -0.50922249      -0.50933378      -0.50954847      -0.50926868      -0.50914048      -0.50921866      -0.50916145
  12057.652       0.93419209      -0.50950533      -0.50921660      -0.50981015      -0.50964051      -0.50972320      -0.51042585      -0.51022604      -0.50947811      -0.50939998      -0.50949569      -0.50975938
  12058.665       0.93405518      -0.50996659      -0.50968739      -0.51011251      -0.51034965      -0.51030241      -0.51030055      -0.51050127      -0.51056608      -0.51003529      -0.51013233      -0.51013242
  12059.691       0.93454835      -0.51027989      -0.51004278      -0.51036787      -0.51080947      -0.51029565      -0.51122975      -0.51086243      -0.51098964      -0.51067589      -0.51067515      -0.51060912
  12060.731       0.93348419      -0.51073821      -0.51021478      -0.51085184      -0.51092233      -0.51072816      -0.51150796      -0.51176130      -0.51118041      -0.51105913      -0.51112177      -0.51062540
  12061.745       0.93385524      -0.51168686      -0.51127478      -0.51127337      -0.51173785      -0.51129701      -0.51199796      -0.51143953      -0.51209612      -0.51132990      -0.51150703      -0.51076556
  12062.753       0.93329256      -0.51180495      -0.51167671      -0.51140382      -0.51161609      -0.51165762      -0.51203682      -0.51216219      -0.51206608      -0.51201706      -0.51157608      -0.51167717
  12063.774       0.93229735      -0.51212300      -0.51196470      -0.51203406      -0.51237832      -0.51196798      -0.51236793      -0.51230627      -0.51255498      -0.51258394      -0.51247254      -0.51173897
  12064.814       0.93180464      -0.51253691      -0.51277753      -0.51255940      -0.51297075      -0.51219609      -0.51238903      -0.51274625      -0.51281616      -0.51264081      -0.51277093      -0.51223260
  12065.854       0.93272562      -0.51313578      -0.51313698      -0.51281072      -0.51318213      -0.51320017      -0.51341150      -0.51331635      -0.51348134      -0.51296139      -0.51302010      -0.51285397
  12066.881       0.93060461      -0.51414421      -0.51346786      -0.51320734      -0.51350363      -0.51390596      -0.51324203      -0.51353580      -0.51372993      -0.51329381      -0.51368306      -0.51348395
  12067.909       0.93041793      -0.51433054      -0.51397051      -0.51363397      -0.51395586      -0.51364967      -0.51370084      -0.51360612      -0.51330162      -0.51367575      -0.51393744      -0.51388962
  12068.950       0.93050530      -0.51443028      -0.51431734      -0.51411756      -0.51466388      -0.51400291      -0.51423521      -0.51438644      -0.51454270      -0.51434427      -0.51453467      -0.51425287
  12069.990       0.92924453      -0.51517601      -0.51447018      -0.51458576      -0.51484631      -0.51460098      -0.51508588      -0.51481762      -0.51461527      -0.51528615      -0.51504789      -0.51495561
  12071.032       0.92828786      -0.51544778      -0.51485658      -0.51484745      -0.51527745      -0.51501311      -0.51554543      -0.51509351      -0.51461539      -0.51559053      -0.51490715      -0.51562364
  12072.054       0.92923849      -0.51561887      -0.51579090      -0.51573253      -0.51593193      -0.51527953      -0.51572130      -0.51579055      -0.51550649      -0.51560830      -0.51555742      -0.51559193
  12073.083       0.92849473      -0.51638695      -0.51611432      -0.51595691      -0.51625877      -0.51575971      -0.51621367      -0.51624488      -0.51584720      -0.51618862      -0.51574696      -0.51614305
  12074.105       0.92824624      -0.51685226      -0.51624873      -0.51628443      -0.51672203      -0.51658381      -0.51696483      -0.51705188      -0.51600238      -0.51659965      -0.51642406      -0.51672120
  12075.134       0.92665353      -0.51725111      -0.51694401      -0.51690655      -0.51660989      -0.51696284      -0.51711494      -0.51766286      -0.51710516      -0.51701111      -0.51734258      -0.51728627
  12076.176       0.92719371      -0.51779225      -0.51753480      -0.51716669      -0.51714211      -0.51719564      -0.51767369      -0.51762139      -0.51724688      -0.51741925      -0.51749685      -0.51744162
  12077.206       0.92633442      -0.51792806      -0.51763432      -0.51767148      -0.51715583      -0.51760697      -0.51810374      -0.51791863      -0.51781772      -0.51780928      -0.51769997      -0.51767738
  12078.235       0.92661567      -0.51820433      -0.51819105      -0.51834821      -0.51801658      -0.51792659      -0.51872253      -0.51824247      -0.51851369      -0.51811151      -0.51797932      -0.51789885
  12079.258       0.92556084      -0.51877369      -0.51862400      -0.51854185      -0.51812132      -0.51848063      -0.51882426      -0.51855712      -0.51866714      -0.51848488      -0.51890170      -0.51864336
  12080.288       0.92517306      -0.51907089      -0.51885337      -0.51884668      -0.51869965      -0.51869994      -0.51875770      -0.51895342      -0.51881596      -0.51909171      -0.51922277      -0.51905080
  12081.325       0.92490504      -0.51967106      -0.51953062      -0.51941036      -0.51904854      -0.51926486      -0.51953028      -0.51911306      -0.51959355      -0.51965758      -0.51968236      -0.51919244
  12082.355       0.92376019      -0.52005003      -0.51974378      -0.51994322      -0.51971508      -0.52010346      -0.52045262      -0.51981411      -0.52024491      -0.51996665      -0.51995881      -0.51950026
  12083.385       0.92188944      -0.52053795      -0.52020529      -0.52000117      -0.51955093      -0.52008897      -0.52042088      -0.52043793      -0.52056369      -0.52020973      -0.52027347      -0.51988286
  12084.391       0.92184672      -0.52096195      -0.52048630      -0.52026020      -0.52056786      -0.52028254      -0.52061544      -0.52066559      -0.52096757      -0.52063308      -0.52073840      -0.52063927
  12085.422       0.92034786      -0.52126753      -0.52085224      -0.52080017      -0.52088892      -0.52079827      -0.52120107      -0.52124473      -0.52115546      -0.52125341      -0.52113169      -0.52113932
  12086.472       0.91993215      -0.52178588      -0.52135673      -0.52168468      -0.52115429      -0.52153456      -0.52181302      -0.52203856      -0.52183669      -0.52158652      -0.52169844      -0.52176419
  12087.509       0.91899717      -0.52195497      -0.52187081      -0.52200269      -0.52210508      -0.52215120      -0.52219488      -0.52243421      -0.52232119      -0.52211240      -0.52193199      -0.52177608
  12088.534       0.91752031      -0.52232348      -0.52209613      -0.52215722      -0.52253262      -0.52236896      -0.52267992      -0.52299896      -0.52229409      -0.52272961      -0.52246063      -0.52214904
  12089.560       0.91622903      -0.52241724      -0.52266146      -0.52275860      -0.52251073      -0.52262562      -0.52315422      -0.52288691      -0.52283382      -0.52308524      -0.52273557      -0.52289528
  12090.585       0.91415904      -0.52278175      -0.52282417      -0.52325405      -0.52288157      -0.52293958      -0.52355560      -0.52357292      -0.52358623      -0.52334233      -0.52339541      -0.52298203
  12091.622       0.91286054      -0.52323835      -0.52344776      -0.52361510      -0.52344113      -0.52314323      -0.52417388      -0.52394458      -0.52380815      -0.52399089      -0.52356625      -0.52403875
  12092.655       0.91245804      -0.52422083      -0.52418461      -0.52414154      -0.52378250      -0.52379944      -0.52471382      -0.52422167      -0.52450736      -0.52446363      -0.52376039      -0.52385296
  12093.687       0.91139455      -0.52466167      -0.52449609      -0.52426500      -0.52445868      -0.52449511      -0.52494383      -0.52473399      -0.52463157      -0.52463498      -0.52405985      -0.52455960
  12094.719       0.90962204      -0.52492672      -0.52473455      -0.52457474      -0.52441742      -0.52486190      -0.52519086      -0.52476532      -0.52514081      -0.52506492      -0.52468879      -0.52544699
  12095.746       0.90987980      -0.52535055      -0.52498264      -0.52561877      -0.52473684      -0.52501706      -0.52582114      -0.52560352      -0.52553231      -0.52547365      -0.52472641      -0.52577924
  12096.766       0.90879544      -0.52562485      -0.52550300      -0.52596048      -0.52521756      -0.52534865      -0.52615368      -0.52589995      -0.52586557      -0.52579736      -0.52548899      -0.52579492
  12097.793       0.90744551      -0.52611207      -0.52595885      -0.52646139      -0.52550626      -0.52586766      -0.52616416      -0.52659427      -0.52672735      -0.52615850      -0.52606240      -0.52584182
  12098.825       0.90677122      -0.52639815      -0.52638320      -0.52682714      -0.52604070      -0.52643424      -0.52668801      -0.52697437      -0.52666407      -0.52664676      -0.52647681      -0.52649480
  12099.858       0.90487857      -0.52722643      -0.52682003      -0.52702368      -0.52639142      -0.52661721      -0.52717551      -0.52729994      -0.52733576      -0.52704385      -0.52715489      -0.52703735
  12100.892       0.90410261      -0.52720083      -0.52711085      -0.52738154      -0.52703657      -0.52721357      -0.52779844      -0.52771732      -0.52767345      -0.52765588      -0.52750892      -0.52768600
  12101.926       0.90329365      -0.52787060      -0.52756242      -0.52785105      -0.52746775      -0.52786366      -0.52804406      -0.52795746      -0.52802619      -0.52821434      -0.52790593      -0.52791106
  12102.960       0.90300332      -0.52837170      -0.52813942      -0.52870034      -0.52800710      -0.52828376      -0.52859718      -0.52870086      -0.52841209      -0.52831493      -0.52842067      -0.52868546
  12103.993       0.90139549      -0.52863945      -0.52826262      -0.52895486      -0.52890877      -0.52886905      -0.52877424      -0.52869082      -0.52882010      -0.52848025      -0.52917819      -0.52894859
  12105.021       0.89994801      -0.52893169      -0.52891299      -0.52919934      -0.52905012      -0.52907984      -0.52899806      -0.52937490      -0.52920432      -0.52894082      -0.52950003      -0.52958074
  12106.050       0.90073132      -0.52947204      -0.52929840      -0.52947787      -0.52919903      -0.52954209      -0.52981701      -0.52988860      -0.52951442      -0.52966529      -0.52938079      -0.52975223
  12107.084       0.89826703      -0.53018962      -0.52973842      -0.52988278      -0.52958377      -0.53016092      -0.53053586      -0.53002534      -0.53016357      -0.52978359      -0.53022682      -0.53020667
  12108.119       0.89823683      -0.53064579      -0.53065938      -0.52998665      -0.53017288      -0.53046338      -0.53038106      -0.53066214      -0.53079852      -0.53002123      -0.53054743      -0.53023729
  12109.166       0.89721986      -0.53092306      -0.53066181      -0.53058733      -0.53057388      -0.53087493      -0.53095152      -0.53116143      -0.53091749      -0.53048794      -0.53088994      -0.53084197
  12110.208       0.89607942      -0.53124519      -0.53146510      -0.53160343      -0.53108748      -0.53126109      -0.53140010      -0.53128294      -0.53112061      -0.53115445      -0.53126987      -0.53103788
  12111.250       0.89504071      -0.53203264      -0.53128501      -0.53194828      -0.53165363      -0.53161603      -0.53182926      -0.53179301      -0.53182322      -0.53177349      -0.53175894      -0.53161926
  12112.272       0.89426333      -0.53251300      -0.53194095      -0.53206401      -0.53178618      -0.53180666      -0.53251479      -0.53206282      -0.53204769      -0.53218154      -0.53222379      -0.53244381
  12113.308       0.89338405      -0.53274244      -0.53200847      -0.53224264      -0.53227426      -0.53261331      -0.53242388      -0.53282364      -0.53284358      -0.53251674      -0.53251053      -0.53242870
  12114.350       0.89231970      -0.53286965      -0.53259776      -0.53267216      -0.53292109      -0.53301133      -0.53338791      -0.53322846      -0.53322474      -0.53282336      -0.53281494      -0.53381587
  12115.386       0.89101001      -0.53366195      -0.53307329      -0.53312237      -0.53326498      -0.53316462      -0.53359529      -0.53370995      -0.53317932      -0.53334683      -0.53358793      -0.53371298
  12116.416       0.89015038      -0.53419375      -0.53359537      -0.53378666      -0.53390151      -0.53377182      -0.53412024      -0.53417729      -0.53404566      -0.53352390      -0.53415380      -0.53412090
  12117.446       0.88918285      -0.53427372      -0.53408470      -0.53411019      -0.53401527      -0.53422714      -0.53457582      -0.53449661      -0.53435162      -0.53418222      -0.53452866      -0.53419769
  12118.476       0.88777728      -0.53452592      -0.53492163      -0.53482755      -0.53474990      -0.53469198      -0.53530475      -0.53460234      -0.53505048      -0.53469448      -0.53513117      -0.53485918
  12119.526       0.88700758      -0.53510985      -0.53455435      -0.53493384      -0.53524822      -0.53478734      -0.53559918      -0.53515825      -0.53513849      -0.53471310      -0.53529362      -0.53484971
  12120.563       0.88627440      -0.53538055      -0.53543993      -0.53545187      -0.53558056      -0.53505129      -0.53589894      -0.53572413      -0.53550050      -0.53536534      -0.53604219      -0.53569759
  12121.593       0.88508075      -0.53599599      -0.53581413      -0.53561108      -0.53591202      -0.53556038      -0.53615887      -0.53582855      -0.53615426      -0.53615234      -0.53591034      -0.53598505
  12122.623       0.88411102      -0.53680305      -0.53572999      -0.53577614      -0.53611877      -0.53587454      -0.53647005      -0.53641049      -0.53632709      -0.53637456      -0.53633163      -0.53613095
  12123.661       0.88276332      -0.53685582      -0.53636740      -0.53624395      -0.53663553      -0.53632292      -0.53695070      -0.53695242      -0.53710378      -0.53674760      -0.53683476      -0.53640177
  12124.699       0.88155569      -0.53694955      -0.53707860      -0.53701802      -0.53697870      -0.53708972      -0.53751348      -0.53738030      -0.53715543      -0.53732670      -0.53721562      -0.53711504
  12125.743       0.88102947      -0.53761509      -0.53793591      -0.53753578      -0.53755063      -0.53774887      -0.53789508      -0.53774246      -0.53796923      -0.53768443      -0.53774002      -0.53739840
  12126.775       0.88011412      -0.53800624      -0.53815978      -0.53814927      -0.53767473      -0.53789004      -0.53833800      -0.53818778      -0.53803882      -0.53799738      -0.53809429      -0.53802903
  12127.812       0.87979406      -0.53842992      -0.53843056      -0.53836555      -0.53802652      -0.53799238      -0.53879644      -0.53859576      -0.53854110      -0.53830983      -0.53873630      -0.53802689
  12128.851       0.87841315      -0.53902970      -0.53886015      -0.53915771      -0.53858514      -0.53844263      -0.53892845      -0.53863966      -0.53950881      -0.53872525      -0.53917020      -0.53838321
  12129.903       0.87734812      -0.53945008      -0.53907036      -0.53917895      -0.53915804      -0.53884438      -0.53943788      -0.53890983      -0.53922949      -0.53909285      -0.53946852      -0.53904265
  12130.954       0.87644974      -0.53992801      -0.53937283      -0.53968636      -0.53969321      -0.53921545      -0.53958588      -0.53950685      -0.53978901      -0.53962721      -0.53990980      -0.53968689
  12131.993       0.87692137      -0.54052388      -0.53960778      -0.54021076      -0.53968474      -0.53976277      -0.53984666      -0.54008684      -0.54040107      -0.54016725      -0.54011126      -0.53989021
  12133.032       0.87555769      -0.54062171      -0.53970386      -0.54013444      -0.54023235      -0.54021938      -0.54075381      -0.54034386      -0.54086917      -0.54080727      -0.54043840      -0.54076058
  12134.071       0.87554418      -0.54078434      -0.54030763      -0.54074379      -0.54093524      -0.54074518      -0.54138803      -0.54072695      -0.54150466      -0.54086745      -0.54067330      -0.54111059
  12135.117       0.87392787      -0.54114791      -0.54077640      -0.54138468      -0.54137070      -0.54133422      -0.54134640      -0.54149250      -0.54136528      -0.54112594      -0.54091953      -0.54176133
  12136.157       0.87341139      -0.54184157      -0.54129646      -0.54218240      -0.54166886      -0.54157754      -0.54169665      -0.54223404      -0.54187311      -0.54163227      -0.54116828      -0.54156563
  12137.190       0.87399174      -0.54222546      -0.54204404      -0.54218539      -0.54201970      -0.54201890      -0.54225825      -0.54219426      -0.54213965      -0.54214996      -0.54229169      -0.54241231
  12138.217       0.87366585      -0.54271342      -0.54256344      -0.54272676      -0.54237098      -0.54258317      -0.54274984      -0.54237109      -0.54261232      -0.54256519      -0.54285809      -0.54256070
  12139.244       0.87235628      -0.54345405      -0.54296908      -0.54289860      -0.54285777      -0.54312442      -0.54335444      -0.54298259      -0.54312064      -0.54347536      -0.54318342      -0.54305362
  12140.272       0.87236358      -0.54375445      -0.54292434      -0.54320981      -0.54333427      -0.54353138      -0.54373414      -0.54343583      -0.54373848      -0.54372713      -0.54393461      -0.54320682
  12141.299       0.87083533      -0.54370418      -0.54340502      -0.54382636      -0.54362375      -0.54371054      -0.54388667      -0.54366664      -0.54402688      -0.54384070      -0.54382214      -0.54398040
  12142.334       0.87071536      -0.54428501      -0.54388483      -0.54449744      -0.54402272      -0.54417034      -0.54474780      -0.54424782      -0.54406605      -0.54426219      -0.54415408      -0.54420971
  12143.368       0.87006054      -0.54455761      -0.54440119      -0.54474311      -0.54470251      -0.54431083      -0.54531125      -0.54510427      -0.54449391      -0.54474524      -0.54462436      -0.54459275
  12144.397       0.87068041      -0.54500234      -0.54512129      -0.54513534      -0.54523853      -0.54470775      -0.54562690      -0.54566717      -0.54535097      -0.54506052      -0.54508719      -0.54474288
  12145.432       0.87075074      -0.54554336      -0.54577808      -0.54564443      -0.54565720      -0.54535027      -0.54602242      -0.54609185      -0.54542068      -0.54562621      -0.54545320      -0.54530445
  12146.479       0.87037982      -0.54594536      -0.54602934      -0.54604496      -0.54611659      -0.54608644      -0.54657107      -0.54637716      -0.54570958      -0.54616371      -0.54580831      -0.54570841
  12147.527       0.87034690      -0.54641956      -0.54685884      -0.54651233      -0.54637527      -0.54649453      -0.54688486      -0.54666568      -0.54626803      -0.54668625      -0.54649308      -0.54606385
  12148.575       0.86961280      -0.54673244      -0.54676835      -0.54680951      -0.54691653      -0.54691691      -0.54715082      -0.54737950      -0.54654120      -0.54703800      -0.54668538      -0.54646662
  12149.617       0.86915721      -0.54724082      -0.54784146      -0.54731813      -0.54742206      -0.54741442      -0.54750503      -0.54762845      -0.54704534      -0.54713153      -0.54702582      -0.54720859
  12150.660       0.86870372      -0.54778360      -0.54769841      -0.54764149      -0.54756195      -0.54775881      -0.54807147      -0.54789196      -0.54763060      -0.54772753      -0.54744118      -0.54748824
  12151.708       0.86808504      -0.54797705      -0.54815331      -0.54794598      -0.54809856      -0.54823142      -0.54871485      -0.54859343      -0.54782513      -0.54841019      -0.54835302      -0.54804483
  12152.770       0.86916927      -0.54881945      -0.54863134      -0.54865177      -0.54865506      -0.54839415      -0.54895419      -0.54866323      -0.54827608      -0.54890333      -0.54857690      -0.54852248
  12153.812       0.86778836      -0.54911739      -0.54907500      -0.54874552      -0.54891543      -0.54876382      -0.54940389      -0.54929056      -0.54869980      -0.54927326      -0.54882531      -0.54893230
  12154.861       0.86777460      -0.54923062      -0.55009619      -0.54932334      -0.54943834      -0.54949049      -0.54982247      -0.54973736      -0.54931865      -0.54927228      -0.54925517      -0.54930753
  12155.911       0.86778094      -0.54979974      -0.54978472      -0.54980452      -0.55015429      -0.55011178      -0.55008104      -0.54993103      -0.54945029      -0.54961236      -0.54966292      -0.54944803
  12156.967       0.86675234      -0.55040851      -0.55038511      -0.55014442      -0.55052822      -0.55063116      -0.55073756      -0.55047298      -0.55027555      -0.55003426      -0.55013279      -0.54987697
  12158.036       0.86716536      -0.55062740      -0.55020328      -0.55062198      -0.55042349      -0.55084144      -0.55073823      -0.55089212      -0.55069969      -0.55054230      -0.55072127      -0.55018187
  12159.080       0.86681301      -0.55090566      -0.55072030      -0.55117110      -0.55077706      -0.55101441      -0.55117538      -0.55127329      -0.55105528      -0.55101723      -0.55111524      -0.55106433
  12160.117       0.86612225      -0.55129098      -0.55165210      -0.55194677      -0.55137021      -0.55138806      -0.55178341      -0.55189479      -0.55137747      -0.55182965      -0.55147509      -0.55140598
  12161.161       0.86541758      -0.55158775      -0.55169691      -0.55180935      -0.55167993      -0.55179086      -0.55236551      -0.55229811      -0.55166405      -0.55133317      -0.55200069      -0.55176544
  12162.211       0.86652070      -0.55216870      -0.55206445      -0.55220352      -0.55178433      -0.55226400      -0.55282930      -0.55228231      -0.55215022      -0.55226674      -0.55228205      -0.55216542
  12163.269       0.86522961      -0.55280432      -0.55262453      -0.55270076      -0.55249305      -0.55222362      -0.55311793      -0.55271002      -0.55252294      -0.55291156      -0.55248480      -0.55280579
  12164.327       0.86590184      -0.55316868      -0.55318633      -0.55346271      -0.55290312      -0.55292095      -0.55361514      -0.55319235      -0.55309353      -0.55330065      -0.55297041      -0.55314699
  12165.378       0.86493548      -0.55370126      -0.55346158      -0.55354510      -0.55316807      -0.55364164      -0.55412783      -0.55402947      -0.55371570      -0.55359062      -0.55328755      -0.55333645
  12166.416       0.86507059      -0.55393169      -0.55359280      -0.55423431      -0.55390443      -0.55369555      -0.55448805      -0.55453668      -0.55423810      -0.55402987      -0.55371358      -0.55395903
  12167.467       0.86543174      -0.55408206      -0.55420725      -0.55449469      -0.55438141      -0.55379969      -0.55477432      -0.55455443      -0.55447902      -0.55432088      -0.55431451      -0.55429299
  12168.532       0.86411923      -0.55463455      -0.55476193      -0.55432396      -0.55514305      -0.55496005      -0.55536630      -0.55479772      -0.55466866      -0.55504182      -0.55493448      -0.55474019
  12169.590       0.86468750      -0.55522137      -0.55506802      -0.55535096      -0.55575334      -0.55485630      -0.55569140      -0.55552306      -0.55501625      -0.55515506      -0.55541710      -0.55524890
  12170.662       0.86333239      -0.55539246      -0.55549230      -0.55618346      -0.55596243      -0.55528795      -0.55595659      -0.55631944      -0.55573526      -0.55597942      -0.55587163      -0.55578553
  12171.714       0.86341147      -0.55593180      -0.55569582      -0.55585706      -0.55602420      -0.55544189      -0.55655125      -0.55669905      -0.55646595      -0.55649255      -0.55651691      -0.55625611
  12172.767       0.86298222      -0.55664364      -0.55586734      -0.55630159      -0.55638985      -0.55635828      -0.55690134      -0.55690132      -0.55638385      -0.55676504      -0.55663064      -0.55651666
  12173.819       0.86347061      -0.55705342      -0.55646820      -0.55669154      -0.55665453      -0.55644590      -0.55755473      -0.55746815      -0.55662507      -0.55733526      -0.55702896      -0.55703187
  12174.885       0.86159150      -0.55723784      -0.55682457      -0.55746315      -0.55732007      -0.55718938      -0.55771772      -0.55802508      -0.55736622      -0.55772030      -0.55773878      -0.55747887
  12175.938       0.86115746      -0.55789407      -0.55757064      -0.55743116      -0.55797704      -0.55762349      -0.55812704      -0.55802778      -0.55769454      -0.55800722      -0.55802702      -0.55783451
  12176.991       0.86193089      -0.55846396      -0.55796030      -0.55803193      -0.55815596      -0.55781843      -0.55859313      -0.55869661      -0.55785557      -0.55797181      -0.55838430      -0.55802371
  12178.051       0.86126807      -0.55869118      -0.55857496      -0.55865475      -0.55854199      -0.55818148      -0.55904852      -0.55875706      -0.55815814      -0.55833473      -0.55887205      -0.55863904
  12179.104       0.86022462      -0.55912819      -0.55904920      -0.55920336      -0.55920246      -0.55866327      -0.55943175      -0.55960944      -0.55880753      -0.55874455      -0.55918203      -0.55903639
  12180.158       0.86005264      -0.55966367      -0.55917047      -0.55949091      -0.55972610      -0.55862664      -0.55959378      -0.55993481      -0.55949106      -0.55931532      -0.55941299      -0.55939910
  12181.218       0.85949725      -0.55996722      -0.55975719      -0.56004612      -0.55949229      -0.56026078      -0.55994492      -0.56047301      -0.55982601      -0.56003771      -0.55982392      -0.55979599
  12182.266       0.85907115      -0.56054765      -0.55995754      -0.56044974      -0.56000739      -0.56015679      -0.56047142      -0.56049890      -0.55999864      -0.55987713      -0.56005851      -0.56014793
  12183.313       0.85876178      -0.56110014      -0.56052250      -0.56116549      -0.56051939      -0.56058149      -0.56100463      -0.56130786      -0.56046171      -0.56054998      -0.56087788      -0.56075195
  12184.349       0.85844721      -0.56150067      -0.56061167      -0.56128999      -0.56107856      -0.56075733      -0.56127731      -0.56153552      -0.56110570      -0.56118502      -0.56154012      -0.56108619
  12185.397       0.85789740      -0.56172594      -0.56131107      -0.56145752      -0.56139225      -0.56157492      -0.56182106      -0.56229036      -0.56157397      -0.56169306      -0.56180151      -0.56134012
  12186.445       0.85701443      -0.56197625      -0.56176724      -0.56174965      -0.56168396      -0.56241467      -0.56214786      -0.56262345      -0.56208562      -0.56224828      -0.56184528      -0.56208819
  12187.488       0.85635653      -0.56216871      -0.56242031      -0.56224623      -0.56215920      -0.56253043      -0.56266035      -0.56242746      -0.56234288      -0.56316460      -0.56230322      -0.56255437
  12188.529       0.85634764      -0.56235262      -0.56279885      -0.56251913      -0.56238677      -0.56269465      -0.56287445      -0.56288321      -0.56270391      -0.56301248      -0.56252862      -0.56260390
  12189.566       0.85538206      -0.56305900      -0.56283782      -0.56344052      -0.56287438      -0.56270558      -0.56314004      -0.56329594      -0.56340646      -0.56345993      -0.56306968      -0.56299016
  12190.621       0.85508058      -0.56380286      -0.56344946      -0.56354183      -0.56359670      -0.56322139      -0.56411894      -0.56411967      -0.56416790      -0.56411078      -0.56353350      -0.56360163
  12191.696       0.85500748      -0.56399678      -0.56385552      -0.56408969      -0.56373356      -0.56352613      -0.56456039      -0.56458234      -0.56444941      -0.56420819      -0.56412713      -0.56412558
  12192.759       0.85405232      -0.56460177      -0.56414061      -0.56437129      -0.56419051      -0.56400232      -0.56469593      -0.56465797      -0.56465272      -0.56439446      -0.56467568      -0.56453129
  12193.814       0.85245852      -0.56498818      -0.56430495      -0.56446438      -0.56434418      -0.56501377      -0.56491352      -0.56538375      -0.56509220      -0.56446841      -0.56518159      -0.56488211
  12194.864       0.85185738      -0.56546139      -0.56451673      -0.56511270      -0.56510826      -0.56539650      -0.56548527      -0.56609820      -0.56532078      -0.56548384      -0.56532457      -0.56536307
  12195.921       0.85108980      -0.56577041      -0.56509665      -0.56547208      -0.56517810      -0.56569780      -0.56625487      -0.56597380      -0.56597204      -0.56598322      -0.56582773      -0.56565389
  12196.991       0.85005288      -0.56602818      -0.56604682      -0.56610199      -0.56551408      -0.56609363      -0.56687512      -0.56704933      -0.56634499      -0.56686050      -0.56627022      -0.56605280
  12198.041       0.84886389      -0.56657674      -0.56621140      -0.56628980      -0.56617737      -0.56655162      -0.56656551      -0.56726670      -0.56647933      -0.56687906      -0.56674557      -0.56624638
  12199.104       0.84803399      -0.56656719      -0.56679355      -0.56678307      -0.56680317      -0.56621823      -0.56708453      -0.56725297      -0.56682935      -0.56718611      -0.56700513      -0.56704748
  12200.155       0.84761654      -0.56739675      -0.56711589      -0.56737426      -0.56749898      -0.56678919      -0.56753517      -0.56789357      -0.56757678      -0.56755344      -0.56775513      -0.56768686
  12201.219       0.84650171      -0.56780013      -0.56736225      -0.56761038      -0.56791904      -0.56815253      -0.56816602      -0.56822693      -0.56796695      -0.56806523      -0.56832281      -0.56770596
  12202.271       0.84619605      -0.56820614      -0.56772800      -0.56806176      -0.56775824      -0.56836525      -0.56817573      -0.56850133      -0.56803801      -0.56839470      -0.56840801      -0.56795776
  12203.335       0.84474673      -0.56841804      -0.56805237      -0.56866900      -0.56845645      -0.56842580      -0.56875156      -0.56880956      -0.56844870      -0.56881503      -0.56890303      -0.56849015
  12204.399       0.84449845      -0.56864746      -0.56815059      -0.56940926      -0.56898300      -0.56861860      -0.56903153      -0.56916866      -0.56891261      -0.56905874      -0.56910114      -0.56879913
  12205.457       0.84434199      -0.56908293      -0.56897528      -0.56966961      -0.56925353      -0.56923802      -0.56923653      -0.56907081      -0.56929860      -0.56977518      -0.56967084      -0.56918543
  12206.502       0.84196266      -0.56991936      -0.56947268      -0.56975995      -0.56973446      -0.56995475      -0.57020933      -0.56930029      -0.56990056      -0.57016585      -0.57018343      -0.56966222
  12207.541       0.84159900      -0.56987287      -0.56962450      -0.57044729      -0.57024132      -0.57001120      -0.57044351      -0.57047492      -0.57038557      -0.57051876      -0.57030078      -0.57024123
  12208.600       0.83983333      -0.57068132      -0.57029893      -0.57072388      -0.57067082      -0.57050290      -0.57092474      -0.57022102      -0.57074227      -0.57085373      -0.57060555      -0.57042118
  12209.672       0.83818854      -0.57113128      -0.57082480      -0.57137506      -0.57095807      -0.57125914      -0.57118994      -0.57125924      -0.57092760      -0.57100947      -0.57142810      -0.57074527
  12210.732       0.83732489      -0.57140615      -0.57134658      -0.57196840      -0.57195945      -0.57156641      -0.57193355      -0.57176686      -0.57163663      -0.57151464      -0.57165639      -0.57152480
  12211.790       0.83660173      -0.57227408      -0.57171712      -0.57224024      -0.57219916      -0.57151251      -0.57246640      -0.57194643      -0.57227384      -0.57187909      -0.57221414      -0.57197641
  12212.843       0.83458979      -0.57267799      -0.57200984      -0.57267886      -0.57200907      -0.57206518      -0.57253443      -0.57228505      -0.57251244      -0.57241843      -0.57267649      -0.57214855
  12213.909       0.83481314      -0.57274718      -0.57238073      -0.57283067      -0.57245337      -0.57252467      -0.57338478      -0.57288407      -0.57299650      -0.57274463      -0.57266359      -0.57275049
  12214.989       0.83378626      -0.57321863      -0.57294428      -0.57327512      -0.57363528      -0.57291022      -0.57317176      -0.57327881      -0.57321042      -0.57282811      -0.57340280      -0.57361960
  12216.043       0.83102064      -0.57371405      -0.57341714      -0.57351312      -0.57298894      -0.57362130      -0.57396280      -0.57363837      -0.57339001      -0.57333845      -0.57344790      -0.57399762
  12217.096       0.83217303      -0.57425458      -0.57384803      -0.57374502      -0.57347545      -0.57395170      -0.57438098      -0.57425316      -0.57372652      -0.57371175      -0.57380908      -0.57416301
  12218.157       0.83035809      -0.57438286      -0.57423803      -0.57433471      -0.57433946      -0.57474455      -0.57469359      -0.57483098      -0.57444544      -0.57442833      -0.57410177      -0.57488057
  12219.211       0.82958651      -0.57488392      -0.57437244      -0.57459521      -0.57487101      -0.57487375      -0.57501931      -0.57531048      -0.57495527      -0.57492619      -0.57463865      -0.57526456
  12220.271       0.82792376      -0.57509844      -0.57487864      -0.57484312      -0.57531939      -0.57482209      -0.57566466      -0.57556014      -0.57516647      -0.57486081      -0.57537056      -0.57584852
  12221.326       0.82753527      -0.57536868      -0.57558682      -0.57517579      -0.57557451      -0.57521522      -0.57579257      -0.57599188      -0.57570629      -0.57561553      -0.57530013      -0.57590236
  12222.381       0.82713157      -0.57603211      -0.57561035      -0.57572672      -0.57593925      -0.57557436      -0.57618583      -0.57599134      -0.57626935      -0.57615266      -0.57618392      -0.57605669
  12223.435       0.82606151      -0.57660262      -0.57568952      -0.57664659      -0.57638738      -0.57607004      -0.57704183      -0.57679601      -0.57721119      -0.57650439      -0.57598956      -0.57685825
  12224.477       0.82549426      -0.57707960      -0.57631446      -0.57716890      -0.57696145      -0.57651010      -0.57685821      -0.57736083      -0.57712650      -0.57689019      -0.57683718      -0.57716893
  12225.533       0.82466831      -0.57762404      -0.57684437      -0.57736876      -0.57713457      -0.57722862      -0.57768303      -0.57761429      -0.57783408      -0.57730796      -0.57695949      -0.57739704
  12226.587       0.82437872      -0.57833579      -0.57724291      -0.57771576      -0.57738827      -0.57760535      -0.57787238      -0.57785056      -0.57809271      -0.57776954      -0.57808772      -0.57762868
  12227.643       0.82285595      -0.57838318      -0.57785095      -0.57806225      -0.57776024      -0.57821066      -0.57870523      -0.57820096      -0.57806126      -0.57817651      -0.57782019      -0.57798852
  12228.685       0.82291286      -0.57892287      -0.57871416      -0.57834445      -0.57834159      -0.57844162      -0.57906821      -0.57866717      -0.57872591      -0.57890834      -0.57822799      -0.57828318
  12229.742       0.82182018      -0.57896646      -0.57898450      -0.57849045      -0.57890225      -0.57866743      -0.57937572      -0.57925233      -0.57887327      -0.57920212      -0.57912717      -0.57871352
  12230.798       0.81997605      -0.57972739      -0.57909322      -0.57893939      -0.57927170      -0.57872685      -0.57940042      -0.57968453      -0.57915973      -0.57941459      -0.57929740      -0.57949134
  12231.867       0.82055780      -0.57977741      -0.57979113      -0.57953242      -0.57928912      -0.57947086      -0.57981609      -0.58045393      -0.57994236      -0.58018795      -0.57965587      -0.58002359
  12232.937       0.81942506      -0.58002503      -0.58028659      -0.57991422      -0.57978689      -0.58015636      -0.58005292      -0.58055969      -0.57990095      -0.58052306      -0.58037993      -0.58054020
  12233.980       0.81902810      -0.58076005      -0.58076372      -0.58037326      -0.58015620      -0.58080993      -0.58035678      -0.58113037      -0.58053437      -0.58059305      -0.58065094      -0.58063339
  12235.037       0.81853178      -0.58124218      -0.58070620      -0.58090258      -0.58034566      -0.58132332      -0.58135132      -0.58148443      -0.58060068      -0.58108158      -0.58110097      -0.58089314
  12236.107       0.81634174      -0.58135122      -0.58102986      -0.58141825      -0.58107281      -0.58193379      -0.58160831      -0.58216919      -0.58132096      -0.58138440      -0.58152901      -0.58108476
  12237.171       0.81717176      -0.58208761      -0.58155448      -0.58182453      -0.58156711      -0.58206730      -0.58220967      -0.58234398      -0.58186444      -0.58182443      -0.58236964      -0.58176591
  12238.241       0.81482468      -0.58271454      -0.58210456      -0.58221616      -0.58218914      -0.58254813      -0.58270897      -0.58243742      -0.58268404      -0.58220441      -0.58294120      -0.58240902
  12239.312       0.81489999      -0.58295717      -0.58275938      -0.58279189      -0.58274707      -0.58296009      -0.58339547      -0.58306844      -0.58275250      -0.58279120      -0.58305152      -0.58295845
  12240.376       0.81491815      -0.58312122      -0.58284118      -0.58308749      -0.58298057      -0.58338288      -0.58398857      -0.58358074      -0.58314645      -0.58318689      -0.58343339      -0.58309452
  12241.434       0.81355124      -0.58405741      -0.58332681      -0.58359998      -0.58328194      -0.58398310      -0.58395986      -0.58351356      -0.58330073      -0.58358403      -0.58389624      -0.58366087
  12242.493       0.81246232      -0.58428590      -0.58393755      -0.58386678      -0.58333491      -0.58443962      -0.58408208      -0.58404053      -0.58390419      -0.58400629      -0.58433321      -0.58393022
  12243.570       0.81187072      -0.58470263      -0.58431349      -0.58428948      -0.58382821      -0.58485767      -0.58424579      -0.58465018      -0.58486723      -0.58456836      -0.58482749      -0.58421776
  12244.648       0.81167356      -0.58525076      -0.58483611      -0.58496101      -0.58457999      -0.58522128      -0.58496906      -0.58532628      -0.58486322      -0.58498750      -0.58485164      -0.58510760
  12245.713       0.80947429      -0.58550700      -0.58467837      -0.58492020      -0.58517301      -0.58524128      -0.58546359      -0.58524818      -0.58505777      -0.58541209      -0.58525903      -0.58539829
  12246.766       0.80925846      -0.58561365      -0.58547909      -0.58530042      -0.58584003      -0.58550182      -0.58560037      -0.58555752      -0.58590187      -0.58566221      -0.58580907      -0.58581541
  12247.845       0.80831771      -0.58643777      -0.58626582      -0.58617212      -0.58639944      -0.58595434      -0.58647616      -0.58622264      -0.58628288      -0.58628252      -0.58618496      -0.58609093
  12248.930       0.80846430      -0.58672939      -0.58592481      -0.58643318      -0.58636758      -0.58620689      -0.58711226      -0.58664262      -0.58643147      -0.58661280      -0.58664904      -0.58655265
  12249.996       0.80737081      -0.58735167      -0.58686396      -0.58709046      -0.58661434      -0.58700477      -0.58733775      -0.58719169      -0.58706997      -0.58708248      -0.58714837      -0.58679384
  12251.056       0.80516580      -0.58699916      -0.58718786      -0.58733430      -0.58706307      -0.58783014      -0.58764008      -0.58781373      -0.58737595      -0.58708785      -0.58743425      -0.58715319
  12252.122       0.80535165      -0.58778030      -0.58759489      -0.58753917      -0.58769417      -0.58781144      -0.58781570      -0.58829538      -0.58803517      -0.58767043      -0.58803884      -0.58787076
  12253.195       0.80452032      -0.58830034      -0.58783673      -0.58800470      -0.58812561      -0.58808895      -0.58822505      -0.58841761      -0.58879650      -0.58808089      -0.58809265      -0.58785524
  12254.275       0.80287034      -0.58822693      -0.58854684      -0.58834768      -0.58840080      -0.58872853      -0.58911429      -0.58883374      -0.58897191      -0.58897395      -0.58851528      -0.58863882
  12255.335       0.80169809      -0.58938715      -0.58929691      -0.58855780      -0.58872121      -0.58913659      -0.58981911      -0.58914560      -0.58936947      -0.58897650      -0.58885578      -0.58868757
  12256.409       0.80141231      -0.58965365      -0.58904122      -0.58918482      -0.58899941      -0.58952056      -0.58993290      -0.58955145      -0.59000622      -0.58950440      -0.58903118      -0.58928860
  12257.489       0.80055664      -0.59000114      -0.58959109      -0.58955923      -0.58960006      -0.59008488      -0.59030218      -0.58981192      -0.59015727      -0.58965052      -0.58972140      -0.58986559
  12258.570       0.79951382      -0.59022992      -0.59011663      -0.58989382      -0.58996147      -0.59080126      -0.59082682      -0.59014753      -0.59060201      -0.59040077      -0.59031376      -0.59052823
  12259.645       0.79927797      -0.59097218      -0.59031302      -0.59073998      -0.59023554      -0.59124010      -0.59124428      -0.59048123      -0.59107845      -0.59104669      -0.59038996      -0.59071470
  12260.718       0.79821658      -0.59121139      -0.59073512      -0.59060880      -0.59041495      -0.59158172      -0.59166523      -0.59120466      -0.59144672      -0.59157041      -0.59052844      -0.59110908
  12261.800       0.79777680      -0.59169747      -0.59119240      -0.59093224      -0.59126072      -0.59187556      -0.59193060      -0.59162048      -0.59170618      -0.59190913      -0.59104791      -0.59157746
  12262.868       0.79619496      -0.59178417      -0.59176424      -0.59168249      -0.59162530      -0.59220185      -0.59220697      -0.59185576      -0.59206725      -0.59217682      -0.59168456      -0.59141157
  12263.943       0.79681841      -0.59257971      -0.59207062      -0.59189141      -0.59214218      -0.59255681      -0.59260468      -0.59245437      -0.59247722      -0.59266269      -0.59219768      -0.59216742
  12265.005       0.79611916      -0.59279511      -0.59305807      -0.59207979      -0.59268211      -0.59277737      -0.59297704      -0.59294308      -0.59271517      -0.59299484      -0.59268050      -0.59275566
  12266.081       0.79446633      -0.59290468      -0.59305886      -0.59220065      -0.59302487      -0.59332841      -0.59349602      -0.59347353      -0.59301605      -0.59343820      -0.59291302      -0.59321499
  12267.162       0.79477883      -0.59324589      -0.59371010      -0.59289644      -0.59361949      -0.59364649      -0.59383372      -0.59389835      -0.59380675      -0.59377559      -0.59355118      -0.59394429
  12268.232       0.79452944      -0.59369915      -0.59450374      -0.59330852      -0.59426324      -0.59377130      -0.59417083      -0.59432300      -0.59399460      -0.59414769      -0.59433055      -0.59447688
  12269.295       0.79433247      -0.59452630      -0.59432303      -0.59426253      -0.59436213      -0.59439442      -0.59489750      -0.59459178      -0.59444935      -0.59482980      -0.59468184      -0.59511576
  12270.358       0.79364188      -0.59461067      -0.59501849      -0.59473789      -0.59445440      -0.59484150      -0.59561623      -0.59502607      -0.59537189      -0.59523598      -0.59467539      -0.59526057
  12271.421       0.79257190      -0.59513483      -0.59571286      -0.59496536      -0.59509882      -0.59518642      -0.59586880      -0.59551726      -0.59580296      -0.59551228      -0.59532290      -0.59553993
  12272.497       0.79302119      -0.59555480      -0.59552288      -0.59548975      -0.59566290      -0.59550077      -0.59609754      -0.59590629      -0.59611598      -0.59606194      -0.59580658      -0.59562047
  12273.555       0.79277054      -0.59583460      -0.59604978      -0.59581877      -0.59633117      -0.59590553      -0.59651590      -0.59628433      -0.59666834      -0.59628159      -0.59613878      -0.59551753
  12274.611       0.79171126      -0.59628746      -0.59618645      -0.59682472      -0.59681246      -0.59654742      -0.59675000      -0.59687166      -0.59736152      -0.59665279      -0.59668131      -0.59630015
  12275.676       0.79062463      -0.59677587      -0.59685743      -0.59718699      -0.59715494      -0.59697717      -0.59719688      -0.59716533      -0.59801426      -0.59714859      -0.59701257      -0.59658551
  12276.747       0.79155120      -0.59767252      -0.59717634      -0.59756703      -0.59785095      -0.59732126      -0.59751991      -0.59737773      -0.59796106      -0.59797013      -0.59737761      -0.59689188
  12277.823       0.79071452      -0.59792628      -0.59767733      -0.59785520      -0.59822318      -0.59778181      -0.59802295      -0.59809246      -0.59813175      -0.59774234      -0.59769513      -0.59765113
  12278.908       0.79124682      -0.59810023      -0.59777442      -0.59825891      -0.59808406      -0.59815368      -0.59845282      -0.59864992      -0.59857158      -0.59858071      -0.59795485      -0.59792024
  12279.986       0.79021844      -0.59819546      -0.59756986      -0.59862479      -0.59850731      -0.59882732      -0.59904026      -0.59870728      -0.59914853      -0.59900888      -0.59866183      -0.59806854
  12281.064       0.79075862      -0.59872507      -0.59849798      -0.59899166      -0.59911797      -0.59919148      -0.59931802      -0.59886534      -0.59943622      -0.59937794      -0.59924090      -0.59876129
  12282.143       0.79049646      -0.59925705      -0.59957298      -0.59966797      -0.59956356      -0.59950154      -0.59998413      -0.59941357      -0.59982623      -0.59982320      -0.59974422      -0.59949324
  12283.234       0.79042811      -0.59945751      -0.59982949      -0.59991288      -0.60035219      -0.59996123      -0.60022711      -0.59985089      -0.60029166      -0.59983436      -0.60020377      -0.60004444
  12284.312       0.79006579      -0.60010315      -0.59996255      -0.60048733      -0.60058763      -0.60063190      -0.60057355      -0.60028954      -0.60085555      -0.60021661      -0.60076103      -0.60027160
  12285.404       0.79025132      -0.60084765      -0.60055738      -0.60083706      -0.60080616      -0.60099259      -0.60121120      -0.60105148      -0.60119303      -0.60075731      -0.60093794      -0.60096743
  12286.484       0.79003255      -0.60131812      -0.60063859      -0.60072713      -0.60139111      -0.60132758      -0.60178131      -0.60134431      -0.60170031      -0.60108015      -0.60089538      -0.60119831
  12287.550       0.78951141      -0.60172915      -0.60129780      -0.60157046      -0.60188122      -0.60196193      -0.60217011      -0.60190416      -0.60169767      -0.60169896      -0.60124505      -0.60150671
  12288.629       0.78981456      -0.60213949      -0.60203035      -0.60195700      -0.60218800      -0.60254783      -0.60272631      -0.60239507      -0.60226883      -0.60177890      -0.60177612      -0.60206886
  12289.708       0.78906909      -0.60233396      -0.60226387      -0.60242245      -0.60243782      -0.60255255      -0.60301308      -0.60264615      -0.60290308      -0.60239883      -0.60238332      -0.60249475
  12290.789       0.78887061      -0.60295651      -0.60299026      -0.60267837      -0.60272715      -0.60291984      -0.60336650      -0.60277754      -0.60322651      -0.60275328      -0.60301869      -0.60309037
  12291.855       0.78889118      -0.60349313      -0.60341479      -0.60303523      -0.60303536      -0.60351768      -0.60399573      -0.60340725      -0.60352770      -0.60330163      -0.60338340      -0.60338324
  12292.935       0.78844846      -0.60373782      -0.60381988      -0.60404700      -0.60317499      -0.60416350      -0.60411767      -0.60400239      -0.60399609      -0.60326618      -0.60345387      -0.60350634
  12294.003       0.78892122      -0.60399035      -0.60420149      -0.60434580      -0.60380131      -0.60450528      -0.60460155      -0.60455358      -0.60426744      -0.60391253      -0.60404673      -0.60410082
  12295.083       0.78778494      -0.60453991      -0.60465276      -0.60446968      -0.60461302      -0.60448696      -0.60531712      -0.60473289      -0.60438196      -0.60413858      -0.60466780      -0.60475411
  12296.164       0.78766495      -0.60506988      -0.60475217      -0.60493612      -0.60457395      -0.60484672      -0.60581510      -0.60536812      -0.60505819      -0.60435985      -0.60520561      -0.60500928
  12297.245       0.78743727      -0.60549359      -0.60540690      -0.60534744      -0.60523605      -0.60516833      -0.60593399      -0.60558012      -0.60558821      -0.60507150      -0.60532402      -0.60551329
  12298.319       0.78725152      -0.60565136      -0.60561022      -0.60588173      -0.60567221      -0.60580219      -0.60594937      -0.60635912      -0.60609252      -0.60545170      -0.60573816      -0.60582590
  12299.387       0.78638966      -0.60593708      -0.60610848      -0.60582777      -0.60618305      -0.60620476      -0.60632946      -0.60664844      -0.60649038      -0.60572513      -0.60594316      -0.60601031
  12300.462       0.78640792      -0.60623389      -0.60662869      -0.60616428      -0.60674326      -0.60658304      -0.60655198      -0.60685631      -0.60695733      -0.60694441      -0.60632878      -0.60668088
  12301.563       0.78562119      -0.60671051      -0.60722805      -0.60676488      -0.60665740      -0.60712552      -0.60732932      -0.60751604      -0.60736969      -0.60722724      -0.60671337      -0.60719474
  12302.659       0.78535635      -0.60739163      -0.60747285      -0.60708214      -0.60699094      -0.60740648      -0.60762885      -0.60742804      -0.60788347      -0.60743532      -0.60700968      -0.60755445
  12303.747       0.78503367      -0.60801411      -0.60777913      -0.60756266      -0.60740536      -0.60784298      -0.60817149      -0.60792361      -0.60817638      -0.60784917      -0.60828346      -0.60781731
  12304.816       0.78380407      -0.60837025      -0.60796490      -0.60815204      -0.60826336      -0.60811816      -0.60839957      -0.60832020      -0.60868897      -0.60816089      -0.60835005      -0.60795345
  12305.899       0.78346172      -0.60875798      -0.60829423      -0.60896565      -0.60878256      -0.60855596      -0.60860452      -0.60922668      -0.60910915      -0.60857428      -0.60894624      -0.60840690
  12306.975       0.78316805      -0.60899810      -0.60916578      -0.60910808      -0.60892734      -0.60839137      -0.60945043      -0.60908412      -0.60941967      -0.60899333      -0.60915880      -0.60934821
  12308.051       0.78228343      -0.60978658      -0.60941752      -0.60937448      -0.60918453      -0.60966493      -0.61033684      -0.60957065      -0.61011922      -0.60949627      -0.60924868      -0.60977672
  12309.128       0.78185669      -0.61020993      -0.60996790      -0.60974778      -0.60954874      -0.60996512      -0.61015823      -0.61017147      -0.61058774      -0.60986962      -0.60985652      -0.61024406
  12310.191       0.78132481      -0.61029647      -0.61021695      -0.60996505      -0.60995012      -0.61022811      -0.61052853      -0.61047631      -0.61085891      -0.61004184      -0.61024713      -0.61068847
  12311.261       0.78068183      -0.61042872      -0.61044640      -0.61020301      -0.61067422      -0.61014036      -0.61108170      -0.61080451      -0.61081266      -0.61053009      -0.61040736      -0.61087355
  12312.332       0.77953596      -0.61111932      -0.61093311      -0.61129841      -0.61155787      -0.61094710      -0.61132570      -0.61082913      -0.61112326      -0.61122135      -0.61127298      -0.61143832
  12313.396       0.77887003      -0.61186596      -0.61155235      -0.61137105      -0.61152798      -0.61104278      -0.61195950      -0.61162831      -0.61158378      -0.61173235      -0.61179589      -0.61180902
  12314.473       0.77821419      -0.61174953      -0.61170369      -0.61168871      -0.61197337      -0.61155386      -0.61256014      -0.61259029      -0.61207502      -0.61187436      -0.61134522      -0.61189788
  12315.544       0.77761880      -0.61217947      -0.61184486      -0.61221315      -0.61221469      -0.61210057      -0.61301228      -0.61248638      -0.61266280      -0.61243687      -0.61231296      -0.61243315
  12316.615       0.77713004      -0.61263402      -0.61241318      -0.61261368      -0.61315781      -0.61243200      -0.61290287      -0.61299823      -0.61287725      -0.61276822      -0.61298217      -0.61286592
  12317.687       0.77595996      -0.61303053      -0.61281421      -0.61277610      -0.61335315      -0.61311964      -0.61343408      -0.61330752      -0.61332793      -0.61322345      -0.61350838      -0.61316710
  12318.758       0.77485340      -0.61354096      -0.61353938      -0.61296924      -0.61360953      -0.61355901      -0.61420111      -0.61356524      -0.61378075      -0.61361470      -0.61390511      -0.61318625
  12319.843       0.77409204      -0.61393039      -0.61410965      -0.61385339      -0.61412123      -0.61374152      -0.61409401      -0.61432334      -0.61397943      -0.61375497      -0.61371389      -0.61385546
  12320.902       0.77259832      -0.61420782      -0.61454847      -0.61410782      -0.61425643      -0.61465747      -0.61462988      -0.61448207      -0.61453993      -0.61418425      -0.61476699      -0.61417539
  12321.960       0.77147769      -0.61448693      -0.61501588      -0.61489190      -0.61493453      -0.61457732      -0.61484985      -0.61476809      -0.61507844      -0.61467732      -0.61482134      -0.61513701
  12323.020       0.77110148      -0.61498535      -0.61549188      -0.61540991      -0.61490201      -0.61511229      -0.61587350      -0.61487977      -0.61578044      -0.61542700      -0.61490159      -0.61557235
  12324.105       0.77003986      -0.61591553      -0.61584163      -0.61561213      -0.61516431      -0.61554061      -0.61638622      -0.61569645      -0.61648366      -0.61588608      -0.61584227      -0.61541981
  12325.191       0.76920691      -0.61603927      -0.61622167      -0.61596457      -0.61597624      -0.61631175      -0.61645265      -0.61583754      -0.61645488      -0.61592074      -0.61659552      -0.61577076
  12326.264       0.76798024      -0.61648141      -0.61646632      -0.61629186      -0.61648709      -0.61621196      -0.61672839      -0.61613841      -0.61699315      -0.61630943      -0.61658073      -0.61628075
  12327.324       0.76729929      -0.61661487      -0.61687444      -0.61700481      -0.61727400      -0.61649907      -0.61749911      -0.61689977      -0.61750936      -0.61693439      -0.61729082      -0.61645844
  12328.390       0.76588973      -0.61718582      -0.61728929      -0.61772332      -0.61727557      -0.61711405      -0.61742941      -0.61735750      -0.61764762      -0.61740673      -0.61789924      -0.61724251
  12329.471       0.76515177      -0.61732665      -0.61796225      -0.61806055      -0.61783273      -0.61777246      -0.61758551      -0.61803416      -0.61790113      -0.61788745      -0.61820788      -0.61769521
  12330.564       0.76383082      -0.61775664      -0.61837148      -0.61834220      -0.61795591      -0.61792347      -0.61829237      -0.61840314      -0.61827919      -0.61818970      -0.61844850      -0.61779605
  12331.645       0.76315104      -0.61845317      -0.61878559      -0.61890925      -0.61883071      -0.61824437      -0.61882342      -0.61904468      -0.61857355      -0.61846107      -0.61845261      -0.61840709
  12332.719       0.76149156      -0.61904288      -0.61905742      -0.61916589      -0.61921058      -0.61926590      -0.61946717      -0.61898354      -0.61912273      -0.61915377      -0.61892705      -0.61885825
  12333.793       0.76010870      -0.61943352      -0.61934235      -0.61942764      -0.61892641      -0.61919814      -0.61970956      -0.61954922      -0.61944129      -0.61978044      -0.61865362      -0.61944542
  12334.867       0.75945867      -0.61989146      -0.62007114      -0.62010123      -0.61946503      -0.61978249      -0.62034714      -0.61961842      -0.62075448      -0.62012176      -0.61992773      -0.61958358
  12335.955       0.75827421      -0.61965372      -0.62028871      -0.62039211      -0.61975710      -0.61994931      -0.62004734      -0.62085233      -0.62050752      -0.62037328      -0.62044137      -0.62023648
  12337.043       0.75745495      -0.62041118      -0.62075445      -0.62080864      -0.62093762      -0.62077146      -0.62094543      -0.62100811      -0.62105052      -0.62072220      -0.62121219      -0.62020288
  12338.118       0.75589165      -0.62089067      -0.62102741      -0.62122132      -0.62126184      -0.62082185      -0.62147687      -0.62093377      -0.62169647      -0.62128320      -0.62137112      -0.62045347
  12339.187       0.75466341      -0.62129944      -0.62155998      -0.62169247      -0.62142450      -0.62102536      -0.62145138      -0.62160771      -0.62178750      -0.62187302      -0.62152225      -0.62155406
  12340.255       0.75397673      -0.62147312      -0.62180537      -0.62177726      -0.62162637      -0.62140879      -0.62253700      -0.62240153      -0.62238555      -0.62202642      -0.62156950      -0.62177126
  12341.344       0.75322814      -0.62258132      -0.62217741      -0.62204603      -0.62231818      -0.62200931      -0.62250562      -0.62226974      -0.62251430      -0.62198025      -0.62177518      -0.62251433
  12342.426       0.75322684      -0.62304035      -0.62239010      -0.62265555      -0.62281509      -0.62251741      -0.62302396      -0.62276526      -0.62318322      -0.62235645      -0.62241596      -0.62282115
  12343.509       0.75187334      -0.62325761      -0.62295241      -0.62273856      -0.62298377      -0.62284223      -0.62325837      -0.62353608      -0.62347905      -0.62294898      -0.62327678      -0.62320755
  12344.578       0.75097699      -0.62412471      -0.62364649      -0.62320596      -0.62324692      -0.62288339      -0.62377142      -0.62368584      -0.62347239      -0.62375825      -0.62347676      -0.62378468
  12345.654       0.75084031      -0.62408357      -0.62418191      -0.62390460      -0.62390631      -0.62334402      -0.62423826      -0.62405498      -0.62403477      -0.62403744      -0.62389177      -0.62351868
  12346.738       0.74939551      -0.62417439      -0.62444434      -0.62418001      -0.62435769      -0.62391161      -0.62509642      -0.62460094      -0.62484205      -0.62422309      -0.62449357      -0.62421447
  12347.821       0.74885085      -0.62485862      -0.62484954      -0.62477835      -0.62468209      -0.62414312      -0.62516688      -0.62496788      -0.62485791      -0.62461343      -0.62484229      -0.62485216
  12348.918       0.74685796      -0.62541161      -0.62528783      -0.62525104      -0.62538081      -0.62506989      -0.62547283      -0.62509666      -0.62518573      -0.62514301      -0.62548876      -0.62580778
  12350.008       0.74699665      -0.62558319      -0.62575588      -0.62576835      -0.62602393      -0.62519314      -0.62605210      -0.62580566      -0.62589652      -0.62573468      -0.62620963      -0.62600263
  12351.079       0.74677828      -0.62549935      -0.62578818      -0.62592176      -0.62599357      -0.62565117      -0.62652164      -0.62625557      -0.62647118      -0.62603442      -0.62652529      -0.62581966
  12352.156       0.74484958      -0.62633273      -0.62637901      -0.62621753      -0.62622919      -0.62603486      -0.62669541      -0.62719995      -0.62660820      -0.62607024      -0.62677189      -0.62625064
  12353.233       0.74419087      -0.62647509      -0.62673697      -0.62677032      -0.62718679      -0.62646328      -0.62700222      -0.62785396      -0.62704604      -0.62670835      -0.62660647      -0.62667564
  12354.319       0.74496379      -0.62735798      -0.62684821      -0.62734654      -0.62707759      -0.62687943      -0.62728374      -0.62776059      -0.62757053      -0.62725411      -0.62715253      -0.62785465
  12355.396       0.74341490      -0.62784935      -0.62774913      -0.62767619      -0.62773526      -0.62738776      -0.62723138      -0.62794928      -0.62761010      -0.62782396      -0.62811179      -0.62782736
  12356.467       0.74272005      -0.62746244      -0.62790062      -0.62797059      -0.62771701      -0.62806029      -0.62808758      -0.62844578      -0.62789855      -0.62792514      -0.62855214      -0.62854586
  12357.533       0.74182358      -0.62856383      -0.62855312      -0.62865743      -0.62817418      -0.62838488      -0.62845112      -0.62928777      -0.62835919      -0.62809365      -0.62866654      -0.62867533
  12358.604       0.74165073      -0.62897760      -0.62907179      -0.62899470      -0.62875079      -0.62895965      -0.62916414      -0.62954337      -0.62893764      -0.62868991      -0.62882336      -0.62890206
  12359.690       0.74112348      -0.62955572      -0.62951645      -0.62909571      -0.62903963      -0.62923372      -0.63000363      -0.63003386      -0.62924150      -0.62963533      -0.62953794      -0.62922864
  12360.763       0.74030469      -0.62948853      -0.62999419      -0.62970280      -0.62929329      -0.62961271      -0.63035678      -0.63045252      -0.62960136      -0.63036633      -0.63017880      -0.62968937
  12361.841       0.73991989      -0.63011775      -0.63025648      -0.63047773      -0.62985765      -0.63012392      -0.63057608      -0.63066382      -0.63008598      -0.63082288      -0.63050005      -0.63029530
  12362.907       0.73825445      -0.63004866      -0.63030400      -0.63062072      -0.63077559      -0.63065163      -0.63106503      -0.63094695      -0.63039236      -0.63073773      -0.63077702      -0.63045632
  12363.987       0.73811765      -0.63079356      -0.63049086      -0.63099842      -0.63152949      -0.63084997      -0.63119417      -0.63142437      -0.63095770      -0.63090919      -0.63127933      -0.63107334
  12365.073       0.73752977      -0.63131218      -0.63121216      -0.63123111      -0.63143369      -0.63157289      -0.63149476      -0.63199054      -0.63161643      -0.63126108      -0.63169150      -0.63137298
  12366.147       0.73671052      -0.63223058      -0.63138870      -0.63142459      -0.63136577      -0.63174192      -0.63251328      -0.63204088      -0.63177716      -0.63202315      -0.63200580      -0.63185397
  12367.220       0.73651663      -0.63194120      -0.63203031      -0.63202698      -0.63158321      -0.63208239      -0.63299752      -0.63223243      -0.63180128      -0.63216752      -0.63235978      -0.63212719
  12368.294       0.73451606      -0.63254012      -0.63238560      -0.63241169      -0.63230924      -0.63228990      -0.63306188      -0.63283786      -0.63257167      -0.63267405      -0.63271171      -0.63228313
  12369.374       0.73454787      -0.63276929      -0.63304463      -0.63242741      -0.63251169      -0.63288831      -0.63361771      -0.63326109      -0.63301095      -0.63279792      -0.63321520      -0.63308040
  12370.468       0.73376003      -0.63346912      -0.63281913      -0.63311939      -0.63320499      -0.63343054      -0.63387006      -0.63352040      -0.63343905      -0.63322506      -0.63340162      -0.63344722
  12371.562       0.73304683      -0.63380084      -0.63333606      -0.63343194      -0.63341220      -0.63342756      -0.63413543      -0.63376823      -0.63380190      -0.63396500      -0.63356345      -0.63405187
  12372.643       0.73156665      -0.63411099      -0.63331962      -0.63382791      -0.63389716      -0.63358174      -0.63441928      -0.63454134      -0.63453142      -0.63411524      -0.63402660      -0.63456148
  12373.725       0.73131633      -0.63482443      -0.63421690      -0.63472206      -0.63442237      -0.63426986      -0.63485162      -0.63488063      -0.63473872      -0.63505050      -0.63448085      -0.63479721
  12374.813       0.73063193      -0.63482180      -0.63492551      -0.63514539      -0.63512473      -0.63462303      -0.63521856      -0.63521750      -0.63524308      -0.63557378      -0.63470634      -0.63484208
  12375.908       0.72922225      -0.63519650      -0.63486433      -0.63545895      -0.63541382      -0.63490792      -0.63581748      -0.63548601      -0.63605386      -0.63583693      -0.63490723      -0.63565906
  12377.003       0.73018676      -0.63617192      -0.63590215      -0.63570553      -0.63547216      -0.63544323      -0.63618851      -0.63594880      -0.63624311      -0.63604101      -0.63530251      -0.63622750
  12378.085       0.72843746      -0.63666001      -0.63609240      -0.63592913      -0.63568266      -0.63601488      -0.63635867      -0.63642251      -0.63638750      -0.63625833      -0.63584664      -0.63648123
  12379.168       0.72786762      -0.63665235      -0.63687101      -0.63649658      -0.63626299      -0.63624478      -0.63688535      -0.63670670      -0.63652440      -0.63697534      -0.63644559      -0.63686915
  12380.257       0.72756264      -0.63734973      -0.63739736      -0.63706117      -0.63675102      -0.63694211      -0.63741343      -0.63706087      -0.63686524      -0.63705757      -0.63689968      -0.63721129
  12381.352       0.72663364      -0.63711601      -0.63677717      -0.63716586      -0.63747818      -0.63730012      -0.63781473      -0.63753445      -0.63731356      -0.63737093      -0.63715336      -0.63777936
  12382.448       0.72557414      -0.63792218      -0.63760556      -0.63777945      -0.63800460      -0.63747885      -0.63810525      -0.63796219      -0.63793339      -0.63769892      -0.63761498      -0.63804250
  12383.545       0.72493445      -0.63800729      -0.63783000      -0.63814319      -0.63832325      -0.63798473      -0.63841067      -0.63847226      -0.63862662      -0.63792433      -0.63815316      -0.63833166
  12384.628       0.72470751      -0.63834502      -0.63834444      -0.63802107      -0.63849653      -0.63874575      -0.63900133      -0.63905201      -0.63887508      -0.63861240      -0.63873589      -0.63886009
  12385.718       0.72321491      -0.63873590      -0.63863484      -0.63886871      -0.63896081      -0.63906301      -0.63933867      -0.63894035      -0.63911393      -0.63916258      -0.63906213      -0.63902872
  12386.795       0.72390870      -0.63905985      -0.63953999      -0.63942136      -0.63926021      -0.63927222      -0.63975299      -0.63961157      -0.63949064      -0.63997520      -0.63944189      -0.63977934
  12387.872       0.72359591      -0.63986574      -0.64029698      -0.63959384      -0.63956405      -0.63948354      -0.64018222      -0.64037520      -0.63986010      -0.63997841      -0.63997007      -0.64054711
  12388.963       0.72207863      -0.64022539      -0.64020147      -0.63992468      -0.64013992      -0.63990263      -0.64074311      -0.64082780      -0.64069916      -0.64066487      -0.64016536      -0.64045464
  12390.054       0.72170251      -0.64037852      -0.64043348      -0.64075768      -0.64070492      -0.64052349      -0.64095495      -0.64120134      -0.64103933      -0.64094246      -0.64047108      -0.64046205
  12391.131       0.72113836      -0.64097074      -0.64053461      -0.64093357      -0.64091084      -0.64097132      -0.64132547      -0.64142984      -0.64117398      -0.64096691      -0.64105822      -0.64100653
  12392.216       0.71966285      -0.64147702      -0.64106999      -0.64134204      -0.64119959      -0.64146805      -0.64194923      -0.64170088      -0.64156902      -0.64170247      -0.64199339      -0.64177376
  12393.320       0.71883542      -0.64206988      -0.64131312      -0.64162234      -0.64178143      -0.64204392      -0.64218371      -0.64204200      -0.64211219      -0.64202594      -0.64236714      -0.64196421
  12394.439       0.71955409      -0.64247477      -0.64195294      -0.64199911      -0.64206942      -0.64236689      -0.64265179      -0.64257836      -0.64272677      -0.64287537      -0.64244797      -0.64222786
  12395.524       0.71862719      -0.64279242      -0.64261027      -0.64242973      -0.64271469      -0.64283214      -0.64332442      -0.64310082      -0.64313892      -0.64308708      -0.64297138      -0.64286088
  12396.609       0.71785642      -0.64317845      -0.64281703      -0.64311458      -0.64347571      -0.64320632      -0.64366074      -0.64382166      -0.64324513      -0.64345511      -0.64325604      -0.64325284
  12397.695       0.71703400      -0.64347403      -0.64308145      -0.64356221      -0.64387880      -0.64345643      -0.64387827      -0.64404753      -0.64379882      -0.64381850      -0.64348153      -0.64363220
  12398.793       0.71620933      -0.64374445      -0.64337854      -0.64401121      -0.64396446      -0.64390178      -0.64409900      -0.64432996      -0.64413883      -0.64404234      -0.64413117      -0.64419124
  12399.893       0.71677230      -0.64411266      -0.64401829      -0.64365110      -0.64433981      -0.64431128      -0.64436077      -0.64483847      -0.64454506      -0.64443175      -0.64435010      -0.64441305
  12400.986       0.71370654      -0.64458482      -0.64438275      -0.64479401      -0.64479122      -0.64440934      -0.64437165      -0.64513429      -0.64457165      -0.64445325      -0.64448077      -0.64470441
  12402.072       0.71364920      -0.64524095      -0.64450147      -0.64479294      -0.64555147      -0.64531215      -0.64511318      -0.64541344      -0.64551095      -0.64478592      -0.64516388      -0.64535226
  12403.152       0.71357042      -0.64575905      -0.64519947      -0.64547568      -0.64607932      -0.64579930      -0.64591990      -0.64595654      -0.64565222      -0.64577827      -0.64559174      -0.64587875
  12404.239       0.71428022      -0.64639974      -0.64580456      -0.64577904      -0.64618042      -0.64619473      -0.64630021      -0.64654808      -0.64657314      -0.64620964      -0.64604703      -0.64639278
  12405.345       0.71385147      -0.64686987      -0.64621913      -0.64606982      -0.64659306      -0.64641108      -0.64670217      -0.64701021      -0.64699310      -0.64666353      -0.64642526      -0.64682548
  12406.439       0.71238861      -0.64717622      -0.64690409      -0.64653194      -0.64702878      -0.64671192      -0.64690176      -0.64710272      -0.64720468      -0.64693393      -0.64657894      -0.64704077
  12407.539       0.71117448      -0.64742979      -0.64699738      -0.64704402      -0.64731158      -0.64712795      -0.64784807      -0.64762742      -0.64783372      -0.64715793      -0.64713637      -0.64736619
  12408.641       0.71212937      -0.64740114      -0.64734715      -0.64761308      -0.64774283      -0.64781909      -0.64812209      -0.64821126      -0.64809376      -0.64763404      -0.64770506      -0.64795526
  12409.741       0.71187227      -0.64761465      -0.64830208      -0.64817137      -0.64797202      -0.64787452      -0.64822045      -0.64837688      -0.64866986      -0.64786957      -0.64821982      -0.64854569
  12410.843       0.70970959      -0.64825382      -0.64864264      -0.64846502      -0.64849130      -0.64860777      -0.64878996      -0.64906553      -0.64857242      -0.64825897      -0.64840299      -0.64913689
  12411.958       0.71054100      -0.64884085      -0.64874114      -0.64865809      -0.64902008      -0.64890063      -0.64931175      -0.64970501      -0.64895377      -0.64888225      -0.64910075      -0.64957410
  12413.079       0.70920628      -0.64914487      -0.64924597      -0.64913944      -0.64958501      -0.64941883      -0.64993748      -0.64984795      -0.64966956      -0.64962344      -0.64911964      -0.64976082
  12414.175       0.70920023      -0.64946860      -0.64970131      -0.64947346      -0.64972282      -0.64943248      -0.65044020      -0.65048760      -0.64984479      -0.64989491      -0.64999669      -0.64992866
  12415.277       0.70873144      -0.65016135      -0.64999372      -0.64996400      -0.65026740      -0.64954002      -0.65029179      -0.65035715      -0.65013481      -0.65059334      -0.65037730      -0.65008695
  12416.366       0.70839743      -0.65012409      -0.65051105      -0.65019499      -0.65082294      -0.65037707      -0.65100694      -0.65116670      -0.65079590      -0.65086314      -0.65066632      -0.65069018
  12417.481       0.70808788      -0.65033118      -0.65095993      -0.65075008      -0.65109472      -0.65067378      -0.65101872      -0.65123157      -0.65126410      -0.65082267      -0.65072320      -0.65129487
  12418.584       0.70800838      -0.65080298      -0.65113784      -0.65128482      -0.65119974      -0.65098490      -0.65172821      -0.65173461      -0.65130949      -0.65135498      -0.65195951      -0.65157422
  12419.687       0.70692487      -0.65170264      -0.65137257      -0.65181955      -0.65129244      -0.65129601      -0.65251461      -0.65224903      -0.65130905      -0.65188729      -0.65327867      -0.65177538
  12420.790       0.70552953      -0.65242948      -0.65160730      -0.65235429      -0.65138514      -0.65160712      -0.65330102      -0.65276346      -0.65130861      -0.65241960      -0.65459783      -0.65197655
