# Supplementary material for: In situ X-ray absorption spectroscopy data during formation of active Pt- and Pd-sites in functionalized UiO-67 metal-organic frameworks
Source: Data Brief. 2019 Jul 17;25:104280. doi: 10.1016/j.dib.2019.104280 (PMC6661504; doi:10.1016/j.dib.2019.104280)
Supplement: Supplementary file 1 [file mmc1.zip › 6_Pt_10H2_steady.norm]

# Normalized experimental Pt L3-edge spectra collected at BM01B@ESRF during the activation of UiO-67-Pt sample from room temperatures to 300 C in 10%H2/He.
# Column 1: Energy in eV
# Column 2: Reference Pt foil
# The columns 3 - 13 contain spectra collected at 300 C in 10%H2/He. The time in minutes the sample spent at 300 C is specified.
# Column  3:  0
# Column  4:  4
# Column  5:  8
# Column  6: 12
# Column  7: 16
# Column  8: 20
# Column  9: 37
# Column 10: 41
# Column 11: 45
# Column 12: 49
# Column 13: 53
#------------------------
  11348.339       0.14234061E-02   0.53048250E-02   0.93240898E-02   0.10034499E-01   0.65976172E-02   0.79781151E-02  -0.32379906E-03   0.28630195E-02   0.10397734E-01   0.12134100E-02   0.28810783E-02   0.65733538E-02
  11350.199      -0.44051063E-04   0.10664507E-01   0.81303104E-02   0.64536290E-02   0.80571561E-02   0.98800500E-02   0.64692995E-02   0.12207977E-02   0.99257345E-02  -0.83900951E-03   0.37371421E-02   0.16288524E-02
  11352.020       0.93091949E-03   0.79760252E-02   0.48084188E-02   0.62379571E-02   0.17334996E-02   0.62950684E-02   0.28858890E-02   0.36738097E-03  -0.49696647E-03   0.44524242E-02   0.42677089E-02   0.74420204E-02
  11353.865       0.88520937E-03   0.81334009E-02   0.73879858E-02   0.64400035E-02   0.98426203E-02   0.34388843E-02   0.58451704E-02   0.59132123E-02   0.42881614E-02   0.54345403E-02   0.65888394E-02   0.31405544E-02
  11355.664       0.93419224E-03   0.10838232E-01   0.23477193E-02   0.48702967E-02   0.47772551E-02   0.68858442E-02   0.11038446E-02   0.36731488E-02   0.10840010E-01   0.53446210E-02   0.21011672E-02   0.21118310E-02
  11357.471       0.11362326E-02   0.65018243E-02   0.58911446E-03   0.37390558E-02   0.17805914E-02   0.89047135E-02   0.84076812E-02   0.30485644E-02  -0.22046473E-04   0.43519377E-02   0.92840846E-02  -0.34807821E-02
  11359.271       0.76034000E-03   0.45154639E-02  -0.96400580E-03   0.63463094E-02   0.30956414E-02   0.84603639E-02   0.50091177E-02   0.30256965E-02   0.53890769E-02   0.37717668E-02  -0.80063962E-03  -0.47774810E-02
  11361.068       0.89166418E-03  -0.58709686E-02   0.14175684E-02   0.81400252E-02   0.55392507E-02   0.84543782E-02   0.32364414E-02  -0.21497686E-02  -0.62531793E-03   0.59181215E-02   0.18782113E-03  -0.13395274E-02
  11362.886       0.90875172E-03  -0.38630384E-03  -0.37225622E-02   0.79854222E-02   0.20458621E-02   0.46371801E-02   0.17629229E-02  -0.26661633E-03   0.12042355E-02   0.84559779E-02  -0.48102802E-03  -0.24634593E-03
  11364.673       0.26723545E-03  -0.54694787E-03  -0.24285317E-02   0.12345262E-01   0.92687204E-02   0.18493275E-02   0.35328808E-02   0.68808665E-02  -0.71299617E-03   0.70184559E-02   0.16069680E-03  -0.23818861E-02
  11366.482       0.25269576E-03   0.27763533E-02   0.69136968E-03   0.92631553E-02  -0.22188864E-02   0.50684026E-02   0.14852718E-02   0.12396213E-02   0.17081250E-02   0.63467715E-02  -0.21719889E-02   0.20269960E-02
  11368.302       0.92647999E-03   0.47706360E-02   0.25212958E-02   0.30098427E-02   0.81046483E-03   0.52096524E-02   0.12874191E-02   0.20579297E-02   0.27681043E-02   0.67215015E-02  -0.56745261E-03   0.23934414E-02
  11370.107       0.35871842E-03   0.30286461E-02   0.97580908E-03   0.83948089E-03  -0.27625734E-03   0.51130301E-02   0.25947291E-02   0.81221441E-02   0.20600103E-02   0.44255683E-02   0.97957399E-03   0.67716395E-02
  11371.918      -0.24025133E-04   0.94694984E-03   0.58654256E-02   0.29168956E-02   0.10351620E-03   0.19017627E-02   0.17483148E-02   0.55031063E-02   0.24864108E-02   0.28441132E-02   0.45929960E-02   0.41939076E-02
  11373.740       0.42956037E-03   0.26840622E-03  -0.23393821E-02   0.58568481E-03   0.38289721E-02   0.64289303E-02   0.65135088E-03   0.98290703E-02   0.37593389E-02  -0.37278807E-03   0.26295851E-02   0.15052206E-02
  11375.536       0.94968693E-04   0.12570474E-02   0.25765205E-02   0.21725222E-02   0.22339009E-02   0.34092236E-02   0.95333061E-02   0.40588601E-02   0.23410642E-02   0.21687900E-02   0.11649070E-02   0.58025641E-02
  11377.320       0.19349853E-03   0.31674957E-02   0.38849040E-02   0.33696657E-02  -0.57481725E-03   0.80684801E-02   0.18737175E-02   0.33284449E-02   0.70335713E-03   0.29201946E-03   0.20852235E-03  -0.21829094E-02
  11379.100      -0.29323865E-03   0.49218354E-02   0.84665847E-02   0.21333452E-02  -0.26537231E-02   0.63652709E-02   0.48175619E-02   0.34196541E-02  -0.25999218E-02   0.33956684E-02   0.28256892E-02  -0.10295123E-02
  11380.902      -0.62050360E-04   0.24506478E-02   0.25618502E-02  -0.32698365E-03   0.93473705E-03   0.37428029E-02   0.23873247E-02  -0.93482430E-03  -0.29825227E-02   0.73930792E-02   0.47523511E-02   0.36132357E-02
  11382.677       0.31909391E-03  -0.44218940E-02   0.89047440E-03   0.16049285E-02   0.52623136E-02   0.84124982E-03  -0.12031429E-02   0.31599183E-03   0.13661369E-02   0.66417773E-02   0.44207211E-02   0.13618231E-02
  11384.452      -0.12298811E-04  -0.25813991E-02  -0.33622473E-02   0.14432935E-02  -0.96352713E-03   0.15691867E-03  -0.41807813E-03   0.11889676E-02   0.25038573E-03   0.21883963E-02   0.13676942E-03   0.32085009E-02
  11386.183       0.96659005E-04   0.44596082E-02  -0.19228662E-02   0.21544355E-02  -0.43282667E-02   0.35356778E-02  -0.30130981E-02   0.12981767E-02   0.21515741E-02  -0.13035863E-02   0.22544079E-02   0.23020164E-02
  11387.813      -0.58458428E-03   0.52331297E-02  -0.44044879E-02   0.19624725E-02  -0.32378308E-02   0.81895041E-02  -0.34774611E-02   0.34225738E-02  -0.16532220E-02  -0.14440558E-03   0.15655929E-02  -0.25681315E-02
  11389.353       0.27581357E-03   0.62697770E-02  -0.36149472E-02  -0.50264069E-02  -0.42354956E-03   0.56018465E-02   0.19992290E-02   0.15384684E-02  -0.21570004E-02  -0.12973143E-02  -0.87149562E-03   0.57985666E-03
  11390.809       0.96301559E-04   0.40347352E-02   0.12840129E-02  -0.17983874E-02   0.20927373E-02   0.40372056E-02   0.90234151E-03   0.20651390E-02   0.34644692E-03   0.24743800E-02  -0.39998469E-03   0.13074271E-02
  11392.169       0.28270238E-04   0.62212264E-03   0.62134691E-02  -0.64175212E-03   0.20598471E-02   0.19663812E-02  -0.23564888E-02   0.12071123E-02   0.43481475E-02   0.23593323E-02   0.14107536E-02  -0.14311332E-02
  11393.474       0.27405370E-03  -0.16473113E-02   0.41290834E-02   0.59087913E-03  -0.28110259E-02  -0.24339932E-02   0.96432253E-03  -0.54396603E-02   0.87051704E-02   0.70766202E-03   0.32920158E-02  -0.25164277E-02
  11394.704       0.50873172E-03   0.42428797E-02   0.49007547E-02   0.31401849E-02  -0.33805740E-02   0.25676471E-03  -0.39005463E-03  -0.87110539E-03   0.26802781E-02  -0.12657373E-02   0.40099077E-02  -0.20027023E-02
  11395.879       0.24742204E-03   0.42452466E-02   0.64049026E-02   0.21616041E-02  -0.22695951E-02  -0.47283947E-03  -0.10100663E-02   0.94725633E-03  -0.78099389E-03   0.19200004E-02   0.22924994E-02  -0.17058693E-02
  11396.992       0.19789846E-03  -0.17617643E-02   0.83890749E-02   0.72881218E-03   0.54338661E-03  -0.40297912E-02  -0.39366447E-03  -0.18051225E-03  -0.21076480E-02   0.25217420E-02  -0.13035482E-02  -0.20265004E-02
  11398.066      -0.30203246E-03  -0.27541580E-02   0.62126839E-02  -0.10969821E-02   0.82499089E-03  -0.33106306E-02   0.28068275E-02   0.17514192E-02   0.16217958E-02  -0.10015814E-02  -0.42865218E-02   0.58609527E-03
  11399.077      -0.18933683E-03  -0.33854429E-02   0.30419340E-02  -0.16314048E-02   0.70122705E-03  -0.28806877E-02   0.56890823E-02   0.36365425E-02   0.49046934E-02  -0.39070578E-02  -0.55737437E-02   0.37251071E-02
  11400.530       0.51473742E-04  -0.63511896E-02   0.39363902E-02  -0.13864738E-02   0.32194466E-02  -0.52038011E-02  -0.20019165E-02   0.41132160E-02   0.65626424E-02  -0.57739032E-02   0.93257113E-03   0.19469091E-02
  11401.904       0.24552122E-03  -0.63334906E-02   0.54268406E-03  -0.65411940E-03   0.63224260E-02  -0.15808132E-02  -0.42064339E-03   0.20300236E-02   0.51921604E-02  -0.15907894E-02   0.35466700E-02   0.39101142E-02
  11403.199      -0.23148691E-03  -0.51978577E-02  -0.17902132E-02   0.19851489E-02   0.51354356E-02   0.25979000E-03   0.19071261E-02   0.66753887E-04   0.43210117E-02  -0.24322859E-02   0.29930871E-02   0.37325079E-02
  11404.330       0.31051181E-03  -0.36833987E-02  -0.15443275E-02   0.29840481E-02  -0.23685582E-05   0.32161105E-03   0.25815341E-02  -0.13171172E-02   0.40509340E-02  -0.42736045E-02   0.66475322E-03  -0.34462482E-03
  11405.926       0.12856385E-03   0.19881841E-02  -0.31604623E-02   0.16610289E-02   0.33290017E-02  -0.14073381E-02   0.68823123E-03  -0.76763840E-02   0.23697793E-02  -0.67839486E-02  -0.14071246E-02  -0.15444001E-02
  11407.681       0.15935800E-03   0.24964300E-02  -0.40579638E-02  -0.47398831E-03   0.63801980E-03  -0.56405657E-02  -0.11381405E-02  -0.72624491E-02   0.39446548E-02  -0.31371665E-02   0.52492612E-03  -0.52235855E-02
  11409.435      -0.23804609E-03  -0.22459792E-02   0.94109892E-03   0.13940232E-02  -0.13811401E-02  -0.64241328E-02  -0.18445657E-02  -0.99642010E-02   0.10862332E-02  -0.47047233E-02   0.26117163E-03  -0.62378201E-02
  11411.242      -0.20638119E-03  -0.46980994E-02   0.12088958E-02   0.96541571E-03   0.17747317E-02  -0.41354326E-02  -0.42364409E-03  -0.88255419E-02  -0.59033859E-03  -0.35678068E-02   0.56834082E-03  -0.49483428E-02
  11413.032      -0.10508058E-03  -0.52809059E-02  -0.62494605E-03  -0.31255171E-02  -0.22393518E-02  -0.64129565E-02  -0.42467004E-02  -0.46230578E-02   0.18992273E-03  -0.53551806E-02   0.28702772E-02  -0.18659052E-02
  11414.828      -0.26394539E-03  -0.10888780E-02  -0.48597027E-02  -0.21494398E-02   0.18396215E-02  -0.83830436E-02  -0.85223354E-02  -0.28564970E-02  -0.47156563E-02  -0.56496495E-02   0.40750567E-02  -0.18567840E-02
  11416.619      -0.41110467E-04   0.71706602E-03  -0.99337608E-02  -0.47193577E-02  -0.11925989E-02  -0.76111086E-02  -0.49268139E-02  -0.34526023E-02  -0.56703128E-02  -0.45794997E-02  -0.26268451E-02   0.20548810E-02
  11418.428       0.52969483E-03  -0.48906283E-02  -0.29311668E-02  -0.56971874E-02  -0.26637282E-02  -0.64421490E-02  -0.67401833E-02   0.25785966E-02  -0.10786286E-01  -0.41416945E-02  -0.41573222E-02   0.17205929E-03
  11420.220      -0.50325275E-04  -0.54550462E-02   0.36702021E-05  -0.58695021E-02  -0.22788978E-03  -0.18477769E-02  -0.57480654E-02   0.15081753E-02  -0.94637252E-02  -0.12999436E-02  -0.12945490E-02  -0.40912626E-03
  11422.003      -0.14342876E-03  -0.26988795E-03   0.35391014E-02  -0.23571985E-02  -0.28779835E-02  -0.45075329E-02  -0.29038595E-02   0.28869888E-02  -0.30170505E-02   0.86739098E-03  -0.15211874E-02  -0.15915298E-02
  11423.819      -0.27504118E-03   0.21858893E-02  -0.17911898E-02  -0.40475608E-02  -0.54062074E-02  -0.19984432E-02  -0.32705042E-02  -0.33387671E-02  -0.41259634E-02  -0.14252691E-02  -0.38021261E-02  -0.38170629E-02
  11425.612      -0.19711087E-03  -0.15002749E-02  -0.20478043E-02  -0.17074893E-02  -0.17324319E-02  -0.51037870E-02  -0.31083034E-03  -0.62706868E-02   0.91774302E-03  -0.49984472E-02  -0.69100768E-02  -0.43531348E-02
  11427.430      -0.69000303E-03  -0.14525267E-02   0.43421280E-02  -0.20974202E-02   0.61714843E-03  -0.17777302E-02  -0.16873265E-02  -0.36614288E-02  -0.51452433E-02  -0.20319315E-02  -0.29858926E-02  -0.40262778E-02
  11429.243      -0.14901934E-03  -0.20583700E-02  -0.22148253E-02  -0.11305111E-02  -0.25362170E-03   0.10674620E-02   0.98771146E-03  -0.58254104E-02  -0.14811737E-02  -0.77858773E-02  -0.17556218E-02   0.15964486E-03
  11431.067      -0.22142831E-03  -0.27445550E-02   0.30390011E-03  -0.29243505E-03  -0.37187438E-02   0.36619327E-02  -0.16128795E-02  -0.47716642E-02  -0.63784928E-02  -0.21763938E-02   0.25140424E-02  -0.36274437E-02
  11432.886      -0.36927136E-03   0.78934069E-03  -0.33936566E-02  -0.10235670E-02  -0.66883990E-02   0.70871339E-03   0.21058394E-02  -0.12584729E-02   0.32124776E-03  -0.45749922E-03  -0.12233559E-02  -0.49357860E-02
  11434.694       0.30620798E-03  -0.17540232E-02  -0.48240011E-02  -0.48799332E-02  -0.41824051E-02   0.45237670E-03  -0.11429037E-02  -0.77203824E-03   0.18589431E-03   0.20311338E-04  -0.16361836E-02  -0.33173777E-02
  11436.521       0.42911167E-03   0.14231048E-02  -0.48822859E-02  -0.34622781E-02  -0.11397718E-02  -0.14850700E-03  -0.75463839E-03  -0.26311552E-02   0.32349780E-02   0.33405928E-02  -0.33716888E-02   0.44104338E-03
  11438.353       0.45766195E-04   0.27291735E-02  -0.35820135E-02  -0.33837115E-03   0.25511354E-02   0.20573144E-02  -0.26075556E-02  -0.46455737E-02   0.23785553E-04   0.21357665E-02  -0.27888923E-02   0.19262865E-02
  11440.146      -0.97186407E-03  -0.21767648E-02  -0.45648413E-02  -0.24808225E-03   0.41557991E-02  -0.12775985E-02  -0.10978450E-02  -0.58971589E-02  -0.41368273E-02   0.14681367E-02  -0.92721053E-02   0.14595651E-02
  11441.985      -0.62137460E-03  -0.13408050E-02  -0.41093357E-02  -0.11269768E-02   0.17872494E-02   0.67533060E-03  -0.42294789E-02  -0.90545968E-02  -0.19546823E-02   0.15145002E-03  -0.68088525E-02   0.89661793E-03
  11443.786      -0.53616076E-03  -0.33076852E-02  -0.32485203E-02  -0.24913449E-02  -0.24087948E-02   0.13579600E-02  -0.14972758E-02  -0.92254791E-02  -0.32893003E-02  -0.24914973E-02  -0.37557814E-02  -0.20467270E-02
  11445.614      -0.88701174E-03  -0.18891366E-02  -0.13246297E-02  -0.13571310E-02   0.22941236E-02  -0.35531032E-02   0.23519934E-02  -0.48838505E-02  -0.26109404E-02  -0.52539463E-02  -0.15241053E-03   0.39181530E-03
  11447.427      -0.29295520E-03  -0.10466919E-02  -0.30366311E-02  -0.45442181E-03  -0.29669615E-02  -0.94870139E-02   0.38063367E-02  -0.25287563E-02  -0.40325365E-02  -0.74293588E-03  -0.12633444E-02   0.42340419E-02
  11449.245      -0.95989676E-03  -0.94444526E-03  -0.27282723E-03   0.29837125E-03  -0.47997132E-02  -0.49363978E-02   0.44741249E-02  -0.36259847E-02  -0.75063113E-02  -0.68368821E-03  -0.31066158E-02   0.11791310E-02
  11451.077      -0.57504417E-03  -0.45976899E-03  -0.10804094E-02  -0.61082400E-03   0.38975854E-03  -0.17556903E-02   0.28608429E-02  -0.28124429E-03  -0.20323409E-03   0.23684757E-02   0.22251648E-03   0.13507230E-02
  11452.885      -0.49240252E-03  -0.20871747E-02  -0.33410024E-02  -0.41480142E-02   0.85733775E-03  -0.41309530E-02  -0.31474082E-02   0.34068835E-02   0.10527990E-03  -0.51840320E-03   0.41256580E-03   0.29815573E-02
  11454.705      -0.12083049E-03  -0.23705683E-02  -0.77783226E-03  -0.73891180E-02  -0.65753141E-03  -0.81645513E-02  -0.67144666E-02   0.33774320E-02  -0.10847154E-02  -0.78300229E-02  -0.20924739E-02  -0.10239364E-02
  11456.521      -0.15486159E-03  -0.29569099E-02  -0.37126772E-03  -0.37412074E-02  -0.19325893E-02  -0.14230830E-02  -0.37583304E-02   0.26175202E-02  -0.43675742E-02  -0.76182002E-04  -0.33599953E-02  -0.45829977E-02
  11458.337      -0.39812374E-03  -0.18799440E-02  -0.34839124E-03   0.15332145E-02  -0.44062224E-02  -0.32573922E-02  -0.16393473E-02   0.13865455E-02  -0.49002339E-03  -0.30557156E-02  -0.13400669E-03  -0.21765591E-02
  11460.165      -0.78432866E-03  -0.40961461E-03  -0.23446914E-02   0.11278344E-02  -0.90151989E-03  -0.52355059E-02  -0.10411663E-02   0.26802271E-03   0.19034738E-03   0.25909727E-02   0.27665821E-02  -0.32414573E-02
  11461.965      -0.53676803E-03  -0.58479673E-03   0.42996466E-02   0.19740517E-02  -0.31905641E-02   0.15829412E-02   0.82439978E-03   0.39780587E-03  -0.40224229E-02   0.54286090E-02  -0.19162284E-03  -0.40137903E-03
  11463.799      -0.39087218E-03  -0.24118563E-02   0.35241039E-02   0.11810867E-02  -0.39779662E-02  -0.32987376E-02   0.14474804E-03   0.13072653E-02   0.15552975E-02  -0.28989063E-02  -0.95838668E-03   0.38833368E-03
  11465.607       0.93804100E-05  -0.36041314E-02  -0.58244706E-02  -0.24129474E-02  -0.12370305E-03   0.10578220E-02   0.39129092E-03   0.19093305E-02   0.19575829E-02  -0.21178181E-02  -0.11903254E-02  -0.84489150E-03
  11467.448      -0.40053118E-03  -0.31924979E-03  -0.42003926E-02  -0.25762159E-02  -0.12630254E-02   0.67879181E-02  -0.10491595E-02   0.11802426E-03   0.61067501E-02   0.38197057E-02   0.13814289E-02  -0.16512037E-03
  11469.291       0.50252867E-04   0.82110748E-03   0.21390195E-02  -0.28822781E-03   0.24653608E-02   0.63656227E-02  -0.31242693E-02   0.80733926E-03   0.61541522E-02   0.18614937E-03   0.34292078E-02  -0.20998620E-02
  11471.111       0.44523003E-03  -0.14900323E-02   0.15940228E-02   0.32429032E-03   0.19879240E-02   0.15501985E-02  -0.81402590E-03   0.58185420E-03   0.22099685E-02   0.25179473E-02  -0.27497474E-02   0.68285116E-03
  11472.943      -0.63879368E-04  -0.54427234E-03   0.25368569E-02   0.14009033E-02   0.47288380E-02  -0.50823671E-02   0.23507437E-02   0.34973250E-02  -0.15227159E-02   0.39655618E-02  -0.37972262E-02   0.52003046E-02
  11474.776      -0.18948385E-03   0.58493503E-03   0.23528123E-02   0.14330478E-02   0.39934207E-02  -0.30364047E-02   0.17549880E-02   0.36871720E-02   0.72144140E-02   0.40506092E-03   0.38971614E-02   0.29271529E-02
  11476.586       0.42306382E-05   0.29799077E-02   0.12953000E-02   0.24244427E-02   0.38824998E-02  -0.14594913E-04   0.88453189E-03   0.18263312E-02   0.20487903E-02   0.23138231E-02   0.78239902E-02   0.68060585E-03
  11478.426      -0.39530564E-04   0.37578013E-02  -0.10948472E-02   0.47133779E-02   0.42502001E-02   0.48979931E-02   0.26957235E-02   0.16693516E-02   0.96840244E-03   0.38715966E-03   0.36881613E-02   0.18201894E-02
  11480.244       0.42035535E-04  -0.99896130E-03   0.51684908E-02   0.51645073E-02  -0.47985284E-03   0.62566146E-02  -0.18410697E-02   0.29067747E-02   0.79910234E-03   0.15970292E-02   0.15329402E-02   0.58008511E-03
  11482.084       0.60849212E-03  -0.45605855E-05   0.54944714E-02   0.49983756E-02  -0.72690436E-03   0.10129600E-01  -0.19120914E-03   0.48240241E-02   0.61547397E-02   0.43567734E-02   0.32789137E-02  -0.90544393E-04
  11483.903       0.62917795E-03   0.35921867E-02   0.58982136E-02   0.55102484E-02   0.19544315E-02   0.55751495E-02   0.54907419E-02   0.37337949E-02   0.19320313E-03   0.24812514E-02  -0.10505416E-02   0.16980478E-02
  11485.716       0.83253584E-03   0.63689206E-02   0.29020948E-02   0.49882289E-02   0.57991033E-03   0.79792757E-02   0.55770142E-02   0.63123574E-02   0.19134366E-02   0.66608818E-03   0.15155856E-02   0.15436226E-02
  11487.576       0.87493353E-03   0.49646278E-02   0.36452869E-02   0.27950163E-02   0.24261814E-02   0.40628829E-02   0.59542001E-02   0.79903287E-02  -0.59264521E-03   0.24409395E-02   0.38839819E-02   0.32809702E-02
  11489.396       0.11024962E-02   0.58797453E-02  -0.12477134E-02   0.36531117E-02   0.16515453E-02   0.55844944E-02   0.39773818E-02   0.55891863E-02   0.26351616E-02   0.42122611E-02   0.66238912E-02   0.44719475E-02
  11491.241       0.16927888E-02   0.74853095E-02   0.52165945E-02   0.69351471E-02   0.38376296E-02   0.54851253E-02   0.27107856E-02   0.90047981E-02   0.25338133E-02   0.31882081E-02   0.50316981E-02   0.26646729E-02
  11493.045       0.19002919E-02   0.10811952E-01   0.11397764E-01   0.97269728E-02   0.62617813E-02   0.48508205E-02   0.14708815E-02   0.87589793E-02   0.69324425E-03   0.41187141E-02   0.43876340E-02   0.32674191E-02
  11494.861       0.21865745E-02   0.98277616E-02   0.12277315E-01   0.60064515E-02   0.53480631E-02   0.76694481E-02   0.37957047E-02   0.66469357E-02  -0.20256048E-02   0.18009857E-02   0.74227026E-02   0.31148809E-02
  11496.677       0.22211012E-02   0.46375467E-02   0.11391664E-01   0.65924905E-02   0.94934545E-02   0.59161987E-02   0.49890626E-02   0.60025019E-02  -0.22154052E-02   0.33650685E-02   0.10581401E-01   0.57350654E-02
  11498.495       0.20643173E-02   0.38580160E-02   0.12989497E-01   0.76090395E-02   0.11271655E-01   0.29483590E-02   0.69136473E-02   0.51638744E-02   0.37815861E-02   0.21564758E-02   0.97800770E-02   0.11351947E-01
  11500.313       0.23061119E-02   0.16210102E-02   0.12534678E-01   0.61917771E-02   0.79009188E-02  -0.15982335E-03   0.60222211E-02   0.62821961E-02   0.46843607E-02   0.51629001E-02   0.55376548E-02   0.95359033E-02
  11502.126       0.26301232E-02   0.13779024E-02   0.81167675E-02   0.77886244E-02   0.59611238E-02  -0.33072232E-03   0.22632094E-02   0.82142082E-02   0.73890902E-02   0.73348927E-02   0.33471897E-02   0.72702167E-02
  11503.968       0.29551276E-02   0.71699052E-02   0.11522310E-01   0.82681907E-02   0.81296660E-02   0.32741317E-02   0.61592143E-02   0.75898259E-02   0.86051803E-02   0.77780895E-02   0.55991812E-02   0.89198499E-02
  11505.828       0.30365063E-02   0.92682550E-02   0.77392963E-02   0.69647556E-02   0.95511527E-02   0.55796139E-02   0.71373185E-02   0.67581095E-02   0.57015842E-02   0.66892398E-02   0.68851868E-02   0.79261963E-02
  11507.671       0.40197471E-02   0.57679541E-02   0.92611193E-02   0.35779344E-02   0.63957474E-02   0.84458429E-02   0.74428690E-02   0.66987154E-02   0.72573442E-02   0.10779227E-01   0.56049349E-02   0.76572907E-02
  11509.516       0.42349268E-02   0.58809662E-02   0.12036255E-01   0.76491232E-02   0.79898421E-02   0.95851274E-02   0.87177516E-02   0.44964018E-02   0.97274527E-02   0.10469524E-01   0.44960750E-02   0.66914645E-02
  11511.349       0.48946481E-02   0.73820986E-02   0.17689362E-01   0.11237358E-01   0.83075029E-02   0.84327845E-02   0.63271978E-02   0.45728840E-02   0.10621434E-01   0.11945393E-01   0.42224210E-02   0.46085422E-02
  11513.194       0.56970411E-02   0.98025107E-02   0.15118398E-01   0.73837951E-02   0.74316535E-02   0.10978296E-01   0.67876008E-02   0.10784417E-01   0.10222385E-01   0.13572243E-01   0.40084918E-02   0.82391555E-02
  11515.028       0.64996601E-02   0.12878669E-01   0.13882981E-01   0.64798171E-02   0.10602374E-01   0.11730718E-01   0.95186955E-02   0.12549087E-01   0.13396896E-01   0.82269771E-02   0.64364069E-02   0.86198651E-02
  11516.875       0.69841606E-02   0.17244964E-01   0.22438973E-01   0.11022971E-01   0.13491132E-01   0.11923057E-01   0.11688250E-01   0.89645527E-02   0.88090199E-02   0.15815929E-01   0.10408170E-01   0.68206364E-02
  11518.733       0.72350336E-02   0.15497735E-01   0.18641993E-01   0.15379974E-01   0.11513785E-01   0.11122015E-01   0.12065438E-01   0.13208677E-01   0.14676938E-01   0.19265141E-01   0.98878750E-02   0.11970613E-01
  11520.581       0.83924200E-02   0.16545284E-01   0.16148646E-01   0.17622421E-01   0.21300102E-01   0.10188221E-01   0.13834600E-01   0.15896020E-01   0.16793885E-01   0.16426576E-01   0.12952417E-01   0.16606625E-01
  11522.429       0.94452162E-02   0.13772869E-01   0.20207777E-01   0.16101307E-01   0.20490574E-01   0.14240077E-01   0.12088376E-01   0.19148534E-01   0.14659004E-01   0.23468423E-01   0.13804086E-01   0.16442371E-01
  11524.296       0.10826859E-01   0.16940030E-01   0.24067924E-01   0.15566785E-01   0.18628402E-01   0.15394911E-01   0.95943351E-02   0.20704783E-01   0.19535198E-01   0.25013672E-01   0.11343733E-01   0.19593538E-01
  11526.156       0.11836045E-01   0.21775607E-01   0.24844718E-01   0.23417161E-01   0.21879139E-01   0.17043881E-01   0.15590331E-01   0.18814037E-01   0.23261922E-01   0.22475148E-01   0.16011623E-01   0.20191938E-01
  11528.018       0.13499368E-01   0.20713949E-01   0.24338833E-01   0.26837738E-01   0.21850720E-01   0.20190243E-01   0.19299557E-01   0.20572518E-01   0.25098458E-01   0.25656102E-01   0.18543766E-01   0.22916257E-01
  11529.875       0.14854551E-01   0.23903907E-01   0.28243861E-01   0.22298741E-01   0.23793644E-01   0.18847938E-01   0.20550087E-01   0.23322634E-01   0.17075683E-01   0.31574055E-01   0.17165786E-01   0.23949806E-01
  11531.737       0.16827927E-01   0.25287569E-01   0.30729634E-01   0.22585178E-01   0.22669270E-01   0.24147348E-01   0.21586191E-01   0.26823454E-01   0.25455021E-01   0.29403522E-01   0.20081192E-01   0.27865097E-01
  11533.589       0.18659736E-01   0.27699045E-01   0.31238607E-01   0.20473486E-01   0.26475753E-01   0.27440996E-01   0.26261735E-01   0.28047346E-01   0.33989461E-01   0.30685728E-01   0.27739914E-01   0.26324349E-01
  11535.436       0.22072352E-01   0.28423034E-01   0.32183312E-01   0.26612105E-01   0.34783024E-01   0.29208915E-01   0.31542366E-01   0.29657045E-01   0.30499520E-01   0.35243933E-01   0.31135497E-01   0.26603819E-01
  11537.307       0.25969846E-01   0.31358077E-01   0.38071099E-01   0.30598267E-01   0.28665146E-01   0.32139855E-01   0.37291702E-01   0.33908227E-01   0.34499908E-01   0.35452167E-01   0.31690141E-01   0.32926497E-01
  11539.160       0.29424382E-01   0.42295205E-01   0.41365651E-01   0.31605633E-01   0.32322282E-01   0.34447783E-01   0.39000889E-01   0.35818975E-01   0.35795320E-01   0.38087035E-01   0.37039914E-01   0.36791923E-01
  11541.003       0.34471736E-01   0.46825120E-01   0.43825369E-01   0.44721938E-01   0.42646512E-01   0.37595521E-01   0.41873439E-01   0.42771342E-01   0.43323555E-01   0.41906686E-01   0.44661336E-01   0.40671921E-01
  11542.887       0.40635602E-01   0.48663168E-01   0.47713257E-01   0.52467476E-01   0.49976216E-01   0.43788061E-01   0.49106213E-01   0.50687393E-01   0.45959691E-01   0.48998585E-01   0.49759723E-01   0.48034781E-01
  11544.743       0.48359498E-01   0.54688143E-01   0.56260949E-01   0.59425203E-01   0.58540129E-01   0.53468594E-01   0.56245596E-01   0.58438400E-01   0.52481321E-01   0.58036930E-01   0.51573693E-01   0.60329191E-01
  11546.621       0.59699922E-01   0.66484637E-01   0.62192352E-01   0.61340745E-01   0.68728377E-01   0.64859868E-01   0.66836742E-01   0.66065720E-01   0.62234176E-01   0.70382054E-01   0.56660061E-01   0.66374126E-01
  11548.490       0.72509654E-01   0.83726164E-01   0.79350296E-01   0.73228312E-01   0.79591030E-01   0.72144720E-01   0.73737833E-01   0.78762869E-01   0.73721735E-01   0.81013969E-01   0.72593721E-01   0.80991385E-01
  11550.364       0.91875773E-01   0.95793057E-01   0.10084541       0.92316003E-01   0.92353658E-01   0.87484861E-01   0.90357711E-01   0.97459933E-01   0.94069648E-01   0.95155385E-01   0.96062330E-01   0.99219414E-01
  11552.240       0.12083596       0.12354960       0.12382580       0.11944365       0.12054154       0.11571259       0.11653499       0.12276058       0.12147121       0.12030611       0.12295448       0.12501358
  11554.111       0.16743892       0.15888876       0.16289200       0.16584394       0.16064516       0.15978288       0.16194106       0.16770239       0.16311182       0.16475719       0.16401516       0.17136821
  11556.010       0.25071848       0.23442839       0.24018067       0.24068390       0.23536273       0.24229214       0.24676054       0.24545132       0.23382668       0.24687249       0.24312969       0.24790495
  11557.893       0.40590643       0.38876707       0.38918022       0.39800253       0.37041331       0.40059452       0.40144857       0.40058351       0.38224461       0.39874003       0.39924793       0.40007503
  11559.736       0.68337549       0.65789628       0.66621829       0.67022804       0.64734392       0.67895921       0.67462998       0.67356275       0.66002458       0.67144376       0.67486571       0.67582805
  11561.621       0.99350901        1.0210598        1.0286051        1.0352462        1.0344542        1.0183406        1.0347286        1.0278928        1.0229424        1.0126136        1.0298568        1.0367528
  11563.488        1.1032830        1.1972877        1.2075887        1.2341504        1.2138977        1.2016998        1.2272828        1.2224588        1.2063429        1.2000091        1.2146548        1.2230496
  11565.391        1.0771148        1.1703316        1.1869992        1.1878409        1.1819704        1.1780559        1.1961942        1.1922960        1.1840638        1.1781284        1.1859769        1.1857386
  11567.260        1.0233393        1.0857061        1.0982997        1.0859907        1.0934474        1.0892077        1.0954198        1.0910325        1.0982477        1.0921672        1.0913605        1.0891401
  11569.111       0.98610056        1.0166428        1.0283870        1.0204058        1.0241382        1.0195201        1.0250774        1.0204109        1.0262556        1.0238970        1.0242935        1.0201422
  11570.981       0.96259942       0.97528216       0.98574378       0.97669828       0.98202588       0.97882051       0.98379462       0.97862260       0.97874730       0.97944476       0.97747924       0.98025162
  11572.840       0.95398326       0.96182672       0.97083229       0.95824891       0.96497949       0.96202841       0.96589305       0.96310875       0.96061792       0.96221816       0.96078069       0.96806843
  11574.717       0.96908954       0.96412680       0.97170891       0.97161982       0.96274520       0.96237210       0.96797278       0.96708150       0.96405702       0.96790789       0.96632804       0.97276636
  11576.589       0.98145678       0.97444620       0.97811521       0.97676348       0.97538597       0.97198105       0.98501454       0.98014278       0.97284252       0.97459456       0.97579082       0.98087968
  11578.449       0.97993705       0.97211978       0.97735963       0.97764765       0.97589227       0.97179950       0.97890912       0.97676381       0.97170146       0.97002115       0.97559463       0.98099854
  11580.334       0.96452535       0.95660375       0.96871675       0.96128291       0.96306801       0.95922875       0.96626588       0.96587207       0.96081321       0.95720240       0.95744733       0.96557273
  11582.208       0.95269980       0.94599954       0.95567675       0.95370359       0.94975622       0.94990601       0.95115408       0.95565572       0.94974360       0.94734538       0.95090336       0.94779902
  11584.087       0.95026794       0.94770503       0.95385317       0.96018325       0.94890968       0.95390627       0.95223807       0.95521874       0.95007303       0.95004729       0.95134673       0.94731143
  11585.957       0.96167890       0.96307252       0.96456857       0.96140900       0.96329982       0.96337116       0.96872455       0.96574057       0.96481249       0.96317341       0.96578399       0.96316347
  11587.820       0.97532579       0.98151360       0.98460868       0.98453042       0.98445135       0.98162546       0.98439174       0.98431412       0.98347072       0.98822576       0.98479017       0.98676251
  11589.708        1.0020564        1.0006160        1.0083069        1.0112988        1.0040328        1.0046522        1.0132055        1.0102493        1.0052540        1.0105518        1.0102988        1.0103503
  11591.567        1.0125420        1.0112329        1.0196739        1.0254878        1.0176147        1.0130976        1.0163448        1.0186732        1.0165277        1.0162508        1.0245224        1.0253930
  11593.451        1.0145147        1.0069069        1.0144158        1.0117316        1.0142829        1.0086144        1.0188522        1.0140034        1.0117508        1.0086387        1.0188906        1.0158425
  11595.323       0.99968106       0.99579434        1.0012875       0.99487650        1.0034226       0.99450163        1.0022395        1.0083531       0.99987734       0.99611742       0.99628576       0.99870373
  11597.196       0.98443264       0.98220576       0.98805062       0.98940408       0.99300870       0.98047952       0.99230409       0.99494375       0.99404610       0.98961872       0.98895206       0.99058015
  11599.069       0.98280544       0.97640095       0.97901290       0.97822182       0.98349949       0.97545035       0.98439507       0.98465883       0.98704090       0.98260763       0.97812853       0.98250009
  11600.930       0.97683687       0.97514080       0.97712260       0.97449476       0.97888733       0.97431754       0.97868206       0.97862048       0.98040634       0.97729901       0.97363280       0.97965929
  11602.805       0.97210445       0.96959717       0.97833011       0.97695377       0.97828816       0.97422548       0.98092747       0.97682488       0.98045148       0.98042219       0.97252447       0.97358200
  11604.669       0.97238508       0.97097010       0.98077032       0.97654018       0.97361826       0.97133250       0.97917134       0.97701966       0.98041902       0.97995845       0.97666674       0.97521362
  11606.521       0.97286846       0.97646871       0.98717276       0.98029860       0.97891559       0.97422701       0.98199576       0.97903145       0.97820657       0.97972212       0.97986471       0.98880754
  11608.385       0.97255888       0.98274184       0.99329423       0.98859395       0.98892965       0.98544009       0.99002036       0.98393695       0.98253852       0.98757311       0.99109051       0.99411498
  11610.228       0.98119023       0.99285086       0.99882164       0.99508210       0.99750608       0.99137372        1.0014778       0.99938061       0.99295524       0.99878400       0.99936362        1.0010471
  11612.104       0.99883424        1.0034049        1.0065721        1.0051069        1.0054362        1.0011581        1.0064219        1.0095513        1.0052932        1.0067243        1.0152573        1.0132632
  11613.976       0.99809345        1.0138365        1.0135384        1.0160436        1.0181247        1.0142678        1.0173237        1.0181241        1.0176107        1.0154712        1.0186112        1.0231128
  11615.868        1.0067847        1.0206358        1.0193706        1.0239995        1.0275276        1.0223068        1.0303030        1.0257147        1.0242748        1.0244587        1.0239339        1.0291009
  11617.776        1.0103108        1.0226492        1.0232317        1.0229502        1.0280838        1.0248436        1.0334034        1.0272820        1.0276324        1.0277603        1.0290330        1.0326356
  11619.674        1.0123941        1.0215022        1.0245033        1.0210900        1.0258471        1.0236501        1.0243052        1.0294043        1.0252858        1.0238585        1.0212626        1.0200905
  11621.572        1.0194455        1.0168963        1.0192401        1.0169650        1.0220064        1.0144759        1.0245574        1.0206352        1.0211443        1.0183940        1.0226885        1.0209156
  11623.459        1.0079125        1.0078279        1.0149942        1.0128281        1.0154997        1.0139710        1.0100768        1.0215787        1.0148812        1.0136357        1.0190020        1.0160460
  11625.323        1.0030512        1.0013888        1.0087781        1.0069693        1.0122746        1.0043430        1.0171207        1.0151222        1.0092853        1.0063928        1.0094497        1.0102262
  11627.212        1.0026563       0.99697005       0.99832517       0.99838632        1.0045549       0.99410078        1.0015606        1.0021501        1.0026348        1.0013289        1.0049815        1.0012831
  11629.078        1.0004426       0.99073671       0.99127069       0.99337744       0.99848185       0.99483945        1.0015600       0.99823881       0.99392087       0.99649249       0.99983427       0.99862128
  11630.967       0.99685534       0.98885280       0.99079610       0.98965889       0.99161059       0.98996840       0.99793008       0.99535852       0.99259281       0.99430706        1.0009388       0.99653386
  11632.833       0.98779012       0.98634980       0.99049635       0.99143900       0.98670730       0.98654359       0.99420277       0.98887586       0.98776937       0.98948973        1.0003994       0.98805506
  11634.719       0.98172404       0.97867224       0.98457833       0.98301400       0.98372383       0.97912640       0.98740429       0.98911464       0.98305674       0.98199374       0.99427033       0.98894411
  11636.628       0.97529653       0.97540585       0.98043259       0.98441202       0.97512324       0.97612113       0.98659294       0.98770960       0.97908714       0.97999226       0.99325885       0.98342332
  11638.520       0.96752671       0.97389667       0.97817514       0.97972184       0.97367832       0.97770946       0.97260386       0.98535378       0.97210167       0.97187071       0.98592057       0.98229644
  11640.425       0.96861289       0.97046199       0.97388489       0.97480835       0.97014242       0.97365219       0.97485092       0.97164234       0.97078793       0.96568174       0.97994619       0.98006366
  11642.318       0.96064437       0.97011335       0.96739966       0.97286552       0.96894847       0.96944399       0.97417733       0.97648692       0.96945067       0.95978642       0.96843232       0.97100566
  11644.217       0.95908066       0.96995952       0.96616487       0.97209380       0.97057847       0.97094799       0.97284655       0.96951764       0.96842270       0.96528497       0.97057028       0.97089621
  11646.124       0.95595810       0.96577404       0.96693301       0.96833636       0.96919794       0.96858255       0.97032216       0.97182491       0.97029783       0.96935077       0.97545491       0.97308584
  11648.014       0.95944095       0.96639718       0.96820526       0.96821853       0.97058923       0.96681012       0.96605098       0.97526805       0.96926209       0.96943322       0.97523333       0.97116283
  11649.916       0.96659931       0.96981416       0.97054001       0.97650183       0.97247704       0.97324533       0.97840303       0.97724280       0.97122891       0.97283109       0.98447961       0.97580559
  11651.835       0.97194408       0.97248899       0.97357841       0.97799716       0.97744089       0.97649320       0.99228918       0.98110079       0.97917903       0.98108502       0.97671354       0.98219616
  11653.739       0.97985674       0.98259199       0.97615505       0.98155756       0.98488077       0.97871260       0.98181443       0.98751321       0.98441871       0.98175716       0.98567991       0.98362308
  11655.660       0.98299329       0.98548883       0.97873286       0.98808147       0.98994831       0.98756482       0.98796241       0.98581504       0.98796278       0.98653319       0.99703662       0.98920595
  11657.577       0.98474676       0.98305267       0.98240339       0.99339591       0.99240563       0.99165910       0.99494340       0.98855712       0.98936514       0.99701288       0.99938143       0.99056015
  11659.499       0.99150203       0.99190816       0.98878005       0.98987458       0.99540232       0.99075120       0.99183796       0.99477914       0.99159499       0.99640288        1.0006169       0.99429404
  11661.434       0.99248351       0.99226446       0.99200873       0.99060300       0.99866546       0.99398681       0.99799579       0.99682950       0.99440829       0.99313402        1.0028109       0.99642823
  11663.364       0.99611136       0.99044746       0.99326851       0.99625691        1.0017474       0.99376748        1.0021295        1.0029776       0.99870610       0.99119416       0.99430747        1.0003197
  11665.295       0.99041346       0.99364484       0.99465519       0.99372299       0.99994717       0.99368622       0.99741507        1.0022908       0.99791186       0.99362886       0.99420666       0.99453082
  11667.261       0.98686595       0.99357715       0.99494218       0.99214390        1.0003217       0.99383811       0.99757206        1.0011087       0.99545586       0.99531715       0.99584308       0.99684250
  11669.169       0.98842597       0.99597953       0.99798226       0.99742974        1.0002642       0.99430523       0.99913825        1.0015264       0.99657602       0.99598847       0.99915158       0.99785987
  11671.108       0.98749411       0.99123413       0.99847938       0.99960749        1.0013790       0.99887491       0.99911501       0.99748186       0.99231322       0.99662322        1.0025504       0.99579798
  11673.035       0.98563771       0.99554683       0.99630934       0.99700675        1.0029931       0.99679797       0.99654546       0.99884519       0.99498047       0.99869695       0.99689367       0.99682030
  11674.957       0.98460799       0.99312913       0.99742724       0.99536454        1.0050523       0.99590021       0.99946261       0.99578427       0.99725658       0.99881561        1.0028379       0.99626793
  11676.891       0.98460730       0.99300674       0.99337539        1.0012015        1.0028331        1.0009298       0.99476496        1.0022988       0.99391828       0.99720326       0.99658378       0.99426311
  11678.826       0.98887927       0.99943077       0.99420095        1.0019809        1.0020695        1.0014907       0.99980345       0.99939390       0.99477926       0.99901063        1.0030199       0.99833988
  11680.775       0.98758377        1.0009319       0.99869950       0.99765555        1.0010498        1.0021698       0.99236943        1.0008857       0.99870458       0.99766520        1.0017658       0.99889456
  11682.711       0.98954037       0.99908218       0.99683208        1.0061485       0.99893287       0.99806740        1.0007880        1.0025813        1.0021127       0.99509091        1.0036824        1.0059579
  11684.624       0.99463559       0.99997061       0.99823872        1.0035856       0.99683470        1.0020068        1.0029369        1.0024441        1.0009940       0.99578840        1.0041099        1.0068576
  11686.543       0.99474591       0.99566577       0.99949498        1.0032286        1.0023748        1.0041284        1.0010625        1.0033010        1.0014179        1.0030807       0.99753119        1.0076112
  11688.464       0.99324411       0.99614738       0.99979894        1.0019480        1.0068402       0.99666457        1.0045684        1.0060831        1.0028007        1.0023280       0.99989827        1.0016229
  11690.373       0.98972319        1.0002056        1.0030993       0.99757926        1.0052186       0.99938979       0.99808395        1.0071894       0.99932091        1.0038116        1.0005408        1.0027744
  11692.313       0.99030831       0.99742233        1.0034975        1.0033098        1.0026719       0.99602538        1.0013665       0.99700102       0.99879306       0.99807496        1.0009918        1.0001604
  11694.236       0.98468616       0.99340703       0.99676656        1.0019262       0.99562463       0.99529935       0.99939813        1.0010887       0.99878170       0.99963926        1.0007654       0.99815977
  11696.165       0.97958386       0.99289778       0.98899003       0.99799621       0.99266484       0.99087739       0.99851281       0.99726322       0.99698745       0.99705865       0.99650131       0.99310631
  11698.124       0.97892358       0.99063994       0.98821218        1.0002141       0.99037710       0.98705435       0.99410342       0.99168094       0.99367790       0.99444686       0.99908348       0.98810518
  11700.061       0.97414474       0.99274212       0.98991439       0.99097042       0.99070471       0.98184613       0.99152064       0.98886352       0.98976149       0.98925031       0.98788606       0.98894932
  11702.015       0.96840385       0.99148850       0.99050395       0.99146109       0.99360780       0.98167326       0.98785459       0.98814471       0.98994569       0.98697057       0.98377532       0.99427432
  11703.947       0.96709551       0.98678910       0.98756974       0.99156020       0.99137567       0.98303335       0.99065351       0.98745025       0.98804833       0.98481911       0.98035786       0.98442095
  11705.844       0.96763861       0.98417149       0.98516585       0.98769090       0.98930379       0.98313733       0.98866149       0.98358864       0.98830163       0.98718731       0.98687738       0.98654148
  11707.783       0.97116809       0.98309709       0.98473884       0.98598712       0.98897024       0.98775379       0.98647145       0.98551062       0.98828196       0.98592136       0.98796350       0.98717484
  11709.704       0.97242039       0.98429521       0.98832142       0.99140980       0.98603198       0.99014388       0.98980025       0.98762064       0.98861024       0.98569537       0.98874939       0.97964418
  11711.644       0.97543555       0.99167907       0.98857423       0.99192949       0.98892069       0.98993487       0.98799118       0.98931250       0.98880665       0.99035221       0.98733665       0.99336476
  11713.573       0.97995073       0.99199903       0.99335496       0.98369658       0.98730302       0.99093013       0.98765960       0.99000110       0.98928173       0.98998118       0.98658187       0.98665790
  11715.490       0.98232932       0.99071138       0.99345413       0.99186946       0.99121504       0.99025690       0.99468054       0.99356694       0.99248040       0.99133983       0.98173470       0.98913905
  11717.444       0.98525681       0.99305279       0.99505529       0.99565304       0.99804302       0.98926810       0.99451957       0.99063090       0.99251517       0.99272916       0.99030874       0.99794049
  11719.388       0.98760002       0.99372329       0.99384046       0.99463469       0.99546198       0.99598415       0.99455809       0.98878008       0.99334783       0.99786876       0.99673686       0.99756177
  11721.295       0.98529575       0.99555213       0.99397132       0.99578969       0.99087338        1.0019603       0.99937727       0.99500720       0.99741707       0.99909672       0.99818747       0.99426857
  11723.228       0.98662189       0.99773658       0.99910367        1.0037257       0.99596228        1.0015128       0.99894391       0.99651053       0.99701967       0.99841283       0.99446699       0.99507405
  11725.154       0.99405469       0.99859704        1.0008284        1.0046359       0.99627160        1.0018064       0.99534088       0.99825410       0.99839379        1.0006301       0.99650909       0.99943620
  11727.081       0.99768620        1.0004048       0.99658000       0.99968167        1.0031390        1.0011013        1.0031008       0.99494887        1.0010867        1.0028162       0.99789230        1.0043912
  11729.010       0.99843216        1.0020170        1.0000559        1.0041577        1.0035800        1.0055371        1.0001794       0.99839297        1.0064333        1.0053961        1.0039614        1.0014570
  11730.938       0.99785649        1.0019822        1.0041671        1.0029389        1.0049644        1.0080632       0.99935951        1.0026621        1.0069381        1.0058725       0.99983653        1.0105734
  11732.880       0.99966157        1.0007149        1.0066166       0.99701502       0.99929286        1.0090345        1.0025567        1.0027900        1.0012634        1.0080740        1.0020418        1.0036005
  11734.810        1.0004376        1.0022702        1.0059459        1.0002108        1.0043717        1.0094578        1.0035671        1.0082047        1.0049800        1.0075127        1.0037786        1.0058951
  11736.758       0.99597289        1.0004908        1.0028521        1.0023331        1.0053977        1.0101504        1.0058318        1.0063194        1.0082532        1.0056733        1.0049259        1.0041849
  11738.720       0.99426246        1.0016456        1.0025173       0.99936847        1.0090379        1.0120052        1.0085372        1.0061461        1.0075081        1.0038313        1.0038464        1.0103163
  11740.658       0.99137991        1.0054498        1.0059175        1.0108344        1.0103593        1.0101228        1.0062616        1.0051218        1.0064398        1.0041939        1.0088749        1.0143954
  11742.608       0.99502102        1.0053711        1.0081033        1.0068715        1.0111456        1.0052556        1.0050608        1.0017791        1.0048099        1.0021800        1.0099929        1.0068714
  11744.554       0.99162294        1.0051785        1.0052841        1.0042131        1.0109144        1.0065647        1.0089630        1.0035055        1.0058945        1.0064580        1.0107834        1.0096765
  11746.488       0.99591228        1.0105223        1.0096342        1.0088341        1.0106223        1.0106042        1.0114831        1.0036055        1.0116111        1.0097544        1.0124589        1.0135986
  11748.458        1.0014510        1.0150182        1.0131545        1.0108331        1.0125826        1.0170193        1.0136514        1.0103958        1.0123281        1.0106905        1.0141709        1.0142403
  11750.387       0.99797642        1.0153794        1.0116309        1.0216284        1.0200035        1.0157893        1.0130329        1.0123738        1.0150761        1.0121800        1.0098854        1.0195345
  11752.347       0.98766010        1.0152692        1.0158636        1.0206479        1.0189702        1.0173144        1.0185513        1.0148189        1.0181661        1.0165321        1.0150786        1.0174447
  11754.301       0.97905022        1.0208928        1.0282400        1.0137789        1.0283885        1.0247868        1.0253169        1.0258027        1.0206061        1.0254077        1.0221666        1.0215349
  11756.239       0.95891238        1.0249568        1.0303746        1.0253163        1.0248729        1.0299217        1.0260374        1.0315701        1.0289192        1.0294098        1.0261461        1.0267058
  11758.195       0.96054225        1.0052393       0.99983722        1.0085291        1.0119192        1.0057081        1.0088643        1.0104110       0.99339721       0.99937076        1.0121482        1.0163023
  11760.139        1.0091725       0.97423893       0.98804708       0.98382088       0.99364957       0.97762337       0.98165883       0.98036018       0.98673015       0.98293626       0.98194971       0.98080671
  11762.090        1.0140039       0.98352483       0.99392519       0.99201192       0.99147540       0.98958745       0.99189804       0.98921685       0.98731640       0.99243401       0.99386103       0.99125322
  11764.048        1.0079277       0.99097382       0.99917656       0.99595878       0.99607925       0.99081900       0.99576726       0.99206040       0.99415016       0.99609157       0.99468704       0.99608879
  11765.988        1.0035119       0.99746461       0.99933762       0.99706645       0.99375450       0.99297709       0.99294372       0.99440210       0.99786154        1.0021573       0.99746518       0.99710861
  11767.929       0.99755568       0.99691912        1.0024032       0.99724497       0.99399838       0.99543462       0.99176100       0.99659208       0.99529632       0.99892366       0.99578353        1.0025079
  11769.883       0.99097201       0.99369976       0.99810898       0.99750177        1.0006914       0.99358575       0.99182444       0.99294698       0.99789236       0.99680866       0.99475117        1.0027105
  11771.819       0.98812350       0.99543053       0.99813739       0.99666554       0.99487297       0.99284628       0.99718170       0.99615544       0.99878886       0.99918528       0.99313835       0.99886057
  11773.781       0.98859174       0.99728061       0.99897682        1.0008041       0.99513443       0.99196014       0.99378167       0.99731671       0.99640212       0.99484396       0.99353688       0.99241599
  11775.712       0.98363191       0.99646666       0.99430861       0.99325255        1.0002124       0.99460992       0.99610952       0.99584799       0.99748614       0.99501591       0.99609531       0.99576135
  11777.669       0.97832805       0.99460336       0.99589622       0.99675802       0.99901584       0.99710130       0.99617121       0.99584950       0.99980002       0.99600170       0.99618688       0.99485561
  11779.619       0.97779049       0.99325157       0.99159060       0.98822465       0.99324225       0.99209973       0.99225800       0.99318665       0.99397972       0.99670004       0.99417027       0.99009686
  11781.577       0.98162002       0.99547516       0.98934459       0.99077394       0.99242573       0.99282261       0.99668396       0.99240370       0.99178895       0.99639376       0.99683145       0.99427746
  11783.560       0.98318027       0.99524539       0.99112774       0.99299719       0.99324882       0.99223993       0.99731564       0.99658171       0.99218322       0.99275238       0.99717714       0.99490663
  11785.531       0.98088620       0.99677244       0.99303021        1.0023782        1.0027641       0.99316213       0.99691006        1.0037433       0.99868160       0.99402019       0.99817241       0.99692824
  11787.491       0.97728446       0.99885008        1.0046178        1.0034224       0.99801814       0.99819506        1.0008075        1.0084551        1.0033825       0.99871493        1.0034439        1.0042274
  11789.475       0.96406203        1.0081585        1.0068108        1.0057127        1.0030223        1.0057985        1.0056171        1.0112444        1.0105697        1.0056172        1.0127358        1.0074052
  11791.436       0.94883150        1.0001003        1.0048088        1.0054296        1.0075136       0.99324844        1.0017245        1.0035467        1.0079764       0.99600061        1.0050382        1.0021538
  11793.434       0.98193183       0.98807730       0.99379742       0.98311254       0.98967337       0.98312636       0.98566096       0.98772531       0.99274270       0.98649164       0.98712924       0.98859259
  11795.403       0.99573516       0.99191530       0.99285408       0.98913303       0.98925677       0.98818479       0.98870141       0.99028046       0.99374811       0.98734423       0.99134241       0.99021579
  11797.372        1.0018250       0.99486821       0.99236297       0.99047611       0.98716616       0.99379499       0.99466988       0.99930982        1.0012188       0.99229681       0.99500553       0.99239250
  11799.348        1.0071269        1.0015214       0.99518006       0.99479796       0.99339090        1.0004680        1.0011311        1.0021705        1.0028243       0.99512484       0.99962990       0.99590615
  11801.336        1.0056548        1.0051863       0.99873933       0.99648315       0.99356234        1.0003916        1.0054674        1.0056305       0.99997435        1.0028682        1.0012891        1.0012903
  11803.289        1.0068873        1.0023106       0.99873815       0.99651983        1.0069104        1.0030760        1.0075452        1.0100947       0.99744235        1.0032649        1.0049122        1.0054218
  11805.262        1.0086657        1.0061611        1.0029631        1.0065981        1.0066637        1.0073685        1.0118505        1.0109594        1.0052052        1.0076904        1.0106311        1.0088921
  11807.198        1.0051048        1.0141918        1.0127081        1.0101426        1.0094130        1.0115956        1.0154211        1.0164959        1.0105807        1.0090845        1.0142536        1.0100207
  11809.140        1.0082631        1.0026863        1.0046803        1.0021227       0.99952885        1.0099780        1.0091584        1.0132404        1.0029451        1.0046117        1.0102300        1.0080902
  11811.095        1.0279361        1.0100706        1.0022429        1.0038999        1.0025463        1.0072352        1.0007032        1.0067343        1.0075571        1.0019856        1.0071802        1.0024053
  11813.040        1.0353093        1.0040572        1.0028474        1.0081338        1.0018883        1.0051649       0.99852846        1.0046520        1.0011270       0.99914824        1.0092704        1.0015021
  11815.015        1.0360716        1.0078771        1.0059888        1.0081221        1.0074549        1.0001760        1.0022440        1.0004380        1.0039417        1.0070735        1.0065217        1.0037763
  11816.966        1.0371525        1.0046198        1.0036994        1.0011496        1.0064342       0.99907621        1.0061096        1.0012131        1.0049007        1.0091455        1.0080798        1.0079785
  11818.936        1.0351296        1.0057696        1.0036052        1.0059569        1.0064557        1.0070044        1.0070557        1.0008956        1.0064357        1.0047881        1.0017160        1.0023288
  11820.913        1.0332105        1.0086491        1.0020206        1.0071102        1.0079924        1.0099920        1.0067191        1.0003058        1.0090138        1.0030952        1.0024683        1.0028598
  11822.873        1.0302128        1.0057271        1.0009679        1.0017339        1.0066138        1.0056177        1.0068681       0.99934904        1.0054329        1.0028121        1.0009017        1.0082773
  11824.840        1.0265826        1.0090350        1.0108180        1.0069923        1.0054671        1.0048797        1.0069856       0.99960416        1.0006586        1.0055106        1.0100304        1.0015776
  11826.800        1.0238414        1.0110818        1.0057475        1.0056555        1.0025879        1.0036417        1.0050550       0.99875614        1.0009681        1.0053783        1.0023059        1.0011792
  11828.743        1.0166687        1.0017586        1.0053581        1.0048995        1.0022645        1.0016405        1.0001128        1.0007100       0.99912907        1.0017568        1.0022341        1.0036765
  11830.724        1.0116628        1.0042904        1.0055482        1.0045855        1.0020911        1.0005867       0.99610735        1.0046800       0.99821770        1.0028733        1.0016375        1.0002055
  11832.662        1.0073139        1.0033903        1.0050407       0.99790198        1.0056182        1.0004869       0.99971441        1.0029527       0.99841696        1.0000666        1.0030209       0.99585081
  11834.638        1.0021281        1.0056592       0.99969493       0.99945446        1.0030112       0.99993836        1.0038142        1.0024724        1.0022844        1.0019720        1.0067525       0.99537964
  11836.577        1.0001823        1.0032404       0.99950673       0.99776162       0.99959396       0.99777044        1.0015785        1.0031190        1.0043521        1.0046603        1.0010859       0.99545057
  11838.536       0.99800517        1.0025117        1.0021575        1.0002020        1.0021782       0.99788457       0.99913057        1.0019928        1.0042676        1.0057419        1.0022476       0.99380801
  11840.508       0.99654017        1.0026578       0.99926646        1.0018569       0.99735344       0.99936997       0.99875653        1.0010878        1.0055627        1.0071133        1.0059688       0.99359286
  11842.474       0.99361996        1.0032237       0.99902425        1.0007081        1.0058034       0.99705602       0.99814657       0.99920945        1.0030930        1.0018885        1.0052777       0.99826444
  11844.434       0.99385733        1.0058024       0.99968813        1.0003528        1.0002828       0.99838772       0.99644008       0.99951537        1.0026229        1.0003281        1.0011895        1.0004863
  11846.390       0.99137859       0.99977438        1.0033131        1.0035637       0.99834673        1.0005914       0.99541770        1.0031719        1.0037953        1.0002077        1.0028064       0.99197999
  11848.333       0.99153043        1.0049039        1.0020590        1.0025256       0.99803158        1.0005660       0.99924625        1.0052811        1.0061063       0.99996124        1.0090928       0.99850813
  11850.307       0.98852573        1.0070529        1.0074529        1.0054954       0.99927554        1.0019960        1.0066297        1.0063080        1.0087710        1.0047453        1.0077930        1.0043785
  11852.259       0.98371457        1.0058647        1.0083278        1.0090359        1.0094666        1.0091089        1.0099419        1.0079888        1.0077478        1.0053054        1.0077334        1.0023342
  11854.229       0.97299010        1.0145767        1.0143032        1.0160329        1.0139437        1.0141204        1.0118383        1.0137656        1.0110344        1.0129750        1.0118335        1.0129624
  11856.188       0.94950205        1.0180187        1.0176903        1.0165788        1.0180811        1.0169091        1.0151247        1.0192654        1.0135576        1.0195718        1.0145047        1.0132639
  11858.165       0.94061613        1.0029785        1.0009335        1.0021389        1.0059560        1.0027454        1.0056413        1.0030882        1.0028514        1.0068234        1.0019071       0.99762149
  11859.169       0.95953727       0.99462709       0.99311637       0.98978209       0.98623222       0.98940295       0.99315081       0.98591944       0.99152527       0.99396123       0.98701304       0.99117635
  11861.141        1.0033910       0.98023428       0.98197096       0.97695063       0.98187096       0.98593868       0.98520709       0.98460633       0.97903553       0.98259480       0.97674473       0.97576217
  11863.127       0.99845369       0.96988934       0.97538412       0.97698896       0.97744555       0.97523022       0.97527820       0.97595739       0.96951531       0.97761439       0.97653044       0.97190805
  11864.132       0.99754944       0.96842743       0.97202652       0.97702484       0.97578143       0.97443585       0.97835068       0.97524559       0.96974445       0.97614863       0.98097318       0.97385026
  11866.124        1.0022700       0.98321211       0.98209299       0.97773921       0.97913564       0.98089430       0.98161050       0.98070971       0.97687209       0.97585102       0.98124981       0.97599972
  11868.099        1.0093796       0.98761860       0.98338465       0.98736568       0.98461464       0.98706559       0.98820985       0.98795052       0.98358398       0.97928682       0.98820763       0.98018425
  11870.081        1.0100128       0.98927361       0.99154276       0.98818808       0.98720923       0.98924751       0.99020434       0.98824043       0.98660667       0.98542256       0.98963339       0.98388051
  11872.045        1.0111952       0.99283777       0.99499248       0.98932248       0.98860047       0.99098506       0.98999715       0.98903884       0.99127668       0.99102285       0.98710117       0.98225467
  11874.009        1.0138378       0.99078462       0.99327486       0.98865471       0.98906041       0.99005796       0.98896121       0.98807381       0.99309302       0.98867934       0.99024829       0.98421663
  11875.998        1.0147955       0.99060613       0.99135740       0.99012377       0.99019832       0.98802653       0.98657625       0.98868713       0.99401463       0.98904603       0.98872349       0.98952008
  11877.976        1.0171283       0.99017444       0.99322948       0.99278639       0.99118014       0.98765593       0.99431286       0.99462226       0.99745549       0.99055454       0.99023234       0.99242014
  11878.978        1.0181427       0.98977682       0.99186948       0.99447850       0.99175173       0.98839956       0.99350225       0.99708738       0.99480424       0.99066476       0.99369565       0.99469517
  11879.980        1.0192089       0.99130883       0.98981580       0.99616202       0.99576553       0.99113831       0.99259870       0.99717445       0.99133741       0.99160590       0.99697885       0.99448569
  11881.966        1.0220524       0.99045117       0.99554464       0.99411268       0.99444511       0.99589073       0.99757341       0.99397301       0.99887360       0.99110887       0.99547267       0.99758606
  11883.940        1.0238842       0.99226933       0.99484544       0.99708668       0.99212987       0.99762652       0.99889525       0.99728282       0.99589148       0.99973973       0.99888126       0.99556954
  11885.926        1.0258151       0.99617139        1.0001149       0.99954371       0.99573122       0.99648888       0.99745129       0.99555556       0.99366332        1.0013476        1.0026999       0.99646355
  11887.914        1.0281610       0.99810679       0.99918874       0.99917161       0.99803328       0.99528538       0.99245904       0.99853397       0.99847994        1.0003921        1.0010926        1.0005074
  11889.884        1.0295332        1.0000831        1.0014009       0.99998109       0.99524626        1.0035267       0.99826058       0.99814858        1.0034750       0.99946691       0.99971725        1.0024957
  11890.887        1.0310834       0.99944880        1.0005374        1.0002641       0.99379407        1.0011542       0.99956332       0.99887935        1.0028585       0.99988537        1.0003862       0.99942655
  11892.870        1.0312839       0.99834518        1.0022019        1.0033261       0.99413123        1.0012827        1.0006959        1.0003644        1.0025153       0.99939853       0.99953914        1.0000044
  11894.848        1.0315995        1.0051214        1.0053406       0.99853008       0.99958783        1.0004269        1.0029424        1.0053510        1.0014846        1.0017684       0.99912231        1.0046922
  11896.845        1.0301878        1.0032490        1.0028524        1.0008683       0.99397449       0.99994724        1.0027749       0.99851428        1.0018019       0.99833751       0.99871268        1.0008014
  11898.829        1.0295030       0.99952362        1.0018900        1.0020414        1.0018449        1.0029819        1.0016282        1.0015094        1.0025876       0.99870671        1.0037129       0.99139603
  11899.835        1.0282978        1.0006340        1.0032904        1.0027026        1.0016218        1.0042826        1.0042044        1.0034772        1.0013004        1.0028668       0.99592500       0.99788376
  11900.852        1.0273991        1.0018807        1.0027658        1.0046333       0.99981736        1.0028718        1.0003100        1.0020058       0.99970431        1.0005444       0.99780459       0.99738657
  11902.851        1.0245555       0.99900809        1.0010505        1.0078511        1.0020822        1.0006040        1.0043799        1.0013255       0.99691158        1.0008941        1.0016330        1.0037189
  11904.851        1.0200700        1.0016044       0.99753438        1.0069711       0.99891446       0.99421262        1.0021313        1.0016238       0.99606561        1.0019311        1.0007269       0.99901788
  11905.863        1.0182871        1.0028218       0.99747455        1.0045373       0.99216815       0.99708282        1.0047513        1.0008403       0.99477513        1.0007299       0.99798882       0.99535312
  11907.864        1.0146454        1.0006511        1.0028487        1.0028290        1.0002892       0.99422101       0.99762566        1.0032171        1.0010521       0.99960691        1.0004900        1.0028286
  11909.853        1.0116131       0.99929761        1.0038712        1.0031786       0.99991723       0.99880758       0.99903841       0.99570343        1.0006702        1.0007214       0.99842610        1.0023765
  11910.859        1.0091774       0.99938982        1.0005513       0.99986662       0.99821524       0.99929438        1.0021443       0.99500674        1.0018515        1.0013075       0.99995463        1.0023941
  11911.867        1.0073373        1.0003811       0.99622627       0.99891577       0.99644606       0.99946565        1.0011461       0.99505829        1.0033539       0.99950705       0.99935998        1.0013331
  11912.880        1.0060644        1.0007668       0.99691701       0.99987916       0.99697296       0.99577471       0.99985209        1.0015308        1.0023039       0.99924751       0.99865788       0.99998845
  11913.881        1.0042324        1.0006025       0.99508029        1.0003385       0.99755361       0.99836420       0.99581516        1.0040914        1.0007883        1.0022479        1.0055441        1.0063217
  11914.884        1.0034466        1.0001030       0.99714315        1.0016464       0.99571759        1.0010158       0.99985214        1.0013161        1.0025590        1.0032384        1.0012521        1.0033212
  11915.897        1.0026042        1.0022922       0.99772052       0.99965027       0.99523949        1.0038685        1.0042014        1.0017942        1.0049043        1.0029061       0.99692664       0.99859187
  11916.911        1.0003757       0.99955571       0.99757972       0.99474431       0.99098421        1.0025924       0.99675723       0.99684887       0.99727360       0.99988906        1.0054803       0.99838575
  11917.926        1.0003309       0.99885562       0.99422598       0.99683901       0.99875657        1.0016475       0.99819989       0.99898420       0.99866581       0.99828764       0.99119381       0.99956533
  11918.928        1.0003167       0.99986534       0.99338081       0.99636566       0.99442961        1.0044082       0.99659880       0.99728391       0.99787607       0.99914795       0.99608780        1.0008086
  11919.937       0.99977419       0.99756117       0.99668530       0.99789507       0.99480105       0.99520794       0.99574226       0.99513853       0.99671535        1.0006615       0.99888317        1.0047722
  11921.936       0.99981753       0.99764569       0.99655258       0.99322145       0.99443773       0.99622687       0.99581780       0.99345565       0.99696403       0.99763991       0.99559008       0.99989559
  11922.951       0.99975035       0.99665998       0.98984761       0.99495346       0.99361182       0.99546858       0.99165291       0.99454960       0.99634042       0.99331056       0.99568522       0.99918636
  11923.954        1.0003786       0.99724616       0.98807705       0.99829298       0.99233859       0.99732865       0.99737910       0.99516802        1.0026296       0.99260908       0.99793539       0.99770454
  11924.957        1.0001637       0.99561638        1.0000236        1.0019480       0.99540415       0.99800405        1.0011245       0.99497910        1.0026761       0.99730959       0.99634389       0.99602563
  11925.961        1.0000443       0.99503840        1.0008738        1.0000563       0.99607396       0.99836651       0.99235364       0.99649765        1.0020652       0.99919226       0.99590312       0.99506436
  11926.965        1.0008298       0.99426507       0.99687881       0.99797894       0.99670447       0.99562904       0.99618595       0.99821377       0.99558720       0.99746849       0.99140580       0.99421293
  11927.975        1.0016487       0.99393462       0.99365850        1.0000195       0.99340971       0.99287512       0.99829129       0.99736895       0.99379477       0.99780294       0.99201272       0.99462341
  11929.964        1.0029595       0.99503636       0.99660509       0.99298123       0.99597205       0.99204933       0.99627673       0.99852536       0.99113001        1.0019061       0.99680297       0.99898510
  11931.967        1.0023684       0.99228801       0.99596686       0.99804553       0.99587430        1.0044060       0.99954632        1.0012612       0.99232873        1.0001253       0.99700057       0.99517285
  11932.978        1.0028014       0.99148884       0.99693518       0.99577057       0.99309082        1.0008270       0.99891708        1.0062629       0.99533236       0.99912602       0.99677827       0.99688356
  11934.975        1.0049647       0.99516947       0.99990660       0.99733316       0.99676713       0.99997358       0.99996976       0.99532202       0.99029159       0.99561197       0.99937601        1.0022214
  11936.973        1.0052526       0.99912632        1.0016493       0.99727964        1.0009259       0.99975776        1.0022843       0.99761974       0.99388679       0.99746773       0.99733420       0.99985051
  11937.990        1.0051249        1.0003657        1.0029228        1.0011604       0.99739823        1.0002158       0.99937929       0.99790935       0.98873838       0.99593707       0.99208160        1.0001415
  11938.996        1.0050261        1.0003989        1.0013765       0.99919224       0.99931103        1.0003504        1.0011307       0.99792453       0.99777441       0.99526055       0.99656942        1.0014341
  11939.996        1.0057379        1.0008851        1.0059707       0.99617833       0.99537306       0.99368801        1.0003967       0.99674656       0.99889633       0.99553757        1.0006696        1.0009576
  11941.996        1.0056563       0.99884974        1.0001322       0.99997674        1.0027561       0.99658672       0.99888416       0.99902124       0.99848954       0.99725478       0.99453360        1.0069765
  11943.014        1.0053463       0.99727289       0.99904486        1.0011761        1.0034351       0.99175270        1.0017440       0.99636535       0.99601932       0.99864006       0.99706231        1.0006473
  11944.027        1.0049652       0.99703071       0.99726195        1.0012221        1.0012608       0.99696166       0.99548955       0.99682342       0.99753043       0.99699277        1.0026636        1.0039763
  11946.022        1.0030597        1.0020071        1.0016089       0.99901421        1.0023480       0.99886310       0.99660666       0.99804217       0.99617633       0.99829255        1.0029028        1.0006788
  11948.042        1.0035323       0.99972158        1.0017148       0.99604974       0.99466697        1.0013424        1.0008886       0.99693180       0.99884793       0.99547674        1.0012600        1.0014244
  11950.045        1.0033912        1.0028026       0.99957435        1.0021264       0.99388465        1.0054210        1.0003058       0.99684306       0.99571573       0.99671285       0.99712874        1.0017547
  11951.053        1.0027329        1.0013101        1.0019996       0.99832108       0.99519050       0.99841147        1.0037152       0.99960318       0.99617380       0.99554407       0.99969376       0.99856404
  11952.061        1.0006488       0.99827880        1.0026433       0.99997174       0.99524669       0.99999945        1.0034105       0.99900090       0.99789853       0.99350050        1.0024852       0.99857873
  11953.074       0.99942560       0.99698065       0.99915308        1.0025093       0.99497446       0.99893971        1.0024874       0.99762529       0.99589037       0.99378178       0.99601413        1.0028220
  11954.089        1.0009019       0.99841412       0.99650275        1.0018678       0.99410631        1.0065212        1.0001933       0.99704387       0.99941667       0.99485441       0.99666869        1.0004232
  11955.097        1.0004093        1.0013866       0.99793640        1.0004052       0.99527103       0.99810976       0.99894547       0.99656461       0.99953175       0.99568083       0.99750164       0.99964253
  11956.106        1.0007348        1.0032273       0.99925173        1.0018091       0.99641057        1.0019321        1.0024007       0.99632125       0.99644891       0.99717421       0.99796099       0.99611130
  11958.111        1.0003551        1.0001768       0.99859797        1.0026977       0.99808547        1.0007791       0.99639051       0.99505500        1.0019768       0.99834007       0.99770941       0.99917239
  11959.121        1.0018739        1.0021944       0.99833965        1.0031976       0.99860680       0.99827746       0.99641724       0.99393527       0.99925104        1.0002046        1.0007276        1.0032571
  11960.142        1.0021692        1.0055297       0.99724297        1.0015185        1.0024715       0.99599649        1.0010482       0.99702484        1.0025649        1.0002648       0.99808115        1.0038322
  11961.151        1.0024094        1.0049241        1.0001197        1.0028428        1.0034036       0.99666348        1.0023525        1.0003478       0.99936454       0.99798008        1.0016142        1.0017832
  11962.161        1.0033169        1.0036591        1.0054042        1.0032866        1.0049292       0.99719659        1.0058372        1.0030418       0.99559111       0.99777506        1.0012565       0.99939707
  11963.171        1.0052918        1.0018683        1.0009862        1.0010857        1.0065036       0.99785880        1.0035485        1.0037936       0.99773155       0.99835352        1.0007200        1.0013552
  11964.187        1.0053885        1.0005339       0.99760001        1.0047493        1.0081868        1.0069525        1.0007567        1.0044867        1.0002805       0.99996076       0.99707277        1.0038810
  11965.203        1.0058867       0.99923944        1.0011482        1.0074838        1.0098734       0.99922346        1.0018402        1.0021500       0.99459291        1.0004951        1.0041144        1.0027432
  11966.208        1.0067059       0.99940542        1.0049197        1.0048006        1.0031859        1.0010251        1.0046097        1.0017703        1.0004772       0.99928684        1.0046197       0.99973573
  11967.212        1.0079167        1.0013410        1.0009657        1.0007509        1.0006134        1.0061505        1.0046703        1.0060432       0.99845312       0.99794994        1.0043689        1.0009926
  11968.216        1.0090943       0.99722534       0.99516162        1.0011848        1.0024570       0.99967128        1.0045437        1.0026035       0.99591987       0.99908144        1.0041257        1.0026464
  11969.221        1.0097024       0.99570091        1.0009241        1.0002124        1.0043112       0.99914368        1.0013088        1.0104985        1.0036916       0.99830461        1.0043295        1.0002990
  11970.232        1.0098831        1.0021083        1.0010160       0.99920184        1.0010567        1.0038072        1.0006408        1.0089110        1.0019553       0.99831832        1.0089042        1.0014902
  11972.217        1.0100993        1.0021312        1.0038207        1.0016867        1.0042080        1.0073363       0.99883986        1.0062737        1.0018167        1.0031801        1.0025037        1.0006528
  11974.202        1.0114554        1.0028613        1.0039637        1.0013851        1.0067084        1.0050240       0.99930419        1.0041568        1.0020941        1.0007059        1.0052870        1.0013277
  11975.221        1.0115819        1.0057083        1.0042714        1.0061636        1.0031125        1.0029218        1.0048750        1.0081908        1.0055609        1.0058026        1.0028613       0.99887579
  11976.227        1.0121818        1.0064363        1.0035617        1.0051063        1.0039298        1.0035913        1.0056341        1.0105732        1.0059173        1.0045797        1.0022341       0.99901994
  11977.232        1.0119341        1.0069140        1.0031142        1.0040440        1.0001280        1.0063765        1.0029012        1.0069257        1.0029700        1.0042271        1.0023370       0.99847440
  11979.239        1.0112634        1.0024509        1.0031984        1.0097673        1.0032922        1.0018531        1.0063776        1.0073701        1.0031523        1.0058849        1.0073497        1.0017954
  11980.276        1.0133189        1.0057533        1.0027703        1.0105587        1.0063311        1.0016392        1.0039891        1.0042900        1.0048413        1.0011014        1.0010191        1.0037789
  11981.301        1.0129828        1.0070426        1.0022098        1.0101178        1.0088941        1.0058729        1.0021357        1.0081477        1.0069954        1.0019981       0.99986851        1.0049430
  11982.302        1.0136999        1.0049095        1.0039348        1.0059393        1.0000909        1.0107605        1.0033367        1.0080796        1.0005066        1.0034918        1.0017362        1.0056352
  11983.303        1.0133541        1.0054573        1.0016503        1.0042330        1.0084988        1.0065200        1.0068818        1.0093743        1.0073522        1.0025010        1.0005563        1.0025327
  11984.323        1.0136104        1.0069595        1.0021301        1.0059388        1.0047410        1.0024266        1.0035204        1.0038687        1.0030288        1.0032002       0.99982780        1.0067369
  11985.354        1.0130744        1.0084173       0.99895390        1.0044944        1.0045569        1.0012441        1.0054247        1.0075527        1.0007620        1.0050153       0.99911791        1.0017729
  11986.356        1.0141925        1.0081286       0.99746904        1.0034496        1.0020678        1.0038077        1.0008191        1.0077871        1.0033620        1.0040512        1.0089196        1.0042216
  11987.357        1.0145078        1.0107355        1.0037334        1.0040739        1.0053162        1.0034284        1.0063733        1.0050830        1.0008392        1.0049177        1.0068177        1.0023091
  11988.359        1.0153520        1.0128768        1.0004137        1.0010864        1.0019499        1.0001660        1.0029561        1.0063430        1.0009924        1.0085063        1.0061959        1.0008946
  11989.367        1.0150402        1.0075891       0.99878872        1.0011055        1.0003892       0.99855068       0.99812856        1.0080186        1.0013727        1.0053578        1.0056429        1.0050663
  11990.388        1.0150197        1.0060414        1.0030486        1.0027858        1.0051050        1.0024703        1.0037097        1.0066403        1.0021913        1.0022590        1.0011942        1.0025797
  11991.403        1.0142024        1.0008784        1.0037205        1.0023799        1.0019407        1.0006105        1.0044606        1.0058714        1.0020317        1.0008463        1.0017984        1.0038108
  11992.417        1.0151035        1.0009354        1.0017897       0.99915164        1.0029986       0.99908638        1.0001999        1.0019662        1.0026031       0.99985083        1.0016405        1.0015104
  11993.426        1.0140896        1.0020781        1.0029830        1.0035958        1.0043359        1.0001416        1.0017095       0.99786893        1.0032238       0.99917073        1.0003910        1.0010599
  11994.441        1.0127040        1.0037295        1.0031887        1.0027009        1.0040124        1.0008459        1.0036014       0.99973722        1.0038680        1.0014545       0.99867156        1.0040249
  11995.462        1.0135732        1.0034006        1.0030062        1.0009235        1.0076999        1.0004852        1.0036021        1.0014783        1.0005830        1.0049353        1.0016534        1.0036393
  11996.478        1.0125629        1.0032811        1.0007853        1.0027420        1.0000986        1.0032340       0.99961150        1.0006874        1.0037638        1.0049384        1.0048262        1.0002125
  11997.494        1.0121700        1.0031469       0.99856148       0.99822942        1.0010916       0.99721991        1.0070671        1.0011548        1.0035891        1.0021903        1.0014096        1.0008518
  11998.497        1.0113204        1.0019142       0.99768069       0.99978457        1.0014604       0.99815228        1.0002244        1.0015340        1.0033466        1.0062158        1.0022511        1.0028035
  11999.507        1.0105705       0.99976110        1.0027098        1.0012483        1.0078852        1.0039740        1.0030157        1.0001350        1.0023994        1.0085207        1.0064017       0.99908361
  12000.529        1.0097047        1.0030624        1.0064543       0.99737155        1.0060179        1.0009615        1.0017599       0.99940695        1.0014888        1.0035658       0.99686289        1.0016580
  12001.558        1.0071157       0.99846077        1.0024428       0.99812843        1.0015225       0.99874843       0.99740888       0.99874577        1.0023266        1.0030604        1.0029580        1.0001305
  12002.575        1.0078564       0.99770454        1.0030198        1.0001899       0.99624106        1.0074078        1.0006182       0.99821523       0.99976103        1.0039480        1.0026971        1.0031580
  12003.579        1.0055151        1.0010120       0.99707368        1.0016943        1.0017197        1.0068874       0.99855314       0.99366081        1.0036623        1.0034887        1.0011274        1.0041114
  12004.596        1.0038401       0.99841139       0.99776098        1.0039942        1.0033577        1.0029190       0.99730006        1.0017439       0.99697840        1.0027023       0.99895894       0.99822923
  12005.619        1.0026954       0.99792165        1.0010674        1.0023717        1.0031883        1.0030433        1.0034194       0.99578701       0.99353197        1.0035695       0.99944303       0.99815943
  12006.630        1.0011380       0.99477851        1.0018677        1.0066719       0.99964250        1.0016248       0.99913537       0.99397798        1.0036531        1.0065390        1.0037712       0.99866134
  12008.627       0.99922651       0.99752511        1.0004438       0.99889191       0.99841089       0.99923699        1.0009774        1.0051111       0.99768534        1.0033999       0.99968199       0.99735909
  12009.639       0.99708087       0.99616339        1.0005921       0.99870287        1.0003850        1.0000919        1.0036646        1.0048838       0.99616493        1.0034002       0.99400828       0.99870689
  12010.656       0.99513594       0.99807042       0.99755174       0.99995518        1.0022101       0.99972917        1.0018257        1.0022870        1.0028299        1.0044932       0.99897136       0.99924583
  12011.675       0.99436454        1.0021370       0.99733918        1.0001067       0.99850139        1.0004519        1.0045000        1.0018112        1.0057863        1.0051837        1.0055744        1.0007894
  12012.687       0.99187994       0.99971069       0.99346768        1.0003496       0.99787877        1.0002141        1.0053846       0.99876166        1.0045937        1.0034218        1.0039769        1.0022099
  12013.699       0.99201531        1.0004281       0.99192241       0.99991250        1.0040670       0.99663237        1.0044291        1.0033396        1.0074610        1.0032112        1.0021308        1.0020651
  12014.711       0.99205489       0.99963170       0.99622509       0.99961297        1.0097904       0.99826922        1.0003283        1.0041336       0.99702318        1.0029952       0.99978900        1.0020983
  12015.718       0.98950561        1.0017423       0.99754557        1.0003208        1.0024059       0.99720535       0.99957479        1.0035967       0.99418342        1.0019202        1.0021733        1.0006591
  12016.724       0.98868703        1.0018733        1.0010737        1.0004381        1.0017930       0.99840444        1.0032619        1.0007281        1.0007470        1.0025781       0.99070533        1.0000518
  12017.743       0.98835034        1.0023576       0.99937196        1.0007914       0.99891041       0.99300691        1.0005143        1.0001716        1.0008879        1.0043128        1.0006161        1.0006265
  12018.756       0.98869622        1.0001351       0.99952912       0.99961945        1.0028098       0.99661783       0.99963767       0.99916598       0.99755338        1.0043927       0.99945331       0.99822140
  12019.763       0.98761028       0.99775292       0.99676512       0.99812489       0.99963357       0.99913407       0.99793688       0.99705878        1.0012712       0.99970840       0.99897369        1.0012757
  12020.777       0.98782128        1.0004261       0.99602521       0.99852345       0.99955734       0.99840754       0.99583806       0.99959586        1.0017715       0.99634595       0.99421048        1.0048072
  12021.809       0.98790765       0.99816176       0.99537960       0.99973532        1.0010786       0.99740287        1.0011770       0.99819099       0.99958849       0.99998302        1.0007046       0.99863960
  12022.835       0.98763437       0.99631210       0.99687261       0.99924713        1.0009382       0.99666817       0.99562312       0.99719578        1.0003206        1.0009567       0.99533393       0.99754178
  12023.849       0.98736159        1.0010474       0.99721870       0.99966612       0.99980196       0.99329869       0.99648741       0.99752739       0.99855579       0.99931476       0.99573806       0.99803818
  12024.851       0.98813980        1.0016375       0.99744864        1.0008443       0.99901045       0.99750989       0.99707417       0.99784244       0.99676587       0.99644322        1.0007247       0.99448054
  12025.865       0.98759491        1.0031175       0.99903044       0.99782105       0.99905325       0.99956514       0.99339136       0.99266733       0.99990994       0.99790892       0.99407803       0.99590076
  12026.898       0.98914631        1.0048764        1.0004793       0.99704853        1.0064489       0.99940790       0.99236066       0.99760886        1.0035897        1.0001764       0.99747020       0.99652988
  12027.931       0.98845315        1.0005151       0.99804764       0.99734130        1.0001949       0.99783640       0.99213382       0.99623219       0.99507770       0.99917161       0.99940563       0.99117957
  12028.953       0.98944766       0.99968989       0.99742572       0.99813876        1.0037101       0.99818187       0.99930995       0.99880911       0.99233903       0.99699857       0.99757597       0.99211214
  12029.974       0.98977810       0.99647996       0.99868311       0.99904483        1.0016029       0.99552685       0.99824825       0.99494447       0.99370279       0.99575892       0.99383131       0.99622819
  12031.001       0.99020102       0.99836418        1.0007842       0.99832390       0.99654831       0.99472543       0.99869185       0.99476713       0.99446670       0.99871437       0.99592099       0.99811716
  12032.023       0.99049397        1.0018930       0.99744833       0.99680716       0.99841658       0.99710715       0.99528196       0.99535087       0.98896962       0.99621032       0.99660270       0.99569167
  12033.051       0.99172944        1.0030948       0.99999756       0.99663231       0.99760012       0.99657578       0.99525338       0.99565485       0.99477995       0.99535067       0.99269000       0.99510592
  12034.073       0.99229156       0.99945904       0.99706335       0.99908775       0.99855264        1.0007878       0.99114406       0.99594704       0.99344799       0.99496314       0.99350734       0.99836351
  12035.108       0.99243910       0.99765580       0.99343048        1.0005655       0.99780293       0.99352339       0.99785943       0.99700876       0.99366154       0.99060993       0.99209632       0.99755738
  12036.130       0.99260546       0.99895399       0.99580448       0.99884823       0.99615761       0.99464175       0.99987993       0.99974439       0.99605138       0.99589992        1.0003316        1.0057094
  12037.152       0.99338157        1.0015389       0.99998882       0.99837480       0.99934014        1.0015588       0.99697513       0.99571842       0.98597095        1.0011720       0.99110241        1.0056108
  12038.181       0.99410662        1.0047322       0.99646666       0.99832643       0.99814985       0.99830920        1.0026242       0.99782329       0.99293925        1.0008131       0.99432020        1.0025175
  12039.217       0.99529908       0.99864636       0.99670313       0.99977498        1.0013116       0.99327736       0.99563952       0.99992282       0.99667633       0.99816689       0.99514546        1.0007491
  12040.246       0.99436552       0.99978971       0.99403859        1.0005744        1.0015418       0.99788170       0.99735530       0.99431642       0.99462436       0.99587424       0.99689788       0.99937485
  12041.269       0.99399107        1.0028833       0.99800386        1.0006812        1.0013335       0.99582050       0.99790150       0.99465448       0.99426884       0.99567944        1.0008258        1.0022282
  12042.299       0.99572662       0.99839326       0.99667585       0.99969703       0.99822015       0.99871246       0.99988435       0.99321589       0.99897654       0.99636981       0.99708355        1.0003902
  12043.336       0.99596113       0.99970451       0.99638045       0.99510123       0.99904463        1.0010798        1.0041583       0.99730254        1.0003470       0.99788436       0.99481643       0.99786358
  12044.366       0.99646152        1.0005852       0.99967432       0.99486201       0.99561260        1.0010742       0.99923844       0.99174042       0.99675425       0.99829325       0.98860503       0.99206918
  12045.383       0.99625835       0.99825049       0.99988647       0.99836894        1.0018582        1.0048455       0.99921212       0.99185523       0.99995048       0.99762009       0.99401091       0.99774547
  12046.401       0.99827618        1.0029519        1.0008472       0.99635986       0.99744282        1.0069787       0.99587203       0.99528351       0.99557173       0.99961309        1.0012945       0.99807927
  12047.425       0.99789799        1.0008946       0.99636100       0.99504602       0.99876610        1.0014073       0.99657868       0.99772023       0.99222417        1.0011093       0.99885077       0.99879838
  12048.456       0.99851673        1.0041104       0.99930436       0.99554253       0.99293866       0.99766185       0.99668592       0.99690319       0.99786059       0.99904268       0.99296070        1.0007160
  12049.480       0.99760707        1.0011434       0.99624383       0.99550677        1.0049428       0.99819252       0.99575525        1.0014675       0.99683556        1.0011951       0.99719380       0.99622307
  12050.506       0.99977735       0.99762178       0.99337558       0.99435969       0.99636433       0.99342561       0.99603398       0.99825413       0.99484144        1.0002727       0.99238798        1.0005317
  12051.530       0.99956628        1.0015898       0.98966829       0.99858207       0.99444872       0.99586334        1.0000721       0.99931696       0.99511111        1.0009742       0.99767400       0.99895725
  12052.549        1.0001235       0.99809137       0.99618127        1.0012536       0.99923581       0.99826499        1.0048980       0.99176800       0.99848326        1.0043701       0.99760155       0.99463262
  12053.575        1.0003757        1.0032094        1.0001405        1.0009637       0.99780994        1.0002951       0.99738239       0.99418295       0.99642336        1.0020458        1.0008256       0.99645813
  12054.587        1.0006708        1.0053928       0.99815926       0.99988498       0.99761613        1.0022948       0.99959599       0.99228891        1.0033081        1.0026559       0.99527842       0.99702195
  12055.613        1.0009934        1.0001926       0.99865646       0.99956730       0.99920990        1.0040413       0.99866569       0.99378408        1.0002275        1.0015548       0.99848857       0.99826190
  12056.626        1.0018117       0.99668762        1.0008240       0.99742835       0.99960637       0.99940836        1.0021509       0.99903675        1.0015372        1.0016866        1.0017338        1.0010348
  12057.652        1.0015325        1.0018766        1.0038295       0.99755143       0.99913742       0.99852811       0.99438817       0.99609859        1.0040390        1.0035928        1.0034456       0.99902110
  12058.665        1.0019934        1.0013907        1.0032283       0.99890778       0.99576154       0.99667444        1.0007212       0.99776885       0.99626876        1.0010999        1.0009130       0.99955463
  12059.691        1.0031204        1.0026739        1.0040256        1.0008715       0.99534699        1.0016719       0.99485003       0.99850217       0.99627959       0.99860677       0.99953207       0.99894575
  12060.731        1.0026305        1.0023479        1.0070139        1.0002437       0.99903443        1.0016446       0.99661669       0.99305698       0.99906119       0.99914784       0.99933524        1.0037484
  12061.745        1.0036239       0.99623418       0.99958395        1.0002153       0.99442152       0.99991140       0.99579346        1.0016604       0.99329290        1.0008610       0.99972535        1.0069864
  12062.753        1.0036395       0.99968134       0.99975113        1.0035402        1.0006815        1.0005610        1.0001874       0.99810500       0.99848348       0.99774043        1.0037612        1.0012372
  12063.774        1.0032118        1.0008801        1.0012998        1.0011165       0.99671933        1.0018538        1.0012430        1.0013295       0.99770526       0.99606810       0.99823926        1.0054158
  12064.814        1.0033206        1.0010610       0.99685487        1.0000020       0.99482211        1.0041891        1.0059945        1.0012074       0.99966279        1.0003684       0.99975968        1.0046701
  12065.854        1.0049058       0.99910453       0.99766323        1.0020710       0.99735618       0.99753086       0.99909683       0.99957272       0.99692456        1.0016250        1.0018508        1.0024398
  12066.881        1.0033081       0.99235511       0.99873909        1.0023873       0.99854523       0.99426558        1.0059995        1.0019463       0.99896293        1.0026817       0.99906765        1.0000458
  12067.909        1.0037309       0.99510227       0.99782744        1.0023581       0.99821697        1.0021521        1.0055976        1.0060550        1.0088698        1.0031703        1.0010376        1.0002596
  12068.950        1.0044480       0.99890996       0.99878243        1.0017275       0.99497395        1.0030362        1.0043777        1.0019795       0.99944017        1.0004131       0.99908280        1.0010266
  12069.990        1.0037578       0.99525150        1.0019796        1.0012697       0.99783879        1.0010767       0.99947249        1.0019521        1.0035816       0.99449617       0.99809827       0.99784561
  12071.032        1.0033868       0.99707436        1.0024777        1.0032203       0.99781853        1.0012800       0.99912479        1.0037362        1.0085730       0.99594173        1.0047241       0.99507576
  12072.054        1.0049954       0.99996303       0.99652829       0.99782750       0.99510281        1.0030747        1.0019793        1.0005324        1.0031145        1.0005971        1.0020572        1.0003333
  12073.083        1.0048399       0.99598978       0.99769129        1.0001466       0.99623059        1.0024243        1.0011845        1.0001792        1.0040832       0.99879456        1.0047783       0.99885571
  12074.105        1.0051977       0.99547802        1.0010103        1.0012318       0.99573645       0.99775357       0.99734452       0.99569548        1.0071726       0.99891018        1.0017966       0.99702932
  12075.134        1.0041570       0.99576550       0.99786048       0.99892462        1.0019678       0.99827240        1.0005278       0.99352026       0.99928355       0.99905267       0.99604025       0.99538692
  12076.176        1.0053513       0.99447025       0.99598228        1.0008858        1.0007643        1.0005461       0.99901876       0.99898227        1.0026221       0.99929377       0.99922901       0.99856228
  12077.206        1.0050780       0.99779702       0.99973946       0.99994430        1.0055334        1.0006923       0.99894779        1.0004522        1.0009157       0.99968531        1.0017911        1.0007452
  12078.235        1.0059952       0.99949559       0.99819107       0.99699789        1.0004430        1.0018950       0.99667524        1.0016069       0.99774908        1.0010835        1.0034608        1.0030879
  12079.258        1.0055146       0.99777969       0.99804724       0.99963677        1.0041169        1.0003511        1.0003867        1.0028383        1.0008560        1.0016311       0.99762500       0.99932747
  12080.288        1.0057351       0.99923833        1.0002951        1.0010152        1.0023137        1.0027178        1.0060877        1.0031536        1.0040488       0.99951714       0.99881147       0.99951277
  12081.325        1.0060854       0.99723010       0.99738354       0.99941672        1.0032115        1.0011116        1.0020601        1.0062488       0.99996758       0.99790746       0.99841949        1.0028161
  12082.355        1.0055166       0.99774160       0.99981619       0.99814153        1.0003791       0.99629895       0.99625573        1.0030221       0.99731820       0.99922554        1.0001218        1.0041551
  12083.385        1.0041906       0.99699348       0.99936886        1.0023851        1.0072086        1.0013706        1.0015474        1.0006908       0.99853156        1.0013035        1.0013782        1.0046243
  12084.391        1.0047589       0.99686817        1.0008981        1.0041755        1.0001827        1.0039154        1.0040905        1.0028441       0.99864023        1.0011867        1.0007719        1.0006376
  12085.422        1.0038228       0.99822747        1.0015604        1.0028181        1.0013697        1.0028446        1.0022031        1.0010335        1.0013764       0.99891432        1.0011162       0.99974492
  12086.472        1.0040296       0.99721828        1.0007057       0.99754483        1.0032937       0.99930671        1.0000986       0.99681878       0.99846939        1.0000440       0.99953307       0.99749226
  12087.509        1.0036869        1.0001791       0.99967652       0.99879300       0.99718085       0.99709198        1.0006070       0.99716456       0.99778469       0.99888669        1.0017599        1.0022933
  12088.534        1.0027717        1.0007788        1.0019357        1.0018828       0.99709613       0.99944096       0.99985640       0.99548810        1.0029859       0.99661755        1.0004977        1.0028433
  12089.560        1.0020514        1.0045544        1.0002573       0.99978172        1.0022428        1.0013424       0.99923406        1.0016744        1.0016040       0.99736937        1.0021879       0.99906267
  12090.585        1.0005182        1.0051974        1.0032394       0.99890585        1.0028147        1.0025736       0.99945364       0.99858675       0.99774480       0.99925176       0.99939748        1.0029329
  12091.622       0.99979816        1.0048322        1.0009350       0.99964779        1.0012471        1.0051386       0.99720620       0.99920522        1.0001052       0.99667330        1.0023474       0.99559681
  12092.655        1.0000116       0.99837391       0.99729755       0.99844677        1.0021970        1.0024388       0.99584938        1.0009015       0.99689933       0.99610278        1.0050060        1.0026666
  12093.687       0.99953496       0.99816407       0.99858401        1.0019237       0.99924593       0.99927549       0.99809128       0.99985988        1.0003682       0.99900294        1.0064338       0.99936841
  12094.719       0.99831868       0.99998267        1.0007154        1.0032337        1.0046392       0.99992177        1.0001337        1.0044022       0.99936183       0.99891847        1.0040300       0.99397012
  12095.746       0.99921933       0.99994268        1.0027100       0.99598330        1.0058115        1.0029951       0.99769310       0.99954956       0.99969828       0.99905360        1.0084751       0.99499226
  12096.766       0.99871513        1.0015949        1.0015142       0.99686185        1.0050727        1.0039893       0.99868088        1.0009535        1.0006767        1.0001351        1.0044577       0.99965520
  12097.793       0.99793853        1.0008200        1.0010978       0.99592164        1.0065995        1.0028435        1.0034466       0.99776878       0.99554591        1.0008163        1.0026711        1.0039876
  12098.825       0.99787088        1.0023899        1.0010688       0.99657474        1.0052899        1.0011685        1.0022634       0.99825525        1.0011859        1.0000531        1.0027553        1.0013051
  12099.858       0.99653251       0.99770171        1.0008985       0.99919813        1.0061207        1.0039421        1.0015063       0.99937822       0.99828930        1.0003451       0.99977760       0.99990817
  12100.892       0.99636104        1.0028773        1.0024236       0.99994952        1.0035299        1.0019285       0.99917721       0.99943826       0.99927686       0.99816050        1.0005702       0.99728252
  12101.926       0.99615566        1.0000214        1.0020841       0.99940160        1.0034266       0.99929081        1.0012353        1.0015551        1.0000880       0.99659254        1.0008616       0.99957360
  12102.960       0.99649224       0.99911177        1.0002895       0.99443770        1.0020635       0.99931668       0.99971518       0.99782629        1.0005124        1.0003051       0.99978293       0.99548499
  12103.993       0.99545337        1.0008906        1.0037482       0.99638114       0.99647929       0.99742211        1.0025631        1.0028407        1.0006736        1.0032649       0.99587572       0.99732642
  12105.021       0.99457935        1.0023616        1.0010718       0.99841609       0.99971470       0.99984208        1.0048419       0.99976923        1.0010860        1.0027935       0.99700820       0.99485813
  12106.050       0.99603524        1.0009708        1.0014697        1.0000584        1.0028653       0.99935128        1.0002016       0.99867975        1.0023630       0.99928085        1.0032714       0.99774166
  12107.084       0.99410454       0.99755525        1.0012568        1.0002540        1.0032949       0.99706826       0.99674793        1.0019900       0.99972268        1.0027833       0.99833546       0.99736217
  12108.119       0.99471601       0.99716173       0.99547270        1.0039520        1.0013503       0.99845458        1.0034595       0.99949647       0.99725060        1.0049122       0.99951086        1.0019068
  12109.166       0.99430537       0.99888916        1.0003901        1.0019307        1.0016494       0.99863181        1.0017906       0.99865506        1.0008291        1.0044535        1.0004870       0.99984155
  12110.208       0.99376329        1.0000734       0.99600011       0.99505530        1.0006134       0.99907818        1.0015141        1.0021755        1.0034047        1.0016646        1.0010029        1.0024972
  12111.250       0.99332796       0.99588274        1.0030063       0.99598089       0.99896456       0.99988473        1.0014619        1.0011823        1.0001751       0.99942206        1.0002485        1.0006757
  12112.272       0.99315351       0.99514281        1.0002267       0.99947356        1.0022635        1.0024994       0.99833163        1.0028831        1.0024049       0.99951793       0.99967967       0.99593486
  12113.308       0.99288196       0.99736460        1.0043318        1.0022999        1.0014915       0.99804028        1.0042973       0.99894663       0.99805995        1.0005186        1.0012460        1.0010078
  12114.350       0.99242150        1.0007937        1.0024161        1.0022368       0.99889978       0.99834308       0.99801938       0.99917117       0.99856085        1.0018757        1.0026339       0.98982609
  12115.386       0.99170174       0.99651287        1.0017892        1.0019033       0.99980209        1.0014519        1.0005125       0.99847545        1.0039884        1.0007014       0.99854451       0.99591524
  12116.416       0.99144859       0.99521063        1.0005930       0.99905158       0.99727032       0.99927116       0.99928198       0.99791430       0.99879197        1.0034937       0.99683307       0.99604377
  12117.446       0.99108334       0.99912436       0.99977491        1.0001592        1.0008184       0.99884881       0.99885688       0.99907070        1.0001054        1.0007327       0.99734065        1.0000154
  12118.476       0.99026134        1.0010478       0.99492649       0.99668760       0.99714250       0.99831463       0.99525082        1.0027058       0.99685200       0.99965509       0.99520030       0.99719688
  12119.526       0.99011625       0.99923282        1.0041282        1.0004120       0.99630870        1.0021547       0.99679173        1.0012061        1.0007894        1.0043647       0.99826861        1.0022615
  12120.563       0.99000166        1.0009725       0.99874587       0.99928741       0.99734273        1.0039784       0.99820766       0.99952782        1.0014801        1.0017022       0.99446038       0.99730885
  12121.593       0.98940253       0.99869684       0.99925639        1.0022991       0.99835236        1.0029270        1.0000523        1.0031738       0.99874632       0.99745062        1.0008525       0.99882863
  12122.623       0.98903769       0.99420698        1.0050777        1.0052415        1.0008114        1.0041328        1.0012995        1.0012730        1.0015992       0.99971325        1.0008130        1.0019906
  12123.661       0.98828387       0.99846337        1.0025720        1.0047010       0.99970030        1.0038194        1.0006118       0.99987302       0.99747172        1.0002718       0.99985817        1.0037383
  12124.699       0.98767681        1.0022453       0.99920977        1.0005990        1.0006071       0.99981473       0.99896722       0.99979607        1.0017673       0.99845186        1.0003233        1.0003474
  12125.743       0.98778542       0.99945077       0.99418066       0.99950305       0.99887963       0.99708414       0.99945688        1.0005090       0.99723402       0.99921219       0.99914649        1.0019749
  12126.775       0.98748079       0.99976707       0.99643554       0.99723634        1.0023036        1.0002979       0.99917514        1.0001983        1.0012898        1.0004314       0.99988948       0.99951227
  12127.812       0.98780130       0.99972962       0.99816870       0.99960879        1.0031009        1.0039837       0.99873508        1.0003433        1.0003402        1.0016784       0.99730955        1.0044187
  12128.851       0.98701617       0.99766656       0.99806907       0.99529534        1.0015002        1.0036457        1.0020998        1.0047240       0.99399052        1.0017453       0.99715671        1.0051710
  12129.903       0.98656957       0.99773443        1.0005718        1.0000024       0.99979315        1.0039293        1.0011344        1.0065370        1.0021902        1.0024232       0.99863966        1.0024635
  12130.954       0.98629687       0.99713142        1.0019989       0.99905233       0.99851867        1.0045621        1.0043666        1.0045479        1.0006368        1.0011710       0.99845446       0.99992630
  12131.993       0.98744732       0.99510898        1.0041507       0.99784656        1.0035103        1.0030947        1.0062291        1.0026988       0.99841491       0.99979569        1.0009993        1.0024505
  12133.032       0.98668239       0.99883617        1.0079107        1.0036220        1.0020317        1.0026768        1.0005718        1.0045988       0.99786423       0.99726557        1.0020815       0.99722835
  12134.071       0.98732748        1.0018135        1.0057848        1.0014259       0.99874519        1.0014557       0.99808753        1.0050332       0.99536717        1.0014231        1.0042345       0.99804653
  12135.117       0.98630438        1.0025016        1.0052549       0.99889450       0.99860107       0.99953301        1.0034960        1.0010576        1.0019050        1.0033241        1.0062872       0.99540431
  12136.157       0.98642615       0.99934856        1.0041009       0.99451052        1.0000244        1.0015870        1.0043165       0.99733119        1.0008928        1.0023365        1.0082809        1.0025604
  12137.190       0.98768901       0.99973844        1.0002756       0.99932984        1.0008005        1.0013116        1.0026442        1.0026436        1.0026499        1.0011834        1.0000721       0.99757913
  12138.217       0.98800256       0.99889693       0.99906544       0.99786143        1.0015420       0.99958237        1.0017566        1.0054110        1.0019823        1.0011832       0.99830905        1.0006760
  12139.244       0.98728976       0.99513624       0.99917231        1.0006870        1.0007054       0.99811841       0.99955304        1.0031291        1.0008989       0.99547144       0.99934700       0.99977110
  12140.272       0.98795285       0.99646241        1.0045026        1.0018958       0.99999195       0.99821377       0.99996874        1.0026885       0.99854626       0.99735862       0.99543745        1.0028139
  12141.299       0.98701284        1.0018318        1.0037368       0.99954911        1.0014477        1.0009427        1.0030206        1.0048246        1.0000153        1.0008339        1.0015619       0.99864750
  12142.334       0.98754860       0.99994940        1.0030172       0.99660473        1.0016661        1.0004556       0.99786636        1.0029281        1.0044162        1.0007927        1.0025560        1.0008365
  12143.368       0.98752594        1.0016201        1.0018677       0.99859897       0.99861146        1.0036623       0.99616847       0.99782868        1.0042946        1.0000352        1.0019358        1.0012343
  12144.397       0.98883130        1.0012784       0.99833193       0.99886481       0.99720437        1.0038727       0.99732803       0.99611338       0.99916113        1.0011884        1.0013772        1.0043116
  12145.432       0.98956736       0.99985102       0.99555652       0.99779887       0.99718902        1.0012636       0.99758511       0.99602983        1.0032028       0.99947931        1.0019709        1.0026385
  12146.479       0.98985103        1.0000836       0.99753602       0.99804956       0.99675490       0.99762381       0.99611596       0.99761937        1.0047523       0.99814964        1.0027458        1.0028499
  12147.527       0.99048874       0.99948542       0.99281656       0.99752640       0.99865857       0.99778897       0.99738180       0.99917483        1.0031729       0.99699567       0.99969163        1.0036279
  12148.575       0.99039504        1.0007486       0.99875871       0.99898006       0.99727363       0.99778689       0.99920243       0.99578990        1.0049069       0.99781060        1.0023609        1.0038548
  12149.617       0.99058878       0.99972473       0.99118462       0.99794637       0.99627472       0.99688467       0.99996690       0.99777378        1.0039274        1.0015750        1.0032784        1.0001138
  12150.660       0.99078591       0.99830686       0.99770970       0.99906916       0.99953238       0.99775998       0.99826611       0.99959184        1.0020086       0.99954580        1.0033282        1.0017439
  12151.708       0.99081436        1.0009446       0.99732596        1.0004333       0.99819702       0.99717129       0.99569218       0.99634580        1.0046516       0.99653861       0.99762817        1.0001803
  12152.770       0.99263010       0.99615205       0.99673785       0.99719657       0.99669430        1.0002371       0.99788194        1.0004991        1.0043791       0.99578128       0.99998968       0.99959725
  12153.812       0.99186010       0.99755224       0.99645344        1.0009791       0.99854118        1.0008101       0.99752969       0.99808285        1.0043280       0.99635098        1.0019709       0.99970673
  12154.861       0.99252237        1.0011164       0.98950632       0.99916614       0.99736529       0.99727736       0.99757073       0.99779438        1.0020408        1.0012305        1.0018740        1.0002491
  12155.911       0.99320684       0.99941915       0.99800838       0.99847967       0.99394691       0.99496873       0.99947613        1.0004485        1.0054178        1.0021786        1.0020373        1.0035199
  12156.967       0.99281533       0.99729032       0.99596809       0.99946180       0.99453380       0.99386748       0.99677914       0.99908462        1.0007619        1.0022091        1.0015048        1.0034683
  12158.036       0.99393775       0.99972245        1.0030530       0.99890307        1.0007479       0.99640698        1.0017701       0.99920610        1.0008258        1.0013047       0.99965263        1.0049159
  12159.080       0.99424557        1.0013516        1.0019199       0.99739416        1.0015124       0.99926092        1.0015656       0.99965028        1.0015680        1.0006646       0.99994347       0.99953946
  12160.117       0.99419615        1.0017104       0.99594541       0.99321766       0.99945570       0.99975515       0.99933939       0.99726935        1.0026640       0.99609726        1.0005967        1.0004081
  12161.161       0.99413728        1.0031226        1.0002826       0.99968604        1.0007274       0.99994272       0.99744589       0.99745340        1.0042050        1.0066608       0.99935424        1.0011011
  12162.211       0.99597006        1.0012796        1.0009056        1.0000017        1.0044139       0.99934164       0.99695506        1.0025309        1.0034534        1.0007531        1.0009775        1.0013500
  12163.269       0.99530923       0.99884071       0.99933254       0.99915501        1.0011063        1.0047266       0.99853752        1.0024938        1.0040557       0.99821191        1.0035505       0.99884366
  12164.327       0.99669852       0.99953268       0.99773816       0.99522980        1.0012713        1.0015616       0.99769225        1.0018209        1.0023573       0.99861941        1.0028334       0.99980940
  12165.378       0.99637326       0.99824816       0.99943078       0.99916960        1.0030903       0.99809170       0.99663273       0.99699382        1.0000254        1.0001364        1.0040409        1.0025027
  12166.416       0.99718994        1.0003910        1.0027310       0.99599364       0.99936326        1.0022866       0.99728451       0.99593589       0.99879069       0.99986961        1.0039202        1.0001053
  12167.467       0.99825163        1.0035171        1.0004892       0.99786143       0.99871270        1.0059582       0.99885554        1.0006209        1.0008856        1.0013716        1.0018255        1.0011178
  12168.532       0.99757582        1.0020628       0.99900363        1.0048039       0.99481440       0.99745370       0.99693444        1.0027502        1.0036400       0.99797693       0.99957285        1.0008793
  12169.590       0.99885942        1.0001781        1.0003653       0.99779017       0.99264254        1.0035636       0.99808339       0.99924765        1.0045250        1.0015590       0.99888286       0.99989233
  12170.662       0.99814487        1.0031574        1.0004204       0.99310070       0.99520142        1.0035327       0.99999290       0.99498370        1.0011578       0.99700044       0.99858292       0.99864479
  12171.714       0.99891501        1.0017901        1.0029400        1.0017875       0.99937937        1.0066256       0.99797537       0.99546498       0.99756028       0.99593835       0.99597098       0.99806969
  12172.767       0.99915571       0.99843391        1.0058335        1.0015163        1.0000255        1.0008861       0.99880580       0.99800878        1.0034101       0.99765555       0.99954145       0.99993621
  12173.819        1.0003543       0.99855967        1.0037446        1.0018733        1.0018400        1.0047444       0.99610213       0.99631277        1.0054968       0.99593181       0.99979728       0.99883981
  12174.885       0.99909108        1.0013510        1.0045528       0.99785745       0.99905484        1.0010657       0.99916619       0.99479530        1.0018383       0.99640742       0.99649534       0.99859890
  12175.938       0.99932849       0.99863234        1.0007825        1.0031206       0.99630742        1.0009102       0.99930302       0.99965203        1.0029145       0.99795345       0.99803240       0.99935687
  12176.991        1.0008270       0.99690918        1.0011416        1.0010270       0.99911962        1.0035247       0.99877801       0.99677170        1.0059330        1.0032164       0.99876541        1.0020458
  12178.051        1.0008313       0.99917371       0.99892366       0.99870809       0.99955343        1.0042219       0.99840843        1.0009872        1.0073378        1.0039149       0.99801253       0.99981788
  12179.104        1.0004342       0.99898192       0.99829940       0.99721785       0.99676080        1.0035092       0.99884409       0.99597221        1.0046787        1.0040385       0.99929216        1.0000869
  12180.158        1.0009481       0.99765602        1.0017693       0.99876511       0.99556285        1.0088071        1.0018558       0.99708047        1.0016261        1.0023085        1.0014935        1.0007612
  12181.218        1.0010662       0.99903460       0.99987050       0.99722742        1.0032026       0.99477010        1.0026942       0.99574330        1.0026501       0.99885521        1.0016290        1.0010650
  12182.266        1.0013120       0.99715889        1.0023930       0.99739460        1.0020730        1.0008176        1.0014357        1.0002984        1.0055029        1.0055315        1.0037573        1.0018336
  12183.313        1.0016796       0.99559975        1.0006834       0.99392747        1.0009735        1.0007324        1.0000929       0.99575368        1.0049747        1.0025870       0.99908133       0.99966911
  12184.349        1.0020350       0.99574316        1.0044360       0.99728044       0.99927273        1.0034788        1.0017279       0.99790709        1.0022919        1.0000264       0.99617944        1.0005846
  12185.397        1.0021533       0.99796417        1.0011698        1.0001873        1.0004817       0.99884241        1.0002642       0.99399251        1.0017050       0.99898470       0.99799162        1.0024866
  12186.445        1.0019244       0.99989460        1.0007212        1.0016444        1.0019448       0.99394757        1.0013224       0.99497420        1.0006124       0.99739724        1.0023321       0.99864978
  12187.488        1.0019276        1.0024683       0.99796587        1.0007001        1.0012483       0.99741783        1.0001960        1.0020751        1.0024510       0.99161950        1.0018330       0.99806125
  12188.529        1.0026077        1.0051302       0.99838165        1.0023453        1.0034221        1.0003157        1.0025296        1.0015969        1.0030731       0.99815686        1.0040267        1.0022996
  12189.566        1.0022869        1.0017389        1.0027133       0.99643248        1.0025509        1.0049699        1.0042444        1.0015983       0.99970698       0.99775759        1.0025306        1.0026084
  12190.621        1.0026719       0.99799594        1.0004890        1.0001338       0.99903117        1.0038550       0.99774402       0.99690854       0.99573836       0.99509290        1.0020142        1.0003838
  12191.696        1.0033091        1.0006938        1.0007381       0.99873549        1.0024129        1.0052766       0.99758606       0.99650260       0.99743694       0.99890319        1.0000795       0.99926638
  12192.759        1.0030181       0.99858806        1.0023323        1.0003750        1.0020142        1.0046545        1.0009293        1.0005342       0.99998721        1.0016317       0.99861179       0.99946480
  12193.814        1.0020557       0.99896815        1.0052878        1.0041672        1.0051048       0.99779135        1.0032795       0.99697723       0.99975486        1.0056177       0.99760134        1.0002620
  12194.864        1.0021269       0.99832138        1.0076689        1.0014808        1.0010699       0.99818922        1.0014856       0.99352721        1.0019483       0.99871804        1.0007854       0.99952351
  12195.921        1.0020294       0.99960113        1.0058136        1.0021839        1.0051420       0.99956131       0.99742128       0.99984936       0.99926124       0.99780217       0.99981309        1.0010236
  12196.991        1.0016601        1.0015309       0.99972539       0.99980078        1.0061764       0.99989620       0.99515271       0.99229549       0.99986641       0.99258470       0.99960431        1.0013270
  12198.041        1.0011192        1.0000092        1.0026489        1.0024627        1.0033094       0.99941726        1.0036058       0.99461333        1.0031503       0.99718063       0.99891983        1.0039208
  12199.104        1.0009625        1.0049906        1.0007907        1.0016325        1.0009371        1.0081670        1.0024792       0.99967331        1.0039864       0.99850638        1.0008024       0.99951909
  12200.155        1.0012288        1.0002257        1.0018873       0.99960709       0.99769334        1.0063803        1.0020910       0.99707782        1.0001480       0.99908030       0.99692654       0.99693824
  12201.219        1.0007764        1.0004400        1.0039227        1.0017674       0.99771585       0.99546977       0.99966510       0.99810866        1.0005191       0.99804560       0.99522854        1.0016177
  12202.271        1.0011613        1.0005676        1.0045176        1.0013685        1.0044384       0.99783583        1.0044071       0.99976731        1.0045412       0.99905765       0.99908257        1.0035386
  12203.335        1.0003608        1.0029900        1.0056457       0.99921192        1.0012222        1.0020188        1.0026182        1.0010869        1.0046707       0.99907495       0.99822608        1.0022553
  12204.399        1.0008148        1.0052086        1.0093934       0.99550742        1.0000011        1.0046676        1.0042690        1.0018142        1.0041803        1.0011282        1.0008197        1.0035644
  12205.457        1.0013611        1.0050186        1.0046920       0.99735211        1.0017293        1.0023437        1.0067625        1.0078187        1.0045660       0.99769890       0.99906426        1.0039465
  12206.502       0.99957881        1.0001377        1.0037227        1.0011116        1.0009482       0.99883089        1.0002639        1.0099606        1.0023810       0.99796687       0.99791150        1.0032167
  12207.541       0.99989721        1.0054233        1.0067299       0.99790253       0.99983661        1.0029404        1.0023274        1.0010977        1.0015257       0.99864141        1.0013242        1.0012711
  12208.600       0.99876602        1.0009262        1.0037699       0.99955847       0.99971541        1.0020963        1.0016080        1.0089144        1.0022517       0.99961283        1.0026486        1.0040491
  12209.672       0.99777035        1.0006268        1.0025900       0.99691846        1.0013072       0.99824474        1.0034596        1.0017842        1.0050272        1.0027097       0.99801193        1.0052119
  12210.732       0.99758262        1.0022928        1.0014009       0.99489393       0.99453483       0.99953916       0.99968988        1.0007591        1.0016608        1.0017190        1.0002268        1.0010299
  12211.790       0.99754078       0.99709960        1.0019539       0.99659579       0.99661210        1.0050082       0.99836073        1.0035327       0.99911817        1.0023411       0.99860105        1.0006445
  12212.843       0.99615075       0.99724040        1.0033845       0.99633441        1.0036647        1.0034238        1.0024136        1.0044348        1.0011827        1.0009213       0.99805964        1.0034795
  12213.909       0.99710353        1.0013042        1.0039671       0.99946512        1.0033957        1.0029770       0.99742527        1.0023712        1.0004531        1.0020179        1.0031013        1.0013824
  12214.989       0.99676121        1.0007851        1.0023792       0.99925677       0.99460888        1.0034495        1.0048682        1.0027423        1.0029251        1.0059769       0.99946215       0.99624585
  12216.043       0.99458679       0.99986913        1.0017218        1.0013274        1.0069689        1.0000292        1.0005114        1.0034013        1.0056751        1.0048916        1.0037712       0.99669039
  12217.096       0.99650235       0.99842603        1.0015448        1.0034626        1.0061444        1.0010141        1.0004853        1.0010901        1.0065956        1.0053810        1.0043998       0.99959768
  12218.157       0.99532624        1.0017783        1.0018768        1.0014742        1.0009639       0.99667513        1.0017224       0.99924349        1.0031080        1.0019450        1.0058596       0.99612891
  12219.211       0.99523513        1.0007925        1.0051375        1.0032786       0.99961696       0.99999294        1.0027734       0.99850489        1.0020161        1.0009989        1.0044470       0.99649960
  12220.271       0.99421835        1.0031413        1.0041151        1.0052553       0.99926361        1.0054323        1.0001325        1.0004614        1.0044200        1.0065763        1.0007932       0.99457445
  12221.326       0.99452897        1.0048223        1.0007272        1.0062222        1.0011339        1.0056932        1.0034858        1.0002790        1.0029811        1.0026685        1.0064422       0.99877990
  12222.381       0.99482429        1.0019613        1.0052731        1.0046506        1.0017275        1.0063463        1.0037512        1.0051150        1.0012707        1.0012693        1.0009966        1.0018171
  12223.435       0.99442386        1.0001673        1.0091681       0.99878437        1.0013449        1.0054110       0.99862794        1.0005943       0.99515287        1.0020028        1.0080786       0.99733325
  12224.477       0.99454072       0.99939720        1.0066810       0.99748279       0.99944075        1.0050639        1.0055407       0.99880236        1.0009063        1.0022871        1.0029910       0.99849262
  12225.533       0.99439762       0.99791024        1.0053577       0.99999181        1.0022634        1.0015524        1.0007863        1.0006888       0.99751651        1.0022649        1.0063977        1.0006732
  12226.587       0.99481363       0.99448054        1.0055464        1.0007799        1.0041380        1.0019908        1.0034126        1.0027640       0.99933255        1.0017266       0.99809980        1.0028020
  12227.643       0.99394423       0.99873015        1.0033145        1.0015816        1.0046443       0.99978796       0.99856178        1.0035216        1.0045268        1.0018257        1.0060353        1.0034500
  12228.685       0.99471490       0.99722984       0.99805977        1.0030649        1.0026494        1.0018578       0.99911063        1.0028687        1.0015672       0.99811214        1.0060544        1.0047893
  12229.742       0.99429629        1.0015248       0.99974344        1.0061983        1.0009623        1.0040540        1.0003718        1.0009016        1.0046851       0.99951863        1.0004283        1.0046202
  12230.798       0.99309311       0.99753008        1.0032943        1.0058044        1.0014933        1.0081722        1.0049164        1.0007046        1.0061807        1.0018570        1.0032702        1.0004105
  12231.867       0.99443183        1.0018021        1.0000739        1.0037935        1.0061775        1.0044149        1.0049712       0.99664963        1.0019690       0.99778209        1.0039815       0.99910988
  12232.937       0.99398201        1.0037954       0.99920278        1.0042408        1.0052766        1.0013386        1.0071093        1.0003043        1.0073350       0.99876603        1.0004457       0.99799384
  12233.980       0.99428236        1.0000362       0.99841978        1.0036654        1.0057453       0.99850787        1.0083428       0.99843529        1.0047352        1.0026846        1.0020519        1.0016693
  12235.037       0.99448915       0.99925932        1.0038959        1.0023355        1.0083686       0.99736373        1.0016050       0.99914402        1.0087871        1.0018365        1.0016393        1.0034733
  12236.107       0.99293733        1.0028480        1.0050115        1.0012220        1.0047948       0.99515200        1.0035039       0.99607032        1.0052981        1.0031883        1.0015401        1.0061260
  12237.171       0.99453467       0.99916352        1.0037689        1.0013511        1.0039007       0.99843854        1.0013683       0.99888967        1.0038343        1.0029283       0.99661561        1.0030658
  12238.241       0.99282007       0.99676863        1.0022571        1.0016762        1.0015466       0.99772591        1.0004456        1.0026797       0.99918806        1.0033868       0.99484472        1.0004733
  12239.312       0.99363553       0.99881441       0.99953414       0.99986429       0.99994111       0.99781423       0.99734843        1.0002298        1.0032724        1.0014622       0.99843865       0.99897139
  12240.376       0.99438708        1.0017344        1.0034194        1.0012752        1.0020761       0.99774367       0.99530423       0.99912508        1.0035415        1.0017091       0.99884250        1.0022353
  12241.434       0.99368917       0.99570918        1.0025953        1.0001361        1.0033927       0.99558824        1.0004637        1.0047208        1.0065663        1.0019106       0.99827597        1.0004747
  12242.493       0.99328272       0.99785923        1.0003241        1.0018557        1.0076020       0.99510104        1.0038705        1.0034199        1.0043750        1.0018252       0.99801327        1.0021654
  12243.570       0.99340844       0.99791537        1.0008545        1.0018436        1.0067694       0.99513953        1.0068753        1.0012392       0.99808590        1.0002066       0.99716467        1.0037252
  12244.648       0.99394719       0.99645702       0.99968769       0.99894210        1.0029328       0.99581169        1.0033746       0.99828979        1.0030362        1.0002398        1.0017842       0.99829487
  12245.713       0.99238750       0.99830890        1.0063461        1.0042599        1.0008823        1.0004052        1.0024736        1.0040379        1.0056186        1.0001500        1.0018880       0.99976038
  12246.766       0.99289064        1.0018325        1.0018395        1.0046277       0.99791485        1.0021554        1.0056775        1.0052308        1.0005977        1.0020170        1.0002772       0.99970196
  12247.845       0.99265560       0.99718684       0.99761141       0.99939912       0.99631584        1.0017969        1.0004025        1.0024086        1.0010740       0.99972929        1.0008076        1.0014040
  12248.930       0.99356040       0.99871572        1.0064798        1.0012943        1.0016208        1.0037813       0.99794108        1.0024588        1.0042766        1.0008129        1.0003383        1.0009699
  12249.996       0.99315808       0.99633891        1.0004229       0.99849581        1.0035965       0.99935876        1.0001677        1.0009221        1.0016989        1.0002009       0.99937128        1.0030084
  12251.056       0.99159182        1.0051900        1.0014684        1.0004743        1.0031939       0.99458894        1.0014716       0.99850922        1.0029559        1.0049169        1.0008569        1.0036463
  12252.122       0.99252619        1.0009756        1.0015759        1.0029314        1.0006956       0.99962572        1.0042752       0.99775233        1.0001342        1.0029994       0.99866304        1.0001505
  12253.195       0.99240413       0.99980618        1.0036282        1.0023889        1.0005500        1.0012600        1.0043904        1.0011994       0.99615626        1.0030974        1.0029023        1.0051967
  12254.275       0.99143293        1.0055198        1.0002831        1.0033010        1.0022523       0.99872859       0.99895378        1.0012637       0.99901644       0.99765803        1.0028841        1.0009949
  12255.335       0.99094711       0.99689600       0.99638277        1.0056652        1.0033362       0.99878817       0.99556989        1.0024465       0.99920307        1.0024002        1.0037284        1.0052327
  12256.409       0.99139702       0.99865404        1.0042015        1.0032452        1.0049730       0.99918843       0.99912262        1.0025997       0.99667232        1.0011432        1.0065538        1.0031200
  12257.489       0.99125678       0.99950232        1.0027088        1.0037870        1.0028845       0.99752422       0.99972926        1.0044668       0.99981059        1.0043159        1.0034200        1.0013120
  12258.570       0.99092246        1.0017242        1.0015010        1.0047948        1.0035819       0.99410082       0.99853184        1.0054643       0.99953948        1.0005220        1.0014267       0.99851252
  12259.645       0.99142696       0.99798817        1.0040796       0.99982724        1.0052665       0.99386488       0.99855209        1.0064551       0.99887109       0.99790315        1.0054050        1.0012130
  12260.718       0.99106886        1.0000504        1.0040314        1.0062095        1.0080416       0.99474482       0.99852119        1.0029095       0.99944889       0.99668344        1.0086486        1.0014889
  12261.800       0.99136654       0.99930082        1.0036145        1.0073465        1.0031043       0.99621746        1.0003391        1.0029751        1.0013301       0.99763672        1.0075023        1.0009446
  12262.868       0.99046279        1.0030986        1.0018051        1.0034573        1.0036995       0.99724924        1.0019640        1.0050726        1.0019658       0.99934507        1.0049288        1.0076998
  12263.943       0.99186669       0.99874061        1.0031024        1.0058905        1.0025532       0.99797867        1.0022077        1.0029807        1.0020633       0.99856615        1.0038215        1.0037829
  12265.005       0.99188126        1.0010221       0.99644565        1.0085021        1.0010783        1.0002054        1.0026858        1.0021047        1.0040993       0.99950069        1.0030059        1.0017518
  12266.081       0.99091076        1.0045868        1.0012863        1.0119602        1.0019588       0.99866398        1.0015203        1.0008058        1.0054656       0.99921355        1.0051620        1.0012792
  12267.162       0.99199602        1.0054975       0.99860878        1.0087564       0.99993043       0.99984295        1.0024843        1.0007544        1.0011616        1.0001696        1.0026232       0.99769295
  12268.232       0.99248757        1.0050632       0.99422968        1.0087991       0.99727928        1.0032104        1.0034038        1.0006537        1.0038110        1.0006745       0.99839157       0.99633941
  12269.295       0.99302951        1.0002785        1.0011106        1.0025093        1.0009332        1.0007703       0.99975903        1.0023300        1.0033260       0.99756995       0.99910336       0.99371862
  12270.358       0.99305670        1.0040696       0.99783484        1.0017817        1.0046624        1.0003686       0.99620497        1.0020827       0.99740398       0.99764698        1.0039722       0.99683283
  12271.421       0.99268843        1.0027806       0.99457013        1.0039340        1.0019672        1.0011491       0.99807151        1.0011731       0.99719100       0.99922092        1.0012372       0.99838318
  12272.497       0.99391590        1.0027513        1.0016123        1.0026919        1.0002635        1.0023407        1.0002724        1.0015068       0.99840663       0.99769779        1.0004637        1.0022992
  12273.555       0.99440057        1.0042584        1.0002630        1.0036380       0.99726504        1.0024020        1.0001848        1.0018855       0.99675857       0.99989967        1.0013685        1.0082627
  12274.611       0.99404026        1.0037566        1.0034261       0.99670508       0.99643108       0.99970497        1.0022299       0.99982312       0.99346380        1.0003428       0.99981756        1.0039336
  12275.676       0.99365831        1.0028830        1.0004352       0.99729309       0.99725101       0.99950499        1.0018392        1.0012100       0.99067772       0.99938713        1.0007616        1.0054171
  12276.747       0.99538282       0.99732041        1.0015504       0.99770001       0.99398385        1.0003230        1.0029145        1.0035661       0.99611983       0.99469876        1.0013384        1.0066822
  12277.823       0.99527075       0.99920250        1.0005761       0.99919575       0.99450407       0.99981224        1.0019168        1.0001097       0.99898126        1.0021368        1.0024885        1.0027097
  12278.908       0.99659476        1.0020448        1.0043218       0.99938745        1.0010116        1.0003678        1.0018094       0.99851856       0.99875436       0.99731364        1.0043494        1.0044673
  12279.986       0.99628516        1.0057633        1.0115309       0.99998564        1.0009441       0.99739345       0.99983586        1.0027017       0.99690102       0.99718994        1.0009778        1.0075943
  12281.064       0.99761362        1.0044639        1.0056101        1.0005708       0.99869496       0.99800367        1.0014629        1.0057140       0.99840714       0.99774649       0.99909143        1.0043983
  12282.143       0.99810580        1.0031401       0.99798973       0.99756179       0.99836888       0.99924357       0.99857566        1.0041981       0.99872736       0.99742685       0.99808858        1.0007500
  12283.234       0.99880942        1.0056965       0.99990820       0.99961981       0.99410457       0.99880173        1.0006626        1.0040225       0.99822336        1.0021670       0.99764684       0.99925270
  12284.312       0.99919752        1.0030525        1.0031976       0.99778716       0.99621542       0.99585522        1.0014859        1.0037715       0.99651535        1.0025665       0.99600919        1.0014577
  12285.404        1.0001681       0.99932769        1.0011961       0.99862791       0.99858426       0.99656169       0.99898339       0.99982753       0.99749934        1.0011989       0.99885437       0.99828240
  12286.484        1.0007087       0.99871205        1.0050922        1.0047560       0.99663509       0.99751053       0.99721088        1.0012756       0.99645471        1.0022894        1.0041953        1.0004499
  12287.550        1.0009242       0.99871878        1.0022248       0.99973914       0.99572454       0.99492627       0.99748266       0.99955843        1.0012707       0.99990161        1.0049122        1.0016530
  12288.629        1.0020101       0.99878988       0.99856389        1.0000887       0.99700355       0.99295989       0.99586431       0.99869859       0.99947618        1.0037867        1.0035769       0.99996669
  12289.708        1.0020019        1.0013521        1.0006854       0.99951942       0.99894353       0.99772655       0.99737809        1.0006222       0.99694695        1.0014406        1.0013550       0.99986081
  12290.789        1.0025667       0.99897841       0.99710175        1.0013930        1.0004313       0.99829904       0.99812414        1.0039431       0.99803663        1.0021645       0.99881300       0.99779156
  12291.855        1.0033501       0.99752849       0.99694801        1.0020244        1.0016304       0.99613128       0.99559302        1.0014084       0.99931579        1.0005831       0.99934868       0.99916859
  12292.935        1.0036604       0.99951042       0.99708073       0.99510449        1.0048520       0.99346849       0.99902372       0.99933616       0.99871331        1.0057973        1.0033659        1.0025781
  12294.003        1.0049184        1.0013468       0.99743022       0.99641647        1.0023564       0.99427362       0.99818912       0.99771914        1.0003451        1.0030911        1.0012550        1.0004591
  12295.083        1.0045059       0.99980485       0.99702437       0.99981400       0.99775646       0.99930353       0.99471181        1.0004726        1.0038511        1.0052854       0.99886827       0.99770929
  12296.164        1.0051556       0.99849200        1.0006997       0.99923236        1.0030564       0.99995508       0.99376839       0.99793455        1.0008333        1.0075377       0.99745218       0.99958496
  12297.245        1.0056935       0.99840468       0.99793685       0.99928997        1.0001981        1.0010470       0.99723265        1.0003097       0.99951283        1.0041311        1.0009101       0.99856978
  12298.319        1.0062707        1.0013555        1.0003733       0.99788514       0.99993518       0.99848784        1.0018680       0.99606765       0.99845806        1.0045155        1.0008973       0.99974408
  12299.387        1.0061384        1.0028006       0.99936285        1.0032896       0.99877510       0.99858042        1.0022326       0.99748354       0.99861175        1.0061035        1.0032872        1.0023783
  12300.462        1.0069305        1.0041471       0.99812770        1.0041850       0.99707038       0.99898396        1.0044599       0.99987503       0.99799238       0.99680916        1.0036071       0.99939763
  12301.563        1.0069016        1.0035310       0.99608941        1.0021254        1.0029960       0.99759888        1.0003486       0.99713388       0.99812179       0.99843189        1.0040535       0.99835103
  12302.659        1.0074145        1.0005295       0.99813679        1.0033351        1.0040188       0.99922045        1.0017708        1.0030517       0.99704887        1.0008931        1.0055020       0.99907027
  12303.747        1.0078618       0.99816808       0.99943413        1.0026097        1.0040634       0.99900223        1.0003280        1.0021555       0.99850480        1.0009434       0.99555010        1.0008767
  12304.816        1.0073493       0.99879622        1.0020421        1.0005325       0.99886127        1.0005672        1.0024572        1.0023222       0.99732174        1.0020861       0.99954548        1.0040679
  12305.899        1.0077737       0.99912018        1.0030469       0.99590981       0.99766124        1.0003084        1.0049166       0.99662863       0.99727331        1.0021161       0.99744497        1.0036359
  12306.975        1.0082445        1.0011160       0.99773432       0.99905582        1.0007840        1.0069973       0.99988765        1.0030844       0.99846629        1.0020484       0.99977138       0.99750656
  12308.051        1.0080989       0.99677784       0.99960404        1.0007594        1.0025975       0.99701929       0.99438596        1.0022330       0.99513724        1.0010112        1.0035224       0.99732959
  12309.128        1.0084326       0.99665901       0.99801520        1.0012231        1.0031689       0.99832346        1.0012751        1.0000574       0.99449549        1.0014719        1.0012548       0.99670464
  12310.191        1.0086471        1.0003659       0.99985511        1.0034364        1.0032438       0.99999493        1.0017154        1.0012549       0.99608282        1.0041892        1.0014486       0.99628200
  12311.261        1.0087512        1.0035743        1.0019518        1.0054390       0.99959419        1.0057603        1.0000583        1.0022107        1.0013880        1.0032902        1.0043502       0.99889998
  12312.332        1.0083316        1.0003380        1.0010695       0.99747758       0.99409148        1.0011630        1.0020002        1.0066949        1.0025496        1.0000520       0.99905441       0.99711241
  12313.396        1.0084085       0.99642187       0.99861852        1.0013718       0.99918309        1.0047729       0.99937531        1.0021515        1.0019365       0.99886086       0.99770989       0.99754540
  12314.473        1.0085060        1.0025282        1.0016468        1.0024742       0.99880216        1.0036251       0.99719259       0.99577385        1.0010227        1.0019824        1.0077396        1.0013069
  12315.544        1.0086629        1.0022970        1.0047647        1.0011449        1.0007668        1.0020362       0.99670884        1.0017458       0.99895890        1.0002247        1.0012518       0.99985717
  12316.615        1.0089316        1.0017801        1.0029302        1.0012541       0.99456593        1.0029404        1.0027551        1.0005656        1.0012314        1.0011322       0.99823284       0.99959585
  12317.687        1.0084904        1.0019361        1.0030376        1.0041340       0.99706669       0.99971954        1.0013529        1.0017404        1.0007618        1.0006133       0.99687920        1.0008652
  12318.758        1.0081154        1.0007707       0.99938195        1.0066507       0.99885147       0.99936964       0.99720163        1.0035081        1.0002613        1.0008266       0.99702467        1.0054032
  12319.843        1.0081115        1.0010628       0.99758224        1.0011960       0.99772678        1.0020566        1.0032787       0.99952564        1.0027744        1.0039955        1.0040656        1.0024542
  12320.902        1.0073247        1.0025318       0.99718917        1.0029437        1.0008645       0.99612774        1.0017597        1.0023863        1.0009662        1.0037138       0.99652423        1.0034434
  12321.960        1.0069272        1.0039753       0.99645876       0.99852900       0.99768087        1.0017356        1.0039090        1.0037629       0.99940744        1.0026905        1.0005873       0.99697608
  12323.020        1.0073089        1.0028938       0.99563615       0.99721427        1.0027710        1.0002228       0.99671764        1.0071713       0.99595640       0.99871387        1.0043567       0.99662667
  12324.105        1.0069940       0.99693487       0.99638591       0.99967962        1.0045412        1.0000548       0.99557886        1.0025022       0.99260061       0.99819836       0.99823279        1.0032123
  12325.191        1.0069190        1.0002913       0.99678744        1.0004016       0.99992043       0.99591681       0.99963390        1.0056814       0.99775299        1.0025820       0.99429057        1.0039550
  12326.264        1.0064242       0.99991209       0.99869898        1.0013568       0.99874263        1.0018122        1.0011949        1.0069457       0.99625722        1.0028225       0.99921758        1.0027917
  12327.324        1.0064900        1.0030386       0.99865682       0.99776983       0.99429421        1.0031650       0.99693930        1.0028034       0.99495857        1.0002783       0.99565869        1.0054276
  12328.390        1.0058003        1.0011378       0.99856159       0.99414323       0.99900663        1.0007435        1.0024841        1.0022120       0.99807655       0.99951985       0.99330661        1.0010478
  12329.471        1.0058232        1.0042685       0.99553952       0.99501341       0.99732088       0.99788318        1.0054675       0.99914307       0.99992022       0.99872909       0.99450443        1.0005806
  12330.564        1.0052470        1.0041111       0.99562563       0.99658118        1.0007352        1.0009539        1.0020964       0.99969876        1.0003682        1.0000483       0.99654434        1.0042501
  12331.645        1.0053318        1.0008213       0.99560048       0.99477673       0.99535119        1.0020014        1.0007153       0.99703453        1.0017338        1.0016694        1.0012790        1.0019410
  12332.719        1.0043894       0.99873274       0.99719198       0.99654780       0.99569197       0.99489741       0.99799073        1.0024977        1.0001062       0.99839747        1.0005134        1.0014558
  12333.793        1.0037363       0.99894129       0.99862996       0.99825782        1.0037558        1.0004144       0.99993296        1.0006801        1.0011565       0.99588564        1.0084404       0.99938977
  12334.867        1.0038489       0.99837109       0.99492185       0.99517912        1.0022466       0.99837327       0.99727689        1.0046265       0.99064816       0.99666420       0.99837533        1.0025355
  12335.955        1.0034144        1.0058942       0.99719918       0.99660938        1.0036660        1.0012304        1.0055845       0.99510772       0.99832818       0.99853850       0.99721102       0.99976498
  12337.043        1.0033618        1.0019235       0.99659838       0.99657733       0.99474848       0.99649192       0.99995709       0.99810729       0.99682764       0.99928758       0.99305533        1.0049636
  12338.118        1.0025234        1.0011040       0.99817312       0.99653099       0.99573300        1.0006378       0.99853530        1.0037200       0.99407178       0.99753131       0.99595384        1.0068036
  12339.187        1.0020310        1.0010731       0.99671087       0.99577680       0.99856887        1.0029812        1.0035633        1.0006153       0.99773569       0.99541475       0.99891496       0.99874633
  12340.255        1.0021038        1.0037511       0.99857115       0.99950776        1.0009425        1.0032337       0.99566130       0.99611240       0.99550227       0.99832680        1.0030778        1.0009398
  12341.344        1.0021281       0.99572803       0.99905447        1.0011911       0.99770800        1.0010612        1.0008431        1.0024494       0.99881290        1.0036316        1.0054897       0.99711880
  12342.426        1.0029279       0.99516894        1.0013522       0.99888121       0.99670817       0.99992719       0.99959824        1.0014690       0.99581463        1.0040316        1.0028111       0.99833031
  12343.509        1.0023175       0.99740454       0.99960041        1.0026941       0.99952946        1.0009198        1.0016587       0.99729467       0.99715418        1.0019386       0.99757725       0.99862081
  12344.578        1.0021745       0.99207307       0.99625823        1.0019756        1.0011882        1.0051364        1.0004146        1.0002690        1.0019451       0.99728230       0.99996242       0.99663330
  12345.654        1.0028303       0.99725863       0.99478427       0.99859832       0.99826701        1.0045213       0.99973744        1.0007251        1.0001533       0.99877035       0.99987717        1.0044645
  12346.738        1.0021270        1.0009537       0.99650783        1.0001744       0.99779921        1.0027001       0.99454229       0.99916148       0.99554963        1.0013708       0.99765400        1.0011623
  12347.821        1.0023634       0.99779045       0.99657066       0.99799072       0.99880257        1.0047674       0.99850328       0.99967064        1.0001356        1.0016039       0.99836687       0.99852857
  12348.918        1.0010988       0.99620222       0.99630982       0.99732747       0.99551147       0.99883767       0.99978525        1.0030056        1.0011569        1.0002902       0.99567824       0.99226346
  12350.008        1.0020549       0.99898607       0.99567170       0.99611316       0.99283480        1.0021869       0.99785560       0.99957016       0.99769593       0.99822799       0.99209228       0.99479912
  12351.079        1.0026247        1.0046348       0.99999897       0.99904349       0.99790722        1.0015716       0.99711695       0.99905816       0.99573129       0.99944897       0.99313174        1.0016362
  12352.156        1.0014141       0.99971623       0.99787750        1.0003439       0.99991032        1.0018425       0.99984337       0.99282895       0.99887670        1.0037392       0.99499879        1.0013697
  12353.233        1.0015298        1.0027759       0.99845340       0.99865506       0.99351318        1.0015934        1.0010207       0.98997007       0.99852500        1.0010796        1.0016541        1.0011710
  12354.319        1.0031474       0.99732167        1.0019268       0.99673193       0.99956394        1.0015242        1.0025303       0.99582814       0.99720452       0.99952298        1.0000762       0.99225576
  12355.396        1.0023350       0.99634779       0.99620644       0.99763357       0.99665257        1.0003459        1.0078822       0.99836971        1.0014772       0.99764756       0.99365355       0.99730530
  12356.467        1.0024103        1.0054882       0.99914434       0.99891702        1.0015762       0.99723689        1.0026381       0.99730875        1.0028302        1.0011513       0.99323543       0.99366770
  12357.533        1.0022720       0.99741873       0.99625176       0.99561528        1.0009457       0.99813621        1.0031007       0.99221224        1.0021588        1.0038547       0.99658299       0.99684567
  12358.604        1.0028934       0.99730993       0.99493079       0.99639720       0.99894618       0.99615687       0.99951880       0.99394555        1.0001390        1.0016437       0.99945780       0.99891484
  12359.690        1.0031567       0.99536704       0.99453161       0.99998966        1.0003585       0.99772588       0.99453031       0.99301551        1.0013739       0.99546840       0.99591268       0.99988887
  12360.763        1.0031064        1.0008177       0.99369060       0.99764085        1.0021214       0.99802055       0.99513986       0.99286091        1.0018994       0.99170850       0.99316592       0.99924660
  12361.841        1.0035136       0.99824655       0.99536700       0.99336130        1.0002904       0.99680339       0.99732670       0.99513462        1.0009956       0.99113491       0.99415489       0.99693892
  12362.907        1.0025754        1.0036855       0.99947860       0.99637324       0.99429185       0.99534088       0.99632280       0.99652006        1.0021087       0.99675681       0.99560454       0.99974263
  12363.987        1.0032442       0.99978404        1.0020348       0.99671662       0.99026145       0.99775464       0.99956393       0.99570896        1.0002725       0.99947764       0.99449432       0.99731178
  12365.073        1.0034471       0.99852001       0.99842131       0.99877027       0.99614023       0.99411412        1.0008356       0.99389203       0.99737591        1.0001414       0.99445657       0.99859051
  12366.147        1.0034001       0.99258569        1.0010677        1.0012255        1.0016404       0.99683799       0.99370229       0.99801103        1.0002116       0.99601945       0.99550233       0.99770947
  12367.220        1.0040057        1.0005924       0.99831771       0.99892174        1.0038151       0.99756927       0.99277749        1.0004843        1.0046286       0.99901748       0.99608098       0.99923487
  12368.294        1.0027266       0.99834418       0.99888917       0.99915088        1.0000761       0.99984409       0.99673938       0.99815391        1.0003771       0.99784030       0.99668616        1.0021248
  12369.374        1.0035743        1.0003900       0.99596468        1.0036938        1.0024527       0.99761352       0.99500943       0.99796421       0.99999757        1.0011020       0.99555394       0.99759297
  12370.468        1.0035776       0.99706009        1.0033518        1.0004355       0.99917890       0.99609336       0.99686911       0.99973758       0.99980748        1.0009244       0.99816736       0.99811865
  12371.562        1.0036593       0.99797921        1.0021322        1.0015861        1.0015580        1.0008894       0.99857571        1.0016426        1.0003739       0.99713640        1.0010650       0.99588139
  12372.643        1.0029312       0.99908942        1.0070362        1.0017086        1.0006476        1.0038059        1.0000089       0.99738917       0.99662140        1.0000934        1.0004012       0.99468899
  12373.725        1.0034882       0.99554525        1.0013526       0.99604294       0.99927171        1.0005379       0.99971751       0.99817644       0.99893953       0.99399677       0.99984369       0.99667945
  12374.813        1.0035973        1.0002944       0.99788019       0.99587467       0.99585979        1.0011757        1.0002116       0.99901639       0.99783051       0.99267745        1.0019699        1.0009104
  12375.908        1.0029552        1.0007150        1.0033589       0.99701114       0.99728426        1.0026334       0.99803636        1.0006791       0.99319005       0.99438760        1.0044111       0.99620567
  12377.003        1.0047921       0.99419687       0.99609803       0.99892466        1.0013913        1.0011877       0.99851009        1.0000840       0.99576958       0.99677761        1.0045909       0.99438486
  12378.085        1.0037868       0.99324845       0.99860268        1.0010469        1.0036699       0.99926262        1.0012619       0.99930380       0.99881205       0.99895700        1.0029819       0.99615979
  12379.168        1.0040140       0.99802745       0.99429066       0.99917485        1.0016490        1.0013004       0.99986944        1.0007270        1.0019443       0.99537438        1.0007384       0.99637944
  12380.257        1.0045230       0.99468912       0.99292702       0.99736067        1.0007265       0.99794599       0.99848539        1.0013623        1.0027314       0.99913913        1.0002032       0.99715516
  12381.352        1.0043857        1.0021272        1.0048766        1.0009169       0.99704668       0.99854800       0.99860056        1.0006354        1.0022941        1.0002618        1.0020224       0.99533211
  12382.448        1.0041135       0.99755955        1.0000393       0.99856025       0.99570472        1.0012301        1.0000070        1.0004434       0.99986668        1.0012184        1.0014269       0.99705235
  12383.545        1.0042809        1.0013212        1.0022046       0.99911053       0.99678253        1.0001239        1.0012428       0.99929816       0.99658913        1.0033611       0.99994415       0.99847307
  12384.628        1.0048692        1.0021035        1.0009464        1.0052458       0.99948862       0.99599873       0.99909803       0.99728104       0.99841681        1.0001040       0.99788082       0.99705320
  12385.718        1.0041421        1.0023006        1.0023136        1.0001376       0.99883851       0.99704447       0.99992876        1.0033219        1.0003850       0.99846651       0.99882809       0.99983964
  12386.795        1.0056881        1.0032128       0.99649747       0.99839998        1.0000481       0.99928441       0.99980571        1.0002133        1.0006931       0.99374356       0.99909495       0.99581057
  12387.872        1.0061840       0.99855809       0.99239709        1.0010799        1.0012044        1.0014982       0.99950761       0.99602991        1.0010838       0.99835661       0.99763477       0.99158074
  12388.963        1.0054337       0.99911517       0.99823667        1.0019782       0.99925565        1.0013633       0.99773764       0.99551769       0.99607744       0.99514621        1.0001037       0.99739835
  12390.054        1.0058753        1.0020555        1.0002784       0.99703793       0.99743164       0.99888851        1.0000259       0.99592191       0.99686613       0.99665111        1.0012872        1.0020545
  12391.131        1.0061106       0.99986331        1.0037749       0.99967328       0.99972223       0.99835661        1.0004058       0.99794797       0.99998034        1.0010142       0.99913685        1.0004124
  12392.216        1.0054011       0.99869631        1.0022713       0.99963823        1.0010824       0.99729102       0.99787350       0.99951319        1.0001021       0.99720667       0.99297360       0.99621722
  12393.320        1.0053834       0.99660981        1.0042356        1.0011739       0.99911409       0.99538881       0.99995016        1.0003455       0.99858349       0.99823343       0.99341756       0.99879980
  12394.439        1.0069918       0.99675689        1.0016653        1.0016516        1.0006277       0.99648030       0.99937319       0.99897389       0.99629852       0.99325533       0.99733028        1.0005959
  12395.524        1.0068569       0.99776320       0.99874329        1.0013542       0.99783554       0.99577434       0.99626740       0.99761447       0.99621642       0.99548612       0.99594866       0.99795403
  12396.609        1.0068856       0.99797822        1.0010418       0.99809998       0.99369536       0.99612218       0.99707186       0.99394972       0.99968747       0.99591185       0.99734100       0.99810946
  12397.695        1.0068617       0.99924036        1.0026749       0.99760574       0.99372157       0.99791027       0.99926076       0.99603562       0.99796193       0.99639375       0.99942393       0.99841386
  12398.793        1.0068453        1.0008431        1.0039795       0.99714606       0.99749084       0.99748611        1.0014628       0.99751511       0.99876938       0.99853566       0.99662632       0.99668246
  12399.893        1.0082796        1.0013234        1.0013195        1.0060983       0.99789732       0.99748417        1.0031947       0.99637616       0.99881448       0.99877436       0.99884269       0.99887358
  12400.986        1.0059211        1.0005716        1.0018183       0.99754776       0.99738689        1.0010595        1.0078126       0.99767521        1.0032388        1.0032256        1.0020531        1.0002251
  12402.072        1.0066983       0.99766359        1.0051335        1.0022625       0.99325164       0.99527729        1.0039000       0.99913579       0.99702592        1.0040554       0.99880948       0.99740561
  12403.152        1.0074492       0.99632216        1.0017071       0.99900131       0.99179244       0.99428435       0.99920145       0.99750364        1.0000581       0.99724744       0.99850553       0.99596769
  12404.239        1.0090292       0.99359349       0.99938609        1.0001786       0.99532611       0.99438282       0.99949149       0.99533764       0.99405995       0.99693952       0.99791135       0.99470299
  12405.345        1.0094359       0.99291424       0.99935366        1.0015826       0.99531643       0.99663643       0.99961038       0.99475497       0.99396307       0.99645185       0.99829341       0.99446325
  12406.439        1.0087545       0.99407321       0.99613387        1.0009414       0.99498464       0.99785771        1.0020296       0.99841108       0.99623386       0.99802778        1.0012323       0.99669412
  12407.539        1.0083380       0.99586563       0.99979609       0.99974369       0.99645595       0.99776828       0.99578741       0.99707250       0.99367822        1.0001630       0.99950182       0.99767072
  12408.641        1.0101879        1.0009240        1.0004924       0.99789075       0.99620745       0.99449762       0.99737215       0.99505415       0.99541712       0.99939671       0.99764745       0.99559301
  12409.741        1.0107717        1.0031756       0.99416439       0.99615250       0.99829904       0.99858340        1.0009898       0.99788206       0.99347331        1.0013956       0.99640964       0.99348923
  12410.843        1.0093683        1.0005188       0.99496414       0.99749742       0.99702314       0.99482145       0.99913411       0.99464330       0.99936257        1.0016263       0.99903351       0.99138356
  12411.958        1.0111013       0.99851804       0.99862382        1.0000659       0.99569124       0.99621682       0.99788803       0.99202990       0.99974294       0.99921289       0.99572958       0.99112019
  12413.079        1.0105783       0.99980944       0.99759808       0.99930749       0.99396294       0.99502498       0.99545726       0.99520683       0.99626144       0.99546313        1.0003417       0.99378946
  12414.175        1.0114235        1.0007643       0.99703663        1.0001522       0.99709356       0.99957075       0.99434739       0.99250604       0.99895134       0.99702351       0.99486823       0.99656829
  12415.277        1.0117910       0.99748196       0.99838772       0.99920171       0.99551651        1.0030526        1.0008355       0.99877242        1.0003317       0.99368232       0.99518992       0.99948226
  12416.366        1.0122896        1.0025723       0.99707432        1.0012104       0.99375422       0.99802340       0.99722131       0.99406514       0.99734282       0.99522865       0.99651889       0.99717245
  12417.481        1.0128346        1.0049504       0.99666449       0.99956220       0.99540343       0.99936534        1.0018990       0.99811609       0.99670539        1.0004640        1.0006567       0.99495605
  12418.584        1.0136111        1.0042186       0.99934200       0.99809791       0.99893902        1.0004873       0.99840774       0.99702515        1.0009274       0.99903918       0.99103007       0.99646370
  12419.687        1.0133401       0.99854442        1.0013602       0.99663363        1.0026178        1.0016093       0.99402164       0.99580206        1.0056818       0.99761440       0.98044022       0.99887876
  12420.790        1.0127441       0.99486425        1.0033784       0.99516934        1.0062966        1.0027313       0.98963553       0.99457896        1.0104361       0.99618961       0.96985036        1.0012938
