# Supplementary material for: In situ X-ray absorption spectroscopy data during formation of active Pt- and Pd-sites in functionalized UiO-67 metal-organic frameworks
Source: Data Brief. 2019 Jul 17;25:104280. doi: 10.1016/j.dib.2019.104280 (PMC6661504; doi:10.1016/j.dib.2019.104280)
Supplement: Supplementary file 1 [file mmc1.zip › 7_Pd_He_ramp.mu]

# Experimental absorpton coeffitients at Pd K-edge collected at BM01B@ESRF during the activation of UiO-67-Pd sample from room temperatures to 300 C in He.
# Column 1: Energy in eV
# Column 2: Reference Pd foil
# The columns 3 - 8 contain spectra collected at different temperatures (Celsius)
# The specified temperatures correspond to the beginning of each spectrum.
# Column  3:  46
# Column  4:  89
# Column  5: 131
# Column  6: 174
# Column  7: 217
# Column  8: 260
#------------------------
  24001.125      -0.40575413       0.19319674       0.20084563       0.18090414       0.19128520       0.19275828       0.26809804
  24002.520      -0.40543400       0.19273843       0.20032443       0.18068446       0.19094505       0.19244124       0.26823754
  24004.394      -0.40546001       0.19212274       0.19962427       0.18038934       0.19048811       0.19201534       0.26842495
  24006.296      -0.40531944       0.19149786       0.19891365       0.18008982       0.19002434       0.19158307       0.26861516
  24008.198      -0.40574763       0.19087297       0.19820302       0.17979029       0.18956057       0.19115081       0.26880536
  24010.023      -0.40573715       0.19027339       0.19752117       0.17950289       0.18911557       0.19073605       0.26898787
  24011.900      -0.40585578       0.18965672       0.19681989       0.17920730       0.18865789       0.19030946       0.26917557
  24013.777      -0.40613683       0.18904005       0.19611861       0.17891171       0.18820022       0.18988288       0.26936328
  24015.678      -0.40596592       0.18841549       0.19540836       0.17861234       0.18773669       0.18945085       0.26955339
  24017.555      -0.40618112       0.18779882       0.19470707       0.17831675       0.18727902       0.18902426       0.26974110
  24019.434      -0.40663054       0.18718149       0.19400504       0.17802085       0.18682085       0.18859723       0.26992900
  24021.311      -0.40698011       0.18656482       0.19330376       0.17772526       0.18636318       0.18817064       0.27011671
  24023.189      -0.40675743       0.18594782       0.19260210       0.17742951       0.18590526       0.18774384       0.27030451
  24025.068      -0.40712617       0.18533050       0.19190007       0.17713361       0.18544709       0.18731680       0.27049242
  24026.922      -0.40750389       0.18472138       0.19120739       0.17684164       0.18499503       0.18689544       0.27067783
  24028.801      -0.40759183       0.18410405       0.19050536       0.17654574       0.18453686       0.18646841       0.27086573
  24030.680      -0.40789988       0.18348673       0.18980333       0.17624984       0.18407870       0.18604137       0.27105364
  24032.585      -0.40788029       0.18286086       0.18909158       0.17594984       0.18361420       0.18560843       0.27124415
  24034.441      -0.40823037       0.18225109       0.18839815       0.17565756       0.18316164       0.18518662       0.27142975
  24036.346      -0.40857711       0.18162522       0.18768640       0.17535756       0.18269714       0.18475367       0.27162026
  24038.227      -0.40877071       0.18100723       0.18698362       0.17506134       0.18223849       0.18432618       0.27180837
  24040.083      -0.40897884       0.18039746       0.18629019       0.17476906       0.18178593       0.18390437       0.27199397
  24041.988      -0.40931250       0.17977159       0.18557844       0.17446906       0.18132143       0.18347142       0.27218448
  24043.896      -0.40935280       0.17914473       0.18486558       0.17416859       0.18085620       0.18303780       0.27237529
  24045.727      -0.40972827       0.17854318       0.18418148       0.17388024       0.18040974       0.18262167       0.27255839
  24047.609      -0.40999296       0.17792486       0.18347833       0.17358387       0.17995084       0.18219395       0.27274660
  24049.084      -0.41006234       0.17744027       0.18292725       0.17335158       0.17959119       0.18185873       0.27289411
  24051.475      -0.41039297       0.17665473       0.18203392       0.17297505       0.17900818       0.18131533       0.27313322
  24053.537      -0.41094897       0.17597728       0.18126352       0.17265033       0.17850540       0.18084671       0.27333942
  24054.657      -0.41105989       0.17560931       0.18084507       0.17247395       0.17823230       0.18059217       0.27345143
  24056.158      -0.41141072       0.17511617       0.18028427       0.17223757       0.17786631       0.18025104       0.27360153
  24058.094      -0.41158988       0.17448012       0.17956094       0.17193269       0.17739425       0.17981105       0.27379514
  24059.875      -0.41186879       0.17389499       0.17889552       0.17165222       0.17695998       0.17940628       0.27397324
  24061.861      -0.41224851       0.17324250       0.17815352       0.17133947       0.17647573       0.17895493       0.27417185
  24063.721      -0.41268146       0.17263142       0.17745859       0.17104656       0.17602220       0.17853221       0.27435786
  24065.632      -0.41279533       0.17200358       0.17674460       0.17074561       0.17555623       0.17809790       0.27454897
  24066.650      -0.41286526       0.17166912       0.17636426       0.17058530       0.17530801       0.17786654       0.27465077
  24068.586      -0.41307790       0.17103307       0.17564093       0.17028042       0.17483595       0.17742655       0.27484438
  24069.605      -0.41323096       0.17069829       0.17526021       0.17011995       0.17458748       0.17719496       0.27494628
  24070.650      -0.41365279       0.17035496       0.17486978       0.16995538       0.17433267       0.17695747       0.27505078
  24072.512      -0.41384486       0.16974322       0.17417410       0.16966215       0.17387866       0.17653430       0.27523699
  24074.474      -0.41411406       0.16909862       0.17344106       0.16935318       0.17340026       0.17608840       0.27543320
  24076.233      -0.41446769       0.16852072       0.17278387       0.16907617       0.17297135       0.17568863       0.27560910
  24078.018      -0.41480564       0.16793427       0.17211696       0.16879507       0.17253611       0.17528296       0.27578761
  24079.904      -0.41489955       0.16731465       0.17141231       0.16849806       0.17207624       0.17485433       0.27597622
  24081.564      -0.41519986       0.16676927       0.17079211       0.16823665       0.17167148       0.17447707       0.27614222
  24083.527      -0.41546929       0.16612434       0.17005869       0.16792752       0.17119283       0.17403094       0.27633853
  24085.338      -0.41598432       0.16552936       0.16938207       0.16764232       0.17075125       0.17361936       0.27651963
  24087.227      -0.41613287       0.16490874       0.16867630       0.16734484       0.17029065       0.17319005       0.27670854
  24089.142      -0.41622821       0.16427959       0.16796082       0.16704327       0.16982371       0.17275483       0.27690005
  24091.030      -0.41658390       0.16365931       0.16725543       0.16674595       0.16936335       0.17232575       0.27708886
  24092.920      -0.41698836       0.16303836       0.16654929       0.16644831       0.16890250       0.17189621       0.27727786
  24094.808      -0.41734049       0.16241808       0.16584390       0.16615099       0.16844214       0.17146713       0.27746667
  24096.699      -0.41752679       0.16179681       0.16513738       0.16585320       0.16798106       0.17103737       0.27765578
  24098.616      -0.41793383       0.16116700       0.16442116       0.16555131       0.16751363       0.17060169       0.27784748
  24100.479      -0.41824162       0.16055493       0.16372511       0.16525792       0.16705936       0.17017829       0.27803379
  24102.344      -0.41864713       0.16018730       0.16358787       0.16495744       0.16670487       0.16982771       0.27765716
  24104.286      -0.41881193       0.15957566       0.16296175       0.16444425       0.16609596       0.16918055       0.27689423
  24106.178      -0.41905270       0.15936039       0.16251422       0.16397088       0.16579816       0.16892284       0.27645711
  24108.044      -0.41958797       0.15896887       0.16189593       0.16363049       0.16504644       0.16860313       0.27620148
  24109.066      -0.41978563       0.15873286       0.16177356       0.16331912       0.16492461       0.16842870       0.27577777
  24110.908      -0.42009320       0.15830089       0.16135108       0.16288186       0.16463654       0.16811433       0.27535267
  24112.825      -0.42039900       0.15779976       0.16059993       0.16254843       0.16421739       0.16756882       0.27529424
  24114.693      -0.42079475       0.15751924       0.16060274       0.16203818       0.16395892       0.16731463       0.27478717
  24116.535      -0.42084594       0.15708572       0.16008598       0.16200307       0.16343826       0.16693874       0.27407039
  24118.427      -0.42108991       0.15660009       0.15962448       0.16136133       0.16307797       0.16621838       0.27371211
  24120.397      -0.42176555       0.15627501       0.15912574       0.16093067       0.16267733       0.16595734       0.27315559
  24122.291      -0.42213575       0.15592781       0.15875453       0.16046205       0.16242425       0.16539787       0.27266181
  24124.136      -0.42262705       0.15540904       0.15824575       0.15981718       0.16180262       0.16479185       0.27227756
  24126.055      -0.42274906       0.15488417       0.15775951       0.15933296       0.16124608       0.16444051       0.27194606
  24127.951      -0.42278977       0.15445657       0.15724025       0.15907389       0.16053015       0.16377683       0.27134282
  24129.000      -0.42280324       0.15404357       0.15695670       0.15889278       0.16040687       0.16364233       0.27118104
  24130.869      -0.42333152       0.15343464       0.15664962       0.15839881       0.16011532       0.16317214       0.27082588
  24132.662      -0.42367115       0.15308006       0.15645482       0.15813434       0.15970332       0.16263184       0.27037054
  24134.558      -0.42390059       0.15288306       0.15588296       0.15781767       0.15924166       0.16238406       0.26989706
  24136.429      -0.42412571       0.15258348       0.15560738       0.15739120       0.15887187       0.16212876       0.26931448
  24138.325      -0.42446006       0.15203759       0.15482674       0.15679180       0.15845280       0.16163981       0.26901930
  24140.247      -0.42487717       0.15150534       0.15452183       0.15626832       0.15808471       0.16141784       0.26869391
  24142.145      -0.42502480       0.15099972       0.15391667       0.15574839       0.15757712       0.16097791       0.26815510
  24144.068      -0.42531701       0.15064324       0.15348353       0.15536501       0.15714502       0.16054936       0.26758517
  24145.119      -0.42549136       0.15042735       0.15331258       0.15510934       0.15690178       0.16024115       0.26738401
  24146.913      -0.42584601       0.15001561       0.15300207       0.15463549       0.15650113       0.15953881       0.26676216
  24148.811      -0.42635194       0.14971663       0.15247680       0.15409727       0.15617507       0.15926326       0.26635554
  24150.711      -0.42655263       0.14917652       0.15203453       0.15356090       0.15570869       0.15892739       0.26592446
  24152.609      -0.42684851       0.14886344       0.15177861       0.15324809       0.15537535       0.15841948       0.26544924
  24154.508      -0.42701986       0.14832609       0.15148330       0.15274039       0.15506031       0.15790896       0.26520262
  24156.406      -0.42716543       0.14793033       0.15095310       0.15237250       0.15456927       0.15758108       0.26458711
  24158.255      -0.42775020       0.14734454       0.15069174       0.15193735       0.15378312       0.15697457       0.26417152
  24160.232      -0.42810259       0.14706560       0.15002461       0.15154989       0.15345854       0.15650663       0.26415406
  24161.285      -0.42817744       0.14701701       0.14983353       0.15129359       0.15319907       0.15629936       0.26385813
  24163.057      -0.42827276       0.14661395       0.14956180       0.15082516       0.15259312       0.15589948       0.26309241
  24165.035      -0.42877204       0.14598392       0.14895419       0.15061006       0.15220103       0.15532059       0.26252607
  24166.883      -0.42890237       0.14555395       0.14838406       0.15023138       0.15176242       0.15486164       0.26229501
  24168.760      -0.42934652       0.14503647       0.14794517       0.14968140       0.15128723       0.15439100       0.26191876
  24169.788      -0.42971800       0.14476158       0.14789146       0.14934898       0.15097613       0.15393398       0.26161524
  24171.612      -0.43012443       0.14419007       0.14740546       0.14903852       0.15044353       0.15374358       0.26091549
  24173.513      -0.43030607       0.14376735       0.14693813       0.14863923       0.15006702       0.15327298       0.26046701
  24175.365      -0.43050895       0.14345730       0.14679187       0.14814061       0.14957533       0.15256788       0.26019587
  24177.370      -0.43063127       0.14311546       0.14628038       0.14769501       0.14920156       0.15236395       0.25964832
  24179.171      -0.43077172       0.14226313       0.14544222       0.14749146       0.14917904       0.15198396       0.25927864
  24181.175      -0.43134992       0.14218518       0.14498654       0.14696057       0.14842678       0.15151994       0.25897097
  24183.027      -0.43168250       0.14175233       0.14475223       0.14666124       0.14804036       0.15108397       0.25870614
  24184.933      -0.43177572       0.14122641       0.14438434       0.14605281       0.14728210       0.15056562       0.25786610
  24186.012      -0.43215599       0.14098803       0.14418548       0.14575252       0.14709458       0.15010488       0.25768204
  24187.815      -0.43228365       0.14084233       0.14381603       0.14545297       0.14698495       0.14986754       0.25746903
  24189.693      -0.43261122       0.14047811       0.14317728       0.14506673       0.14646532       0.14937013       0.25678675
  24191.572      -0.43286292       0.14026534       0.14292370       0.14464756       0.14611487       0.14900054       0.25641617
  24193.478      -0.43322365       0.13941618       0.14237644       0.14420464       0.14541395       0.14840279       0.25598167
  24195.383      -0.43367189       0.13917625       0.14174480       0.14399987       0.14528892       0.14801243       0.25555337
  24197.313      -0.43379753       0.13847466       0.14153184       0.14359423       0.14474628       0.14777930       0.25512451
  24199.167      -0.43423365       0.13823599       0.14115454       0.14318326       0.14436033       0.14718926       0.25470398
  24201.177      -0.43438029       0.13777410       0.14068637       0.14280415       0.14394447       0.14679950       0.25454851
  24202.234      -0.43460538       0.13736848       0.14047740       0.14252821       0.14372647       0.14658209       0.25429446
  24204.012      -0.43485378       0.13726891       0.14033170       0.14202908       0.14343223       0.14612727       0.25365289
  24205.944      -0.43495779       0.13665404       0.13986680       0.14167152       0.14284035       0.14553289       0.25302164
  24207.800      -0.43521875       0.13620011       0.13932889       0.14114727       0.14238703       0.14520700       0.25260697
  24209.707      -0.43579260       0.13572015       0.13892441       0.14064922       0.14230818       0.14524069       0.25218429
  24211.590      -0.43610693       0.13526504       0.13843745       0.13988969       0.14182712       0.14462918       0.25187615
  24213.499      -0.43638451       0.13519613       0.13783976       0.13973998       0.14157297       0.14427281       0.25128610
  24215.382      -0.43641513       0.13455190       0.13778972       0.13946503       0.14104400       0.14366632       0.25083201
  24217.394      -0.43678118       0.13412486       0.13723878       0.13891346       0.14032312       0.14346148       0.25056402
  24218.426      -0.43710939       0.13382625       0.13711341       0.13867555       0.14000841       0.14331153       0.25033051
  24220.180      -0.43717442       0.13374770       0.13670205       0.13830251       0.13987589       0.14267209       0.24978118
  24221.186      -0.43716609       0.13340266       0.13642324       0.13808586       0.13968785       0.14239194       0.24937691
  24222.193      -0.43706720       0.13307451       0.13623709       0.13795732       0.13938543       0.14216685       0.24902211
  24224.050      -0.43758995       0.13259686       0.13578681       0.13768210       0.13897300       0.14188285       0.24900491
  24225.986      -0.43765773       0.13239996       0.13507888       0.13708965       0.13867845       0.14143482       0.24845587
  24227.020      -0.43795406       0.13211611       0.13472176       0.13679537       0.13849922       0.14120250       0.24825455
  24228.826      -0.43820731       0.13170038       0.13445323       0.13632191       0.13809786       0.14076840       0.24790956
  24230.686      -0.43822458       0.13136546       0.13410430       0.13581345       0.13753831       0.14033094       0.24745724
  24232.572      -0.43861974       0.13109125       0.13402345       0.13534081       0.13689011       0.13990550       0.24720103
  24234.587      -0.43887896       0.13067868       0.13352751       0.13498844       0.13640853       0.13946761       0.24666153
  24236.446      -0.43903944       0.13023645       0.13310861       0.13446648       0.13616865       0.13915846       0.24604832
  24238.359      -0.43949221       0.12983822       0.13283435       0.13385670       0.13561874       0.13877530       0.24577205
  24240.219      -0.43991889       0.12924031       0.13226895       0.13341844       0.13519757       0.13854360       0.24529451
  24242.262      -0.44002573       0.12892764       0.13161192       0.13289070       0.13457737       0.13783639       0.24500340
  24243.322      -0.43998682       0.12876144       0.13142464       0.13276322       0.13437258       0.13748416       0.24461598
  24245.081      -0.44006587       0.12842295       0.13126245       0.13250741       0.13408173       0.13727208       0.24405140
  24246.994      -0.44042304       0.12788047       0.13085311       0.13193340       0.13371213       0.13709092       0.24354570
  24248.855      -0.44052329       0.12741126       0.13039709       0.13166228       0.13345029       0.13664794       0.24351542
  24250.770      -0.44080523       0.12703501       0.13021869       0.13151203       0.13306210       0.13632329       0.24285683
  24252.684      -0.44098442       0.12662511       0.12961353       0.13084362       0.13270859       0.13601599       0.24252614
  24254.599      -0.44115389       0.12619944       0.12923003       0.13049094       0.13252937       0.13545289       0.24205454
  24256.513      -0.44167958       0.12583285       0.12888909       0.13013633       0.13199061       0.13519542       0.24133404
  24258.482      -0.44157297       0.12561126       0.12848662       0.12964843       0.13150057       0.13453582       0.24107604
  24259.518      -0.44152833       0.12544466       0.12825031       0.12924678       0.13123991       0.13443880       0.24076367
  24261.330      -0.44164647       0.12493517       0.12781182       0.12896074       0.13075751       0.13393168       0.24040662
  24263.349      -0.44184540       0.12449142       0.12759966       0.12851675       0.13009597       0.13342704       0.24003258
  24264.358      -0.44195949       0.12433551       0.12745288       0.12837078       0.12985131       0.13331371       0.23966668
  24266.094      -0.44224146       0.12387286       0.12696318       0.12806001       0.12977806       0.13276702       0.23927587
  24268.167      -0.44217095       0.12353641       0.12638731       0.12765489       0.12942215       0.13250782       0.23892796
  24270.006      -0.44219970       0.12320151       0.12601225       0.12705797       0.12884927       0.13208816       0.23836340
  24271.847      -0.44247694       0.12259015       0.12578361       0.12678700       0.12852860       0.13159590       0.23808026
  24273.764      -0.44245938       0.12191736       0.12503218       0.12660794       0.12807810       0.13138208       0.23765636
  24275.734      -0.44260461       0.12179768       0.12462630       0.12596742       0.12781165       0.13087550       0.23740776
  24276.770      -0.44255055       0.12161965       0.12444106       0.12576088       0.12761621       0.13054150       0.23727057
  24278.585      -0.44259906       0.12141701       0.12399437       0.12548388       0.12674840       0.12999864       0.23674573
  24280.607      -0.44257796       0.12075008       0.12379627       0.12505788       0.12626852       0.12948905       0.23607849
  24282.371      -0.44283741       0.12042640       0.12372813       0.12466612       0.12580688       0.12920327       0.23579151
  24283.409      -0.44290146       0.12015413       0.12337564       0.12426700       0.12561791       0.12913882       0.23568978
  24284.525      -0.44258473       0.12002646       0.12300739       0.12421418       0.12580981       0.12885650       0.23565935
  24285.562      -0.44256208       0.11976855       0.12276797       0.12391990       0.12590149       0.12860223       0.23541107
  24287.352      -0.44249007       0.11955516       0.12242400       0.12369620       0.12613849       0.12820853       0.23477638
  24289.429      -0.44253022       0.11911727       0.12181105       0.12333192       0.12635964       0.12776244       0.23419761
  24291.220      -0.44245120       0.11872070       0.12152015       0.12302729       0.12583639       0.12736321       0.23345796
  24293.165      -0.44237821       0.11826946       0.12126656       0.12272217       0.12551459       0.12723523       0.23328904
  24294.256      -0.44224346       0.11813826       0.12125090       0.12250783       0.12531927       0.12708560       0.23314233
  24296.074      -0.44222303       0.11763331       0.12057691       0.12195434       0.12483121       0.12654727       0.23285740
  24298.099      -0.44196168       0.11747762       0.12003514       0.12145208       0.12467138       0.12617709       0.23197519
  24299.944      -0.44167367       0.11711495       0.11971823       0.12124722       0.12407961       0.12583521       0.23210471
  24301.891      -0.44130113       0.11681050       0.11933391       0.12080315       0.12375358       0.12535641       0.23197019
  24303.711      -0.44090739       0.11629833       0.11898118       0.12056906       0.12348976       0.12515300       0.23131313
  24305.607      -0.44053878       0.11575085       0.11872946       0.12022910       0.12295573       0.12474141       0.23116097
  24306.621      -0.44029522       0.11559328       0.11860372       0.11999559       0.12285076       0.12456573       0.23097430
  24308.336      -0.43953294       0.11538312       0.11818466       0.11965084       0.12249462       0.12410514       0.23037250
  24310.364      -0.43905825       0.11512549       0.11785538       0.11925618       0.12203253       0.12395234       0.22986522
  24311.378      -0.43874553       0.11486673       0.11759210       0.11917437       0.12184925       0.12381323       0.22963543
  24313.120      -0.43781177       0.11474416       0.11748138       0.11900460       0.12158735       0.12343720       0.22925732
  24314.159      -0.43752697       0.11442186       0.11729100       0.11868925       0.12140403       0.12318887       0.22935164
  24316.059      -0.43632231       0.11410547       0.11686645       0.11842341       0.12106279       0.12275741       0.22912330
  24317.984      -0.43523912       0.11384069       0.11648959       0.11796489       0.12055066       0.12261403       0.22845673
  24318.998      -0.43433690       0.11354664       0.11625173       0.11778375       0.12043577       0.12265744       0.22812175
  24320.845      -0.43310930       0.11326308       0.11582151       0.11747096       0.12033838       0.12230768       0.22836140
  24322.744      -0.43154405       0.11308368       0.11597576       0.11729394       0.12009504       0.12181067       0.22804523
  24324.644      -0.42957958       0.11255036       0.11580336       0.11708180       0.11959631       0.12145418       0.22785254
  24325.685      -0.42817291       0.11236858       0.11568081       0.11697058       0.11953000       0.12091121       0.22791252
  24326.754      -0.42691041       0.11269754       0.11551555       0.11687867       0.11937847       0.12103320       0.22783652
  24328.575      -0.42427973       0.11246044       0.11515773       0.11646131       0.11917752       0.12078508       0.22727542
  24330.501      -0.42090234       0.11217976       0.11504728       0.11649864       0.11879165       0.12066154       0.22715162
  24331.518      -0.41869329       0.11224486       0.11509579       0.11631582       0.11881590       0.12068570       0.22696523
  24333.341      -0.41425737       0.11205987       0.11508438       0.11628732       0.11881261       0.12032565       0.22686830
  24334.356      -0.41137578       0.11194259       0.11501541       0.11631801       0.11882016       0.12019191       0.22683835
  24335.398      -0.40790994       0.11207395       0.11479443       0.11635029       0.11888737       0.12044865       0.22679515
  24337.223      -0.40053905       0.11218374       0.11479356       0.11637937       0.11890102       0.12048213       0.22695315
  24339.151      -0.39024575       0.11214691       0.11490585       0.11667246       0.11886338       0.12071671       0.22756666
  24341.053      -0.37581723       0.11253576       0.11547163       0.11685602       0.11920510       0.12099019       0.22793884
  24342.070      -0.36561544       0.11278901       0.11582281       0.11705186       0.11971215       0.12129250       0.22835362
  24343.138      -0.35107435       0.11316213       0.11622043       0.11746621       0.12018130       0.12176246       0.22906198
  24344.963      -0.31630589       0.11429500       0.11714896       0.11868227       0.12089725       0.12302322       0.23068208
  24346.971      -0.25807086       0.11628689       0.11907659       0.12081275       0.12297841       0.12479014       0.23327417
  24348.040      -0.21443333       0.11795983       0.12082010       0.12259912       0.12458151       0.12670845       0.23570420
  24349.787      -0.13207234       0.12147319       0.12449714       0.12614177       0.12808021       0.13018532       0.24029049
  24351.951      -0.31054242E-01   0.12836221       0.13161713       0.13351474       0.13506428       0.13747761       0.24831476
  24352.995       0.13927724E-01   0.13303320       0.13571696       0.13832475       0.14001879       0.14203465       0.25356539
  24354.769       0.84869152E-01   0.14202695       0.14491519       0.14752762       0.14881622       0.15084204       0.26352949
  24355.787       0.12548062       0.14696432       0.15015503       0.15240128       0.15379467       0.15575414       0.26904498
  24356.909       0.17227786       0.15200487       0.15524630       0.15743445       0.15898509       0.16075691       0.27474935
  24358.814       0.26190212       0.16036180       0.16350603       0.16597745       0.16746963       0.16940542       0.28402299
  24360.851       0.36497816       0.16872590       0.17205568       0.17438888       0.17573026       0.17770475       0.29296965
  24362.730       0.44118261       0.17546886       0.17871878       0.18071044       0.18234232       0.18446921       0.30041189
  24364.611       0.48793970       0.18128622       0.18438128       0.18618866       0.18804612       0.19041781       0.30676157
  24365.629       0.49980147       0.18330482       0.18672193       0.18812872       0.18991183       0.19245381       0.30875430
  24366.648       0.50428775       0.18496357       0.18813408       0.18982631       0.19154206       0.19399274       0.31045554
  24368.528       0.50369111       0.18667336       0.18956633       0.19135960       0.19366276       0.19579791       0.31229201
  24369.547       0.49907599       0.18697415       0.18995057       0.19141782       0.19411335       0.19628382       0.31249303
  24371.481       0.47930138       0.18701518       0.18983136       0.19145866       0.19419070       0.19655777       0.31242429
  24373.388       0.45413309       0.18693521       0.19005651       0.19159142       0.19409000       0.19667129       0.31269894
  24375.347       0.43641179       0.18739015       0.19039289       0.19167123       0.19444039       0.19675154       0.31293440
  24377.256       0.43181662       0.18753207       0.19074825       0.19223612       0.19453288       0.19707016       0.31297540
  24379.217       0.43922159       0.18785611       0.19095330       0.19237999       0.19456722       0.19697968       0.31318770
  24381.124       0.45726623       0.18743954       0.19048722       0.19172019       0.19432356       0.19646807       0.31258195
  24383.060       0.48537188       0.18646294       0.18932040       0.19031804       0.19334998       0.19533789       0.31144942
  24385.021       0.52232415       0.18386101       0.18689026       0.18822221       0.19092175       0.19309301       0.30881912
  24386.801       0.55821910       0.18185468       0.18454219       0.18563739       0.18858519       0.19051430       0.30646147
  24387.821       0.57594514       0.18042564       0.18301835       0.18410688       0.18701021       0.18923830       0.30508377
  24388.893       0.59179887       0.17873970       0.18148750       0.18251883       0.18538272       0.18766890       0.30366778
  24390.804       0.60895613       0.17615108       0.17871506       0.18010193       0.18273754       0.18463779       0.30122319
  24392.715       0.60397214       0.17419098       0.17675913       0.17817540       0.18115569       0.18294247       0.29948014
  24393.736       0.59112399       0.17345907       0.17600344       0.17741306       0.18046980       0.18232406       0.29863676
  24395.594       0.55183317       0.17232115       0.17479065       0.17634546       0.17949148       0.18131732       0.29735213
  24397.402       0.50642970       0.17184927       0.17370004       0.17563877       0.17902413       0.18064034       0.29672451
  24398.500       0.48051670       0.17163319       0.17333286       0.17568939       0.17878490       0.18053704       0.29649829
  24399.547       0.46057899       0.17166591       0.17328912       0.17566126       0.17849464       0.18027099       0.29631975
  24401.356       0.43667541       0.17149629       0.17328572       0.17559607       0.17838170       0.18043804       0.29613426
  24403.372       0.42808248       0.17136474       0.17321973       0.17565059       0.17833468       0.18041249       0.29621725
  24405.258       0.43303329       0.17152698       0.17338326       0.17541820       0.17848286       0.18047698       0.29651033
  24406.988       0.44436516       0.17166118       0.17363869       0.17571338       0.17862472       0.18065288       0.29649556
  24408.035       0.45205943       0.17175900       0.17369185       0.17582950       0.17869229       0.18070781       0.29670169
  24409.923       0.46477283       0.17163123       0.17381441       0.17578691       0.17890339       0.18054278       0.29692699
  24411.758       0.47510339       0.17210898       0.17420061       0.17601182       0.17896285       0.18075517       0.29710052
  24413.620       0.48252076       0.17221157       0.17432313       0.17616073       0.17909901       0.18108360       0.29740309
  24415.638       0.48704056       0.17237508       0.17436636       0.17644085       0.17910923       0.18128259       0.29746874
  24416.662       0.48882059       0.17246447       0.17471641       0.17658464       0.17910282       0.18121102       0.29765693
  24418.470       0.49264613       0.17281453       0.17496847       0.17675154       0.17932775       0.18107501       0.29806602
  24419.495       0.49626152       0.17298373       0.17513726       0.17684930       0.17944725       0.18127915       0.29812295
  24420.570       0.50132816       0.17303107       0.17528120       0.17701803       0.17985243       0.18157932       0.29826704
  24422.432       0.51555098       0.17354256       0.17530124       0.17745848       0.18058594       0.18210464       0.29852213
  24424.452       0.53604140       0.17389825       0.17573686       0.17795130       0.18098662       0.18238845       0.29890254
  24425.581       0.54841459       0.17423243       0.17608118       0.17817024       0.18112450       0.18247375       0.29921109
  24426.605       0.55884318       0.17436841       0.17613699       0.17822412       0.18133345       0.18285886       0.29930760
  24428.442       0.57282966       0.17460122       0.17639233       0.17868272       0.18135896       0.18312769       0.29915269
  24429.544       0.57625675       0.17472144       0.17651853       0.17878053       0.18144547       0.18306384       0.29941578
  24430.595       0.57628987       0.17484688       0.17655137       0.17872322       0.18163226       0.18292979       0.29952811
  24432.432       0.56842430       0.17504528       0.17629485       0.17871163       0.18154157       0.18296960       0.29927620
  24433.456       0.56041216       0.17494994       0.17624326       0.17874597       0.18138043       0.18290102       0.29895513
  24434.481       0.55101190       0.17463391       0.17617056       0.17857149       0.18138276       0.18271141       0.29874263
  24436.346       0.53092757       0.17404228       0.17563374       0.17790729       0.18105713       0.18207178       0.29791509
  24438.238       0.50976914       0.17338625       0.17489713       0.17718572       0.18029830       0.18129488       0.29702732
  24440.208       0.49163625       0.17216661       0.17414107       0.17616788       0.17952763       0.18048683       0.29652963
  24442.152       0.47864828       0.17139948       0.17296568       0.17540605       0.17850045       0.17970647       0.29514594
  24443.205       0.47342507       0.17096633       0.17234352       0.17449558       0.17793820       0.17912724       0.29457182
  24445.097       0.46746639       0.16979477       0.17155692       0.17348063       0.17698788       0.17830287       0.29353374
  24447.094       0.46546325       0.16878108       0.17024785       0.17247016       0.17620937       0.17738681       0.29247409
  24448.910       0.46624072       0.16769797       0.16927634       0.17155794       0.17516643       0.17637295       0.29143119
  24450.750       0.46860366       0.16679875       0.16831361       0.17061269       0.17407798       0.17556227       0.29085932
  24451.881       0.47089050       0.16627500       0.16773612       0.17008414       0.17340599       0.17506131       0.29026702
  24452.906       0.47401757       0.16586921       0.16756329       0.16963055       0.17276477       0.17475609       0.28975289
  24454.668       0.47787682       0.16512375       0.16672224       0.16897460       0.17228164       0.17398529       0.28929756
  24455.694       0.48020085       0.16451944       0.16623669       0.16863314       0.17198182       0.17328299       0.28896346
  24456.747       0.48277415       0.16403703       0.16580418       0.16812965       0.17146899       0.17297393       0.28851923
  24458.485       0.48769324       0.16358306       0.16512536       0.16727364       0.17068668       0.17247683       0.28781612
  24460.405       0.49356899       0.16295749       0.16450580       0.16676958       0.17024149       0.17181623       0.28725727
  24461.458       0.49604257       0.16257200       0.16439920       0.16642053       0.16998236       0.17160140       0.28708878
  24463.301       0.50106408       0.16208874       0.16388410       0.16606375       0.16908733       0.17125543       0.28628762
  24465.248       0.50558901       0.16140059       0.16311769       0.16531968       0.16846480       0.17086564       0.28602887
  24467.092       0.50985336       0.16107847       0.16250335       0.16504873       0.16813031       0.17021572       0.28570558
  24468.094       0.51216316       0.16093566       0.16227634       0.16491095       0.16791218       0.16969330       0.28559796
  24469.120       0.51448061       0.16051465       0.16224963       0.16473276       0.16768715       0.16919206       0.28529250
  24470.991       0.51904119       0.16021484       0.16203262       0.16428320       0.16732044       0.16876469       0.28486893
  24473.019       0.52248937       0.15980207       0.16155450       0.16373326       0.16702654       0.16884717       0.28438290
  24474.020       0.52371385       0.15974597       0.16135816       0.16360279       0.16713709       0.16815849       0.28402017
  24475.838       0.52409456       0.15916680       0.16074312       0.16336416       0.16682936       0.16763493       0.28368202
  24476.919       0.52357477       0.15893982       0.16053126       0.16322600       0.16637822       0.16775704       0.28335757
  24477.999       0.52203752       0.15875314       0.16045066       0.16299572       0.16603295       0.16704867       0.28303866
  24479.002       0.51967922       0.15855027       0.16032780       0.16271354       0.16587151       0.16686984       0.28296524
  24480.715       0.51450556       0.15816903       0.15967550       0.16255454       0.16533288       0.16659254       0.28251318
  24481.769       0.51062895       0.15801588       0.15998370       0.16229533       0.16517382       0.16643288       0.28226926
  24482.798       0.50635530       0.15775036       0.15978125       0.16177907       0.16510987       0.16631839       0.28209892
  24484.617       0.49820872       0.15737742       0.15956471       0.16131368       0.16463674       0.16626962       0.28174295
  24485.645       0.49293559       0.15725428       0.15938866       0.16136997       0.16468470       0.16592935       0.28147208
  24486.753       0.48775452       0.15705387       0.15894513       0.16116361       0.16454035       0.16564069       0.28108033
  24487.757       0.48349587       0.15682259       0.15852706       0.16085880       0.16453187       0.16551774       0.28090404
  24489.603       0.47564311       0.15654963       0.15851582       0.16067149       0.16425171       0.16508322       0.28055464
  24490.604       0.47174469       0.15534223       0.15854677       0.16058326       0.16398083       0.16501876       0.28026453
  24492.453       0.46677680       0.15367139       0.15815410       0.16008467       0.16389164       0.16481182       0.28002370
  24493.456       0.46491562       0.15306390       0.15778808       0.16019368       0.16382850       0.16471047       0.28006047
  24494.511       0.46364308       0.15305520       0.15753175       0.16013296       0.16368610       0.16470238       0.27980652
  24495.541       0.46260061       0.15290853       0.15757691       0.15986593       0.16348083       0.16465822       0.27972026
  24497.335       0.46290014       0.15238690       0.15745409       0.15984958       0.16339369       0.16442650       0.27950239
  24498.339       0.46341852       0.15252341       0.15730168       0.15975823       0.16344835       0.16424954       0.27937884
  24499.395       0.46456807       0.15249243       0.15764636       0.15959310       0.16330354       0.16390465       0.27933321
  24501.217       0.46751442       0.15234430       0.15723031       0.15944298       0.16308642       0.16379533       0.27910936
  24502.247       0.46981072       0.15220872       0.15700785       0.15941255       0.16277607       0.16377495       0.27922815
  24503.382       0.47250972       0.15224222       0.15687712       0.15922459       0.16252880       0.16372506       0.27897167
  24504.438       0.47590982       0.15200770       0.15701990       0.15904981       0.16248530       0.16364320       0.27882451
  24506.208       0.48167115       0.15177229       0.15668290       0.15889858       0.16249425       0.16325068       0.27850766
  24508.217       0.48732740       0.15163034       0.15637049       0.15849051       0.16217623       0.16282326       0.27805228
  24510.040       0.49186921       0.15110652       0.15623017       0.15808819       0.16190066       0.16269423       0.27775351
  24512.022       0.49607529       0.15090382       0.15553634       0.15791217       0.16132642       0.16222077       0.27745351
  24513.925       0.49857629       0.15063144       0.15510661       0.15740763       0.16113680       0.16167718       0.27700715
  24514.931       0.49944077       0.15040316       0.15493626       0.15707899       0.16096806       0.16156924       0.27690530
  24516.014       0.50037012       0.15001008       0.15488363       0.15684531       0.16074759       0.16130938       0.27667455
  24517.019       0.50073686       0.14979754       0.15445385       0.15675782       0.16042461       0.16091138       0.27622866
  24518.843       0.50130651       0.14927593       0.15414249       0.15619992       0.15984634       0.16067417       0.27572768
  24519.928       0.50077019       0.14900822       0.15388413       0.15585111       0.15953009       0.16035028       0.27554346
  24521.038       0.50087803       0.14871238       0.15355897       0.15562698       0.15917995       0.15980681       0.27531920
  24522.043       0.50027615       0.14832902       0.15317086       0.15532473       0.15893689       0.15942582       0.27498419
  24523.790       0.49906405       0.14779608       0.15254257       0.15471616       0.15853589       0.15892730       0.27424312
  24524.874       0.49825920       0.14731569       0.15226444       0.15439129       0.15801290       0.15867719       0.27385118
  24525.932       0.49728808       0.14709964       0.15199480       0.15403702       0.15767129       0.15834801       0.27366430
  24527.679       0.49566511       0.14655699       0.15133494       0.15352028       0.15725057       0.15792373       0.27312449
  24529.770       0.49254854       0.14565109       0.15089736       0.15292454       0.15630719       0.15760345       0.27234938
  24530.777       0.49085385       0.14558752       0.15057767       0.15240259       0.15591976       0.15720344       0.27194682
  24532.577       0.48807179       0.14491061       0.15004124       0.15169881       0.15556484       0.15623470       0.27124362
  24534.536       0.48477307       0.14406189       0.14935075       0.15104178       0.15494278       0.15549165       0.27053355
  24536.442       0.48211887       0.14356092       0.14854889       0.15070627       0.15402950       0.15486554       0.27036155
  24537.502       0.48077424       0.14314463       0.14826232       0.15013493       0.15383375       0.15453613       0.27009431
  24538.587       0.47979869       0.14278238       0.14795547       0.14995434       0.15364080       0.15436628       0.26935141
  24540.495       0.47710078       0.14209440       0.14744644       0.14937229       0.15280455       0.15362585       0.26914392
  24542.536       0.47419166       0.14162007       0.14672530       0.14875209       0.15226535       0.15300157       0.26835926
  24544.338       0.47037506       0.14108323       0.14627215       0.14827441       0.15150000       0.15256845       0.26774787
  24546.404       0.46563433       0.14046114       0.14553038       0.14771806       0.15094042       0.15213479       0.26714851
  24547.491       0.46322597       0.14024173       0.14511168       0.14727622       0.15079342       0.15185865       0.26660873
  24549.267       0.45873144       0.13965343       0.14478094       0.14646477       0.15017450       0.15119857       0.26622012
  24551.336       0.45457481       0.13911857       0.14420475       0.14604601       0.14961185       0.15051806       0.26559564
  24553.192       0.45092365       0.13825733       0.14371106       0.14563071       0.14927407       0.14988365       0.26534918
  24555.155       0.44826819       0.13809964       0.14318327       0.14506748       0.14874602       0.14932763       0.26448345
  24556.269       0.44647961       0.13789306       0.14291352       0.14488912       0.14833720       0.14901517       0.26412279
  24558.126       0.44475080       0.13738742       0.14226914       0.14413933       0.14794599       0.14864937       0.26379478
  24560.142       0.44257351       0.13685151       0.14199128       0.14372867       0.14731471       0.14808057       0.26316374
  24562.000       0.44156193       0.13655800       0.14151349       0.14325612       0.14686254       0.14783538       0.26265587
  24564.018       0.43916513       0.13609758       0.14090095       0.14300099       0.14655360       0.14732670       0.26217655
  24565.903       0.43696494       0.13592377       0.14053945       0.14271869       0.14661810       0.14737241       0.26158299
  24567.947       0.43628436       0.13491158       0.13926034       0.14145343       0.14543887       0.14626944       0.26094230
  24569.008       0.43827478       0.13399809       0.13855013       0.14107283       0.14452591       0.14555278       0.26077368
  24570.814       0.44271906       0.13374653       0.13888592       0.14133803       0.14451654       0.14538214       0.26057784
  24571.823       0.44537116       0.13393419       0.13897184       0.14115366       0.14457944       0.14555572       0.26042574
  24572.939       0.44773658       0.13400379       0.13877854       0.14082240       0.14415051       0.14536988       0.26020370
  24574.001       0.44971735       0.13370800       0.13859398       0.14059843       0.14396118       0.14519919       0.25994580
  24575.703       0.45300256       0.13323938       0.13823002       0.14029781       0.14392568       0.14488602       0.25943472
  24576.738       0.45540637       0.13302876       0.13794753       0.13990996       0.14339125       0.14448802       0.25932246
  24577.774       0.45738843       0.13303514       0.13760156       0.13968566       0.14308172       0.14421225       0.25929213
  24579.609       0.46132924       0.13260327       0.13748604       0.13954116       0.14296934       0.14386639       0.25866948
  24580.645       0.46288822       0.13248036       0.13735987       0.13932495       0.14276143       0.14362167       0.25830880
  24581.709       0.46469103       0.13234673       0.13716309       0.13908700       0.14249601       0.14353623       0.25791080
  24583.595       0.46787883       0.13203940       0.13671472       0.13877927       0.14214024       0.14300035       0.25760917
  24585.590       0.47050445       0.13166498       0.13658554       0.13838819       0.14188471       0.14278711       0.25738132
  24587.505       0.47294230       0.13123086       0.13582123       0.13809179       0.14135880       0.14208754       0.25696304
  24588.543       0.47368988       0.13098515       0.13573990       0.13803157       0.14125149       0.14201490       0.25692922
  24589.632       0.47509075       0.13082054       0.13562285       0.13785564       0.14106684       0.14207195       0.25684579
  24590.750       0.47630264       0.13070175       0.13542242       0.13763539       0.14070636       0.14195642       0.25668694
  24592.558       0.47746271       0.13054052       0.13518813       0.13731160       0.14085885       0.14157781       0.25646885
  24594.635       0.47867449       0.12990010       0.13464712       0.13674539       0.14015580       0.14088749       0.25621074
  24596.443       0.47923515       0.12969439       0.13447793       0.13637461       0.13987141       0.14071931       0.25564682
  24598.493       0.47905854       0.12936107       0.13394508       0.13621957       0.13942529       0.14012763       0.25524545
  24599.584       0.47878883       0.12914851       0.13379828       0.13600560       0.13919200       0.13995955       0.25529173
  24601.368       0.47838209       0.12871187       0.13331066       0.13580247       0.13859566       0.13953122       0.25473652
  24603.418       0.47692386       0.12838294       0.13303378       0.13538020       0.13830308       0.13929140       0.25488442
  24605.284       0.47510619       0.12784480       0.13288671       0.13480500       0.13759879       0.13875751       0.25434958
  24607.254       0.47183023       0.12742729       0.13226500       0.13431882       0.13745181       0.13832950       0.25376975
  24608.267       0.46984612       0.12730867       0.13196279       0.13412898       0.13702750       0.13809010       0.25348841
  24610.184       0.46575750       0.12691197       0.13163278       0.13362602       0.13701238       0.13753063       0.25290272
  24611.223       0.46310470       0.12654413       0.13133899       0.13333668       0.13665984       0.13750062       0.25277883
  24612.263       0.46022453       0.12631722       0.13104278       0.13297531       0.13622335       0.13747515       0.25258103
  24614.128       0.45474280       0.12570279       0.13088475       0.13255016       0.13593720       0.13696847       0.25205186
  24615.141       0.45158410       0.12558008       0.13052960       0.13212855       0.13572916       0.13653114       0.25168682
  24616.260       0.44839386       0.12532813       0.13017515       0.13182749       0.13541828       0.13609787       0.25137721
  24617.300       0.44499165       0.12494941       0.12998897       0.13178744       0.13496853       0.13582926       0.25122580
  24619.060       0.44030342       0.12461363       0.12967950       0.13134673       0.13470910       0.13566391       0.25082310
  24620.153       0.43759491       0.12443468       0.12949209       0.13113493       0.13432240       0.13533461       0.25030250
  24621.246       0.43546356       0.12417344       0.12924989       0.13078775       0.13393122       0.13496339       0.25001245
  24623.087       0.43168695       0.12362542       0.12866105       0.13017061       0.13350911       0.13451356       0.24970794
  24625.141       0.42792879       0.12321560       0.12810154       0.12982070       0.13299161       0.13408989       0.24933388
  24626.234       0.42648702       0.12278291       0.12780949       0.12957277       0.13263671       0.13364287       0.24902037
  24628.050       0.42453802       0.12250836       0.12733326       0.12913774       0.13214248       0.13310259       0.24843420
  24630.024       0.42273808       0.12210698       0.12674045       0.12859272       0.13178212       0.13258409       0.24792281
  24631.918       0.42176178       0.12155794       0.12642453       0.12825900       0.13160850       0.13249075       0.24750206
  24633.974       0.42111898       0.12084214       0.12594340       0.12782593       0.13086308       0.13193887       0.24684050
  24635.897       0.42049543       0.12041139       0.12564764       0.12730034       0.13039356       0.13116852       0.24625121
  24637.873       0.42006095       0.11981198       0.12509420       0.12684652       0.12973156       0.13085303       0.24588508
  24638.887       0.41982341       0.11952392       0.12478835       0.12644259       0.12947885       0.13065066       0.24563089
  24640.783       0.41923655       0.11917612       0.12393860       0.12599954       0.12919202       0.13019880       0.24509759
  24641.905       0.41854406       0.11903853       0.12374521       0.12562928       0.12888332       0.12994958       0.24478074
  24643.055       0.41823430       0.11879515       0.12327504       0.12536111       0.12860842       0.12961902       0.24446597
  24644.070       0.41808661       0.11841177       0.12284607       0.12519359       0.12843031       0.12920483       0.24419326
  24645.861       0.41736462       0.11804837       0.12274326       0.12463837       0.12810726       0.12865415       0.24396562
  24646.929       0.41729534       0.11783389       0.12255020       0.12448534       0.12780129       0.12861026       0.24361497
  24647.970       0.41733952       0.11754730       0.12216265       0.12434222       0.12747474       0.12844237       0.24327528
  24649.708       0.41706758       0.11712796       0.12201577       0.12408279       0.12685866       0.12776330       0.24273846
  24651.739       0.41740497       0.11676121       0.12168027       0.12353918       0.12657025       0.12746983       0.24216308
  24653.639       0.41895034       0.11606412       0.12124774       0.12295760       0.12625173       0.12698915       0.24175791
  24655.617       0.42139009       0.11561130       0.12067177       0.12265477       0.12558558       0.12649166       0.24108956
  24656.633       0.42307253       0.11566422       0.12020661       0.12240175       0.12549055       0.12617080       0.24079691
  24658.586       0.42576102       0.11518904       0.11979891       0.12178894       0.12517532       0.12589561       0.24043963
  24659.656       0.42730876       0.11489991       0.11958928       0.12153092       0.12450543       0.12562846       0.24023181
  24660.673       0.42887161       0.11472248       0.11932035       0.12125154       0.12411643       0.12531850       0.23997856
  24662.519       0.43173072       0.11401222       0.11883435       0.12084921       0.12390510       0.12451381       0.23953837
  24663.563       0.43315692       0.11371118       0.11843261       0.12049943       0.12363328       0.12471796       0.23921354
  24664.659       0.43448835       0.11344323       0.11820026       0.12024357       0.12350752       0.12472819       0.23899977
  24666.532       0.43674036       0.11315526       0.11795280       0.11993541       0.12293913       0.12393069       0.23861878
  24668.594       0.43888685       0.11287689       0.11757957       0.11932803       0.12281361       0.12353632       0.23842203
  24669.691       0.44073516       0.11257251       0.11725035       0.11904067       0.12264975       0.12319940       0.23811703
  24671.459       0.44260307       0.11204167       0.11677192       0.11862031       0.12234036       0.12254716       0.23737463
  24673.521       0.44445113       0.11143440       0.11630629       0.11811681       0.12159248       0.12236622       0.23705748
  24675.423       0.44609434       0.11123843       0.11574164       0.11782507       0.12123307       0.12193718       0.23664138
  24677.513       0.44753733       0.11077421       0.11536553       0.11714056       0.12074434       0.12136086       0.23573927
  24678.583       0.44806427       0.11060236       0.11548429       0.11688199       0.12039594       0.12099208       0.23556962
  24680.487       0.44839834       0.11026365       0.11482958       0.11649221       0.11985116       0.12071895       0.23530356
  24681.505       0.44834838       0.10998181       0.11446318       0.11622266       0.11961965       0.12056732       0.23497629
  24683.407       0.44816595       0.10961204       0.11405803       0.11592871       0.11924297       0.12008539       0.23466098
  24685.390       0.44653513       0.10917344       0.11360533       0.11564537       0.11859850       0.11976619       0.23420684
  24686.491       0.44575433       0.10897578       0.11338881       0.11551998       0.11864317       0.11933061       0.23400758
  24687.509       0.44489260       0.10878483       0.11328742       0.11519845       0.11836253       0.11905238       0.23377092
  24689.333       0.44246814       0.10822831       0.11297245       0.11483322       0.11773293       0.11886438       0.23312894
  24690.431       0.44121547       0.10803204       0.11259701       0.11455214       0.11769729       0.11850630       0.23295213
  24691.479       0.43949779       0.10786560       0.11238986       0.11432385       0.11736758       0.11821015       0.23253268
  24693.275       0.43657036       0.10763681       0.11204175       0.11399782       0.11709795       0.11756090       0.23230226
  24694.349       0.43451092       0.10714167       0.11187328       0.11371371       0.11669940       0.11761666       0.23187503
  24695.528       0.43288176       0.10699519       0.11139015       0.11341158       0.11654825       0.11745496       0.23161953
  24696.602       0.43037721       0.10674655       0.11132591       0.11316959       0.11651942       0.11724568       0.23157403
  24698.481       0.42634463       0.10633013       0.11084478       0.11287744       0.11590534       0.11674422       0.23090778
  24699.528       0.42424364       0.10613354       0.11075967       0.11269721       0.11563414       0.11640898       0.23085136
  24700.628       0.42191546       0.10591713       0.11067639       0.11270549       0.11520255       0.11606173       0.23050226
  24702.507       0.41780810       0.10555421       0.11022298       0.11222663       0.11487404       0.11580316       0.23028930
  24704.492       0.41327558       0.10513525       0.10978217       0.11149527       0.11444273       0.11544192       0.22965160
  24705.513       0.41130534       0.10488441       0.10950260       0.11159046       0.11414546       0.11541489       0.22937956
  24707.367       0.40786227       0.10414752       0.10923393       0.11107513       0.11376957       0.11497066       0.22892679
  24708.414       0.40638341       0.10406142       0.10892857       0.11072990       0.11340224       0.11474007       0.22868162
  24710.295       0.40420402       0.10376741       0.10847233       0.11063320       0.11314080       0.11418067       0.22833664
  24712.229       0.40238632       0.10362530       0.10804634       0.11034915       0.11277263       0.11390301       0.22792887
  24713.329       0.40187131       0.10337536       0.10777924       0.10986306       0.11256391       0.11386408       0.22756268
  24715.156       0.40079122       0.10281115       0.10733441       0.10964121       0.11231100       0.11303179       0.22765419
  24717.279       0.39921148       0.10245848       0.10685785       0.10917526       0.11203568       0.11280261       0.22690146
  24718.328       0.39922819       0.10224434       0.10669353       0.10878428       0.11176426       0.11232197       0.22661777
  24720.129       0.39878004       0.10172152       0.10644927       0.10848517       0.11119260       0.11210913       0.22621802
  24721.151       0.39893386       0.10150702       0.10624623       0.10822112       0.11133213       0.11187625       0.22616844
  24722.280       0.39904101       0.10125902       0.10580056       0.10803049       0.11096049       0.11157722       0.22573353
  24723.356       0.39918308       0.10099782       0.10540528       0.10784626       0.11063461       0.11130908       0.22541958
  24725.130       0.39955376       0.10087715       0.10501713       0.10754666       0.11017234       0.11086730       0.22510160
  24727.148       0.40009799       0.10022516       0.10476026       0.10720461       0.10973924       0.11032466       0.22441885
  24729.057       0.40024726       0.99980613E-01   0.10413224       0.10666433       0.10914190       0.11003281       0.22412773
  24730.108       0.40025198       0.99764079E-01   0.10393924       0.10650642       0.10927030       0.10987329       0.22388071
  24731.237       0.40015268       0.99437874E-01   0.10372207       0.10633007       0.10883643       0.10959009       0.22347170
  24732.260       0.40042507       0.98980318E-01   0.10341337       0.10607059       0.10850578       0.10933610       0.22353397
  24734.171       0.40039453       0.98373600E-01   0.10269120       0.10542940       0.10764172       0.10890480       0.22285005
  24735.220       0.39980780       0.98223606E-01   0.10271133       0.10516064       0.10764016       0.10857749       0.22255390
  24737.078       0.39900297       0.97897128E-01   0.10225664       0.10477623       0.10733043       0.10822495       0.22222196
  24739.124       0.39785223       0.97482973E-01   0.10201073       0.10435922       0.10684524       0.10790154       0.22170141
  24740.202       0.39726656       0.97293044E-01   0.10184756       0.10409247       0.10658260       0.10754883       0.22129151
  24742.060       0.39671540       0.96728371E-01   0.10136435       0.10355882       0.10608967       0.10702631       0.22112319
  24744.106       0.39534410       0.96187495E-01   0.10097265       0.10305020       0.10566547       0.10644160       0.22114822
  24745.130       0.39502011       0.95905753E-01   0.10077162       0.10278835       0.10547283       0.10638340       0.22094480
  24746.961       0.39472007       0.95475054E-01   0.10027268       0.10250291       0.10509692       0.10615659       0.22023240
  24748.066       0.39513477       0.95368749E-01   0.10005876       0.10199460       0.10483242       0.10578325       0.22006886
  24749.226       0.39521191       0.95225735E-01   0.99839438E-01   0.10184450       0.10460491       0.10571259       0.21942556
  24751.139       0.39560870       0.94844545E-01   0.99420549E-01   0.10136013       0.10410627       0.10509297       0.21929659
  24753.160       0.39690428       0.94312109E-01   0.98819235E-01   0.10115399       0.10349911       0.10490885       0.21867420
  24754.185       0.39729470       0.94111452E-01   0.98560423E-01   0.10099088       0.10356975       0.10460494       0.21840738
  24756.071       0.39832515       0.93780082E-01   0.98242929E-01   0.10051026       0.10285597       0.10405303       0.21809388
  24757.095       0.39931875       0.93495893E-01   0.98098211E-01   0.10029205       0.10277901       0.10379995       0.21787477
  24758.121       0.39987218       0.93282671E-01   0.97918853E-01   0.10009565       0.10262895       0.10368693       0.21770245
  24760.008       0.40081852       0.92820155E-01   0.97489771E-01   0.99630840E-01   0.10217334       0.10296710       0.21726488
  24761.034       0.40122301       0.92525319E-01   0.97232848E-01   0.99234134E-01   0.10190381       0.10292732       0.21678111
  24762.085       0.40155806       0.92419630E-01   0.97141694E-01   0.98966397E-01   0.10161999       0.10284607       0.21669161
  24763.946       0.40293359       0.92031631E-01   0.96534514E-01   0.98650223E-01   0.10125264       0.10253527       0.21602409
  24764.946       0.40338470       0.91856258E-01   0.96671840E-01   0.98417840E-01   0.10110361       0.10206615       0.21616102
  24766.106       0.40373007       0.91406564E-01   0.96007846E-01   0.98081927E-01   0.10094330       0.10151731       0.21588639
  24767.212       0.40424594       0.91040256E-01   0.95646735E-01   0.97928306E-01   0.10049741       0.10124068       0.21515795
  24768.993       0.40589548       0.90768559E-01   0.95560668E-01   0.97799165E-01   0.10014526       0.10107255       0.21498496
  24771.099       0.40640932       0.90329689E-01   0.94943898E-01   0.97084307E-01   0.99794164E-01   0.10059803       0.21458424
  24772.125       0.40698859       0.90140030E-01   0.94698765E-01   0.96724572E-01   0.99723591E-01   0.10050410       0.21431513
  24773.933       0.40756468       0.89734216E-01   0.94314186E-01   0.96242395E-01   0.99286370E-01   0.99813732E-01   0.21380523
  24775.040       0.40804478       0.89488433E-01   0.93813584E-01   0.96182912E-01   0.99170598E-01   0.99637551E-01   0.21350111
  24776.148       0.40830497       0.89246538E-01   0.93768212E-01   0.95897360E-01   0.98925307E-01   0.99355694E-01   0.21331718
  24778.038       0.40868335       0.88897643E-01   0.93369508E-01   0.95568546E-01   0.98506811E-01   0.99045339E-01   0.21285986
  24779.983       0.40893291       0.88476304E-01   0.92915336E-01   0.94946051E-01   0.98253543E-01   0.98740775E-01   0.21234310
  24780.983       0.40927847       0.88246191E-01   0.92752685E-01   0.94716150E-01   0.97925703E-01   0.98535095E-01   0.21208097
  24782.928       0.40967008       0.87653987E-01   0.92294290E-01   0.94366274E-01   0.97464837E-01   0.98319315E-01   0.21155692
  24784.063       0.40982481       0.87401079E-01   0.91871622E-01   0.93974992E-01   0.96888968E-01   0.97766967E-01   0.21149709
  24785.145       0.40967737       0.87268068E-01   0.91594445E-01   0.93968781E-01   0.96604654E-01   0.97492168E-01   0.21141075
  24787.090       0.41028150       0.87117943E-01   0.91268805E-01   0.93413129E-01   0.96541514E-01   0.97079405E-01   0.21053863
  24788.172       0.40956638       0.86839473E-01   0.91138643E-01   0.93158589E-01   0.96426462E-01   0.96855006E-01   0.21040134
  24789.225       0.40909106       0.86668460E-01   0.91009158E-01   0.93107851E-01   0.95949865E-01   0.96606608E-01   0.21017292
  24791.037       0.40840437       0.86627714E-01   0.90554853E-01   0.92659527E-01   0.95591077E-01   0.96221280E-01   0.20956342
  24793.146       0.40684511       0.85902085E-01   0.90111192E-01   0.92055369E-01   0.95277691E-01   0.95897219E-01   0.20903681
  24794.254       0.40604064       0.85719729E-01   0.89765554E-01   0.91915077E-01   0.94949238E-01   0.95594368E-01   0.20885312
  24796.066       0.40449590       0.85309512E-01   0.89512112E-01   0.91459900E-01   0.94378020E-01   0.95070935E-01   0.20860576
  24797.094       0.40321265       0.85257417E-01   0.89227080E-01   0.91286237E-01   0.93964127E-01   0.95001659E-01   0.20827096
  24798.204       0.40244298       0.85179542E-01   0.89274336E-01   0.91102410E-01   0.93719277E-01   0.94806899E-01   0.20799978
  24799.206       0.40126957       0.84993549E-01   0.89085007E-01   0.90648870E-01   0.93756823E-01   0.94586693E-01   0.20788813
  24800.938       0.39848982       0.84435808E-01   0.88514461E-01   0.90380129E-01   0.92999559E-01   0.94073763E-01   0.20744590
  24802.019       0.39656668       0.84129660E-01   0.88240262E-01   0.90097299E-01   0.92840858E-01   0.93604331E-01   0.20718757
  24803.182       0.39449523       0.83853190E-01   0.88011146E-01   0.89546429E-01   0.92739389E-01   0.93305170E-01   0.20676635
  24804.184       0.39328824       0.83822800E-01   0.88013347E-01   0.89467058E-01   0.92668424E-01   0.93190718E-01   0.20649231
  24806.133       0.38975974       0.83275461E-01   0.87330468E-01   0.89217828E-01   0.91867592E-01   0.92960327E-01   0.20604920
  24807.217       0.38813432       0.83247332E-01   0.87060590E-01   0.88890887E-01   0.91737070E-01   0.92988137E-01   0.20590667
  24808.218       0.38661692       0.83111214E-01   0.87022391E-01   0.88721924E-01   0.91623010E-01   0.92609045E-01   0.20553727
  24810.114       0.38349197       0.82473430E-01   0.86522846E-01   0.88620631E-01   0.91215686E-01   0.92110371E-01   0.20538866
  24811.170       0.38147936       0.82243966E-01   0.86467625E-01   0.88272686E-01   0.90935099E-01   0.91887673E-01   0.20486247
  24812.172       0.37954719       0.82147854E-01   0.86373512E-01   0.88112262E-01   0.90741332E-01   0.91751833E-01   0.20457021
  24814.068       0.37743895       0.81639367E-01   0.85717718E-01   0.87998704E-01   0.90410802E-01   0.91308174E-01   0.20433891
  24815.098       0.37631421       0.81422681E-01   0.85556123E-01   0.87669072E-01   0.89997013E-01   0.91167301E-01   0.20415901
  24816.154       0.37536535       0.81215540E-01   0.85463536E-01   0.87226928E-01   0.89775276E-01   0.91047494E-01   0.20389882
  24817.997       0.37367451       0.80950010E-01   0.85006106E-01   0.86870961E-01   0.89665010E-01   0.90537970E-01   0.20369682
  24819.027       0.37328172       0.80628299E-01   0.84725782E-01   0.86660642E-01   0.89416891E-01   0.90309265E-01   0.20321771
  24820.219       0.37283441       0.80430308E-01   0.84669800E-01   0.86417730E-01   0.89152228E-01   0.90110523E-01   0.20301302
  24821.302       0.37252295       0.80216780E-01   0.84429776E-01   0.86215126E-01   0.88928431E-01   0.89710583E-01   0.20290958
  24823.038       0.37236337       0.79789567E-01   0.83805833E-01   0.86056827E-01   0.88386697E-01   0.89155728E-01   0.20220745
  24824.121       0.37241213       0.79481046E-01   0.83834258E-01   0.85746881E-01   0.88349290E-01   0.89284710E-01   0.20210477
  24825.233       0.37266211       0.79266660E-01   0.83693774E-01   0.85477037E-01   0.88101259E-01   0.88922015E-01   0.20186753
  24826.237       0.37265351       0.79029188E-01   0.83442105E-01   0.85253562E-01   0.88137905E-01   0.88655932E-01   0.20163238
  24828.081       0.37321538       0.78792394E-01   0.83122578E-01   0.84706500E-01   0.87602932E-01   0.88443551E-01   0.20129475
  24829.166       0.37332278       0.78566559E-01   0.82617937E-01   0.84354468E-01   0.87193351E-01   0.87758501E-01   0.20082175
  24830.305       0.37327978       0.78429128E-01   0.82444555E-01   0.84364588E-01   0.86973230E-01   0.87571457E-01   0.20065721
  24832.205       0.37312998       0.78331778E-01   0.82056972E-01   0.83783577E-01   0.86526920E-01   0.87298662E-01   0.20043463
  24834.158       0.37283544       0.77840543E-01   0.81613592E-01   0.83528000E-01   0.86212456E-01   0.86858670E-01   0.19988397
  24836.058       0.37303642       0.77492477E-01   0.80997397E-01   0.83073986E-01   0.85749348E-01   0.86180727E-01   0.19943027
  24838.173       0.37265352       0.77088651E-01   0.80758872E-01   0.82676384E-01   0.85141722E-01   0.85711444E-01   0.19885042
  24839.231       0.37241007       0.76963176E-01   0.80512912E-01   0.82433505E-01   0.84894245E-01   0.85639258E-01   0.19876515
  24841.133       0.37247943       0.76514720E-01   0.80077650E-01   0.81906928E-01   0.84581811E-01   0.85341391E-01   0.19841270
  24842.218       0.37226596       0.76133925E-01   0.80114233E-01   0.81605867E-01   0.84349237E-01   0.84799801E-01   0.19786165
  24843.277       0.37234932       0.75851313E-01   0.79809533E-01   0.81301231E-01   0.84113972E-01   0.84777412E-01   0.19777522
  24845.070       0.37203221       0.75571260E-01   0.79257599E-01   0.81179363E-01   0.83582359E-01   0.84923644E-01   0.19722456
  24846.128       0.37198221       0.75281420E-01   0.79107167E-01   0.80857695E-01   0.83200779E-01   0.84336365E-01   0.19714012
  24847.296       0.37196632       0.75289751E-01   0.78832015E-01   0.80596703E-01   0.83142671E-01   0.84112353E-01   0.19683166
  24848.383       0.37189417       0.75150571E-01   0.78566914E-01   0.80473400E-01   0.82955149E-01   0.83834912E-01   0.19672509
  24850.176       0.37189988       0.74161165E-01   0.78130039E-01   0.79828635E-01   0.82433994E-01   0.83246619E-01   0.19631363
  24851.263       0.37183696       0.74050886E-01   0.77914833E-01   0.79681544E-01   0.82071111E-01   0.83130364E-01   0.19597495
  24852.350       0.37174560       0.73995310E-01   0.77723597E-01   0.79335955E-01   0.81986452E-01   0.83010059E-01   0.19572949
  24854.198       0.37163544       0.73672213E-01   0.77459225E-01   0.78691934E-01   0.81772867E-01   0.82625943E-01   0.19505488
  24856.209       0.37179256       0.73299352E-01   0.76934672E-01   0.78604554E-01   0.81589632E-01   0.81754115E-01   0.19480864
  24857.351       0.37188252       0.73015367E-01   0.76842350E-01   0.78391775E-01   0.81445993E-01   0.81415804E-01   0.19445334
  24859.308       0.37227652       0.72249839E-01   0.76557288E-01   0.77931492E-01   0.80857051E-01   0.81172612E-01   0.19413353
  24860.342       0.37248068       0.72151110E-01   0.76168271E-01   0.77745491E-01   0.80623184E-01   0.80872807E-01   0.19407241
  24861.374       0.37225831       0.71867872E-01   0.75972902E-01   0.77443869E-01   0.80245999E-01   0.80656406E-01   0.19389995
  24863.277       0.37266580       0.71800227E-01   0.75444061E-01   0.77094547E-01   0.79500657E-01   0.80461613E-01   0.19308433
  24864.311       0.37291905       0.71571566E-01   0.75379895E-01   0.76908020E-01   0.79348342E-01   0.80184835E-01   0.19280765
  24865.400       0.37322101       0.71219235E-01   0.75319858E-01   0.76834330E-01   0.79116498E-01   0.80046385E-01   0.19287638
  24867.330       0.37360306       0.70740542E-01   0.74658016E-01   0.76355882E-01   0.79058379E-01   0.79737360E-01   0.19237532
  24869.371       0.37383187       0.70289369E-01   0.74027094E-01   0.75698322E-01   0.78491173E-01   0.79009287E-01   0.19179563
  24870.434       0.37441536       0.70015868E-01   0.73851313E-01   0.75314759E-01   0.78162497E-01   0.78845811E-01   0.19169139
  24872.257       0.37435239       0.69498980E-01   0.73192447E-01   0.75001889E-01   0.77846019E-01   0.78478368E-01   0.19130475
  24873.264       0.37465162       0.69668835E-01   0.73180196E-01   0.74928162E-01   0.77332856E-01   0.78014120E-01   0.19134433
  24874.433       0.37476894       0.69181848E-01   0.72942633E-01   0.74485990E-01   0.77225684E-01   0.78039062E-01   0.19098792
  24875.549       0.37482881       0.68720258E-01   0.72736516E-01   0.74201758E-01   0.77011449E-01   0.77872066E-01   0.19052607
  24877.319       0.37475705       0.68969477E-01   0.72440041E-01   0.73920482E-01   0.76525925E-01   0.77360399E-01   0.19006807
  24878.382       0.37448864       0.68353359E-01   0.72217230E-01   0.73735865E-01   0.76436077E-01   0.77297414E-01   0.19007848
  24879.497       0.37435870       0.68163471E-01   0.71967569E-01   0.73492771E-01   0.76045820E-01   0.77237544E-01   0.18983596
  24881.378       0.37460426       0.67901759E-01   0.71498464E-01   0.73177897E-01   0.75693662E-01   0.76455377E-01   0.18957314
  24883.392       0.37462662       0.67314430E-01   0.71012553E-01   0.72769128E-01   0.75447781E-01   0.76431171E-01   0.18904272
  24884.455       0.37424923       0.67095584E-01   0.70738138E-01   0.72621786E-01   0.75159912E-01   0.76252877E-01   0.18863633
  24886.309       0.37389608       0.66680927E-01   0.70573910E-01   0.72301550E-01   0.74436694E-01   0.75570196E-01   0.18821583
  24888.325       0.37384432       0.66344129E-01   0.69888172E-01   0.71755065E-01   0.74187789E-01   0.75141551E-01   0.18790308
  24890.341       0.37302816       0.65796979E-01   0.69369708E-01   0.71171542E-01   0.73807292E-01   0.74634197E-01   0.18727335
  24891.432       0.37316435       0.65792067E-01   0.69388864E-01   0.71187679E-01   0.73172119E-01   0.74539243E-01   0.18722696
  24892.576       0.37261164       0.65537483E-01   0.68759673E-01   0.70966089E-01   0.72954119E-01   0.74244579E-01   0.18684718
  24894.485       0.37219932       0.64959802E-01   0.68484623E-01   0.70497391E-01   0.72929081E-01   0.73757493E-01   0.18637118
  24895.521       0.37164252       0.64820008E-01   0.68266311E-01   0.70338818E-01   0.72630401E-01   0.73463419E-01   0.18614514
  24896.612       0.37147692       0.64476096E-01   0.68292787E-01   0.69928864E-01   0.72752711E-01   0.73350244E-01   0.18572578
  24897.648       0.37068212       0.64189724E-01   0.67987844E-01   0.69591572E-01   0.72345693E-01   0.73267091E-01   0.18559711
  24899.448       0.37068845       0.63810439E-01   0.67598423E-01   0.69097919E-01   0.71979346E-01   0.72633039E-01   0.18512725
  24900.566       0.36980398       0.63548396E-01   0.67413959E-01   0.69001425E-01   0.72125765E-01   0.72531725E-01   0.18480370
  24901.739       0.36913390       0.63388328E-01   0.67063390E-01   0.68907205E-01   0.71616907E-01   0.72261152E-01   0.18487735
  24902.750       0.36880084       0.63030195E-01   0.66616112E-01   0.68745282E-01   0.71274811E-01   0.72160575E-01   0.18469048
  24904.604       0.36774135       0.62521946E-01   0.66328633E-01   0.68390614E-01   0.71134549E-01   0.71644521E-01   0.18421112
  24905.723       0.36734621       0.62541171E-01   0.65915898E-01   0.68203393E-01   0.70980936E-01   0.71177773E-01   0.18406092
  24906.761       0.36668621       0.62200583E-01   0.65652034E-01   0.67985007E-01   0.70607755E-01   0.70921591E-01   0.18363335
  24908.617       0.36553535       0.62009481E-01   0.65360119E-01   0.67302363E-01   0.70188010E-01   0.70672823E-01   0.18308073
  24910.690       0.36421690       0.61501238E-01   0.65115830E-01   0.66992242E-01   0.69774120E-01   0.70342955E-01   0.18256334
  24911.756       0.36334845       0.61293549E-01   0.64682483E-01   0.66743804E-01   0.69558657E-01   0.70217628E-01   0.18236068
  24913.750       0.36241751       0.60785127E-01   0.64215939E-01   0.66225069E-01   0.68806892E-01   0.69454587E-01   0.18193651
  24914.841       0.36191716       0.60687948E-01   0.64100856E-01   0.66096486E-01   0.68784976E-01   0.69263969E-01   0.18187218
  24915.880       0.36091329       0.60270959E-01   0.63827467E-01   0.66134837E-01   0.68660708E-01   0.69059081E-01   0.18168910
  24917.765       0.35991807       0.59786451E-01   0.63332298E-01   0.65672630E-01   0.68285483E-01   0.68712299E-01   0.18108983
  24918.884       0.35890944       0.59527701E-01   0.63173264E-01   0.65263610E-01   0.68009949E-01   0.68589114E-01   0.18087855
  24919.977       0.35833914       0.59409695E-01   0.63162530E-01   0.65103737E-01   0.67642341E-01   0.68303860E-01   0.18067995
  24921.780       0.35724175       0.58884123E-01   0.62540054E-01   0.64316493E-01   0.67317884E-01   0.67781829E-01   0.18021218
  24922.846       0.35654452       0.58782155E-01   0.62285241E-01   0.64185399E-01   0.67050331E-01   0.67502504E-01   0.18008162
  24923.967       0.35596321       0.58656663E-01   0.61911921E-01   0.64176755E-01   0.66734496E-01   0.67447678E-01   0.17976595
  24924.978       0.35558301       0.58439431E-01   0.61683694E-01   0.64015533E-01   0.66542387E-01   0.67281069E-01   0.17949804
  24926.783       0.35419705       0.57771179E-01   0.61343290E-01   0.63575046E-01   0.66226738E-01   0.66650166E-01   0.17886947
  24927.902       0.35362042       0.57470284E-01   0.61243072E-01   0.63295071E-01   0.65748715E-01   0.66247069E-01   0.17866485
  24929.050       0.35308669       0.57290826E-01   0.60742355E-01   0.62997987E-01   0.65570078E-01   0.66204813E-01   0.17860492
  24930.090       0.35213751       0.57141350E-01   0.60638567E-01   0.62740162E-01   0.65408520E-01   0.66061900E-01   0.17845016
  24931.867       0.35099916       0.56910341E-01   0.60539121E-01   0.62426282E-01   0.65050296E-01   0.65699917E-01   0.17807574
  24932.960       0.35060414       0.56761823E-01   0.60182157E-01   0.62333669E-01   0.64684889E-01   0.65514184E-01   0.17781442
  24934.029       0.34990319       0.56600513E-01   0.60056449E-01   0.62080513E-01   0.64619690E-01   0.65242303E-01   0.17765094
  24935.833       0.34901494       0.55957626E-01   0.59564218E-01   0.61424374E-01   0.64257214E-01   0.64637695E-01   0.17703732
  24936.872       0.34907605       0.55793950E-01   0.59178543E-01   0.61095689E-01   0.64197745E-01   0.64554309E-01   0.17683365
  24937.967       0.34877692       0.55695960E-01   0.59014846E-01   0.60875150E-01   0.64022394E-01   0.64290053E-01   0.17649390
  24938.980       0.34827270       0.55630839E-01   0.58944921E-01   0.60668863E-01   0.63602952E-01   0.64024469E-01   0.17623869
  24940.895       0.34730406       0.55181171E-01   0.58494474E-01   0.60155510E-01   0.62954368E-01   0.63627055E-01   0.17557949
  24941.908       0.34723121       0.54938301E-01   0.58327802E-01   0.60217026E-01   0.62663610E-01   0.63549380E-01   0.17542769
  24943.907       0.34685674       0.54336357E-01   0.57916674E-01   0.59717208E-01   0.62281583E-01   0.63046320E-01   0.17520594
  24944.973       0.34620804       0.54108421E-01   0.57754482E-01   0.59652786E-01   0.62018839E-01   0.63019062E-01   0.17493314
  24946.123       0.34640351       0.53917375E-01   0.57456385E-01   0.59346726E-01   0.62124774E-01   0.62659700E-01   0.17462063
  24947.220       0.34609043       0.53652744E-01   0.57184134E-01   0.58948175E-01   0.61823619E-01   0.62450681E-01   0.17429460
  24949.108       0.34542461       0.53506649E-01   0.56767922E-01   0.58492933E-01   0.61506953E-01   0.62204115E-01   0.17415492
  24950.176       0.34516438       0.52866860E-01   0.56697841E-01   0.58270235E-01   0.61295572E-01   0.62081885E-01   0.17375315
  24951.300       0.34483336       0.52962383E-01   0.56460193E-01   0.58000220E-01   0.61018923E-01   0.61647572E-01   0.17337388
  24952.312       0.34467438       0.52698600E-01   0.56082440E-01   0.57863568E-01   0.60746059E-01   0.61536671E-01   0.17320269
  24954.065       0.34432174       0.52096833E-01   0.55728212E-01   0.57576938E-01   0.60344742E-01   0.61007515E-01   0.17282619
  24955.189       0.34403637       0.51919862E-01   0.55311522E-01   0.57412799E-01   0.60155412E-01   0.60812454E-01   0.17240581
  24956.312       0.34364359       0.51886917E-01   0.55159769E-01   0.57107003E-01   0.59769893E-01   0.60802070E-01   0.17230727
  24958.176       0.34276657       0.51296525E-01   0.54895335E-01   0.56697137E-01   0.59667821E-01   0.60292268E-01   0.17194063
  24959.190       0.34302739       0.51136229E-01   0.54582722E-01   0.56325780E-01   0.59579987E-01   0.59952414E-01   0.17156108
  24960.287       0.34295570       0.50894657E-01   0.54478641E-01   0.56310434E-01   0.59295239E-01   0.59680787E-01   0.17147804
  24961.302       0.34280771       0.50684692E-01   0.54315989E-01   0.56203607E-01   0.58943231E-01   0.59423762E-01   0.17146153
  24963.165       0.34263583       0.50527427E-01   0.53779240E-01   0.55592095E-01   0.58425731E-01   0.59058452E-01   0.17089549
  24964.207       0.34225812       0.50357463E-01   0.53547595E-01   0.55502156E-01   0.58248218E-01   0.58886996E-01   0.17053013
  24965.248       0.34217640       0.49840958E-01   0.53532640E-01   0.55312872E-01   0.58016756E-01   0.58696417E-01   0.17035245
  24967.224       0.34198299       0.49547206E-01   0.53013594E-01   0.55111850E-01   0.57306429E-01   0.58258188E-01   0.16992622
  24968.321       0.34211641       0.49584327E-01   0.52782443E-01   0.54831515E-01   0.57459819E-01   0.57729680E-01   0.16977532
  24969.362       0.34224808       0.49445170E-01   0.52660467E-01   0.54740324E-01   0.57266030E-01   0.57621871E-01   0.16973030
  24971.283       0.34168453       0.48701059E-01   0.52082113E-01   0.54237346E-01   0.56745258E-01   0.57476135E-01   0.16920197
  24972.353       0.34173907       0.48566507E-01   0.52033619E-01   0.53965309E-01   0.56459545E-01   0.57210615E-01   0.16921160
  24973.534       0.34162664       0.48383369E-01   0.51659073E-01   0.53667940E-01   0.56207989E-01   0.56820739E-01   0.16868435
  24974.575       0.34148903       0.48151043E-01   0.51452886E-01   0.53480923E-01   0.55999613E-01   0.56680216E-01   0.16822716
  24976.387       0.34127437       0.47922655E-01   0.50949444E-01   0.52810077E-01   0.55843422E-01   0.56218092E-01   0.16820326
  24977.486       0.34105779       0.47541280E-01   0.50779050E-01   0.52842392E-01   0.55549542E-01   0.55769526E-01   0.16784539
  24978.638       0.34116199       0.47185021E-01   0.50636652E-01   0.52409596E-01   0.55185766E-01   0.55700671E-01   0.16715512
  24980.476       0.34129955       0.46837337E-01   0.50104975E-01   0.51760475E-01   0.54602886E-01   0.55339786E-01   0.16698203
  24981.493       0.34091448       0.46639558E-01   0.50010075E-01   0.51733585E-01   0.54424855E-01   0.55071628E-01   0.16681980
  24982.647       0.34124546       0.46431556E-01   0.49851118E-01   0.51465709E-01   0.54132445E-01   0.54749624E-01   0.16639085
  24983.744       0.34122071       0.46250533E-01   0.49523973E-01   0.51279123E-01   0.53633835E-01   0.54472536E-01   0.16607163
  24985.584       0.34141161       0.45988988E-01   0.48990049E-01   0.50878389E-01   0.53491925E-01   0.54021630E-01   0.16576006
  24987.617       0.34137296       0.45502533E-01   0.48626865E-01   0.50509771E-01   0.52635492E-01   0.53695180E-01   0.16541959
  24989.569       0.34184327       0.44950166E-01   0.48311700E-01   0.49903580E-01   0.52360856E-01   0.53485137E-01   0.16500526
  24990.639       0.34150834       0.44929122E-01   0.48225951E-01   0.49688161E-01   0.52190887E-01   0.52970811E-01   0.16481397
  24991.711       0.34163363       0.44799785E-01   0.47979649E-01   0.49609703E-01   0.52121950E-01   0.52620154E-01   0.16456919
  24992.756       0.34159705       0.44462185E-01   0.47640396E-01   0.49355061E-01   0.51809540E-01   0.52514851E-01   0.16428684
  24994.678       0.34151753       0.43975741E-01   0.47423460E-01   0.48968392E-01   0.51142601E-01   0.51974550E-01   0.16380958
  24995.779       0.34159560       0.43814773E-01   0.47117037E-01   0.48827814E-01   0.51092774E-01   0.51881218E-01   0.16364167
  24997.703       0.34101615       0.43406199E-01   0.46535771E-01   0.48345601E-01   0.50569785E-01   0.51354440E-01   0.16311092
  24998.747       0.34092243       0.43263760E-01   0.46354657E-01   0.48026203E-01   0.50540842E-01   0.51202319E-01   0.16317105
  24999.903       0.34100091       0.43103379E-01   0.46090845E-01   0.47922425E-01   0.50035678E-01   0.51129527E-01   0.16280111
  25001.057       0.34074764       0.42826023E-01   0.45717936E-01   0.47833261E-01   0.49678217E-01   0.50811971E-01   0.16238584
  25002.983       0.34026480       0.42249304E-01   0.45290928E-01   0.47036691E-01   0.49614495E-01   0.50173562E-01   0.16196569
  25005.129       0.33972038       0.41758949E-01   0.44862001E-01   0.46419450E-01   0.48953046E-01   0.50003530E-01   0.16186066
  25006.174       0.33915007       0.41523045E-01   0.44591052E-01   0.46222732E-01   0.48640971E-01   0.49750183E-01   0.16134212
  25007.961       0.33780020       0.41305861E-01   0.44178706E-01   0.46044980E-01   0.48478807E-01   0.49391582E-01   0.16081972
  25008.980       0.33712737       0.41122557E-01   0.44120140E-01   0.46100190E-01   0.48655497E-01   0.49247064E-01   0.16069637
  25010.080       0.33569808       0.40798955E-01   0.43989573E-01   0.45928884E-01   0.48471074E-01   0.49192377E-01   0.16027898
  25011.127       0.33403905       0.40384963E-01   0.43730146E-01   0.45566285E-01   0.48164858E-01   0.48963326E-01   0.16011039
  25013.054       0.33045384       0.39627900E-01   0.42780306E-01   0.44715751E-01   0.46975216E-01   0.47655506E-01   0.15956775
  25014.099       0.32974036       0.39560832E-01   0.42820167E-01   0.44215855E-01   0.46680681E-01   0.47380531E-01   0.15929138
  25015.118       0.33005234       0.39635824E-01   0.42938844E-01   0.44396392E-01   0.46665662E-01   0.47394181E-01   0.15900763
  25017.073       0.33268709       0.39547622E-01   0.42798038E-01   0.44520074E-01   0.46569001E-01   0.47377190E-01   0.15887601
  25018.175       0.33410133       0.39352394E-01   0.42457455E-01   0.44004204E-01   0.46351737E-01   0.47116237E-01   0.15845173
  25019.220       0.33473500       0.39051027E-01   0.42095704E-01   0.43534410E-01   0.46064124E-01   0.46886663E-01   0.15827568
  25021.149       0.33500659       0.38214228E-01   0.41211335E-01   0.42997138E-01   0.45434311E-01   0.46539456E-01   0.15769778
  25022.251       0.33487695       0.38234341E-01   0.41057924E-01   0.42945998E-01   0.45139819E-01   0.46287164E-01   0.15765770
  25023.352       0.33478531       0.38197458E-01   0.40894080E-01   0.42771836E-01   0.44938455E-01   0.46230608E-01   0.15745511
  25025.253       0.33406141       0.37786007E-01   0.40719194E-01   0.42161573E-01   0.44991201E-01   0.45704092E-01   0.15716265
  25026.274       0.33399290       0.37448924E-01   0.40485904E-01   0.41868634E-01   0.44685248E-01   0.45505034E-01   0.15696335
  25027.431       0.33320519       0.37119107E-01   0.40083893E-01   0.41872315E-01   0.44365867E-01   0.45434858E-01   0.15692177
  25028.561       0.33287756       0.36874631E-01   0.39932791E-01   0.41608382E-01   0.44108432E-01   0.45156020E-01   0.15634164
  25030.352       0.33210257       0.36601408E-01   0.39539509E-01   0.40892709E-01   0.43790933E-01   0.44492232E-01   0.15584258
  25031.372       0.33205363       0.36161382E-01   0.39258086E-01   0.40498902E-01   0.43623988E-01   0.44556864E-01   0.15577180
  25032.530       0.33168084       0.35826184E-01   0.39139783E-01   0.40472106E-01   0.43431400E-01   0.44171765E-01   0.15561927
  25033.550       0.33173693       0.35691834E-01   0.38830474E-01   0.40209695E-01   0.43140705E-01   0.43995517E-01   0.15524229
  25035.425       0.33073851       0.35413877E-01   0.38705089E-01   0.39538712E-01   0.42697105E-01   0.43584056E-01   0.15438658
  25036.528       0.33035872       0.35112674E-01   0.38408570E-01   0.39348427E-01   0.42429935E-01   0.43359293E-01   0.15421614
  25037.603       0.33015059       0.34819359E-01   0.38037926E-01   0.39304067E-01   0.42071884E-01   0.43185912E-01   0.15426420
  25039.534       0.32933600       0.34486516E-01   0.37446741E-01   0.39065668E-01   0.41902104E-01   0.42903380E-01   0.15363797
  25040.556       0.32910891       0.34269702E-01   0.37387787E-01   0.38720095E-01   0.41686709E-01   0.42534866E-01   0.15339414
  25042.541       0.32851637       0.33859958E-01   0.37061881E-01   0.38320531E-01   0.41006356E-01   0.42193068E-01   0.15306308
  25043.562       0.32800797       0.33607469E-01   0.36552973E-01   0.38183254E-01   0.40806743E-01   0.41808545E-01   0.15291795
  25044.639       0.32775483       0.33308649E-01   0.36421962E-01   0.38071854E-01   0.40513816E-01   0.41568977E-01   0.15261238
  25045.797       0.32730174       0.33082982E-01   0.36233428E-01   0.37936820E-01   0.40489650E-01   0.41305146E-01   0.15205132
  25046.846       0.32715839       0.33041468E-01   0.35993448E-01   0.37802124E-01   0.40193304E-01   0.41055790E-01   0.15206062
  25048.696       0.32638160       0.32521111E-01   0.35751485E-01   0.36960881E-01   0.39613703E-01   0.40779219E-01   0.15166726
  25049.801       0.32584498       0.32314319E-01   0.35437478E-01   0.36745845E-01   0.39208849E-01   0.40410850E-01   0.15147465
  25050.877       0.32564704       0.32111778E-01   0.35158146E-01   0.36631070E-01   0.38880270E-01   0.40204651E-01   0.15126309
  25052.727       0.32428234       0.31809363E-01   0.34755907E-01   0.36428587E-01   0.38536172E-01   0.39710429E-01   0.15088247
  25053.886       0.32405106       0.31776173E-01   0.34452049E-01   0.36014982E-01   0.38373641E-01   0.39604386E-01   0.15068626
  25055.075       0.32368618       0.31753889E-01   0.34261828E-01   0.35968074E-01   0.38276496E-01   0.39421693E-01   0.15045922
  25056.152       0.32308344       0.31423824E-01   0.34107927E-01   0.35535013E-01   0.37981803E-01   0.39333862E-01   0.14998384
  25058.031       0.32244195       0.30866363E-01   0.33328787E-01   0.35294639E-01   0.37447110E-01   0.39057763E-01   0.14953801
  25059.162       0.32152218       0.30735019E-01   0.33276309E-01   0.34938805E-01   0.37374163E-01   0.38703306E-01   0.14916284
  25060.240       0.32115835       0.30448533E-01   0.33174652E-01   0.34802654E-01   0.37300339E-01   0.38459735E-01   0.14932574
  25062.147       0.32053202       0.29994599E-01   0.32753950E-01   0.34557630E-01   0.36922972E-01   0.37865209E-01   0.14875202
  25064.220       0.31943638       0.29701613E-01   0.32317958E-01   0.34094970E-01   0.36452651E-01   0.37665726E-01   0.14806641
  25065.269       0.31895875       0.29466057E-01   0.32084669E-01   0.33908724E-01   0.36047313E-01   0.37524290E-01   0.14775672
  25067.205       0.31821085       0.29056343E-01   0.31670032E-01   0.33457705E-01   0.36016848E-01   0.36733600E-01   0.14744337
  25068.283       0.31749708       0.28827050E-01   0.31559696E-01   0.33187472E-01   0.35811018E-01   0.36801234E-01   0.14715653
  25069.334       0.31743978       0.28369323E-01   0.31308549E-01   0.32917372E-01   0.35604500E-01   0.36810546E-01   0.14692836
  25071.270       0.31655017       0.27926364E-01   0.30690228E-01   0.32550530E-01   0.35096771E-01   0.36255126E-01   0.14656069
  25072.349       0.31597841       0.27874328E-01   0.30370915E-01   0.32378158E-01   0.34932023E-01   0.36102763E-01   0.14651489
  25073.482       0.31603010       0.27517294E-01   0.30294673E-01   0.32309650E-01   0.34747974E-01   0.35823882E-01   0.14619410
  25075.336       0.31525465       0.27131913E-01   0.29801708E-01   0.31780830E-01   0.34382210E-01   0.35453996E-01   0.14548614
  25077.467       0.31463020       0.26675473E-01   0.29525736E-01   0.31439833E-01   0.33975179E-01   0.34852139E-01   0.14506114
  25078.545       0.31406461       0.26325888E-01   0.29239236E-01   0.31181074E-01   0.33568827E-01   0.34688745E-01   0.14490507
  25080.400       0.31337027       0.26180045E-01   0.29077399E-01   0.30844557E-01   0.33215430E-01   0.34473966E-01   0.14443140
  25081.507       0.31339215       0.26086936E-01   0.28715854E-01   0.30554815E-01   0.32996864E-01   0.34042828E-01   0.14424745
  25082.668       0.31325058       0.25664204E-01   0.28428316E-01   0.30395991E-01   0.32654313E-01   0.33755723E-01   0.14394755
  25083.721       0.31281254       0.25361718E-01   0.28196734E-01   0.30216853E-01   0.32318730E-01   0.33479378E-01   0.14385936
  25085.548       0.31244517       0.25141093E-01   0.27801010E-01   0.29790962E-01   0.32120735E-01   0.33186821E-01   0.14360737
  25086.601       0.31221930       0.24931632E-01   0.27625356E-01   0.29381931E-01   0.32155416E-01   0.33079170E-01   0.14333345
  25087.707       0.31191803       0.24744476E-01   0.27452395E-01   0.29119105E-01   0.32303499E-01   0.32838725E-01   0.14297269
  25089.619       0.31175225       0.24236175E-01   0.26762529E-01   0.28956096E-01   0.31951621E-01   0.32518388E-01   0.14251214
  25090.671       0.31148829       0.24166463E-01   0.26477880E-01   0.28703890E-01   0.31715959E-01   0.32344119E-01   0.14232245
  25091.751       0.31119956       0.24032622E-01   0.26395252E-01   0.28437222E-01   0.31509212E-01   0.32162357E-01   0.14213466
  25092.804       0.31118992       0.23693458E-01   0.26025123E-01   0.28229183E-01   0.31148360E-01   0.31942599E-01   0.14195384
  25094.744       0.31090352       0.23194652E-01   0.25648888E-01   0.27923687E-01   0.31102052E-01   0.31257981E-01   0.14151992
  25095.796       0.31082496       0.23040848E-01   0.25523087E-01   0.27593516E-01   0.30958941E-01   0.30970386E-01   0.14107380
  25097.765       0.31059255       0.22763957E-01   0.25236311E-01   0.26936535E-01   0.30391058E-01   0.30647753E-01   0.14066976
  25098.844       0.31033704       0.22485391E-01   0.25084426E-01   0.26589667E-01   0.30100783E-01   0.30429131E-01   0.14024913
  25099.981       0.31043635       0.22191981E-01   0.24927541E-01   0.26404712E-01   0.29785619E-01   0.30119709E-01   0.13994605
  25101.118       0.31004460       0.21990674E-01   0.24643155E-01   0.26060070E-01   0.29654558E-01   0.29855349E-01   0.13977804
  25102.976       0.31012629       0.21710190E-01   0.24093467E-01   0.25757846E-01   0.29455765E-01   0.29148271E-01   0.13942867
  25104.002       0.31006058       0.21502780E-01   0.24096110E-01   0.25696093E-01   0.29348813E-01   0.28984243E-01   0.13913583
  25105.110       0.30966747       0.21333301E-01   0.23861072E-01   0.25456370E-01   0.29112660E-01   0.28838549E-01   0.13893608
  25106.165       0.30989534       0.21163060E-01   0.23487189E-01   0.25131942E-01   0.28697435E-01   0.28738624E-01   0.13871633
  25108.049       0.30974658       0.20486891E-01   0.23250082E-01   0.24689112E-01   0.28094845E-01   0.28516987E-01   0.13843569
  25109.215       0.30982214       0.20294955E-01   0.22933037E-01   0.24534901E-01   0.27940852E-01   0.28286481E-01   0.13828911
  25110.380       0.30948012       0.20197107E-01   0.22664938E-01   0.24204810E-01   0.27888327E-01   0.28028405E-01   0.13803883
  25111.380       0.30959866       0.20082013E-01   0.22517124E-01   0.23964406E-01   0.27585191E-01   0.27882023E-01   0.13782129
  25113.321       0.30943540       0.19346188E-01   0.22090796E-01   0.23661522E-01   0.27125917E-01   0.27261430E-01   0.13748894
  25114.431       0.30906818       0.19155576E-01   0.21863754E-01   0.23336242E-01   0.26977721E-01   0.27199373E-01   0.13739493
  25116.375       0.30891030       0.18929035E-01   0.21399520E-01   0.22977648E-01   0.26691069E-01   0.26630866E-01   0.13703218
  25118.427       0.30875338       0.18413015E-01   0.21019853E-01   0.22663883E-01   0.26324306E-01   0.26451907E-01   0.13630591
  25119.455       0.30880957       0.18238036E-01   0.20671110E-01   0.22379302E-01   0.26136356E-01   0.26061600E-01   0.13609385
  25121.399       0.30843758       0.18112031E-01   0.20338314E-01   0.21939921E-01   0.25760494E-01   0.25542883E-01   0.13550056
  25122.482       0.30876912       0.17887086E-01   0.20056681E-01   0.21843489E-01   0.25484211E-01   0.25263070E-01   0.13523168
  25123.592       0.30835452       0.17445543E-01   0.19867234E-01   0.21618430E-01   0.25157200E-01   0.25050544E-01   0.13479765
  25125.481       0.30777508       0.17148861E-01   0.19538989E-01   0.21303115E-01   0.24727159E-01   0.24911877E-01   0.13467233
  25126.593       0.30764259       0.16985410E-01   0.19338828E-01   0.21036347E-01   0.24301207E-01   0.24815150E-01   0.13433349
  25127.758       0.30758076       0.16838282E-01   0.19019624E-01   0.20502671E-01   0.24177575E-01   0.24492827E-01   0.13433267
  25128.815       0.30751843       0.16562662E-01   0.18908189E-01   0.20502295E-01   0.24063515E-01   0.24097150E-01   0.13414849
  25130.648       0.30716349       0.16200795E-01   0.18499505E-01   0.19962773E-01   0.23523186E-01   0.23897043E-01   0.13341676
  25131.815       0.30677424       0.16215487E-01   0.18105491E-01   0.19797827E-01   0.23283667E-01   0.23815802E-01   0.13325639
  25132.927       0.30659689       0.15909830E-01   0.17843276E-01   0.19774782E-01   0.23083324E-01   0.23547636E-01   0.13309841
  25134.817       0.30640640       0.15604416E-01   0.17579769E-01   0.19435466E-01   0.22722519E-01   0.22928177E-01   0.13260290
  25135.845       0.30587648       0.15394837E-01   0.17474982E-01   0.19208050E-01   0.22452384E-01   0.22664571E-01   0.13245639
  25136.986       0.30552387       0.15282233E-01   0.17357677E-01   0.19130103E-01   0.22066210E-01   0.22495593E-01   0.13226621
  25138.069       0.30538172       0.14952844E-01   0.17185532E-01   0.19071425E-01   0.21921070E-01   0.22256112E-01   0.13188527
  25139.933       0.30468604       0.14242325E-01   0.16645315E-01   0.18457007E-01   0.21567346E-01   0.21429658E-01   0.13138408
  25140.961       0.30433213       0.14137753E-01   0.16512227E-01   0.18341393E-01   0.21339362E-01   0.21154783E-01   0.13127746
  25141.991       0.30398855       0.14268521E-01   0.16209270E-01   0.18324787E-01   0.21058925E-01   0.21058876E-01   0.13099384
  25142.992       0.30414118       0.14019626E-01   0.16216302E-01   0.17983330E-01   0.20856963E-01   0.21145463E-01   0.13093925
  25144.020       0.30361428       0.13589779E-01   0.15796563E-01   0.17737439E-01   0.20597179E-01   0.20726639E-01   0.13062378
  25145.161       0.30302210       0.13239382E-01   0.15467490E-01   0.17588885E-01   0.20431099E-01   0.20367759E-01   0.13030914
  25146.274       0.30270148       0.13165594E-01   0.15341073E-01   0.17382158E-01   0.20362646E-01   0.20348176E-01   0.13013947
  25147.276       0.30247240       0.13047254E-01   0.15115730E-01   0.17236153E-01   0.20108860E-01   0.20382787E-01   0.12999921
  25149.223       0.30201371       0.12552908E-01   0.14817154E-01   0.16878914E-01   0.19725851E-01   0.19631513E-01   0.12942540
  25150.392       0.30142272       0.12130110E-01   0.14559156E-01   0.16609697E-01   0.19455960E-01   0.19426599E-01   0.12916630
  25151.394       0.30114907       0.11933197E-01   0.14344827E-01   0.16317440E-01   0.19087131E-01   0.19274611E-01   0.12900132
  25153.343       0.30025588       0.11630017E-01   0.13853164E-01   0.15825375E-01   0.18658924E-01   0.19071458E-01   0.12863519
  25154.539       0.30010679       0.11257871E-01   0.13544761E-01   0.15431001E-01   0.18372059E-01   0.18932038E-01   0.12863270
  25155.682       0.29966737       0.11129486E-01   0.13119243E-01   0.15227258E-01   0.18153531E-01   0.18375087E-01   0.12822838
  25157.576       0.29923193       0.10580885E-01   0.12748231E-01   0.14851316E-01   0.17868271E-01   0.18051069E-01   0.12780170
  25158.577       0.29884313       0.10242691E-01   0.12570072E-01   0.14530202E-01   0.17603806E-01   0.17849263E-01   0.12766169
  25159.746       0.29854584       0.10241546E-01   0.12262909E-01   0.14253383E-01   0.17380573E-01   0.17658297E-01   0.12739939
  25160.778       0.29803906       0.10293657E-01   0.11977799E-01   0.14090791E-01   0.17279649E-01   0.17532123E-01   0.12702221
  25162.617       0.29746821       0.98681570E-02   0.11535730E-01   0.13680250E-01   0.16766047E-01   0.17200630E-01   0.12652245
  25163.675       0.29748779       0.94600859E-02   0.11233759E-01   0.13336006E-01   0.16582152E-01   0.17113701E-01   0.12656173
  25164.760       0.29688574       0.92041622E-02   0.11105777E-01   0.13022888E-01   0.16538138E-01   0.16474996E-01   0.12643734
  25165.792       0.29633789       0.89901202E-02   0.11003363E-01   0.12693896E-01   0.16179293E-01   0.16158327E-01   0.12607590
  25167.799       0.29592322       0.86162908E-02   0.10755023E-01   0.12383221E-01   0.15763844E-01   0.15827680E-01   0.12559389
  25168.886       0.29568760       0.83419942E-02   0.10565517E-01   0.12338515E-01   0.15563890E-01   0.15581302E-01   0.12529540
  25169.945       0.29522854       0.81083247E-02   0.10293077E-01   0.12098308E-01   0.15427605E-01   0.15284083E-01   0.12493381
  25171.896       0.29461377       0.77697089E-02   0.98396420E-02   0.11744916E-01   0.14799404E-01   0.14956514E-01   0.12448218
  25173.038       0.29399661       0.74801067E-02   0.96942675E-02   0.11562399E-01   0.14388440E-01   0.14751676E-01   0.12424649
  25174.127       0.29387985       0.73794645E-02   0.94562639E-02   0.11305746E-01   0.14266478E-01   0.14623127E-01   0.12401822
  25175.966       0.29341136       0.68631033E-02   0.89772497E-02   0.10913893E-01   0.14084480E-01   0.13896497E-01   0.12364271
  25177.111       0.29300724       0.66020842E-02   0.87742251E-02   0.10605660E-01   0.13797223E-01   0.13900662E-01   0.12363812
  25178.226       0.29297032       0.62764229E-02   0.84513776E-02   0.10204156E-01   0.13486097E-01   0.13791178E-01   0.12350363
  25180.122       0.29271930       0.60520799E-02   0.82346422E-02   0.98266704E-02   0.13225703E-01   0.13332029E-01   0.12285381
  25181.156       0.29231323       0.58258301E-02   0.78676939E-02   0.96725606E-02   0.12771673E-01   0.13122324E-01   0.12250261
  25182.327       0.29173490       0.55493671E-02   0.78353632E-02   0.96040869E-02   0.12634871E-01   0.12553418E-01   0.12224480
  25183.414       0.29126278       0.52722405E-02   0.74770025E-02   0.95300441E-02   0.12313959E-01   0.12584572E-01   0.12220219
  25185.257       0.29067350       0.50842677E-02   0.70748138E-02   0.90303041E-02   0.12046161E-01   0.12012458E-01   0.12175006
  25186.289       0.29047906       0.48427568E-02   0.69903305E-02   0.88300195E-02   0.12002931E-01   0.12000723E-01   0.12144312
  25187.351       0.29029289       0.44028696E-02   0.66672739E-02   0.86353464E-02   0.11607801E-01   0.11710422E-01   0.12129189
  25188.354       0.29006458       0.42583173E-02   0.66211848E-02   0.85943580E-02   0.11515636E-01   0.11444332E-01   0.12098142
  25189.388       0.28959035       0.41100278E-02   0.65574711E-02   0.83991903E-02   0.11417346E-01   0.11274868E-01   0.12073354
  25190.477       0.28907864       0.39504003E-02   0.63560693E-02   0.80797070E-02   0.11210459E-01   0.11402283E-01   0.12058185
  25191.593       0.28912192       0.37363513E-02   0.58742248E-02   0.78880873E-02   0.10727343E-01   0.11175943E-01   0.12037591
  25193.493       0.28824392       0.31877472E-02   0.54616158E-02   0.74733907E-02   0.10508842E-01   0.10480851E-01   0.11979164
  25194.610       0.28800260       0.28313619E-02   0.53104527E-02   0.73749244E-02   0.10158577E-01   0.10260350E-01   0.11953826
  25195.671       0.28758855       0.26606999E-02   0.50466553E-02   0.71022690E-02   0.98394221E-02   0.10186977E-01   0.11953227
  25197.626       0.28714211       0.20881948E-02   0.49511747E-02   0.66352873E-02   0.95814995E-02   0.96642499E-02   0.11914041
  25198.799       0.28699448       0.23064251E-02   0.44120213E-02   0.62722819E-02   0.92497090E-02   0.92738951E-02   0.11866533
  25199.974       0.28640189       0.20637792E-02   0.42647020E-02   0.60771085E-02   0.89956757E-02   0.88656847E-02   0.11827527
  25201.034       0.28618843       0.17358965E-02   0.41431092E-02   0.58932402E-02   0.87243880E-02   0.88963566E-02   0.11794384
  25202.879       0.28549205       0.15104330E-02   0.35141101E-02   0.56411358E-02   0.83911407E-02   0.86133702E-02   0.11792999
  25203.941       0.28522185       0.12703829E-02   0.34489455E-02   0.53518126E-02   0.84579396E-02   0.83878908E-02   0.11772030
  25205.059       0.28465384       0.78142927E-03   0.33187399E-02   0.50291436E-02   0.82513195E-02   0.79595532E-02   0.11775896
  25206.989       0.28404620       0.17043495E-03   0.27540392E-02   0.44273404E-02   0.74756580E-02   0.75191892E-02   0.11721230
  25208.023       0.28360478       0.47455335E-04   0.24141593E-02   0.42859564E-02   0.72742663E-02   0.73521412E-02   0.11699511
  25209.141       0.28332042      -0.26003624E-03   0.21335939E-02   0.39232414E-02   0.72048151E-02   0.72171228E-02   0.11652040
  25210.203       0.28311350      -0.55324439E-03   0.20026480E-02   0.38739442E-02   0.70297369E-02   0.72332493E-02   0.11618405
  25212.162       0.28273085      -0.79984370E-03   0.16911259E-02   0.33790031E-02   0.64110202E-02   0.68378961E-02   0.11575458
  25213.224       0.28190562      -0.97922858E-03   0.14950871E-02   0.29664828E-02   0.63658093E-02   0.65698322E-02   0.11559573
  25214.287       0.28189244      -0.12004115E-02   0.13365750E-02   0.25793434E-02   0.59974105E-02   0.62714313E-02   0.11538096
  25215.294       0.28171379      -0.14163753E-02   0.94322419E-03   0.25781640E-02   0.58997726E-02   0.59012891E-02   0.11513563
  25217.420       0.28103080      -0.18526038E-02   0.57030622E-03   0.19809077E-02   0.51049508E-02   0.52441854E-02   0.11479384
  25218.511       0.28024489      -0.19175348E-02   0.17829582E-03   0.19019179E-02   0.48942074E-02   0.50804341E-02   0.11409731
  25220.442       0.27981237      -0.22647422E-02   0.24822304E-04   0.13256413E-02   0.46713496E-02   0.49293815E-02   0.11377971
  25221.506       0.27964064      -0.22950984E-02  -0.12948303E-03   0.12565631E-02   0.45390777E-02   0.45202905E-02   0.11364493
  25222.681       0.27895219      -0.26841768E-02  -0.56417424E-03   0.12841830E-02   0.44957876E-02   0.44245625E-02   0.11330034
  25223.717       0.27788435      -0.28980871E-02  -0.60908736E-03   0.10468961E-02   0.41946261E-02   0.43996802E-02   0.11284171
  25225.593       0.27703549      -0.34179981E-02  -0.83429825E-03   0.47971869E-03   0.41161570E-02   0.41132551E-02   0.11299188
  25226.768       0.27675333      -0.37399254E-02  -0.12964683E-02   0.17374184E-03   0.32890886E-02   0.37454341E-02   0.11249166
  25227.974       0.27714974      -0.38334169E-02  -0.15446316E-02  -0.44336501E-05   0.32139009E-02   0.36013978E-02   0.11205883
  25229.010       0.27722988      -0.42152809E-02  -0.18032022E-02  -0.18789316E-03   0.30612093E-02   0.34177312E-02   0.11218269
  25230.858       0.27738846      -0.46494469E-02  -0.23463764E-02  -0.49520813E-03   0.27035969E-02   0.29242553E-02   0.11185381
  25231.977       0.27722281      -0.49690508E-02  -0.23525112E-02  -0.79285296E-03   0.25919937E-02   0.27460461E-02   0.11172575
  25233.070       0.27735751      -0.51668740E-02  -0.27074626E-02  -0.11374127E-02   0.22755799E-02   0.23955840E-02   0.11139765
  25235.004       0.27672612      -0.54354675E-02  -0.32103346E-02  -0.14866357E-02   0.17623569E-02   0.17906471E-02   0.11086332
  25236.097       0.27670079      -0.53924744E-02  -0.34111604E-02  -0.17359054E-02   0.17360826E-02   0.18183214E-02   0.11055916
  25237.245       0.27682825      -0.57276177E-02  -0.37527678E-02  -0.20484815E-02   0.14783801E-02   0.15386540E-02   0.11029258
  25238.254       0.27657972      -0.59560592E-02  -0.40330112E-02  -0.22801025E-02   0.11092486E-02   0.11806822E-02   0.11013538
  25240.272       0.27646323      -0.64139499E-02  -0.45110312E-02  -0.25764336E-02   0.59318297E-03   0.90795860E-03   0.10990343
  25241.281       0.27670801      -0.67675473E-02  -0.49946050E-02  -0.28193113E-02   0.32679943E-03   0.63781831E-03   0.10970729
  25243.189       0.27657927      -0.69531434E-02  -0.52890650E-02  -0.32380503E-02   0.61356041E-05   0.49521327E-03   0.10904112
  25244.282       0.27611805      -0.72013561E-02  -0.52784962E-02  -0.32875388E-02  -0.26231230E-03   0.96612589E-04   0.10867337
  25245.432       0.27602371      -0.74787006E-02  -0.55601045E-02  -0.36159736E-02  -0.54528249E-03  -0.25876657E-03   0.10860546
  25246.553       0.27615379      -0.78356183E-02  -0.58745435E-02  -0.39301526E-02  -0.64405645E-03  -0.56079259E-03   0.10835320
  25248.403       0.27593739      -0.79254519E-02  -0.61692758E-02  -0.41738608E-02  -0.10987914E-02  -0.82862533E-03   0.10817336
  25249.527       0.27615393      -0.79815698E-02  -0.62336010E-02  -0.46089969E-02  -0.12548269E-02  -0.10427286E-02   0.10796597
  25250.677       0.27575625      -0.82482639E-02  -0.65657083E-02  -0.47304245E-02  -0.14476068E-02  -0.14197915E-02   0.10732812
  25251.686       0.27561555      -0.85848906E-02  -0.67920382E-02  -0.50615037E-02  -0.16544068E-02  -0.16718723E-02   0.10697982
  25253.651       0.27510897      -0.88115615E-02  -0.71347284E-02  -0.51545152E-02  -0.20199308E-02  -0.17796043E-02   0.10661995
  25254.856       0.27460274      -0.92830502E-02  -0.74894932E-02  -0.56475735E-02  -0.21674702E-02  -0.23347533E-02   0.10646997
  25255.979       0.27477379      -0.93953619E-02  -0.77308067E-02  -0.58928549E-02  -0.24530617E-02  -0.25085694E-02   0.10618180
  25257.889       0.27425775      -0.97959275E-02  -0.81318494E-02  -0.61966696E-02  -0.27910105E-02  -0.30207953E-02   0.10586915
  25258.955       0.27376024      -0.10153157E-01  -0.83752309E-02  -0.65922470E-02  -0.29256280E-02  -0.31302428E-02   0.10566670
  25260.021       0.27366261      -0.10553534E-01  -0.85056768E-02  -0.66439730E-02  -0.30945126E-02  -0.33201438E-02   0.10551069
  25261.930       0.27330969      -0.10838527E-01  -0.89135309E-02  -0.70880870E-02  -0.36906369E-02  -0.35283373E-02   0.10529587
  25262.941       0.27315817      -0.11042434E-01  -0.91836271E-02  -0.73083872E-02  -0.40076894E-02  -0.37898033E-02   0.10501329
  25264.009       0.27311182      -0.11210818E-01  -0.94142331E-02  -0.75553038E-02  -0.42056609E-02  -0.40745266E-02   0.10465451
  25265.020       0.27265625      -0.11288031E-01  -0.95246901E-02  -0.77088783E-02  -0.41374273E-02  -0.43773110E-02   0.10429818
  25266.031       0.27260353      -0.11487277E-01  -0.96805358E-02  -0.77548006E-02  -0.44797586E-02  -0.47072139E-02   0.10408724
  25267.126       0.27224316      -0.11592762E-01  -0.98019124E-02  -0.79227022E-02  -0.46473706E-02  -0.47114164E-02   0.10400381
  25268.223       0.27167993      -0.11982143E-01  -0.10146384E-01  -0.81190067E-02  -0.49258648E-02  -0.48945541E-02   0.10363578
  25269.234       0.27148468      -0.12291406E-01  -0.10489588E-01  -0.83675770E-02  -0.52480091E-02  -0.53919766E-02   0.10327143
  25271.255       0.27123555      -0.12405906E-01  -0.10883925E-01  -0.88183083E-02  -0.54187550E-02  -0.56683529E-02   0.10287577
  25272.436       0.27133537      -0.12804586E-01  -0.11056717E-01  -0.89445024E-02  -0.58431693E-02  -0.58651901E-02   0.10261721
  25273.561       0.27112405      -0.13075441E-01  -0.11326395E-01  -0.94559578E-02  -0.60856277E-02  -0.59927477E-02   0.10237733
  25275.415       0.27064637      -0.13573200E-01  -0.11922404E-01  -0.98241775E-02  -0.66859624E-02  -0.64086743E-02   0.10205635
  25276.541       0.27014311      -0.13926831E-01  -0.11955554E-01  -0.10021683E-01  -0.66718828E-02  -0.66839858E-02   0.10185822
  25277.664       0.27018418      -0.13985132E-01  -0.12242337E-01  -0.10168668E-01  -0.69566804E-02  -0.69816109E-02   0.10164778
  25279.577       0.26957493      -0.14263434E-01  -0.12613254E-01  -0.10682909E-01  -0.74053105E-02  -0.74372538E-02   0.10077877
  25280.645       0.26947909      -0.14593623E-01  -0.12674813E-01  -0.11006275E-01  -0.78792030E-02  -0.77657971E-02   0.10087695
  25281.771       0.26915939      -0.14698350E-01  -0.12843360E-01  -0.11194110E-01  -0.80014892E-02  -0.79657844E-02   0.10084564
  25282.839       0.26880580      -0.14902125E-01  -0.13004788E-01  -0.11389968E-01  -0.80043929E-02  -0.79935319E-02   0.10061331
  25284.780       0.26836116      -0.15221984E-01  -0.13493819E-01  -0.11755425E-01  -0.87304973E-02  -0.84956392E-02   0.10032516
  25285.820       0.26824793      -0.15390817E-01  -0.13711298E-01  -0.11838909E-01  -0.88987742E-02  -0.87844667E-02   0.10008273
  25286.833       0.26823692      -0.15649490E-01  -0.14048378E-01  -0.11969205E-01  -0.90809748E-02  -0.91218007E-02   0.99667977E-01
  25287.903       0.26787067      -0.16023680E-01  -0.14010429E-01  -0.12353468E-01  -0.92365098E-02  -0.91465599E-02   0.99227493E-01
  25288.971       0.26741882      -0.15963001E-01  -0.14616989E-01  -0.12517511E-01  -0.97443081E-02  -0.92486316E-02   0.98914204E-01
  25290.125       0.26729324      -0.16380678E-01  -0.14824757E-01  -0.12768176E-01  -0.99912100E-02  -0.95792961E-02   0.98607312E-01
  25291.279       0.26653755      -0.16601924E-01  -0.14885580E-01  -0.13073369E-01  -0.10262525E-01  -0.99600865E-02   0.98420377E-01
  25293.136       0.26650023      -0.16984686E-01  -0.15323483E-01  -0.13425242E-01  -0.10659209E-01  -0.10186623E-01   0.98277171E-01
  25294.207       0.26614196      -0.17161877E-01  -0.15287143E-01  -0.13620303E-01  -0.10778296E-01  -0.10437864E-01   0.97886871E-01
  25295.332       0.26574521      -0.17559004E-01  -0.15610974E-01  -0.13784971E-01  -0.10905006E-01  -0.10718146E-01   0.97670381E-01
  25296.347       0.26579284      -0.17723806E-01  -0.15901229E-01  -0.14092439E-01  -0.11003437E-01  -0.10923902E-01   0.97577582E-01
  25298.345       0.26483966      -0.18208116E-01  -0.16212854E-01  -0.14490860E-01  -0.11587405E-01  -0.11231812E-01   0.96917443E-01
  25299.557       0.26435768      -0.18292538E-01  -0.16696834E-01  -0.14764531E-01  -0.11759931E-01  -0.11318101E-01   0.96803187E-01
  25300.682       0.26442279      -0.18582026E-01  -0.16863825E-01  -0.14816941E-01  -0.11960431E-01  -0.11692346E-01   0.96535568E-01
  25302.599       0.26379121      -0.19125012E-01  -0.17251627E-01  -0.15287691E-01  -0.12330816E-01  -0.12052643E-01   0.96326927E-01
  25303.640       0.26355961      -0.19217043E-01  -0.17447989E-01  -0.15562282E-01  -0.12603457E-01  -0.12287271E-01   0.96168783E-01
  25304.739       0.26302382      -0.19334291E-01  -0.17563917E-01  -0.15836324E-01  -0.12883518E-01  -0.12561359E-01   0.95996662E-01
  25306.684       0.26219065      -0.19716349E-01  -0.17994015E-01  -0.16187915E-01  -0.13212451E-01  -0.13151455E-01   0.95323848E-01
  25307.726       0.26186789      -0.19974964E-01  -0.18037295E-01  -0.16490615E-01  -0.13301408E-01  -0.13164020E-01   0.94939845E-01
  25308.824       0.26089089      -0.20251535E-01  -0.18129715E-01  -0.16612668E-01  -0.13077494E-01  -0.13246351E-01   0.94851647E-01
  25309.868       0.25977684      -0.20465846E-01  -0.18349773E-01  -0.16563298E-01  -0.13248496E-01  -0.13520892E-01   0.94813444E-01
  25311.869       0.25725663      -0.20713217E-01  -0.19145301E-01  -0.16957942E-01  -0.13775106E-01  -0.14028620E-01   0.94388020E-01
  25312.969       0.25684558      -0.21060738E-01  -0.19548006E-01  -0.17412606E-01  -0.14179948E-01  -0.14272539E-01   0.94112785E-01
  25314.041       0.25727982      -0.21484677E-01  -0.19700151E-01  -0.17895174E-01  -0.14776060E-01  -0.14602481E-01   0.93959294E-01
  25315.056       0.25832863      -0.21472034E-01  -0.19829202E-01  -0.18130709E-01  -0.15022871E-01  -0.14898669E-01   0.93775843E-01
  25317.198       0.25961334      -0.21965407E-01  -0.20063017E-01  -0.18485676E-01  -0.15460727E-01  -0.14974323E-01   0.93206495E-01
  25318.382       0.25949678      -0.22105551E-01  -0.20344625E-01  -0.18732693E-01  -0.15613607E-01  -0.15359864E-01   0.93011233E-01
  25320.244       0.25838409      -0.22480636E-01  -0.20799844E-01  -0.19203485E-01  -0.16121462E-01  -0.15948751E-01   0.92347178E-01
  25321.260       0.25865897      -0.22740483E-01  -0.20924587E-01  -0.19294700E-01  -0.16388157E-01  -0.16028460E-01   0.92031109E-01
  25322.445       0.25792218      -0.23229754E-01  -0.21184415E-01  -0.19776566E-01  -0.16650536E-01  -0.16323479E-01   0.92065051E-01
  25323.490       0.25751333      -0.23286795E-01  -0.21179174E-01  -0.20027738E-01  -0.16909676E-01  -0.16459639E-01   0.91647220E-01
  25325.436       0.25678000      -0.23738910E-01  -0.21891036E-01  -0.20284809E-01  -0.17377388E-01  -0.16752725E-01   0.91581412E-01
  25326.565       0.25653553      -0.24020237E-01  -0.21845121E-01  -0.20684367E-01  -0.17612166E-01  -0.17189085E-01   0.91162878E-01
  25327.694       0.25639434      -0.23908962E-01  -0.22121661E-01  -0.20953982E-01  -0.17821411E-01  -0.17489421E-01   0.91019490E-01
  25328.710       0.25629070      -0.24239764E-01  -0.22323673E-01  -0.21011497E-01  -0.18096755E-01  -0.17853002E-01   0.91047500E-01
  25330.658       0.25531533      -0.24456918E-01  -0.23135380E-01  -0.21321046E-01  -0.18290622E-01  -0.18058786E-01   0.90414591E-01
  25331.674       0.25518878      -0.24639682E-01  -0.23228182E-01  -0.21406644E-01  -0.18329668E-01  -0.18149230E-01   0.90066602E-01
  25332.720       0.25516916      -0.24853324E-01  -0.23522210E-01  -0.21738984E-01  -0.18712434E-01  -0.18430992E-01   0.89928352E-01
  25333.792       0.25459067      -0.25226768E-01  -0.23453947E-01  -0.21825339E-01  -0.19020160E-01  -0.18659347E-01   0.89609235E-01
  25334.923       0.25472365      -0.25601244E-01  -0.23578610E-01  -0.21975651E-01  -0.19343333E-01  -0.18856705E-01   0.89423280E-01
  25336.052       0.25415285      -0.25782330E-01  -0.24075427E-01  -0.22201667E-01  -0.19580416E-01  -0.19048941E-01   0.89045636E-01
  25337.068       0.25396953      -0.25769837E-01  -0.24255722E-01  -0.22368542E-01  -0.19674267E-01  -0.19270046E-01   0.88695886E-01
  25339.046       0.25331108      -0.26232757E-01  -0.24710824E-01  -0.22932577E-01  -0.19738186E-01  -0.19731751E-01   0.88437576E-01
  25340.233       0.25316248      -0.26419108E-01  -0.24893412E-01  -0.23134001E-01  -0.20271145E-01  -0.20077025E-01   0.88190287E-01
  25341.307       0.25279377      -0.26803064E-01  -0.25109811E-01  -0.23288887E-01  -0.20407681E-01  -0.20151701E-01   0.88108994E-01
  25343.199       0.25251298      -0.27242854E-01  -0.25630772E-01  -0.23771506E-01  -0.20468748E-01  -0.20746733E-01   0.87548209E-01
  25344.358       0.25165812      -0.27641347E-01  -0.25847030E-01  -0.24109695E-01  -0.20916790E-01  -0.20906361E-01   0.87564288E-01
  25345.573       0.25154106      -0.27911542E-01  -0.26196335E-01  -0.24481694E-01  -0.21393814E-01  -0.21222149E-01   0.87226207E-01
  25346.619       0.25117799      -0.28126064E-01  -0.26078545E-01  -0.24772166E-01  -0.21465218E-01  -0.21342329E-01   0.86455394E-01
  25348.598       0.25093797      -0.28453463E-01  -0.26491295E-01  -0.25203018E-01  -0.21930851E-01  -0.21942984E-01   0.86569046E-01
  25349.701       0.25054053      -0.28497064E-01  -0.26739068E-01  -0.25314766E-01  -0.22177074E-01  -0.22067474E-01   0.86500608E-01
  25350.748       0.25021201      -0.28690165E-01  -0.27024084E-01  -0.25376122E-01  -0.22337126E-01  -0.22143406E-01   0.86152253E-01
  25352.671       0.24943077      -0.29192747E-01  -0.27710260E-01  -0.25683980E-01  -0.22674520E-01  -0.22499874E-01   0.85614296E-01
  25353.716       0.24883090      -0.29441648E-01  -0.27779337E-01  -0.26069345E-01  -0.22643026E-01  -0.22559817E-01   0.85342312E-01
  25354.792       0.24886438      -0.29672841E-01  -0.28011660E-01  -0.26349879E-01  -0.23061363E-01  -0.23045268E-01   0.85095917E-01
  25356.800       0.24791941      -0.30243902E-01  -0.28497741E-01  -0.26625646E-01  -0.23604663E-01  -0.23408352E-01   0.84641889E-01
  25357.931       0.24811923      -0.30515648E-01  -0.28798304E-01  -0.26857999E-01  -0.23826244E-01  -0.23722998E-01   0.84358799E-01
  25359.064       0.24791260      -0.30765880E-01  -0.28898647E-01  -0.27063890E-01  -0.23995394E-01  -0.24040842E-01   0.84158179E-01
  25360.083       0.24734819      -0.30945634E-01  -0.28877092E-01  -0.27247132E-01  -0.24318448E-01  -0.24127144E-01   0.83980212E-01
  25362.091       0.24682348      -0.31151851E-01  -0.29282112E-01  -0.27553021E-01  -0.24435967E-01  -0.24585056E-01   0.83582767E-01
  25363.281       0.24627500      -0.31274449E-01  -0.29495333E-01  -0.27823388E-01  -0.24874194E-01  -0.24756440E-01   0.83144392E-01
  25364.412       0.24607775      -0.31544940E-01  -0.29699065E-01  -0.28192913E-01  -0.25136654E-01  -0.25022363E-01   0.82860245E-01
  25366.281       0.24547942      -0.31971310E-01  -0.30015025E-01  -0.28879564E-01  -0.25368291E-01  -0.25336390E-01   0.82589752E-01
  25367.386       0.24505846      -0.32290619E-01  -0.30333820E-01  -0.29027239E-01  -0.25650056E-01  -0.25426406E-01   0.82569573E-01
  25368.574       0.24492115      -0.32426269E-01  -0.30633925E-01  -0.29197063E-01  -0.25989940E-01  -0.25814727E-01   0.82073963E-01
  25369.650       0.24446560      -0.32764116E-01  -0.30843786E-01  -0.29552213E-01  -0.26245174E-01  -0.25958059E-01   0.81954277E-01
  25371.548       0.24384086      -0.33196383E-01  -0.31299215E-01  -0.29730586E-01  -0.26671728E-01  -0.25968607E-01   0.81804496E-01
  25372.709       0.24359589      -0.33234232E-01  -0.31604626E-01  -0.30201123E-01  -0.27041341E-01  -0.26804835E-01   0.81399913E-01
  25373.871       0.24328995      -0.33638663E-01  -0.31936422E-01  -0.30486708E-01  -0.27280595E-01  -0.26852900E-01   0.81108909E-01
  25374.946       0.24298397      -0.33904643E-01  -0.32170190E-01  -0.30753892E-01  -0.27449079E-01  -0.26957793E-01   0.80779140E-01
  25376.902       0.24249491      -0.34128156E-01  -0.32325792E-01  -0.30924640E-01  -0.27971197E-01  -0.27447443E-01   0.80397302E-01
  25378.036       0.24231967      -0.34224293E-01  -0.32764757E-01  -0.31333893E-01  -0.28213582E-01  -0.28028827E-01   0.80305504E-01
  25379.141       0.24200718      -0.34507021E-01  -0.32846226E-01  -0.31439149E-01  -0.28260997E-01  -0.28115784E-01   0.79970075E-01
  25381.098       0.24145991      -0.35070181E-01  -0.33417029E-01  -0.31818867E-01  -0.28620306E-01  -0.28494646E-01   0.79431442E-01
  25382.231       0.24135543      -0.35457895E-01  -0.33608021E-01  -0.31947184E-01  -0.28759212E-01  -0.28774514E-01   0.79078105E-01
  25383.366       0.24092360      -0.35780515E-01  -0.33720537E-01  -0.32082159E-01  -0.28895838E-01  -0.28863782E-01   0.78892967E-01
  25384.413       0.24084092      -0.35937962E-01  -0.33893231E-01  -0.32392718E-01  -0.29104891E-01  -0.28966623E-01   0.78840167E-01
  25386.427       0.24036082      -0.36063228E-01  -0.34197750E-01  -0.32854853E-01  -0.29539683E-01  -0.29631594E-01   0.78336235E-01
  25387.504       0.24012643      -0.36267636E-01  -0.34395271E-01  -0.33074327E-01  -0.29698230E-01  -0.29902897E-01   0.78121452E-01
  25389.347       0.23947260      -0.36451446E-01  -0.34828873E-01  -0.33567888E-01  -0.30243720E-01  -0.30254158E-01   0.77907829E-01
  25390.369       0.23958557      -0.36717438E-01  -0.35165005E-01  -0.33715653E-01  -0.30373758E-01  -0.30079976E-01   0.77945498E-01
  25391.533       0.23923183      -0.37110728E-01  -0.35063829E-01  -0.33886473E-01  -0.30581508E-01  -0.30466482E-01   0.77498688E-01
  25392.610       0.23919604      -0.37092346E-01  -0.35416909E-01  -0.33953371E-01  -0.30808095E-01  -0.30759659E-01   0.77086460E-01
  25394.539       0.23798418      -0.37522483E-01  -0.36079840E-01  -0.34448427E-01  -0.31351110E-01  -0.31103204E-01   0.76561599E-01
  25395.674       0.23806589      -0.37807647E-01  -0.36198885E-01  -0.34691269E-01  -0.31627700E-01  -0.31359229E-01   0.76655947E-01
  25396.782       0.23810948      -0.37976056E-01  -0.36414023E-01  -0.34954499E-01  -0.31926455E-01  -0.31579017E-01   0.76271902E-01
  25398.741       0.23750396      -0.38691252E-01  -0.36531289E-01  -0.35355825E-01  -0.32226471E-01  -0.31711031E-01   0.75665159E-01
  25399.818       0.23729093      -0.39084446E-01  -0.36516931E-01  -0.35430496E-01  -0.32319462E-01  -0.31682704E-01   0.75346134E-01
  25400.953       0.23707117      -0.39498815E-01  -0.36501800E-01  -0.35509188E-01  -0.32417461E-01  -0.31652850E-01   0.75009929E-01
