# Supplementary material for: In situ X-ray absorption spectroscopy data during formation of active Pt- and Pd-sites in functionalized UiO-67 metal-organic frameworks
Source: Data Brief. 2019 Jul 17;25:104280. doi: 10.1016/j.dib.2019.104280 (PMC6661504; doi:10.1016/j.dib.2019.104280)
Supplement: Supplementary file 1 [file mmc1.zip › 7_Pd_He_ramp.norm]

# Normalized experimental Pd K-edge spectra collected at BM01B@ESRF during the activation of UiO-67-Pd sample from room temperatures to 300 C in He.
# Column 1: Energy in eV
# Column 2: Reference Pd foil
# The columns 3 - 8 contain spectra collected at different temperatures (Celsius)
# The specified temperatures correspond to the beginning of each spectrum.
# Column  3:  46
# Column  4:  89
# Column  5: 131
# Column  6: 174
# Column  7: 217
# Column  8: 260
#------------------------
  24001.125      -0.14597205E-02   0.12934863       0.18108471      -0.79399969E-01   0.20820747E-01   0.10828423E-03  -0.34130270
  24002.520      -0.93404721E-03   0.12755723       0.17859445      -0.78281632E-01   0.20548287E-01   0.11651406E-03  -0.33647086
  24004.394      -0.68304619E-03   0.12515072       0.17524912      -0.76779292E-01   0.20182271E-01   0.12756977E-03  -0.32997992
  24006.296      -0.26165499E-03   0.12270825       0.17185380      -0.75254505E-01   0.19810787E-01   0.13879066E-03  -0.32339199
  24008.198      -0.40791534E-03   0.12026578       0.16845849      -0.73729718E-01   0.19439303E-01   0.15001155E-03  -0.31680407
  24010.023      -0.12773828E-03   0.11792219       0.16520062      -0.72266660E-01   0.19082858E-01   0.16077818E-03  -0.31048284
  24011.900       0.31258065E-04   0.11551183       0.16184994      -0.70761915E-01   0.18716257E-01   0.17185159E-03  -0.30398151
  24013.777       0.28148755E-04   0.11310147       0.15849925      -0.69257170E-01   0.18349656E-01   0.18292499E-03  -0.29748018
  24015.678       0.47967812E-03   0.11066028       0.15510572      -0.67733185E-01   0.17978367E-01   0.19413998E-03  -0.29089571
  24017.555       0.54229983E-03   0.10824992       0.15175503      -0.66228440E-01   0.17611766E-01   0.20521339E-03  -0.28439438
  24019.434       0.37144044E-03   0.10583699       0.14840077      -0.64722092E-01   0.17244774E-01   0.21629859E-03  -0.27788612
  24021.311       0.29994562E-03   0.10342662       0.14505008      -0.63217347E-01   0.16878172E-01   0.22737199E-03  -0.27138478
  24023.189       0.79974680E-03   0.10101497       0.14169761      -0.61711800E-01   0.16511376E-01   0.23845130E-03  -0.26487999
  24025.068       0.70941384E-03   0.98602042E-01   0.13834335      -0.60205452E-01   0.16144384E-01   0.24953650E-03  -0.25837172
  24026.922       0.60643164E-03   0.96221213E-01   0.13503372      -0.58719146E-01   0.15782275E-01   0.26047421E-03  -0.25195006
  24028.801       0.79636019E-03   0.93808281E-01   0.13167946      -0.57212797E-01   0.15415283E-01   0.27155942E-03  -0.24544179
  24030.680       0.76659448E-03   0.91395349E-01   0.12832520      -0.55706449E-01   0.15048291E-01   0.28264462E-03  -0.23893353
  24032.585       0.10676923E-02   0.88949029E-01   0.12492453      -0.54179257E-01   0.14676221E-01   0.29388321E-03  -0.23233522
  24034.441       0.99258178E-03   0.86565632E-01   0.12161133      -0.52691347E-01   0.14313721E-01   0.30483273E-03  -0.22590662
  24036.346       0.92805805E-03   0.84119312E-01   0.11821066      -0.51164156E-01   0.13941651E-01   0.31607132E-03  -0.21930830
  24038.227       0.10128156E-02   0.81703812E-01   0.11485283      -0.49656204E-01   0.13574269E-01   0.32716832E-03  -0.21279311
  24040.083       0.10793948E-02   0.79320415E-01   0.11153963      -0.48168294E-01   0.13211769E-01   0.33811783E-03  -0.20636452
  24041.988       0.10279106E-02   0.76874095E-01   0.10813896      -0.46641102E-01   0.12839699E-01   0.34935642E-03  -0.19976620
  24043.896       0.12696724E-02   0.74423922E-01   0.10473293      -0.45111505E-01   0.12467043E-01   0.36061271E-03  -0.19315749
  24045.727       0.11655343E-02   0.72072630E-01   0.10146436      -0.43643638E-01   0.12109426E-01   0.37141474E-03  -0.18681549
  24047.609       0.11794990E-02   0.69655845E-01   0.98104743E-01  -0.42134884E-01   0.11741849E-01   0.38251764E-03  -0.18029683
  24049.084       0.13282370E-02   0.67761712E-01   0.95471677E-01  -0.40952413E-01   0.11453763E-01   0.39121943E-03  -0.17518790
  24051.475       0.13516095E-02   0.64691292E-01   0.91203432E-01  -0.39035607E-01   0.10986771E-01   0.40532519E-03  -0.16690623
  24053.537       0.11014314E-02   0.62043359E-01   0.87522495E-01  -0.37382552E-01   0.10584037E-01   0.41749001E-03  -0.15976412
  24054.657       0.11562464E-02   0.60605102E-01   0.85523149E-01  -0.36484675E-01   0.10365287E-01   0.42409747E-03  -0.15588479
  24056.158       0.10279284E-02   0.58677582E-01   0.82843670E-01  -0.35281360E-01   0.10072123E-01   0.43295266E-03  -0.15068580
  24058.094       0.11352418E-02   0.56191452E-01   0.79387659E-01  -0.33729316E-01   0.96939987E-02   0.44437413E-03  -0.14398011
  24059.875       0.11200762E-02   0.53904368E-01   0.76208343E-01  -0.32301532E-01   0.93461474E-02   0.45488118E-03  -0.13781129
  24061.861       0.10346026E-02   0.51354031E-01   0.72663076E-01  -0.30709405E-01   0.89582571E-02   0.46659764E-03  -0.13093241
  24063.721       0.87738383E-03   0.48965498E-01   0.69342735E-01  -0.29218288E-01   0.85949761E-02   0.47757075E-03  -0.12448996
  24065.632       0.10461519E-02   0.46511472E-01   0.65931352E-01  -0.27686286E-01   0.82217342E-02   0.48884473E-03  -0.11787086
  24066.650       0.11268128E-02   0.45204200E-01   0.64114090E-01  -0.26870181E-01   0.80229063E-02   0.49485045E-03  -0.11434483
  24068.586       0.12007000E-02   0.42718071E-01   0.60658079E-01  -0.25318137E-01   0.76447816E-02   0.50627192E-03  -0.10763914
  24069.605       0.11985380E-02   0.41409514E-01   0.58839032E-01  -0.24501230E-01   0.74457583E-02   0.51228354E-03  -0.10410965
  24070.650       0.93195940E-03   0.40067569E-01   0.56973572E-01  -0.23663479E-01   0.72416569E-02   0.51844854E-03  -0.10049010
  24072.512       0.10154508E-02   0.37676468E-01   0.53649660E-01  -0.22170759E-01   0.68779853E-02   0.52943345E-03  -0.94040721E-01
  24074.474       0.10367319E-02   0.35156951E-01   0.50147236E-01  -0.20597871E-01   0.64947825E-02   0.54100831E-03  -0.87244974E-01
  24076.233       0.94374728E-03   0.32898117E-01   0.47007193E-01  -0.19187724E-01   0.61512281E-02   0.55138557E-03  -0.81152354E-01
  24078.018       0.87025644E-03   0.30605896E-01   0.43820737E-01  -0.17756733E-01   0.58025956E-02   0.56191622E-03  -0.74969679E-01
  24079.904       0.10552561E-02   0.28183975E-01   0.40453982E-01  -0.16244773E-01   0.54342365E-02   0.57304272E-03  -0.68437172E-01
  24081.564       0.10008539E-02   0.26052273E-01   0.37490667E-01  -0.14913992E-01   0.51100180E-02   0.58283593E-03  -0.62687457E-01
  24083.527       0.10220652E-02   0.23531472E-01   0.33986458E-01  -0.13340303E-01   0.47266199E-02   0.59441669E-03  -0.55888246E-01
  24085.338       0.77567144E-03   0.21205862E-01   0.30753588E-01  -0.11888469E-01   0.43729092E-02   0.60510073E-03  -0.49615515E-01
  24087.227       0.90658903E-03   0.18780089E-01   0.27381478E-01  -0.10374104E-01   0.40039642E-02   0.61624493E-03  -0.43072617E-01
  24089.142       0.10944431E-02   0.16320927E-01   0.23962955E-01  -0.88388950E-02   0.36299411E-02   0.62754251E-03  -0.36439663E-01
  24091.030       0.10184691E-02   0.13896437E-01   0.20592630E-01  -0.73253316E-02   0.32611914E-02   0.63868081E-03  -0.29900228E-01
  24092.920       0.89411145E-03   0.11469379E-01   0.17218735E-01  -0.58101649E-02   0.28920511E-02   0.64983091E-03  -0.23353866E-01
  24094.808       0.82169431E-03   0.90448899E-02   0.13848410E-01  -0.42966015E-02   0.25233014E-02   0.66096921E-03  -0.16814432E-01
  24096.699       0.91522370E-03   0.66165478E-02   0.10472730E-01  -0.27806331E-02   0.21539658E-02   0.67212520E-03  -0.10264606E-01
  24098.616       0.79228795E-03   0.41548177E-02   0.70506369E-02  -0.12438212E-02   0.17795520E-02   0.68343459E-03  -0.36247246E-02
  24100.479       0.76042191E-03   0.17624321E-02   0.37249404E-02   0.24970033E-03   0.14156851E-02   0.69442540E-03   0.28281179E-02
  24102.344       0.63132617E-03   0.23516847E-02   0.70379145E-02   0.16652386E-02   0.21807651E-02   0.15546920E-02   0.34280252E-02
  24104.286       0.75384437E-03   0.17909081E-03   0.47516786E-02   0.78909450E-03   0.27632150E-03  -0.81913437E-03   0.19466412E-03
  24106.178       0.79315670E-03   0.26966523E-02   0.44529070E-02   0.24772189E-03   0.17490993E-02   0.11886951E-02   0.23042851E-03
  24108.044       0.53469910E-03   0.29976547E-02   0.20582378E-02   0.11976670E-02  -0.19580804E-02   0.24093585E-02   0.20918465E-02
  24109.066       0.48846832E-03   0.28998932E-02   0.33137539E-02   0.25208185E-03  -0.72280159E-03   0.30856877E-02   0.15911789E-03
  24110.908       0.45372313E-03   0.26431529E-02   0.31798298E-02   0.18534614E-05   0.73190045E-03   0.43049617E-02   0.19886287E-03
  24112.825       0.43182200E-03   0.17482507E-02  -0.65676280E-03   0.11686198E-02   0.90137162E-03   0.30432001E-02   0.42358933E-02
  24114.693       0.31291208E-03   0.34061341E-02   0.43265154E-02   0.13085565E-03   0.27559055E-02   0.50285316E-02   0.34856661E-02
  24116.535       0.53404870E-03   0.31306708E-02   0.30734607E-02   0.45990920E-02   0.15904684E-02   0.55347353E-02   0.49021030E-03
  24118.427       0.57016150E-03   0.23564448E-02   0.26088422E-02   0.20822027E-02   0.23592242E-02   0.21806318E-02   0.13464385E-02
  24120.397       0.18697974E-03   0.37488960E-02   0.19088591E-02   0.22485353E-02   0.28724193E-02   0.43557135E-02   0.32881255E-03
  24122.291       0.97404956E-04   0.46655662E-02   0.25213346E-02   0.17681444E-02   0.48539632E-02   0.28715998E-02  -0.22014351E-03
  24124.136      -0.12027353E-03   0.33602360E-02   0.13708534E-02  -0.90996702E-03   0.25587249E-02   0.71850322E-03   0.25197447E-03
  24126.055       0.41565142E-04   0.21816603E-02   0.68408463E-03  -0.15070326E-02   0.11856216E-02   0.17125191E-02   0.14523038E-02
  24127.951       0.28114516E-03   0.21249403E-02  -0.45559060E-03   0.47642749E-03  -0.20418337E-02  -0.97423782E-03  -0.23081305E-03
  24129.000       0.42272918E-03  -0.54563276E-04  -0.10417084E-02   0.11307124E-02  -0.75400122E-03   0.23623343E-03   0.62751895E-03
  24130.869       0.17168911E-03  -0.23924114E-02   0.26581968E-03   0.28671881E-03   0.73040185E-03  -0.27917258E-03   0.14604855E-02
  24132.662       0.97698474E-04  -0.18398366E-02   0.27047033E-02   0.19340374E-02   0.66403500E-03  -0.18079232E-02   0.10667958E-02
  24134.558       0.14891685E-03   0.91100336E-03   0.94066048E-03   0.32417487E-02   0.30094773E-03   0.32560563E-03   0.73392385E-03
  24136.429       0.20074538E-03   0.23450209E-02   0.26272846E-02   0.31950060E-02   0.90907128E-03   0.23060191E-02  -0.79479389E-03
  24138.325       0.14725330E-03   0.84808728E-03  -0.16151216E-02   0.11854954E-02   0.10258674E-02   0.16444389E-02   0.72773335E-03
  24140.247       0.14998649E-04  -0.41228545E-03  -0.14138464E-03   0.13565771E-03   0.17833738E-02   0.41456873E-02   0.19989007E-02
  24142.145       0.14816108E-03  -0.14135659E-02  -0.22955008E-02  -0.93618203E-03   0.90799796E-03   0.40574746E-02   0.99116202E-03
  24144.068       0.14071671E-03  -0.53102656E-03  -0.23413026E-02  -0.33961498E-03   0.94693866E-03   0.41672075E-02  -0.27990935E-03
  24145.119       0.12202687E-03  -0.30520462E-03  -0.15854530E-02  -0.55488615E-03   0.88838641E-03   0.33695990E-02   0.17347643E-03
  24146.913       0.33197985E-04  -0.44584491E-03  -0.51748509E-03  -0.13615267E-02   0.95243403E-03  -0.34434239E-04  -0.19505147E-02
  24148.811      -0.19125232E-03   0.10688337E-02  -0.17231596E-02  -0.26479085E-02   0.21220742E-02   0.17825828E-02  -0.15827336E-02
  24150.711      -0.11074802E-03  -0.34694607E-03  -0.19383618E-02  -0.39072738E-02   0.17160482E-02   0.29056716E-02  -0.14646781E-02
  24152.609      -0.12555817E-03   0.99601518E-03   0.53204139E-04  -0.25489118E-02   0.28037539E-02   0.20296112E-02  -0.18107228E-02
  24154.508      -0.15926569E-04  -0.38882360E-03   0.15799314E-02  -0.34745843E-02   0.41000820E-02   0.11259351E-02   0.22431869E-03
  24156.406       0.11929286E-03  -0.52538582E-04   0.31568728E-03  -0.27625021E-02   0.34112595E-02   0.23364291E-02  -0.15816118E-02
  24158.255      -0.19107945E-03  -0.21629136E-02   0.21128218E-02  -0.29694521E-02  -0.72710578E-03   0.18822250E-03  -0.14259861E-02
  24160.232      -0.25061526E-03  -0.18974072E-03  -0.56748265E-03  -0.22776525E-02   0.66080236E-03  -0.16074772E-04   0.31828090E-02
  24161.285      -0.16969374E-03   0.20785441E-02  -0.45362782E-04  -0.24949720E-02   0.42456184E-03   0.36152249E-03   0.26548740E-02
  24163.057      -0.29423122E-05   0.19836757E-02   0.14246566E-02  -0.32963555E-02  -0.18803800E-02   0.40489630E-03  -0.10195062E-02
  24165.035      -0.20893377E-03  -0.31500745E-03  -0.54638876E-03  -0.57959580E-03  -0.12504085E-02  -0.10826510E-02  -0.21199237E-02
  24166.883      -0.65893467E-04  -0.53095883E-03  -0.24171810E-02  -0.12666066E-03  -0.14762617E-02  -0.15232666E-02  -0.46464169E-04
  24168.760      -0.23178712E-03  -0.17337185E-02  -0.26531052E-02  -0.16065935E-02  -0.20400735E-02  -0.20227802E-02   0.58639920E-03
  24169.788      -0.45061998E-03  -0.22885814E-02  -0.56667585E-03  -0.27833793E-02  -0.29217357E-02  -0.46058197E-02  -0.81052307E-04
  24171.612      -0.58669686E-03  -0.42930167E-02  -0.15022074E-02  -0.15934653E-02  -0.42676854E-02  -0.19973400E-02  -0.29429057E-02
  24173.513      -0.48703987E-03  -0.42767992E-02  -0.20122532E-02  -0.12418816E-02  -0.36586934E-02  -0.24330782E-02  -0.30034768E-02
  24175.365      -0.41581752E-03  -0.30219189E-02   0.11591142E-02  -0.21855211E-02  -0.44722222E-02  -0.57159743E-02  -0.13373982E-02
  24177.370      -0.24157892E-03  -0.17384882E-02   0.40056003E-03  -0.21016773E-02  -0.35669658E-02  -0.27864913E-02  -0.21768793E-02
  24179.171      -0.11559394E-03  -0.72245169E-02  -0.47762495E-02   0.28155925E-03   0.77463037E-03  -0.24359851E-02  -0.16598591E-02
  24181.175      -0.39650873E-03  -0.27308587E-02  -0.48750028E-02  -0.63792056E-03  -0.25865752E-02  -0.25235547E-02  -0.56349117E-05
  24183.027      -0.45473710E-03  -0.29709952E-02  -0.27488386E-02   0.75667719E-03  -0.22142422E-02  -0.26872811E-02   0.17261756E-02
  24184.933      -0.26608356E-03  -0.41976887E-02  -0.20652242E-02  -0.13322373E-02  -0.58929260E-02  -0.36632578E-02  -0.23968382E-02
  24186.012      -0.48615809E-03  -0.41695854E-02  -0.15665674E-02  -0.19968861E-02  -0.52523015E-02  -0.61546751E-02  -0.16976175E-02
  24187.815      -0.34710756E-03  -0.10467570E-02  -0.11743003E-02  -0.73462474E-03  -0.18869362E-02  -0.41456829E-02   0.45457217E-03
  24189.693      -0.39649525E-03  -0.38070832E-03  -0.37800826E-02  -0.29082313E-03  -0.29489355E-02  -0.49528811E-02  -0.20946347E-02
  24191.572      -0.37000845E-03   0.21319260E-02  -0.18110433E-02  -0.23082746E-03  -0.21024545E-02  -0.42760161E-02  -0.13978848E-02
  24193.478      -0.44835995E-03  -0.30302820E-02  -0.32566114E-02  -0.37778913E-03  -0.51353396E-02  -0.61721003E-02  -0.13009303E-02
  24195.383      -0.61418739E-03  -0.77760558E-03  -0.57064085E-02   0.22666439E-02  -0.16831265E-02  -0.56673907E-02  -0.11417798E-02
  24197.313      -0.45435237E-03  -0.40779824E-02  -0.31200043E-02   0.26205907E-02  -0.28716134E-02  -0.32742658E-02  -0.92800567E-03
  24199.167      -0.61563217E-03  -0.19485914E-02  -0.26858469E-02   0.27106653E-02  -0.24888871E-02  -0.52184181E-02  -0.81152813E-03
  24201.177      -0.46492438E-03  -0.21131940E-02  -0.29169652E-02   0.35878517E-02  -0.20451293E-02  -0.44295021E-02   0.24409972E-02
  24202.234      -0.53337301E-03  -0.41809909E-02  -0.25966880E-02   0.31506713E-02  -0.18039504E-02  -0.41588815E-02   0.23585836E-02
  24204.012      -0.51851686E-03  -0.56446524E-03   0.38525990E-03   0.20049475E-02  -0.58205010E-03  -0.47363284E-02  -0.93344429E-05
  24205.944      -0.33679918E-03  -0.28034967E-02  -0.13635936E-04   0.29283134E-02  -0.23201832E-02  -0.65248397E-02  -0.18967200E-02
  24207.800      -0.32296016E-03  -0.32894351E-02  -0.14807182E-02   0.16946270E-02  -0.26912115E-02  -0.54021744E-02  -0.17145072E-02
  24209.707      -0.61386373E-03  -0.39538881E-02  -0.12287122E-02   0.90338381E-03   0.12862699E-02   0.22505568E-04  -0.14920752E-02
  24211.590      -0.64929273E-03  -0.43809014E-02  -0.20194609E-02  -0.30194189E-02   0.67149609E-03  -0.20938592E-02  -0.13591641E-03
  24213.499      -0.64420438E-03  -0.35208865E-04  -0.40556658E-02   0.28173350E-03   0.26793011E-02  -0.11845342E-02  -0.16502275E-02
  24215.382      -0.39647937E-03  -0.27647782E-02   0.34007652E-03   0.20445269E-02   0.15248459E-02  -0.32427522E-02  -0.18127706E-02
  24217.394      -0.46447445E-03  -0.24997581E-02  -0.86824816E-03   0.90355304E-03  -0.14622830E-02  -0.30529387E-03   0.27374277E-03
  24218.426      -0.63953014E-03  -0.33325561E-02   0.37824794E-03   0.84629966E-03  -0.23744235E-02   0.68112234E-03   0.34441328E-03
  24220.180      -0.44520674E-03   0.47483573E-03   0.14308344E-03   0.11165051E-02   0.60807430E-03  -0.20994553E-02  -0.11217435E-02
  24221.186      -0.28821979E-03  -0.99400213E-03  -0.50069287E-03   0.12397967E-02   0.10566441E-02  -0.26906494E-02  -0.28909236E-02
  24222.193      -0.40693773E-04  -0.22543506E-02  -0.42017955E-04   0.23995092E-02   0.21916723E-03  -0.26410045E-02  -0.41429713E-02
  24224.050      -0.28799082E-03  -0.30264489E-02  -0.46616312E-03   0.40902786E-02   0.31121542E-03  -0.10302457E-02   0.17767736E-03
  24225.986      -0.69519869E-04  -0.16571681E-03  -0.37394354E-02   0.22682949E-02   0.19328416E-02  -0.11119685E-02  -0.84448643E-03
  24227.020      -0.21246588E-03  -0.81335037E-03  -0.52385676E-02   0.15549880E-02   0.25520379E-02  -0.10748476E-02  -0.43396517E-03
  24228.826      -0.19830928E-03  -0.97004310E-03  -0.36404456E-02   0.78467351E-03   0.26387552E-02  -0.13383235E-02   0.35221013E-03
  24230.686       0.59338851E-04   0.37242134E-05  -0.28537112E-02  -0.25316107E-03   0.10810474E-02  -0.14982016E-02   0.15236085E-03
  24232.572      -0.56328071E-04   0.17873957E-02   0.11842598E-02  -0.80190305E-03  -0.14088072E-02  -0.14502218E-02   0.20561255E-02
  24234.587      -0.17250380E-04   0.22367931E-02   0.63680503E-03   0.40223644E-03  -0.16926025E-02  -0.12058243E-02   0.13246544E-02
  24236.446       0.97320729E-04   0.19013861E-02   0.59036844E-03  -0.79670305E-03   0.34839357E-03   0.11870133E-03  -0.55184112E-03
  24238.359      -0.71849869E-04   0.22484020E-02   0.24039456E-02  -0.28829737E-02  -0.96538829E-03   0.72807104E-03   0.12086090E-02
  24240.219      -0.22282012E-03   0.20329967E-04   0.62120289E-03  -0.30971505E-02  -0.96414688E-03   0.29529034E-02   0.74631988E-03
  24242.262      -0.27517482E-04   0.17621095E-02  -0.17642187E-02  -0.38764579E-02  -0.27381356E-02   0.14983408E-03   0.26674001E-02
  24243.322       0.16797437E-03   0.26174205E-02  -0.11784616E-02  -0.25638195E-02  -0.23404543E-02  -0.11341597E-02   0.12043638E-02
  24245.081       0.34904267E-03   0.32734356E-02   0.15573745E-02  -0.90492507E-03  -0.11288433E-02   0.10514288E-02  -0.40837278E-03
  24246.994       0.27528043E-03   0.18641894E-02   0.17675468E-02  -0.25715314E-02  -0.41134064E-03   0.40018898E-02  -0.10353523E-02
  24248.855       0.45026309E-03   0.12057566E-02   0.12857731E-02  -0.82211990E-03   0.13873193E-02   0.37806973E-02   0.31588920E-02
  24250.770       0.45188470E-03   0.18257431E-02   0.42426483E-02   0.24885797E-02   0.19004746E-02   0.50734535E-02   0.94589548E-03
  24252.684       0.55590596E-03   0.20333408E-02   0.21309830E-02  -0.28291625E-03   0.28017019E-02   0.65646510E-02   0.21424303E-02
  24254.599       0.66978107E-03   0.20517272E-02   0.26532811E-02   0.65270210E-03   0.56688815E-02   0.50937575E-02   0.18752369E-02
  24256.513       0.42797807E-03   0.27866757E-02   0.36779944E-02   0.15629570E-02   0.44832777E-02   0.71625618E-02  -0.98445857E-03
  24258.482       0.82538497E-03   0.54363147E-02   0.41181264E-02   0.10551233E-02   0.39867961E-02   0.47158466E-02   0.11018484E-02
  24259.518       0.10230404E-02   0.62216410E-02   0.40582745E-02  -0.91268152E-03   0.36938229E-02   0.63262769E-02   0.36169619E-03
  24261.330       0.11729291E-02   0.49397084E-02   0.36547629E-02   0.53189363E-03   0.28828289E-02   0.52324216E-02   0.10368618E-02
  24263.349       0.12727672E-02   0.50204139E-02   0.64864644E-02   0.67164025E-03   0.58204619E-03   0.47136911E-02   0.20368218E-02
  24264.358       0.13080215E-02   0.58625264E-02   0.74178271E-02   0.16322457E-02   0.40033106E-03   0.60638677E-02   0.67411901E-03
  24266.094       0.12831599E-02   0.49444106E-02   0.62051406E-02   0.25852460E-02   0.40045811E-02   0.43106553E-02   0.81391102E-03
  24268.167       0.16598939E-02   0.64781411E-02   0.48625247E-02   0.33241519E-02   0.52845295E-02   0.67790348E-02   0.22165159E-02
  24270.006       0.19029910E-02   0.73951953E-02   0.52835703E-02   0.11927761E-02   0.35231622E-02   0.67700673E-02   0.79786812E-03
  24271.847       0.18983695E-02   0.49517503E-02   0.74478705E-02   0.28910491E-02   0.46080495E-02   0.59249429E-02   0.23123639E-02
  24273.764       0.21992074E-02   0.19667698E-02   0.36079449E-02   0.58689908E-02   0.44244345E-02   0.85074634E-02   0.25463074E-02
  24275.734       0.23453968E-02   0.58599884E-02   0.40101908E-02   0.35730070E-02   0.64492803E-02   0.78368899E-02   0.47328441E-02
  24276.770       0.25524667E-02   0.65060379E-02   0.45566253E-02   0.38944400E-02   0.68909742E-02   0.67007484E-02   0.58155943E-02
  24278.585       0.27722843E-02   0.89682382E-02   0.40637962E-02   0.54530382E-02   0.17459638E-02   0.52005847E-02   0.47520859E-02
  24280.607       0.30921769E-02   0.63398233E-02   0.70702968E-02   0.58118250E-02   0.14991514E-02   0.46323702E-02   0.27082724E-02
  24282.371       0.30939313E-02   0.71898025E-02   0.10935790E-01   0.58889144E-02   0.79957619E-03   0.59770097E-02   0.39962634E-02
  24283.409       0.31834124E-02   0.66938910E-02   0.95021570E-02   0.39560710E-02   0.13192724E-02   0.79702070E-02   0.54528141E-02
  24284.525       0.36644578E-02   0.81704601E-02   0.80881140E-02   0.62930404E-02   0.63285634E-02   0.76442669E-02   0.78403484E-02
  24285.562       0.38403263E-02   0.78468023E-02   0.79940333E-02   0.55876837E-02   0.10007299E-01   0.74349980E-02   0.77694097E-02
  24287.352       0.41767327E-02   0.10110148E-01   0.86543246E-02   0.77054589E-02   0.17244461E-01   0.75974025E-02   0.55022125E-02
  24289.429       0.44436261E-02   0.10419692E-01   0.68821059E-02   0.89340799E-02   0.25035255E-01   0.79103991E-02   0.45122951E-02
  24291.220       0.47871844E-02   0.10455489E-01   0.81749135E-02   0.10104963E-01   0.23710539E-01   0.80115033E-02   0.11553168E-02
  24293.165       0.51474808E-02   0.10243952E-01   0.10318759E-01   0.11677990E-01   0.25048115E-01   0.11662735E-01   0.41103783E-02
  24294.256       0.54432112E-02   0.11609710E-01   0.13023886E-01   0.12053556E-01   0.25631447E-01   0.12808701E-01   0.52273647E-02
  24296.074       0.57322828E-02   0.10399354E-01   0.98407276E-02   0.10376076E-01   0.24772027E-01   0.11368948E-01   0.66675209E-02
  24298.099       0.62923950E-02   0.14003439E-01   0.87757174E-02   0.98481344E-02   0.28138399E-01   0.12424414E-01   0.23941148E-02
  24299.944       0.68525212E-02   0.14598714E-01   0.99029406E-02   0.12332638E-01   0.26179532E-01   0.13332674E-01   0.82124095E-02
  24301.891       0.75120904E-02   0.16179886E-01   0.10500238E-01   0.12280701E-01   0.27474610E-01   0.12923273E-01   0.11530309E-01
  24303.711       0.81740441E-02   0.14887026E-01   0.11135903E-01   0.14356033E-01   0.29146314E-01   0.15370462E-01   0.91030087E-02
  24305.607       0.88221468E-02   0.13370716E-01   0.13172042E-01   0.15390424E-01   0.27968021E-01   0.15605358E-01   0.12113725E-01
  24306.621       0.92151007E-02   0.14206115E-01   0.14366465E-01   0.15337139E-01   0.29372806E-01   0.16246181E-01   0.12628236E-01
  24308.336       0.10229362E-01   0.16305141E-01   0.13936526E-01   0.15835937E-01   0.29736667E-01   0.15435402E-01   0.10521531E-01
  24310.364       0.11002845E-01   0.18676377E-01   0.15401808E-01   0.16578377E-01   0.29705658E-01   0.19018195E-01   0.10156831E-01
  24311.378       0.11464820E-01   0.18279833E-01   0.14963517E-01   0.18304933E-01   0.30228183E-01   0.20082826E-01   0.10222636E-01
  24313.120       0.12654223E-01   0.21518662E-01   0.18265410E-01   0.20928211E-01   0.31722567E-01   0.20323423E-01   0.10509063E-01
  24314.159       0.13092028E-01   0.20416389E-01   0.18758637E-01   0.19980955E-01   0.32308506E-01   0.20188068E-01   0.14008173E-01
  24316.059       0.14575161E-01   0.21724395E-01   0.18753832E-01   0.21895660E-01   0.33312277E-01   0.20203394E-01   0.16235858E-01
  24317.984       0.15940747E-01   0.23728777E-01   0.19381436E-01   0.21615929E-01   0.32454705E-01   0.23623467E-01   0.13963991E-01
  24318.998       0.16991083E-01   0.22902615E-01   0.19244877E-01   0.22177126E-01   0.33747660E-01   0.26803387E-01   0.12935250E-01
  24320.845       0.18489277E-01   0.24466489E-01   0.19032270E-01   0.23400517E-01   0.37363234E-01   0.27625565E-01   0.19904447E-01
  24322.744       0.20332148E-01   0.27439788E-01   0.25895418E-01   0.26354673E-01   0.39467321E-01   0.26878503E-01   0.21215790E-01
  24324.644       0.22573612E-01   0.26106713E-01   0.28883761E-01   0.28899552E-01   0.38696928E-01   0.27762636E-01   0.23814476E-01
  24325.685       0.24131417E-01   0.26720743E-01   0.30187509E-01   0.30352530E-01   0.40606087E-01   0.24217840E-01   0.26961039E-01
  24326.754       0.25549455E-01   0.33629258E-01   0.31058590E-01   0.32106419E-01   0.41626592E-01   0.28453738E-01   0.28760424E-01
  24328.575       0.28444176E-01   0.35688158E-01   0.31636549E-01   0.32034011E-01   0.44009159E-01   0.30385355E-01   0.27334169E-01
  24330.501       0.32099669E-01   0.37501627E-01   0.35429037E-01   0.37574701E-01   0.44576487E-01   0.34037892E-01   0.30712730E-01
  24331.518       0.34454748E-01   0.41056377E-01   0.38699830E-01   0.38124135E-01   0.47444593E-01   0.37002708E-01   0.31237348E-01
  24333.341       0.39151507E-01   0.43755131E-01   0.43395092E-01   0.42619511E-01   0.52058961E-01   0.37642360E-01   0.34646023E-01
  24334.356       0.42177537E-01   0.45083851E-01   0.45265988E-01   0.45668732E-01   0.54733884E-01   0.38771831E-01   0.36793749E-01
  24335.398       0.45790667E-01   0.49513250E-01   0.45404078E-01   0.48808057E-01   0.58149725E-01   0.44498092E-01   0.38869091E-01
  24337.223       0.53417017E-01   0.55806537E-01   0.50229761E-01   0.53984377E-01   0.62960055E-01   0.49703968E-01   0.44935250E-01
  24339.151       0.63975337E-01   0.60594360E-01   0.56671633E-01   0.62531114E-01   0.67455318E-01   0.57512404E-01   0.55990986E-01
  24341.053       0.78657043E-01   0.70494462E-01   0.68427719E-01   0.69723862E-01   0.76157948E-01   0.65703081E-01   0.64472494E-01
  24342.070       0.88989403E-01   0.76339946E-01   0.75291351E-01   0.74716034E-01   0.84464865E-01   0.71891499E-01   0.71252890E-01
  24343.138       0.10366020       0.83783377E-01   0.82841251E-01   0.82407068E-01   0.92474964E-01   0.80157707E-01   0.81211803E-01
  24344.963       0.13863112       0.10253286       0.98699259E-01   0.10151015       0.10519690       0.99587369E-01   0.10249248
  24346.971       0.19705026       0.13223831       0.12690201       0.13182674       0.13376511       0.12536655       0.13433088
  24348.040       0.24076136       0.15551009       0.15043082       0.15561817       0.15455199       0.15042139       0.16220767
  24349.787       0.32322121       0.20303104       0.19870814       0.20181210       0.19842330       0.19532949       0.21416505
  24351.951       0.42436371       0.29278398       0.28895953       0.29405163       0.28262208       0.28555834       0.30290806
  24352.995       0.46941296       0.35247007       0.34039259       0.35325284       0.34109959       0.34112954       0.36007502
  24354.769       0.54049681       0.46682273       0.45436905       0.46599156       0.44485141       0.44799275       0.46813039
  24355.787       0.58143853       0.52989773       0.51937700       0.52598190       0.50368102       0.50773335       0.52810289
  24356.909       0.62859553       0.59453081       0.58299204       0.58818666       0.56529178       0.56891011       0.59037052
  24358.814       0.71881024       0.70181696       0.68643575       0.69376967       0.66620079       0.67456889       0.69180854
  24360.851       0.82250267       0.80957155       0.79369289       0.79817759       0.76495394       0.77655419       0.79018409
  24362.730       0.89931132       0.89712698       0.87810643       0.87761989       0.84469132       0.86029870       0.87249407
  24364.611       0.94672953       0.97341634       0.95064638       0.94717142       0.91420033       0.93459113       0.94343886
  24365.629       0.95897474        1.0009480       0.98131139       0.97278829       0.93806039       0.96108196       0.96681020
  24366.648       0.96385889        1.0241009        1.0009568       0.99556300       0.95927007       0.98181421       0.98715083
  24368.528       0.96401279        1.0503716        1.0232754        1.0188223       0.98840652        1.0080775        1.0111259
  24369.547       0.95981242        1.0569892        1.0307180        1.0223606       0.99632502        1.0166037        1.0158538
  24371.481       0.94084561        1.0630954        1.0347700        1.0282577        1.0025896        1.0252703        1.0201408
  24373.388       0.91648392        1.0676479        1.0428313        1.0351557        1.0067707        1.0319990        1.0279298
  24375.347       0.89957457        1.0788615        1.0523580        1.0415762        1.0161757        1.0384871        1.0354436
  24377.256       0.89574522        1.0861165        1.0619673        1.0535463        1.0225338        1.0475940        1.0408032
  24379.217       0.90391250        1.0957371        1.0699369        1.0607202        1.0283789        1.0521044        1.0480780
  24381.124       0.92267659        1.0961821        1.0697857        1.0583116        1.0309393        1.0515786        1.0466994
  24383.060       0.95149280        1.0898900        1.0613962        1.0472723        1.0253554        1.0439637        1.0399122
  24385.021       0.98914748        1.0638788        1.0380791        1.0281621        1.0034512        1.0234980        1.0176026
  24386.801        1.0256746        1.0445940        1.0152244        1.0028072       0.98207461       0.99864886       0.99766130
  24387.821        1.0437681        1.0301409        1.0000104       0.98769876       0.96716494       0.98674609       0.98595609
  24388.893        1.0600131        1.0127098       0.98485896       0.97205940       0.95180714       0.97158915       0.97398594
  24390.804        1.0778886       0.98670896       0.95733241       0.94903704       0.92731283       0.94186307       0.95347507
  24392.715        1.0736649       0.96835855       0.93949590       0.93176603       0.91479446       0.92761595       0.94026244
  24393.736        1.0612423       0.96239223       0.93339971       0.92566973       0.90989919       0.92333348       0.93411723
  24395.594        1.0227559       0.95389538       0.92423259       0.91832589       0.90402910       0.91691388       0.92553608
  24397.402       0.97814834       0.95336169       0.91637360       0.91507547       0.90377428       0.91417291       0.92366141
  24398.500       0.95271509       0.95389486       0.91510340       0.91872993       0.90412091       0.91607489       0.92413452
  24399.547       0.93322534       0.95730928       0.91752851       0.92131751       0.90375072       0.91594608       0.92497187
  24401.356       0.91007474       0.96045400       0.92257403       0.92559276       0.90748633       0.92298547       0.92769746
  24403.372       0.90228510       0.96465560       0.92745666       0.93184744       0.91253521       0.92837436       0.93374810
  24405.258       0.90796138       0.97205765       0.93469650       0.93437176       0.91942066       0.93443779       0.94164868
  24406.988       0.91994483       0.97866773       0.94258754       0.94265002       0.92580124       0.94135069       0.94594314
  24408.035       0.92803147       0.98286914       0.94615829       0.94692567       0.92945612       0.94493662       0.95077970
  24409.923       0.94145398       0.98674033       0.95291287       0.95167793       0.93704985       0.94834007       0.95797625
  24411.758       0.95247684       0.99782961       0.96264660       0.95941966       0.94278673       0.95596678       0.96449647
  24413.620       0.96060180        1.0044265       0.96932428       0.96634280       0.94946000       0.96501177       0.97242742
  24415.638       0.96589433        1.0122105       0.97549630       0.97523724       0.95514234       0.97299324       0.97829204
  24416.662       0.96806709        1.0162374       0.98252222       0.97976904       0.95789433       0.97504284       0.98287884
  24418.470       0.97258409        1.0256866       0.99058150       0.98674884       0.96541230       0.97854770       0.99177567
  24419.495       0.97658834        1.0306866       0.99545704       0.99074190       0.96958346       0.98379362       0.99499798
  24420.570       0.98206008        1.0343453        1.0001773       0.99570592       0.97710966       0.99029210       0.99925498
  24422.432       0.99697335        1.0459100        1.0056300        1.0060415       0.99050085        1.0016091        1.0066849
  24424.452        1.0182021        1.0560285        1.0164564        1.0174280        1.0005753        1.0105684        1.0158224
  24425.581        1.0309857        1.0633307        1.0237035        1.0231281        1.0052354        1.0147248        1.0219268
  24426.605        1.0417878        1.0679185        1.0272315        1.0265999        1.0104064        1.0220607        1.0255553
  24428.442        1.0564529        1.0760116        1.0354015        1.0370732        1.0157455        1.0303278        1.0286499
  24429.544        1.0602963        1.0806287        1.0399818        1.0412753        1.0197498        1.0326774        1.0342103
  24430.595        1.0607325        1.0851629        1.0433106        1.0435150        1.0247425        1.0340694        1.0380707
  24432.432        1.0535860        1.0928322        1.0454008        1.0484680        1.0287677        1.0396778        1.0401526
  24433.456        1.0459814        1.0945992        1.0476505        1.0517070        1.0297647        1.0417511        1.0394330
  24434.481        1.0369914        1.0936813        1.0496516        1.0524981        1.0326055        1.0424242        1.0398451
  24436.346        1.0176588        1.0918072        1.0484893        1.0498679        1.0340560        1.0402319        1.0360058
  24438.238       0.99726365        1.0892241        1.0450289        1.0466378        1.0306981        1.0365221        1.0316072
  24440.208       0.97991703        1.0799990        1.0415536        1.0401452        1.0274185        1.0326674        1.0314657
  24442.152       0.96769454        1.0762069        1.0330263        1.0365826        1.0211753        1.0290583        1.0220365
  24443.205       0.96288207        1.0739372        1.0285786        1.0288113        1.0177265        1.0252885        1.0187534
  24445.097       0.95765411        1.0650691        1.0245183        1.0221321        1.0122027        1.0210204        1.0127852
  24447.094       0.95641301        1.0584197        1.0145469        1.0157938        1.0088994        1.0159809        1.0068591
  24448.910       0.95787758        1.0504072        1.0080761        1.0101064        1.0021194        1.0093001        1.0006437
  24450.750       0.96093286        1.0446998        1.0017747        1.0040959       0.99489004        1.0050392       0.99938958
  24451.881       0.96364324        1.0415432       0.99806989        1.0010162       0.99041216        1.0023883       0.99611228
  24452.906       0.96715184        1.0395204       0.99887283       0.99852309       0.98599031        1.0017094       0.99337763
  24454.668       0.97166930        1.0354585       0.99379476       0.99568804       0.98536194       0.99768881       0.99313396
  24455.694       0.97437611        1.0310196       0.99088690       0.99451173       0.98478698       0.99240904       0.99227396
  24456.747       0.97734164        1.0281411       0.98868334       0.99150795       0.98188515       0.99176129       0.99033622
  24458.485       0.98290622        1.0275554       0.98546078       0.98625629       0.97781639       0.99084152       0.98745012
  24460.405       0.98949334        1.0253959       0.98344640       0.98563376       0.97804017       0.98853197       0.98652788
  24461.458       0.99235814        1.0236941       0.98510871       0.98443960       0.97799299       0.98897330       0.98745733
  24463.301       0.99806239        1.0230447       0.98411730       0.98533027       0.97293522       0.99009225       0.98381499
  24465.248        1.0033092        1.0201940       0.98042994       0.98196121       0.97122828       0.99099056       0.98608014
  24467.092        1.0082565        1.0215049       0.97825965       0.98385800       0.97248309       0.98858523       0.98740994
  24468.094        1.0109370        1.0226089       0.97834776       0.98499883       0.97275410       0.98531541       0.98883994
  24469.120        1.0136339        1.0203930       0.98087927       0.98573106       0.97301234       0.98235753       0.98827210
  24470.991        1.0188852        1.0220478       0.98349678       0.98560275       0.97397267       0.98260185       0.98862391
  24473.019        1.0230839        1.0227695       0.98344863       0.98472679       0.97617813       0.98918952       0.98872375
  24474.020        1.0246794        1.0249224       0.98389475       0.98594745       0.98014520       0.98398652       0.98749399
  24475.838        1.0257370        1.0230199       0.98163595       0.98814385       0.98161990       0.98296356       0.98859626
  24476.919        1.0256207        1.0233169       0.98211822       0.98949273       0.97947459       0.98737758       0.98796699
  24477.999        1.0244883        1.0241010       0.98415523       0.98975741       0.97851889       0.98216303       0.98739238
  24479.002        1.0225075        1.0244694       0.98547652       0.98920128       0.97942386       0.98287146       0.98917626
  24480.715        1.0179802        1.0246740       0.98247992       0.99203887       0.97800646       0.98440590       0.98882247
  24481.769        1.0145023        1.0257902       0.98905797       0.99189087       0.97907486       0.98547660       0.98896056
  24482.798        1.0106186        1.0254668       0.98950460       0.98865755       0.98114618       0.98700041       0.98980020
  24484.617        1.0031618        1.0260679       0.99197051       0.98818795       0.98074959       0.99147297       0.99071269
  24485.645       0.99827949        1.0274734       0.99272643       0.99166809       0.98407690       0.99037540       0.99050248
  24486.753       0.99351836        1.0281633       0.99052787       0.99228553       0.98545384       0.99009717       0.98923684
  24487.757       0.98963915        1.0281829       0.98834331       0.99146195       0.98807884       0.99145067       0.98994900
  24489.603       0.98248344        1.0300717       0.99331633       0.99432442       0.98992310       0.99152159       0.99099437
  24490.604       0.97896196        1.0181964       0.99645203       0.99603237       0.98958197       0.99354288       0.99051338
  24492.453       0.97468537        1.0030705       0.99690309       0.99524807       0.99358192       0.99625652       0.99269377
  24493.456       0.97319723       0.99850350       0.99533063       0.99927427       0.99558473       0.99785420       0.99561814
  24494.511       0.97231549        1.0013727       0.99520337        1.0014510       0.99683431        1.0006756       0.99564841
  24495.541       0.97165391        1.0024907       0.99858523        1.0011379       0.99730766        1.0030094       0.99735996
  24497.335       0.97261215        1.0011961        1.0020829        1.0058564        1.0011759        1.0052782       0.99963613
  24498.339       0.97349816        1.0056870        1.0030463        1.0075322        1.0045052        1.0059994        1.0008926
  24499.395       0.97503294        1.0082845        1.0100534        1.0084838        1.0057269        1.0049169        1.0030910
  24501.217       0.97864147        1.0116116        1.0101441        1.0117059        1.0082020        1.0086775        1.0053729
  24502.247       0.98131053        1.0128604        1.0103456        1.0141654        1.0074866        1.0112823        1.0092151
  24503.382       0.98441967        1.0164625        1.0119253        1.0150631        1.0077648        1.0138344        1.0094177
  24504.438       0.98819937        1.0165781        1.0165331        1.0158987        1.0101241        1.0157971        1.0105573
  24506.208       0.99459622        1.0186904        1.0174139        1.0189612        1.0149995        1.0161263        1.0117360
  24508.217        1.0009746        1.0226109        1.0192438        1.0196614        1.0168337        1.0167076        1.0120760
  24510.040        1.0061720        1.0213563        1.0226018        1.0199190        1.0186420        1.0202325        1.0135738
  24512.022        1.0110913        1.0244561        1.0198258        1.0232642        1.0175119        1.0202009        1.0154593
  24513.925        1.0142792        1.0264828        1.0199651        1.0225373        1.0204993        1.0191371        1.0156205
  24514.931        1.0155074        1.0265274        1.0207126        1.0214255        1.0213056        1.0206531        1.0171005
  24516.014        1.0168280        1.0247807        1.0230688        1.0216378        1.0217361        1.0206197        1.0174333
  24517.019        1.0175584        1.0250126        1.0207329        1.0233518        1.0208010        1.0187700        1.0153300
  24518.843        1.0187878        1.0237776        1.0220553        1.0217786        1.0191910        1.0210339        1.0147193
  24519.928        1.0186453        1.0235601        1.0219726        1.0206432        1.0185449        1.0202612        1.0155395
  24521.038        1.0191544        1.0230694        1.0211653        1.0210381        1.0175833        1.0170114        1.0160056
  24522.043        1.0189169        1.0212182        1.0193214        1.0202298        1.0175450        1.0153557        1.0150539
  24523.790        1.0183380        1.0196238        1.0166653        1.0178478        1.0177196        1.0143742        1.0117468
  24524.874        1.0179258        1.0168108        1.0163428        1.0169878        1.0147381        1.0144504        1.0104008
  24525.932        1.0173380        1.0171425        1.0160487        1.0157114        1.0137293        1.0135384        1.0111225
  24527.679        1.0163473        1.0154254        1.0130145        1.0144034        1.0136767        1.0134129        1.0099067
  24529.770        1.0139889        1.0102460        1.0135616        1.0131027        1.0086568        1.0154341        1.0071077
  24530.777        1.0126594        1.0122883        1.0125307        1.0097176        1.0069917        1.0135580        1.0054543
  24532.577        1.0105289        1.0090793        1.0111028        1.0063547        1.0078168        1.0072623        1.0026682
  24534.536        1.0079389        1.0042207        1.0082803        1.0039710        1.0060561        1.0040159        1.0002095
  24536.442        1.0059723        1.0034455        1.0039886        1.0052135        1.0008701        1.0019771        1.0032148
  24537.502        1.0050094        1.0013371        1.0034927        1.0013894        1.0015018        1.0010603        1.0031000
  24538.587        1.0044236       0.99995560        1.0028245        1.0022176        1.0022309        1.0020603       0.99809797
  24540.495        1.0024122       0.99690405        1.0020102        1.0005689       0.99791273       0.99869735        1.0007356
  24542.536        1.0002366       0.99682240       0.99904065       0.99883184       0.99729415       0.99704196       0.99769995
  24544.338       0.99706916       0.99531099       0.99859570       0.99811647       0.99348681       0.99694641       0.99586526
  24546.404       0.99307244       0.99349497       0.99544573       0.99719236       0.99270006       0.99756356       0.99481737
  24547.491       0.99105495       0.99385195       0.99344994       0.99495562       0.99394558       0.99733124       0.99192982
  24549.267       0.98719951       0.99163586       0.99438255       0.99024896       0.99171216       0.99452865       0.99234406
  24551.336       0.98378437       0.99088373       0.99320101       0.99094221       0.99089208       0.99228684       0.99103797
  24553.192       0.98079733       0.98556248       0.99241419       0.99109677       0.99203437       0.98999585       0.99312922
  24555.155       0.97884103       0.98910270       0.99151350       0.98980378       0.99131594       0.98890300       0.98904329
  24556.269       0.97744936       0.98968491       0.99135477       0.99072661       0.98967771       0.98831737       0.98808333
  24558.126       0.97637909       0.98869022       0.98877736       0.98695480       0.99021460       0.98913644       0.98932461
  24560.142       0.97491637       0.98776623       0.99098304       0.98759028       0.98846769       0.98803381       0.98780946
  24562.000       0.97456056       0.98935242       0.99038215       0.98707024       0.98831586       0.99024902       0.98717870
  24564.018       0.97287757       0.98934835       0.98861634       0.98953180       0.99020030       0.98984359       0.98724400
  24565.903       0.97134318       0.99246190       0.98946596       0.99131338       0.99593588       0.99549959       0.98578597
  24567.947       0.97138028       0.98580712       0.97985468       0.98198963       0.98808000       0.98827216       0.98423372
  24569.008       0.97373832       0.97762644       0.97431585       0.98038913       0.98061200       0.98284913       0.98513336
  24570.814       0.97880566       0.97956867       0.98322235       0.98837632       0.98529892       0.98577696       0.98761226
  24571.823       0.98180518       0.98464870       0.98699077       0.98893640       0.98868447       0.99052873       0.98855242
  24572.939       0.98455570       0.98858741       0.98773540       0.98806137       0.98681205       0.99140444       0.98903197
  24574.001       0.98690316       0.98792687       0.98843619       0.98829854       0.98749509       0.99230853       0.98900275
  24575.703       0.99077526       0.98693260       0.98874880       0.98936213       0.99160625       0.99329697       0.98793778
  24576.738       0.99353485       0.98723275       0.98821222       0.98760236       0.98832787       0.99149138       0.98935537
  24577.774       0.99587358       0.99017669       0.98692420       0.98776373       0.98758536       0.99110490       0.99162753
  24579.609        1.0004447       0.98999360       0.99054421       0.99101388       0.99117805       0.99207074       0.98973082
  24580.645        1.0023604       0.99136129       0.99186385       0.99126872       0.99157827       0.99204211       0.98856418
  24581.709        1.0045290       0.99267572       0.99242087       0.99134324       0.99140375       0.99393460       0.98707865
  24583.595        1.0083645       0.99414511       0.99222474       0.99281185       0.99238473       0.99283206       0.98864660
  24585.590        1.0116757       0.99509654       0.99611179       0.99359432       0.99478068       0.99576152       0.99125256
  24587.505        1.0147709       0.99509779       0.99224073       0.99527057       0.99391669       0.99283567       0.99167584
  24588.543        1.0158756       0.99497105       0.99409360       0.99735651       0.99544951       0.99480140       0.99391189
  24589.632        1.0176496       0.99597132       0.99566070       0.99822179       0.99624533       0.99840797       0.99575833
  24590.750        1.0192447       0.99760911       0.99631593       0.99864435       0.99513593        1.0000918       0.99689181
  24592.558        1.0210254        1.0006314       0.99844060       0.99970630        1.0016254        1.0005905       0.99912748
  24594.635        1.0229494       0.99855902       0.99765258       0.99864525       0.99918397       0.99820100        1.0016152
  24596.443        1.0241301        1.0010352        1.0005466       0.99915230        1.0007471        1.0011343        1.0002491
  24598.493        1.0246572        1.0026223       0.99977800        1.0028389        1.0011235       0.99981041        1.0011755
  24599.584        1.0247619        1.0030376        1.0009916        1.0032575        1.0013692        1.0008062        1.0043721
  24601.368        1.0249668        1.0026304        1.0000360        1.0056626       0.99934883        1.0006542        1.0030331
  24603.418        1.0242123        1.0042644        1.0023007        1.0062085        1.0014481        1.0034019        1.0096707
  24605.284        1.0230352        1.0028425        1.0056060        1.0044646       0.99842275        1.0022431        1.0087447
  24607.254        1.0204373        1.0031729        1.0035568        1.0040421        1.0019465        1.0025894        1.0076073
  24608.267        1.0188021        1.0045118        1.0027100        1.0045302       0.99982879        1.0025426        1.0071967
  24610.184        1.0153737        1.0049461        1.0039770        1.0037659        1.0046949        1.0012190        1.0058644
  24611.223        1.0130792        1.0033200        1.0032988        1.0031544        1.0034519        1.0036671        1.0071556
  24612.263        1.0105578        1.0034114        1.0025938        1.0017001        1.0012655        1.0061701        1.0076797
  24614.128        1.0057195        1.0010478        1.0057581        1.0017057        1.0029367        1.0053138        1.0068032
  24615.141        1.0029103        1.0023321        1.0042790       0.99947040        1.0032505        1.0029685        1.0055186
  24616.260        1.0001052        1.0023328        1.0030942       0.99893296        1.0026834        1.0009550        1.0050736
  24617.300       0.99706156        1.0005728        1.0036928        1.0012459        1.0003437        1.0006365        1.0060781
  24619.060       0.99297746        1.0013078        1.0047710        1.0007833        1.0020347        1.0034486        1.0062532
  24620.153       0.99064335        1.0021234        1.0054963        1.0012213        1.0005420        1.0025671        1.0035462
  24621.246       0.98888500        1.0019363        1.0055711        1.0000705       0.99899852        1.0011995        1.0032379
  24623.087       0.98573637        1.0003045        1.0035478       0.99775066       0.99906391        1.0009273        1.0046324
  24625.141       0.98267700        1.0009360        1.0024455       0.99913360       0.99860983        1.0015274        1.0058292
  24626.234       0.98160558       0.99865800        1.0019257       0.99914438       0.99747112       0.99927781        1.0052745
  24628.050       0.98027041        1.0002814        1.0011672       0.99888970       0.99665232       0.99788441        1.0036721
  24630.024       0.97913619        1.0007906       0.99944891       0.99776465       0.99775237       0.99716479        1.0032377
  24631.918       0.97879629       0.99928093        1.0007998       0.99890353        1.0007450        1.0011565        1.0035469
  24633.974       0.97884253       0.99618071        1.0006239       0.99930697       0.99771617        1.0002648        1.0017493
  24635.897       0.97886258       0.99618557        1.0022887       0.99826796       0.99744561       0.99648272        1.0003732
  24637.873       0.97908810       0.99427909        1.0010350       0.99821033       0.99514217       0.99811154        1.0014485
  24638.887       0.97918891       0.99353727        1.0001314       0.99617324       0.99493959       0.99847774        1.0013097
  24640.783       0.97923430       0.99447270       0.99514270       0.99602605       0.99665036       0.99830891        1.0004455
  24641.905       0.97891623       0.99585547       0.99586290       0.99466987       0.99609594       0.99841843       0.99992012
  24643.055       0.97898913       0.99602600       0.99337242       0.99458556       0.99599458       0.99765948       0.99948499
  24644.070       0.97917868       0.99412336       0.99100755       0.99532212       0.99663104       0.99556979       0.99915382
  24645.861       0.97905205       0.99457618       0.99459781       0.99357451       0.99765420       0.99396952        1.0012068
  24646.929       0.97933671       0.99487251       0.99517428       0.99462059       0.99698611       0.99631109        1.0001940
  24647.970       0.97972542       0.99421631       0.99336879       0.99571046       0.99601561       0.99714314       0.99922813
  24649.708       0.98002875       0.99383962       0.99629023       0.99728881       0.99359497       0.99390902       0.99793014
  24651.739       0.98103621       0.99489807       0.99775732       0.99631016       0.99562479       0.99592310       0.99695211
  24653.639       0.98320515       0.99157568       0.99771926       0.99453571       0.99697250       0.99541585       0.99742056
  24655.617       0.98629153       0.99143692       0.99618554       0.99623719       0.99460386       0.99491900       0.99534088
  24656.633       0.98830491       0.99484090       0.99338708       0.99596663       0.99617052       0.99390604       0.99479921
  24658.586       0.99162992       0.99435804       0.99378118       0.99396187       0.99768642       0.99591574       0.99589247
  24659.656       0.99352586       0.99374214       0.99415904       0.99377455       0.99291486       0.99566674       0.99636512
  24660.673       0.99541922       0.99434153       0.99369066       0.99319540       0.99116956       0.99478019       0.99623401
  24662.519       0.99887758       0.99070175       0.99286462       0.99337221       0.99357351       0.99036365       0.99619778
  24663.563        1.0006427       0.98986735       0.99089044       0.99203711       0.99321612       0.99550514       0.99538702
  24664.659        1.0023299       0.98957639       0.99106540       0.99194135       0.99463797       0.99853710       0.99585942
  24666.532        1.0051894       0.99114638       0.99313940       0.99329100       0.99308452       0.99427113       0.99650263
  24668.594        1.0080043       0.99334266       0.99422383       0.99162866       0.99700630       0.99517671       0.99952607
  24669.691        1.0102065       0.99260725       0.99324891       0.99116307       0.99799792       0.99418430       0.99904912
  24671.459        1.0126462       0.99093010       0.99229587       0.99091346       0.99908432       0.99131752       0.99566952
  24673.521        1.0151608       0.98911555       0.99227815       0.99046484       0.99598821       0.99469045       0.99743558
  24675.423        1.0174180       0.99187337       0.99065596       0.99207539       0.99685265       0.99476158       0.99777758
  24677.513        1.0195354       0.99187078       0.99177164       0.98957275       0.99674256       0.99362128       0.99352195
  24678.583        1.0204076       0.99266960       0.99603726       0.98936870       0.99557929       0.99218223       0.99438321
  24680.487        1.0213566       0.99368901       0.99334635       0.98982921       0.99435388       0.99405951       0.99628697
  24681.505        1.0216355       0.99300620       0.99171261       0.98935722       0.99437081       0.99499714       0.99537910
  24683.407        1.0220669       0.99363845       0.99197577       0.99093385       0.99503015       0.99444564       0.99676329
  24685.390        1.0210780       0.99364850       0.99188856       0.99284735       0.99287919       0.99599250       0.99689973
  24686.491        1.0206530       0.99421145       0.99225272       0.99428334       0.99621776       0.99385571       0.99752507
  24687.509        1.0201202       0.99463137       0.99376172       0.99319839       0.99567731       0.99332271       0.99755748
  24689.333        1.0182862       0.99277242       0.99488195       0.99372727       0.99327922       0.99596473       0.99534638
  24690.431        1.0173881       0.99334122       0.99334943       0.99332636       0.99570247       0.99471558       0.99619613
  24691.479        1.0160097       0.99413794       0.99368071       0.99341243       0.99468342       0.99405139       0.99439808
  24693.275        1.0136630       0.99618918       0.99432930       0.99432374       0.99626361       0.99126925       0.99639797
  24694.349        1.0119510       0.99305185       0.99518757       0.99382187       0.99453408       0.99475049       0.99458131
  24695.528        1.0107018       0.99444131       0.99258924       0.99338476       0.99586033       0.99598760       0.99480811
  24696.602        1.0085450       0.99430385       0.99468350       0.99337596       0.99829420       0.99639566       0.99696270
  24698.481        1.0051195       0.99428770       0.99396894       0.99489865       0.99620085       0.99553962       0.99462647
  24699.528        1.0033561       0.99470907       0.99574197       0.99554155       0.99583277       0.99441446       0.99659996
  24700.628        1.0013826       0.99503120       0.99767710       0.99853541       0.99379304       0.99328924       0.99565702
  24702.507       0.99788067       0.99566145       0.99728763       0.99786351       0.99491153       0.99524342       0.99803433
  24704.492       0.99398716       0.99589185       0.99732750       0.99450633       0.99514117       0.99628467       0.99624937
  24705.513       0.99234452       0.99557921       0.99672007       0.99830921       0.99440879       0.99865952       0.99591301
  24707.367       0.98949544       0.99158344       0.99845244       0.99713896       0.99492316       0.99839043       0.99572995
  24708.414       0.98835074       0.99334414       0.99760625       0.99584130       0.99346582       0.99847243       0.99573544
  24710.295       0.98677013       0.99480970       0.99718121       0.99965125       0.99533508       0.99693637       0.99673750
  24712.229       0.98556636       0.99826401       0.99725359        1.0014002       0.99613533       0.99880265       0.99721431
  24713.329       0.98539913       0.99816890       0.99699961       0.99858644       0.99659690        1.0012421       0.99608744
  24715.156       0.98489646       0.99619407       0.99656202        1.0007815       0.99841814       0.99639569        1.0014962
  24717.279       0.98398731       0.99758468       0.99653007        1.0008875        1.0007405       0.99931412       0.99883981
  24718.328       0.98433342       0.99778546       0.99735823       0.99905301        1.0003617       0.99649697       0.99844475
  24720.129       0.98445111       0.99623910       0.99922805        1.0002687       0.99851962       0.99875605       0.99867424
  24721.151       0.98492488       0.99636102       0.99952345       0.99985114        1.0026995       0.99873782        1.0006483
  24722.280       0.98538531       0.99636082       0.99722119        1.0005749        1.0013930       0.99823265       0.99887287
  24723.356       0.98586372       0.99605719       0.99537661        1.0012343        1.0004660       0.99794598       0.99822643
  24725.130       0.98678804       0.99932920       0.99546219        1.0023690       0.99978136       0.99747538       0.99923716
  24727.148       0.98796090       0.99678189       0.99774955        1.0036427        1.0000444       0.99647259       0.99704449
  24729.057       0.98870464       0.99890164       0.99534140        1.0023036       0.99817729       0.99808895       0.99866020
  24730.108       0.98903642       0.99907031       0.99582772        1.0032025        1.0022994       0.99899123       0.99864632
  24731.237       0.98928836       0.99811138       0.99623295        1.0040888        1.0002849       0.99866322       0.99713607
  24732.260       0.98987805       0.99526951       0.99527081        1.0037218       0.99916317       0.99839606        1.0002717
  24734.171       0.99044059       0.99297903       0.99174541        1.0011987       0.99428975       0.99839528       0.99780054
  24735.220       0.99018016       0.99394920       0.99475376        1.0007892       0.99693896       0.99734424       0.99726836
  24737.078       0.98995215       0.99492580       0.99426054        1.0011374       0.99817156       0.99811408       0.99832881
  24739.124       0.98943614       0.99533306       0.99673944        1.0015928       0.99790296       0.99971072       0.99788153
  24740.202       0.98918445       0.99589114       0.99764601        1.0012801       0.99768121       0.99843785       0.99623386
  24742.060       0.98920739       0.99396163       0.99680943       0.99987262       0.99684407       0.99723222       0.99899297
  24744.106       0.98846879       0.99281948       0.99755249       0.99924790       0.99725543       0.99579398        1.0042185
  24745.130       0.98846038       0.99211257       0.99786458       0.99884884       0.99768161       0.99779011        1.0045861
  24746.961       0.98872345       0.99173668       0.99676557        1.0002786       0.99808818       0.99993572        1.0016143
  24748.066       0.98947643       0.99337891       0.99713635       0.99719768       0.99790817       0.99848895        1.0025919
  24749.226       0.98990908       0.99471972       0.99758699       0.99846243       0.99828331        1.0006924       0.99871019
  24751.139       0.99089092       0.99515961       0.99765013       0.99776793       0.99750967       0.99849435        1.0020048
  24753.160       0.99280191       0.99404202       0.99582979        1.0006176       0.99578414        1.0016223        1.0004249
  24754.185       0.99350459       0.99431915       0.99545384        1.0013750       0.99917258        1.0007676        1.0001312
  24756.071       0.99510834       0.99528768       0.99664465        1.0006494       0.99590061       0.99927797        1.0014363
  24757.095       0.99641201       0.99454301       0.99761871        1.0007562       0.99762170       0.99900823        1.0016353
  24758.121       0.99727672       0.99466722       0.99818641        1.0011234       0.99852391        1.0003661        1.0023256
  24760.008       0.99879502       0.99403707       0.99805154        1.0005824       0.99815779       0.99692856        1.0023388
  24761.034       0.99951037       0.99316557       0.99769693       0.99859793       0.99771200       0.99913337       0.99978699
  24762.085        1.0001637       0.99466227       0.99937509       0.99819123       0.99716759        1.0009218        1.0013979
  24763.946        1.0021007       0.99486594       0.99705407       0.99932257       0.99772489        1.0021528       0.99895219
  24764.946        1.0028537       0.99537751        1.0013091       0.99919655       0.99856863       0.99931175        1.0027947
  24766.106        1.0035494       0.99297165       0.99647128       0.99827117       0.99968757       0.99596128        1.0027409
  24767.212        1.0043985       0.99143771       0.99508664       0.99934366       0.99745232       0.99562482       0.99783371
  24768.993        1.0065825       0.99283957       0.99873670        1.0024566       0.99797316       0.99829568        1.0003367
  24771.099        1.0077302       0.99306258       0.99693722       0.99953984       0.99932187       0.99825596        1.0012533
  24772.125        1.0086172       0.99346454       0.99671684       0.99798341        1.0011095       0.99982613        1.0009302
  24773.933        1.0097359       0.99329919       0.99688970       0.99701998        1.0007341       0.99650910       0.99998887
  24775.040        1.0105476       0.99322934       0.99384737       0.99919509        1.0022145       0.99733403       0.99949574
  24776.148        1.0111397       0.99320916       0.99621073       0.99871970        1.0022374       0.99693591        1.0002552
  24778.038        1.0120839       0.99394845       0.99642686       0.99976459        1.0022737       0.99823053        1.0000555
  24779.983        1.0129150       0.99394817       0.99612656       0.99750441        1.0043075       0.99973260       0.99936830
  24780.983        1.0135588       0.99378329       0.99681231       0.99739918        1.0031255       0.99993469       0.99905125
  24782.928        1.0145304       0.99169927       0.99645917       0.99833489        1.0028168        1.0024622       0.99828596
  24784.063        1.0150232       0.99161009       0.99441005       0.99668448       0.99917751       0.99899361        1.0003981
  24785.145        1.0151984       0.99284072       0.99394865       0.99941412       0.99868883       0.99860403        1.0021062
  24787.090        1.0163801       0.99613403       0.99516714       0.99793129        1.0028550       0.99884346       0.99771527
  24788.172        1.0159879       0.99559112       0.99644931       0.99774567        1.0042709       0.99903599       0.99889171
  24789.225        1.0158262       0.99627978       0.99766310       0.99987562        1.0015406       0.99887487       0.99904964
  24791.037        1.0156782        1.0005500       0.99700266       0.99930392        1.0020375       0.99908426       0.99706819
  24793.146        1.0147465       0.99725989       0.99724241       0.99767002        1.0037873        1.0007673       0.99666212
  24794.254        1.0142712       0.99795172       0.99603128       0.99888883        1.0028599        1.0001136       0.99741551
  24796.066        1.0132647       0.99771763       0.99775068       0.99823201        1.0009578       0.99871672       0.99919846
  24797.094        1.0122872       0.99978311       0.99704871       0.99885092       0.99886577        1.0005621       0.99818570
  24798.204        1.0118462        1.0017491        1.0005043       0.99956176       0.99888218        1.0011634       0.99803158
  24799.206        1.0109702        1.0021149        1.0008694       0.99682860        1.0018091        1.0011913       0.99927747
  24800.938        1.0087053       0.99986907       0.99861160       0.99814815       0.99760539       0.99970480       0.99883669
  24802.019        1.0071035       0.99897691       0.99817369       0.99762039       0.99851704       0.99704564       0.99874490
  24803.182        1.0053775       0.99866084       0.99848393       0.99415876        1.0002772       0.99656999       0.99715431
  24804.184        1.0044667        1.0009178        1.0011201       0.99581326        1.0019786       0.99782050       0.99670844
  24806.133        1.0015160       0.99936158       0.99808934       0.99791696       0.99781929        1.0001609       0.99677541
  24807.217        1.0002109        1.0018587       0.99770757       0.99687649       0.99905202        1.0032688       0.99789325
  24808.218       0.99898907        1.0028234       0.99985947       0.99747502        1.0002625        1.0014469       0.99645078
  24810.114       0.99642376        1.0000220       0.99886299        1.0011739        1.0003989        1.0005371       0.99945198
  24811.170       0.99472301       0.99999211        1.0009544       0.99981270       0.99986840        1.0006672       0.99650854
  24812.172       0.99308653        1.0014436        1.0024432        1.0005120        1.0001809        1.0016649       0.99586949
  24814.068       0.99153417        1.0002121       0.99958817        1.0040632        1.0011773        1.0013879       0.99800704
  24815.098       0.99071100        1.0002671        1.0003471        1.0028478       0.99907891        1.0023971       0.99860308
  24816.154       0.99007066        1.0005053        1.0019922        1.0003787       0.99920785        1.0037164       0.99842541
  24817.997       0.98891770        1.0020886        1.0013504        1.0009455        1.0025487        1.0025357        1.0007376
  24819.027       0.98882408        1.0008622        1.0006979        1.0011279        1.0023139        1.0025245       0.99821839
  24820.219       0.98872268        1.0015643        1.0031284        1.0013440        1.0022943        1.0032748       0.99894197
  24821.302       0.98872501        1.0017919        1.0030907        1.0017522        1.0024635        1.0014133        1.0004577
  24823.038       0.98906716        1.0011214        1.0001899        1.0043582        1.0006718       0.99942740       0.99730548
  24824.121       0.98942828        1.0001905        1.0033372        1.0035053        1.0029387        1.0036941       0.99882797
  24825.233       0.98999830        1.0004805        1.0045540        1.0031968        1.0029039        1.0023358       0.99901886
  24826.237       0.99027884        1.0002073        1.0041706        1.0031543        1.0058074        1.0018202       0.99897286
  24828.081       0.99137004        1.0021310        1.0051587        1.0014721        1.0043538        1.0040744       0.99986815
  24829.166       0.99178893        1.0022084        1.0019807        1.0001276        1.0024293       0.99890836       0.99753943
  24830.305       0.99207293        1.0035022        1.0028741        1.0031704        1.0027720       0.99965127       0.99854904
  24832.205       0.99246805        1.0072648        1.0031957        1.0012296        1.0024506        1.0013437        1.0007720
  24834.158       0.99273301        1.0063669        1.0029900        1.0032413        1.0037435        1.0012312       0.99970595
  24836.058       0.99347646        1.0070723        1.0005942        1.0027869        1.0032280       0.99822339       0.99952086
  24838.173       0.99369757        1.0076550        1.0032355        1.0035434        1.0016134       0.99817993       0.99853438
  24839.231       0.99375596        1.0088775        1.0030529        1.0034051        1.0014410        1.0000411        1.0001712
  24841.133       0.99436630        1.0083594        1.0028049        1.0020995        1.0026214        1.0014376        1.0010404
  24842.218       0.99446153        1.0065412        1.0060442        1.0013459        1.0026813       0.99792550       0.99789337
  24843.277       0.99484535        1.0058501        1.0051644        1.0004833        1.0026459        1.0003637       0.99951875
  24845.070       0.99503722        1.0070947        1.0032460        1.0036433        1.0010831        1.0066249       0.99806224
  24846.128       0.99528693        1.0063111        1.0041934        1.0025766       0.99939491        1.0025119       0.99970463
  24847.296       0.99560152        1.0094424        1.0039438        1.0025028        1.0016212        1.0028881       0.99927736
  24848.383       0.99583675        1.0105670        1.0036037        1.0038367        1.0021891        1.0024385        1.0007576
  24850.176       0.99634860        1.0031690        1.0030464        1.0008568        1.0007379        1.0001810        1.0007456
  24851.263       0.99659228        1.0046433        1.0032970        1.0019098       0.99932821        1.0015974       0.99980920
  24852.350       0.99680729        1.0067828        1.0038315        1.0006334        1.0010519        1.0029661       0.99984210
  24854.198       0.99721725        1.0076354        1.0054598       0.99779907        1.0031958        1.0032101       0.99721968
  24856.209       0.99793888        1.0083013        1.0044184        1.0019104        1.0060807       0.99821365       0.99944090
  24857.351       0.99834899        1.0077990        1.0062660        1.0023299        1.0072716       0.99719196       0.99845947
  24859.308       0.99929040        1.0035407        1.0079251        1.0019249        1.0054490       0.99934028       0.99978422
  24860.342       0.99978343        1.0050122        1.0059708        1.0023811        1.0053557       0.99848889        1.0016057
  24861.374       0.99984994        1.0042314        1.0063095        1.0014752        1.0036422       0.99859828        1.0022634
  24863.277        1.0007879        1.0083256        1.0049318        1.0022305       0.99991980        1.0011657       0.99829716
  24864.311        1.0013289        1.0082125        1.0068315        1.0026784        1.0007424        1.0005786       0.99787384
  24865.400        1.0019336        1.0067350        1.0089213        1.0045900        1.0008034        1.0017334        1.0011750
  24867.330        1.0028518        1.0058893        1.0060303        1.0038951        1.0048837        1.0030405        1.0005428
  24869.371        1.0036469        1.0056625        1.0037897        1.0013794        1.0034985       0.99976958       0.99935400
  24870.434        1.0045241        1.0050742        1.0044358       0.99958619        1.0024011        1.0005650        1.0007912
  24872.257        1.0049661        1.0034815        1.0013002        1.0005567        1.0033024        1.0009186        1.0010918
  24873.264        1.0055433        1.0081450        1.0037422        1.0022548       0.99998768       0.99808476        1.0038915
  24874.433        1.0059835        1.0052278        1.0039250        1.0000415        1.0016422        1.0013293        1.0029540
  24875.549        1.0063514        1.0024828        1.0043444       0.99954574        1.0019602        1.0022146        1.0007933
  24877.319        1.0067678        1.0100751        1.0053697        1.0007475        1.0008212        1.0007570        1.0002217
  24878.382        1.0067927        1.0053100        1.0054533        1.0012842        1.0024087        1.0027120        1.0028483
  24879.497        1.0069698        1.0058673        1.0053509        1.0012664        1.0007381        1.0048336        1.0029655
  24881.378        1.0077317        1.0075200        1.0046082        1.0023524        1.0013680        1.0005167        1.0046848
  24883.392        1.0083065        1.0055475        1.0040049        1.0026724        1.0035171        1.0053176        1.0039326
  24884.455        1.0082210        1.0056154        1.0034726        1.0036434        1.0028695        1.0059320        1.0022192
  24886.309        1.0083757        1.0053305        1.0062749        1.0045930       0.99924713        1.0026944        1.0022298
  24888.325        1.0088747        1.0064072        1.0032997        1.0032973        1.0013603        1.0028066        1.0037430
  24890.341        1.0086097        1.0049203        1.0023081        1.0015652        1.0019888        1.0020045        1.0019563
  24891.432        1.0090427        1.0076598        1.0053285        1.0045213       0.99749180        1.0036509        1.0040521
  24892.576        1.0088022        1.0074944        1.0007878        1.0048218       0.99782267        1.0031152        1.0028033
  24894.485        1.0089091        1.0053561        1.0024075        1.0041614        1.0021891        1.0022735        1.0023598
  24895.521        1.0086344        1.0063096        1.0024662        1.0049261        1.0013461        1.0014711        1.0024543
  24896.612        1.0087648        1.0049179        1.0055705        1.0028800        1.0053785        1.0029027        1.0006666
  24897.648        1.0082521        1.0040853        1.0045996        1.0015465        1.0033134        1.0045434        1.0017734
  24899.448        1.0087451        1.0040773        1.0045782        1.0003124        1.0035634        1.0017185        1.0011324
  24900.566        1.0081642        1.0037488        1.0052455        1.0020102        1.0079302        1.0033528        1.0004035
  24901.739        1.0078119        1.0048019        1.0040808        1.0038733        1.0050479        1.0031628        1.0039371
  24902.750        1.0077520        1.0030283        1.0013539        1.0045314        1.0036500        1.0045356        1.0043770
  24904.604        1.0071936        1.0015822        1.0026756        1.0050600        1.0065716        1.0032080        1.0037605
  24905.723        1.0071000        1.0046771        1.0006328        1.0056929        1.0075570        1.0006060        1.0048353
  24906.761        1.0067200        1.0031834        1.0001497        1.0057548        1.0058715        1.0002404        1.0028326
  24908.617        1.0060691        1.0055991        1.0014202        1.0024363        1.0056447        1.0020111        1.0014552
  24910.690        1.0053082        1.0047050        1.0038074        1.0040350        1.0060070        1.0033833        1.0009540
  24911.756        1.0047264        1.0048978        1.0013813        1.0038125        1.0061629        1.0046013        1.0013553
  24913.750        1.0043296        1.0037960        1.0009258        1.0027608        1.0025235        1.0007514        1.0016355
  24914.841        1.0041211        1.0053956        1.0023396        1.0040058        1.0049177        1.0012732        1.0035336
  24915.880        1.0033959        1.0029683        1.0017413        1.0070778        1.0060324        1.0014989        1.0040733
  24917.765        1.0029040        1.0018746        1.0006641        1.0064103        1.0063657        1.0021957        1.0022715
  24918.884        1.0021946        1.0015757        1.0016253        1.0044333        1.0059676        1.0035663        1.0027043
  24919.977        1.0019154        1.0029236        1.0042802        1.0053136        1.0044689        1.0029929        1.0032077
  24921.780        1.0012979        1.0011162        1.0014792        1.0006218        1.0051707        1.0014490        1.0025782
  24922.846        1.0008842        1.0025884        1.0011664        1.0017699        1.0047316        1.0008749        1.0037248
  24923.967        1.0006004        1.0039133       0.99958595        1.0044927        1.0038805        1.0030392        1.0030736
  24924.978        1.0004880        1.0038409       0.99944777        1.0051476        1.0041569        1.0036328        1.0026607
  24926.783       0.99958084        1.0002957       0.99999565        1.0045249        1.0049569        1.0008265        1.0003589
  24927.902       0.99930013       0.99947718        1.0016498        1.0040569        1.0022709       0.99894682        1.0008567
  24929.050       0.99906956        1.0002101       0.99862285        1.0034606        1.0030266        1.0013207        1.0029279
  24930.090       0.99839564        1.0010330        1.0000328        1.0030523        1.0037136        1.0022579        1.0037580
  24931.867       0.99772608        1.0027342        1.0033651        1.0038399        1.0039603        1.0024929        1.0040313
  24932.960       0.99761843        1.0037013        1.0019026        1.0055019        1.0024764        1.0030641        1.0038758
  24934.029       0.99719888        1.0044512        1.0031237        1.0052195        1.0043160        1.0025763        1.0046816
  24935.833       0.99678430        1.0012017        1.0018585        1.0020555        1.0045749        1.0000622        1.0025260
  24936.872       0.99711675        1.0018444       0.99991598        1.0008098        1.0064047        1.0016824        1.0028419
  24937.967       0.99710402        1.0034285        1.0007501        1.0009732        1.0070633        1.0013451        1.0018727
  24938.980       0.99686491        1.0052040        1.0024887        1.0010974        1.0047740        1.0007880        1.0015906
  24940.895       0.99639683        1.0045824        1.0019960       0.99988270        1.0020705        1.0009455       0.99921667
  24941.908       0.99658755        1.0041920        1.0025848        1.0031473        1.0012287        1.0025640        1.0000092
  24943.907       0.99673293        1.0019257        1.0027689        1.0022995        1.0017260        1.0017026        1.0023817
  24944.973       0.99636191        1.0018491        1.0035434        1.0042179        1.0013251        1.0040354        1.0020380
  24946.123       0.99685492        1.0024334        1.0029166        1.0035113        1.0052782        1.0027269        1.0014770
  24947.220       0.99682632        1.0019871        1.0024620        1.0015860        1.0045173        1.0030285        1.0006509
  24949.108       0.99664969        1.0049835        1.0022995        1.0009775        1.0054776        1.0048578        1.0036132
  24950.176       0.99666558       0.99989393        1.0041695        1.0010410        1.0056563        1.0060913        1.0019296
  24951.300       0.99662496        1.0038978        1.0041915        1.0006891        1.0052331        1.0038460        1.0006107
  24952.312       0.99672692        1.0032434        1.0022667        1.0016208        1.0045837        1.0050707        1.0011946
  24954.065       0.99682584        1.0003447        1.0024937        1.0026477        1.0042606        1.0032841        1.0013731
  24955.189       0.99682973        1.0010280        1.0003882        1.0035357        1.0048181        1.0038090       0.99962444
  24956.312       0.99672587        1.0034618        1.0014246        1.0027587        1.0031623        1.0064710        1.0012220
  24958.176       0.99632815        1.0009772        1.0029942        1.0026139        1.0064711        1.0051793        1.0017592
  24959.190       0.99684793        1.0015833        1.0018440        1.0007931        1.0079059        1.0037510        1.0001768
  24960.287       0.99705680        1.0014082        1.0033781        1.0033565        1.0073201        1.0033180        1.0018729
  24961.302       0.99716830        1.0014109        1.0040096        1.0046411        1.0057801        1.0028510        1.0040697
  24963.165       0.99747185        1.0041911        1.0023393        1.0021230        1.0044002        1.0032254        1.0025255
  24964.207       0.99736024        1.0047469        1.0022185        1.0036716        1.0048881        1.0038151        1.0011538
  24965.248       0.99754353        1.0010801        1.0046666        1.0040516        1.0047655        1.0041796        1.0017324
  24967.224       0.99785251        1.0024784        1.0034878        1.0066283        1.0014779        1.0039840        1.0019034
  24968.321       0.99826396        1.0056909        1.0035089        1.0060780        1.0058219        1.0005685        1.0028896
  24969.362       0.99865920        1.0066159        1.0046846        1.0076067        1.0061204        1.0018897        1.0048467
  24971.283       0.99858288        1.0023874        1.0026591        1.0064992        1.0048319        1.0049432        1.0038238
  24972.353       0.99890772        1.0034389        1.0047783        1.0059767        1.0041620        1.0045063        1.0064157
  24973.534       0.99909363        1.0041775        1.0033059        1.0054333        1.0041403        1.0029012        1.0036789
  24974.575       0.99921880        1.0039643        1.0034792        1.0058350        1.0042711        1.0038402        1.0013448
  24976.387       0.99946086        1.0057351        1.0020635        1.0024811        1.0068235        1.0029518        1.0053129
  24977.486       0.99952106        1.0038508        1.0028058        1.0055990        1.0061268        1.0004615        1.0041457
  24978.638       0.99991444        1.0024049        1.0040131        1.0033913        1.0047679        1.0025017       0.99964251
  24980.476        1.0005128        1.0027835        1.0023239        1.0003534        1.0025703        1.0028463        1.0021155
  24981.493        1.0003832        1.0029262        1.0037541        1.0025702        1.0029809        1.0022423        1.0027917
  24982.647        1.0010023        1.0032872        1.0047674        1.0023001        1.0024276        1.0013506        1.0010104
  24983.744        1.0012518        1.0038332        1.0036407        1.0028412       0.99941547        1.0008386        1.0002378
  24985.584        1.0019016        1.0052594        1.0019249        1.0027178        1.0021838        1.0001389        1.0012705
  24987.617        1.0023696        1.0044285        1.0027185        1.0034492       0.99735799        1.0013536        1.0024490
  24989.569        1.0033243        1.0025896        1.0038771        1.0011900       0.99889200        1.0037162        1.0026693
  24990.639        1.0032557        1.0050107        1.0055439        1.0013218       0.99951272        1.0003835        1.0031620
  24991.711        1.0036467        1.0061179        1.0053097        1.0030650        1.0012755       0.99895222        1.0031024
  24992.756        1.0038691        1.0046210        1.0039036        1.0026735        1.0002311        1.0002974        1.0025887
  24994.678        1.0042653        1.0035035        1.0061477        1.0029101       0.99726776       0.99875242        1.0020802
  24995.779        1.0046152        1.0042949        1.0052699        1.0039942       0.99931142        1.0003716        1.0028858
  24997.703        1.0045115        1.0041268        1.0031914        1.0031120       0.99797062       0.99898481        1.0018229
  24998.747        1.0046751        1.0049996        1.0036568        1.0019550        1.0001128       0.99978107        1.0048680
  24999.903        1.0050379        1.0059325        1.0034204        1.0036049       0.99715406        1.0017704        1.0036969
  25001.057        1.0050688        1.0054356        1.0018833        1.0054209       0.99585359        1.0009172        1.0020488
  25002.983        1.0050595        1.0032188        1.0016356        1.0008500       0.99968432       0.99823521        1.0021371
  25005.129        1.0050418        1.0025992        1.0019134       0.99892638       0.99729787        1.0015175        1.0060118
  25006.174        1.0047281        1.0023315        1.0013109       0.99920716       0.99624758        1.0011382        1.0030344
  25007.961        1.0038172        1.0041396        1.0008847        1.0015477       0.99863504        1.0013529        1.0017329
  25008.980        1.0033942        1.0044456        1.0027367        1.0047186        1.0030274        1.0021696        1.0028061
  25010.080        1.0022356        1.0032444        1.0039362        1.0054317        1.0035420        1.0042246        1.0010068
  25011.127        1.0008346        1.0008103        1.0034728        1.0037687        1.0025591        1.0041287        1.0016732
  25013.054       0.99772454       0.99638761       0.99701139       0.99855713       0.99369515       0.99367868        1.0004808
  25014.099       0.99726598       0.99817009        1.0000940       0.99527663       0.99283673       0.99304342        1.0000198
  25015.118       0.99782434        1.0016172        1.0040470       0.99991482       0.99506551       0.99568949       0.99942139
  25017.073        1.0009271        1.0054028        1.0072550        1.0061989       0.99857493        1.0002635        1.0025673
  25018.175        1.0026049        1.0057637        1.0059617        1.0028697       0.99871811       0.99992716        1.0006970
  25019.220        1.0034896        1.0046905        1.0042745       0.99993979       0.99793436       0.99981510        1.0012776
  25021.149        1.0042256       0.99929207       0.99858730       0.99840082       0.99537129        1.0004937       0.99971618
  25022.251        1.0043615        1.0022719       0.99951353        1.0005219       0.99464156        1.0002551        1.0018418
  25023.352        1.0045347        1.0045550        1.0003127        1.0011965       0.99495764        1.0022817        1.0022736
  25025.253        1.0042685        1.0042608        1.0029736       0.99872802        1.0000128        1.0008092        1.0036144
  25026.274        1.0044448        1.0026883        1.0027476       0.99780999       0.99896096        1.0009877        1.0038945
  25027.431        1.0039356        1.0015404        1.0008568        1.0007071       0.99807585        1.0029900        1.0061289
  25028.561        1.0038789        1.0013640        1.0018768        1.0003969       0.99782451        1.0025076        1.0026965
  25030.352        1.0035331        1.0024741        1.0016663       0.99641563       0.99844448       0.99917051        1.0016299
  25031.372        1.0037274       0.99964238        1.0008637       0.99430898       0.99895273        1.0023994        1.0032428
  25032.530        1.0036312       0.99842771        1.0023402       0.99684796       0.99949431        1.0007506        1.0043224
  25033.550        1.0039299       0.99931645        1.0012056       0.99628197       0.99860719        1.0011866        1.0027482
  25035.425        1.0033788        1.0005708        1.0043793       0.99302701       0.99799676        1.0009722       0.99815972
  25036.528        1.0032614       0.99963103        1.0036012       0.99351000       0.99756641        1.0010452       0.99892448
  25037.603        1.0033084       0.99871763        1.0018731       0.99563568       0.99604631        1.0016454        1.0018979
  25039.534        1.0029523       0.99943719       0.99965287       0.99759010       0.99864622        1.0030564       0.99982297
  25040.556        1.0029670       0.99932192        1.0014912       0.99604956       0.99860689        1.0012642       0.99963575
  25042.541        1.0028438       0.99923508        1.0025512       0.99624306       0.99557750        1.0021159        1.0007541
  25043.562        1.0025769       0.99868118       0.99904447       0.99714237       0.99571173        1.0001340        1.0015904
  25044.639        1.0025776       0.99770051        1.0001618       0.99848239       0.99492457       0.99996681        1.0008853
  25045.797        1.0023975       0.99780992        1.0007968       0.99974355       0.99735311       0.99971421       0.99770721
  25046.846        1.0025006       0.99989162        1.0005500        1.0007403       0.99646076       0.99936447        1.0002134
  25048.696        1.0021589       0.99811716        1.0022654       0.99541382       0.99424328        1.0006378        1.0003680
  25049.801        1.0018819       0.99832238        1.0012771       0.99560378       0.99225653       0.99904221        1.0009002
  25050.877        1.0019359       0.99850752        1.0006281       0.99689834       0.99106101       0.99925561        1.0011682
  25052.727        1.0010056       0.99938174        1.0004370       0.99906258       0.99149155       0.99800153        1.0014525
  25053.886        1.0010449        1.0018308       0.99970059       0.99705293       0.99235741       0.99957402        1.0020692
  25055.075        1.0009574        1.0044856        1.0003868       0.99941871       0.99402874        1.0003302        1.0024334
  25056.152        1.0006062        1.0031169        1.0012263       0.99697849       0.99321352        1.0019142       0.99995601
  25058.031        1.0004021        1.0009509       0.99662785       0.99876400       0.99155752        1.0032520       0.99962376
  25059.162       0.99974626        1.0021322       0.99880309       0.99736055       0.99336339        1.0018742       0.99831150
  25060.240       0.99963267        1.0012937        1.0002630       0.99840418       0.99503567        1.0016530        1.0024765
  25062.147       0.99944832        1.0004518       0.99998454        1.0001997       0.99521166       0.99936310        1.0008741
  25064.220       0.99883292        1.0019751       0.99993321       0.99984651       0.99472343        1.0020497       0.99848619
  25065.269       0.99859777        1.0016819       0.99975603        1.0002285       0.99259004        1.0029389       0.99766465
  25067.205       0.99829643        1.0014434       0.99961643       0.99967329       0.99673485       0.99843952       0.99883395
  25068.283       0.99783148        1.0012958        1.0009686       0.99913927       0.99691392        1.0018195       0.99831518
  25069.334       0.99801527       0.99829975        1.0005823       0.99854027       0.99702217        1.0044581       0.99834477
  25071.270       0.99757058       0.99765163       0.99802087       0.99896863       0.99578517        1.0026806       0.99894549
  25072.349       0.99724655       0.99966148       0.99689267       0.99958299       0.99642638        1.0035106        1.0009353
  25073.482       0.99755680       0.99808966       0.99878260        1.0015474       0.99697455        1.0030037        1.0001867
  25075.336       0.99720545       0.99793672       0.99750293       0.99987104       0.99714187        1.0031744       0.99705574
  25077.467       0.99706692       0.99759410       0.99947976        1.0010727       0.99748180        1.0013197       0.99750019
  25078.545       0.99674720       0.99597460       0.99873539        1.0006677       0.99539473        1.0020156       0.99833749
  25080.400       0.99647475       0.99873434        1.0013839        1.0012452       0.99569722        1.0039806       0.99764271
  25081.507       0.99674717        1.0003066       0.99981830        1.0005457       0.99579010        1.0016407       0.99825467
  25082.668       0.99686835       0.99799647       0.99926371        1.0015135       0.99461034        1.0010992       0.99778283
  25083.721       0.99666894       0.99688566       0.99910671        1.0019788       0.99325891        1.0004225       0.99926703
  25085.548       0.99671421       0.99866074       0.99890497        1.0014345       0.99524086        1.0014127        1.0008110
  25086.601       0.99672583       0.99868070       0.99941046       0.99920106       0.99805868        1.0026894        1.0003612
  25087.707       0.99667383       0.99910085        1.0000775       0.99881148        1.0022752        1.0025531       0.99912811
  25089.619       0.99693760       0.99757568       0.99658945        1.0015548        1.0027144        1.0034205       0.99869243
  25090.671       0.99690995       0.99929213       0.99579646        1.0011568        1.0024815        1.0039200       0.99911498
  25091.751       0.99686356        1.0002952       0.99746959        1.0006565        1.0026378        1.0043989       0.99962075
  25092.804       0.99708941       0.99873179       0.99566310        1.0007779        1.0009953        1.0043720        1.0001369
  25094.744       0.99723670       0.99738416       0.99596171        1.0019126        1.0049346        1.0010784        1.0000379
  25095.796       0.99739278       0.99807330       0.99705153        1.0005970        1.0057407        1.0002611       0.99778990
  25097.765       0.99759898       0.99949464       0.99848040       0.99767532        1.0038672        1.0012288       0.99806525
  25098.844       0.99758369       0.99872803       0.99932489       0.99622770        1.0030749        1.0012731       0.99614236
  25099.981       0.99793511       0.99792141        1.0002520       0.99682029        1.0021350        1.0004032       0.99557406
  25101.118       0.99779610       0.99823514       0.99966487       0.99553850        1.0032680        1.0000546       0.99641086
  25102.976       0.99828873       0.99933608       0.99769537       0.99650429        1.0052907       0.99629520       0.99699850
  25104.002       0.99844981       0.99930387        1.0002415       0.99827038        1.0064383       0.99684234       0.99628263
  25105.110       0.99830195       0.99993177        1.0001668       0.99814702        1.0063179       0.99779726       0.99672131
  25106.165       0.99876189        1.0004208       0.99831332       0.99690035        1.0040578       0.99915519       0.99683094
  25108.049       0.99902798       0.99676156        1.0001133       0.99627489        1.0015849        1.0010782       0.99818871
  25109.215       0.99935953       0.99725385       0.99920472       0.99729304        1.0025199        1.0011854       0.99931034
  25110.380       0.99927376       0.99888843       0.99887405       0.99624450        1.0045946        1.0009699       0.99934998
  25111.380       0.99961120       0.99991205       0.99956670       0.99584769        1.0034676        1.0016551       0.99935537
  25113.321       0.99987290       0.99565824       0.99925486       0.99699703        1.0027330       0.99908377        1.0003002
  25114.431       0.99974883       0.99602707       0.99927459       0.99586939        1.0036009        1.0010062        1.0018392
  25116.375        1.0000151       0.99797719       0.99851689       0.99636935        1.0048135       0.99904198        1.0024718
  25118.427        1.0003049       0.99666213       0.99902526       0.99765490        1.0053676        1.0018470       0.99956500
  25119.455        1.0005843       0.99701931       0.99739714       0.99680340        1.0055971       0.99976679       0.99968742
  25121.399        1.0006345        1.0001872       0.99819465       0.99635050        1.0057981       0.99837340       0.99791684
  25122.482        1.0011998        1.0000672       0.99749591       0.99783795        1.0051557       0.99770266       0.99757136
  25123.592        1.0010260       0.99737434       0.99795661       0.99788091        1.0040024       0.99787492       0.99556782
  25125.481        1.0008554       0.99832619       0.99866998       0.99874680        1.0034622        1.0007510       0.99853902
  25126.593        1.0009628       0.99902210       0.99900693       0.99830350        1.0011969        1.0022678       0.99752916
  25127.758        1.0011517        1.0000437       0.99805923       0.99485611        1.0024568        1.0012953        1.0001561
  25128.815        1.0013167       0.99923923       0.99931384       0.99740429        1.0035779       0.99921565        1.0006301
  25130.648        1.0013558       0.99925637       0.99893064       0.99549935        1.0016613        1.0012409       0.99716018
  25131.815        1.0012173        1.0022500       0.99709755       0.99638053        1.0016173        1.0030641       0.99812937
  25132.927        1.0012782        1.0012098       0.99669412       0.99879324        1.0018885        1.0025898       0.99899858
  25134.817        1.0014917        1.0020464       0.99816920       0.99937080        1.0021187       0.99988487       0.99811223
  25135.845        1.0011820        1.0019717       0.99942843       0.99918152        1.0014108       0.99926280       0.99890966
  25136.986        1.0010731        1.0033490        1.0008134        1.0010177       0.99965138        1.0000039       0.99950728
  25138.069        1.0011615        1.0019463        1.0014056        1.0029394        1.0004748       0.99979002       0.99798832
  25139.933        1.0008630       0.99778211       0.99952801        1.0002219        1.0007192       0.99461857       0.99698023
  25140.961        1.0007277       0.99898231        1.0004485        1.0013415        1.0004826       0.99386264       0.99819034
  25141.991        1.0006029        1.0030520       0.99935684        1.0036272       0.99965877       0.99518483       0.99756274
  25142.992        1.0009669        1.0024287        1.0018738        1.0020309       0.99965250       0.99855292       0.99925248
  25144.020        1.0006582       0.99966640       0.99938985        1.0016204       0.99905514       0.99612633       0.99828797
  25145.161        1.0003079       0.99814267       0.99825644        1.0026235       0.99976899       0.99466094       0.99758650
  25146.274        1.0002224       0.99991844       0.99945981        1.0028759        1.0015182       0.99706089       0.99832990
  25147.276        1.0002047        1.0008844       0.99921864        1.0035732        1.0009275       0.99982633       0.99912859
  25149.223        1.0001560       0.99954044        1.0004020        1.0040637        1.0010182       0.99571130       0.99754441
  25150.392       0.99981129       0.99719838        1.0001770        1.0037154        1.0006219       0.99609268       0.99748133
  25151.394       0.99974806       0.99720505        1.0000646        1.0026945       0.99873240       0.99669289       0.99802106
  25153.343       0.99926416       0.99818822       0.99895676        1.0016039       0.99831320       0.99893042       0.99859901
  25154.539       0.99936500       0.99652451       0.99819648       0.99984941       0.99778320        1.0001313        1.0012650
  25155.682       0.99916469       0.99770076       0.99591679        1.0002036       0.99790246       0.99636743       0.99962963
  25157.576       0.99912420       0.99555860       0.99610341        1.0003391       0.99896366       0.99706940       0.99945010
  25158.577       0.99894409       0.99383830       0.99641425       0.99897371       0.99824290       0.99708559        1.0002444
  25159.746       0.99888991       0.99662302       0.99560009       0.99853048       0.99836465       0.99762170        1.0001433
  25160.778       0.99859795       0.99972728       0.99471514       0.99909804       0.99955438       0.99858570       0.99853825
  25162.617       0.99840861       0.99894649       0.99392040       0.99869107       0.99791309       0.99906613       0.99747080
  25163.675       0.99864664       0.99650834       0.99289682       0.99718829       0.99822479        1.0005444        1.0002565
  25164.760       0.99826954       0.99598639       0.99400329       0.99611484        1.0001724       0.99569029        1.0013994
  25165.792       0.99793534       0.99584682       0.99528432       0.99472748       0.99845310       0.99444324       0.99995586
  25167.799       0.99793416       0.99609056       0.99719061       0.99588978       0.99828911       0.99532183       0.99944618
  25168.886       0.99792211       0.99534687       0.99756950       0.99796809       0.99848141       0.99501693       0.99878000
  25169.945       0.99768102       0.99503022       0.99689534       0.99768483       0.99932722       0.99405616       0.99739359
  25171.896       0.99746668       0.99556357       0.99622768       0.99820777       0.99663507       0.99483406       0.99707098
  25173.038       0.99708398       0.99476185       0.99726080       0.99879845       0.99457080       0.99513648       0.99717958
  25174.127       0.99718958       0.99613341       0.99706573       0.99839188       0.99564233       0.99619812       0.99724591
  25175.966       0.99709648       0.99423068       0.99581977       0.99819150       0.99771994       0.99208371       0.99746087
  25177.111       0.99692590       0.99378114       0.99617343       0.99731197       0.99705287       0.99481259       0.99997911
  25178.226       0.99711540       0.99247213       0.99503168       0.99526575       0.99604871       0.99615318        1.0010776
  25180.122       0.99724907       0.99425565       0.99703269       0.99536623       0.99736581       0.99526756       0.99856250
  25181.156       0.99705294       0.99396225       0.99517043       0.99602752       0.99456810       0.99525528       0.99722336
  25182.327       0.99671230       0.99338267       0.99760987       0.99802000       0.99565010       0.99139944       0.99716217
  25183.414       0.99646038       0.99259427       0.99597603       0.99974605       0.99446895       0.99430094       0.99915172
  25185.257       0.99624341       0.99468834       0.99564302       0.99828077       0.99557758       0.99197628       0.99857096
  25186.289       0.99625683       0.99420097       0.99712621       0.99839282       0.99739958       0.99425047       0.99768558
  25187.351       0.99628426       0.99136882       0.99584905       0.99864162       0.99532363       0.99336544       0.99848710
  25188.354       0.99625754       0.99199147       0.99771690        1.0005524       0.99652783       0.99262245       0.99749920
  25189.388       0.99599134       0.99264199       0.99944995        1.0007277       0.99773204       0.99307149       0.99723157
  25190.477       0.99569845       0.99328417       0.99968024       0.99957486       0.99783485       0.99708869       0.99808724
  25191.593       0.99596460       0.99332698       0.99664586       0.99998588       0.99488537       0.99706811       0.99843819
  25193.493       0.99546718       0.99115570       0.99631845       0.99964649       0.99666595       0.99344158       0.99660326
  25194.610       0.99544866       0.98946579       0.99721003        1.0011512       0.99521325       0.99348896       0.99646148
  25195.671       0.99524632       0.98990357       0.99662934        1.0004782       0.99398501       0.99511033       0.99876827
  25197.626       0.99518865       0.98756659        1.0001947       0.99965222       0.99543913       0.99360467       0.99905495
  25198.799       0.99527361       0.99300249       0.99661288       0.99818400       0.99431597       0.99181097       0.99672913
  25199.974       0.99491453       0.99283096       0.99768644       0.99868901       0.99407232       0.98981414       0.99529171
  25201.034       0.99491082       0.99134843       0.99878846       0.99905237       0.99337712       0.99263544       0.99420753
  25202.879       0.99457951       0.99296988       0.99575123        1.0004808       0.99373088       0.99364618       0.99817792
  25203.941       0.99451882       0.99255961       0.99752639       0.99961018       0.99684681       0.99350159       0.99836363
  25205.059       0.99417162       0.98925047       0.99866317       0.99848067       0.99700629       0.99113520        1.0012578
  25206.989       0.99394373       0.98637409       0.99658921       0.99600419       0.99256006       0.99051478       0.99987009
  25208.023       0.99370562       0.98732024       0.99503403       0.99680061       0.99258960       0.99097971       0.99991358
  25209.141       0.99364042       0.98621763       0.99438373       0.99519899       0.99429132       0.99201012       0.99746372
  25210.203       0.99364129       0.98515582       0.99537455       0.99714113       0.99467776       0.99466149       0.99632858
  25212.162       0.99364121       0.98677810       0.99637027       0.99598217       0.99205730       0.99462382       0.99622063
  25213.224       0.99302418       0.98710005       0.99658685       0.99366106       0.99390474       0.99397956       0.99693114
  25214.287       0.99321755       0.98691465       0.99725068       0.99163954       0.99211284       0.99298532       0.99706146
  25215.294       0.99323465       0.98666036       0.99499226       0.99401310       0.99324619       0.99102916       0.99674873
  25217.420       0.99296470       0.98636104       0.99565363       0.99204410       0.98900501       0.98833832       0.99792004
  25218.511       0.99239116       0.98814117       0.99361033       0.99370215       0.98904814       0.98896660       0.99309758
  25220.442       0.99233198       0.98846229       0.99640693       0.99151428       0.99081395       0.99168561       0.99408460
  25221.506       0.99236545       0.99059785       0.99711917       0.99322299       0.99167912       0.98940607       0.99504617
  25222.681       0.99190427       0.98862623       0.99476773       0.99632826       0.99379135       0.99101424       0.99407056
  25223.717       0.99103741       0.98845950       0.99671032       0.99599596       0.99269032       0.99312131       0.99159907
  25225.593       0.99054973       0.98654220       0.99851890       0.99377963       0.99595455       0.99413809       0.99732719
  25226.768       0.99049288       0.98538516       0.99583888       0.99296845       0.98923419       0.99258985       0.99472998
  25227.974       0.99111888       0.98708131       0.99577243       0.99372943       0.99105137       0.99370588       0.99290242
  25229.010       0.99139646       0.98486638       0.99517616       0.99402592       0.99161920       0.99396949       0.99648991
  25230.858       0.99190656       0.98392076       0.99313834       0.99478721       0.99167028       0.99251564       0.99716660
  25231.977       0.99195386       0.98265652       0.99573492       0.99393843       0.99288196       0.99303199       0.99831535
  25233.070       0.99229571       0.98281324       0.99412826       0.99247716       0.99172831       0.99149122       0.99732438
  25235.004       0.99203182       0.98408061       0.99277001       0.99294594       0.99021090       0.98893917       0.99605056
  25236.097       0.99221314       0.98716723       0.99299112       0.99260090       0.99232345       0.99177882       0.99530717
  25237.245       0.99255705       0.98577803       0.99167156       0.99164242       0.99194928       0.99118237       0.99507625
  25238.254       0.99249920       0.98536167       0.99074878       0.99130524       0.99001312       0.98935772       0.99567525
  25240.272       0.99276257       0.98451440       0.98988038       0.99258745       0.98864154       0.99084308       0.99772948
  25241.281       0.99319633       0.98257211       0.98654233       0.99211667       0.98786064       0.99003433       0.99792186
  25243.189       0.99342542       0.98477883       0.98758802       0.99170048       0.98844440       0.99277101       0.99521193
  25244.282       0.99316954       0.98431428       0.99031395       0.99369497       0.98782285       0.99066478       0.99380300
  25245.432       0.99329017       0.98362749       0.98970643       0.99255021       0.98716192       0.98918951       0.99563982
  25246.553       0.99362908       0.98190317       0.98863985       0.99150394       0.98851182       0.98826553       0.99549363
  25248.403       0.99375746       0.98513399       0.98953929       0.99299964       0.98745108       0.98941140       0.99771176
  25249.527       0.99418241       0.98707690       0.99144685       0.99053938       0.98815986       0.98951099       0.99803759
  25250.677       0.99399884       0.98651589       0.99023688       0.99182055       0.98851129       0.98778080       0.99394120
  25251.686       0.99404533       0.98477367       0.98994717       0.99030944       0.98839451       0.98717505       0.99254569
  25253.651       0.99390303       0.98660055       0.99054544       0.99383878       0.98858432       0.99043428       0.99314018
  25254.856       0.99362012       0.98367133       0.98919461       0.99088637       0.98956233       0.98676325       0.99423976
  25255.979       0.99399773       0.98492335       0.98899537       0.99064775       0.98880491       0.98732324       0.99371986
  25257.889       0.99383386       0.98449941       0.98876623       0.99157019       0.98917932       0.98576317       0.99468090
  25258.955       0.99353293       0.98263434       0.98840541       0.98943253       0.98999548       0.98693629       0.99492566
  25260.021       0.99363083       0.98024318       0.98938459       0.99132872       0.99042483       0.98717653       0.99565328
  25261.930       0.99362772       0.98121912       0.98906826       0.99059886       0.98788345       0.98913322       0.99762677
  25262.941       0.99366104       0.98108980       0.98825766       0.99038636       0.98652111       0.98841587       0.99691458
  25264.009       0.99380946       0.98152539       0.98805063       0.98999495       0.98662452       0.98755910       0.99553482
  25265.020       0.99353880       0.98293749       0.98913409       0.99056434       0.98960136       0.98636181       0.99405444
  25266.031       0.99366997       0.98286316       0.98967826       0.99239623       0.98795238       0.98484957       0.99408649
  25267.126       0.99350908       0.98412493       0.99082984       0.99299331       0.98845403       0.98730322       0.99562987
  25268.223       0.99314579       0.98193396       0.98933721       0.99326141       0.98771057       0.98768730       0.99421575
  25269.234       0.99313392       0.98051826       0.98765584       0.99271404       0.98628680       0.98423154       0.99265003
  25271.255       0.99325036       0.98381889       0.98775590       0.99215991       0.98876967       0.98564278       0.99298062
  25272.436       0.99356288       0.98170674       0.98849744       0.99344480       0.98656187       0.98605656       0.99288848
  25273.561       0.99355445       0.98102048       0.98795613       0.99007782       0.98628138       0.98714503       0.99286693
  25275.415       0.99341071       0.97926180       0.98526313       0.99009658       0.98355535       0.98655272       0.99360382
  25276.541       0.99311028       0.97756768       0.98753000       0.99041368       0.98616453       0.98592880       0.99401736
  25277.664       0.99335228       0.97946154       0.98677841       0.99131585       0.98539941       0.98503863       0.99429580
  25279.577       0.99308591       0.98050666       0.98689275       0.98975544       0.98450552       0.98411570       0.98945624
  25280.645       0.99318065       0.97896057       0.98868306       0.98845778       0.98148830       0.98273968       0.99282378
  25281.771       0.99306199       0.98029299       0.98933958       0.98888528       0.98255714       0.98298530       0.99497083
  25282.839       0.99289891       0.98028481       0.98994340       0.98908268       0.98484445       0.98509421       0.99489820
  25284.780       0.99279941       0.98088239       0.98871661       0.98932814       0.98087878       0.98369009       0.99616012
  25285.820       0.99287049       0.98123259       0.98858727       0.99077700       0.98123996       0.98270769       0.99591973
  25286.833       0.99303857       0.98042588       0.98697403       0.99161294       0.98138502       0.98110088       0.99382626
  25287.903       0.99286189       0.97834383       0.98994635       0.98960162       0.98195340       0.98324566       0.99158963
  25288.971       0.99259916       0.98155105       0.98526276       0.99016879       0.97854827       0.98448909       0.99067165
  25290.125       0.99267691       0.97913186       0.98551485       0.98991963       0.97826758       0.98327758       0.99000846
  25291.279       0.99212545       0.97910380       0.98751080       0.98903017       0.97771136       0.98148466       0.99059285
  25293.136       0.99241382       0.97873114       0.98668482       0.98923090       0.97726372       0.98307379       0.99317208
  25294.207       0.99224365       0.97904555       0.98963690       0.98943827       0.97824009       0.98259157       0.99145698
  25295.332       0.99204424       0.97680601       0.98844008       0.99012766       0.97924701       0.98189491       0.99166829
  25296.347       0.99226887       0.97714062       0.98738242       0.98888459       0.98033355       0.98181162       0.99292533
  25298.345       0.99166539       0.97585054       0.98838210       0.98886274       0.97807454       0.98277136       0.99043000
  25299.557       0.99139488       0.97761574       0.98548636       0.98847320       0.97874991       0.98451699       0.99189354
  25300.682       0.99165498       0.97668290       0.98614822       0.99047649       0.97892127       0.98272738       0.99157024
  25302.599       0.99135639       0.97448618       0.98604876       0.98941306       0.97888741       0.98289108       0.99359218
  25303.640       0.99130503       0.97576212       0.98616309       0.98861256       0.97806277       0.98252763       0.99422302
  25304.739       0.99095981       0.97686358       0.98736767       0.98795266       0.97727868       0.98183717       0.99483465
  25306.684       0.99046295       0.97668585       0.98682802       0.98834848       0.97776690       0.97939628       0.99208435
  25307.726       0.99031975       0.97593272       0.98875937       0.98721815       0.97901078       0.98160570       0.99036530
  25308.824       0.98953291       0.97508942       0.99023853       0.98833705       0.98389889       0.98313282       0.99184610
  25309.868       0.98859975       0.97487911       0.99007515       0.99134110       0.98422111       0.98230938       0.99372864
  25311.869       0.98642627       0.97646319       0.98532369       0.99135662       0.98259617       0.98094310       0.99367078
  25312.969       0.98620352       0.97475771       0.98312201       0.98857534       0.98040266       0.98059916       0.99320771
  25314.041       0.98681938       0.97205662       0.98382818       0.98540098       0.97599321       0.97919413       0.99394990
  25315.056       0.98803865       0.97453956       0.98467437       0.98499224       0.97539538       0.97805099       0.99425540
  25317.198       0.98968410       0.97344510       0.98691551       0.98579492       0.97506621       0.98200401       0.99300292
  25318.382       0.98976806       0.97445328       0.98634492       0.98564167       0.97588753       0.98020415       0.99355267
  25320.244       0.98897182       0.97415329       0.98529925       0.98443311       0.97416404       0.97757390       0.99070133
  25321.260       0.98941732       0.97331680       0.98619568       0.98571674       0.97334033       0.97893808       0.98962639
  25322.445       0.98888126       0.97007326       0.98588334       0.98280777       0.97292681       0.97818663       0.99256134
  25323.490       0.98864867       0.97177096       0.98838934       0.98228067       0.97224867       0.97896040       0.99048959
  25325.436       0.98824283       0.97071894       0.98448875       0.98376910       0.97115094       0.97994150       0.99404240
  25326.565       0.98818758       0.96987616       0.98767229       0.98169389       0.97092527       0.97742297       0.99214493
  25327.694       0.98823510       0.97381241       0.98702754       0.98114250       0.97098615       0.97648014       0.99310994
  25328.710       0.98830099       0.97210710       0.98700280       0.98281755       0.97005957       0.97454952       0.99561220
  25330.658       0.98765144       0.97391418       0.98191648       0.98368997       0.97204452       0.97654070       0.99326385
  25331.674       0.98769373       0.97400944       0.98318667       0.98503412       0.97377799       0.97777396       0.99185222
  25332.720       0.98784746       0.97379660       0.98213768       0.98355204       0.97170278       0.97685655       0.99268783
  25333.792       0.98744743       0.97169644       0.98544910       0.98501547       0.97052744       0.97661552       0.99169737
  25334.923       0.98776696       0.96971809       0.98660783       0.98586445       0.96930385       0.97686584       0.99222049
  25336.052       0.98738343       0.97008871       0.98334345       0.98581979       0.96904474       0.97717005       0.99074391
  25337.068       0.98736773       0.97255775       0.98357222       0.98620752       0.97015706       0.97688555       0.98931161
  25339.046       0.98703549       0.97143041       0.98278043       0.98415488       0.97365884       0.97596769       0.99091936
  25340.233       0.98708171       0.97186608       0.98337882       0.98453018       0.97018717       0.97462525       0.99092315
  25341.307       0.98688944       0.96963761       0.98331194       0.98519018       0.97093932       0.97616498       0.99240833
  25343.199       0.98691809       0.96859078       0.98153386       0.98389010       0.97428441       0.97350436       0.99067849
  25344.358       0.98625367       0.96637668       0.98166487       0.98259385       0.97170638       0.97424780       0.99336001
  25345.573       0.98633441       0.96585117       0.98034609       0.98102898       0.96892009       0.97330572       0.99247695
  25346.619       0.98614184       0.96561813       0.98417807       0.98003082       0.97034257       0.97425198       0.98672407
  25348.598       0.98622282       0.96613109       0.98388175       0.97953352       0.96930840       0.97171441       0.99219649
  25349.701       0.98600439       0.96810668       0.98350528       0.98076183       0.96888062       0.97273617       0.99387454
  25350.748       0.98584541       0.96813407       0.98255592       0.98245179       0.96930366       0.97419480       0.99251786
  25352.671       0.98537524       0.96638168       0.97887955       0.98326463       0.96958957       0.97435716       0.99108503
  25353.716       0.98494438       0.96572318       0.98048722       0.98114692       0.97216410       0.97599477       0.99051749
  25354.792       0.98515035       0.96534992       0.98022855       0.98032992       0.96973627       0.97276933       0.99028275
  25356.800       0.98452847       0.96295121       0.97912048       0.98171058       0.96787764       0.97303968       0.98990387
  25357.931       0.98490842       0.96220701       0.97817790       0.98158356       0.96778070       0.97191435       0.98940496
  25359.064       0.98488272       0.96172821       0.97961581       0.98177098       0.96827780       0.97075556       0.98976788
  25360.083       0.98448150       0.96184836       0.98223552       0.98196152       0.96679854       0.97202549       0.99011959
  25362.091       0.98427650       0.96388527       0.98208451       0.98298345       0.96972935       0.97119045       0.99032496
  25363.281       0.98391750       0.96508631       0.98231211       0.98254279       0.96731272       0.97185302       0.98833499
  25364.412       0.98389938       0.96435238       0.98251497       0.98080245       0.96675014       0.97128780       0.98782196
  25366.281       0.98359692       0.96338908       0.98309476       0.97703376       0.96809557       0.97180583       0.98904441
  25367.386       0.98335061       0.96199990       0.98186987       0.97783519       0.96725847       0.97321953       0.99122059
  25368.574       0.98340014       0.96303355       0.98105830       0.97856632       0.96594113       0.97135954       0.98862806
  25369.650       0.98311416       0.96135133       0.98105797       0.97686566       0.96533973       0.97208910       0.98970508
  25371.548       0.98278751       0.96037549       0.98004429       0.97912193       0.96454402       0.97618280       0.99224201
  25372.709       0.98272418       0.96253583       0.97910482       0.97626053       0.96283153       0.96906871       0.99053633
  25373.871       0.98259983       0.96023423       0.97785363       0.97557066       0.96258862       0.97109050       0.99001422
  25374.946       0.98246161       0.95942119       0.97756436       0.97489700       0.96295861       0.97225998       0.98890061
  25376.902       0.98227693       0.96111125       0.98023863       0.97737023       0.96120177       0.97092330       0.98914341
  25378.036       0.98227751       0.96249710       0.97764816       0.97516296       0.96086136       0.96669905       0.99063164
  25379.141       0.98213634       0.96154485       0.97923372       0.97645531       0.96265534       0.96814008       0.98952185
  25381.098       0.98189173       0.95909656       0.97697747       0.97647493       0.96272915       0.96808452       0.98813177
  25382.231       0.98196165       0.95692706       0.97732588       0.97755912       0.96354908       0.96734960       0.98689423
  25383.366       0.98170484       0.95555362       0.97860961       0.97856894       0.96439813       0.96882739       0.98741097
  25384.413       0.98178272       0.95599255       0.97897553       0.97731724       0.96424549       0.96995254       0.98911481
  25386.427       0.98161137       0.95899737       0.98000636       0.97649470       0.96358153       0.96670059       0.98820386
  25387.504       0.98154164       0.95892978       0.98014493       0.97637828       0.96405853       0.96593740       0.98828528
  25389.347       0.98116942       0.96083363       0.97924625       0.97479374       0.96178455       0.96593970       0.99002511
  25390.369       0.98143727       0.95989088       0.97761126       0.97539178       0.96246523       0.97021631       0.99261390
  25391.533       0.98126056       0.95771627       0.98149376       0.97604253       0.96256760       0.96830744       0.99046589
  25392.610       0.98138772       0.96035770       0.97978297       0.97771362       0.96227429       0.96728730       0.98849041
  25394.539       0.98046922       0.95944946       0.97635525       0.97630269       0.96020215       0.96756308       0.98717217
  25395.674       0.98072159       0.95852329       0.97755448       0.97603998       0.95946505       0.96709961       0.99059106
  25396.782       0.98093154       0.95895720       0.97755010       0.97547579       0.95842060       0.96699570       0.98897334
  25398.741       0.98062077       0.95464036       0.98066462       0.97522878       0.95914314       0.96978401       0.98686401
  25399.818       0.98056915       0.95226709       0.98331232       0.97680499       0.96035040       0.97248558       0.98585551
  25400.953       0.98051919       0.94976601       0.98610260       0.97846608       0.96162269       0.97533264       0.98479269
