# Supplementary material for: In situ X-ray absorption spectroscopy data during formation of active Pt- and Pd-sites in functionalized UiO-67 metal-organic frameworks
Source: Data Brief. 2019 Jul 17;25:104280. doi: 10.1016/j.dib.2019.104280 (PMC6661504; doi:10.1016/j.dib.2019.104280)
Supplement: Supplementary file 1 [file mmc1.zip › 8_Pd_He_steady.mu]

# Experimental absorpton coeffitients at Pd K-edge collected at BM01B@ESRF during the activation of UiO-67-Pd sample from room temperatures to 300 C in He.
# Column 1: Energy in eV
# Column 2: Reference Pd foil
# The columns 3 - 24 contain spectra collected at 300 C in He. The time in minutes the sample spent at 300 C is specified.
# Column  3:   0
# Column  4:  11
# Column  5:  22
# Column  6:  33
# Column  7:  44
# Column  8:  55
# Column  9:  66
# Column 10:  77
# Column 11:  88
# Column 12:  99
# Column 13: 110
# Column 14: 121
# Column 15: 132
# Column 16: 143
# Column 17: 154
# Column 18: 165
# Column 19: 176
# Column 20: 187
# Column 21: 198
# Column 22: 209
# Column 23: 220
# Column 24: 231
#------------------------
  24001.125      -0.40575413       0.30959629       0.31161344       0.32108630       0.31239119       0.32247377       0.29950130       0.31127182       0.31458785       0.32728835       0.34886359       0.29271715       0.31197115       0.30866597       0.33521501       0.32533218       0.31268850       0.31685728       0.31209581       0.32082861       0.35104139       0.29623259       0.32109399
  24002.520      -0.40543400       0.30920198       0.31121276       0.32055452       0.31198715       0.32192960       0.29928049       0.31089419       0.31416190       0.32668345       0.34795895       0.29260202       0.31159208       0.30833793       0.33450537       0.32476362       0.31230387       0.31641712       0.31171800       0.32032818       0.35012098       0.29608471       0.32059369
  24004.394      -0.40546001       0.30867227       0.31067450       0.31984014       0.31144437       0.32119858       0.29898386       0.31038689       0.31358969       0.32587085       0.34674369       0.29244736       0.31108284       0.30789725       0.33355206       0.32399984       0.31178718       0.31582583       0.31121047       0.31965592       0.34888453       0.29588606       0.31992161
  24006.296      -0.40531944       0.30813465       0.31012819       0.31911509       0.31089349       0.32045663       0.29868280       0.30987200       0.31300893       0.32504611       0.34551027       0.29229039       0.31056600       0.30744999       0.33258451       0.32322465       0.31126277       0.31522571       0.31069536       0.31897362       0.34762961       0.29568444       0.31923948
  24008.198      -0.40574763       0.30759702       0.30958189       0.31839003       0.31034260       0.31971468       0.29838174       0.30935712       0.31242817       0.32422136       0.34427685       0.29213341       0.31004915       0.30700272       0.33161696       0.32244946       0.31073836       0.31462558       0.31018024       0.31829132       0.34637469       0.29548282       0.31855736
  24010.023      -0.40573715       0.30708116       0.30905770       0.31769433       0.30981402       0.31900277       0.29809287       0.30886309       0.31187092       0.32343001       0.34309337       0.29198279       0.30955323       0.30657357       0.33068858       0.32170565       0.31023518       0.31404975       0.30968598       0.31763663       0.34517058       0.29528936       0.31790285
  24011.900      -0.40585578       0.30655061       0.30851858       0.31697881       0.30927037       0.31827058       0.29779577       0.30835497       0.31129780       0.32261611       0.34187616       0.29182788       0.30904318       0.30613218       0.32973374       0.32094065       0.30971766       0.31345751       0.30917764       0.31696330       0.34393215       0.29509039       0.31722969
  24013.777      -0.40613683       0.30602005       0.30797945       0.31626329       0.30872673       0.31753839       0.29749867       0.30784686       0.31072467       0.32180220       0.34065895       0.29167297       0.30853313       0.30569080       0.32877891       0.32017565       0.30920014       0.31286527       0.30866929       0.31628996       0.34269373       0.29489142       0.31655653
  24015.678      -0.40596592       0.30548271       0.30743343       0.31553861       0.30817613       0.31679683       0.29719777       0.30733225       0.31014422       0.32097789       0.33942618       0.29151608       0.30801655       0.30524377       0.32781187       0.31940087       0.30867600       0.31226546       0.30815445       0.31560802       0.34143947       0.29468991       0.31587476
  24017.555      -0.40618112       0.30495215       0.30689431       0.31482309       0.30763249       0.31606464       0.29690066       0.30682413       0.30957109       0.32016399       0.33820898       0.29136117       0.30750650       0.30480239       0.32685703       0.31863586       0.30815848       0.31167322       0.30764611       0.31493468       0.34020104       0.29449094       0.31520160
  24019.434      -0.40663054       0.30442103       0.30635461       0.31410680       0.30708826       0.31533166       0.29660324       0.30631548       0.30899735       0.31934922       0.33699047       0.29120610       0.30699591       0.30436053       0.32590118       0.31787005       0.30764041       0.31108036       0.30713722       0.31426063       0.33896130       0.29429176       0.31452772
  24021.311      -0.40698011       0.30389047       0.30581549       0.31339128       0.30654462       0.31459947       0.29630614       0.30580736       0.30842423       0.31853532       0.33577327       0.29105119       0.30648586       0.30391915       0.32494635       0.31710505       0.30712289       0.31048812       0.30662888       0.31358729       0.33772287       0.29409278       0.31385456
  24023.189      -0.40675743       0.30335963       0.30527608       0.31267538       0.30600069       0.31386688       0.29600888       0.30529898       0.30785080       0.31772098       0.33455541       0.29089619       0.30597553       0.30347753       0.32399100       0.31633964       0.30660510       0.30989556       0.30612026       0.31291360       0.33648378       0.29389371       0.31318104
  24025.068      -0.40712617       0.30282851       0.30473638       0.31195909       0.30545646       0.31313391       0.29571146       0.30479032       0.30727706       0.31690621       0.33333691       0.29074112       0.30546494       0.30303568       0.32303515       0.31557382       0.30608702       0.30930269       0.30561138       0.31223955       0.33524404       0.29369453       0.31250717
  24026.922      -0.40750389       0.30230445       0.30420386       0.31125234       0.30491948       0.31241069       0.29541800       0.30428843       0.30671096       0.31610229       0.33213462       0.29058811       0.30496114       0.30259970       0.32209202       0.31481819       0.30557585       0.30871771       0.30510926       0.31157446       0.33402079       0.29349799       0.31184226
  24028.801      -0.40759183       0.30177333       0.30366416       0.31053605       0.30437526       0.31167771       0.29512058       0.30377978       0.30613722       0.31528752       0.33091611       0.29043303       0.30445054       0.30215785       0.32113616       0.31405237       0.30505778       0.30812484       0.30460038       0.31090041       0.33278104       0.29329881       0.31116838
  24030.680      -0.40789988       0.30124221       0.30312446       0.30981977       0.30383103       0.31094474       0.29482316       0.30327112       0.30556348       0.31447275       0.32969761       0.29027795       0.30393995       0.30171599       0.32018031       0.31328656       0.30453971       0.30753198       0.30409149       0.31022635       0.33154130       0.29309963       0.31049450
  24032.585      -0.40788029       0.30070374       0.30257730       0.30909357       0.30327928       0.31020162       0.29452163       0.30275543       0.30498181       0.31364670       0.32846224       0.29012073       0.30342229       0.30126802       0.31921123       0.31251014       0.30401447       0.30693090       0.30357556       0.30954297       0.33028440       0.29289769       0.30981130
  24034.441      -0.40823037       0.30017911       0.30204421       0.30838605       0.30274172       0.30947762       0.29422785       0.30225300       0.30441509       0.31284191       0.32725866       0.28996756       0.30291794       0.30083158       0.31826708       0.31175370       0.30350274       0.30634529       0.30307291       0.30887717       0.32905983       0.29270095       0.30914567
  24036.346      -0.40857711       0.29964064       0.30149704       0.30765985       0.30218996       0.30873451       0.29392632       0.30173730       0.30383342       0.31201586       0.32602329       0.28981033       0.30240028       0.30038361       0.31729800       0.31097729       0.30297750       0.30574422       0.30255698       0.30819379       0.32780293       0.29249901       0.30846247
  24038.227      -0.40877071       0.29910895       0.30095677       0.30694281       0.30164516       0.30800075       0.29362858       0.30122811       0.30325907       0.31120022       0.32480349       0.28965509       0.30188915       0.29994129       0.31634113       0.31021065       0.30245887       0.30515072       0.30204755       0.30751902       0.32656187       0.29229962       0.30778788
  24040.083      -0.40897884       0.29858433       0.30042367       0.30623529       0.30110760       0.30727675       0.29333480       0.30072568       0.30269236       0.31039543       0.32359990       0.28950192       0.30138480       0.29950484       0.31539698       0.30945421       0.30194715       0.30456511       0.30154490       0.30685322       0.32533730       0.29210287       0.30712225
  24041.988      -0.40931250       0.29804586       0.29987651       0.30550909       0.30055584       0.30653363       0.29303327       0.30020998       0.30211068       0.30956938       0.32236454       0.28934470       0.30086714       0.29905687       0.31442790       0.30867780       0.30142191       0.30396403       0.30102897       0.30616984       0.32408040       0.29190093       0.30643904
  24043.896      -0.40935280       0.29750654       0.29932848       0.30478175       0.30000322       0.30578935       0.29273126       0.29969348       0.30152809       0.30874204       0.32112723       0.28918723       0.30034867       0.29860820       0.31345730       0.30790016       0.30089584       0.30336201       0.30051223       0.30548538       0.32282152       0.29169868       0.30575477
  24045.727      -0.40972827       0.29698899       0.29880257       0.30408376       0.29947290       0.30507510       0.29244144       0.29919782       0.30096901       0.30794808       0.31993985       0.28903611       0.29985111       0.29817763       0.31252587       0.30715391       0.30039100       0.30278429       0.30001634       0.30482855       0.32161344       0.29150458       0.30509810
  24047.609      -0.40999296       0.29645702       0.29826201       0.30336633       0.29892781       0.30434095       0.29214354       0.29868835       0.30039436       0.30713201       0.31871940       0.28888079       0.29933970       0.29773507       0.31156849       0.30638687       0.29987210       0.30219047       0.29950665       0.30415342       0.32037172       0.29130508       0.30442315
  24049.084      -0.41006234       0.29604009       0.29783835       0.30280406       0.29850059       0.30376557       0.29191007       0.29828906       0.29994398       0.30649242       0.31776289       0.28875906       0.29893889       0.29738822       0.31081815       0.30578571       0.29946542       0.30172508       0.29910717       0.30362429       0.31939853       0.29114873       0.30389416
  24051.475      -0.41039297       0.29536424       0.29715159       0.30189259       0.29780808       0.30283287       0.29153161       0.29764180       0.29921391       0.30545564       0.31621236       0.28856173       0.29828917       0.29682597       0.30960184       0.30481122       0.29880619       0.30097066       0.29845962       0.30276657       0.31782097       0.29089527       0.30303666
  24053.537      -0.41094897       0.29478139       0.29655933       0.30110655       0.29721085       0.30202851       0.29120522       0.29708361       0.29858429       0.30456152       0.31487518       0.28839155       0.29772884       0.29634108       0.30855290       0.30397082       0.29823766       0.30032005       0.29790118       0.30202687       0.31646048       0.29067669       0.30229716
  24054.657      -0.41105989       0.29446481       0.29623764       0.30067960       0.29688646       0.30159162       0.29102794       0.29678042       0.29824231       0.30407587       0.31414888       0.28829911       0.29742450       0.29607771       0.30798315       0.30351434       0.29792886       0.29996666       0.29759785       0.30162509       0.31572152       0.29055796       0.30189548
  24056.158      -0.41141072       0.29404054       0.29580651       0.30010741       0.29645172       0.30100609       0.29079036       0.29637409       0.29778399       0.30342501       0.31317550       0.28817523       0.29701662       0.29572474       0.30721959       0.30290258       0.29751501       0.29949306       0.29719134       0.30108664       0.31473118       0.29039885       0.30135717
  24058.094      -0.41158988       0.29349330       0.29525044       0.29936939       0.29589098       0.30025089       0.29048392       0.29585000       0.29719285       0.30258552       0.31192003       0.28801545       0.29649054       0.29526948       0.30623474       0.30211354       0.29698122       0.29888221       0.29666702       0.30039214       0.31345382       0.29019363       0.30066285
  24059.875      -0.41186879       0.29298988       0.29473889       0.29869047       0.29537515       0.29955614       0.29020201       0.29536787       0.29664904       0.30181324       0.31076508       0.28786847       0.29600657       0.29485067       0.30532874       0.30138766       0.29649017       0.29832026       0.29618467       0.29975324       0.31227874       0.29000483       0.30002412
  24061.861      -0.41224851       0.29242851       0.29416846       0.29793339       0.29479993       0.29878143       0.28988765       0.29483025       0.29604263       0.30095208       0.30947719       0.28770456       0.29546690       0.29438366       0.30431846       0.30057823       0.29594260       0.29769363       0.29564681       0.29904080       0.31096839       0.28979431       0.29931187
  24063.721      -0.41268146       0.29190276       0.29363422       0.29722435       0.29426121       0.29805586       0.28959324       0.29432674       0.29547469       0.30014555       0.30827101       0.28755105       0.29496147       0.29394627       0.30337227       0.29982016       0.29542977       0.29710675       0.29514307       0.29837356       0.30974119       0.28959714       0.29864481
  24065.632      -0.41279533       0.29136259       0.29308533       0.29649586       0.29370772       0.29731041       0.28929076       0.29380942       0.29489119       0.29931690       0.30703175       0.28739334       0.29444218       0.29349689       0.30240014       0.29904130       0.29490287       0.29650379       0.29462551       0.29768803       0.30848033       0.28939457       0.29795945
  24066.650      -0.41286526       0.29107484       0.29279293       0.29610780       0.29341287       0.29691330       0.28912962       0.29353384       0.29458035       0.29887548       0.30637160       0.28730932       0.29416555       0.29325750       0.30188228       0.29862640       0.29462219       0.29618258       0.29434981       0.29732285       0.30780866       0.28928666       0.29759436
  24068.586      -0.41307790       0.29052761       0.29223686       0.29536978       0.29285214       0.29615809       0.28882318       0.29300976       0.29398921       0.29803599       0.30511613       0.28714954       0.29363947       0.29280225       0.30089744       0.29783735       0.29408841       0.29557173       0.29382549       0.29662834       0.30653131       0.28908143       0.29690004
  24069.605      -0.41323096       0.29023957       0.29194418       0.29498133       0.29255700       0.29576059       0.28866189       0.29273391       0.29367806       0.29759413       0.30445532       0.28706544       0.29336257       0.29256262       0.30037907       0.29742204       0.29380745       0.29525021       0.29354952       0.29626280       0.30585898       0.28897341       0.29653459
  24070.650      -0.41365279       0.28994419       0.29164403       0.29458297       0.29225433       0.29535295       0.28849648       0.29245102       0.29335898       0.29714100       0.30377765       0.28697920       0.29307860       0.29231689       0.29984747       0.29699613       0.29351933       0.29492049       0.29326650       0.29588793       0.30516950       0.28886264       0.29615982
  24072.512      -0.41384486       0.28941787       0.29110921       0.29387317       0.29171503       0.29462661       0.28820175       0.29194697       0.29279044       0.29633360       0.30257017       0.28682553       0.29257262       0.29187903       0.29890027       0.29623725       0.29300594       0.29433298       0.29276222       0.29521997       0.30394097       0.28866526       0.29549204
  24074.474      -0.41411406       0.28886329       0.29054567       0.29312524       0.29114677       0.29386126       0.28789120       0.29141584       0.29219136       0.29548284       0.30129785       0.28666360       0.29203948       0.29141766       0.29790220       0.29543760       0.29246499       0.29371393       0.29223086       0.29451614       0.30264647       0.28845728       0.29478839
  24076.233      -0.41446769       0.28836609       0.29004044       0.29245470       0.29063730       0.29317509       0.28761277       0.29093967       0.29165426       0.29472011       0.30015716       0.28651843       0.29156149       0.29100402       0.29700739       0.29472069       0.29198000       0.29315892       0.29175447       0.29388514       0.30148590       0.28827082       0.29415755
  24078.018      -0.41480564       0.28786154       0.28952774       0.29177425       0.29012030       0.29247879       0.28733023       0.29045646       0.29110923       0.29394610       0.29899962       0.28637111       0.29107644       0.29058427       0.29609935       0.29399319       0.29148785       0.29259571       0.29127104       0.29324481       0.30030817       0.28808160       0.29351739
  24079.904      -0.41489955       0.28732843       0.28898603       0.29105530       0.28957405       0.29174308       0.28703170       0.28994591       0.29053335       0.29312829       0.29777657       0.28621546       0.29056394       0.29014077       0.29513994       0.29322452       0.29096785       0.29200063       0.29076026       0.29256824       0.29906381       0.28788167       0.29284100
  24081.564      -0.41519986       0.28685921       0.28850924       0.29042250       0.28909326       0.29109554       0.28676895       0.28949654       0.29002649       0.29240849       0.29670009       0.28607846       0.29011286       0.28975042       0.29429550       0.29254796       0.29051016       0.29147686       0.29031069       0.29197275       0.29796856       0.28770571       0.29224566
  24083.527      -0.41546929       0.28630435       0.28794541       0.28967419       0.28852470       0.29032979       0.28645823       0.28896515       0.28942710       0.29155729       0.29542711       0.28591645       0.28957944       0.28928881       0.29329691       0.29174790       0.28996893       0.29085749       0.28977905       0.29126856       0.29667339       0.28749762       0.29154166
  24085.338      -0.41598432       0.28579245       0.28742524       0.28898383       0.28800017       0.28962335       0.28617158       0.28847490       0.28887413       0.29077201       0.29425270       0.28576699       0.28908732       0.28886295       0.29237565       0.29100980       0.28946961       0.29028608       0.28928858       0.29061890       0.29547851       0.28730565       0.29089217
  24087.227      -0.41613287       0.28525850       0.28688267       0.28826373       0.28745305       0.28888647       0.28587258       0.28796354       0.28829734       0.28995290       0.29302771       0.28561108       0.28857401       0.28841874       0.29141471       0.29023991       0.28894878       0.28969005       0.28877699       0.28994126       0.29423217       0.28710540       0.29021471
  24089.142      -0.41622821       0.28471720       0.28633264       0.28753372       0.28689840       0.28813945       0.28556946       0.28744514       0.28771261       0.28912252       0.29178587       0.28545304       0.28805363       0.28796842       0.29044055       0.28945942       0.28842078       0.28908582       0.28825835       0.28925430       0.29296867       0.28690241       0.28952792
  24091.030      -0.41658390       0.28418353       0.28579035       0.28681400       0.28635157       0.28740297       0.28527062       0.28693404       0.28713612       0.28830385       0.29056153       0.28529722       0.28754059       0.28752445       0.28948012       0.28868993       0.28790023       0.28849012       0.28774703       0.28857701       0.29172299       0.28670227       0.28885081
  24092.920      -0.41698836       0.28364930       0.28524749       0.28609352       0.28580416       0.28666570       0.28497146       0.28642241       0.28655903       0.28748431       0.28933589       0.28514124       0.28702700       0.28708001       0.28851867       0.28791963       0.28737913       0.28789378       0.28723516       0.28789902       0.29047598       0.28650192       0.28817299
  24094.808      -0.41734049       0.28311563       0.28470521       0.28537381       0.28525733       0.28592922       0.28467261       0.28591132       0.28598254       0.28666564       0.28811155       0.28498542       0.28651396       0.28663604       0.28755824       0.28715015       0.28685857       0.28729807       0.28672384       0.28722173       0.28923030       0.28630179       0.28749589
  24096.699      -0.41752679       0.28258112       0.28416207       0.28465295       0.28470963       0.28519156       0.28437329       0.28539942       0.28540514       0.28584567       0.28688526       0.28482935       0.28600011       0.28619136       0.28659628       0.28637944       0.28633720       0.28670141       0.28621171       0.28654338       0.28798264       0.28610133       0.28681770
  24098.616      -0.41793383       0.28203926       0.28361145       0.28392218       0.28415440       0.28444377       0.28406986       0.28488047       0.28481980       0.28501442       0.28564212       0.28467114       0.28547919       0.28574057       0.28562110       0.28559814       0.28580865       0.28609655       0.28569253       0.28585569       0.28671782       0.28589812       0.28613020
  24100.479      -0.41824162       0.28159258       0.28307635       0.28321199       0.28361481       0.28371703       0.28377497       0.28437615       0.28425095       0.28420659       0.28443399       0.28451739       0.28497294       0.28530248       0.28467339       0.28486765       0.28529499       0.28550873       0.28518798       0.28518738       0.28548863       0.28570064       0.28546206
  24102.344      -0.41864713       0.28122200       0.28231227       0.28294015       0.28324712       0.28354836       0.28325087       0.28388922       0.28381260       0.28369570       0.28415800       0.28411869       0.28454775       0.28451977       0.28468343       0.28469473       0.28492486       0.28497717       0.28469374       0.28492011       0.28494076       0.28501807       0.28513114
  24104.286      -0.41881193       0.28050844       0.28195948       0.28262765       0.28288530       0.28313874       0.28303914       0.28341272       0.28311742       0.28323846       0.28352547       0.28378113       0.28405908       0.28385643       0.28397596       0.28410007       0.28446704       0.28461257       0.28437182       0.28451116       0.28450979       0.28467710       0.28503485
  24106.178      -0.41905270       0.28002161       0.28149036       0.28201705       0.28242636       0.28271591       0.28263165       0.28279456       0.28322842       0.28306420       0.28305084       0.28308835       0.28351795       0.28370078       0.28333352       0.28348914       0.28400763       0.28388251       0.28375061       0.28418754       0.28414711       0.28430477       0.28433485
  24108.044      -0.41958797       0.27982030       0.28092897       0.28168366       0.28186498       0.28194487       0.28210745       0.28211027       0.28256554       0.28279773       0.28257239       0.28258703       0.28306756       0.28277326       0.28330550       0.28327135       0.28390883       0.28364822       0.28332741       0.28360702       0.28347140       0.28376885       0.28408174
  24109.066      -0.41978563       0.27973456       0.28110381       0.28131948       0.28153259       0.28156314       0.28194743       0.28230600       0.28247068       0.28239998       0.28229895       0.28248778       0.28274336       0.28281308       0.28321244       0.28299159       0.28338102       0.28325630       0.28317524       0.28354183       0.28325970       0.28367735       0.28384134
  24110.908      -0.42009320       0.27924296       0.28050256       0.28070344       0.28105371       0.28144936       0.28163425       0.28173243       0.28200165       0.28182074       0.28196424       0.28205831       0.28222977       0.28257550       0.28273764       0.28258822       0.28280364       0.28283327       0.28294815       0.28305487       0.28281118       0.28316132       0.28328849
  24112.825      -0.42039900       0.27882067       0.27994937       0.28060305       0.28073293       0.28132994       0.28077279       0.28159941       0.28171162       0.28154253       0.28164039       0.28186285       0.28187684       0.28214916       0.28202548       0.28227378       0.28258557       0.28259890       0.28261858       0.28242182       0.28272063       0.28291483       0.28247718
  24114.693      -0.42079475       0.27825369       0.27977603       0.27980016       0.28037652       0.28042386       0.28084402       0.28067256       0.28100007       0.28087355       0.28122293       0.28143581       0.28137496       0.28170876       0.28168847       0.28174657       0.28198456       0.28190079       0.28205338       0.28198109       0.28225422       0.28241172       0.28242795
  24116.535      -0.42084594       0.27787773       0.27932031       0.27946905       0.27974097       0.28017274       0.28039437       0.28036919       0.28069880       0.28043148       0.28075144       0.28074751       0.28074745       0.28098670       0.28091918       0.28124137       0.28176283       0.28170111       0.28161791       0.28178709       0.28157688       0.28175163       0.28134304
  24118.427      -0.42108991       0.27735912       0.27873191       0.27901552       0.27944256       0.27975601       0.28001560       0.27998027       0.28002159       0.28004691       0.28056085       0.28038063       0.28048196       0.28098410       0.28088915       0.28083829       0.28095394       0.28111902       0.28100246       0.28112021       0.28136259       0.28132680       0.28155848
  24120.397      -0.42176555       0.27691413       0.27827373       0.27884680       0.27880365       0.27949378       0.27937016       0.27979407       0.27936817       0.27987380       0.27971193       0.28011853       0.27997318       0.28072273       0.28032936       0.28032515       0.28044245       0.28050019       0.28040515       0.28083388       0.28124958       0.28113217       0.28114769
  24122.291      -0.42213575       0.27628603       0.27785160       0.27834114       0.27849946       0.27894635       0.27905942       0.27920177       0.27920940       0.27925041       0.27962021       0.27970866       0.27946798       0.27997387       0.27976319       0.27988821       0.27997126       0.28051450       0.27989892       0.28023677       0.28033502       0.28032221       0.28066379
  24124.136      -0.42262705       0.27595172       0.27733587       0.27772686       0.27805073       0.27833400       0.27836860       0.27857466       0.27882733       0.27881160       0.27956804       0.27898556       0.27905998       0.27948551       0.27928577       0.27960775       0.27957650       0.28013538       0.27933735       0.27988427       0.27996209       0.27980212       0.28058819
  24126.055      -0.42274906       0.27557280       0.27688097       0.27713414       0.27758347       0.27783181       0.27811086       0.27824121       0.27848125       0.27848562       0.27862437       0.27849678       0.27881964       0.27899446       0.27867727       0.27893578       0.27941390       0.27940315       0.27912051       0.27923500       0.27938138       0.27925163       0.27975255
  24127.951      -0.42278977       0.27516629       0.27657796       0.27691980       0.27691293       0.27740815       0.27755225       0.27783261       0.27783338       0.27792850       0.27825825       0.27805100       0.27818690       0.27845611       0.27831559       0.27875136       0.27884836       0.27886525       0.27879586       0.27854520       0.27922799       0.27906243       0.27944933
  24129.000      -0.42280324       0.27471172       0.27644728       0.27672105       0.27672756       0.27718285       0.27732401       0.27739587       0.27768914       0.27773662       0.27797742       0.27770930       0.27771722       0.27815176       0.27823905       0.27847993       0.27845164       0.27855649       0.27851243       0.27847139       0.27870204       0.27897407       0.27910418
  24130.869      -0.42333152       0.27436728       0.27554621       0.27614559       0.27666253       0.27669822       0.27683237       0.27705062       0.27733810       0.27718231       0.27748815       0.27735614       0.27727017       0.27791197       0.27762151       0.27763314       0.27804166       0.27808346       0.27793303       0.27812463       0.27807585       0.27839904       0.27849269
  24132.662      -0.42367115       0.27405100       0.27534429       0.27555192       0.27610869       0.27645926       0.27614555       0.27616758       0.27668399       0.27671220       0.27695138       0.27714077       0.27697541       0.27735353       0.27747627       0.27723692       0.27769099       0.27767873       0.27772079       0.27772939       0.27767781       0.27787359       0.27791329
  24134.558      -0.42390059       0.27363278       0.27485060       0.27505572       0.27556599       0.27593258       0.27599549       0.27598849       0.27602050       0.27608111       0.27673874       0.27642999       0.27680983       0.27689756       0.27700863       0.27667364       0.27694328       0.27715885       0.27746336       0.27700604       0.27715736       0.27751661       0.27740326
  24136.429      -0.42412571       0.27336149       0.27455950       0.27482188       0.27528253       0.27523412       0.27533336       0.27555816       0.27554875       0.27564942       0.27612296       0.27606407       0.27592250       0.27626295       0.27666639       0.27645790       0.27654808       0.27694950       0.27691108       0.27650686       0.27673901       0.27722900       0.27721706
  24138.325      -0.42446006       0.27303609       0.27414288       0.27420559       0.27465212       0.27461567       0.27503895       0.27510954       0.27523544       0.27554328       0.27583282       0.27602772       0.27578659       0.27610288       0.27607726       0.27579958       0.27616756       0.27645642       0.27635288       0.27649769       0.27655234       0.27652700       0.27678393
  24140.247      -0.42487717       0.27219537       0.27364734       0.27397283       0.27400457       0.27445100       0.27437140       0.27459717       0.27444212       0.27515887       0.27519442       0.27534617       0.27527793       0.27536642       0.27541302       0.27543499       0.27571448       0.27585868       0.27579681       0.27595550       0.27608505       0.27606809       0.27625215
  24142.145      -0.42502480       0.27178319       0.27324856       0.27363421       0.27368445       0.27392115       0.27387420       0.27395638       0.27457925       0.27463814       0.27471565       0.27481283       0.27473063       0.27502143       0.27519803       0.27517877       0.27545253       0.27538494       0.27557418       0.27527907       0.27560004       0.27592310       0.27598772
  24144.068      -0.42531701       0.27135085       0.27259831       0.27298799       0.27339913       0.27338701       0.27357079       0.27368563       0.27378556       0.27449548       0.27422623       0.27431114       0.27451586       0.27471772       0.27486389       0.27445450       0.27496573       0.27492233       0.27504024       0.27470687       0.27520172       0.27534002       0.27573778
  24145.119      -0.42549136       0.27125999       0.27228229       0.27266786       0.27329439       0.27319250       0.27333009       0.27341063       0.27376478       0.27418106       0.27377125       0.27430320       0.27432881       0.27445223       0.27457190       0.27408768       0.27462404       0.27465599       0.27483827       0.27430078       0.27501741       0.27502097       0.27539236
  24146.913      -0.42584601       0.27106247       0.27188258       0.27250424       0.27294798       0.27280212       0.27292760       0.27298518       0.27314669       0.27349480       0.27360750       0.27392794       0.27388511       0.27377122       0.27405533       0.27382232       0.27412758       0.27419783       0.27436712       0.27423877       0.27478177       0.27448796       0.27458142
  24148.811      -0.42635194       0.27020414       0.27145026       0.27203144       0.27206091       0.27196730       0.27203817       0.27258871       0.27250544       0.27295494       0.27310117       0.27327054       0.27320847       0.27341535       0.27363646       0.27350069       0.27371318       0.27377855       0.27377056       0.27373326       0.27443755       0.27398351       0.27420028
  24150.711      -0.42655263       0.26969700       0.27117055       0.27167686       0.27166808       0.27171989       0.27175970       0.27211325       0.27244917       0.27262421       0.27273096       0.27281391       0.27288829       0.27280753       0.27324857       0.27297986       0.27328450       0.27357885       0.27356503       0.27361051       0.27378098       0.27369403       0.27371233
  24152.609      -0.42684851       0.26904453       0.27076439       0.27100451       0.27128355       0.27121819       0.27154157       0.27173605       0.27180569       0.27198288       0.27212194       0.27257115       0.27254659       0.27250339       0.27284315       0.27259855       0.27315626       0.27311930       0.27313123       0.27292397       0.27324821       0.27326916       0.27327831
  24154.508      -0.42701986       0.26875093       0.27027461       0.27062145       0.27098913       0.27095090       0.27073484       0.27129107       0.27126052       0.27151379       0.27162526       0.27189030       0.27194463       0.27207621       0.27228151       0.27226953       0.27230026       0.27254100       0.27254378       0.27252582       0.27286980       0.27289715       0.27297637
  24156.406      -0.42716543       0.26828401       0.26977179       0.27008631       0.27064775       0.27035770       0.27073896       0.27079788       0.27095798       0.27130686       0.27088661       0.27138944       0.27169636       0.27157703       0.27168264       0.27171701       0.27194564       0.27233570       0.27206570       0.27199671       0.27243662       0.27242513       0.27245164
  24158.255      -0.42775020       0.26789389       0.26939095       0.26955537       0.27003953       0.27037385       0.27012766       0.27030666       0.27070249       0.27036288       0.27044131       0.27109855       0.27103158       0.27102290       0.27133671       0.27119086       0.27203532       0.27165430       0.27197152       0.27168686       0.27205611       0.27194970       0.27196840
  24160.232      -0.42810259       0.26739113       0.26882352       0.26955165       0.26951974       0.26946128       0.26938085       0.26984097       0.27002255       0.27027843       0.27041490       0.27056706       0.27065628       0.27064251       0.27047610       0.27072428       0.27119281       0.27143752       0.27130649       0.27129242       0.27144043       0.27143058       0.27159034
  24161.285      -0.42817744       0.26729416       0.26842454       0.26923269       0.26929121       0.26920099       0.26927592       0.26955827       0.26966350       0.27001375       0.27032648       0.27027496       0.27040853       0.27034791       0.27038101       0.27042664       0.27098714       0.27120599       0.27084149       0.27096067       0.27126571       0.27108946       0.27123542
  24163.057      -0.42827276       0.26678621       0.26807044       0.26871318       0.26894898       0.26899522       0.26914960       0.26927940       0.26930872       0.26951644       0.26950701       0.26986136       0.27003094       0.26994843       0.27016263       0.27016783       0.27040965       0.27057619       0.27052304       0.27052833       0.27119090       0.27101272       0.27091983
  24165.035      -0.42877204       0.26624973       0.26758570       0.26818628       0.26845814       0.26858773       0.26879863       0.26872324       0.26892935       0.26901684       0.26918636       0.26951213       0.26953614       0.26939852       0.26970188       0.26987383       0.27008469       0.27003557       0.27021796       0.27021442       0.27000116       0.27051586       0.27031137
  24166.883      -0.42890237       0.26613281       0.26727156       0.26766138       0.26786996       0.26774656       0.26837727       0.26826085       0.26856427       0.26860100       0.26858439       0.26907959       0.26923470       0.26894833       0.26923045       0.26949690       0.26973318       0.26979798       0.26948118       0.26961215       0.26962160       0.26969311       0.26961297
  24168.760      -0.42934652       0.26591334       0.26673388       0.26717586       0.26726569       0.26778908       0.26800757       0.26773177       0.26787706       0.26847504       0.26801533       0.26866290       0.26829082       0.26856242       0.26876107       0.26875795       0.26913835       0.26930486       0.26936876       0.26929614       0.26938700       0.26928686       0.26929188
  24169.788      -0.42971800       0.26545179       0.26680937       0.26694721       0.26728962       0.26750938       0.26779074       0.26762589       0.26778650       0.26854923       0.26782938       0.26832872       0.26833604       0.26834622       0.26851932       0.26863385       0.26893013       0.26888931       0.26881912       0.26910022       0.26901579       0.26921980       0.26929800
  24171.612      -0.43012443       0.26491182       0.26619655       0.26628520       0.26683244       0.26695878       0.26706359       0.26731877       0.26753148       0.26761119       0.26734913       0.26765545       0.26764778       0.26790470       0.26821149       0.26823651       0.26849390       0.26829531       0.26833891       0.26848741       0.26865115       0.26897672       0.26864601
  24173.513      -0.43030607       0.26450220       0.26582338       0.26598419       0.26619111       0.26657389       0.26653294       0.26663990       0.26717540       0.26718259       0.26712761       0.26729066       0.26729137       0.26740296       0.26739169       0.26747101       0.26809170       0.26825661       0.26811735       0.26817723       0.26845495       0.26851904       0.26820791
  24175.365      -0.43050895       0.26393852       0.26549398       0.26554775       0.26574812       0.26632414       0.26618729       0.26613308       0.26664523       0.26671341       0.26695366       0.26683062       0.26674580       0.26740579       0.26730838       0.26743046       0.26756027       0.26748047       0.26777536       0.26763154       0.26769194       0.26804573       0.26803257
  24177.370      -0.43063127       0.26362245       0.26473571       0.26537593       0.26521733       0.26569257       0.26564957       0.26584488       0.26609198       0.26607484       0.26628115       0.26636056       0.26637162       0.26695175       0.26693986       0.26712208       0.26691292       0.26693886       0.26715380       0.26721159       0.26724435       0.26750081       0.26727454
  24179.171      -0.43077172       0.26346643       0.26441328       0.26489971       0.26474705       0.26527253       0.26539206       0.26560849       0.26559480       0.26601006       0.26572668       0.26595971       0.26640314       0.26634434       0.26657321       0.26636267       0.26660510       0.26675224       0.26668088       0.26695755       0.26694115       0.26708397       0.26697198
  24181.175      -0.43134992       0.26254234       0.26406422       0.26421053       0.26419678       0.26465327       0.26489631       0.26524186       0.26506272       0.26525577       0.26546566       0.26551829       0.26531886       0.26599424       0.26600224       0.26607019       0.26628787       0.26639541       0.26606312       0.26656715       0.26656930       0.26646714       0.26675548
  24183.027      -0.43168250       0.26231155       0.26355996       0.26381454       0.26392400       0.26419090       0.26439504       0.26469373       0.26471996       0.26498531       0.26522895       0.26517292       0.26532506       0.26530098       0.26541018       0.26568888       0.26623573       0.26597850       0.26572784       0.26618744       0.26614454       0.26591687       0.26665580
  24184.933      -0.43177572       0.26171537       0.26296841       0.26316496       0.26375988       0.26398779       0.26403995       0.26437329       0.26440277       0.26477072       0.26444356       0.26481400       0.26474734       0.26513515       0.26501677       0.26516694       0.26556228       0.26557374       0.26531688       0.26555969       0.26545210       0.26552558       0.26563337
  24186.012      -0.43215599       0.26148721       0.26271048       0.26302092       0.26325072       0.26388538       0.26361350       0.26409429       0.26423295       0.26444702       0.26428548       0.26453219       0.26446313       0.26486804       0.26474214       0.26496076       0.26519683       0.26523388       0.26522184       0.26516427       0.26544831       0.26518987       0.26512957
  24187.815      -0.43228365       0.26120630       0.26242094       0.26267750       0.26260928       0.26322066       0.26302878       0.26339698       0.26346319       0.26383522       0.26372661       0.26406029       0.26421333       0.26461227       0.26433815       0.26437200       0.26479806       0.26464541       0.26474287       0.26463649       0.26515574       0.26466083       0.26498944
  24189.693      -0.43261122       0.26056805       0.26198638       0.26224237       0.26213548       0.26301725       0.26263125       0.26306545       0.26296352       0.26343498       0.26309914       0.26376037       0.26388347       0.26408013       0.26387342       0.26389849       0.26437069       0.26438857       0.26435589       0.26448428       0.26440153       0.26460825       0.26485782
  24191.572      -0.43286292       0.26026281       0.26132698       0.26188155       0.26190773       0.26258539       0.26236078       0.26249894       0.26265938       0.26304885       0.26296126       0.26341519       0.26342447       0.26301294       0.26338190       0.26351715       0.26386447       0.26379490       0.26380426       0.26397517       0.26412352       0.26437690       0.26430449
  24193.478      -0.43322365       0.25975800       0.26064616       0.26145189       0.26154618       0.26211255       0.26175192       0.26223302       0.26207979       0.26233492       0.26229181       0.26303136       0.26298768       0.26270983       0.26310310       0.26284298       0.26326498       0.26334956       0.26328755       0.26333315       0.26355886       0.26360270       0.26362180
  24195.383      -0.43367189       0.25935690       0.26052067       0.26098741       0.26139092       0.26127101       0.26159349       0.26170235       0.26199669       0.26186704       0.26204479       0.26238400       0.26241122       0.26217809       0.26255771       0.26256159       0.26293524       0.26313139       0.26272788       0.26306898       0.26319165       0.26301882       0.26344247
  24197.313      -0.43379753       0.25888124       0.26001742       0.26037714       0.26085222       0.26112830       0.26090363       0.26109889       0.26142974       0.26156474       0.26141327       0.26197192       0.26172134       0.26166660       0.26174413       0.26207564       0.26240251       0.26264811       0.26241439       0.26257851       0.26259127       0.26258637       0.26277498
  24199.167      -0.43423365       0.25813637       0.25962107       0.25997987       0.26021107       0.26023419       0.26082167       0.26089470       0.26080264       0.26127324       0.26086266       0.26159403       0.26158020       0.26156275       0.26161349       0.26166794       0.26208454       0.26200330       0.26198922       0.26214334       0.26221589       0.26231021       0.26244058
  24201.177      -0.43438029       0.25790105       0.25910896       0.25945931       0.25980521       0.25968517       0.26014276       0.26047217       0.26056235       0.26058629       0.26042901       0.26090906       0.26122686       0.26122436       0.26106797       0.26094441       0.26150486       0.26171072       0.26143293       0.26162916       0.26173608       0.26184178       0.26183992
  24202.234      -0.43460538       0.25754998       0.25892637       0.25933068       0.25962286       0.25946476       0.25983611       0.26028270       0.26036668       0.26041520       0.26024514       0.26060915       0.26087338       0.26104866       0.26083200       0.26084618       0.26118181       0.26142460       0.26129343       0.26134893       0.26155265       0.26172872       0.26157249
  24204.012      -0.43485378       0.25738153       0.25873921       0.25880959       0.25913534       0.25927577       0.25937887       0.25996294       0.26012758       0.26012570       0.26012554       0.26023321       0.26036205       0.26051090       0.26049512       0.26048506       0.26040195       0.26080343       0.26099614       0.26120471       0.26118558       0.26105866       0.26101458
  24205.944      -0.43495779       0.25668494       0.25796428       0.25870959       0.25863355       0.25908906       0.25905639       0.25938354       0.25975771       0.25950597       0.25980250       0.25974949       0.25998819       0.25989332       0.25988257       0.25999212       0.26018847       0.26031387       0.26055611       0.26056942       0.26064733       0.26060788       0.26061290
  24207.800      -0.43521875       0.25630819       0.25769818       0.25791960       0.25831938       0.25864451       0.25846906       0.25898469       0.25891299       0.25892967       0.25938966       0.25918780       0.25960017       0.25948616       0.25934855       0.25969056       0.25996202       0.25990098       0.25989845       0.26011217       0.26021186       0.26033836       0.26043716
  24209.707      -0.43579260       0.25584447       0.25717627       0.25734861       0.25785676       0.25818825       0.25833335       0.25817430       0.25829999       0.25862258       0.25894488       0.25882087       0.25923434       0.25919360       0.25916703       0.25923782       0.25948420       0.25971090       0.25929466       0.25943662       0.25958352       0.25984299       0.25961755
  24211.590      -0.43610693       0.25508405       0.25676146       0.25735282       0.25745546       0.25762616       0.25750813       0.25790891       0.25783192       0.25810504       0.25822285       0.25823062       0.25889196       0.25886337       0.25847546       0.25886977       0.25880745       0.25918258       0.25929227       0.25891499       0.25949594       0.25951659       0.25937201
  24213.499      -0.43638451       0.25440096       0.25626430       0.25687931       0.25716124       0.25718790       0.25742446       0.25763407       0.25764609       0.25780656       0.25788622       0.25781937       0.25828318       0.25823280       0.25804235       0.25813216       0.25860557       0.25873157       0.25907278       0.25875773       0.25897495       0.25896129       0.25906359
  24215.382      -0.43641513       0.25426974       0.25595346       0.25630727       0.25639891       0.25658075       0.25664030       0.25720913       0.25705591       0.25725587       0.25704923       0.25743236       0.25785729       0.25800224       0.25769011       0.25804437       0.25824045       0.25781713       0.25831350       0.25827796       0.25824043       0.25849819       0.25858288
  24217.394      -0.43678118       0.25403504       0.25522548       0.25618483       0.25557412       0.25592749       0.25621286       0.25668460       0.25638045       0.25683490       0.25700489       0.25729210       0.25693243       0.25730848       0.25702932       0.25749581       0.25788209       0.25765951       0.25785088       0.25770536       0.25785233       0.25804927       0.25793642
  24218.426      -0.43710939       0.25397654       0.25489376       0.25585685       0.25540008       0.25556488       0.25594847       0.25646918       0.25615097       0.25658104       0.25676504       0.25709062       0.25671859       0.25710533       0.25678116       0.25730293       0.25750234       0.25721062       0.25773071       0.25766307       0.25769792       0.25770664       0.25766370
  24220.180      -0.43717442       0.25346993       0.25488281       0.25514352       0.25488336       0.25504663       0.25565974       0.25606888       0.25592535       0.25632735       0.25615872       0.25653726       0.25676659       0.25615133       0.25643710       0.25673869       0.25671336       0.25730110       0.25740642       0.25700280       0.25725276       0.25733456       0.25723100
  24221.186      -0.43716609       0.25328993       0.25488002       0.25482773       0.25472527       0.25535547       0.25562976       0.25568168       0.25588178       0.25610511       0.25589898       0.25624646       0.25643756       0.25621368       0.25624037       0.25652569       0.25675221       0.25698749       0.25698936       0.25681934       0.25716943       0.25698988       0.25711255
  24222.193      -0.43706720       0.25307208       0.25435976       0.25464107       0.25488479       0.25486574       0.25549019       0.25536750       0.25573880       0.25562814       0.25564171       0.25605193       0.25598232       0.25621638       0.25600830       0.25630951       0.25645743       0.25686655       0.25650317       0.25647161       0.25701797       0.25680386       0.25690182
  24224.050      -0.43758995       0.25259365       0.25372344       0.25390628       0.25423876       0.25439719       0.25479837       0.25498722       0.25548878       0.25476908       0.25511755       0.25533771       0.25554215       0.25593074       0.25596640       0.25581034       0.25620035       0.25638707       0.25604006       0.25614559       0.25652894       0.25647733       0.25622441
  24225.986      -0.43765773       0.25213265       0.25343448       0.25407172       0.25429599       0.25391626       0.25428777       0.25465549       0.25459236       0.25467541       0.25490904       0.25507854       0.25524108       0.25535338       0.25526213       0.25539676       0.25574400       0.25588047       0.25604723       0.25561433       0.25608836       0.25578928       0.25582302
  24227.020      -0.43795406       0.25192560       0.25321326       0.25377706       0.25390378       0.25373825       0.25396803       0.25438227       0.25441528       0.25454365       0.25471234       0.25489437       0.25495666       0.25497121       0.25513008       0.25515789       0.25538406       0.25551444       0.25570170       0.25561284       0.25591700       0.25553018       0.25584926
  24228.826      -0.43820731       0.25145977       0.25255584       0.25322851       0.25324434       0.25352233       0.25352330       0.25373470       0.25408100       0.25415666       0.25417529       0.25436048       0.25431874       0.25469258       0.25450309       0.25491619       0.25488184       0.25488914       0.25503527       0.25553758       0.25536067       0.25522192       0.25540402
  24230.686      -0.43822458       0.25089501       0.25212234       0.25269354       0.25287450       0.25294460       0.25326081       0.25345474       0.25368042       0.25373272       0.25367628       0.25390848       0.25375999       0.25439443       0.25432763       0.25444508       0.25442000       0.25451179       0.25463302       0.25490037       0.25469740       0.25463237       0.25487623
  24232.572      -0.43861974       0.25057506       0.25171810       0.25221871       0.25209381       0.25270977       0.25286153       0.25317572       0.25333975       0.25352407       0.25355067       0.25376867       0.25337368       0.25389523       0.25367122       0.25380410       0.25370660       0.25382017       0.25439783       0.25416084       0.25455429       0.25420351       0.25440622
  24234.587      -0.43887896       0.25021811       0.25143510       0.25180324       0.25179570       0.25191878       0.25247083       0.25261051       0.25264436       0.25292936       0.25295096       0.25307651       0.25321235       0.25335965       0.25324169       0.25327390       0.25326581       0.25327067       0.25397957       0.25378973       0.25367039       0.25384083       0.25394615
  24236.446      -0.43903944       0.24974369       0.25094271       0.25126995       0.25139947       0.25181055       0.25209278       0.25196304       0.25226710       0.25238797       0.25237825       0.25269361       0.25281875       0.25288417       0.25239780       0.25289026       0.25297841       0.25308149       0.25327784       0.25310676       0.25323350       0.25334310       0.25332175
  24238.359      -0.43949221       0.24915853       0.25062418       0.25086624       0.25092887       0.25124454       0.25132401       0.25176990       0.25201123       0.25177160       0.25214244       0.25236807       0.25250495       0.25259645       0.25226846       0.25274755       0.25255262       0.25256591       0.25289105       0.25303542       0.25302021       0.25289285       0.25304954
  24240.219      -0.43991889       0.24874390       0.25021459       0.25054167       0.25046544       0.25066566       0.25096749       0.25148737       0.25158204       0.25123626       0.25181049       0.25176355       0.25188488       0.25211874       0.25194792       0.25215495       0.25205126       0.25228665       0.25253542       0.25264183       0.25230442       0.25249623       0.25264407
  24242.262      -0.44002573       0.24848115       0.24988485       0.24996434       0.25016100       0.25027039       0.25034959       0.25068968       0.25135048       0.25100456       0.25104406       0.25133641       0.25121267       0.25148094       0.25149910       0.25165789       0.25188858       0.25203532       0.25208394       0.25193964       0.25203616       0.25189762       0.25220060
  24243.322      -0.43998682       0.24816540       0.24945853       0.24977266       0.24984004       0.25017989       0.25022439       0.25061293       0.25087801       0.25073455       0.25087693       0.25114566       0.25100773       0.25113794       0.25127901       0.25152465       0.25175506       0.25168142       0.25196269       0.25167388       0.25193708       0.25169743       0.25194994
  24245.081      -0.44006587       0.24772453       0.24897708       0.24924292       0.24929865       0.24991327       0.24970365       0.25015370       0.25040639       0.25035853       0.25067837       0.25067456       0.25080311       0.25071611       0.25088183       0.25104577       0.25116382       0.25097834       0.25153933       0.25131923       0.25155591       0.25138860       0.25146664
  24246.994      -0.44042304       0.24749155       0.24851242       0.24889620       0.24921377       0.24940843       0.24941162       0.24962616       0.24970115       0.24995983       0.25014933       0.25009151       0.25044616       0.25031617       0.25014894       0.25048081       0.25074847       0.25069122       0.25083690       0.25107857       0.25090918       0.25095257       0.25105773
  24248.855      -0.44052329       0.24697285       0.24851491       0.24854084       0.24873277       0.24906557       0.24894523       0.24912634       0.24940300       0.24920338       0.24972769       0.24974698       0.24971833       0.24988076       0.25004839       0.25027735       0.25000437       0.25030839       0.25055045       0.25067177       0.25053958       0.25052376       0.25043466
  24250.770      -0.44080523       0.24655214       0.24758121       0.24795241       0.24824337       0.24856338       0.24866648       0.24871611       0.24913029       0.24864792       0.24946038       0.24930812       0.24922364       0.24936837       0.24926320       0.24950683       0.24968267       0.25002808       0.25008164       0.25036013       0.24995520       0.25029248       0.25016577
  24252.684      -0.44098442       0.24621343       0.24718825       0.24792943       0.24786457       0.24787050       0.24799700       0.24851058       0.24866844       0.24858899       0.24882193       0.24894839       0.24907033       0.24910763       0.24880065       0.24908410       0.24974123       0.24967592       0.24961867       0.24945386       0.24978779       0.24958586       0.24984113
  24254.599      -0.44115389       0.24549530       0.24687918       0.24717951       0.24745819       0.24761259       0.24762534       0.24817623       0.24845232       0.24823115       0.24855709       0.24835902       0.24842081       0.24857143       0.24833417       0.24880183       0.24927159       0.24909152       0.24913212       0.24925625       0.24907595       0.24922165       0.24913026
  24256.513      -0.44167958       0.24494928       0.24632727       0.24696911       0.24672916       0.24721086       0.24721738       0.24764338       0.24798386       0.24775582       0.24791971       0.24771479       0.24814710       0.24825435       0.24838379       0.24816394       0.24862945       0.24872766       0.24873548       0.24880767       0.24880527       0.24896212       0.24879065
  24258.482      -0.44157297       0.24475678       0.24596783       0.24654595       0.24643340       0.24662017       0.24684574       0.24723907       0.24727395       0.24732540       0.24728797       0.24736276       0.24773181       0.24766650       0.24774373       0.24784928       0.24801710       0.24825204       0.24819452       0.24834979       0.24827007       0.24869747       0.24837513
  24259.518      -0.44152833       0.24448770       0.24545881       0.24626240       0.24627122       0.24638500       0.24639902       0.24701552       0.24686391       0.24709016       0.24726774       0.24724089       0.24746208       0.24751683       0.24765976       0.24765632       0.24774515       0.24815404       0.24821768       0.24821898       0.24795071       0.24834553       0.24811507
  24261.330      -0.44164647       0.24411337       0.24513290       0.24584813       0.24560978       0.24631819       0.24620306       0.24643899       0.24661607       0.24656352       0.24695549       0.24679074       0.24725678       0.24719006       0.24677642       0.24739149       0.24725867       0.24794627       0.24745707       0.24779299       0.24767841       0.24768423       0.24818901
  24263.349      -0.44184540       0.24345549       0.24473900       0.24507135       0.24520879       0.24567247       0.24545821       0.24593144       0.24605990       0.24625363       0.24627624       0.24637736       0.24662011       0.24659024       0.24627671       0.24657198       0.24670934       0.24717617       0.24726758       0.24728205       0.24711048       0.24704550       0.24732667
  24264.358      -0.44195949       0.24322907       0.24467092       0.24516451       0.24506476       0.24541427       0.24555777       0.24557473       0.24571292       0.24587847       0.24589969       0.24608696       0.24624854       0.24618790       0.24626795       0.24646909       0.24644001       0.24674554       0.24707760       0.24702920       0.24686212       0.24678757       0.24710158
  24266.094      -0.44224146       0.24306363       0.24429526       0.24492644       0.24489998       0.24514817       0.24536148       0.24508659       0.24547769       0.24539597       0.24603132       0.24569500       0.24553592       0.24607676       0.24616198       0.24617186       0.24649033       0.24615534       0.24668309       0.24657652       0.24646783       0.24661648       0.24642773
  24268.167      -0.44217095       0.24260882       0.24359221       0.24437408       0.24435297       0.24455900       0.24458300       0.24476618       0.24462826       0.24482003       0.24530298       0.24507497       0.24540083       0.24552792       0.24556058       0.24562636       0.24576376       0.24620179       0.24618321       0.24630021       0.24618535       0.24616268       0.24618856
  24270.006      -0.44219970       0.24199067       0.24333394       0.24361124       0.24387375       0.24402639       0.24400793       0.24450788       0.24467669       0.24469739       0.24508051       0.24467924       0.24484358       0.24515539       0.24520814       0.24503547       0.24537710       0.24563040       0.24559943       0.24572448       0.24589952       0.24560429       0.24555841
  24271.847      -0.44247694       0.24171803       0.24289863       0.24345895       0.24323484       0.24358729       0.24380093       0.24399182       0.24402083       0.24417686       0.24452252       0.24438211       0.24483240       0.24461812       0.24477907       0.24483957       0.24531960       0.24508705       0.24518462       0.24520991       0.24528445       0.24531098       0.24567214
  24273.764      -0.44245938       0.24139978       0.24253827       0.24295698       0.24318496       0.24313648       0.24350431       0.24358852       0.24374385       0.24390964       0.24407377       0.24416768       0.24434534       0.24415774       0.24404948       0.24452085       0.24487664       0.24473883       0.24467178       0.24490153       0.24504703       0.24486028       0.24526997
  24275.734      -0.44260461       0.24101792       0.24190519       0.24258231       0.24250787       0.24282582       0.24312563       0.24288864       0.24339587       0.24341071       0.24379903       0.24332901       0.24392218       0.24390340       0.24387145       0.24405151       0.24437482       0.24424966       0.24466937       0.24447190       0.24449768       0.24447905       0.24486952
  24276.770      -0.44255055       0.24075183       0.24183619       0.24242267       0.24218131       0.24266362       0.24263891       0.24306802       0.24313807       0.24293938       0.24349497       0.24319624       0.24370977       0.24374682       0.24369316       0.24368004       0.24420019       0.24399628       0.24422495       0.24433242       0.24416835       0.24433140       0.24464473
  24278.585      -0.44259906       0.24017293       0.24144130       0.24180119       0.24175604       0.24228579       0.24235007       0.24245027       0.24273195       0.24249183       0.24297981       0.24302833       0.24337744       0.24340743       0.24322527       0.24343035       0.24384143       0.24363061       0.24350085       0.24398287       0.24381441       0.24405556       0.24414868
  24280.607      -0.44257796       0.23973102       0.24083926       0.24106192       0.24147490       0.24175300       0.24196116       0.24213141       0.24207286       0.24224718       0.24258460       0.24247034       0.24275072       0.24274104       0.24287441       0.24295966       0.24334087       0.24316335       0.24324509       0.24328745       0.24343045       0.24351555       0.24358099
  24282.371      -0.44283741       0.23954457       0.24066618       0.24120148       0.24093199       0.24131939       0.24154764       0.24173676       0.24175482       0.24177177       0.24216538       0.24204304       0.24231185       0.24238201       0.24210817       0.24253352       0.24274758       0.24280774       0.24286605       0.24294663       0.24256840       0.24315583       0.24309895
  24283.409      -0.44290146       0.23912203       0.24062069       0.24045799       0.24067909       0.24133289       0.24133850       0.24150864       0.24160536       0.24161034       0.24187007       0.24188514       0.24206951       0.24203812       0.24196194       0.24230603       0.24283091       0.24271588       0.24263222       0.24283521       0.24277723       0.24288640       0.24322217
  24284.525      -0.44258473       0.23899818       0.24037153       0.24034120       0.24059192       0.24094459       0.24113869       0.24114685       0.24164161       0.24146347       0.24148114       0.24184415       0.24176738       0.24199336       0.24200374       0.24201419       0.24250714       0.24219956       0.24241308       0.24275067       0.24267760       0.24278258       0.24278930
  24285.562      -0.44256208       0.23894191       0.24002512       0.24033920       0.24023264       0.24068810       0.24081639       0.24116426       0.24174936       0.24130386       0.24135769       0.24163154       0.24152764       0.24186718       0.24169435       0.24183555       0.24231000       0.24196788       0.24218273       0.24240440       0.24240778       0.24250591       0.24246186
  24287.352      -0.44249007       0.23868880       0.23971583       0.24005022       0.23998142       0.24048430       0.24044856       0.24069180       0.24092635       0.24109395       0.24096406       0.24107281       0.24102384       0.24148208       0.24107713       0.24143282       0.24213253       0.24165429       0.24166570       0.24197061       0.24181821       0.24212289       0.24199358
  24289.429      -0.44253022       0.23833273       0.23928915       0.23931223       0.23961556       0.24008175       0.24010344       0.24010729       0.24026788       0.24045499       0.24026610       0.24078548       0.24044733       0.24093521       0.24077446       0.24094122       0.24177778       0.24145714       0.24146274       0.24150820       0.24178954       0.24156236       0.24154814
  24291.220      -0.44245120       0.23767827       0.23873585       0.23922193       0.23856015       0.23965042       0.23957638       0.23975176       0.23983524       0.24008921       0.24032834       0.24026373       0.24046363       0.24055065       0.24053266       0.24041630       0.24095455       0.24092327       0.24104792       0.24120696       0.24110493       0.24114263       0.24139944
  24293.165      -0.44237821       0.23723616       0.23827789       0.23891885       0.23881730       0.23925561       0.23914155       0.23941451       0.23943823       0.23963792       0.23956051       0.23992357       0.23960229       0.24013004       0.24010065       0.24035973       0.24052837       0.24026785       0.24049401       0.24101609       0.24113723       0.24071212       0.24115016
  24294.256      -0.44224346       0.23693639       0.23813948       0.23869912       0.23844338       0.23911220       0.23915537       0.23918389       0.23936783       0.23940961       0.23925840       0.23977406       0.23937403       0.23985603       0.23983042       0.24012746       0.24039681       0.24022733       0.24031458       0.24068816       0.24056243       0.24045992       0.24079426
  24296.074      -0.44222303       0.23651908       0.23784700       0.23809338       0.23784639       0.23875891       0.23876475       0.23873751       0.23884102       0.23904094       0.23888117       0.23901625       0.23926631       0.23944675       0.23932157       0.23971412       0.23994392       0.23999882       0.23988522       0.24012737       0.24010477       0.24030211       0.24019499
  24298.099      -0.44196168       0.23620930       0.23721196       0.23773693       0.23779782       0.23819497       0.23792329       0.23858099       0.23827560       0.23846734       0.23875898       0.23893273       0.23911276       0.23947711       0.23918406       0.23934788       0.23942331       0.23956843       0.23936415       0.23987806       0.23970997       0.23982313       0.23999480
  24299.944      -0.44167367       0.23562920       0.23700267       0.23723560       0.23719214       0.23800051       0.23755740       0.23798378       0.23786101       0.23872171       0.23851242       0.23837052       0.23851656       0.23900563       0.23875292       0.23871763       0.23899993       0.23919982       0.23910684       0.23928318       0.23946145       0.23941694       0.23956300
  24301.891      -0.44130113       0.23524559       0.23668885       0.23680218       0.23677236       0.23747711       0.23743272       0.23756475       0.23745545       0.23790100       0.23799462       0.23785084       0.23815286       0.23825726       0.23818490       0.23840691       0.23888870       0.23886471       0.23886403       0.23874977       0.23895102       0.23887693       0.23912685
  24303.711      -0.44090739       0.23478031       0.23601911       0.23672061       0.23628064       0.23686890       0.23728662       0.23706125       0.23734289       0.23735562       0.23740652       0.23781087       0.23767933       0.23804219       0.23783487       0.23806442       0.23820752       0.23848607       0.23824394       0.23848840       0.23860278       0.23832147       0.23850782
  24305.607      -0.44053878       0.23420269       0.23598834       0.23636248       0.23624136       0.23664153       0.23686474       0.23701331       0.23688455       0.23701898       0.23734244       0.23740405       0.23742932       0.23750244       0.23747343       0.23778314       0.23804321       0.23812703       0.23782472       0.23820736       0.23788364       0.23824034       0.23819273
  24306.621      -0.44029522       0.23413695       0.23573767       0.23585979       0.23607505       0.23647884       0.23624998       0.23663988       0.23636160       0.23680450       0.23708188       0.23720227       0.23726847       0.23725033       0.23740511       0.23753082       0.23800947       0.23795653       0.23764108       0.23806543       0.23771128       0.23801423       0.23797355
  24308.336      -0.43953294       0.23419420       0.23510628       0.23552812       0.23553651       0.23610734       0.23596148       0.23621973       0.23633997       0.23642621       0.23652428       0.23673129       0.23700254       0.23737074       0.23730007       0.23715673       0.23733345       0.23748109       0.23728701       0.23752940       0.23774415       0.23751841       0.23754507
  24310.364      -0.43905825       0.23388091       0.23476210       0.23509103       0.23508011       0.23548737       0.23556932       0.23582932       0.23595874       0.23624028       0.23631940       0.23651197       0.23644938       0.23677159       0.23668923       0.23671210       0.23702770       0.23683141       0.23712891       0.23718708       0.23720932       0.23722440       0.23702664
  24311.378      -0.43874553       0.23375794       0.23466171       0.23488330       0.23504404       0.23532166       0.23557243       0.23566283       0.23570384       0.23587127       0.23619387       0.23627065       0.23609395       0.23660708       0.23656159       0.23669595       0.23676826       0.23672468       0.23683733       0.23698908       0.23710252       0.23696312       0.23710756
  24313.120      -0.43781177       0.23319030       0.23423341       0.23457873       0.23485522       0.23520335       0.23541327       0.23547773       0.23530975       0.23551724       0.23575691       0.23580056       0.23621265       0.23624452       0.23625215       0.23629108       0.23649129       0.23665012       0.23671134       0.23657853       0.23676399       0.23648793       0.23713689
  24314.159      -0.43752697       0.23300389       0.23400963       0.23436030       0.23457924       0.23506607       0.23507670       0.23491973       0.23522145       0.23550693       0.23553197       0.23574004       0.23606616       0.23576421       0.23592125       0.23624011       0.23651434       0.23666397       0.23631586       0.23632804       0.23647413       0.23627857       0.23673252
  24316.059      -0.43632231       0.23281810       0.23392853       0.23392157       0.23425477       0.23468218       0.23474661       0.23454606       0.23493854       0.23507802       0.23520607       0.23551857       0.23569641       0.23556246       0.23586270       0.23586450       0.23608086       0.23631578       0.23585316       0.23589856       0.23618441       0.23616532       0.23621073
  24317.984      -0.43523912       0.23257390       0.23353283       0.23366106       0.23406018       0.23440300       0.23436409       0.23447865       0.23435295       0.23471700       0.23477462       0.23492889       0.23533238       0.23507002       0.23578802       0.23540564       0.23545630       0.23559572       0.23607124       0.23555534       0.23588596       0.23593073       0.23573517
  24318.998      -0.43433690       0.23228538       0.23344884       0.23356338       0.23391615       0.23425430       0.23401788       0.23457102       0.23441228       0.23454693       0.23476037       0.23479278       0.23516304       0.23526460       0.23551189       0.23532199       0.23525261       0.23533564       0.23597199       0.23545563       0.23562282       0.23576106       0.23556263
  24320.845      -0.43310930       0.23176919       0.23323778       0.23310173       0.23357417       0.23395664       0.23386301       0.23441960       0.23405470       0.23448324       0.23471690       0.23451939       0.23504600       0.23476752       0.23490373       0.23482301       0.23525986       0.23523143       0.23535534       0.23536934       0.23559588       0.23541968       0.23550506
  24322.744      -0.43154405       0.23183138       0.23306741       0.23301352       0.23336631       0.23335344       0.23371212       0.23374365       0.23385243       0.23395019       0.23403367       0.23437910       0.23469048       0.23451846       0.23457579       0.23483559       0.23504214       0.23500881       0.23508098       0.23499612       0.23532040       0.23511630       0.23524927
  24324.644      -0.42957958       0.23147980       0.23248088       0.23278390       0.23302650       0.23288093       0.23347615       0.23360132       0.23375615       0.23363501       0.23403997       0.23383338       0.23422259       0.23426218       0.23444656       0.23468697       0.23486749       0.23450779       0.23478659       0.23477986       0.23485732       0.23492949       0.23522467
  24325.685      -0.42817291       0.23136960       0.23223829       0.23268506       0.23299000       0.23275829       0.23329256       0.23371953       0.23378753       0.23356175       0.23401207       0.23361090       0.23402030       0.23424794       0.23424051       0.23455661       0.23479262       0.23421513       0.23466584       0.23472588       0.23509785       0.23481291       0.23486614
  24326.754      -0.42691041       0.23117129       0.23249574       0.23259630       0.23304858       0.23272163       0.23312465       0.23347335       0.23369277       0.23352153       0.23368113       0.23366662       0.23390578       0.23391778       0.23414744       0.23440180       0.23441040       0.23439205       0.23461377       0.23449503       0.23486633       0.23456677       0.23473840
  24328.575      -0.42427973       0.23081367       0.23224331       0.23249594       0.23257861       0.23296376       0.23299417       0.23314518       0.23344565       0.23360066       0.23377395       0.23386489       0.23365727       0.23369847       0.23370740       0.23414932       0.23412234       0.23431695       0.23440401       0.23443533       0.23456733       0.23456165       0.23443770
  24330.501      -0.42090234       0.23072627       0.23163740       0.23238117       0.23246879       0.23289503       0.23291560       0.23331084       0.23339255       0.23352448       0.23353302       0.23330870       0.23371940       0.23365402       0.23375707       0.23403256       0.23425297       0.23421356       0.23441196       0.23430889       0.23434510       0.23449873       0.23467669
  24331.518      -0.41869329       0.23073761       0.23182932       0.23237680       0.23231435       0.23277912       0.23270331       0.23318613       0.23341872       0.23366287       0.23350345       0.23333308       0.23375675       0.23365339       0.23385575       0.23395368       0.23433425       0.23408877       0.23418765       0.23421416       0.23429253       0.23448061       0.23450374
  24333.341      -0.41425737       0.23083766       0.23193154       0.23225699       0.23234036       0.23269860       0.23258612       0.23333749       0.23305448       0.23377535       0.23329200       0.23340980       0.23393873       0.23353405       0.23388979       0.23410078       0.23419342       0.23397325       0.23423221       0.23433802       0.23427831       0.23467639       0.23432046
  24334.356      -0.41137578       0.23068651       0.23189317       0.23232726       0.23227577       0.23274273       0.23294916       0.23298055       0.23307271       0.23366368       0.23328156       0.23357776       0.23394441       0.23347344       0.23388574       0.23413736       0.23404461       0.23399028       0.23434031       0.23438116       0.23433594       0.23475112       0.23427737
  24335.398      -0.40790994       0.23091887       0.23184897       0.23248454       0.23242790       0.23293980       0.23305080       0.23324147       0.23320282       0.23356172       0.23350225       0.23361722       0.23383239       0.23359298       0.23387349       0.23414484       0.23411605       0.23412743       0.23445646       0.23433483       0.23453027       0.23473744       0.23435569
  24337.223      -0.40053905       0.23140939       0.23193646       0.23275240       0.23290434       0.23312666       0.23312710       0.23324243       0.23352127       0.23369270       0.23365985       0.23403403       0.23406467       0.23393263       0.23415747       0.23438685       0.23437985       0.23441091       0.23470687       0.23477669       0.23491221       0.23488807       0.23476678
  24339.151      -0.39024575       0.23180489       0.23223673       0.23315575       0.23330687       0.23351378       0.23399860       0.23384181       0.23418118       0.23433884       0.23443776       0.23472096       0.23454642       0.23425071       0.23496375       0.23522120       0.23501208       0.23473050       0.23530161       0.23542496       0.23523970       0.23566428       0.23550055
  24341.053      -0.37581723       0.23266639       0.23300818       0.23390133       0.23412713       0.23412164       0.23474196       0.23449412       0.23480167       0.23504330       0.23524851       0.23542449       0.23552340       0.23521020       0.23594683       0.23614021       0.23579347       0.23587134       0.23626266       0.23621518       0.23627006       0.23651965       0.23611215
  24342.070      -0.36561544       0.23329693       0.23349406       0.23460997       0.23496357       0.23480864       0.23555210       0.23514915       0.23550335       0.23590451       0.23613089       0.23617265       0.23627023       0.23595444       0.23666416       0.23697658       0.23639308       0.23621963       0.23695035       0.23710829       0.23715282       0.23709743       0.23680319
  24343.138      -0.35107435       0.23419830       0.23453908       0.23548927       0.23610015       0.23573442       0.23668075       0.23617399       0.23650190       0.23716657       0.23729610       0.23714069       0.23743180       0.23687745       0.23775795       0.23816843       0.23722341       0.23714812       0.23817567       0.23818879       0.23817954       0.23814026       0.23764450
  24344.963      -0.31630589       0.23670882       0.23651446       0.23784708       0.23822291       0.23815929       0.23919020       0.23856429       0.23960109       0.24021050       0.23968988       0.23945748       0.23997880       0.23925322       0.24067853       0.24078975       0.23978691       0.24010916       0.24119006       0.24091925       0.24044367       0.24079545       0.24066982
  24346.971      -0.25807086       0.24099984       0.24046726       0.24262288       0.24313802       0.24223267       0.24415655       0.24308401       0.24488860       0.24531891       0.24468315       0.24463082       0.24441021       0.24412925       0.24584006       0.24688101       0.24435101       0.24526733       0.24609625       0.24607987       0.24526518       0.24629296       0.24528082
  24348.040      -0.21443333       0.24436453       0.24320965       0.24611767       0.24667805       0.24563150       0.24741633       0.24625295       0.24839527       0.24880899       0.24829024       0.24827437       0.24826509       0.24750188       0.24968970       0.25055376       0.24804944       0.24889688       0.25008906       0.25000348       0.24904911       0.25027030       0.24916750
  24349.787      -0.13207234       0.25045794       0.24897600       0.25248859       0.25326607       0.25228291       0.25393903       0.25293852       0.25486209       0.25527412       0.25519540       0.25496868       0.25480550       0.25407654       0.25646956       0.25738894       0.25461899       0.25549553       0.25688966       0.25674345       0.25581627       0.25715640       0.25635877
  24351.951      -0.31054242E-01   0.26008401       0.25770313       0.26149393       0.26226047       0.26078115       0.26293447       0.26121075       0.26372593       0.26427967       0.26360142       0.26362166       0.26344959       0.26307076       0.26558274       0.26637698       0.26328382       0.26433173       0.26550014       0.26549590       0.26446031       0.26570671       0.26457250
  24352.995       0.13927724E-01   0.26519047       0.26249226       0.26625082       0.26658763       0.26532449       0.26744184       0.26582243       0.26799912       0.26896794       0.26805601       0.26804845       0.26775656       0.26720260       0.27000695       0.27073979       0.26755784       0.26856808       0.26954614       0.26983321       0.26885410       0.27008260       0.26892774
  24354.769       0.84869152E-01   0.27386307       0.27050418       0.27411723       0.27432072       0.27300576       0.27527090       0.27351176       0.27536535       0.27631498       0.27564975       0.27544608       0.27533940       0.27480196       0.27708158       0.27794426       0.27483807       0.27587225       0.27712876       0.27673078       0.27593521       0.27748141       0.27615917
  24355.787       0.12548062       0.27894221       0.27534907       0.27881527       0.27874429       0.27747030       0.27932652       0.27794240       0.28019260       0.28052654       0.28000048       0.27961258       0.27975420       0.27917388       0.28160415       0.28246860       0.27910167       0.28013064       0.28164644       0.28116549       0.28029041       0.28176679       0.28029625
  24356.909       0.17227786       0.28444776       0.28092015       0.28397195       0.28390445       0.28257577       0.28429751       0.28293312       0.28519989       0.28570610       0.28493081       0.28442614       0.28469046       0.28389767       0.28660146       0.28747991       0.28410287       0.28507739       0.28652927       0.28631883       0.28539133       0.28670130       0.28518467
  24358.814       0.26190212       0.29288438       0.28975154       0.29256067       0.29275430       0.29139441       0.29318474       0.29137080       0.29358422       0.29459539       0.29349004       0.29352898       0.29315883       0.29253962       0.29499141       0.29605154       0.29235639       0.29389869       0.29510578       0.29494581       0.29425811       0.29527382       0.29427875
  24360.851       0.36497816       0.30143058       0.29856054       0.30098472       0.30141152       0.30012659       0.30162187       0.30050194       0.30231800       0.30298094       0.30214878       0.30172507       0.30199333       0.30162714       0.30372063       0.30432185       0.30123748       0.30288173       0.30397144       0.30372638       0.30296620       0.30383127       0.30289010
  24362.730       0.44118261       0.30779017       0.30558291       0.30776662       0.30842645       0.30670896       0.30841244       0.30731169       0.30923024       0.30950408       0.30879718       0.30869451       0.30884804       0.30836307       0.31028201       0.31037646       0.30835553       0.30946075       0.31031635       0.31016045       0.30943807       0.31025291       0.30947918
  24364.611       0.48793970       0.31237853       0.31067555       0.31265069       0.31267002       0.31203180       0.31330835       0.31239318       0.31334375       0.31382463       0.31344638       0.31325407       0.31363999       0.31362242       0.31445938       0.31466385       0.31361495       0.31443877       0.31502224       0.31429164       0.31438150       0.31496267       0.31449694
  24365.629       0.49980147       0.31384025       0.31284563       0.31390289       0.31434334       0.31404269       0.31436274       0.31419425       0.31456856       0.31496552       0.31502004       0.31467174       0.31485677       0.31489089       0.31543995       0.31585884       0.31494249       0.31575195       0.31612380       0.31558471       0.31564322       0.31603002       0.31599919
  24366.648       0.50428775       0.31498771       0.31434106       0.31480691       0.31508899       0.31517784       0.31513011       0.31503481       0.31558503       0.31559774       0.31573698       0.31573893       0.31578854       0.31575792       0.31621789       0.31670424       0.31564271       0.31664421       0.31703352       0.31692476       0.31619407       0.31687424       0.31686058
  24368.528       0.50369111       0.31593562       0.31571733       0.31555661       0.31586863       0.31595821       0.31579916       0.31593820       0.31628822       0.31616712       0.31647442       0.31642811       0.31668821       0.31655217       0.31634783       0.31692833       0.31655014       0.31681311       0.31694960       0.31719540       0.31713356       0.31715891       0.31739266
  24369.547       0.49907599       0.31575134       0.31568364       0.31556503       0.31571585       0.31583632       0.31582107       0.31596367       0.31584457       0.31621722       0.31621756       0.31595692       0.31634900       0.31650919       0.31610527       0.31635460       0.31663775       0.31656407       0.31663361       0.31671282       0.31705613       0.31679618       0.31717715
  24371.481       0.47930138       0.31538405       0.31528737       0.31478866       0.31484335       0.31481452       0.31478092       0.31525425       0.31465074       0.31456782       0.31508690       0.31483028       0.31509662       0.31553892       0.31520492       0.31496875       0.31564008       0.31563235       0.31560798       0.31549877       0.31584589       0.31561971       0.31589495
  24373.388       0.45413309       0.31474580       0.31456733       0.31388899       0.31379921       0.31350938       0.31321192       0.31379583       0.31376440       0.31362065       0.31336010       0.31348015       0.31379328       0.31389251       0.31356309       0.31352056       0.31394603       0.31410771       0.31385375       0.31422474       0.31432976       0.31422039       0.31427546
  24375.347       0.43641179       0.31471025       0.31412707       0.31341474       0.31306771       0.31300841       0.31241014       0.31247022       0.31270441       0.31237043       0.31243824       0.31209721       0.31258554       0.31248126       0.31253361       0.31249506       0.31261780       0.31265420       0.31280824       0.31302447       0.31301276       0.31319546       0.31298463
  24377.256       0.43181662       0.31481744       0.31412442       0.31346922       0.31262823       0.31250517       0.31215419       0.31207528       0.31239556       0.31177579       0.31232752       0.31174997       0.31235749       0.31226351       0.31227929       0.31252560       0.31236300       0.31196833       0.31241857       0.31237222       0.31243398       0.31271535       0.31242048
  24379.217       0.43922159       0.31439023       0.31402643       0.31325611       0.31337466       0.31295487       0.31245907       0.31220678       0.31226561       0.31235622       0.31265086       0.31217112       0.31239436       0.31240126       0.31278943       0.31294547       0.31263028       0.31258428       0.31289703       0.31297750       0.31270624       0.31292350       0.31338783
  24381.124       0.45726623       0.31433693       0.31436026       0.31386538       0.31373250       0.31347956       0.31325959       0.31281170       0.31344865       0.31319657       0.31359074       0.31322482       0.31353709       0.31321322       0.31388919       0.31383909       0.31321850       0.31344758       0.31404153       0.31422501       0.31396162       0.31441271       0.31399541
  24383.060       0.48537188       0.31352287       0.31424625       0.31406162       0.31427762       0.31376849       0.31407672       0.31428839       0.31454965       0.31438071       0.31445502       0.31422771       0.31440868       0.31442699       0.31498892       0.31555837       0.31484735       0.31510331       0.31538610       0.31542174       0.31524632       0.31600560       0.31542072
  24385.021       0.52232415       0.31234993       0.31407093       0.31410455       0.31461959       0.31486216       0.31492984       0.31513632       0.31555784       0.31557173       0.31583198       0.31579569       0.31601375       0.31592225       0.31627551       0.31687250       0.31634762       0.31657544       0.31685127       0.31689828       0.31667256       0.31732255       0.31709287
  24386.801       0.55821910       0.31070493       0.31338714       0.31389540       0.31416242       0.31509192       0.31500827       0.31582464       0.31608836       0.31615192       0.31636844       0.31660964       0.31672412       0.31672691       0.31708612       0.31743846       0.31732973       0.31733710       0.31777475       0.31785199       0.31794333       0.31825401       0.31815945
  24387.821       0.57594514       0.30970453       0.31276411       0.31325458       0.31395823       0.31482708       0.31490459       0.31573261       0.31593350       0.31608793       0.31639152       0.31668235       0.31670068       0.31698496       0.31726092       0.31744325       0.31754299       0.31783517       0.31803918       0.31822054       0.31817922       0.31855075       0.31871771
  24388.893       0.59179887       0.30850109       0.31214753       0.31255849       0.31382520       0.31434333       0.31477397       0.31548321       0.31564412       0.31590121       0.31644431       0.31654871       0.31658215       0.31690196       0.31692388       0.31711697       0.31738240       0.31758984       0.31760284       0.31793035       0.31782972       0.31812757       0.31845753
  24390.804       0.60895613       0.30656246       0.31029913       0.31122065       0.31231071       0.31323307       0.31365201       0.31443738       0.31462693       0.31468448       0.31518087       0.31551312       0.31585541       0.31604547       0.31599122       0.31580012       0.31636497       0.31647668       0.31668859       0.31640170       0.31662240       0.31688082       0.31702009
  24392.715       0.60397214       0.30504566       0.30851673       0.30916666       0.31037933       0.31173088       0.31137032       0.31252719       0.31243328       0.31235375       0.31340627       0.31319815       0.31349620       0.31384901       0.31356052       0.31352796       0.31437266       0.31429755       0.31422494       0.31409607       0.31450936       0.31477973       0.31485137
  24393.736       0.59112399       0.30411847       0.30736270       0.30794440       0.30922190       0.31036849       0.31025257       0.31127937       0.31092666       0.31109216       0.31181926       0.31153449       0.31192823       0.31239320       0.31208076       0.31186532       0.31318041       0.31290295       0.31241745       0.31257718       0.31324206       0.31321095       0.31341525
  24395.594       0.55183317       0.30265156       0.30554931       0.30563867       0.30703606       0.30748742       0.30725373       0.30871264       0.30846910       0.30839745       0.30889997       0.30860235       0.30914456       0.30959168       0.30922650       0.30867398       0.30987070       0.31010566       0.30983352       0.30970236       0.31028779       0.31015172       0.31044314
  24397.402       0.50642970       0.30173123       0.30413715       0.30472588       0.30485460       0.30543425       0.30568784       0.30624488       0.30571824       0.30633984       0.30661574       0.30635469       0.30663294       0.30708027       0.30676048       0.30668432       0.30759836       0.30740807       0.30754813       0.30712155       0.30772554       0.30760810       0.30765990
  24398.500       0.48051670       0.30133457       0.30337286       0.30354565       0.30355639       0.30444719       0.30436414       0.30518982       0.30486929       0.30510194       0.30545835       0.30517503       0.30539851       0.30589703       0.30550112       0.30546375       0.30644262       0.30612482       0.30589652       0.30603015       0.30637731       0.30638981       0.30631880
  24399.547       0.46057899       0.30099820       0.30251511       0.30279785       0.30323935       0.30380670       0.30360768       0.30434699       0.30381632       0.30415690       0.30440798       0.30450193       0.30443620       0.30503544       0.30477733       0.30473457       0.30543213       0.30514494       0.30495440       0.30533433       0.30540632       0.30553010       0.30530444
  24401.356       0.43667541       0.30068450       0.30182447       0.30241702       0.30205875       0.30299298       0.30260851       0.30349104       0.30320097       0.30326483       0.30334813       0.30343883       0.30372522       0.30387136       0.30397666       0.30360144       0.30404076       0.30408460       0.30402489       0.30453475       0.30432796       0.30469135       0.30429778
  24403.372       0.42808248       0.30079381       0.30172134       0.30174127       0.30207361       0.30239058       0.30235916       0.30278431       0.30285549       0.30326090       0.30317951       0.30315929       0.30310013       0.30354788       0.30345279       0.30382089       0.30374884       0.30401836       0.30393249       0.30382451       0.30417723       0.30409173       0.30417556
  24405.258       0.43303329       0.30095080       0.30158039       0.30196460       0.30219633       0.30240979       0.30258532       0.30262176       0.30301790       0.30314247       0.30300078       0.30344013       0.30321371       0.30350472       0.30377327       0.30407044       0.30379675       0.30379972       0.30391176       0.30381707       0.30432256       0.30396524       0.30416392
  24406.988       0.44436516       0.30117097       0.30206729       0.30219181       0.30238079       0.30276472       0.30276878       0.30312871       0.30314715       0.30344825       0.30367819       0.30352723       0.30358674       0.30342956       0.30393994       0.30412742       0.30384214       0.30405457       0.30441456       0.30430190       0.30452998       0.30438915       0.30471529
  24408.035       0.45205943       0.30140275       0.30222105       0.30222563       0.30268757       0.30298130       0.30300454       0.30348731       0.30336365       0.30330293       0.30380699       0.30372471       0.30362274       0.30357298       0.30432843       0.30439403       0.30407113       0.30442797       0.30467070       0.30455290       0.30468457       0.30460148       0.30472215
  24409.923       0.46477283       0.30160320       0.30240690       0.30270039       0.30350554       0.30355732       0.30338350       0.30374654       0.30377872       0.30386713       0.30440642       0.30430465       0.30399639       0.30416940       0.30468910       0.30477040       0.30461478       0.30508532       0.30509970       0.30499953       0.30507233       0.30506465       0.30557123
  24411.758       0.47510339       0.30173391       0.30272440       0.30344424       0.30381188       0.30385017       0.30396619       0.30403682       0.30413216       0.30407189       0.30463461       0.30460335       0.30464385       0.30469641       0.30471211       0.30521439       0.30494918       0.30551379       0.30558738       0.30542107       0.30558624       0.30555768       0.30588030
  24413.620       0.48252076       0.30195184       0.30285773       0.30359009       0.30370203       0.30407211       0.30402443       0.30458604       0.30449622       0.30481027       0.30493986       0.30512306       0.30481984       0.30515418       0.30520759       0.30545690       0.30543686       0.30555655       0.30592096       0.30608564       0.30603263       0.30588740       0.30607935
  24415.638       0.48704056       0.30212450       0.30330577       0.30401229       0.30426414       0.30455763       0.30449108       0.30511110       0.30493982       0.30532160       0.30529596       0.30548312       0.30520220       0.30561046       0.30596196       0.30625237       0.30586109       0.30617241       0.30601005       0.30626520       0.30665057       0.30659235       0.30654974
  24416.662       0.48882059       0.30235087       0.30316210       0.30418222       0.30464390       0.30482439       0.30500143       0.30526629       0.30513917       0.30558086       0.30542594       0.30556191       0.30558984       0.30583854       0.30620723       0.30645335       0.30595305       0.30648954       0.30635850       0.30636348       0.30704355       0.30665153       0.30692840
  24418.470       0.49264613       0.30296362       0.30366610       0.30445075       0.30493199       0.30508549       0.30538780       0.30568331       0.30585031       0.30608011       0.30606885       0.30623486       0.30662575       0.30619155       0.30682512       0.30679786       0.30667220       0.30720077       0.30697083       0.30703964       0.30725478       0.30705782       0.30759949
  24419.495       0.49626152       0.30293970       0.30390609       0.30472064       0.30501024       0.30513975       0.30562766       0.30596140       0.30612576       0.30606695       0.30641887       0.30674026       0.30684423       0.30633092       0.30713429       0.30709895       0.30696251       0.30736244       0.30724452       0.30740923       0.30708206       0.30747961       0.30772927
  24420.570       0.50132816       0.30300761       0.30398604       0.30501291       0.30506494       0.30541875       0.30596030       0.30620495       0.30648351       0.30629482       0.30653880       0.30722163       0.30641072       0.30683319       0.30735739       0.30748822       0.30723695       0.30746970       0.30747473       0.30779818       0.30787473       0.30799012       0.30784490
  24422.432       0.51555098       0.30328263       0.30447056       0.30538731       0.30569418       0.30577104       0.30588365       0.30625997       0.30689288       0.30708840       0.30723589       0.30732738       0.30708538       0.30747717       0.30782833       0.30790867       0.30770099       0.30763765       0.30777016       0.30796193       0.30817704       0.30811861       0.30853768
  24424.452       0.53604140       0.30339342       0.30449607       0.30556504       0.30587629       0.30589219       0.30619723       0.30667942       0.30703239       0.30682613       0.30716501       0.30731207       0.30763880       0.30760260       0.30783426       0.30787096       0.30813578       0.30805914       0.30802518       0.30845127       0.30865213       0.30834598       0.30886672
  24425.581       0.54841459       0.30345475       0.30456077       0.30551429       0.30584451       0.30589549       0.30635637       0.30668066       0.30700597       0.30667630       0.30694654       0.30721402       0.30767208       0.30787403       0.30748490       0.30776557       0.30808045       0.30791893       0.30799682       0.30828375       0.30860297       0.30810126       0.30886678
  24426.605       0.55884318       0.30344233       0.30449579       0.30542805       0.30580143       0.30587791       0.30603243       0.30647255       0.30694780       0.30654051       0.30679485       0.30694168       0.30758701       0.30741692       0.30746125       0.30760619       0.30767927       0.30780341       0.30802535       0.30812909       0.30822120       0.30796968       0.30856780
  24428.442       0.57282966       0.30305477       0.30429523       0.30508752       0.30529617       0.30543643       0.30557140       0.30621341       0.30615300       0.30613250       0.30656226       0.30666257       0.30702024       0.30687550       0.30679527       0.30685096       0.30708517       0.30715763       0.30737954       0.30745318       0.30760812       0.30712568       0.30781262
  24429.544       0.57625675       0.30293212       0.30433582       0.30474463       0.30492689       0.30505041       0.30539074       0.30579891       0.30576706       0.30577989       0.30604166       0.30622604       0.30647666       0.30650825       0.30636051       0.30656415       0.30670349       0.30669750       0.30697530       0.30702934       0.30706247       0.30669979       0.30729660
  24430.595       0.57628987       0.30293754       0.30423588       0.30413010       0.30429834       0.30468619       0.30489220       0.30539786       0.30527305       0.30527262       0.30551431       0.30545238       0.30577225       0.30574372       0.30590757       0.30577366       0.30604257       0.30622728       0.30621804       0.30643548       0.30638093       0.30630346       0.30650725
  24432.432       0.56842430       0.30249506       0.30347581       0.30326108       0.30352388       0.30406281       0.30382845       0.30455294       0.30416616       0.30420728       0.30453883       0.30424440       0.30457963       0.30435889       0.30476273       0.30486565       0.30508589       0.30513633       0.30487737       0.30511448       0.30531610       0.30543033       0.30514803
  24433.456       0.56041216       0.30192794       0.30281971       0.30296000       0.30306071       0.30366515       0.30319127       0.30370213       0.30356375       0.30353931       0.30385792       0.30386872       0.30401626       0.30362394       0.30393366       0.30412149       0.30450633       0.30441096       0.30432368       0.30436403       0.30448726       0.30491805       0.30467981
  24434.481       0.55101190       0.30143822       0.30240659       0.30262830       0.30263918       0.30300777       0.30282050       0.30303730       0.30287849       0.30314846       0.30334440       0.30310869       0.30334146       0.30309859       0.30330751       0.30335013       0.30382654       0.30370117       0.30361725       0.30387438       0.30354618       0.30388536       0.30405305
  24436.346       0.53092757       0.30070091       0.30143406       0.30110001       0.30119367       0.30193327       0.30144062       0.30209412       0.30165724       0.30193893       0.30189637       0.30192067       0.30241706       0.30207280       0.30230130       0.30195769       0.30266710       0.30235934       0.30252261       0.30274140       0.30268234       0.30259104       0.30286918
  24438.238       0.50976914       0.29976506       0.30060026       0.30061613       0.30025668       0.30065411       0.30037883       0.30111370       0.30066597       0.30077812       0.30101357       0.30110818       0.30120159       0.30094228       0.30111058       0.30123524       0.30150795       0.30099829       0.30144716       0.30166634       0.30149021       0.30145316       0.30195529
  24440.208       0.49163625       0.29892325       0.29939154       0.29934109       0.29951743       0.29983512       0.29931613       0.29963447       0.29963110       0.29971248       0.29991990       0.29998191       0.29986257       0.30010464       0.29981126       0.30011248       0.30046600       0.30024945       0.30053037       0.30070244       0.30056092       0.30071791       0.30063944
  24442.152       0.47864828       0.29830945       0.29881151       0.29851920       0.29841232       0.29875228       0.29865481       0.29896922       0.29861986       0.29897179       0.29893326       0.29895152       0.29918126       0.29934170       0.29923070       0.29898095       0.29936420       0.29957931       0.29976685       0.30008887       0.29985863       0.29970202       0.30003625
  24443.205       0.47342507       0.29743998       0.29841357       0.29808417       0.29813326       0.29820117       0.29835087       0.29844549       0.29849760       0.29838134       0.29856946       0.29871186       0.29897674       0.29889883       0.29863245       0.29864651       0.29892273       0.29926049       0.29937433       0.29971353       0.29936547       0.29929866       0.29978067
  24445.097       0.46746639       0.29659758       0.29755153       0.29743832       0.29741189       0.29774690       0.29768278       0.29764711       0.29763662       0.29815791       0.29819213       0.29826289       0.29847239       0.29843052       0.29857482       0.29829746       0.29872635       0.29847125       0.29876795       0.29912586       0.29864200       0.29906712       0.29905461
  24447.094       0.46546325       0.29584480       0.29689590       0.29650326       0.29680386       0.29740086       0.29710862       0.29734543       0.29741342       0.29761850       0.29761507       0.29752413       0.29764777       0.29796730       0.29782419       0.29822771       0.29822769       0.29834404       0.29862008       0.29882306       0.29840058       0.29843697       0.29892109
  24448.910       0.46624072       0.29495949       0.29619241       0.29598015       0.29620451       0.29676646       0.29653341       0.29699950       0.29714266       0.29705813       0.29707837       0.29726554       0.29731479       0.29767969       0.29753024       0.29790752       0.29784217       0.29817369       0.29803466       0.29827457       0.29811774       0.29850725       0.29854096
  24450.750       0.46860366       0.29441273       0.29575568       0.29570588       0.29563319       0.29634443       0.29642271       0.29674466       0.29662516       0.29680621       0.29682741       0.29700391       0.29715842       0.29742036       0.29735356       0.29749934       0.29745114       0.29749659       0.29779356       0.29795353       0.29785422       0.29815023       0.29809998
  24451.881       0.47089050       0.29410758       0.29535964       0.29534798       0.29548010       0.29606898       0.29613152       0.29641501       0.29642700       0.29662652       0.29654628       0.29673654       0.29699660       0.29723392       0.29721010       0.29730451       0.29720199       0.29734847       0.29767091       0.29775438       0.29752991       0.29804666       0.29789338
  24452.906       0.47401757       0.29382772       0.29506671       0.29507173       0.29544353       0.29574140       0.29587283       0.29619467       0.29620384       0.29647216       0.29647742       0.29651792       0.29676666       0.29706588       0.29730508       0.29715870       0.29700374       0.29725830       0.29765340       0.29750464       0.29733048       0.29780570       0.29793922
  24454.668       0.47787682       0.29319981       0.29466623       0.29475392       0.29531296       0.29552258       0.29543459       0.29554752       0.29586022       0.29618747       0.29627395       0.29646346       0.29652401       0.29683234       0.29682147       0.29676295       0.29686844       0.29707649       0.29753133       0.29734016       0.29704720       0.29761915       0.29764499
  24455.694       0.48020085       0.29305353       0.29436840       0.29466717       0.29518782       0.29524951       0.29510609       0.29558688       0.29573930       0.29600088       0.29600526       0.29639282       0.29639923       0.29671816       0.29683762       0.29660348       0.29681344       0.29692915       0.29737629       0.29722884       0.29712888       0.29773853       0.29735780
  24456.747       0.48277415       0.29288683       0.29414208       0.29433182       0.29508058       0.29490862       0.29495077       0.29542567       0.29577161       0.29580503       0.29592728       0.29620456       0.29632884       0.29659560       0.29667792       0.29660551       0.29673016       0.29688059       0.29717553       0.29706265       0.29722278       0.29760372       0.29735201
  24458.485       0.48769324       0.29230512       0.29391165       0.29400753       0.29467886       0.29482903       0.29490717       0.29536310       0.29563223       0.29560772       0.29580355       0.29606140       0.29630326       0.29653140       0.29640396       0.29663587       0.29664637       0.29670002       0.29686324       0.29680703       0.29672024       0.29701503       0.29691828
  24460.405       0.49356899       0.29191052       0.29335980       0.29388516       0.29416705       0.29462495       0.29458711       0.29502931       0.29519316       0.29568762       0.29543875       0.29578069       0.29583871       0.29614277       0.29626774       0.29628998       0.29642899       0.29648719       0.29673509       0.29637040       0.29691972       0.29685327       0.29713589
  24461.458       0.49604257       0.29184843       0.29291440       0.29363217       0.29390831       0.29442427       0.29432435       0.29516230       0.29516866       0.29555914       0.29535051       0.29552506       0.29566883       0.29614035       0.29606612       0.29609524       0.29620728       0.29624359       0.29650422       0.29620332       0.29675656       0.29679185       0.29687980
  24463.301       0.50106408       0.29148382       0.29288026       0.29340723       0.29345881       0.29419649       0.29436865       0.29470836       0.29495457       0.29495938       0.29496898       0.29523918       0.29557921       0.29551084       0.29609077       0.29580069       0.29596377       0.29588068       0.29638436       0.29654555       0.29652033       0.29675466       0.29654387
  24465.248       0.50558901       0.29079980       0.29215320       0.29292603       0.29323536       0.29391291       0.29428716       0.29411616       0.29460135       0.29455508       0.29494810       0.29500103       0.29554281       0.29545725       0.29551996       0.29563713       0.29551377       0.29558168       0.29581971       0.29609704       0.29601928       0.29615092       0.29617244
  24467.092       0.50985336       0.29039555       0.29188709       0.29251428       0.29321061       0.29323539       0.29372467       0.29408998       0.29427115       0.29428451       0.29461277       0.29444102       0.29506454       0.29503421       0.29505810       0.29524016       0.29544910       0.29513280       0.29547928       0.29569359       0.29561135       0.29593280       0.29627768
  24468.094       0.51216316       0.29041284       0.29175638       0.29230996       0.29320054       0.29293371       0.29352060       0.29376906       0.29400649       0.29410458       0.29452657       0.29436714       0.29470456       0.29501379       0.29506248       0.29520860       0.29531909       0.29500820       0.29543720       0.29537994       0.29545337       0.29563636       0.29584424
  24469.120       0.51448061       0.29012676       0.29152179       0.29211818       0.29264992       0.29276127       0.29337118       0.29361115       0.29374021       0.29400152       0.29433578       0.29427883       0.29440960       0.29478705       0.29491789       0.29498074       0.29517121       0.29490208       0.29522785       0.29514291       0.29537020       0.29538338       0.29554390
  24470.991       0.51904119       0.28943047       0.29120132       0.29206363       0.29240228       0.29257328       0.29289077       0.29353870       0.29337410       0.29353400       0.29400279       0.29396306       0.29406705       0.29428001       0.29450733       0.29455902       0.29457094       0.29461410       0.29496842       0.29464105       0.29495495       0.29521624       0.29545114
  24473.019       0.52248937       0.28913166       0.29089534       0.29145687       0.29168330       0.29222811       0.29234531       0.29287709       0.29298291       0.29291355       0.29337117       0.29349184       0.29334916       0.29394360       0.29389335       0.29414673       0.29434554       0.29410638       0.29427408       0.29446009       0.29437610       0.29481136       0.29471721
  24474.020       0.52371385       0.28899876       0.29047646       0.29104945       0.29135783       0.29195684       0.29214090       0.29255116       0.29259195       0.29263606       0.29314598       0.29317239       0.29323479       0.29369581       0.29363680       0.29388682       0.29360472       0.29380025       0.29399722       0.29414469       0.29401746       0.29420621       0.29433348
  24475.838       0.52409456       0.28842881       0.29009055       0.29054960       0.29102574       0.29139369       0.29165901       0.29197231       0.29191556       0.29229797       0.29257415       0.29243552       0.29260794       0.29306423       0.29310813       0.29306452       0.29329657       0.29338372       0.29353956       0.29328581       0.29330901       0.29335784       0.29387805
  24476.919       0.52357477       0.28804596       0.28982675       0.29027367       0.29081696       0.29111244       0.29115110       0.29180900       0.29163013       0.29191669       0.29215616       0.29215764       0.29237758       0.29268456       0.29299490       0.29245942       0.29305735       0.29296781       0.29309752       0.29305901       0.29318874       0.29324574       0.29366133
  24477.999       0.52203752       0.28777565       0.28943364       0.29005174       0.29055463       0.29085418       0.29059741       0.29153836       0.29140183       0.29143331       0.29179555       0.29186828       0.29229672       0.29225606       0.29252042       0.29202540       0.29254024       0.29237988       0.29262161       0.29275459       0.29314950       0.29283303       0.29327666
  24479.002       0.51967922       0.28754419       0.28926583       0.28979589       0.29019361       0.29056272       0.29023626       0.29098614       0.29098516       0.29105354       0.29154871       0.29157880       0.29186291       0.29156933       0.29189167       0.29168152       0.29215047       0.29203285       0.29219512       0.29249036       0.29264568       0.29227000       0.29262097
  24480.715       0.51450556       0.28725748       0.28852600       0.28889804       0.28965849       0.28992625       0.28967977       0.29034580       0.29016645       0.29028709       0.29100099       0.29112076       0.29110754       0.29093590       0.29107132       0.29138452       0.29137019       0.29136126       0.29188003       0.29172313       0.29182633       0.29164565       0.29193389
  24481.769       0.51062895       0.28701628       0.28849553       0.28867013       0.28913143       0.28969698       0.28931432       0.28997455       0.28967280       0.29009904       0.29047234       0.29063564       0.29064415       0.29072547       0.29062127       0.29098252       0.29085181       0.29099504       0.29129359       0.29114524       0.29131339       0.29147410       0.29165061
  24482.798       0.50635530       0.28665493       0.28830591       0.28851011       0.28867447       0.28916266       0.28894843       0.28956767       0.28939847       0.28982041       0.28992560       0.28993864       0.29024119       0.29027893       0.29033275       0.29045847       0.29038173       0.29070018       0.29080230       0.29064387       0.29066661       0.29123798       0.29137605
  24484.617       0.49820872       0.28634411       0.28765883       0.28812448       0.28806393       0.28855366       0.28840151       0.28855546       0.28895097       0.28896018       0.28953025       0.28943087       0.28964421       0.28950186       0.28973699       0.28980757       0.28973292       0.29000145       0.29029481       0.29013172       0.29032955       0.29027743       0.29048585
  24485.645       0.49293559       0.28617331       0.28732423       0.28786115       0.28758393       0.28806719       0.28822184       0.28807630       0.28855254       0.28849589       0.28925238       0.28902469       0.28924242       0.28937986       0.28947983       0.28925256       0.28950559       0.28974237       0.28976091       0.28968432       0.28977929       0.28987141       0.29024756
  24486.753       0.48775452       0.28583736       0.28702471       0.28719798       0.28745144       0.28757951       0.28776096       0.28790883       0.28801906       0.28815748       0.28878187       0.28869116       0.28881866       0.28893248       0.28913683       0.28860877       0.28920734       0.28923517       0.28929193       0.28936458       0.28967635       0.28945728       0.28970652
  24487.757       0.48349587       0.28550108       0.28682019       0.28688507       0.28732862       0.28718170       0.28749768       0.28760748       0.28772768       0.28786897       0.28805130       0.28837980       0.28847604       0.28871136       0.28871147       0.28843700       0.28889214       0.28886231       0.28909178       0.28918328       0.28977861       0.28917839       0.28940557
  24489.603       0.47564311       0.28488142       0.28596880       0.28638906       0.28670122       0.28650960       0.28711313       0.28718285       0.28736044       0.28738462       0.28713081       0.28757655       0.28790508       0.28785835       0.28779260       0.28814565       0.28799372       0.28829311       0.28855836       0.28853957       0.28875163       0.28851467       0.28880781
  24490.604       0.47174469       0.28465473       0.28571563       0.28601446       0.28619123       0.28636681       0.28657267       0.28708705       0.28706376       0.28719417       0.28703237       0.28729942       0.28763201       0.28770019       0.28771873       0.28795580       0.28781207       0.28802401       0.28815623       0.28816993       0.28843549       0.28827967       0.28855549
  24492.453       0.46677680       0.28446093       0.28552076       0.28554610       0.28600965       0.28601197       0.28603077       0.28642492       0.28659613       0.28658554       0.28666111       0.28694713       0.28704679       0.28736995       0.28730938       0.28735550       0.28759779       0.28777208       0.28763129       0.28778248       0.28791042       0.28807521       0.28810236
  24493.456       0.46491562       0.28416765       0.28523299       0.28530444       0.28553456       0.28578445       0.28581829       0.28617411       0.28621717       0.28638402       0.28637678       0.28674544       0.28678979       0.28708870       0.28721125       0.28724828       0.28750310       0.28752965       0.28760063       0.28759694       0.28765062       0.28773594       0.28773717
  24494.511       0.46364308       0.28391514       0.28500759       0.28504884       0.28543249       0.28552429       0.28561674       0.28593864       0.28586470       0.28638226       0.28625021       0.28647517       0.28662295       0.28691996       0.28716452       0.28700803       0.28727988       0.28717670       0.28734432       0.28742337       0.28739192       0.28727458       0.28745986
  24495.541       0.46260061       0.28378040       0.28490233       0.28507801       0.28504253       0.28545817       0.28557360       0.28580301       0.28567636       0.28604709       0.28631763       0.28626726       0.28637502       0.28668973       0.28679226       0.28667890       0.28697791       0.28703442       0.28715062       0.28700023       0.28721248       0.28727071       0.28752178
  24497.335       0.46290014       0.28363151       0.28476204       0.28460583       0.28464605       0.28534114       0.28512841       0.28552691       0.28555405       0.28582683       0.28591971       0.28599853       0.28589362       0.28625845       0.28622632       0.28646359       0.28615317       0.28688576       0.28699546       0.28676479       0.28691754       0.28703323       0.28725755
  24498.339       0.46341852       0.28358873       0.28469910       0.28452814       0.28459610       0.28501604       0.28490178       0.28529555       0.28530615       0.28565871       0.28565619       0.28588394       0.28564736       0.28619605       0.28614840       0.28627329       0.28585217       0.28667916       0.28689641       0.28666922       0.28666227       0.28700439       0.28711787
  24499.395       0.46456807       0.28346245       0.28445391       0.28458508       0.28463169       0.28461115       0.28474418       0.28510592       0.28527487       0.28540047       0.28561025       0.28566456       0.28558371       0.28633820       0.28602715       0.28593988       0.28621406       0.28653831       0.28668946       0.28644492       0.28666355       0.28700707       0.28662425
  24501.217       0.46751442       0.28310273       0.28393091       0.28391082       0.28424845       0.28448062       0.28439215       0.28492324       0.28475550       0.28494524       0.28542696       0.28530318       0.28558247       0.28555511       0.28569928       0.28563547       0.28565975       0.28624050       0.28619504       0.28632796       0.28654438       0.28634078       0.28645810
  24502.247       0.46981072       0.28286517       0.28358189       0.28379352       0.28408084       0.28431167       0.28424477       0.28474066       0.28455054       0.28476888       0.28531956       0.28524361       0.28530095       0.28543303       0.28556021       0.28574450       0.28566290       0.28596752       0.28599038       0.28622079       0.28614916       0.28627411       0.28646817
  24503.382       0.47250972       0.28265844       0.28316119       0.28381934       0.28399046       0.28415524       0.28412442       0.28453430       0.28448584       0.28461258       0.28528176       0.28508159       0.28509884       0.28527627       0.28543745       0.28556537       0.28562845       0.28576255       0.28582488       0.28597065       0.28584669       0.28613413       0.28632295
  24504.438       0.47590982       0.28262327       0.28298265       0.28377160       0.28374911       0.28403497       0.28406577       0.28431549       0.28436222       0.28449409       0.28498312       0.28478146       0.28499665       0.28510822       0.28528902       0.28531936       0.28547162       0.28573642       0.28572060       0.28558341       0.28583111       0.28599820       0.28599772
  24506.208       0.48167115       0.28263512       0.28308308       0.28321704       0.28366256       0.28359042       0.28375819       0.28402738       0.28412644       0.28430349       0.28448033       0.28413255       0.28458168       0.28490093       0.28501671       0.28508499       0.28505951       0.28548307       0.28551612       0.28563608       0.28577187       0.28570648       0.28603467
  24508.217       0.48732740       0.28195436       0.28280258       0.28285467       0.28337866       0.28311797       0.28344339       0.28394809       0.28358874       0.28379070       0.28441318       0.28447330       0.28435275       0.28457117       0.28459842       0.28467940       0.28470218       0.28495888       0.28520071       0.28548524       0.28518642       0.28520148       0.28545768
  24510.040       0.49186921       0.28155631       0.28240157       0.28238944       0.28276581       0.28276360       0.28291698       0.28382296       0.28351119       0.28381478       0.28407843       0.28389984       0.28417655       0.28428360       0.28447789       0.28469894       0.28438809       0.28465676       0.28475074       0.28491393       0.28499168       0.28487393       0.28480627
  24512.022       0.49607529       0.28129709       0.28250975       0.28219914       0.28268293       0.28246798       0.28271319       0.28322445       0.28320850       0.28289775       0.28347379       0.28348691       0.28366628       0.28391011       0.28411046       0.28432207       0.28405166       0.28432294       0.28425444       0.28443578       0.28470724       0.28445781       0.28483433
  24513.925       0.49857629       0.28079611       0.28158831       0.28176815       0.28228479       0.28211775       0.28260168       0.28309053       0.28267818       0.28285621       0.28331529       0.28316350       0.28342250       0.28368425       0.28364864       0.28359751       0.28348278       0.28384081       0.28385934       0.28403077       0.28446730       0.28436530       0.28456431
  24514.931       0.49944077       0.28059634       0.28134569       0.28148793       0.28201683       0.28201082       0.28252074       0.28252330       0.28249735       0.28277992       0.28311841       0.28301474       0.28305259       0.28333726       0.28354762       0.28331809       0.28351792       0.28362990       0.28370890       0.28373870       0.28421169       0.28409607       0.28436219
  24516.014       0.50037012       0.28054252       0.28112762       0.28124033       0.28173682       0.28182468       0.28215309       0.28189245       0.28234356       0.28235453       0.28274501       0.28278753       0.28275643       0.28298127       0.28315364       0.28322083       0.28344938       0.28339917       0.28358461       0.28348463       0.28381851       0.28371251       0.28411623
  24517.019       0.50073686       0.28021188       0.28095833       0.28103779       0.28148233       0.28138134       0.28160053       0.28217083       0.28222928       0.28214025       0.28245496       0.28249666       0.28267094       0.28270272       0.28299492       0.28280645       0.28278295       0.28316813       0.28340997       0.28342690       0.28323378       0.28353071       0.28376401
  24518.843       0.50130651       0.27961914       0.28029563       0.28068466       0.28102574       0.28119178       0.28129700       0.28176578       0.28174045       0.28182000       0.28213333       0.28218155       0.28222185       0.28224307       0.28245787       0.28289990       0.28275690       0.28297823       0.28298454       0.28318364       0.28296354       0.28333297       0.28309498
  24519.928       0.50077019       0.27930228       0.28004211       0.28050479       0.28069387       0.28102401       0.28105964       0.28152102       0.28128097       0.28124694       0.28193627       0.28194430       0.28186523       0.28210348       0.28206980       0.28261343       0.28237518       0.28283315       0.28280714       0.28290365       0.28275476       0.28290098       0.28280534
  24521.038       0.50087803       0.27885501       0.27969871       0.28033656       0.28030699       0.28081697       0.28065531       0.28128995       0.28073793       0.28097255       0.28168183       0.28164672       0.28149817       0.28183695       0.28169441       0.28224812       0.28194998       0.28229991       0.28268198       0.28257932       0.28268361       0.28229529       0.28257363
  24522.043       0.50027615       0.27852266       0.27939061       0.28000254       0.27992481       0.28051398       0.28049904       0.28101030       0.28059031       0.28082073       0.28141094       0.28113121       0.28125279       0.28164487       0.28161865       0.28183467       0.28159090       0.28186156       0.28229526       0.28230630       0.28240859       0.28205656       0.28229635
  24523.790       0.49906405       0.27807731       0.27918857       0.27934624       0.27956940       0.28002534       0.28005610       0.28050084       0.27994202       0.28031832       0.28080936       0.28059913       0.28070980       0.28133252       0.28144212       0.28143942       0.28101385       0.28110928       0.28171608       0.28195239       0.28153451       0.28182241       0.28187891
  24524.874       0.49825920       0.27773566       0.27895620       0.27895648       0.27934005       0.27971790       0.27972118       0.28018794       0.27991020       0.28006574       0.28041444       0.28042907       0.28054034       0.28086562       0.28120800       0.28069767       0.28077125       0.28082048       0.28158856       0.28141139       0.28120989       0.28145987       0.28168628
  24525.932       0.49728808       0.27737196       0.27844993       0.27858029       0.27910251       0.27919708       0.27937553       0.27982869       0.27950091       0.27985252       0.28003135       0.28022042       0.28031883       0.28034083       0.28099581       0.28051291       0.28070768       0.28081661       0.28116478       0.28086751       0.28097303       0.28117568       0.28117671
  24527.679       0.49566511       0.27675043       0.27796114       0.27852450       0.27839589       0.27895426       0.27866769       0.27933255       0.27921159       0.27951183       0.27942722       0.27956849       0.27968675       0.27971292       0.28008963       0.28021355       0.28015359       0.28048204       0.28047969       0.28009950       0.28063760       0.28056699       0.28067303
  24529.770       0.49254854       0.27619437       0.27755347       0.27762411       0.27823530       0.27814207       0.27825153       0.27891606       0.27840607       0.27869517       0.27910376       0.27919254       0.27888813       0.27898873       0.27922704       0.27919139       0.27937750       0.27956817       0.27993215       0.27979345       0.27984455       0.28002948       0.27989048
  24530.777       0.49085385       0.27566558       0.27729675       0.27734336       0.27790215       0.27799674       0.27797288       0.27845646       0.27798121       0.27818225       0.27881163       0.27889916       0.27859506       0.27887584       0.27905887       0.27907864       0.27939082       0.27921082       0.27969866       0.27947744       0.27981117       0.27967560       0.27999535
  24532.577       0.48807179       0.27505224       0.27638644       0.27666711       0.27710711       0.27714897       0.27747248       0.27749932       0.27755660       0.27764190       0.27811186       0.27832846       0.27843262       0.27826092       0.27838805       0.27852850       0.27871273       0.27891990       0.27908951       0.27904540       0.27920954       0.27910664       0.27933201
  24534.536       0.48477307       0.27487375       0.27588507       0.27628941       0.27652808       0.27680482       0.27665565       0.27692680       0.27705531       0.27706132       0.27766565       0.27753082       0.27762809       0.27782645       0.27778149       0.27779377       0.27825637       0.27851174       0.27821257       0.27827915       0.27846250       0.27838481       0.27853103
  24536.442       0.48211887       0.27403861       0.27524794       0.27568856       0.27588029       0.27607201       0.27622536       0.27661227       0.27633850       0.27635791       0.27735201       0.27697622       0.27709651       0.27708813       0.27760925       0.27733569       0.27789363       0.27763308       0.27762454       0.27801865       0.27769077       0.27778523       0.27787735
  24537.502       0.48077424       0.27364819       0.27496293       0.27534369       0.27558612       0.27581125       0.27599936       0.27641332       0.27620949       0.27602112       0.27690950       0.27668463       0.27683812       0.27675417       0.27701960       0.27711896       0.27769611       0.27735698       0.27719851       0.27739118       0.27745463       0.27759397       0.27760192
  24538.587       0.47979869       0.27317857       0.27448119       0.27501083       0.27534667       0.27545358       0.27572089       0.27602586       0.27606584       0.27565701       0.27623674       0.27636218       0.27656648       0.27662922       0.27662615       0.27675831       0.27710976       0.27702228       0.27679343       0.27699321       0.27731862       0.27734997       0.27735768
  24540.495       0.47710078       0.27287911       0.27411713       0.27439118       0.27469071       0.27512048       0.27522092       0.27556444       0.27539506       0.27508209       0.27569981       0.27564300       0.27550861       0.27606805       0.27593415       0.27618718       0.27661878       0.27640988       0.27624305       0.27625214       0.27657398       0.27685958       0.27676465
  24542.536       0.47419166       0.27241441       0.27336410       0.27375869       0.27409287       0.27420204       0.27425027       0.27498858       0.27463964       0.27458730       0.27528943       0.27520639       0.27493968       0.27568008       0.27536082       0.27571031       0.27611067       0.27578803       0.27562241       0.27593942       0.27588923       0.27625903       0.27613909
  24544.338       0.47037506       0.27175928       0.27276218       0.27323040       0.27335893       0.27361549       0.27367733       0.27394526       0.27419734       0.27406356       0.27442545       0.27421685       0.27457736       0.27503820       0.27483030       0.27507196       0.27548051       0.27530633       0.27538005       0.27557432       0.27524486       0.27557853       0.27591532
  24546.404       0.46563433       0.27119862       0.27216890       0.27255124       0.27271440       0.27315430       0.27300406       0.27355696       0.27321683       0.27347275       0.27379521       0.27387311       0.27419204       0.27430834       0.27464704       0.27457135       0.27474650       0.27462261       0.27477292       0.27476789       0.27476512       0.27515389       0.27500271
  24547.491       0.46322597       0.27073543       0.27209845       0.27205187       0.27233483       0.27286400       0.27288833       0.27327456       0.27290557       0.27308704       0.27351490       0.27372591       0.27390108       0.27404075       0.27395086       0.27397442       0.27428954       0.27411465       0.27423444       0.27446582       0.27446964       0.27472074       0.27474454
  24549.267       0.45873144       0.27035199       0.27151019       0.27186707       0.27234981       0.27230717       0.27269953       0.27268729       0.27271686       0.27259128       0.27317866       0.27354565       0.27345979       0.27344551       0.27383747       0.27335671       0.27387938       0.27398091       0.27399921       0.27419583       0.27411568       0.27425157       0.27418295
  24551.336       0.45457481       0.26977904       0.27073921       0.27127709       0.27175048       0.27198785       0.27197504       0.27256889       0.27221884       0.27205903       0.27267422       0.27256263       0.27290217       0.27300740       0.27313926       0.27310130       0.27331067       0.27322041       0.27315570       0.27330302       0.27360900       0.27357367       0.27365677
  24553.192       0.45092365       0.26925352       0.27018914       0.27075939       0.27108814       0.27116796       0.27155549       0.27172184       0.27156363       0.27154070       0.27209797       0.27223265       0.27211966       0.27268200       0.27235323       0.27265615       0.27266180       0.27284086       0.27286257       0.27314935       0.27279917       0.27305678       0.27341264
  24555.155       0.44826819       0.26854624       0.26975096       0.27031199       0.27075014       0.27062179       0.27125680       0.27128147       0.27118641       0.27121294       0.27139477       0.27161381       0.27159369       0.27216296       0.27211465       0.27198512       0.27205636       0.27233203       0.27263219       0.27259930       0.27241363       0.27269132       0.27296737
  24556.269       0.44647961       0.26838795       0.26949942       0.27002522       0.27026759       0.27040978       0.27073769       0.27096899       0.27076986       0.27074292       0.27100519       0.27113254       0.27124608       0.27182428       0.27148139       0.27158813       0.27186638       0.27188241       0.27199469       0.27240594       0.27231914       0.27233314       0.27264036
  24558.126       0.44475080       0.26783716       0.26894390       0.26957322       0.26966244       0.27003282       0.27015986       0.27031100       0.27049903       0.27046394       0.27091002       0.27058728       0.27075154       0.27123600       0.27131693       0.27128399       0.27144936       0.27142490       0.27174364       0.27163163       0.27212135       0.27182732       0.27204694
  24560.142       0.44257351       0.26738887       0.26853750       0.26914751       0.26931505       0.26948326       0.26950493       0.27007047       0.26990183       0.26954947       0.27020202       0.27030774       0.27036611       0.27061440       0.27061960       0.27054433       0.27103047       0.27094839       0.27122957       0.27113090       0.27156924       0.27113158       0.27143897
  24562.000       0.44156193       0.26691079       0.26808540       0.26838491       0.26865226       0.26902449       0.26908110       0.26956398       0.26962039       0.26945173       0.26975947       0.27013127       0.26983553       0.27022070       0.27011123       0.27047819       0.27054548       0.27039815       0.27090351       0.27086516       0.27062925       0.27072035       0.27136700
  24564.018       0.43916513       0.26635572       0.26777789       0.26798904       0.26817644       0.26850645       0.26898673       0.26899686       0.26924126       0.26936537       0.26935670       0.26957439       0.26980605       0.26975053       0.26960561       0.27025947       0.27005283       0.27011556       0.27009762       0.27034527       0.27035047       0.27020358       0.27079609
  24565.903       0.43696494       0.26595458       0.26735900       0.26741249       0.26791117       0.26804362       0.26819908       0.26836936       0.26877217       0.26844246       0.26890202       0.26876125       0.26951300       0.26944226       0.26933449       0.26955981       0.27005427       0.26968174       0.26956841       0.26976973       0.26994555       0.27015903       0.27043262
  24567.947       0.43628436       0.26520168       0.26658601       0.26657488       0.26740649       0.26737207       0.26755882       0.26802819       0.26782527       0.26774918       0.26832857       0.26811962       0.26841417       0.26902587       0.26909761       0.26908234       0.26952571       0.26938641       0.26906327       0.26910578       0.26934492       0.26965936       0.26957830
  24569.008       0.43827478       0.26501577       0.26608868       0.26638261       0.26703678       0.26709622       0.26752578       0.26758930       0.26763538       0.26769958       0.26800666       0.26786156       0.26811635       0.26874674       0.26856724       0.26867200       0.26894270       0.26891669       0.26868970       0.26875787       0.26932384       0.26943591       0.26920742
  24570.814       0.44271906       0.26478682       0.26642540       0.26670791       0.26695576       0.26725606       0.26751443       0.26782796       0.26763003       0.26790824       0.26792818       0.26819647       0.26793810       0.26843199       0.26847362       0.26890931       0.26852169       0.26877569       0.26899622       0.26901599       0.26887588       0.26897653       0.26940806
  24571.823       0.44537116       0.26450057       0.26606770       0.26638503       0.26687771       0.26688584       0.26682479       0.26748352       0.26702597       0.26764915       0.26774029       0.26817081       0.26788719       0.26826367       0.26832223       0.26836834       0.26848968       0.26872299       0.26884504       0.26901420       0.26851494       0.26878793       0.26953412
  24572.939       0.44773658       0.26420261       0.26570544       0.26584695       0.26645109       0.26645147       0.26644643       0.26698125       0.26669080       0.26724971       0.26734050       0.26761395       0.26770398       0.26796455       0.26808489       0.26778694       0.26838205       0.26847429       0.26838357       0.26873579       0.26828885       0.26841255       0.26893164
  24574.001       0.44971735       0.26400966       0.26542795       0.26563861       0.26589960       0.26598217       0.26633911       0.26677593       0.26652964       0.26682660       0.26682956       0.26741178       0.26733251       0.26765858       0.26779337       0.26776840       0.26819098       0.26803229       0.26807053       0.26836223       0.26816486       0.26790813       0.26858489
  24575.703       0.45300256       0.26376427       0.26506631       0.26521956       0.26580835       0.26554060       0.26619732       0.26651190       0.26631125       0.26636457       0.26663710       0.26720471       0.26663120       0.26716971       0.26741917       0.26784852       0.26768315       0.26735621       0.26777233       0.26777419       0.26806840       0.26795847       0.26825660
  24576.738       0.45540637       0.26343226       0.26482276       0.26488531       0.26552696       0.26538262       0.26599797       0.26637390       0.26605300       0.26617735       0.26643849       0.26687749       0.26661005       0.26701189       0.26697729       0.26739405       0.26750429       0.26745646       0.26774705       0.26755593       0.26774405       0.26800481       0.26782344
  24577.774       0.45738843       0.26301383       0.26453348       0.26477926       0.26513430       0.26524947       0.26572456       0.26620823       0.26573103       0.26586451       0.26618354       0.26670069       0.26638026       0.26674858       0.26669681       0.26704243       0.26691523       0.26730134       0.26752571       0.26716453       0.26748407       0.26751807       0.26763882
  24579.609       0.46132924       0.26275693       0.26428433       0.26447643       0.26468088       0.26489357       0.26515103       0.26590071       0.26558834       0.26594818       0.26564194       0.26639757       0.26610231       0.26624496       0.26656254       0.26651349       0.26672213       0.26673811       0.26695566       0.26705132       0.26697852       0.26712163       0.26718995
  24580.645       0.46288822       0.26262947       0.26407270       0.26408664       0.26463550       0.26462913       0.26492231       0.26568328       0.26528870       0.26571260       0.26537984       0.26607078       0.26603575       0.26612625       0.26621537       0.26632609       0.26639312       0.26665499       0.26666499       0.26681834       0.26669444       0.26691972       0.26694277
  24581.709       0.46469103       0.26241328       0.26377786       0.26394041       0.26425429       0.26431044       0.26475710       0.26528050       0.26482697       0.26528496       0.26524785       0.26599716       0.26585436       0.26599287       0.26599165       0.26608381       0.26610605       0.26650594       0.26639185       0.26638312       0.26660803       0.26642291       0.26663116
  24583.595       0.46787883       0.26221013       0.26302758       0.26329593       0.26379987       0.26442569       0.26433208       0.26456697       0.26450437       0.26471885       0.26515036       0.26525391       0.26544142       0.26521492       0.26564238       0.26570690       0.26581854       0.26588399       0.26569571       0.26614925       0.26620209       0.26616799       0.26650858
  24585.590       0.47050445       0.26170643       0.26293428       0.26330095       0.26337769       0.26373982       0.26370920       0.26429869       0.26416681       0.26432211       0.26466556       0.26458693       0.26467803       0.26509185       0.26493258       0.26528714       0.26532930       0.26553430       0.26525703       0.26554397       0.26580521       0.26556789       0.26588794
  24587.505       0.47294230       0.26123834       0.26206636       0.26286420       0.26302400       0.26322661       0.26364426       0.26399329       0.26387862       0.26389265       0.26437366       0.26428920       0.26452741       0.26472903       0.26474227       0.26515970       0.26479610       0.26510864       0.26521519       0.26503163       0.26527318       0.26517068       0.26535260
  24588.543       0.47368988       0.26092779       0.26190809       0.26259499       0.26281100       0.26308141       0.26316605       0.26356265       0.26365017       0.26362991       0.26385239       0.26405935       0.26419792       0.26467966       0.26453486       0.26475486       0.26462830       0.26488039       0.26497200       0.26478613       0.26512899       0.26464237       0.26526218
  24589.632       0.47509075       0.26077434       0.26179909       0.26223374       0.26256241       0.26276014       0.26280663       0.26316784       0.26343282       0.26330345       0.26373118       0.26389389       0.26393865       0.26455463       0.26433048       0.26440478       0.26445856       0.26464630       0.26466904       0.26448266       0.26499056       0.26445260       0.26514774
  24590.750       0.47630264       0.26071698       0.26168204       0.26201568       0.26224805       0.26264773       0.26287669       0.26300604       0.26322058       0.26283328       0.26347107       0.26372009       0.26387742       0.26408991       0.26412968       0.26406601       0.26426684       0.26429909       0.26432461       0.26410318       0.26489245       0.26462448       0.26493717
  24592.558       0.47746271       0.26019103       0.26131232       0.26150180       0.26150336       0.26205632       0.26232723       0.26247532       0.26269873       0.26291961       0.26324376       0.26282509       0.26325341       0.26340000       0.26361577       0.26379442       0.26388612       0.26368854       0.26381504       0.26382978       0.26417096       0.26400574       0.26426088
  24594.635       0.47867449       0.25961865       0.26090390       0.26113881       0.26114739       0.26168389       0.26160156       0.26238571       0.26179035       0.26217271       0.26247990       0.26271036       0.26309593       0.26293531       0.26328339       0.26315699       0.26316267       0.26323367       0.26316236       0.26350916       0.26372938       0.26345352       0.26361361
  24596.443       0.47923515       0.25932881       0.26031237       0.26074419       0.26082741       0.26128553       0.26140309       0.26152936       0.26203820       0.26170546       0.26238558       0.26228878       0.26216698       0.26254575       0.26252825       0.26249975       0.26309077       0.26287480       0.26263275       0.26316553       0.26285319       0.26280364       0.26339902
  24598.493       0.47905854       0.25881453       0.25970827       0.26032880       0.26014489       0.26079056       0.26117519       0.26098278       0.26121378       0.26125749       0.26193294       0.26166933       0.26189330       0.26189477       0.26206413       0.26200565       0.26225337       0.26234473       0.26239949       0.26242384       0.26236537       0.26230431       0.26273159
  24599.584       0.47878883       0.25863233       0.25945771       0.25998312       0.26006299       0.26030330       0.26063281       0.26068986       0.26093412       0.26120834       0.26144600       0.26155693       0.26149205       0.26158300       0.26184574       0.26158850       0.26175401       0.26221916       0.26206682       0.26217954       0.26226573       0.26214456       0.26225146
  24601.368       0.47838209       0.25825299       0.25910743       0.25949510       0.25970890       0.26007239       0.26025852       0.26018829       0.26040194       0.26048100       0.26083026       0.26081863       0.26069176       0.26130472       0.26111174       0.26113390       0.26127573       0.26144798       0.26142102       0.26120876       0.26166694       0.26164691       0.26169828
  24603.418       0.47692386       0.25739467       0.25851289       0.25885231       0.25897542       0.25949111       0.25953046       0.25982892       0.25987486       0.26003931       0.26024916       0.26009364       0.26011791       0.26025429       0.26022664       0.26047549       0.26127491       0.26091965       0.26093429       0.26081031       0.26118548       0.26119452       0.26118155
  24605.284       0.47510619       0.25699857       0.25800205       0.25830951       0.25842445       0.25890356       0.25900392       0.25929990       0.25946294       0.25920997       0.25984014       0.25992348       0.25981995       0.25992027       0.26028342       0.26002822       0.26045205       0.26023813       0.26030568       0.26029468       0.26104143       0.26045434       0.26117589
  24607.254       0.47183023       0.25645383       0.25764712       0.25763805       0.25792844       0.25825605       0.25855989       0.25873974       0.25876625       0.25893415       0.25903709       0.25901559       0.25936076       0.25960611       0.25958671       0.25943069       0.25978862       0.25970284       0.25975980       0.25953694       0.26010322       0.25990715       0.26016733
  24608.267       0.46984612       0.25621256       0.25745297       0.25739661       0.25758804       0.25786576       0.25830609       0.25833450       0.25856049       0.25875738       0.25861821       0.25872903       0.25897830       0.25933154       0.25913960       0.25911280       0.25980375       0.25946405       0.25949540       0.25940997       0.25969817       0.25961344       0.26019797
  24610.184       0.46575750       0.25569630       0.25677766       0.25706801       0.25722518       0.25742451       0.25756254       0.25804958       0.25825946       0.25794976       0.25843989       0.25839808       0.25856443       0.25853505       0.25864292       0.25860706       0.25912306       0.25887125       0.25873836       0.25898342       0.25943231       0.25906894       0.25947001
  24611.223       0.46310470       0.25542781       0.25642773       0.25663104       0.25684324       0.25724746       0.25714073       0.25755935       0.25800141       0.25750005       0.25798070       0.25821768       0.25831466       0.25833655       0.25836200       0.25822286       0.25870912       0.25839361       0.25826894       0.25877985       0.25894473       0.25895619       0.25888526
  24612.263       0.46022453       0.25510810       0.25620540       0.25626336       0.25649170       0.25705036       0.25692942       0.25712103       0.25770559       0.25732509       0.25771192       0.25785084       0.25803484       0.25819417       0.25794605       0.25800900       0.25824999       0.25795026       0.25815730       0.25854884       0.25857038       0.25884474       0.25870012
  24614.128       0.45474280       0.25468150       0.25572739       0.25593778       0.25600808       0.25658421       0.25663937       0.25688045       0.25693694       0.25710023       0.25720171       0.25726354       0.25719823       0.25730321       0.25761607       0.25767550       0.25787614       0.25779417       0.25820002       0.25791040       0.25821509       0.25812206       0.25823775
  24615.141       0.45158410       0.25460529       0.25548828       0.25551602       0.25599729       0.25613986       0.25628177       0.25639614       0.25649333       0.25669425       0.25672320       0.25665781       0.25695800       0.25700647       0.25723473       0.25750138       0.25756846       0.25745003       0.25779854       0.25774790       0.25788548       0.25784836       0.25808086
  24616.260       0.44839386       0.25439712       0.25516682       0.25543723       0.25580320       0.25594518       0.25585581       0.25588189       0.25638462       0.25619681       0.25640978       0.25653570       0.25666106       0.25669802       0.25681745       0.25703771       0.25708807       0.25715548       0.25742137       0.25752942       0.25754826       0.25746780       0.25783568
  24617.300       0.44499165       0.25408513       0.25475293       0.25493199       0.25550465       0.25544638       0.25554485       0.25545421       0.25622488       0.25601338       0.25643531       0.25635997       0.25632801       0.25643402       0.25643179       0.25655746       0.25680282       0.25707195       0.25710420       0.25728902       0.25729480       0.25705146       0.25743494
  24619.060       0.44030342       0.25347532       0.25448396       0.25482313       0.25479109       0.25475084       0.25520756       0.25528353       0.25556122       0.25527434       0.25589731       0.25580629       0.25596159       0.25606471       0.25619723       0.25617190       0.25630199       0.25644787       0.25663371       0.25681691       0.25669433       0.25695025       0.25707410
  24620.153       0.43759491       0.25317273       0.25398488       0.25472445       0.25459457       0.25471709       0.25477429       0.25491419       0.25510734       0.25511711       0.25552138       0.25564893       0.25581146       0.25589926       0.25600169       0.25586299       0.25613029       0.25628256       0.25644145       0.25653141       0.25652023       0.25664840       0.25665880
  24621.246       0.43546356       0.25291638       0.25352852       0.25423215       0.25421873       0.25461551       0.25472459       0.25452519       0.25484728       0.25497428       0.25519292       0.25542713       0.25553770       0.25573200       0.25590914       0.25546234       0.25595623       0.25593123       0.25574792       0.25610491       0.25614553       0.25616240       0.25625856
  24623.087       0.43168695       0.25234490       0.25351241       0.25349468       0.25350033       0.25412886       0.25417644       0.25394983       0.25455170       0.25449508       0.25484381       0.25453386       0.25496869       0.25516713       0.25507870       0.25532968       0.25542840       0.25544092       0.25569650       0.25530110       0.25540417       0.25529317       0.25573757
  24625.141       0.42792879       0.25176375       0.25281212       0.25295330       0.25321666       0.25342049       0.25324257       0.25397872       0.25410975       0.25396678       0.25445669       0.25419529       0.25416270       0.25446580       0.25471754       0.25472384       0.25483521       0.25522951       0.25494081       0.25502152       0.25541781       0.25496165       0.25556120
  24626.234       0.42648702       0.25151507       0.25262814       0.25261929       0.25297781       0.25308959       0.25311877       0.25367865       0.25385428       0.25345168       0.25420507       0.25386891       0.25399069       0.25417372       0.25431775       0.25434395       0.25463690       0.25471534       0.25450161       0.25450543       0.25524119       0.25460413       0.25494079
  24628.050       0.42453802       0.25104057       0.25222644       0.25197880       0.25252426       0.25299296       0.25307352       0.25315571       0.25302206       0.25335468       0.25350135       0.25342765       0.25368329       0.25395827       0.25376871       0.25387282       0.25404050       0.25408367       0.25408131       0.25429733       0.25451297       0.25436740       0.25449721
  24630.024       0.42273808       0.25070014       0.25162407       0.25162555       0.25186396       0.25221033       0.25241352       0.25273714       0.25282604       0.25273885       0.25298909       0.25301399       0.25341770       0.25348531       0.25321624       0.25308410       0.25356490       0.25358116       0.25361983       0.25355350       0.25407175       0.25382812       0.25405514
  24631.918       0.42176178       0.24978314       0.25080974       0.25115990       0.25135528       0.25160162       0.25184296       0.25192890       0.25193028       0.25219926       0.25233219       0.25273147       0.25255550       0.25283821       0.25243080       0.25279549       0.25325710       0.25343347       0.25324109       0.25328664       0.25326720       0.25305972       0.25370964
  24633.974       0.42111898       0.24916633       0.25052833       0.25048906       0.25093429       0.25105638       0.25121456       0.25137358       0.25139006       0.25184449       0.25206665       0.25199766       0.25187202       0.25221162       0.25217811       0.25244189       0.25285415       0.25242712       0.25277295       0.25268162       0.25255143       0.25283636       0.25301625
  24635.897       0.42049543       0.24921217       0.25003860       0.25019273       0.25041124       0.25081798       0.25073286       0.25122260       0.25083144       0.25139116       0.25153947       0.25136584       0.25168607       0.25138763       0.25184778       0.25177031       0.25211987       0.25225399       0.25227921       0.25221911       0.25239585       0.25216816       0.25245617
  24637.873       0.42006095       0.24854583       0.24965699       0.24983916       0.24969569       0.25034136       0.25041996       0.25021323       0.25077006       0.25068050       0.25083012       0.25113750       0.25082340       0.25145246       0.25123646       0.25123572       0.25175578       0.25154239       0.25161813       0.25169691       0.25185412       0.25170641       0.25218322
  24638.887       0.41982341       0.24807788       0.24909409       0.24952533       0.24956447       0.24998967       0.25012516       0.25014435       0.25044045       0.25045343       0.25045355       0.25092380       0.25070587       0.25109048       0.25104567       0.25117823       0.25146478       0.25136857       0.25147232       0.25147003       0.25164404       0.25143189       0.25193318
  24640.783       0.41923655       0.24747208       0.24887460       0.24913744       0.24920652       0.24943578       0.24962017       0.24970214       0.24950502       0.25003879       0.25006924       0.25021114       0.25047798       0.25048606       0.25062916       0.25081251       0.25136100       0.25111134       0.25095119       0.25085924       0.25105933       0.25128587       0.25137776
  24641.905       0.41854406       0.24725384       0.24855130       0.24897664       0.24894280       0.24915450       0.24930070       0.24948618       0.24933034       0.24975510       0.24999956       0.24962698       0.25028338       0.25034398       0.25006522       0.25061230       0.25096172       0.25080719       0.25087576       0.25053557       0.25090181       0.25117864       0.25111253
  24643.055       0.41823430       0.24697830       0.24816562       0.24849640       0.24853882       0.24867989       0.24930674       0.24925095       0.24951206       0.24935527       0.24984178       0.24943307       0.25008992       0.25010481       0.24991867       0.25030867       0.25049262       0.25045680       0.25059001       0.25024558       0.25068208       0.25094851       0.25085188
  24644.070       0.41808661       0.24690396       0.24765909       0.24801570       0.24839272       0.24832686       0.24910074       0.24894628       0.24892360       0.24910051       0.24963067       0.24942130       0.24992292       0.24968657       0.24991537       0.25002914       0.25007987       0.25010564       0.25025895       0.25001037       0.25041812       0.25068502       0.25063773
  24645.861       0.41736462       0.24655113       0.24738492       0.24780550       0.24815476       0.24823856       0.24863678       0.24869763       0.24865884       0.24897347       0.24909217       0.24887138       0.24945561       0.24916291       0.24938483       0.24965307       0.24993741       0.25000460       0.24985602       0.24995058       0.25004115       0.24994033       0.25022819
  24646.929       0.41729534       0.24635344       0.24726180       0.24755922       0.24771396       0.24795613       0.24830995       0.24826493       0.24849345       0.24869365       0.24909698       0.24881224       0.24921796       0.24933613       0.24929291       0.24932422       0.24973918       0.24954790       0.24964068       0.24977925       0.24981856       0.24965687       0.25006860
  24647.970       0.41733952       0.24625976       0.24706191       0.24718983       0.24736026       0.24768340       0.24805563       0.24792000       0.24814951       0.24849261       0.24883906       0.24854981       0.24889967       0.24934442       0.24890300       0.24900304       0.24947242       0.24918200       0.24942665       0.24951567       0.24952113       0.24953173       0.24980761
  24649.708       0.41706758       0.24553243       0.24644116       0.24667300       0.24693824       0.24722800       0.24763308       0.24773458       0.24749994       0.24807180       0.24825842       0.24788669       0.24830284       0.24860767       0.24832028       0.24853366       0.24872247       0.24870583       0.24898708       0.24909391       0.24891781       0.24929404       0.24922530
  24651.739       0.41740497       0.24504434       0.24590612       0.24636937       0.24661911       0.24695465       0.24710854       0.24712833       0.24732567       0.24742442       0.24761416       0.24769996       0.24773742       0.24799959       0.24809943       0.24793181       0.24829251       0.24836217       0.24856236       0.24865866       0.24846234       0.24846859       0.24902699
  24653.639       0.41895034       0.24447250       0.24570628       0.24596628       0.24650522       0.24655131       0.24672184       0.24674706       0.24681727       0.24698013       0.24728020       0.24743023       0.24742061       0.24778146       0.24787254       0.24733462       0.24827677       0.24777741       0.24811560       0.24824525       0.24849035       0.24823942       0.24838121
  24655.617       0.42139009       0.24432559       0.24514547       0.24553438       0.24590558       0.24602751       0.24601284       0.24660247       0.24652626       0.24689407       0.24663764       0.24688804       0.24686971       0.24752728       0.24751146       0.24738562       0.24774912       0.24791625       0.24799575       0.24809297       0.24820879       0.24781273       0.24790225
  24656.633       0.42307253       0.24375716       0.24489133       0.24528400       0.24573395       0.24564348       0.24602990       0.24629583       0.24646239       0.24658400       0.24650646       0.24653494       0.24666426       0.24707672       0.24724816       0.24719887       0.24753438       0.24776588       0.24765242       0.24786884       0.24812500       0.24758835       0.24787042
  24658.586       0.42576102       0.24359448       0.24429232       0.24466141       0.24553718       0.24502968       0.24560513       0.24561876       0.24590149       0.24628209       0.24631108       0.24626214       0.24620025       0.24709846       0.24654629       0.24705909       0.24741181       0.24725354       0.24706777       0.24702283       0.24760032       0.24754432       0.24754980
  24659.656       0.42730876       0.24338557       0.24417798       0.24450670       0.24519275       0.24510696       0.24548442       0.24553221       0.24553665       0.24583298       0.24595312       0.24611676       0.24597740       0.24663615       0.24642812       0.24675713       0.24684637       0.24687055       0.24688029       0.24682050       0.24736907       0.24712376       0.24732684
  24660.673       0.42887161       0.24302957       0.24393099       0.24388715       0.24484053       0.24509044       0.24518656       0.24540115       0.24539421       0.24570527       0.24566055       0.24577456       0.24601258       0.24620939       0.24632702       0.24645680       0.24648863       0.24674514       0.24667571       0.24684882       0.24717148       0.24695312       0.24701097
  24662.519       0.43173072       0.24250094       0.24332454       0.24381475       0.24424803       0.24463204       0.24472598       0.24471463       0.24502746       0.24552872       0.24548616       0.24542514       0.24545905       0.24554637       0.24597663       0.24591428       0.24619189       0.24657461       0.24639854       0.24618005       0.24662037       0.24655251       0.24629888
  24663.563       0.43315692       0.24221068       0.24287367       0.24359495       0.24422120       0.24441866       0.24442326       0.24459446       0.24462625       0.24541317       0.24503138       0.24535653       0.24513177       0.24548556       0.24560942       0.24578203       0.24597426       0.24612570       0.24603361       0.24595756       0.24673087       0.24649201       0.24609103
  24664.659       0.43448835       0.24196196       0.24274693       0.24341900       0.24409824       0.24393952       0.24420529       0.24436227       0.24448285       0.24482691       0.24490874       0.24493312       0.24486632       0.24517970       0.24525933       0.24566058       0.24575569       0.24574524       0.24574740       0.24579599       0.24612933       0.24596646       0.24593898
  24666.532       0.43674036       0.24143213       0.24278544       0.24283739       0.24333791       0.24382887       0.24389409       0.24401899       0.24396672       0.24456973       0.24444325       0.24463915       0.24458354       0.24494680       0.24473814       0.24493189       0.24535281       0.24544380       0.24526594       0.24565840       0.24569608       0.24563987       0.24538279
  24668.594       0.43888685       0.24111028       0.24228436       0.24226908       0.24292110       0.24340056       0.24357717       0.24356760       0.24361669       0.24385014       0.24379874       0.24406876       0.24429629       0.24462706       0.24459059       0.24449529       0.24479197       0.24475587       0.24495413       0.24495956       0.24505618       0.24500057       0.24540770
  24669.691       0.44073516       0.24102748       0.24188917       0.24222605       0.24268192       0.24306363       0.24320940       0.24322287       0.24342861       0.24358084       0.24361790       0.24372637       0.24410287       0.24428000       0.24430808       0.24451877       0.24479906       0.24437098       0.24467339       0.24465882       0.24477561       0.24476287       0.24515737
  24671.459       0.44260307       0.24006872       0.24160506       0.24175363       0.24221855       0.24239005       0.24269864       0.24257256       0.24293357       0.24319773       0.24344744       0.24336959       0.24374008       0.24370075       0.24385210       0.24419878       0.24412393       0.24408064       0.24421111       0.24435565       0.24405305       0.24453900       0.24445521
  24673.521       0.44445113       0.23977323       0.24117693       0.24139739       0.24169732       0.24183315       0.24214814       0.24236914       0.24241421       0.24272286       0.24306444       0.24284683       0.24321568       0.24306121       0.24366322       0.24373157       0.24357690       0.24357902       0.24375270       0.24358527       0.24390243       0.24411033       0.24408652
  24675.423       0.44609434       0.23949927       0.24078403       0.24093388       0.24119660       0.24149052       0.24214265       0.24179986       0.24221894       0.24222440       0.24239750       0.24228347       0.24283985       0.24279340       0.24289311       0.24302599       0.24311907       0.24353021       0.24324353       0.24338448       0.24351789       0.24323880       0.24356922
  24677.513       0.44753733       0.23871262       0.24042524       0.24061198       0.24102379       0.24142101       0.24161206       0.24123171       0.24173510       0.24164324       0.24188716       0.24194405       0.24193148       0.24223312       0.24215998       0.24247996       0.24269037       0.24270835       0.24272231       0.24292070       0.24290596       0.24300110       0.24317133
  24678.583       0.44806427       0.23851157       0.23999724       0.23979374       0.24065031       0.24084575       0.24122980       0.24097769       0.24145563       0.24138165       0.24188060       0.24175311       0.24188961       0.24216802       0.24232805       0.24250182       0.24250575       0.24255493       0.24240432       0.24257417       0.24264884       0.24258979       0.24298561
  24680.487       0.44839834       0.23851200       0.23966786       0.23976848       0.23970472       0.24004025       0.24061452       0.24082497       0.24094407       0.24075407       0.24138381       0.24114164       0.24150095       0.24185943       0.24164683       0.24172162       0.24192872       0.24202974       0.24169772       0.24216884       0.24205657       0.24221289       0.24244225
  24681.505       0.44834838       0.23834298       0.23929959       0.23938052       0.23947841       0.24003586       0.24047130       0.24055973       0.24065296       0.24067331       0.24100914       0.24084938       0.24115607       0.24152449       0.24122447       0.24144309       0.24179064       0.24176722       0.24145256       0.24180222       0.24180579       0.24185859       0.24200306
  24683.407       0.44816595       0.23752664       0.23890311       0.23903494       0.23918243       0.23965289       0.23993372       0.23998634       0.24031189       0.24025778       0.24039272       0.24042994       0.24064587       0.24114172       0.24098372       0.24096949       0.24159734       0.24141169       0.24112204       0.24128978       0.24143246       0.24125081       0.24161349
  24685.390       0.44653513       0.23690247       0.23818597       0.23847565       0.23868220       0.23887981       0.23928053       0.23988827       0.23969935       0.23994590       0.23988868       0.23966169       0.24044857       0.24082082       0.24057930       0.24056123       0.24063266       0.24043671       0.24059966       0.24061455       0.24135315       0.24097315       0.24136542
  24686.491       0.44575433       0.23671888       0.23815029       0.23828943       0.23821767       0.23858338       0.23896146       0.23936859       0.23949438       0.23998492       0.23958150       0.23941006       0.24013295       0.24011708       0.24021272       0.24011769       0.24037940       0.24012173       0.24043497       0.24063133       0.24074532       0.24078469       0.24095737
  24687.509       0.44489260       0.23646148       0.23793030       0.23775795       0.23828497       0.23836002       0.23891065       0.23896729       0.23944513       0.23956779       0.23937147       0.23933162       0.23984669       0.23967707       0.23970003       0.23982590       0.24011282       0.24001221       0.24012835       0.24017578       0.24039791       0.24045131       0.24062260
  24689.333       0.44246814       0.23622393       0.23710575       0.23774117       0.23813051       0.23811042       0.23838645       0.23878241       0.23870537       0.23894296       0.23909385       0.23911506       0.23894000       0.23933358       0.23957463       0.23961076       0.23961734       0.23956729       0.23950439       0.23994454       0.24037987       0.23965816       0.24050672
  24690.431       0.44121547       0.23603538       0.23720365       0.23747875       0.23792249       0.23775831       0.23815679       0.23831465       0.23864337       0.23849865       0.23861580       0.23866029       0.23872852       0.23906390       0.23921027       0.23954065       0.23905673       0.23937495       0.23936183       0.23957359       0.23967123       0.23964663       0.23966408
  24691.479       0.43949779       0.23570601       0.23699112       0.23692816       0.23718514       0.23768895       0.23793592       0.23809576       0.23834500       0.23801090       0.23824959       0.23834869       0.23850858       0.23895222       0.23908872       0.23916202       0.23883749       0.23917397       0.23897626       0.23888083       0.23937593       0.23936053       0.23949966
  24693.275       0.43657036       0.23516044       0.23635125       0.23649088       0.23704627       0.23733938       0.23737678       0.23745989       0.23763708       0.23769426       0.23816667       0.23797190       0.23809435       0.23830976       0.23854930       0.23844582       0.23861688       0.23844829       0.23864944       0.23876979       0.23858044       0.23905384       0.23891074
  24694.349       0.43451092       0.23494059       0.23638271       0.23624336       0.23655660       0.23684491       0.23700883       0.23743383       0.23750001       0.23735683       0.23778160       0.23772321       0.23816872       0.23833801       0.23803130       0.23824113       0.23841790       0.23849411       0.23831396       0.23849381       0.23862910       0.23854125       0.23890203
  24695.528       0.43288176       0.23459889       0.23560212       0.23601017       0.23609463       0.23661523       0.23673865       0.23711264       0.23713363       0.23707998       0.23761164       0.23736185       0.23765366       0.23778999       0.23763916       0.23809930       0.23809188       0.23820612       0.23781899       0.23820840       0.23858151       0.23831442       0.23868373
  24696.602       0.43037721       0.23448973       0.23525956       0.23571633       0.23589468       0.23615664       0.23645877       0.23680657       0.23687827       0.23702478       0.23731764       0.23701923       0.23726703       0.23741703       0.23742687       0.23764612       0.23789027       0.23780556       0.23764398       0.23792729       0.23832536       0.23813190       0.23825312
  24698.481       0.42634463       0.23375535       0.23516328       0.23547081       0.23558173       0.23552295       0.23582362       0.23630356       0.23612605       0.23624678       0.23666074       0.23680337       0.23668744       0.23698573       0.23694406       0.23709766       0.23737614       0.23720608       0.23743784       0.23701616       0.23750941       0.23763241       0.23801033
  24699.528       0.42424364       0.23361592       0.23488093       0.23507956       0.23522172       0.23519024       0.23560755       0.23578138       0.23573491       0.23590981       0.23636612       0.23635905       0.23675487       0.23670522       0.23669732       0.23679256       0.23728229       0.23726843       0.23722991       0.23686734       0.23749169       0.23724296       0.23754235
  24700.628       0.42191546       0.23335169       0.23453922       0.23441770       0.23478344       0.23495012       0.23549412       0.23581001       0.23570053       0.23577143       0.23610499       0.23594499       0.23646019       0.23647179       0.23656623       0.23644560       0.23675955       0.23700894       0.23653948       0.23672322       0.23718506       0.23695803       0.23701551
  24702.507       0.41780810       0.23287009       0.23408878       0.23404157       0.23428369       0.23452694       0.23509742       0.23535528       0.23527803       0.23536290       0.23585823       0.23533023       0.23535908       0.23601164       0.23625419       0.23580326       0.23621897       0.23635846       0.23617780       0.23610654       0.23663525       0.23677112       0.23663142
  24704.492       0.41327558       0.23239322       0.23361219       0.23398989       0.23384453       0.23420939       0.23451733       0.23486686       0.23480837       0.23510650       0.23521993       0.23493317       0.23504419       0.23563546       0.23554554       0.23539566       0.23601773       0.23583497       0.23584410       0.23587722       0.23653759       0.23632839       0.23654624
  24705.513       0.41130534       0.23216567       0.23314481       0.23321701       0.23363559       0.23389992       0.23447419       0.23446883       0.23473391       0.23475544       0.23482039       0.23471766       0.23493615       0.23537974       0.23498679       0.23540909       0.23567008       0.23560987       0.23589150       0.23564183       0.23626097       0.23601666       0.23632646
  24707.367       0.40786227       0.23179884       0.23305300       0.23275483       0.23315870       0.23321561       0.23355828       0.23420362       0.23407538       0.23441609       0.23413995       0.23425391       0.23449451       0.23478279       0.23495451       0.23482826       0.23492758       0.23547150       0.23502576       0.23516390       0.23545254       0.23545838       0.23554427
  24708.414       0.40638341       0.23141982       0.23262998       0.23267019       0.23291487       0.23310169       0.23350132       0.23386217       0.23382759       0.23421955       0.23391561       0.23404625       0.23425322       0.23487341       0.23469461       0.23457660       0.23469455       0.23532962       0.23484806       0.23494427       0.23523136       0.23508460       0.23525851
  24710.295       0.40420402       0.23068855       0.23219535       0.23243479       0.23245520       0.23277389       0.23320506       0.23354760       0.23322517       0.23361817       0.23364869       0.23363547       0.23385151       0.23434246       0.23413316       0.23421844       0.23426471       0.23460311       0.23447413       0.23424676       0.23452876       0.23500705       0.23459421
  24712.229       0.40238632       0.23082263       0.23182338       0.23189245       0.23230564       0.23233705       0.23262385       0.23265307       0.23288764       0.23303770       0.23309717       0.23336775       0.23324536       0.23353473       0.23350131       0.23370227       0.23371322       0.23414569       0.23395034       0.23386604       0.23438707       0.23410442       0.23400389
  24713.329       0.40187131       0.23060876       0.23141812       0.23168114       0.23197139       0.23199477       0.23244808       0.23240804       0.23264573       0.23280867       0.23292772       0.23284474       0.23303541       0.23325330       0.23327120       0.23349982       0.23337605       0.23385600       0.23370207       0.23370801       0.23419477       0.23379320       0.23382077
  24715.156       0.40079122       0.23018391       0.23113391       0.23095676       0.23133543       0.23159025       0.23184009       0.23212485       0.23238620       0.23213710       0.23255969       0.23219144       0.23271775       0.23264493       0.23287723       0.23308340       0.23323615       0.23317254       0.23320502       0.23342641       0.23352305       0.23352385       0.23355893
  24717.279       0.39921148       0.22919900       0.23053367       0.23063865       0.23079490       0.23140631       0.23123207       0.23130319       0.23149937       0.23151224       0.23212650       0.23203273       0.23187488       0.23231610       0.23248762       0.23241680       0.23242205       0.23261204       0.23271848       0.23276439       0.23279108       0.23306626       0.23303207
  24718.328       0.39922819       0.22877212       0.23020938       0.23057202       0.23055279       0.23115750       0.23120500       0.23108386       0.23128848       0.23107441       0.23172003       0.23176434       0.23165986       0.23208286       0.23223938       0.23205585       0.23237704       0.23233277       0.23233181       0.23272284       0.23273171       0.23296466       0.23274137
  24720.129       0.39878004       0.22910959       0.23004032       0.22992009       0.23031867       0.23052796       0.23071957       0.23086844       0.23103364       0.23081022       0.23120460       0.23108581       0.23150538       0.23160512       0.23158390       0.23163742       0.23194108       0.23213553       0.23207968       0.23207282       0.23266061       0.23242729       0.23242673
  24721.151       0.39893386       0.22857734       0.22952084       0.22951574       0.23004973       0.23060420       0.23046162       0.23045397       0.23089846       0.23060488       0.23094627       0.23081723       0.23126228       0.23127677       0.23133919       0.23131875       0.23142884       0.23172767       0.23172427       0.23189824       0.23212380       0.23212804       0.23193630
  24722.280       0.39904101       0.22814565       0.22909147       0.22926626       0.22974697       0.23012968       0.23010646       0.23015364       0.23053172       0.23063186       0.23080515       0.23055904       0.23081207       0.23108702       0.23117591       0.23119550       0.23131195       0.23149804       0.23140848       0.23155522       0.23161537       0.23201547       0.23181469
  24723.356       0.39918308       0.22797275       0.22880942       0.22915268       0.22950852       0.22975840       0.22970081       0.22992213       0.23015450       0.23049674       0.23059363       0.23041944       0.23043206       0.23088603       0.23086279       0.23094819       0.23112503       0.23125779       0.23118934       0.23128316       0.23126755       0.23165431       0.23165346
  24725.130       0.39955376       0.22788718       0.22861327       0.22891972       0.22899104       0.22926275       0.22918176       0.22962364       0.22958214       0.22983873       0.23034710       0.23017730       0.22997464       0.23051785       0.23045310       0.23043334       0.23056721       0.23081564       0.23100926       0.23076209       0.23099513       0.23101394       0.23127815
  24727.148       0.40009799       0.22720185       0.22807128       0.22853637       0.22856601       0.22858976       0.22894701       0.22943943       0.22914614       0.22919758       0.22957271       0.22967375       0.22975100       0.23021140       0.23009504       0.23026851       0.23010773       0.23048992       0.23065114       0.23020847       0.23061766       0.23066217       0.23075970
  24729.057       0.40024726       0.22640510       0.22756165       0.22795769       0.22813551       0.22799078       0.22842544       0.22888454       0.22888826       0.22890372       0.22913588       0.22945562       0.22968458       0.22956994       0.22991794       0.22965233       0.22981565       0.23002999       0.22996924       0.23000491       0.23018711       0.22998877       0.23038036
  24730.108       0.40025198       0.22634061       0.22722977       0.22754353       0.22783645       0.22791611       0.22811089       0.22871339       0.22837885       0.22859309       0.22895661       0.22921296       0.22905076       0.22973675       0.22947995       0.22947179       0.22985567       0.22981906       0.22962534       0.22961647       0.22983404       0.22990799       0.23028063
  24731.237       0.40015268       0.22616460       0.22707496       0.22715707       0.22750588       0.22789824       0.22777970       0.22842870       0.22842497       0.22832226       0.22884806       0.22870248       0.22860763       0.22924368       0.22904220       0.22921836       0.22945859       0.22973735       0.22938178       0.22937424       0.22972917       0.22985532       0.22962006
  24732.260       0.40042507       0.22579622       0.22688563       0.22692502       0.22725553       0.22773129       0.22751379       0.22804686       0.22819028       0.22808735       0.22845756       0.22835074       0.22831332       0.22880912       0.22878389       0.22887247       0.22911578       0.22959346       0.22933823       0.22904408       0.22960263       0.22939835       0.22915604
  24734.171       0.40039453       0.22533537       0.22621244       0.22641168       0.22694370       0.22704842       0.22714659       0.22742165       0.22750615       0.22769865       0.22798030       0.22788659       0.22819016       0.22857065       0.22830863       0.22831340       0.22869606       0.22876618       0.22900126       0.22866589       0.22911475       0.22894475       0.22924264
  24735.220       0.39980780       0.22520503       0.22591163       0.22602342       0.22629875       0.22692495       0.22705475       0.22729408       0.22725838       0.22753245       0.22769397       0.22767466       0.22779131       0.22808256       0.22799549       0.22809743       0.22826074       0.22864391       0.22874934       0.22841181       0.22891969       0.22885926       0.22906899
  24737.078       0.39900297       0.22512194       0.22550721       0.22613454       0.22613821       0.22664440       0.22678551       0.22683305       0.22694587       0.22694026       0.22734445       0.22713141       0.22746832       0.22755560       0.22734487       0.22766167       0.22776818       0.22784119       0.22827165       0.22801230       0.22834074       0.22818832       0.22836879
  24739.124       0.39785223       0.22467550       0.22488915       0.22547766       0.22551266       0.22593819       0.22585902       0.22623718       0.22631537       0.22673093       0.22667068       0.22722990       0.22682569       0.22710939       0.22715202       0.22742431       0.22715467       0.22732423       0.22762999       0.22772967       0.22796657       0.22743275       0.22767746
  24740.202       0.39726656       0.22434656       0.22492168       0.22511279       0.22527116       0.22574486       0.22569764       0.22602985       0.22618191       0.22619150       0.22664480       0.22678317       0.22675870       0.22676415       0.22703268       0.22700766       0.22691227       0.22702173       0.22729301       0.22756951       0.22773973       0.22722094       0.22760535
  24742.060       0.39671540       0.22375212       0.22423058       0.22478187       0.22510465       0.22540120       0.22514718       0.22622646       0.22570110       0.22567212       0.22626345       0.22624754       0.22637808       0.22653969       0.22663610       0.22700168       0.22701199       0.22683126       0.22712639       0.22704376       0.22717514       0.22710271       0.22725976
  24744.106       0.39534410       0.22309938       0.22424244       0.22444660       0.22450097       0.22460767       0.22486630       0.22541715       0.22535619       0.22554327       0.22574240       0.22591094       0.22603449       0.22598060       0.22581918       0.22656072       0.22632671       0.22625521       0.22693660       0.22632109       0.22675624       0.22663209       0.22707346
  24745.130       0.39502011       0.22274576       0.22395946       0.22404979       0.22403866       0.22453067       0.22453387       0.22522157       0.22510037       0.22507406       0.22554827       0.22587601       0.22581097       0.22566911       0.22561437       0.22640634       0.22607260       0.22610604       0.22659918       0.22622960       0.22650100       0.22636358       0.22661173
  24746.961       0.39472007       0.22242664       0.22335577       0.22377172       0.22400796       0.22419831       0.22433501       0.22474294       0.22430704       0.22525107       0.22516208       0.22504663       0.22523282       0.22539628       0.22538799       0.22555363       0.22564171       0.22580733       0.22578127       0.22610338       0.22607044       0.22610962       0.22612701
  24748.066       0.39513477       0.22233543       0.22332539       0.22348983       0.22380669       0.22412331       0.22423574       0.22486643       0.22419138       0.22492948       0.22469717       0.22503405       0.22479822       0.22522141       0.22524894       0.22523221       0.22536566       0.22513562       0.22561253       0.22579742       0.22576978       0.22598018       0.22593036
  24749.226       0.39521191       0.22205902       0.22291029       0.22319914       0.22329554       0.22366087       0.22389945       0.22436564       0.22405450       0.22431461       0.22440511       0.22509544       0.22450487       0.22478930       0.22497961       0.22498728       0.22510067       0.22515558       0.22539131       0.22565050       0.22537383       0.22580996       0.22552581
  24751.139       0.39560870       0.22136681       0.22235604       0.22307972       0.22283920       0.22298898       0.22334820       0.22377221       0.22355972       0.22378338       0.22404084       0.22436166       0.22415936       0.22426511       0.22427696       0.22463908       0.22501405       0.22465717       0.22491156       0.22513633       0.22543724       0.22517027       0.22513678
  24753.160       0.39690428       0.22114989       0.22176731       0.22243111       0.22245259       0.22264522       0.22269234       0.22291565       0.22320614       0.22374289       0.22391691       0.22360414       0.22380952       0.22405199       0.22394812       0.22428004       0.22428396       0.22429104       0.22457296       0.22449160       0.22490450       0.22453889       0.22463533
  24754.185       0.39729470       0.22088089       0.22158127       0.22194971       0.22217747       0.22265346       0.22264393       0.22310038       0.22299360       0.22349889       0.22345365       0.22344286       0.22362498       0.22396427       0.22376529       0.22410171       0.22393532       0.22415135       0.22437874       0.22402438       0.22428073       0.22421150       0.22443968
  24756.071       0.39832515       0.22025045       0.22135551       0.22158915       0.22185222       0.22209937       0.22222727       0.22258840       0.22265928       0.22266640       0.22296955       0.22292072       0.22315232       0.22342295       0.22330637       0.22353609       0.22362719       0.22351492       0.22396945       0.22368904       0.22403735       0.22377991       0.22396579
  24757.095       0.39931875       0.21996047       0.22121343       0.22130626       0.22167650       0.22174446       0.22212162       0.22230952       0.22230596       0.22239555       0.22277931       0.22269604       0.22287267       0.22318677       0.22291586       0.22344090       0.22336161       0.22330813       0.22351051       0.22357235       0.22378921       0.22371482       0.22365204
  24758.121       0.39987218       0.21975566       0.22083052       0.22094135       0.22149728       0.22158926       0.22183787       0.22205282       0.22182214       0.22227244       0.22257296       0.22266420       0.22267987       0.22296279       0.22272395       0.22332888       0.22315127       0.22314787       0.22296114       0.22336410       0.22352991       0.22352937       0.22325520
  24760.008       0.40081852       0.21946242       0.22038811       0.22070163       0.22104589       0.22118512       0.22123533       0.22179002       0.22174522       0.22188626       0.22218004       0.22212588       0.22239042       0.22248270       0.22240179       0.22285837       0.22291814       0.22290455       0.22294942       0.22296506       0.22301219       0.22305986       0.22288580
  24761.034       0.40122301       0.21927549       0.22004523       0.22029542       0.22087950       0.22098472       0.22089478       0.22146253       0.22143342       0.22122799       0.22194026       0.22176853       0.22192670       0.22233707       0.22211131       0.22230862       0.22241747       0.22264509       0.22268945       0.22284405       0.22269358       0.22285748       0.22267334
  24762.085       0.40155806       0.21920009       0.21988496       0.21995874       0.22066247       0.22079520       0.22053495       0.22126511       0.22121308       0.22082043       0.22177863       0.22148736       0.22165989       0.22179393       0.22174147       0.22195355       0.22229317       0.22235016       0.22257482       0.22258611       0.22253164       0.22263715       0.22237650
  24763.946       0.40293359       0.21862256       0.21979678       0.21954541       0.22025812       0.22040510       0.22039874       0.22073549       0.22116622       0.22091056       0.22109383       0.22132170       0.22140884       0.22119782       0.22151335       0.22153116       0.22183794       0.22200492       0.22215499       0.22218000       0.22217677       0.22230494       0.22201595
  24764.946       0.40338470       0.21829719       0.21954704       0.21925413       0.21983556       0.22016011       0.22014811       0.22079898       0.22078461       0.22073512       0.22085100       0.22076940       0.22121541       0.22110948       0.22134628       0.22146486       0.22151759       0.22182173       0.22218357       0.22209150       0.22202540       0.22187259       0.22191768
  24766.106       0.40373007       0.21805609       0.21890126       0.21911026       0.21941303       0.21965905       0.22010747       0.22021878       0.22018974       0.22042855       0.22026141       0.22095378       0.22112559       0.22105085       0.22118121       0.22141406       0.22136992       0.22136505       0.22177687       0.22168264       0.22223996       0.22160814       0.22177897
  24767.212       0.40424594       0.21751313       0.21871641       0.21891801       0.21932824       0.21941440       0.22000375       0.22004773       0.22017616       0.22012710       0.22040538       0.22062171       0.22059247       0.22092837       0.22094600       0.22122887       0.22118316       0.22115077       0.22146812       0.22164521       0.22168347       0.22130714       0.22129148
  24768.993       0.40589548       0.21719512       0.21842335       0.21853824       0.21883816       0.21898997       0.21932989       0.21925772       0.21971778       0.21979449       0.22005933       0.22015566       0.21998451       0.22011753       0.22045176       0.22058477       0.22060716       0.22066620       0.22082189       0.22076944       0.22110332       0.22091689       0.22143900
  24771.099       0.40640932       0.21656018       0.21805998       0.21817326       0.21851528       0.21846443       0.21921033       0.21900343       0.21896304       0.21923794       0.21947394       0.21991555       0.21940598       0.21987019       0.22018911       0.21987223       0.22022790       0.21994255       0.22055859       0.22062047       0.22058029       0.22068862       0.22060186
  24772.125       0.40698859       0.21644126       0.21788413       0.21791034       0.21814087       0.21809493       0.21903107       0.21876152       0.21851136       0.21922853       0.21929959       0.21943623       0.21922373       0.21944865       0.21991763       0.21957328       0.21995040       0.22002182       0.22012049       0.22016829       0.22048672       0.22056676       0.22031585
  24773.933       0.40756468       0.21588113       0.21748039       0.21716689       0.21748770       0.21784322       0.21821164       0.21853527       0.21857376       0.21878306       0.21914340       0.21881190       0.21902190       0.21937717       0.21930833       0.21936544       0.21938523       0.21941117       0.21982747       0.21983212       0.22015054       0.21975912       0.22001782
  24775.040       0.40804478       0.21584246       0.21745305       0.21700252       0.21732185       0.21771811       0.21792129       0.21823599       0.21821303       0.21834852       0.21896786       0.21864867       0.21908206       0.21898619       0.21892708       0.21902954       0.21932479       0.21927752       0.21951161       0.21941147       0.21941613       0.21981811       0.21953275
  24776.148       0.40830497       0.21575248       0.21716106       0.21684485       0.21716852       0.21737172       0.21742847       0.21802561       0.21803267       0.21826311       0.21850902       0.21839714       0.21856473       0.21879283       0.21872324       0.21881437       0.21903346       0.21920683       0.21910515       0.21925926       0.21943243       0.21947992       0.21935178
  24778.038       0.40868335       0.21536352       0.21643129       0.21646674       0.21679534       0.21690262       0.21721364       0.21758910       0.21756319       0.21730260       0.21793574       0.21821013       0.21827952       0.21837071       0.21862973       0.21821710       0.21863379       0.21863795       0.21854127       0.21883598       0.21918977       0.21878527       0.21884357
  24779.983       0.40893291       0.21471282       0.21565773       0.21601271       0.21626216       0.21671865       0.21701712       0.21680765       0.21717818       0.21759513       0.21751192       0.21781404       0.21756064       0.21776372       0.21784271       0.21801286       0.21813104       0.21803293       0.21819820       0.21821656       0.21848548       0.21839538       0.21851944
  24780.983       0.40927847       0.21453092       0.21548548       0.21587872       0.21605626       0.21644069       0.21704946       0.21659310       0.21684674       0.21714485       0.21723637       0.21745766       0.21734173       0.21773961       0.21746915       0.21804106       0.21798527       0.21783155       0.21812013       0.21793585       0.21839290       0.21837915       0.21831517
  24782.928       0.40967008       0.21406847       0.21492181       0.21527884       0.21559338       0.21612805       0.21622297       0.21634210       0.21615777       0.21656957       0.21708955       0.21692322       0.21697778       0.21720485       0.21701294       0.21735094       0.21773858       0.21762989       0.21748323       0.21759462       0.21799915       0.21784351       0.21817891
  24784.063       0.40982481       0.21353063       0.21474508       0.21495133       0.21531401       0.21567414       0.21572528       0.21613383       0.21591128       0.21646054       0.21685664       0.21656603       0.21679940       0.21679210       0.21664282       0.21705723       0.21728748       0.21725908       0.21736988       0.21712402       0.21744078       0.21782069       0.21751861
  24785.145       0.40967737       0.21338849       0.21468799       0.21475765       0.21515923       0.21527645       0.21560450       0.21584635       0.21601931       0.21635725       0.21632492       0.21639528       0.21658392       0.21657159       0.21636336       0.21681733       0.21696116       0.21718294       0.21719188       0.21699690       0.21728065       0.21758243       0.21721450
  24787.090       0.41028150       0.21328664       0.21435672       0.21432475       0.21472831       0.21483691       0.21505791       0.21553251       0.21527554       0.21557009       0.21568071       0.21569912       0.21630692       0.21576772       0.21640288       0.21636883       0.21623079       0.21650118       0.21637345       0.21648190       0.21689503       0.21680001       0.21676195
  24788.172       0.40956638       0.21286726       0.21363722       0.21412734       0.21445967       0.21472767       0.21474114       0.21492340       0.21511813       0.21518974       0.21553562       0.21569523       0.21580864       0.21564270       0.21624867       0.21602863       0.21621585       0.21647345       0.21641011       0.21619897       0.21646951       0.21640219       0.21631725
  24789.225       0.40909106       0.21255534       0.21362956       0.21394029       0.21411160       0.21439379       0.21458431       0.21489629       0.21490445       0.21473086       0.21527839       0.21518137       0.21562795       0.21548765       0.21583769       0.21567745       0.21600851       0.21597089       0.21643928       0.21631985       0.21638868       0.21622697       0.21629494
  24791.037       0.40840437       0.21219462       0.21321997       0.21327838       0.21381378       0.21397465       0.21416065       0.21459001       0.21411844       0.21454259       0.21473885       0.21474532       0.21531277       0.21512346       0.21514159       0.21573012       0.21549628       0.21563084       0.21579898       0.21577478       0.21575841       0.21580721       0.21626007
  24793.146       0.40684511       0.21188548       0.21276483       0.21290982       0.21321903       0.21343812       0.21364989       0.21382208       0.21395852       0.21425114       0.21426366       0.21422706       0.21451884       0.21467282       0.21499330       0.21466175       0.21533592       0.21525081       0.21499407       0.21522221       0.21524516       0.21529995       0.21563772
  24794.254       0.40604064       0.21148612       0.21262423       0.21285019       0.21301942       0.21327510       0.21336253       0.21364113       0.21381575       0.21383888       0.21402899       0.21401844       0.21435484       0.21424571       0.21449793       0.21417363       0.21491101       0.21487546       0.21489363       0.21500453       0.21509102       0.21523696       0.21531763
  24796.066       0.40449590       0.21118758       0.21200576       0.21236353       0.21239930       0.21268847       0.21333536       0.21345475       0.21354097       0.21351341       0.21362327       0.21354581       0.21382963       0.21385558       0.21386650       0.21421004       0.21390403       0.21431672       0.21430982       0.21445816       0.21483618       0.21462430       0.21469890
  24797.094       0.40321265       0.21069679       0.21217682       0.21214117       0.21225096       0.21287503       0.21316148       0.21275834       0.21313966       0.21311940       0.21332661       0.21345737       0.21349050       0.21373711       0.21342275       0.21389443       0.21420473       0.21409285       0.21414538       0.21436070       0.21441372       0.21418403       0.21460695
  24798.204       0.40244298       0.21049124       0.21163836       0.21174467       0.21223720       0.21217476       0.21266408       0.21261394       0.21274399       0.21275514       0.21313674       0.21315645       0.21312220       0.21339607       0.21327072       0.21369442       0.21384129       0.21367169       0.21399534       0.21413458       0.21416763       0.21393983       0.21412171
  24799.206       0.40126957       0.21030450       0.21134430       0.21147609       0.21212289       0.21221885       0.21217702       0.21241056       0.21261495       0.21231137       0.21279724       0.21293193       0.21295379       0.21336331       0.21314477       0.21360247       0.21346763       0.21360215       0.21384741       0.21385582       0.21377223       0.21389380       0.21389812
  24800.938       0.39848982       0.21000800       0.21099098       0.21107526       0.21134829       0.21152728       0.21173826       0.21155657       0.21194274       0.21234557       0.21224867       0.21269179       0.21270422       0.21326241       0.21283614       0.21279844       0.21300113       0.21322542       0.21319089       0.21335453       0.21351690       0.21356855       0.21346068
  24802.019       0.39656668       0.20967705       0.21058668       0.21054948       0.21118550       0.21147902       0.21141296       0.21176810       0.21156184       0.21190310       0.21213670       0.21245010       0.21251172       0.21274792       0.21251590       0.21253488       0.21284660       0.21287650       0.21266089       0.21283533       0.21321378       0.21335603       0.21329105
  24803.182       0.39449523       0.20932972       0.21033554       0.21004201       0.21108288       0.21103467       0.21110185       0.21172850       0.21114906       0.21144421       0.21203785       0.21211900       0.21226861       0.21238772       0.21222955       0.21255006       0.21245980       0.21270346       0.21281045       0.21239132       0.21285366       0.21275268       0.21308235
  24804.184       0.39328824       0.20904525       0.21011728       0.21015827       0.21070680       0.21069814       0.21090256       0.21160368       0.21109005       0.21126800       0.21187868       0.21183296       0.21199239       0.21211538       0.21208372       0.21261041       0.21213994       0.21253874       0.21262174       0.21237195       0.21253446       0.21253336       0.21284978
  24806.133       0.38975974       0.20892639       0.20971913       0.20983455       0.21028798       0.21060099       0.21052134       0.21097025       0.21084899       0.21097483       0.21125670       0.21125230       0.21133592       0.21178559       0.21165289       0.21185792       0.21182365       0.21188260       0.21195448       0.21243977       0.21219624       0.21233420       0.21248218
  24807.217       0.38813432       0.20848211       0.20969682       0.20965455       0.20993025       0.21023141       0.21046673       0.21075359       0.21061914       0.21064222       0.21079192       0.21112838       0.21125077       0.21136007       0.21138324       0.21167222       0.21149888       0.21167941       0.21183873       0.21175782       0.21189270       0.21198515       0.21201733
  24808.218       0.38661692       0.20815673       0.20947538       0.20943167       0.20953681       0.20992837       0.21036990       0.21045590       0.21047670       0.21031292       0.21070336       0.21071553       0.21129217       0.21106873       0.21134098       0.21129972       0.21134466       0.21141147       0.21167540       0.21140530       0.21186833       0.21168209       0.21176765
  24810.114       0.38349197       0.20782528       0.20895009       0.20905278       0.20914748       0.20923782       0.20970168       0.21008774       0.21006190       0.20996667       0.21024928       0.21012871       0.21039647       0.21047512       0.21065661       0.21074714       0.21100792       0.21095665       0.21135856       0.21075210       0.21157815       0.21151039       0.21128424
  24811.170       0.38147936       0.20751248       0.20862801       0.20870856       0.20898155       0.20930409       0.20954840       0.20988210       0.20980613       0.20977994       0.20994705       0.20987753       0.20986754       0.21033797       0.21031743       0.21052350       0.21077819       0.21072921       0.21091109       0.21051988       0.21127950       0.21131177       0.21119542
  24812.172       0.37954719       0.20725726       0.20834795       0.20833606       0.20875808       0.20931038       0.20893099       0.20956790       0.20928257       0.20950418       0.20970145       0.20968066       0.20954994       0.21016344       0.21015721       0.21033084       0.21036204       0.21053913       0.21044034       0.21047993       0.21085183       0.21097715       0.21087615
  24814.068       0.37743895       0.20699400       0.20819099       0.20817572       0.20839922       0.20896793       0.20914348       0.20931908       0.20912862       0.20899334       0.20927913       0.20920335       0.20949794       0.21004044       0.20981927       0.20983927       0.20979954       0.21017413       0.21031297       0.21040173       0.21056012       0.21039341       0.21031974
  24815.098       0.37631421       0.20692129       0.20775066       0.20807053       0.20816051       0.20836132       0.20855337       0.20900082       0.20887989       0.20888223       0.20908535       0.20896311       0.20921878       0.20942366       0.20950822       0.20970284       0.20961267       0.21014777       0.20999470       0.21007419       0.21031817       0.21008056       0.21027688
  24816.154       0.37536535       0.20655498       0.20757559       0.20774090       0.20780462       0.20826017       0.20812329       0.20855651       0.20859673       0.20881328       0.20897479       0.20885733       0.20889023       0.20948532       0.20940644       0.20938446       0.20941334       0.20990591       0.20967555       0.20984064       0.20974356       0.20995466       0.21018228
  24817.997       0.37367451       0.20620764       0.20714136       0.20715970       0.20742506       0.20783404       0.20804221       0.20790000       0.20808204       0.20845878       0.20841818       0.20869920       0.20872376       0.20887586       0.20910782       0.20894345       0.20898334       0.20931722       0.20915355       0.20930755       0.20960607       0.20948236       0.20935099
  24819.027       0.37328172       0.20570725       0.20669026       0.20690007       0.20682123       0.20765633       0.20771051       0.20764971       0.20785224       0.20789641       0.20831842       0.20819749       0.20850454       0.20847809       0.20848854       0.20872913       0.20882666       0.20864413       0.20896753       0.20893613       0.20943347       0.20934634       0.20905649
  24820.219       0.37283441       0.20532933       0.20610013       0.20649639       0.20687884       0.20735111       0.20734618       0.20735829       0.20795816       0.20766313       0.20772488       0.20776582       0.20813375       0.20827614       0.20830258       0.20848407       0.20842879       0.20852553       0.20851027       0.20877823       0.20889206       0.20879040       0.20906478
  24821.302       0.37252295       0.20486886       0.20624880       0.20610720       0.20679754       0.20709978       0.20721469       0.20720371       0.20765802       0.20761946       0.20752879       0.20743201       0.20783816       0.20803503       0.20789465       0.20832862       0.20828359       0.20845827       0.20844428       0.20855234       0.20871128       0.20868887       0.20886717
  24823.038       0.37236337       0.20442605       0.20602525       0.20587070       0.20632704       0.20651892       0.20680428       0.20718815       0.20696065       0.20723571       0.20727617       0.20734331       0.20743328       0.20763796       0.20777802       0.20791585       0.20794664       0.20830396       0.20825687       0.20800617       0.20803214       0.20820381       0.20850021
  24824.121       0.37241213       0.20435472       0.20550172       0.20544699       0.20562928       0.20617823       0.20675802       0.20681680       0.20672440       0.20710104       0.20705581       0.20704781       0.20707717       0.20772656       0.20730175       0.20747927       0.20771610       0.20793877       0.20811427       0.20781829       0.20801060       0.20798843       0.20819384
  24825.233       0.37266211       0.20392850       0.20502595       0.20530276       0.20527195       0.20596937       0.20638063       0.20630748       0.20639890       0.20688771       0.20666136       0.20654434       0.20697612       0.20736004       0.20705563       0.20717650       0.20746811       0.20780152       0.20792080       0.20743044       0.20783148       0.20782709       0.20785125
  24826.237       0.37265351       0.20370093       0.20489961       0.20544122       0.20550632       0.20566985       0.20607829       0.20590017       0.20634974       0.20650493       0.20636988       0.20660788       0.20692786       0.20697308       0.20695027       0.20702357       0.20733788       0.20737057       0.20733769       0.20711731       0.20749899       0.20759515       0.20762730
  24828.081       0.37321538       0.20329201       0.20465182       0.20459687       0.20501043       0.20517933       0.20563158       0.20556593       0.20556365       0.20594171       0.20612041       0.20586364       0.20629735       0.20658518       0.20658225       0.20658047       0.20648278       0.20666141       0.20694543       0.20699273       0.20731479       0.20692120       0.20738259
  24829.166       0.37332278       0.20321754       0.20432134       0.20444872       0.20478721       0.20471678       0.20551249       0.20518061       0.20527024       0.20546968       0.20589167       0.20569348       0.20618475       0.20643820       0.20641711       0.20642384       0.20634433       0.20658740       0.20676900       0.20656941       0.20662696       0.20693836       0.20707480
  24830.305       0.37327978       0.20310700       0.20413952       0.20442631       0.20458778       0.20458873       0.20487199       0.20511747       0.20520607       0.20501306       0.20551949       0.20551108       0.20596838       0.20629156       0.20633697       0.20621325       0.20612477       0.20653155       0.20630883       0.20629007       0.20652264       0.20690134       0.20667458
  24832.205       0.37312998       0.20264014       0.20380733       0.20377399       0.20432763       0.20440569       0.20432262       0.20451195       0.20455979       0.20479492       0.20509319       0.20502962       0.20539367       0.20556015       0.20563297       0.20573431       0.20580842       0.20591850       0.20588198       0.20593911       0.20606278       0.20621331       0.20599819
  24834.158       0.37283544       0.20200140       0.20327506       0.20332544       0.20377607       0.20387281       0.20415868       0.20419256       0.20419102       0.20417506       0.20451328       0.20471944       0.20500763       0.20554595       0.20507211       0.20555724       0.20525267       0.20559569       0.20546423       0.20533872       0.20567029       0.20577902       0.20564869
  24836.058       0.37303642       0.20159146       0.20256935       0.20285413       0.20338080       0.20336798       0.20355789       0.20388018       0.20413290       0.20408148       0.20422803       0.20429420       0.20440459       0.20484141       0.20450572       0.20472660       0.20508704       0.20478827       0.20510141       0.20491139       0.20532765       0.20561827       0.20524490
  24838.173       0.37265352       0.20097944       0.20236260       0.20224512       0.20281699       0.20331988       0.20321099       0.20342938       0.20323664       0.20331837       0.20347073       0.20379406       0.20404687       0.20407528       0.20424428       0.20453987       0.20461354       0.20464805       0.20446570       0.20428224       0.20487843       0.20472278       0.20476573
  24839.231       0.37241007       0.20096227       0.20207336       0.20212646       0.20261511       0.20283327       0.20276115       0.20319531       0.20303376       0.20306604       0.20327791       0.20352790       0.20361524       0.20414326       0.20395422       0.20378847       0.20408167       0.20441649       0.20418146       0.20415708       0.20458248       0.20425152       0.20478685
  24841.133       0.37247943       0.20035503       0.20147294       0.20184142       0.20222207       0.20221506       0.20274759       0.20287960       0.20279777       0.20269788       0.20304221       0.20314285       0.20338452       0.20361631       0.20345732       0.20337914       0.20364387       0.20382183       0.20396991       0.20375666       0.20413398       0.20414267       0.20403493
  24842.218       0.37226596       0.19999047       0.20130036       0.20143048       0.20206000       0.20206781       0.20225090       0.20275193       0.20245636       0.20267085       0.20291498       0.20302618       0.20302466       0.20353504       0.20311092       0.20334166       0.20344921       0.20361096       0.20372940       0.20348421       0.20385806       0.20384446       0.20408343
  24843.277       0.37234932       0.19967390       0.20128505       0.20101209       0.20186399       0.20171792       0.20195515       0.20223634       0.20220214       0.20247263       0.20278046       0.20265218       0.20270840       0.20319202       0.20261547       0.20338485       0.20313609       0.20313223       0.20340965       0.20334892       0.20358042       0.20330650       0.20366262
  24845.070       0.37203221       0.19926314       0.20061515       0.20104360       0.20093368       0.20129184       0.20163413       0.20207629       0.20198470       0.20198359       0.20223061       0.20226185       0.20248297       0.20272747       0.20260566       0.20284798       0.20261620       0.20294248       0.20293916       0.20289162       0.20334065       0.20329645       0.20324986
  24846.128       0.37198221       0.19918491       0.20019723       0.20067189       0.20066571       0.20112184       0.20150210       0.20150984       0.20171516       0.20160404       0.20186787       0.20189744       0.20220449       0.20251050       0.20216394       0.20247146       0.20248934       0.20285013       0.20272757       0.20271056       0.20324063       0.20303042       0.20303982
  24847.296       0.37196632       0.19879938       0.20030914       0.20037496       0.20048417       0.20098413       0.20134739       0.20083258       0.20146668       0.20137172       0.20170432       0.20148808       0.20168644       0.20238196       0.20178107       0.20207003       0.20226891       0.20256157       0.20250021       0.20252055       0.20284751       0.20272047       0.20293581
  24848.383       0.37189417       0.19867971       0.19984250       0.20021822       0.20031894       0.20058085       0.20115993       0.20089874       0.20138067       0.20127397       0.20145014       0.20117163       0.20154248       0.20169520       0.20157582       0.20179308       0.20210739       0.20238899       0.20226322       0.20224843       0.20275274       0.20235462       0.20242772
  24850.176       0.37189988       0.19846021       0.19911093       0.19974450       0.19994315       0.20005554       0.20029315       0.20049882       0.20107035       0.20047095       0.20096574       0.20111102       0.20098039       0.20147153       0.20131986       0.20137963       0.20150449       0.20213079       0.20172794       0.20167021       0.20210253       0.20213466       0.20221302
  24851.263       0.37183696       0.19801164       0.19915663       0.19942183       0.19970450       0.19976828       0.20011615       0.20025095       0.20063387       0.20027469       0.20049062       0.20082768       0.20072158       0.20133860       0.20105585       0.20129785       0.20142401       0.20177317       0.20142501       0.20161532       0.20183239       0.20166738       0.20188154
  24852.350       0.37174560       0.19776715       0.19897429       0.19914177       0.19947162       0.19968567       0.19996688       0.20014000       0.20045420       0.20021060       0.20020208       0.20017246       0.20063923       0.20110783       0.20071692       0.20118102       0.20115492       0.20129147       0.20113741       0.20130263       0.20140584       0.20149343       0.20150234
  24854.198       0.37163544       0.19713584       0.19865549       0.19868642       0.19930293       0.19926673       0.19945591       0.19970220       0.20012806       0.19981180       0.20012346       0.20013269       0.20013723       0.20066518       0.20026876       0.20072929       0.20084043       0.20090748       0.20090147       0.20075084       0.20150949       0.20105871       0.20116190
  24856.209       0.37179256       0.19690811       0.19839872       0.19845220       0.19867616       0.19895592       0.19900521       0.19959728       0.19945834       0.19944293       0.19986802       0.19969821       0.19973842       0.20024242       0.20001611       0.20013940       0.20065028       0.20052070       0.20039155       0.20015380       0.20065303       0.20065063       0.20064529
  24857.351       0.37188252       0.19675818       0.19801681       0.19795522       0.19856606       0.19885217       0.19900155       0.19916148       0.19912655       0.19914188       0.19958486       0.19929567       0.19939581       0.19984107       0.19996241       0.20001748       0.20021527       0.19993927       0.20013220       0.19990840       0.20042857       0.20026098       0.20042494
  24859.308       0.37227652       0.19630995       0.19752013       0.19766940       0.19817068       0.19835844       0.19835025       0.19843187       0.19872244       0.19835688       0.19895329       0.19880186       0.19920158       0.19935810       0.19928863       0.19942882       0.20014263       0.19965006       0.19966469       0.19968834       0.20020705       0.19963478       0.20020758
  24860.342       0.37248068       0.19607703       0.19753773       0.19759936       0.19740691       0.19799352       0.19814043       0.19823971       0.19834913       0.19812097       0.19872799       0.19857519       0.19883478       0.19898129       0.19901407       0.19912875       0.19926990       0.19930964       0.19936154       0.19947823       0.20007938       0.19936930       0.19993915
  24861.374       0.37225831       0.19590739       0.19707474       0.19730126       0.19722510       0.19784769       0.19805927       0.19825460       0.19813157       0.19809856       0.19863034       0.19852701       0.19846540       0.19872195       0.19874075       0.19889931       0.19926629       0.19921048       0.19919467       0.19926404       0.20002065       0.19940672       0.19953165
  24863.277       0.37266580       0.19529574       0.19628188       0.19667522       0.19695740       0.19759859       0.19754248       0.19786353       0.19794244       0.19784118       0.19823883       0.19821373       0.19816765       0.19863745       0.19823551       0.19881109       0.19895856       0.19872441       0.19869874       0.19884447       0.19940462       0.19923570       0.19938388
  24864.311       0.37291905       0.19509459       0.19611229       0.19657868       0.19669520       0.19723178       0.19731667       0.19796455       0.19752916       0.19767036       0.19805027       0.19763468       0.19822515       0.19827252       0.19811557       0.19859844       0.19873430       0.19822969       0.19822809       0.19848011       0.19909340       0.19891535       0.19912773
  24865.400       0.37322101       0.19482652       0.19605077       0.19630980       0.19659459       0.19686714       0.19694156       0.19746614       0.19731545       0.19723278       0.19768234       0.19714360       0.19774364       0.19793672       0.19802417       0.19825792       0.19814223       0.19793955       0.19797846       0.19829872       0.19862019       0.19855759       0.19888961
  24867.330       0.37360306       0.19445582       0.19568928       0.19569344       0.19622586       0.19632995       0.19654712       0.19661609       0.19699804       0.19660513       0.19727425       0.19710922       0.19715548       0.19758938       0.19743711       0.19755730       0.19816608       0.19786602       0.19789578       0.19785923       0.19826054       0.19805027       0.19843328
  24869.371       0.37383187       0.19421823       0.19530015       0.19523982       0.19586272       0.19585988       0.19630686       0.19605204       0.19635338       0.19637717       0.19678651       0.19670947       0.19715876       0.19703253       0.19750647       0.19724389       0.19735147       0.19759183       0.19726690       0.19744905       0.19764464       0.19754140       0.19765559
  24870.434       0.37441536       0.19400474       0.19492190       0.19507295       0.19564712       0.19539951       0.19592637       0.19594066       0.19622444       0.19620686       0.19641282       0.19640617       0.19646289       0.19708603       0.19730540       0.19712175       0.19697467       0.19690400       0.19700449       0.19723321       0.19736493       0.19738231       0.19748320
  24872.257       0.37435239       0.19342745       0.19476286       0.19451006       0.19519304       0.19494412       0.19538762       0.19599597       0.19579544       0.19591554       0.19581274       0.19592683       0.19639837       0.19663215       0.19657951       0.19669084       0.19671758       0.19657971       0.19680400       0.19679520       0.19712849       0.19708488       0.19706551
  24873.264       0.37465162       0.19331518       0.19458803       0.19435621       0.19475209       0.19493752       0.19535240       0.19531468       0.19563281       0.19576872       0.19584303       0.19579900       0.19633749       0.19642802       0.19639357       0.19652138       0.19655669       0.19647593       0.19655115       0.19674742       0.19644159       0.19688595       0.19695125
  24874.433       0.37476894       0.19272641       0.19384971       0.19407627       0.19446161       0.19474100       0.19502959       0.19535267       0.19548384       0.19541881       0.19547204       0.19568964       0.19560304       0.19594147       0.19619436       0.19620048       0.19593737       0.19623888       0.19622396       0.19635053       0.19660190       0.19665850       0.19639880
  24875.549       0.37482881       0.19232299       0.19361993       0.19367151       0.19454013       0.19450299       0.19470608       0.19523372       0.19490637       0.19499409       0.19511654       0.19512082       0.19539096       0.19587121       0.19587886       0.19580939       0.19597141       0.19597973       0.19560667       0.19572643       0.19626810       0.19661478       0.19646084
  24877.319       0.37475705       0.19192458       0.19351717       0.19368585       0.19403521       0.19399003       0.19435903       0.19456168       0.19488410       0.19460227       0.19510547       0.19494772       0.19520694       0.19570557       0.19562285       0.19544035       0.19579246       0.19598108       0.19537024       0.19547133       0.19603498       0.19594994       0.19600318
  24878.382       0.37448864       0.19175087       0.19299792       0.19321660       0.19382432       0.19354642       0.19423354       0.19435301       0.19450741       0.19432600       0.19475035       0.19459076       0.19471138       0.19496199       0.19518140       0.19513549       0.19527830       0.19564177       0.19520591       0.19536492       0.19540048       0.19568583       0.19589840
  24879.497       0.37435870       0.19159924       0.19311222       0.19289633       0.19344698       0.19338374       0.19390229       0.19405245       0.19411119       0.19407259       0.19443099       0.19432367       0.19454245       0.19496711       0.19474277       0.19487758       0.19549689       0.19550992       0.19503793       0.19526872       0.19507607       0.19513731       0.19541320
  24881.378       0.37460426       0.19143927       0.19241930       0.19251959       0.19315377       0.19314461       0.19340150       0.19369996       0.19383503       0.19374781       0.19403221       0.19396818       0.19436529       0.19455720       0.19448073       0.19461700       0.19486855       0.19487127       0.19455414       0.19472641       0.19476922       0.19472330       0.19508244
  24883.392       0.37462662       0.19107817       0.19179029       0.19208543       0.19233739       0.19272960       0.19289319       0.19327045       0.19327244       0.19337968       0.19376336       0.19345830       0.19381068       0.19379741       0.19386194       0.19393415       0.19422269       0.19460787       0.19408196       0.19420121       0.19448888       0.19455665       0.19440526
  24884.455       0.37424923       0.19089364       0.19165829       0.19182545       0.19206748       0.19245821       0.19275673       0.19290022       0.19303431       0.19295057       0.19332979       0.19295746       0.19341986       0.19363632       0.19361375       0.19404239       0.19392651       0.19437122       0.19384282       0.19423993       0.19421274       0.19441420       0.19425273
  24886.309       0.37389608       0.18981485       0.19122021       0.19131650       0.19176145       0.19237143       0.19213685       0.19257189       0.19249221       0.19286668       0.19266828       0.19277787       0.19282882       0.19324880       0.19304426       0.19335610       0.19352761       0.19347753       0.19349461       0.19368330       0.19378385       0.19390173       0.19378826
  24888.325       0.37384432       0.18955131       0.19047587       0.19113774       0.19109993       0.19168310       0.19142027       0.19209334       0.19218088       0.19221009       0.19172705       0.19254974       0.19231691       0.19256774       0.19251402       0.19296411       0.19289376       0.19312151       0.19310025       0.19293901       0.19334542       0.19348501       0.19352387
  24890.341       0.37302816       0.18924445       0.19038990       0.19054718       0.19059196       0.19096447       0.19107236       0.19185562       0.19151826       0.19175597       0.19119136       0.19188196       0.19210858       0.19196433       0.19220034       0.19263063       0.19288087       0.19277752       0.19247374       0.19262682       0.19287361       0.19307601       0.19307209
  24891.432       0.37316435       0.18885630       0.18986339       0.19032731       0.19029701       0.19062230       0.19106233       0.19152985       0.19143391       0.19149344       0.19144472       0.19164325       0.19206536       0.19177409       0.19197849       0.19199839       0.19250202       0.19243511       0.19215495       0.19250717       0.19253675       0.19280233       0.19311067
  24892.576       0.37261164       0.18831416       0.18990542       0.18981505       0.19016972       0.19021107       0.19092443       0.19097615       0.19131441       0.19117120       0.19120644       0.19155138       0.19146182       0.19159503       0.19173364       0.19174443       0.19209741       0.19220847       0.19195919       0.19233089       0.19218739       0.19244666       0.19261473
  24894.485       0.37219932       0.18834142       0.18913222       0.18958738       0.19010983       0.19035630       0.19008300       0.19026894       0.19060346       0.19072845       0.19081095       0.19137829       0.19111950       0.19133822       0.19154639       0.19147297       0.19130560       0.19180869       0.19186742       0.19143471       0.19193325       0.19207034       0.19173508
  24895.521       0.37164252       0.18819561       0.18895931       0.18923613       0.18951391       0.18968148       0.18991842       0.19024305       0.19041437       0.19057652       0.19052866       0.19107272       0.19090254       0.19088186       0.19124903       0.19139612       0.19141519       0.19147636       0.19180368       0.19132678       0.19148404       0.19186675       0.19161609
  24896.612       0.37147692       0.18779487       0.18906394       0.18891441       0.18913432       0.18926164       0.18977161       0.18991298       0.19028674       0.19020976       0.19036435       0.19071792       0.19063450       0.19076669       0.19087882       0.19114513       0.19124405       0.19099836       0.19155716       0.19123327       0.19123023       0.19155512       0.19139985
  24897.648       0.37068212       0.18773746       0.18865741       0.18868381       0.18914950       0.18910135       0.18964769       0.18992096       0.19006612       0.18972567       0.19002916       0.19021693       0.19036525       0.19082200       0.19053118       0.19085663       0.19085587       0.19120910       0.19108207       0.19115386       0.19105830       0.19121839       0.19112337
  24899.448       0.37068845       0.18728777       0.18822546       0.18837350       0.18870985       0.18890445       0.18929699       0.18948891       0.18971657       0.18935304       0.18955133       0.18967462       0.19001999       0.19005042       0.19022361       0.19000471       0.19019390       0.19072257       0.19064122       0.19046568       0.19084707       0.19084911       0.19108385
  24900.566       0.36980398       0.18696936       0.18790012       0.18818306       0.18827842       0.18889904       0.18909767       0.18895439       0.18916244       0.18930158       0.18931724       0.18943833       0.18985480       0.18991191       0.19002079       0.18998928       0.18981472       0.19054716       0.19022184       0.19038775       0.19067631       0.19051778       0.19072771
  24901.739       0.36913390       0.18638883       0.18766609       0.18811377       0.18780897       0.18869905       0.18885353       0.18889268       0.18872932       0.18912708       0.18916955       0.18924622       0.18974980       0.18980748       0.18964020       0.18992795       0.18991905       0.19018021       0.18999167       0.19028076       0.19013582       0.19022166       0.19041768
  24902.750       0.36880084       0.18616997       0.18741659       0.18764823       0.18789060       0.18836531       0.18857609       0.18857601       0.18849252       0.18889908       0.18898739       0.18906575       0.18967274       0.18934132       0.18924988       0.18973221       0.18951345       0.19007682       0.18982131       0.18987814       0.19013355       0.19004903       0.19028695
  24904.604       0.36774135       0.18612668       0.18703567       0.18720552       0.18738649       0.18784484       0.18791917       0.18825759       0.18836939       0.18853026       0.18849851       0.18860020       0.18891793       0.18917141       0.18918307       0.18923281       0.18902403       0.18965768       0.18938636       0.18938754       0.18927357       0.18969958       0.18966620
  24905.723       0.36734621       0.18558737       0.18676233       0.18702665       0.18717134       0.18718115       0.18756437       0.18773157       0.18792981       0.18815085       0.18807676       0.18845904       0.18842709       0.18877348       0.18866092       0.18900338       0.18898139       0.18948670       0.18943772       0.18911769       0.18907099       0.18933861       0.18930715
  24906.761       0.36668621       0.18528911       0.18649927       0.18689847       0.18694813       0.18701340       0.18739426       0.18766921       0.18777063       0.18789102       0.18770168       0.18808859       0.18827482       0.18844791       0.18842395       0.18883932       0.18856667       0.18909262       0.18921518       0.18906542       0.18876091       0.18921543       0.18913528
  24908.617       0.36553535       0.18504391       0.18614356       0.18608789       0.18657995       0.18664360       0.18684986       0.18705406       0.18729209       0.18738698       0.18765084       0.18738155       0.18781877       0.18789472       0.18798029       0.18845096       0.18793861       0.18826079       0.18850247       0.18849685       0.18838975       0.18876671       0.18889638
  24910.690       0.36421690       0.18453494       0.18563377       0.18583919       0.18610608       0.18630563       0.18661889       0.18637611       0.18698047       0.18711677       0.18725056       0.18747837       0.18732763       0.18784235       0.18738322       0.18761834       0.18775107       0.18800648       0.18814364       0.18805107       0.18812789       0.18816158       0.18824381
  24911.756       0.36334845       0.18418782       0.18538513       0.18546761       0.18580036       0.18608312       0.18632091       0.18619695       0.18677902       0.18693771       0.18689700       0.18683128       0.18713336       0.18746095       0.18745123       0.18733436       0.18757876       0.18779570       0.18786016       0.18772383       0.18777593       0.18799372       0.18791648
  24913.750       0.36241751       0.18400263       0.18489036       0.18525503       0.18546751       0.18539369       0.18607216       0.18619467       0.18641352       0.18611401       0.18629423       0.18664176       0.18661536       0.18688647       0.18703173       0.18675433       0.18706579       0.18737684       0.18701488       0.18746458       0.18745051       0.18759105       0.18790630
  24914.841       0.36191716       0.18382542       0.18487038       0.18493322       0.18510259       0.18510365       0.18596920       0.18569348       0.18577933       0.18580116       0.18594317       0.18627662       0.18642328       0.18678888       0.18647502       0.18708589       0.18710045       0.18738244       0.18718025       0.18718924       0.18696489       0.18728913       0.18748098
  24915.880       0.36091329       0.18337275       0.18466445       0.18449803       0.18466320       0.18499850       0.18571662       0.18541083       0.18572157       0.18578002       0.18581212       0.18591349       0.18623117       0.18633014       0.18628292       0.18666238       0.18679137       0.18731842       0.18705465       0.18678773       0.18692056       0.18698297       0.18713974
  24917.765       0.35991807       0.18327254       0.18390654       0.18440679       0.18444711       0.18490530       0.18505180       0.18509308       0.18536068       0.18522937       0.18546515       0.18561216       0.18589916       0.18603952       0.18577310       0.18602848       0.18619710       0.18672523       0.18635902       0.18639541       0.18659405       0.18659088       0.18677973
  24918.884       0.35890944       0.18279555       0.18373866       0.18409365       0.18424220       0.18453301       0.18463420       0.18488668       0.18493778       0.18497364       0.18531306       0.18549564       0.18557065       0.18567597       0.18541483       0.18588622       0.18603055       0.18636084       0.18604461       0.18616025       0.18632867       0.18639062       0.18655335
  24919.977       0.35833914       0.18260924       0.18339795       0.18378592       0.18400623       0.18416587       0.18457168       0.18476952       0.18463312       0.18489026       0.18514998       0.18518461       0.18526450       0.18558966       0.18513036       0.18561631       0.18586908       0.18597109       0.18582479       0.18576992       0.18608594       0.18617557       0.18638893
  24921.780       0.35724175       0.18207068       0.18280705       0.18350617       0.18325505       0.18384351       0.18406247       0.18406665       0.18438878       0.18457821       0.18447496       0.18475303       0.18502536       0.18492745       0.18495132       0.18492429       0.18546703       0.18554487       0.18562508       0.18540183       0.18567428       0.18577409       0.18570952
  24922.846       0.35654452       0.18189233       0.18293013       0.18311918       0.18304149       0.18350653       0.18384651       0.18379137       0.18403845       0.18435111       0.18408903       0.18463591       0.18462439       0.18500435       0.18465042       0.18489096       0.18527392       0.18529308       0.18514746       0.18513292       0.18548103       0.18552301       0.18562003
  24923.967       0.35596321       0.18169966       0.18241086       0.18262672       0.18289029       0.18333265       0.18393564       0.18379430       0.18378068       0.18402817       0.18375283       0.18429951       0.18437270       0.18473986       0.18445237       0.18458628       0.18524617       0.18512891       0.18473685       0.18490202       0.18522662       0.18543122       0.18508177
  24924.978       0.35558301       0.18148251       0.18203631       0.18254652       0.18294802       0.18314162       0.18363342       0.18365157       0.18364607       0.18373988       0.18353053       0.18398679       0.18405100       0.18461998       0.18436422       0.18429706       0.18463635       0.18472889       0.18452418       0.18460090       0.18497584       0.18502265       0.18513606
  24926.783       0.35419705       0.18100865       0.18183640       0.18232485       0.18256369       0.18247843       0.18308457       0.18328964       0.18321164       0.18303707       0.18357592       0.18356316       0.18347954       0.18377403       0.18393001       0.18394896       0.18391757       0.18438640       0.18421137       0.18438877       0.18456283       0.18448995       0.18460052
  24927.902       0.35362042       0.18050273       0.18135147       0.18205344       0.18222234       0.18249206       0.18283284       0.18279072       0.18296817       0.18271885       0.18326969       0.18331119       0.18326790       0.18368409       0.18367592       0.18368229       0.18365326       0.18419293       0.18392614       0.18419662       0.18411816       0.18408934       0.18432402
  24929.050       0.35308669       0.18015923       0.18106998       0.18175007       0.18184235       0.18176364       0.18231331       0.18246220       0.18260142       0.18275122       0.18294233       0.18325564       0.18304271       0.18359256       0.18353191       0.18341291       0.18365369       0.18385977       0.18398652       0.18375484       0.18354808       0.18386910       0.18436719
  24930.090       0.35213751       0.17999897       0.18090601       0.18133098       0.18186127       0.18175764       0.18225617       0.18220093       0.18255280       0.18249579       0.18277111       0.18301580       0.18286045       0.18324993       0.18316886       0.18314733       0.18327420       0.18367536       0.18378210       0.18346947       0.18336844       0.18368826       0.18415835
  24931.867       0.35099916       0.17992344       0.18067441       0.18111427       0.18127346       0.18146041       0.18158005       0.18188870       0.18216986       0.18200237       0.18220650       0.18252157       0.18243096       0.18261154       0.18280060       0.18262740       0.18319078       0.18313961       0.18324401       0.18308294       0.18340016       0.18335985       0.18347208
  24932.960       0.35060414       0.17966895       0.18024540       0.18102808       0.18084020       0.18118488       0.18137471       0.18154403       0.18178593       0.18177825       0.18202138       0.18204199       0.18215946       0.18251032       0.18263337       0.18225949       0.18277769       0.18259822       0.18287939       0.18285241       0.18282272       0.18304668       0.18325810
  24934.029       0.34990319       0.17926080       0.18040498       0.18042008       0.18047178       0.18079767       0.18110570       0.18142821       0.18140676       0.18161358       0.18182075       0.18166839       0.18165669       0.18211598       0.18232781       0.18209573       0.18235891       0.18255339       0.18261367       0.18254264       0.18266062       0.18289294       0.18301539
  24935.833       0.34901494       0.17887712       0.18031364       0.18019766       0.18059704       0.18052562       0.18081311       0.18112074       0.18122222       0.18117391       0.18125542       0.18158490       0.18127313       0.18166722       0.18168889       0.18161604       0.18224808       0.18209019       0.18213029       0.18226424       0.18228778       0.18251390       0.18254898
  24936.872       0.34907605       0.17870546       0.17996213       0.18015452       0.18039933       0.18023555       0.18053786       0.18086625       0.18101487       0.18075278       0.18084872       0.18128361       0.18107724       0.18205987       0.18141550       0.18121567       0.18196811       0.18181591       0.18186143       0.18206264       0.18183114       0.18248965       0.18230169
  24937.967       0.34877692       0.17854192       0.17954069       0.17972845       0.18012441       0.18000170       0.18032299       0.18061290       0.18060330       0.18048787       0.18050329       0.18107460       0.18079472       0.18166398       0.18117571       0.18096665       0.18166780       0.18175886       0.18169677       0.18168037       0.18157267       0.18217840       0.18218619
  24938.980       0.34827270       0.17829706       0.17908516       0.17948008       0.17983924       0.17991810       0.17993470       0.18041625       0.18037421       0.18046737       0.18032561       0.18068700       0.18061050       0.18140752       0.18115843       0.18078098       0.18153960       0.18156707       0.18137004       0.18139167       0.18154756       0.18189802       0.18193969
  24940.895       0.34730406       0.17764312       0.17872451       0.17892679       0.17930902       0.17938575       0.17937435       0.18005673       0.17998482       0.18002180       0.18003408       0.18012333       0.18049175       0.18058908       0.18041633       0.18066955       0.18116713       0.18092910       0.18092643       0.18109414       0.18119209       0.18138004       0.18142765
  24941.908       0.34723121       0.17747336       0.17835202       0.17873712       0.17899491       0.17906456       0.17914055       0.17969278       0.17987383       0.17983986       0.17992092       0.18014445       0.18022532       0.18056227       0.18009735       0.18048260       0.18028006       0.18070401       0.18085690       0.18099001       0.18079311       0.18107300       0.18120975
  24943.907       0.34685674       0.17722216       0.17817457       0.17814112       0.17838399       0.17898267       0.17870353       0.17913277       0.17931637       0.17961432       0.17952296       0.17956871       0.17970587       0.18006647       0.17991174       0.17966680       0.18052872       0.18028814       0.18045645       0.18023761       0.18041061       0.18052489       0.18064808
  24944.973       0.34620804       0.17711973       0.17757935       0.17783923       0.17815259       0.17851317       0.17847591       0.17870961       0.17908987       0.17923758       0.17931099       0.17917580       0.17936562       0.17988500       0.17976915       0.17959010       0.18019224       0.18005161       0.18027789       0.17988539       0.18025676       0.18010243       0.18030620
  24946.123       0.34640351       0.17674399       0.17757452       0.17748037       0.17791560       0.17825166       0.17820181       0.17872221       0.17881713       0.17886353       0.17913041       0.17902565       0.17910212       0.17964655       0.17950039       0.17951790       0.17989608       0.17984859       0.17995436       0.17974961       0.18027005       0.17955582       0.17996214
  24947.220       0.34609043       0.17632246       0.17737788       0.17727144       0.17759358       0.17782587       0.17793591       0.17852201       0.17848487       0.17860582       0.17871573       0.17878092       0.17879480       0.17922151       0.17925365       0.17939153       0.17945439       0.17946455       0.17951197       0.17970821       0.17966919       0.17952762       0.17973648
  24949.108       0.34542461       0.17581226       0.17660764       0.17716000       0.17717480       0.17753224       0.17770539       0.17786259       0.17773281       0.17840192       0.17816176       0.17846577       0.17843671       0.17875024       0.17872118       0.17871684       0.17883809       0.17931207       0.17923375       0.17927024       0.17918151       0.17948788       0.17946920
  24950.176       0.34516438       0.17558145       0.17631389       0.17682917       0.17710656       0.17729736       0.17761968       0.17793496       0.17745509       0.17813994       0.17798502       0.17803687       0.17793306       0.17855568       0.17850835       0.17855390       0.17867634       0.17869669       0.17879617       0.17893028       0.17913111       0.17922120       0.17924419
  24951.300       0.34483336       0.17534977       0.17617692       0.17640458       0.17701280       0.17696826       0.17736723       0.17751898       0.17772845       0.17785758       0.17795862       0.17756428       0.17767894       0.17854301       0.17818775       0.17834980       0.17862884       0.17829880       0.17839713       0.17853965       0.17869395       0.17881155       0.17918120
  24952.312       0.34467438       0.17515240       0.17601650       0.17610185       0.17658917       0.17654012       0.17699852       0.17719895       0.17725114       0.17760123       0.17785316       0.17721433       0.17754523       0.17820753       0.17792101       0.17820280       0.17859417       0.17833313       0.17816466       0.17828836       0.17835547       0.17866764       0.17899742
  24954.065       0.34432174       0.17496845       0.17571214       0.17577496       0.17629974       0.17641551       0.17646443       0.17714472       0.17696838       0.17714324       0.17752725       0.17712403       0.17735084       0.17722929       0.17748260       0.17796728       0.17760369       0.17803509       0.17800807       0.17812208       0.17834257       0.17860622       0.17848968
  24955.189       0.34403637       0.17473524       0.17563358       0.17589669       0.17617518       0.17601922       0.17620366       0.17645701       0.17656330       0.17677913       0.17717755       0.17723789       0.17717533       0.17720576       0.17727019       0.17751975       0.17755435       0.17793717       0.17773346       0.17786503       0.17804491       0.17818205       0.17820244
  24956.312       0.34364359       0.17444470       0.17546800       0.17529154       0.17565292       0.17581147       0.17577655       0.17623095       0.17623934       0.17667396       0.17691689       0.17681065       0.17692011       0.17690881       0.17716111       0.17707552       0.17720526       0.17765592       0.17772420       0.17757421       0.17758851       0.17774996       0.17772350
  24958.176       0.34276657       0.17403033       0.17497089       0.17489007       0.17529296       0.17531307       0.17555754       0.17624743       0.17596674       0.17615775       0.17620830       0.17646665       0.17640477       0.17656495       0.17658145       0.17672422       0.17690201       0.17686282       0.17689962       0.17712187       0.17715015       0.17741972       0.17733117
  24959.190       0.34302739       0.17353860       0.17491443       0.17446455       0.17498122       0.17521192       0.17551890       0.17562008       0.17570742       0.17592840       0.17592589       0.17596677       0.17625193       0.17645926       0.17638442       0.17662198       0.17641734       0.17698279       0.17677941       0.17678856       0.17684847       0.17719400       0.17740854
  24960.287       0.34295570       0.17328530       0.17455204       0.17425641       0.17474967       0.17494875       0.17524046       0.17548341       0.17539090       0.17560454       0.17563271       0.17587955       0.17568004       0.17619103       0.17612842       0.17636906       0.17671118       0.17684609       0.17648270       0.17630946       0.17683810       0.17701455       0.17724035
  24961.302       0.34280771       0.17321261       0.17430909       0.17394191       0.17455212       0.17473254       0.17482735       0.17532457       0.17521041       0.17503783       0.17572611       0.17575453       0.17560963       0.17598020       0.17606523       0.17609583       0.17636284       0.17661522       0.17615507       0.17603418       0.17657004       0.17657298       0.17700370
  24963.165       0.34263583       0.17253880       0.17375534       0.17389136       0.17413571       0.17431115       0.17478121       0.17472418       0.17465789       0.17496520       0.17506773       0.17519510       0.17541543       0.17562504       0.17541244       0.17558648       0.17617387       0.17603345       0.17565882       0.17581380       0.17594084       0.17624240       0.17652936
  24964.207       0.34225812       0.17232124       0.17355234       0.17363288       0.17388357       0.17399877       0.17439915       0.17452674       0.17452374       0.17470883       0.17491810       0.17499162       0.17508813       0.17542329       0.17513266       0.17546808       0.17532666       0.17578687       0.17547972       0.17561912       0.17604301       0.17612086       0.17636003
  24965.248       0.34217640       0.17210410       0.17336999       0.17336282       0.17362557       0.17360715       0.17402293       0.17433681       0.17428029       0.17427606       0.17469338       0.17464833       0.17469304       0.17509065       0.17494558       0.17537002       0.17545383       0.17534287       0.17532325       0.17585140       0.17569551       0.17599200       0.17607946
  24967.224       0.34198299       0.17175847       0.17270282       0.17307492       0.17322279       0.17349447       0.17373070       0.17385859       0.17363924       0.17419312       0.17421753       0.17423556       0.17444003       0.17465101       0.17464230       0.17495115       0.17502605       0.17494008       0.17489343       0.17496162       0.17509461       0.17508272       0.17575971
  24968.321       0.34211641       0.17166536       0.17251145       0.17314002       0.17298477       0.17328712       0.17354956       0.17346007       0.17333126       0.17380524       0.17419905       0.17379253       0.17440567       0.17397733       0.17446590       0.17480123       0.17445676       0.17472483       0.17465564       0.17487105       0.17482735       0.17455414       0.17511989
  24969.362       0.34224808       0.17148672       0.17247070       0.17271920       0.17284251       0.17306738       0.17294180       0.17325075       0.17318317       0.17334417       0.17394743       0.17367782       0.17374029       0.17396966       0.17432583       0.17473699       0.17437377       0.17445410       0.17458867       0.17460331       0.17462309       0.17454955       0.17498003
  24971.283       0.34168453       0.17082324       0.17207567       0.17210157       0.17218263       0.17263152       0.17306660       0.17311096       0.17294159       0.17321363       0.17328603       0.17343599       0.17348880       0.17368481       0.17388991       0.17417265       0.17405947       0.17408381       0.17402168       0.17397808       0.17439748       0.17463733       0.17458801
  24972.353       0.34173907       0.17042793       0.17189894       0.17203346       0.17207900       0.17262015       0.17261509       0.17275980       0.17259223       0.17278100       0.17298580       0.17323622       0.17312417       0.17344686       0.17348048       0.17387811       0.17344446       0.17406332       0.17365951       0.17362630       0.17427949       0.17393052       0.17388480
  24973.534       0.34162664       0.17022602       0.17131838       0.17180565       0.17179186       0.17200109       0.17206724       0.17253314       0.17224311       0.17250536       0.17250698       0.17288303       0.17316993       0.17324507       0.17293081       0.17350147       0.17359776       0.17367907       0.17344846       0.17373115       0.17395370       0.17375110       0.17380362
  24974.575       0.34148903       0.17012974       0.17094071       0.17117165       0.17148320       0.17165289       0.17187676       0.17242800       0.17201671       0.17237095       0.17226990       0.17272151       0.17275901       0.17292558       0.17292825       0.17328353       0.17346128       0.17331743       0.17338766       0.17339764       0.17356818       0.17352772       0.17376680
  24976.387       0.34127437       0.16987350       0.17069335       0.17099808       0.17115038       0.17113372       0.17154632       0.17217037       0.17172116       0.17170058       0.17209471       0.17239157       0.17217641       0.17244017       0.17288209       0.17252991       0.17270880       0.17296626       0.17279860       0.17275089       0.17280133       0.17307141       0.17315447
  24977.486       0.34105779       0.16943373       0.17060563       0.17074551       0.17099298       0.17116071       0.17140750       0.17152024       0.17159963       0.17162068       0.17217990       0.17164175       0.17207211       0.17231187       0.17255298       0.17233255       0.17250996       0.17251175       0.17262105       0.17268139       0.17270864       0.17302843       0.17318566
  24978.638       0.34116199       0.16903367       0.17019000       0.17039419       0.17075660       0.17103640       0.17131068       0.17128502       0.17110800       0.17135698       0.17170985       0.17132539       0.17176767       0.17203228       0.17214568       0.17209264       0.17246961       0.17247933       0.17260095       0.17225616       0.17246717       0.17265356       0.17285314
  24980.476       0.34129955       0.16918033       0.16974222       0.16994863       0.17044853       0.17044729       0.17045915       0.17094887       0.17074433       0.17075908       0.17122407       0.17145380       0.17150315       0.17158978       0.17167576       0.17211338       0.17213321       0.17200060       0.17198447       0.17210615       0.17229658       0.17228532       0.17233029
  24981.493       0.34091448       0.16873662       0.16965185       0.16977325       0.17016562       0.17002700       0.17059076       0.17044155       0.17066510       0.17045536       0.17100791       0.17124150       0.17137087       0.17137343       0.17151091       0.17171844       0.17183817       0.17186857       0.17173413       0.17180769       0.17216819       0.17188211       0.17239723
  24982.647       0.34124546       0.16835835       0.16923650       0.16950303       0.16952481       0.16989315       0.17027834       0.17047249       0.17028677       0.17011093       0.17102079       0.17103722       0.17101310       0.17144133       0.17140953       0.17147774       0.17163815       0.17146061       0.17155238       0.17124765       0.17142250       0.17163201       0.17215574
  24983.744       0.34122071       0.16818908       0.16892474       0.16922108       0.16947648       0.16994037       0.17006190       0.17037567       0.17006257       0.16992798       0.17054978       0.17068293       0.17063420       0.17102885       0.17130644       0.17131911       0.17124218       0.17145993       0.17120266       0.17117381       0.17133920       0.17155457       0.17184912
  24985.584       0.34141161       0.16764409       0.16855745       0.16868846       0.16924664       0.16927197       0.16974794       0.16957346       0.16984308       0.16969153       0.17008182       0.17034502       0.16980907       0.17026743       0.17072427       0.17060585       0.17084269       0.17104421       0.17090617       0.17084180       0.17089468       0.17103138       0.17124435
  24987.617       0.34137296       0.16721180       0.16826598       0.16819710       0.16832857       0.16877307       0.16903857       0.16921134       0.16936666       0.16923368       0.16957308       0.16971724       0.16977341       0.17018134       0.16989773       0.17029131       0.17046877       0.17030770       0.17028886       0.17044309       0.17071226       0.17050031       0.17071820
  24989.569       0.34184327       0.16674331       0.16783580       0.16793016       0.16809157       0.16835880       0.16864390       0.16887046       0.16868976       0.16883867       0.16914175       0.16916953       0.16924333       0.16969146       0.16953819       0.16988702       0.17004502       0.16978260       0.16990460       0.16989828       0.17015357       0.16996851       0.17019721
  24990.639       0.34150834       0.16650561       0.16753678       0.16767285       0.16776514       0.16809301       0.16841087       0.16857612       0.16849658       0.16863968       0.16898282       0.16879815       0.16915969       0.16929045       0.16911375       0.16961100       0.16971983       0.16997963       0.16979346       0.16961735       0.16966896       0.16945358       0.17015004
  24991.711       0.34163363       0.16632339       0.16731249       0.16731889       0.16751256       0.16791452       0.16819293       0.16843813       0.16842207       0.16841739       0.16876910       0.16864016       0.16883112       0.16896311       0.16892070       0.16933023       0.16939259       0.16952438       0.16955727       0.16931611       0.16949380       0.16958311       0.17011393
  24992.756       0.34159705       0.16610394       0.16697202       0.16740014       0.16749615       0.16776332       0.16805904       0.16813011       0.16797440       0.16807789       0.16839522       0.16849316       0.16867767       0.16887267       0.16880055       0.16899891       0.16925541       0.16915144       0.16947521       0.16916275       0.16938658       0.16936374       0.16995386
  24994.678       0.34151753       0.16558050       0.16665003       0.16686289       0.16688667       0.16726385       0.16764541       0.16755148       0.16750170       0.16791223       0.16794489       0.16809213       0.16836795       0.16848519       0.16834800       0.16857850       0.16866935       0.16892348       0.16885424       0.16882456       0.16910764       0.16905911       0.16901583
  24995.779       0.34159560       0.16543926       0.16628139       0.16642269       0.16665497       0.16722024       0.16735459       0.16715974       0.16722743       0.16778737       0.16781142       0.16790206       0.16808668       0.16827016       0.16833913       0.16850914       0.16872025       0.16856695       0.16857209       0.16879211       0.16883492       0.16878299       0.16891170
  24997.703       0.34101615       0.16485506       0.16606801       0.16643896       0.16644770       0.16659871       0.16680420       0.16703775       0.16679324       0.16712665       0.16722809       0.16729194       0.16763992       0.16793044       0.16763101       0.16836135       0.16823941       0.16808188       0.16803217       0.16823808       0.16838548       0.16859383       0.16864069
  24998.747       0.34092243       0.16483895       0.16592631       0.16625803       0.16610611       0.16633856       0.16634541       0.16681616       0.16688877       0.16692891       0.16683471       0.16725941       0.16711293       0.16771559       0.16754825       0.16758137       0.16756481       0.16748005       0.16784595       0.16788634       0.16836239       0.16837699       0.16837244
  24999.903       0.34100091       0.16455849       0.16556845       0.16598315       0.16567391       0.16602461       0.16603851       0.16658212       0.16646203       0.16681971       0.16695566       0.16693574       0.16681398       0.16744500       0.16729720       0.16720725       0.16768899       0.16746180       0.16762259       0.16750707       0.16763230       0.16814923       0.16787605
  25001.057       0.34074764       0.16400360       0.16522318       0.16557028       0.16542017       0.16560882       0.16578594       0.16631703       0.16604316       0.16654043       0.16669094       0.16676629       0.16647506       0.16693215       0.16704177       0.16707646       0.16728566       0.16716094       0.16737352       0.16702223       0.16760499       0.16796630       0.16781451
  25002.983       0.34026480       0.16365829       0.16475985       0.16482541       0.16507209       0.16538015       0.16546127       0.16586265       0.16578411       0.16601464       0.16604820       0.16613303       0.16638624       0.16644553       0.16639958       0.16675702       0.16715999       0.16677860       0.16686979       0.16706254       0.16714690       0.16728574       0.16724648
  25005.129       0.33972038       0.16311664       0.16408948       0.16469107       0.16486377       0.16485613       0.16484371       0.16530755       0.16544584       0.16546434       0.16548642       0.16562677       0.16589562       0.16616471       0.16627357       0.16618529       0.16634593       0.16652359       0.16649704       0.16642823       0.16692292       0.16662981       0.16677891
  25006.174       0.33915007       0.16301802       0.16376503       0.16443957       0.16433294       0.16457897       0.16474490       0.16496717       0.16521173       0.16512081       0.16511734       0.16546578       0.16566696       0.16593167       0.16563849       0.16572248       0.16590747       0.16626034       0.16629181       0.16622395       0.16647584       0.16640362       0.16654079
  25007.961       0.33780020       0.16255818       0.16360923       0.16400085       0.16382921       0.16416817       0.16441833       0.16454097       0.16441167       0.16481130       0.16501134       0.16490420       0.16520727       0.16565203       0.16529405       0.16596050       0.16588578       0.16589665       0.16604206       0.16564243       0.16594549       0.16603700       0.16610377
  25008.980       0.33712737       0.16246621       0.16338136       0.16375593       0.16370143       0.16393824       0.16396442       0.16452300       0.16431361       0.16460654       0.16484908       0.16475520       0.16504985       0.16546903       0.16518674       0.16552656       0.16551532       0.16563510       0.16587563       0.16547566       0.16570494       0.16588113       0.16585507
  25010.080       0.33569808       0.16209746       0.16291097       0.16335995       0.16371481       0.16367972       0.16376571       0.16416421       0.16423412       0.16446239       0.16477518       0.16457394       0.16482111       0.16494714       0.16508289       0.16497424       0.16529956       0.16524353       0.16542871       0.16542730       0.16555303       0.16562765       0.16566217
  25011.127       0.33403905       0.16156848       0.16274971       0.16328491       0.16334906       0.16356515       0.16375421       0.16386781       0.16412540       0.16425939       0.16454668       0.16422157       0.16461191       0.16470991       0.16480986       0.16495125       0.16516972       0.16495956       0.16514405       0.16510430       0.16527699       0.16545988       0.16566973
  25013.054       0.33045384       0.16104809       0.16233621       0.16235582       0.16282903       0.16297848       0.16334829       0.16333862       0.16353351       0.16338780       0.16358999       0.16414327       0.16410121       0.16448695       0.16413036       0.16438466       0.16465368       0.16477084       0.16462305       0.16457200       0.16501120       0.16478002       0.16510145
  25014.099       0.32974036       0.16096517       0.16192134       0.16214827       0.16255293       0.16249435       0.16279405       0.16290852       0.16337889       0.16306991       0.16325180       0.16358237       0.16361453       0.16383745       0.16416374       0.16410554       0.16423980       0.16428639       0.16420541       0.16428430       0.16456220       0.16441800       0.16456920
  25015.118       0.33005234       0.16104355       0.16166635       0.16231558       0.16226541       0.16227432       0.16254613       0.16253028       0.16320217       0.16331936       0.16314083       0.16337536       0.16333416       0.16354648       0.16378411       0.16389033       0.16413563       0.16414363       0.16412014       0.16398745       0.16436476       0.16430174       0.16418237
  25017.073       0.33268709       0.16074716       0.16134884       0.16181957       0.16220286       0.16248868       0.16248765       0.16258320       0.16278303       0.16308511       0.16303469       0.16298914       0.16328919       0.16376864       0.16363939       0.16370521       0.16418446       0.16360263       0.16371041       0.16355100       0.16413170       0.16388885       0.16444083
  25018.175       0.33410133       0.16053126       0.16122279       0.16144671       0.16206251       0.16212924       0.16214782       0.16256965       0.16246854       0.16308812       0.16269333       0.16258990       0.16289341       0.16330630       0.16345148       0.16369756       0.16372753       0.16342226       0.16364923       0.16342032       0.16378508       0.16361526       0.16405764
  25019.220       0.33473500       0.16023214       0.16107261       0.16113096       0.16136129       0.16188143       0.16194044       0.16230515       0.16202912       0.16271625       0.16238672       0.16251403       0.16250405       0.16298412       0.16286604       0.16318138       0.16329197       0.16341737       0.16356384       0.16329746       0.16346991       0.16382532       0.16376028
  25021.149       0.33500659       0.15980045       0.16068013       0.16103375       0.16132193       0.16128544       0.16132192       0.16147146       0.16189525       0.16209997       0.16176524       0.16205207       0.16243358       0.16258684       0.16285881       0.16271885       0.16283535       0.16309325       0.16280607       0.16274763       0.16309082       0.16308596       0.16299239
  25022.251       0.33487695       0.15950881       0.16028952       0.16071533       0.16064985       0.16115352       0.16092960       0.16128928       0.16147836       0.16195347       0.16197202       0.16203150       0.16190966       0.16223005       0.16245975       0.16226370       0.16280145       0.16263843       0.16258133       0.16252539       0.16299849       0.16282329       0.16278111
  25023.352       0.33478531       0.15924613       0.15987701       0.16045322       0.16032772       0.16085383       0.16081122       0.16110722       0.16116988       0.16164160       0.16145523       0.16188985       0.16177426       0.16191500       0.16206280       0.16176835       0.16249793       0.16248724       0.16258948       0.16239838       0.16255902       0.16273296       0.16244562
  25025.253       0.33406141       0.15883718       0.15965432       0.15968853       0.15995826       0.16057320       0.16043013       0.16054322       0.16070008       0.16074483       0.16078060       0.16109070       0.16143512       0.16140478       0.16165883       0.16131793       0.16217205       0.16150244       0.16211240       0.16176753       0.16202143       0.16226446       0.16256852
  25026.274       0.33399290       0.15865816       0.15932034       0.15945189       0.15970466       0.16026224       0.16038118       0.16054808       0.16054720       0.16053948       0.16049633       0.16076698       0.16094673       0.16140711       0.16142897       0.16161646       0.16156706       0.16149542       0.16191563       0.16155993       0.16184378       0.16201875       0.16203994
  25027.431       0.33320519       0.15841722       0.15903931       0.15933438       0.15951955       0.15985871       0.16001176       0.16034096       0.16037809       0.16027009       0.16042269       0.16063711       0.16071253       0.16092373       0.16106062       0.16125134       0.16110005       0.16127324       0.16169638       0.16138297       0.16154364       0.16162903       0.16186973
  25028.561       0.33287756       0.15817904       0.15875363       0.15925208       0.15934919       0.15937006       0.15961171       0.15993331       0.16006976       0.15995022       0.16027132       0.16041833       0.16050647       0.16074019       0.16055848       0.16071281       0.16083117       0.16112612       0.16131338       0.16115870       0.16116986       0.16145231       0.16158044
  25030.352       0.33210257       0.15745670       0.15818892       0.15864177       0.15889165       0.15924106       0.15912135       0.15971930       0.15961422       0.16007882       0.15991204       0.16004542       0.16019058       0.16064637       0.15994621       0.16049263       0.16080293       0.16069089       0.16088027       0.16086296       0.16112167       0.16115711       0.16097389
  25031.372       0.33205363       0.15718636       0.15828542       0.15820782       0.15854954       0.15917859       0.15904544       0.15924340       0.15941655       0.15975896       0.15965994       0.15992636       0.15994214       0.15991050       0.15981262       0.16034802       0.16069896       0.16027814       0.16062534       0.16073218       0.16091406       0.16083985       0.16113128
  25032.530       0.33168084       0.15703492       0.15790124       0.15795187       0.15845231       0.15888753       0.15894969       0.15912461       0.15910074       0.15906563       0.15948478       0.15938501       0.15967287       0.15971803       0.15965504       0.16025983       0.16039841       0.16019340       0.16029172       0.16052194       0.16049303       0.16081760       0.16079087
  25033.550       0.33173693       0.15700731       0.15771996       0.15779316       0.15828362       0.15849926       0.15886083       0.15889372       0.15882718       0.15904301       0.15921056       0.15886880       0.15932590       0.15950181       0.15949198       0.15981586       0.16005930       0.15976937       0.15997600       0.16013205       0.16027320       0.16038578       0.16027133
  25035.425       0.33073851       0.15656297       0.15715610       0.15745527       0.15791868       0.15793187       0.15800407       0.15858305       0.15837006       0.15876943       0.15831714       0.15884760       0.15860854       0.15903788       0.15919807       0.15926963       0.15962293       0.15953322       0.15962830       0.15996581       0.15979214       0.15995881       0.16014660
  25036.528       0.33035872       0.15623763       0.15721538       0.15714741       0.15747602       0.15766357       0.15786810       0.15821446       0.15822202       0.15838486       0.15836157       0.15853157       0.15856106       0.15886472       0.15904492       0.15909329       0.15929466       0.15952030       0.15941844       0.15973670       0.15943700       0.15923390       0.15997436
  25037.603       0.33015059       0.15588003       0.15710882       0.15710731       0.15726707       0.15751994       0.15757153       0.15789608       0.15817344       0.15805249       0.15810504       0.15819177       0.15833003       0.15846527       0.15894628       0.15888239       0.15904163       0.15925504       0.15899658       0.15943929       0.15915568       0.15914692       0.15984728
  25039.534       0.32933600       0.15546838       0.15630940       0.15622607       0.15671481       0.15706062       0.15758818       0.15744083       0.15760450       0.15766679       0.15774095       0.15767344       0.15789317       0.15850398       0.15838634       0.15826139       0.15855145       0.15864087       0.15889046       0.15880487       0.15897020       0.15915196       0.15918771
  25040.556       0.32910891       0.15529619       0.15611781       0.15603519       0.15632933       0.15691963       0.15724149       0.15706946       0.15736935       0.15729902       0.15776296       0.15774888       0.15758765       0.15817675       0.15814430       0.15815549       0.15818428       0.15849694       0.15872025       0.15848183       0.15857218       0.15889789       0.15900570
  25042.541       0.32851637       0.15474916       0.15559997       0.15583433       0.15651041       0.15651231       0.15651608       0.15664482       0.15672889       0.15711699       0.15703809       0.15734495       0.15763953       0.15765864       0.15757386       0.15786158       0.15810375       0.15825193       0.15812596       0.15784528       0.15830725       0.15828533       0.15851989
  25043.562       0.32800797       0.15432544       0.15540743       0.15547804       0.15628327       0.15618044       0.15624871       0.15651360       0.15661417       0.15683934       0.15690052       0.15715075       0.15737808       0.15763687       0.15720443       0.15763325       0.15756987       0.15799003       0.15770198       0.15749435       0.15836517       0.15811109       0.15826265
  25044.639       0.32775483       0.15415926       0.15498316       0.15518909       0.15573013       0.15596595       0.15582429       0.15652566       0.15644734       0.15670932       0.15691025       0.15673028       0.15689892       0.15723694       0.15690435       0.15739991       0.15758437       0.15742832       0.15741492       0.15742015       0.15790582       0.15797070       0.15808379
  25045.797       0.32730174       0.15402612       0.15462613       0.15518763       0.15538809       0.15560689       0.15571120       0.15617158       0.15594196       0.15642683       0.15648999       0.15652843       0.15687022       0.15688624       0.15673625       0.15712860       0.15729330       0.15739355       0.15735644       0.15718817       0.15747620       0.15785827       0.15771936
  25046.846       0.32715839       0.15374047       0.15452474       0.15470478       0.15524697       0.15533862       0.15557994       0.15581441       0.15598084       0.15606750       0.15613452       0.15640887       0.15675492       0.15655964       0.15649196       0.15648960       0.15702365       0.15714277       0.15702559       0.15715611       0.15719861       0.15744102       0.15722624
  25048.696       0.32638160       0.15323789       0.15428705       0.15469323       0.15490965       0.15536048       0.15530173       0.15540126       0.15553214       0.15560414       0.15567620       0.15589844       0.15585895       0.15584148       0.15617372       0.15611485       0.15651822       0.15624914       0.15648188       0.15684222       0.15686615       0.15726958       0.15701067
  25049.801       0.32584498       0.15308204       0.15435566       0.15445989       0.15478967       0.15489623       0.15489708       0.15526677       0.15518790       0.15543399       0.15527603       0.15535759       0.15568755       0.15575921       0.15601159       0.15589321       0.15615924       0.15634552       0.15623411       0.15631705       0.15671875       0.15690204       0.15656959
  25050.877       0.32564704       0.15283200       0.15415870       0.15406914       0.15445857       0.15451366       0.15497938       0.15507888       0.15495819       0.15519801       0.15503258       0.15508721       0.15555275       0.15555705       0.15572827       0.15578605       0.15594746       0.15585507       0.15614193       0.15601127       0.15651879       0.15650378       0.15628028
  25052.727       0.32428234       0.15258145       0.15367969       0.15356596       0.15391860       0.15416138       0.15456219       0.15468392       0.15451135       0.15473071       0.15484119       0.15475616       0.15534022       0.15537504       0.15507366       0.15532506       0.15527391       0.15535833       0.15578661       0.15569575       0.15595442       0.15570167       0.15622677
  25053.886       0.32405106       0.15229618       0.15339313       0.15360596       0.15366897       0.15388386       0.15417225       0.15411866       0.15415956       0.15458358       0.15460403       0.15486341       0.15492870       0.15489373       0.15471988       0.15525130       0.15514833       0.15490146       0.15545572       0.15532999       0.15549385       0.15528680       0.15580409
  25055.075       0.32368618       0.15201886       0.15316981       0.15321451       0.15348689       0.15357036       0.15399632       0.15398743       0.15399258       0.15459946       0.15440053       0.15454347       0.15457878       0.15470041       0.15456442       0.15512503       0.15493411       0.15489654       0.15516094       0.15524915       0.15533151       0.15542601       0.15559569
  25056.152       0.32308344       0.15171124       0.15287654       0.15296672       0.15288062       0.15343472       0.15373829       0.15374846       0.15400354       0.15405397       0.15377485       0.15423094       0.15449074       0.15450837       0.15465135       0.15483603       0.15484741       0.15465251       0.15474332       0.15481919       0.15536245       0.15536167       0.15531246
  25058.031       0.32244195       0.15137404       0.15208168       0.15288643       0.15280214       0.15293014       0.15337674       0.15324311       0.15330345       0.15347332       0.15368270       0.15357329       0.15374121       0.15397031       0.15426022       0.15423038       0.15432097       0.15455073       0.15443936       0.15468779       0.15475824       0.15489570       0.15488761
  25059.162       0.32152218       0.15125049       0.15186347       0.15251045       0.15236688       0.15261080       0.15288809       0.15314260       0.15315363       0.15304218       0.15339755       0.15344649       0.15323089       0.15356668       0.15379142       0.15407392       0.15427584       0.15394951       0.15424575       0.15452081       0.15471667       0.15447457       0.15452583
  25060.240       0.32115835       0.15072557       0.15161744       0.15214100       0.15216711       0.15253410       0.15272254       0.15296162       0.15278633       0.15290049       0.15320050       0.15313362       0.15322806       0.15336908       0.15332422       0.15367319       0.15407200       0.15360829       0.15399592       0.15425460       0.15428829       0.15415716       0.15427026
  25062.147       0.32053202       0.15018955       0.15154558       0.15128136       0.15175838       0.15203455       0.15197255       0.15250453       0.15240054       0.15254528       0.15268243       0.15269243       0.15301673       0.15280820       0.15280083       0.15311788       0.15359922       0.15330472       0.15369453       0.15360322       0.15405736       0.15397793       0.15384991
  25064.220       0.31943638       0.14993353       0.15108318       0.15113436       0.15144477       0.15156443       0.15168820       0.15201307       0.15210817       0.15229272       0.15241494       0.15240673       0.15250413       0.15262251       0.15256054       0.15298853       0.15310794       0.15293613       0.15293377       0.15311540       0.15314979       0.15346007       0.15327903
  25065.269       0.31895875       0.14984823       0.15089478       0.15093325       0.15117700       0.15131044       0.15153932       0.15156784       0.15181863       0.15204416       0.15211304       0.15208723       0.15234094       0.15256722       0.15247791       0.15212009       0.15274334       0.15251304       0.15278313       0.15297249       0.15318918       0.15316933       0.15303401
  25067.205       0.31821085       0.14941395       0.15020641       0.15019176       0.15065971       0.15075266       0.15126625       0.15114098       0.15125036       0.15136890       0.15161821       0.15188289       0.15185655       0.15185288       0.15189287       0.15194452       0.15238624       0.15220175       0.15224135       0.15262448       0.15264728       0.15300586       0.15316636
  25068.283       0.31749708       0.14910686       0.15008482       0.15009812       0.15026725       0.15046793       0.15104362       0.15088867       0.15097019       0.15125392       0.15146838       0.15165006       0.15192310       0.15157730       0.15185216       0.15164011       0.15225360       0.15199736       0.15217445       0.15246975       0.15257223       0.15282994       0.15277243
  25069.334       0.31743978       0.14870627       0.14979184       0.14987461       0.15010779       0.15029390       0.15075251       0.15066378       0.15071130       0.15086878       0.15116430       0.15148103       0.15157368       0.15144620       0.15158708       0.15168536       0.15199170       0.15175315       0.15180318       0.15240958       0.15236552       0.15220415       0.15241677
  25071.270       0.31655017       0.14832132       0.14933667       0.14944696       0.14971961       0.15000841       0.15015254       0.15016775       0.15044577       0.15057951       0.15058637       0.15107505       0.15097025       0.15082273       0.15094276       0.15101255       0.15135580       0.15134399       0.15171653       0.15101744       0.15190111       0.15180531       0.15203603
  25072.349       0.31597841       0.14808722       0.14900843       0.14909672       0.14923328       0.14969893       0.14982816       0.14995082       0.15033813       0.15052673       0.15013249       0.15060631       0.15060327       0.15072053       0.15064644       0.15053641       0.15129534       0.15096429       0.15140563       0.15085789       0.15159586       0.15159883       0.15149735
  25073.482       0.31603010       0.14797162       0.14877518       0.14889447       0.14926263       0.14946852       0.14940574       0.14961269       0.14991976       0.15000716       0.14986248       0.15016910       0.15037222       0.15049763       0.15049128       0.15035105       0.15111096       0.15056746       0.15066847       0.15095220       0.15136480       0.15127920       0.15117622
  25075.336       0.31525465       0.14722310       0.14841833       0.14837772       0.14882384       0.14896468       0.14949080       0.14925878       0.14957791       0.14964724       0.14989288       0.14995786       0.15003526       0.15003830       0.15016644       0.15017251       0.15072132       0.15028170       0.15069845       0.15065054       0.15090282       0.15100226       0.15081234
  25077.467       0.31463020       0.14682075       0.14802900       0.14797196       0.14800303       0.14838288       0.14871776       0.14901342       0.14899395       0.14890509       0.14937006       0.14920860       0.14954274       0.14927259       0.14984287       0.14953929       0.15022169       0.15016600       0.15020175       0.15006058       0.15032781       0.15015504       0.15024588
  25078.545       0.31406461       0.14676243       0.14777421       0.14782048       0.14800190       0.14826662       0.14856591       0.14880743       0.14851736       0.14893538       0.14919368       0.14907038       0.14927648       0.14891255       0.14945222       0.14956031       0.15001702       0.14986350       0.14989107       0.14985076       0.14999991       0.15006540       0.15012727
  25080.400       0.31337027       0.14650116       0.14708074       0.14719938       0.14773957       0.14761106       0.14816655       0.14842125       0.14850087       0.14850049       0.14865640       0.14857173       0.14894091       0.14908116       0.14883017       0.14909550       0.14960302       0.14953105       0.14920067       0.14954417       0.14962057       0.14981623       0.14980549
  25081.507       0.31339215       0.14607207       0.14674020       0.14700263       0.14731485       0.14725878       0.14807417       0.14807213       0.14826921       0.14844066       0.14835734       0.14863544       0.14860241       0.14870799       0.14868390       0.14890213       0.14926028       0.14915689       0.14916768       0.14924027       0.14917846       0.14945661       0.14957639
  25082.668       0.31325058       0.14588820       0.14672069       0.14697465       0.14713650       0.14702870       0.14744820       0.14769071       0.14812387       0.14807570       0.14812860       0.14829879       0.14833566       0.14845381       0.14846565       0.14860895       0.14883722       0.14896165       0.14890178       0.14902344       0.14909225       0.14927231       0.14908342
  25083.721       0.31281254       0.14583487       0.14647511       0.14674439       0.14686669       0.14687413       0.14728170       0.14752254       0.14767034       0.14793671       0.14774684       0.14804182       0.14827989       0.14843797       0.14825132       0.14834741       0.14832132       0.14871777       0.14856325       0.14880043       0.14890684       0.14876617       0.14877483
  25085.548       0.31244517       0.14539806       0.14610395       0.14598381       0.14647074       0.14659287       0.14719132       0.14729931       0.14715223       0.14719161       0.14738575       0.14770262       0.14761562       0.14766387       0.14751537       0.14809143       0.14825481       0.14829887       0.14828073       0.14827616       0.14835314       0.14855021       0.14860518
  25086.601       0.31221930       0.14503984       0.14595795       0.14582809       0.14617898       0.14646139       0.14694599       0.14700622       0.14670135       0.14709106       0.14709524       0.14748757       0.14728593       0.14745784       0.14770763       0.14812106       0.14809098       0.14808617       0.14810757       0.14819521       0.14825190       0.14848309       0.14837679
  25087.707       0.31191803       0.14456070       0.14567486       0.14555888       0.14609847       0.14624679       0.14656066       0.14672020       0.14657263       0.14700631       0.14670496       0.14719298       0.14714720       0.14724767       0.14744377       0.14747136       0.14790327       0.14789348       0.14774949       0.14793398       0.14796132       0.14820997       0.14792881
  25089.619       0.31175225       0.14418720       0.14516884       0.14513389       0.14578584       0.14590612       0.14602661       0.14617381       0.14658283       0.14665906       0.14646199       0.14671436       0.14686267       0.14681957       0.14721825       0.14711730       0.14753070       0.14749501       0.14702172       0.14715763       0.14765496       0.14777293       0.14759802
  25090.671       0.31148829       0.14386842       0.14500214       0.14506021       0.14554283       0.14552447       0.14566771       0.14595894       0.14620617       0.14635052       0.14646422       0.14647211       0.14656852       0.14673769       0.14683380       0.14690378       0.14712871       0.14733424       0.14691108       0.14701876       0.14736684       0.14770922       0.14751714
  25091.751       0.31119956       0.14389096       0.14483220       0.14457722       0.14518693       0.14523919       0.14539380       0.14555394       0.14575503       0.14593101       0.14624161       0.14617721       0.14642245       0.14650203       0.14657552       0.14676525       0.14677249       0.14696685       0.14685908       0.14704695       0.14707541       0.14753898       0.14733242
  25092.804       0.31118992       0.14348974       0.14474538       0.14407101       0.14489989       0.14504648       0.14538413       0.14566756       0.14549567       0.14568922       0.14570431       0.14593951       0.14637222       0.14605477       0.14632252       0.14629202       0.14657280       0.14646893       0.14660000       0.14675538       0.14678978       0.14719478       0.14695624
  25094.744       0.31090352       0.14290216       0.14409393       0.14370169       0.14444062       0.14476580       0.14517105       0.14514536       0.14506166       0.14503070       0.14504678       0.14542284       0.14582729       0.14555598       0.14582061       0.14583466       0.14604180       0.14614153       0.14633347       0.14626029       0.14628150       0.14669700       0.14644675
  25095.796       0.31082496       0.14287047       0.14387955       0.14369360       0.14402641       0.14437182       0.14472484       0.14488571       0.14485376       0.14510175       0.14483237       0.14513584       0.14561833       0.14515627       0.14569729       0.14534375       0.14588454       0.14590107       0.14582421       0.14610756       0.14601896       0.14643899       0.14622297
  25097.765       0.31059255       0.14265037       0.14324866       0.14349335       0.14375583       0.14386618       0.14450798       0.14459330       0.14468189       0.14460139       0.14511622       0.14476317       0.14483280       0.14486936       0.14526092       0.14518267       0.14557071       0.14542678       0.14559367       0.14558434       0.14578123       0.14565193       0.14579168
  25098.844       0.31033704       0.14255342       0.14305423       0.14313799       0.14352866       0.14376757       0.14411917       0.14432533       0.14435938       0.14436960       0.14471419       0.14484974       0.14491763       0.14443535       0.14487097       0.14479953       0.14533421       0.14534441       0.14511352       0.14524559       0.14553472       0.14552514       0.14583166
  25099.981       0.31043635       0.14218590       0.14277624       0.14261924       0.14329677       0.14350907       0.14350651       0.14408533       0.14373521       0.14383569       0.14444176       0.14439170       0.14459433       0.14425491       0.14478002       0.14461346       0.14520270       0.14503249       0.14497779       0.14498825       0.14525845       0.14530408       0.14534029
  25101.118       0.31004460       0.14180361       0.14238727       0.14244467       0.14280778       0.14328558       0.14345859       0.14391063       0.14351812       0.14357782       0.14410659       0.14422161       0.14400014       0.14417832       0.14419836       0.14440076       0.14501129       0.14480795       0.14506556       0.14482427       0.14489927       0.14502579       0.14500322
  25102.976       0.31012629       0.14141190       0.14212521       0.14240546       0.14226990       0.14296420       0.14322040       0.14327603       0.14353769       0.14294250       0.14378105       0.14394494       0.14377106       0.14399316       0.14413355       0.14426270       0.14420235       0.14433678       0.14442846       0.14424092       0.14442670       0.14483803       0.14461523
  25104.002       0.31006058       0.14108724       0.14191451       0.14217502       0.14227866       0.14266033       0.14290355       0.14294043       0.14326511       0.14305815       0.14370951       0.14353277       0.14348073       0.14374981       0.14386190       0.14430267       0.14426378       0.14391014       0.14436096       0.14394103       0.14410195       0.14458923       0.14458991
  25105.110       0.30966747       0.14060792       0.14172752       0.14181808       0.14182814       0.14240100       0.14248457       0.14254185       0.14295623       0.14291824       0.14329980       0.14307561       0.14325559       0.14346085       0.14354764       0.14401673       0.14401226       0.14352769       0.14415668       0.14373964       0.14377348       0.14428127       0.14446448
  25106.165       0.30989534       0.14047135       0.14153881       0.14146359       0.14153101       0.14194209       0.14221143       0.14225645       0.14265555       0.14267716       0.14287410       0.14262642       0.14315546       0.14312946       0.14324148       0.14369592       0.14377964       0.14326322       0.14389895       0.14364170       0.14349939       0.14395764       0.14417712
  25108.049       0.30974658       0.14017863       0.14080956       0.14127942       0.14130326       0.14164412       0.14202751       0.14212359       0.14190621       0.14204738       0.14247091       0.14257203       0.14291046       0.14280342       0.14267569       0.14284912       0.14317975       0.14291561       0.14327356       0.14316720       0.14329096       0.14347103       0.14364718
  25109.215       0.30982214       0.13989014       0.14042869       0.14105928       0.14106049       0.14157302       0.14174320       0.14182060       0.14172364       0.14174528       0.14215827       0.14241212       0.14256442       0.14249872       0.14239033       0.14278977       0.14262698       0.14259862       0.14269823       0.14292002       0.14308781       0.14343129       0.14317746
  25110.380       0.30948012       0.13981820       0.14071707       0.14066867       0.14074964       0.14130170       0.14145055       0.14151477       0.14169454       0.14169495       0.14203388       0.14236910       0.14224005       0.14201343       0.14244656       0.14251058       0.14273711       0.14234716       0.14251145       0.14246176       0.14272670       0.14333526       0.14303886
  25111.380       0.30959866       0.13946343       0.14037908       0.14043060       0.14052351       0.14104123       0.14122680       0.14131088       0.14137688       0.14149827       0.14179907       0.14211288       0.14192631       0.14201801       0.14214767       0.14207001       0.14244484       0.14240108       0.14247365       0.14231678       0.14258207       0.14299424       0.14288269
  25113.321       0.30943540       0.13908764       0.13975186       0.14009618       0.14030536       0.14064975       0.14076921       0.14104916       0.14077264       0.14101080       0.14131521       0.14139553       0.14139668       0.14178799       0.14153325       0.14191129       0.14205604       0.14232028       0.14217070       0.14197449       0.14220973       0.14230012       0.14216010
  25114.431       0.30906818       0.13902810       0.13943164       0.13970417       0.14024989       0.14036219       0.14042547       0.14079789       0.14065639       0.14067019       0.14122038       0.14122989       0.14126611       0.14151224       0.14137122       0.14151157       0.14175044       0.14186285       0.14173877       0.14166521       0.14201285       0.14203042       0.14179161
  25116.375       0.30891030       0.13829231       0.13908337       0.13909518       0.13968060       0.14004480       0.14003333       0.14007328       0.13995771       0.14040635       0.14059245       0.14070705       0.14110448       0.14126109       0.14061145       0.14127680       0.14133430       0.14160559       0.14124541       0.14122274       0.14179002       0.14171044       0.14164437
  25118.427       0.30875338       0.13765588       0.13877108       0.13905014       0.13903624       0.13927680       0.13948673       0.13993331       0.13967959       0.14013668       0.13999891       0.14018765       0.14067715       0.14043657       0.14030502       0.14046526       0.14083069       0.14102962       0.14103399       0.14087101       0.14102728       0.14099328       0.14164241
  25119.455       0.30880957       0.13777576       0.13842354       0.13881094       0.13889510       0.13884289       0.13919712       0.13968365       0.13937823       0.13981244       0.13985682       0.14005164       0.14026864       0.14004626       0.13996711       0.14036083       0.14047285       0.14081211       0.14081358       0.14082449       0.14086172       0.14080777       0.14121383
  25121.399       0.30843758       0.13728991       0.13807362       0.13840435       0.13820485       0.13859522       0.13898473       0.13923231       0.13875745       0.13919803       0.13971746       0.13955241       0.13963306       0.13958810       0.13973244       0.14001607       0.14025950       0.14020546       0.14027805       0.14033529       0.14033175       0.14037027       0.14050824
  25122.482       0.30876912       0.13716602       0.13786710       0.13803091       0.13810373       0.13844969       0.13853938       0.13879128       0.13863269       0.13896099       0.13943372       0.13942425       0.13943646       0.13919411       0.13965848       0.13975385       0.14000583       0.14006305       0.13999968       0.13998467       0.14006173       0.14019488       0.14030043
  25123.592       0.30835452       0.13695875       0.13737415       0.13772786       0.13817360       0.13828318       0.13813369       0.13855344       0.13844459       0.13876149       0.13884407       0.13919988       0.13938325       0.13916945       0.13946531       0.13947595       0.13981796       0.13986780       0.13970860       0.13969519       0.14008791       0.13994404       0.14017683
  25125.481       0.30777508       0.13643384       0.13705601       0.13747766       0.13758992       0.13771341       0.13818472       0.13830436       0.13795918       0.13845376       0.13848022       0.13852979       0.13846366       0.13870161       0.13864779       0.13910054       0.13983305       0.13910445       0.13934679       0.13925690       0.13939196       0.13961607       0.13994152
  25126.593       0.30764259       0.13609479       0.13665527       0.13695761       0.13724668       0.13737272       0.13793103       0.13805103       0.13795099       0.13795407       0.13853691       0.13849894       0.13835937       0.13864699       0.13851962       0.13868649       0.13942181       0.13896577       0.13899861       0.13907017       0.13924560       0.13934235       0.13957736
  25127.758       0.30758076       0.13600868       0.13668861       0.13691589       0.13669817       0.13699395       0.13775566       0.13772514       0.13775192       0.13790763       0.13833124       0.13847563       0.13834658       0.13851642       0.13859533       0.13861699       0.13894775       0.13875450       0.13879790       0.13877363       0.13902141       0.13919227       0.13929514
  25128.815       0.30751843       0.13604421       0.13681053       0.13680114       0.13661134       0.13679349       0.13726329       0.13740901       0.13736027       0.13773940       0.13785455       0.13813945       0.13808689       0.13817029       0.13848006       0.13812462       0.13855544       0.13850350       0.13869293       0.13818767       0.13866586       0.13900722       0.13908773
  25130.648       0.30716349       0.13541613       0.13625341       0.13624535       0.13643900       0.13662033       0.13681911       0.13714610       0.13698613       0.13724768       0.13748427       0.13780272       0.13768279       0.13782266       0.13764336       0.13810139       0.13824874       0.13825434       0.13837712       0.13781377       0.13832731       0.13830410       0.13900317
  25131.815       0.30677424       0.13501692       0.13587619       0.13581215       0.13592775       0.13626921       0.13661858       0.13686885       0.13673346       0.13678794       0.13705817       0.13747887       0.13717912       0.13747275       0.13731908       0.13793472       0.13801546       0.13833107       0.13812183       0.13780889       0.13794321       0.13829441       0.13857539
  25132.927       0.30659689       0.13464020       0.13556086       0.13553308       0.13561177       0.13585810       0.13645369       0.13659145       0.13628244       0.13679630       0.13674160       0.13714316       0.13683301       0.13724988       0.13711524       0.13751942       0.13789794       0.13795172       0.13793284       0.13770300       0.13796051       0.13814586       0.13802126
  25134.817       0.30640640       0.13440399       0.13513762       0.13504918       0.13517036       0.13567625       0.13590721       0.13604962       0.13621243       0.13649999       0.13650172       0.13650102       0.13650866       0.13671476       0.13674760       0.13730751       0.13752881       0.13730295       0.13709834       0.13733377       0.13751010       0.13761696       0.13741565
  25135.845       0.30587648       0.13405914       0.13488144       0.13487553       0.13519441       0.13561315       0.13554328       0.13586767       0.13604874       0.13639555       0.13636612       0.13618186       0.13638803       0.13633613       0.13652326       0.13663882       0.13717351       0.13695170       0.13695464       0.13709556       0.13717480       0.13734617       0.13727751
  25136.986       0.30552387       0.13347408       0.13474776       0.13471094       0.13489447       0.13544352       0.13531319       0.13557314       0.13566070       0.13595826       0.13609322       0.13597385       0.13610425       0.13631385       0.13666824       0.13628419       0.13678939       0.13650847       0.13693971       0.13676458       0.13686720       0.13714504       0.13713155
  25138.069       0.30538172       0.13329718       0.13456291       0.13449186       0.13455377       0.13538672       0.13517386       0.13550374       0.13537210       0.13575641       0.13568469       0.13593061       0.13569459       0.13617498       0.13610979       0.13648282       0.13665144       0.13633022       0.13665795       0.13652356       0.13642009       0.13688499       0.13694209
  25139.933       0.30468604       0.13317395       0.13399608       0.13404299       0.13416955       0.13465465       0.13445484       0.13522954       0.13507639       0.13503836       0.13534467       0.13563891       0.13509398       0.13540036       0.13552430       0.13600740       0.13586856       0.13607947       0.13615132       0.13619556       0.13611400       0.13624520       0.13664809
  25140.961       0.30433213       0.13263807       0.13368225       0.13363691       0.13414986       0.13433351       0.13419791       0.13483640       0.13466674       0.13479020       0.13516817       0.13543123       0.13496273       0.13523830       0.13562737       0.13575799       0.13554573       0.13595789       0.13600639       0.13584967       0.13596184       0.13608906       0.13646426
  25141.991       0.30398855       0.13238026       0.13351196       0.13350946       0.13413458       0.13436042       0.13403386       0.13420845       0.13432229       0.13459853       0.13492316       0.13513491       0.13510916       0.13522419       0.13510884       0.13544955       0.13562654       0.13585243       0.13576727       0.13560751       0.13563632       0.13601356       0.13601175
  25142.992       0.30414118       0.13230508       0.13345466       0.13345850       0.13377052       0.13394280       0.13380807       0.13424401       0.13412086       0.13435338       0.13457538       0.13454580       0.13490200       0.13517692       0.13465104       0.13533869       0.13499683       0.13542261       0.13544946       0.13555928       0.13550004       0.13579554       0.13574206
  25144.020       0.30361428       0.13217612       0.13306404       0.13326337       0.13323976       0.13378507       0.13365050       0.13420695       0.13363485       0.13415369       0.13433386       0.13433737       0.13467665       0.13492973       0.13475281       0.13535089       0.13482249       0.13511221       0.13523634       0.13498520       0.13517568       0.13559705       0.13548001
  25145.161       0.30302210       0.13195610       0.13275244       0.13277682       0.13311507       0.13362027       0.13346012       0.13404108       0.13352831       0.13412009       0.13423217       0.13420657       0.13439384       0.13462277       0.13470129       0.13478161       0.13476064       0.13487859       0.13497387       0.13480465       0.13502886       0.13513405       0.13529057
  25146.274       0.30270148       0.13175790       0.13263385       0.13269613       0.13300848       0.13339886       0.13321049       0.13351633       0.13365677       0.13380694       0.13405377       0.13409385       0.13412650       0.13425478       0.13466982       0.13453867       0.13482676       0.13478543       0.13470298       0.13462443       0.13509036       0.13483928       0.13500841
  25147.276       0.30247240       0.13137088       0.13231775       0.13234817       0.13288739       0.13306159       0.13323250       0.13326900       0.13348776       0.13350842       0.13372533       0.13379991       0.13391824       0.13397950       0.13436895       0.13413318       0.13437768       0.13450340       0.13441590       0.13450675       0.13469460       0.13477535       0.13455287
  25149.223       0.30201371       0.13101937       0.13200213       0.13190784       0.13229811       0.13261401       0.13265139       0.13281910       0.13292795       0.13295119       0.13354744       0.13320648       0.13334068       0.13382795       0.13351934       0.13407264       0.13369263       0.13373202       0.13402726       0.13406319       0.13402717       0.13425138       0.13457570
  25150.392       0.30142272       0.13093320       0.13178980       0.13157070       0.13184356       0.13241710       0.13230281       0.13262720       0.13277327       0.13260146       0.13310258       0.13314209       0.13312178       0.13358097       0.13327246       0.13367743       0.13332579       0.13358896       0.13395923       0.13402230       0.13383443       0.13391751       0.13421318
  25151.394       0.30114907       0.13069345       0.13149692       0.13123739       0.13169838       0.13198376       0.13212533       0.13256115       0.13234261       0.13269711       0.13276385       0.13310172       0.13296133       0.13319704       0.13327374       0.13364049       0.13336365       0.13352234       0.13338097       0.13380889       0.13383771       0.13367282       0.13394393
  25153.343       0.30025588       0.13024387       0.13106248       0.13131436       0.13112060       0.13177697       0.13190292       0.13226014       0.13183736       0.13212063       0.13246318       0.13232184       0.13247494       0.13273675       0.13263764       0.13324468       0.13317168       0.13315483       0.13314795       0.13321468       0.13345472       0.13331308       0.13351703
  25154.539       0.30010679       0.12991618       0.13093420       0.13105516       0.13085484       0.13177633       0.13125620       0.13165657       0.13150038       0.13169357       0.13213224       0.13197184       0.13197110       0.13246260       0.13245236       0.13255429       0.13284366       0.13291194       0.13293355       0.13291910       0.13317155       0.13323353       0.13360689
  25155.682       0.29966737       0.12940724       0.13090130       0.13061258       0.13086747       0.13144362       0.13118852       0.13134962       0.13138538       0.13163186       0.13204932       0.13188005       0.13177980       0.13220056       0.13233878       0.13243571       0.13260502       0.13250150       0.13259307       0.13284422       0.13309841       0.13303071       0.13325390
  25157.576       0.29923193       0.12886731       0.13003046       0.13007648       0.13041689       0.13089394       0.13072464       0.13103804       0.13098221       0.13106940       0.13139660       0.13130650       0.13133109       0.13193670       0.13185041       0.13188321       0.13240761       0.13208105       0.13217934       0.13232659       0.13258157       0.13284329       0.13255285
  25158.577       0.29884313       0.12871129       0.12968215       0.12994985       0.13028662       0.13059080       0.13049426       0.13090642       0.13066870       0.13084530       0.13119028       0.13114859       0.13108156       0.13164217       0.13124228       0.13185110       0.13210495       0.13207088       0.13197598       0.13201895       0.13214533       0.13257687       0.13238525
  25159.746       0.29854584       0.12834499       0.12965173       0.12969016       0.12986280       0.13008978       0.13016434       0.13063131       0.13053301       0.13063459       0.13097605       0.13092585       0.13082208       0.13132873       0.13135442       0.13161046       0.13172570       0.13189221       0.13179995       0.13165703       0.13189325       0.13231493       0.13206797
  25160.778       0.29803906       0.12819815       0.12969505       0.12938565       0.12951630       0.13005772       0.12988101       0.13042961       0.13040877       0.13037104       0.13070082       0.13053667       0.13071442       0.13115700       0.13112453       0.13129103       0.13150168       0.13149155       0.13146744       0.13139631       0.13196898       0.13207836       0.13155576
  25162.617       0.29746821       0.12795570       0.12925972       0.12891231       0.12922011       0.12960519       0.12957414       0.13013094       0.12996599       0.12984987       0.13029171       0.13007602       0.13074352       0.13079682       0.13056186       0.13102856       0.13095590       0.13086596       0.13100681       0.13104809       0.13134965       0.13147558       0.13130041
  25163.675       0.29748779       0.12813687       0.12874179       0.12859948       0.12900010       0.12932581       0.12947191       0.13008231       0.12974017       0.12969567       0.13003314       0.12995672       0.13011810       0.13067054       0.13033310       0.13041481       0.13065329       0.13062727       0.13087014       0.13085707       0.13074418       0.13122455       0.13116279
  25164.760       0.29688574       0.12769199       0.12852752       0.12842186       0.12869891       0.12915717       0.12931949       0.12970191       0.12938399       0.12968448       0.12988828       0.12972111       0.13005117       0.13033007       0.13023490       0.13025546       0.13037125       0.13053433       0.13055045       0.13058734       0.13110065       0.13091944       0.13111194
  25165.792       0.29633789       0.12754531       0.12823198       0.12844303       0.12855996       0.12885249       0.12914853       0.12942107       0.12885215       0.12957861       0.12956048       0.12970119       0.12997831       0.13044959       0.13000359       0.12999121       0.13017362       0.13021162       0.13040814       0.13020953       0.13040342       0.13057242       0.13082703
  25167.799       0.29592322       0.12710074       0.12801845       0.12793080       0.12825263       0.12855182       0.12859272       0.12862619       0.12842086       0.12898271       0.12900477       0.12910080       0.12949653       0.12972691       0.12960443       0.12975744       0.12983803       0.13010825       0.13013567       0.12978814       0.13030120       0.13013212       0.13058656
  25168.886       0.29568760       0.12681825       0.12734813       0.12788952       0.12782859       0.12815920       0.12821409       0.12865218       0.12847663       0.12850495       0.12897206       0.12888298       0.12895804       0.12955347       0.12920684       0.12954200       0.12964119       0.12954996       0.12964718       0.12971137       0.12997051       0.13001554       0.12999310
  25169.945       0.29522854       0.12653734       0.12702798       0.12763548       0.12766585       0.12784451       0.12800247       0.12824137       0.12826114       0.12817292       0.12870054       0.12884191       0.12877801       0.12905054       0.12894753       0.12906089       0.12932039       0.12929446       0.12936580       0.12959759       0.12987789       0.12998746       0.12981578
  25171.896       0.29461377       0.12567091       0.12663433       0.12705385       0.12711827       0.12766574       0.12771215       0.12768759       0.12791784       0.12775951       0.12828946       0.12839531       0.12860153       0.12861696       0.12850582       0.12874333       0.12902530       0.12912804       0.12921055       0.12899885       0.12910496       0.12943891       0.12941768
  25173.038       0.29399661       0.12582177       0.12671380       0.12667926       0.12682308       0.12748823       0.12733376       0.12754816       0.12754717       0.12767485       0.12807304       0.12805123       0.12816829       0.12807163       0.12849576       0.12886546       0.12878332       0.12878844       0.12913756       0.12865360       0.12890915       0.12906237       0.12906535
  25174.127       0.29387985       0.12538741       0.12642152       0.12657874       0.12711962       0.12717021       0.12689988       0.12762040       0.12711452       0.12742209       0.12773444       0.12788178       0.12787349       0.12804366       0.12826063       0.12846200       0.12843101       0.12875944       0.12885994       0.12834116       0.12862327       0.12875633       0.12889145
  25175.966       0.29341136       0.12506288       0.12581979       0.12588927       0.12625131       0.12669536       0.12679048       0.12707662       0.12697613       0.12705654       0.12745558       0.12729882       0.12773462       0.12762576       0.12774573       0.12798323       0.12783504       0.12805142       0.12822247       0.12815630       0.12798967       0.12840299       0.12850062
  25177.111       0.29300724       0.12484303       0.12566077       0.12551416       0.12604950       0.12644525       0.12650029       0.12685540       0.12691766       0.12685196       0.12696177       0.12693791       0.12726284       0.12746561       0.12734082       0.12756457       0.12765050       0.12749969       0.12778445       0.12792097       0.12802485       0.12824005       0.12847637
  25178.226       0.29297032       0.12467734       0.12548217       0.12542639       0.12582051       0.12614614       0.12624003       0.12655520       0.12663546       0.12668792       0.12695494       0.12684654       0.12709199       0.12727515       0.12686582       0.12727386       0.12719236       0.12737454       0.12757333       0.12773185       0.12780631       0.12797993       0.12826570
  25180.122       0.29271930       0.12416967       0.12511678       0.12519519       0.12530643       0.12578227       0.12598765       0.12631185       0.12612657       0.12615100       0.12658777       0.12654796       0.12647469       0.12680615       0.12672843       0.12691432       0.12670904       0.12699295       0.12735736       0.12726490       0.12749486       0.12732718       0.12753025
  25181.156       0.29231323       0.12410544       0.12473229       0.12516550       0.12501839       0.12527741       0.12581849       0.12567228       0.12587371       0.12578086       0.12589489       0.12614504       0.12615008       0.12673844       0.12670572       0.12679543       0.12659013       0.12677253       0.12698085       0.12694993       0.12743109       0.12702917       0.12729913
  25182.327       0.29173490       0.12371939       0.12458279       0.12493381       0.12481825       0.12529998       0.12535009       0.12540379       0.12534067       0.12550007       0.12558880       0.12571261       0.12602686       0.12684800       0.12615116       0.12637299       0.12633497       0.12639626       0.12656092       0.12691416       0.12699257       0.12687510       0.12669677
  25183.414       0.29126278       0.12346523       0.12435958       0.12440487       0.12464313       0.12497727       0.12511812       0.12545708       0.12503247       0.12526017       0.12547358       0.12565616       0.12619523       0.12620357       0.12586770       0.12618526       0.12650254       0.12643881       0.12642163       0.12661940       0.12681047       0.12671823       0.12694411
  25185.257       0.29067350       0.12335453       0.12400560       0.12406230       0.12401887       0.12482117       0.12490967       0.12502373       0.12485373       0.12490568       0.12504087       0.12541403       0.12558776       0.12543236       0.12576738       0.12583624       0.12590142       0.12625605       0.12623036       0.12621614       0.12626905       0.12627226       0.12640591
  25186.289       0.29047906       0.12287928       0.12379899       0.12403779       0.12354187       0.12448966       0.12449060       0.12459928       0.12454826       0.12477802       0.12484244       0.12512170       0.12531782       0.12564878       0.12548067       0.12557976       0.12587590       0.12594515       0.12606857       0.12601591       0.12571773       0.12603697       0.12610824
  25187.351       0.29029289       0.12256737       0.12360873       0.12373176       0.12336301       0.12418422       0.12422507       0.12456180       0.12423097       0.12449035       0.12468696       0.12485273       0.12514891       0.12532231       0.12522865       0.12527928       0.12581480       0.12575651       0.12573883       0.12566973       0.12590905       0.12609380       0.12587945
  25188.354       0.29006458       0.12251529       0.12345674       0.12333337       0.12321957       0.12409483       0.12412355       0.12431413       0.12408485       0.12426799       0.12440624       0.12463738       0.12488884       0.12488739       0.12498360       0.12497674       0.12556805       0.12548828       0.12537369       0.12542605       0.12543539       0.12566134       0.12578074
  25189.388       0.28959035       0.12215299       0.12320419       0.12317275       0.12312083       0.12390230       0.12379580       0.12405698       0.12395385       0.12406038       0.12423770       0.12452011       0.12451646       0.12451729       0.12479949       0.12476849       0.12530653       0.12522900       0.12528895       0.12541971       0.12509252       0.12522055       0.12557835
  25190.477       0.28907864       0.12214260       0.12256216       0.12300770       0.12319632       0.12341649       0.12357047       0.12380140       0.12381707       0.12374683       0.12410223       0.12434351       0.12411022       0.12445175       0.12456313       0.12463769       0.12498543       0.12499362       0.12509042       0.12512274       0.12510543       0.12491027       0.12518277
  25191.593       0.28912192       0.12183340       0.12292814       0.12273971       0.12296979       0.12316684       0.12352563       0.12356413       0.12358657       0.12364240       0.12379848       0.12395873       0.12406637       0.12442315       0.12417391       0.12458416       0.12461658       0.12458935       0.12469097       0.12428741       0.12467642       0.12470631       0.12527718
  25193.493       0.28824392       0.12115140       0.12212390       0.12224836       0.12228061       0.12279325       0.12307618       0.12342268       0.12301894       0.12318999       0.12373352       0.12390452       0.12369222       0.12383918       0.12373921       0.12398078       0.12422477       0.12421123       0.12431300       0.12431800       0.12431566       0.12419355       0.12468209
  25194.610       0.28800260       0.12077931       0.12166470       0.12184752       0.12223248       0.12249759       0.12259434       0.12309649       0.12261250       0.12278816       0.12343755       0.12356770       0.12356455       0.12352568       0.12368118       0.12360085       0.12399481       0.12420057       0.12414214       0.12434068       0.12420483       0.12390104       0.12433572
  25195.671       0.28758855       0.12092598       0.12163110       0.12164881       0.12198024       0.12212362       0.12267502       0.12274441       0.12264589       0.12270364       0.12323459       0.12321083       0.12335296       0.12338173       0.12351885       0.12355111       0.12355443       0.12387923       0.12389358       0.12379486       0.12387367       0.12374536       0.12398933
  25197.626       0.28714211       0.12028731       0.12110983       0.12107697       0.12164614       0.12180142       0.12231073       0.12223687       0.12231000       0.12221000       0.12271071       0.12266676       0.12268320       0.12279349       0.12293019       0.12294769       0.12339881       0.12343301       0.12335244       0.12308829       0.12348893       0.12354755       0.12372180
  25198.799       0.28699448       0.11999482       0.12101139       0.12091419       0.12147349       0.12175647       0.12184617       0.12207364       0.12184805       0.12202250       0.12245598       0.12238954       0.12222889       0.12273268       0.12278255       0.12272834       0.12282516       0.12323530       0.12312966       0.12305599       0.12329512       0.12325728       0.12359985
  25199.974       0.28640189       0.11979733       0.12082719       0.12055736       0.12125374       0.12146130       0.12137704       0.12186641       0.12170115       0.12176928       0.12213588       0.12210523       0.12204701       0.12251856       0.12250823       0.12272306       0.12286244       0.12270441       0.12303814       0.12289279       0.12326044       0.12304045       0.12302775
  25201.034       0.28618843       0.11955896       0.12054084       0.12027126       0.12096827       0.12113840       0.12121507       0.12164995       0.12151828       0.12154747       0.12164267       0.12154193       0.12192869       0.12248495       0.12228628       0.12250510       0.12291191       0.12241406       0.12282772       0.12261147       0.12282915       0.12283995       0.12291566
  25202.879       0.28549205       0.11893287       0.12019335       0.12026818       0.12060183       0.12082848       0.12076713       0.12107932       0.12089427       0.12121499       0.12126289       0.12120043       0.12160787       0.12194353       0.12185812       0.12193714       0.12221479       0.12220612       0.12222795       0.12229379       0.12244135       0.12223314       0.12250849
  25203.941       0.28522185       0.11884521       0.11967527       0.12002789       0.12032968       0.12053008       0.12063519       0.12119570       0.12089475       0.12099356       0.12096537       0.12134186       0.12159334       0.12162691       0.12146932       0.12185931       0.12204461       0.12209796       0.12193549       0.12214274       0.12205405       0.12216429       0.12221934
  25205.059       0.28465384       0.11856346       0.11932962       0.11972663       0.11997504       0.12042994       0.12050102       0.12053629       0.12074102       0.12089563       0.12078400       0.12099614       0.12115820       0.12146039       0.12115579       0.12165140       0.12146919       0.12178949       0.12171486       0.12181043       0.12176019       0.12196015       0.12215271
  25206.989       0.28404620       0.11843335       0.11892286       0.11931226       0.11937315       0.11980059       0.11995500       0.12046559       0.12021641       0.12050420       0.12038939       0.12046756       0.12060991       0.12084471       0.12078828       0.12122205       0.12109733       0.12130570       0.12119089       0.12133225       0.12149008       0.12131023       0.12163115
  25208.023       0.28360478       0.11773900       0.11877712       0.11907669       0.11924882       0.11929710       0.11964929       0.11973541       0.11989424       0.11998004       0.12013931       0.12029745       0.12067822       0.12102618       0.12054657       0.12094440       0.12100557       0.12110792       0.12098238       0.12127440       0.12121488       0.12118020       0.12142173
  25209.141       0.28332042       0.11766739       0.11844887       0.11885092       0.11913299       0.11928001       0.11944287       0.11969678       0.11944718       0.11959618       0.11991993       0.12026564       0.12037546       0.12059249       0.12033141       0.12064363       0.12095204       0.12062947       0.12085439       0.12114389       0.12089520       0.12102945       0.12157599
  25210.203       0.28311350       0.11761654       0.11815742       0.11866541       0.11885351       0.11886192       0.11944444       0.11959541       0.11935909       0.11937537       0.11980011       0.12015245       0.12008872       0.12035611       0.12013376       0.12046443       0.12091919       0.12053295       0.12054966       0.12094145       0.12046881       0.12076139       0.12086996
  25212.162       0.28273085       0.11686079       0.11782530       0.11837744       0.11825167       0.11886709       0.11892891       0.11885318       0.11885444       0.11910069       0.11943332       0.11942743       0.11918764       0.12007712       0.11956967       0.11981853       0.12028804       0.12019113       0.12016716       0.12023040       0.12039366       0.12051428       0.12058212
  25213.224       0.28190562       0.11674995       0.11752559       0.11782447       0.11819891       0.11843910       0.11855583       0.11879426       0.11858083       0.11883893       0.11930945       0.11909854       0.11914456       0.11951409       0.11950937       0.11947075       0.11998336       0.12007063       0.12001269       0.11988699       0.12020331       0.12039787       0.12054479
  25214.287       0.28189244       0.11661889       0.11731542       0.11754391       0.11806617       0.11836505       0.11838784       0.11862344       0.11843801       0.11858043       0.11894539       0.11890759       0.11899289       0.11933785       0.11925045       0.11925999       0.11967087       0.11965953       0.11971384       0.11973797       0.11997945       0.11999562       0.12001594
  25215.294       0.28171379       0.11643852       0.11719058       0.11743667       0.11780982       0.11822132       0.11828331       0.11825267       0.11810242       0.11834771       0.11871521       0.11874358       0.11884057       0.11889252       0.11902578       0.11907665       0.11942534       0.11925473       0.11940487       0.11958323       0.11969813       0.11969997       0.11992679
  25217.420       0.28103080       0.11610696       0.11669141       0.11699857       0.11725481       0.11782746       0.11779681       0.11796764       0.11772399       0.11756004       0.11816789       0.11865283       0.11823236       0.11906404       0.11845370       0.11866121       0.11903916       0.11907420       0.11889001       0.11892992       0.11921374       0.11909450       0.11945890
  25218.511       0.28024489       0.11588804       0.11650489       0.11657689       0.11698869       0.11755166       0.11759033       0.11778541       0.11759650       0.11765887       0.11809467       0.11811771       0.11799229       0.11870243       0.11815502       0.11840365       0.11872006       0.11871809       0.11863520       0.11879557       0.11883865       0.11876075       0.11941230
  25220.442       0.27981237       0.11539523       0.11618028       0.11642421       0.11657645       0.11693594       0.11709586       0.11715135       0.11713225       0.11708687       0.11755765       0.11762341       0.11767947       0.11802533       0.11788972       0.11811238       0.11836092       0.11815253       0.11857984       0.11853927       0.11824654       0.11861582       0.11838041
  25221.506       0.27964064       0.11517054       0.11601610       0.11628628       0.11625947       0.11657709       0.11665712       0.11698098       0.11670932       0.11689660       0.11754108       0.11742030       0.11751430       0.11773859       0.11754987       0.11806611       0.11808388       0.11813123       0.11816967       0.11827089       0.11823440       0.11824508       0.11827635
  25222.681       0.27895219       0.11483357       0.11590288       0.11627731       0.11617252       0.11629142       0.11636911       0.11679598       0.11637338       0.11686157       0.11731270       0.11714544       0.11720564       0.11740675       0.11767486       0.11778087       0.11749886       0.11782664       0.11780896       0.11793570       0.11796893       0.11788798       0.11822577
  25223.717       0.27788435       0.11444717       0.11573062       0.11567837       0.11579726       0.11616700       0.11618369       0.11678775       0.11635388       0.11669867       0.11687728       0.11688988       0.11682182       0.11720809       0.11727167       0.11764585       0.11728701       0.11757381       0.11751180       0.11772080       0.11791907       0.11789345       0.11805372
  25225.593       0.27703549       0.11416258       0.11508022       0.11536390       0.11571373       0.11584297       0.11606786       0.11646304       0.11598845       0.11618736       0.11625245       0.11676053       0.11671091       0.11693505       0.11679026       0.11698283       0.11712499       0.11716643       0.11717288       0.11737990       0.11759108       0.11755071       0.11761433
  25226.768       0.27675333       0.11398474       0.11449467       0.11512991       0.11510090       0.11523850       0.11566030       0.11595733       0.11574981       0.11603975       0.11593640       0.11635628       0.11642987       0.11657931       0.11654548       0.11669351       0.11706396       0.11692948       0.11687601       0.11729464       0.11713846       0.11704317       0.11748084
  25227.974       0.27714974       0.11361316       0.11462672       0.11498240       0.11483758       0.11534149       0.11536141       0.11571751       0.11559361       0.11576522       0.11567964       0.11637401       0.11594421       0.11639952       0.11620778       0.11636399       0.11662915       0.11699040       0.11690641       0.11698832       0.11695790       0.11695450       0.11727292
  25229.010       0.27722988       0.11340619       0.11448486       0.11449310       0.11495170       0.11491315       0.11514996       0.11540561       0.11533682       0.11535093       0.11560808       0.11602419       0.11584477       0.11635471       0.11584945       0.11611203       0.11628149       0.11674299       0.11660134       0.11659462       0.11660294       0.11676631       0.11684741
  25230.858       0.27738846       0.11271492       0.11415308       0.11427527       0.11419961       0.11467620       0.11483458       0.11506287       0.11469001       0.11487931       0.11529817       0.11547068       0.11532708       0.11569177       0.11556118       0.11587617       0.11591975       0.11579753       0.11604916       0.11612541       0.11638667       0.11611347       0.11649310
  25231.977       0.27722281       0.11248498       0.11399632       0.11391596       0.11411755       0.11435819       0.11444620       0.11464499       0.11454630       0.11489188       0.11519230       0.11509502       0.11518127       0.11557014       0.11538740       0.11561948       0.11579669       0.11569863       0.11571974       0.11596417       0.11587353       0.11569890       0.11602737
  25233.070       0.27735751       0.11222333       0.11360109       0.11357705       0.11382337       0.11425458       0.11420282       0.11458138       0.11468872       0.11486638       0.11497402       0.11492396       0.11495243       0.11524441       0.11482050       0.11532617       0.11557254       0.11553245       0.11573075       0.11569406       0.11566256       0.11552846       0.11591738
  25235.004       0.27672612       0.11200046       0.11307853       0.11307386       0.11318703       0.11347879       0.11391852       0.11430031       0.11394616       0.11400590       0.11425301       0.11465171       0.11450029       0.11485727       0.11486035       0.11483646       0.11503320       0.11505360       0.11520095       0.11523905       0.11530644       0.11524752       0.11557028
  25236.097       0.27670079       0.11197656       0.11296970       0.11273767       0.11307633       0.11356590       0.11380818       0.11410410       0.11371249       0.11382689       0.11386817       0.11416974       0.11406060       0.11462183       0.11462845       0.11448212       0.11463156       0.11489838       0.11518651       0.11501056       0.11535919       0.11510775       0.11525326
  25237.245       0.27682825       0.11177416       0.11275582       0.11266444       0.11258751       0.11328075       0.11353817       0.11400372       0.11350126       0.11352792       0.11371670       0.11380748       0.11391730       0.11425377       0.11430213       0.11417425       0.11430548       0.11490349       0.11501587       0.11472801       0.11509514       0.11484814       0.11488807
  25238.254       0.27657972       0.11147650       0.11238240       0.11270540       0.11231840       0.11284967       0.11321204       0.11368526       0.11329764       0.11332453       0.11362258       0.11365419       0.11376738       0.11410776       0.11409896       0.11391605       0.11424011       0.11453742       0.11459549       0.11476297       0.11472561       0.11480358       0.11465554
  25240.272       0.27646323       0.11103079       0.11198637       0.11178268       0.11209046       0.11257679       0.11273463       0.11302421       0.11266122       0.11303768       0.11315060       0.11340794       0.11331741       0.11343974       0.11378455       0.11406641       0.11398085       0.11401067       0.11396480       0.11405864       0.11429057       0.11410966       0.11416576
  25241.281       0.27670801       0.11088554       0.11184000       0.11191314       0.11180779       0.11225669       0.11241719       0.11262708       0.11254969       0.11272796       0.11275132       0.11281379       0.11318869       0.11330132       0.11339327       0.11377301       0.11380895       0.11380876       0.11379241       0.11376453       0.11391379       0.11384523       0.11410253
  25243.189       0.27657927       0.11018706       0.11150535       0.11125501       0.11146278       0.11174421       0.11212994       0.11273116       0.11201528       0.11228374       0.11265046       0.11275811       0.11276695       0.11279518       0.11263434       0.11307384       0.11333983       0.11318998       0.11336944       0.11334144       0.11361777       0.11349431       0.11370694
  25244.282       0.27611805       0.11001482       0.11126261       0.11112883       0.11122227       0.11196064       0.11196969       0.11210568       0.11185301       0.11182196       0.11219822       0.11245623       0.11239420       0.11284039       0.11248232       0.11278737       0.11292629       0.11295621       0.11314175       0.11303237       0.11325700       0.11316882       0.11351239
  25245.432       0.27602371       0.10990493       0.11078999       0.11072601       0.11116565       0.11157225       0.11181467       0.11148782       0.11165390       0.11160544       0.11208634       0.11217588       0.11229675       0.11243193       0.11238959       0.11252122       0.11292895       0.11312093       0.11301686       0.11300953       0.11293313       0.11294259       0.11309377
  25246.553       0.27615379       0.10965242       0.11045920       0.11055842       0.11128016       0.11118220       0.11164848       0.11111004       0.11133462       0.11162009       0.11186772       0.11203001       0.11209617       0.11238808       0.11206243       0.11234615       0.11247336       0.11280514       0.11269402       0.11278935       0.11285793       0.11280385       0.11285763
  25248.403       0.27593739       0.10908423       0.11019882       0.11019146       0.11018991       0.11099930       0.11095273       0.11102224       0.11098624       0.11117102       0.11152098       0.11146698       0.11167185       0.11179072       0.11199461       0.11213377       0.11226165       0.11224312       0.11228247       0.11211810       0.11241206       0.11238692       0.11270098
  25249.527       0.27615393       0.10885622       0.11002863       0.11004588       0.11007890       0.11074029       0.11087231       0.11081464       0.11069180       0.11088819       0.11142545       0.11122588       0.11099770       0.11168392       0.11163074       0.11193109       0.11179730       0.11202332       0.11208979       0.11178619       0.11206987       0.11214636       0.11267934
  25250.677       0.27575625       0.10850650       0.10973854       0.10980473       0.10991113       0.11026869       0.11041961       0.11057776       0.11044910       0.11072047       0.11092363       0.11087460       0.11085385       0.11138279       0.11092746       0.11176841       0.11139437       0.11206990       0.11180943       0.11156402       0.11200632       0.11192211       0.11225317
  25251.686       0.27561555       0.10820859       0.10927431       0.10949603       0.10959748       0.10987157       0.11025141       0.11037109       0.11026137       0.11038983       0.11081521       0.11040757       0.11069903       0.11109407       0.11118448       0.11144526       0.11145465       0.11168920       0.11158829       0.11169636       0.11183829       0.11160695       0.11192784
  25253.651       0.27510897       0.10801701       0.10921065       0.10894474       0.10923880       0.10972747       0.10957296       0.10970577       0.10967792       0.11010886       0.11030089       0.11017201       0.11028790       0.11075855       0.11076808       0.11105997       0.11098668       0.11105163       0.11096989       0.11137700       0.11139511       0.11106961       0.11149135
  25254.856       0.27460274       0.10781341       0.10883618       0.10909424       0.10896440       0.10943685       0.10910814       0.10951350       0.10957993       0.10992712       0.11009334       0.10996402       0.11017220       0.11082977       0.11008740       0.11071646       0.11079914       0.11074681       0.11095710       0.11105402       0.11091331       0.11073493       0.11100929
  25255.979       0.27477379       0.10753510       0.10850462       0.10884850       0.10869115       0.10931118       0.10930117       0.10938368       0.10939172       0.10962651       0.10997182       0.10949947       0.11010581       0.11036381       0.11017000       0.11023946       0.11065559       0.11057675       0.11060740       0.11050370       0.11076403       0.11092723       0.11076170
  25257.889       0.27425775       0.10712906       0.10785923       0.10842746       0.10810197       0.10875254       0.10908291       0.10894178       0.10902471       0.10907089       0.10943579       0.10967492       0.10976185       0.10966603       0.11000405       0.10985589       0.11009748       0.11009658       0.11021564       0.11000157       0.11035071       0.11028027       0.11044707
  25258.955       0.27376024       0.10682610       0.10788485       0.10811578       0.10790612       0.10853282       0.10893877       0.10911862       0.10860872       0.10888742       0.10927075       0.10964571       0.10943029       0.10953092       0.10988640       0.10974192       0.10967563       0.10976633       0.10995702       0.10979558       0.11013744       0.11005185       0.11033976
  25260.021       0.27366261       0.10640230       0.10760753       0.10797024       0.10780005       0.10819440       0.10832486       0.10844712       0.10867813       0.10864993       0.10899579       0.10881595       0.10911381       0.10925340       0.10938035       0.10970874       0.10936293       0.10944247       0.10953255       0.10968983       0.10995589       0.10982190       0.11038677
  25261.930       0.27330969       0.10619839       0.10692508       0.10715423       0.10728893       0.10813984       0.10791399       0.10808637       0.10782623       0.10855614       0.10848700       0.10844726       0.10849164       0.10876400       0.10879914       0.10897936       0.10894579       0.10918547       0.10936129       0.10923840       0.10942921       0.10977859       0.10931847
  25262.941       0.27315817       0.10601375       0.10676702       0.10707428       0.10737668       0.10771225       0.10773436       0.10793919       0.10759968       0.10813772       0.10830018       0.10785289       0.10813307       0.10853511       0.10860492       0.10862598       0.10875201       0.10895204       0.10893127       0.10885711       0.10916561       0.10914966       0.10914814
  25264.009       0.27311182       0.10569127       0.10654983       0.10687803       0.10716906       0.10727635       0.10739278       0.10771986       0.10739130       0.10769064       0.10804920       0.10791720       0.10797053       0.10832004       0.10841538       0.10864905       0.10857207       0.10872972       0.10865381       0.10877460       0.10884356       0.10875375       0.10895944
  25265.020       0.27265625       0.10598252       0.10615129       0.10664824       0.10671536       0.10694301       0.10703319       0.10723358       0.10723371       0.10747255       0.10783865       0.10784181       0.10807145       0.10820351       0.10815481       0.10836301       0.10852143       0.10856658       0.10851035       0.10876624       0.10857707       0.10863033       0.10880483
  25266.031       0.27260353       0.10547263       0.10621434       0.10645755       0.10631200       0.10679935       0.10693155       0.10721449       0.10709174       0.10737899       0.10762798       0.10755244       0.10790712       0.10800083       0.10798443       0.10816034       0.10823923       0.10840252       0.10833088       0.10843354       0.10885615       0.10856486       0.10882808
  25267.126       0.27224316       0.10498094       0.10626839       0.10618341       0.10604831       0.10658930       0.10695150       0.10705097       0.10693271       0.10716949       0.10706260       0.10739787       0.10753773       0.10755929       0.10787128       0.10782031       0.10806670       0.10816449       0.10803584       0.10822902       0.10840747       0.10858359       0.10876499
  25268.223       0.27167993       0.10471001       0.10614057       0.10600504       0.10571852       0.10629615       0.10677935       0.10675726       0.10679197       0.10686123       0.10719807       0.10720003       0.10747687       0.10760467       0.10768434       0.10739726       0.10787407       0.10794942       0.10767463       0.10783052       0.10802061       0.10811699       0.10841124
  25269.234       0.27148468       0.10459939       0.10558840       0.10574147       0.10562157       0.10588698       0.10635350       0.10648296       0.10648930       0.10664243       0.10711719       0.10708013       0.10731739       0.10758023       0.10719495       0.10752760       0.10764735       0.10768900       0.10768429       0.10736141       0.10783516       0.10772771       0.10806327
  25271.255       0.27123555       0.10417975       0.10524372       0.10553440       0.10544781       0.10579623       0.10571594       0.10609758       0.10619862       0.10629193       0.10667781       0.10635928       0.10676515       0.10671253       0.10663432       0.10692630       0.10686976       0.10720137       0.10721718       0.10749413       0.10719308       0.10724627       0.10732731
  25272.436       0.27133537       0.10396400       0.10482843       0.10477822       0.10525106       0.10534647       0.10562158       0.10593007       0.10595777       0.10616281       0.10624619       0.10603833       0.10632120       0.10680323       0.10635485       0.10678973       0.10646854       0.10702815       0.10716094       0.10693406       0.10725702       0.10687642       0.10718342
  25273.561       0.27112405       0.10362114       0.10430882       0.10483818       0.10497651       0.10500365       0.10535954       0.10567859       0.10590395       0.10582099       0.10606047       0.10580265       0.10583399       0.10675897       0.10616551       0.10646337       0.10639724       0.10664817       0.10682271       0.10654523       0.10712921       0.10698900       0.10697574
  25275.415       0.27064637       0.10297438       0.10390584       0.10448714       0.10455862       0.10468661       0.10514504       0.10515207       0.10538749       0.10530495       0.10549740       0.10544887       0.10557949       0.10612465       0.10582015       0.10569156       0.10619847       0.10643184       0.10650410       0.10603597       0.10643063       0.10647374       0.10650007
  25276.541       0.27014311       0.10293724       0.10393745       0.10421620       0.10431156       0.10447210       0.10477808       0.10501140       0.10519655       0.10508909       0.10515464       0.10515708       0.10531092       0.10579505       0.10561426       0.10554787       0.10580614       0.10591767       0.10625275       0.10612237       0.10622613       0.10613728       0.10637382
  25277.664       0.27018418       0.10262373       0.10357526       0.10395710       0.10406861       0.10421068       0.10426138       0.10481732       0.10454665       0.10490186       0.10494548       0.10520113       0.10506590       0.10550790       0.10537458       0.10542487       0.10572068       0.10574436       0.10600137       0.10595696       0.10613423       0.10587033       0.10608649
  25279.577       0.26957493       0.10225683       0.10331800       0.10336249       0.10345687       0.10399251       0.10419571       0.10443654       0.10407013       0.10451461       0.10440649       0.10474790       0.10462909       0.10502716       0.10498477       0.10510360       0.10507671       0.10535533       0.10559074       0.10539841       0.10541607       0.10551274       0.10548526
  25280.645       0.26947909       0.10194198       0.10292491       0.10323571       0.10317744       0.10335807       0.10387855       0.10404809       0.10378242       0.10435920       0.10427693       0.10395355       0.10440057       0.10508602       0.10486519       0.10499943       0.10533354       0.10536521       0.10506454       0.10518968       0.10531167       0.10504029       0.10558867
  25281.771       0.26915939       0.10187431       0.10256864       0.10313455       0.10317911       0.10337606       0.10369183       0.10379403       0.10389317       0.10395323       0.10419210       0.10411406       0.10407696       0.10469949       0.10487315       0.10493973       0.10488453       0.10515002       0.10484431       0.10476119       0.10512961       0.10504952       0.10517381
  25282.839       0.26880580       0.10174861       0.10242612       0.10269345       0.10291386       0.10324175       0.10352469       0.10358453       0.10357431       0.10385933       0.10391239       0.10400643       0.10394021       0.10439702       0.10434101       0.10427851       0.10456241       0.10473923       0.10451802       0.10445658       0.10484784       0.10502816       0.10488067
  25284.780       0.26836116       0.10130097       0.10209032       0.10171026       0.10235412       0.10268276       0.10304975       0.10295611       0.10298597       0.10348020       0.10337267       0.10343082       0.10386621       0.10401576       0.10400453       0.10360418       0.10427478       0.10406503       0.10412751       0.10439631       0.10445372       0.10406151       0.10471920
  25285.820       0.26824793       0.10096698       0.10184730       0.10181884       0.10217982       0.10241594       0.10271064       0.10275649       0.10278447       0.10318448       0.10306346       0.10318725       0.10358860       0.10372935       0.10386552       0.10359739       0.10397556       0.10391350       0.10395609       0.10421846       0.10427249       0.10402484       0.10458649
  25286.833       0.26823692       0.10061033       0.10170072       0.10190714       0.10196486       0.10209555       0.10241889       0.10256158       0.10256033       0.10293093       0.10300962       0.10315065       0.10312750       0.10338293       0.10354663       0.10355822       0.10355756       0.10378319       0.10365664       0.10393678       0.10419765       0.10401757       0.10430383
  25287.903       0.26787067       0.10062789       0.10144437       0.10171109       0.10184279       0.10212835       0.10232109       0.10234671       0.10243144       0.10258352       0.10290364       0.10266695       0.10294666       0.10329332       0.10308309       0.10324257       0.10361293       0.10355334       0.10326680       0.10378803       0.10393788       0.10374172       0.10391270
  25288.971       0.26741882       0.10046545       0.10101870       0.10156547       0.10182962       0.10156033       0.10231077       0.10243784       0.10223627       0.10248113       0.10249452       0.10247891       0.10279596       0.10267717       0.10281906       0.10297071       0.10333683       0.10364019       0.10307497       0.10339010       0.10355294       0.10347494       0.10379630
  25290.125       0.26729324       0.99908216E-01   0.10062721       0.10129280       0.10130449       0.10137831       0.10187323       0.10197307       0.10201131       0.10248354       0.10231061       0.10263159       0.10239280       0.10260387       0.10280706       0.10282904       0.10288433       0.10346030       0.10302409       0.10312335       0.10342504       0.10315737       0.10344659
  25291.279       0.26653755       0.99602968E-01   0.10047990       0.10105798       0.10104333       0.10130902       0.10154784       0.10157631       0.10178816       0.10197461       0.10196261       0.10215360       0.10209585       0.10253778       0.10242677       0.10244563       0.10263354       0.10315223       0.10279722       0.10289130       0.10309378       0.10288719       0.10330408
  25293.136       0.26650023       0.99555390E-01   0.10021936       0.10077477       0.10062762       0.10097200       0.10101062       0.10138366       0.10125307       0.10141895       0.10156181       0.10177841       0.10156614       0.10246584       0.10196912       0.10218040       0.10238878       0.10261322       0.10237865       0.10239827       0.10265651       0.10274881       0.10288658
  25294.207       0.26614196       0.99476632E-01   0.10013184       0.10045182       0.10045801       0.10069521       0.10100460       0.10119555       0.10107161       0.10119318       0.10145227       0.10144063       0.10133257       0.10189958       0.10169476       0.10206114       0.10228687       0.10238047       0.10237682       0.10210875       0.10232136       0.10230022       0.10280842
  25295.332       0.26574521       0.98892470E-01   0.99916421E-01   0.10015716       0.99903242E-01   0.10037686       0.10059570       0.10090397       0.10109017       0.10089594       0.10111979       0.10101945       0.10122184       0.10153272       0.10164250       0.10194896       0.10195622       0.10187620       0.10218592       0.10175428       0.10206526       0.10212713       0.10251948
  25296.347       0.26579284       0.98533356E-01   0.99565112E-01   0.99820289E-01   0.99889842E-01   0.10011225       0.10059111       0.10063154       0.10071015       0.10068259       0.10087586       0.10081619       0.10102763       0.10156802       0.10165918       0.10150868       0.10174937       0.10153431       0.10183196       0.10135304       0.10200114       0.10203719       0.10208757
  25298.345       0.26483966       0.98289573E-01   0.99178362E-01   0.99155988E-01   0.99477690E-01   0.10011206       0.99983369E-01   0.10035029       0.10019303       0.10064388       0.10050995       0.10049981       0.10054494       0.10091125       0.10099550       0.10105758       0.10120662       0.10093403       0.10120752       0.10098559       0.10156463       0.10151360       0.10175504
  25299.557       0.26435768       0.98200834E-01   0.98906885E-01   0.98883112E-01   0.98949555E-01   0.99339541E-01   0.99452580E-01   0.10011627       0.10002380       0.10044665       0.10022469       0.10035060       0.10051065       0.10069444       0.10070000       0.10090732       0.10099070       0.10082976       0.10083776       0.10066850       0.10113425       0.10130608       0.10146135
  25300.682       0.26442279       0.97869677E-01   0.98556048E-01   0.98741159E-01   0.99005168E-01   0.99053775E-01   0.99311261E-01   0.99851954E-01   0.99919422E-01   0.10009341       0.10015329       0.10009768       0.10026350       0.10062794       0.10048262       0.10054865       0.10080368       0.10079843       0.10061702       0.10048506       0.10080469       0.10082014       0.10112680
  25302.599       0.26379121       0.97367399E-01   0.98204605E-01   0.98569400E-01   0.98861780E-01   0.99005826E-01   0.99089391E-01   0.99364170E-01   0.99182773E-01   0.99349252E-01   0.99564522E-01   0.99473521E-01   0.99837342E-01   0.10027948       0.10005041       0.10021451       0.10028099       0.10003985       0.10050146       0.10004243       0.10037561       0.10032455       0.10085156
  25303.640       0.26355961       0.97335953E-01   0.98010603E-01   0.98271915E-01   0.98593419E-01   0.98527388E-01   0.98834496E-01   0.99010398E-01   0.98977686E-01   0.99182438E-01   0.99297825E-01   0.99258872E-01   0.99819368E-01   0.99816403E-01   0.99761293E-01   0.99978252E-01   0.10002066       0.99897664E-01   0.10028460       0.99925409E-01   0.10010455       0.10046776       0.10058201
  25304.739       0.26302382       0.96937952E-01   0.97733477E-01   0.97946677E-01   0.98267207E-01   0.98395151E-01   0.98596037E-01   0.98981990E-01   0.98833424E-01   0.99064081E-01   0.99194923E-01   0.99202075E-01   0.99439342E-01   0.99507601E-01   0.99526253E-01   0.99591778E-01   0.99878798E-01   0.99910543E-01   0.10029915       0.99753059E-01   0.99962546E-01   0.10037899       0.10029229
  25306.684       0.26219065       0.96444843E-01   0.97175092E-01   0.97522054E-01   0.97372748E-01   0.97943878E-01   0.98473264E-01   0.98720412E-01   0.98326348E-01   0.98638712E-01   0.98645380E-01   0.98690871E-01   0.98476016E-01   0.99347931E-01   0.99104900E-01   0.99425202E-01   0.99063406E-01   0.99492722E-01   0.99176953E-01   0.99102674E-01   0.99530884E-01   0.99534896E-01   0.99494621E-01
  25307.726       0.26186789       0.96181559E-01   0.96997375E-01   0.97329549E-01   0.97316736E-01   0.97781431E-01   0.98092696E-01   0.98194022E-01   0.98085615E-01   0.98307034E-01   0.98493170E-01   0.98682610E-01   0.98437769E-01   0.99072205E-01   0.98877440E-01   0.98924120E-01   0.98970458E-01   0.99173642E-01   0.99107483E-01   0.98822099E-01   0.99447128E-01   0.99171705E-01   0.99424956E-01
  25308.824       0.26089089       0.96088286E-01   0.96977215E-01   0.97061318E-01   0.97248781E-01   0.97617136E-01   0.97844049E-01   0.97721523E-01   0.97682911E-01   0.97940632E-01   0.98355347E-01   0.98663451E-01   0.98441541E-01   0.98752079E-01   0.98703089E-01   0.98743917E-01   0.98856351E-01   0.99041159E-01   0.98948720E-01   0.98619209E-01   0.99379124E-01   0.98886942E-01   0.99350009E-01
  25309.868       0.25977684       0.95657683E-01   0.96672243E-01   0.96922033E-01   0.97192911E-01   0.97413011E-01   0.97653332E-01   0.97696347E-01   0.97430155E-01   0.97820001E-01   0.98143492E-01   0.98294228E-01   0.98414264E-01   0.98368066E-01   0.98428675E-01   0.98439964E-01   0.98671911E-01   0.99102032E-01   0.98921879E-01   0.98557581E-01   0.99316773E-01   0.98635215E-01   0.99209827E-01
  25311.869       0.25725663       0.95169715E-01   0.96063673E-01   0.96438102E-01   0.96478682E-01   0.96948511E-01   0.97182035E-01   0.97269205E-01   0.97183692E-01   0.97849573E-01   0.97633675E-01   0.97586930E-01   0.97668044E-01   0.98101015E-01   0.97810930E-01   0.98395618E-01   0.98397819E-01   0.98278878E-01   0.98464727E-01   0.98237124E-01   0.98756023E-01   0.98210783E-01   0.98531988E-01
  25312.969       0.25684558       0.95286858E-01   0.95979698E-01   0.96245441E-01   0.96061827E-01   0.96816488E-01   0.97006900E-01   0.97154981E-01   0.96809281E-01   0.97567320E-01   0.97508752E-01   0.97615832E-01   0.97399127E-01   0.97979861E-01   0.97586097E-01   0.98154301E-01   0.98298149E-01   0.98040157E-01   0.98063097E-01   0.98138006E-01   0.98497706E-01   0.98048117E-01   0.98210618E-01
  25314.041       0.25727982       0.95064747E-01   0.95936487E-01   0.96027759E-01   0.95926099E-01   0.96450885E-01   0.96792000E-01   0.97086174E-01   0.96809982E-01   0.97124046E-01   0.97322010E-01   0.97399863E-01   0.97281818E-01   0.97529522E-01   0.97676750E-01   0.97868824E-01   0.98005079E-01   0.97998632E-01   0.97805720E-01   0.97959145E-01   0.98207892E-01   0.97860568E-01   0.97956147E-01
  25315.056       0.25832863       0.94776988E-01   0.95925039E-01   0.95658938E-01   0.95751340E-01   0.96368323E-01   0.96445649E-01   0.96729706E-01   0.96731069E-01   0.96876000E-01   0.97031839E-01   0.97029353E-01   0.96986745E-01   0.97309490E-01   0.97352828E-01   0.97442548E-01   0.97855721E-01   0.97701980E-01   0.97781612E-01   0.97565385E-01   0.97542924E-01   0.97814470E-01   0.97821852E-01
  25317.198       0.25961334       0.94156290E-01   0.95132437E-01   0.95439721E-01   0.95251535E-01   0.95743844E-01   0.95770763E-01   0.96105749E-01   0.96529293E-01   0.96680353E-01   0.96465548E-01   0.96571157E-01   0.96752408E-01   0.97041359E-01   0.96854660E-01   0.96798916E-01   0.97202047E-01   0.96933122E-01   0.97285664E-01   0.97137128E-01   0.97445550E-01   0.97353702E-01   0.97373178E-01
  25318.382       0.25949678       0.94025622E-01   0.94820181E-01   0.95071560E-01   0.94784898E-01   0.95699824E-01   0.95605649E-01   0.95890603E-01   0.96274217E-01   0.96479663E-01   0.95952984E-01   0.96301562E-01   0.96395956E-01   0.96586612E-01   0.96654723E-01   0.96683482E-01   0.96843194E-01   0.96696241E-01   0.96818579E-01   0.96819505E-01   0.97095804E-01   0.97006946E-01   0.97178876E-01
  25320.244       0.25838409       0.93474300E-01   0.94466715E-01   0.94588372E-01   0.94748453E-01   0.95097654E-01   0.94970713E-01   0.95599083E-01   0.95497108E-01   0.95621522E-01   0.95974511E-01   0.95903452E-01   0.96032158E-01   0.96155202E-01   0.96413349E-01   0.96256023E-01   0.96541932E-01   0.96465548E-01   0.96577783E-01   0.96546079E-01   0.96802448E-01   0.96910558E-01   0.96605833E-01
  25321.260       0.25865897       0.92912188E-01   0.94283067E-01   0.94474353E-01   0.94575625E-01   0.94820211E-01   0.94663954E-01   0.95231103E-01   0.95140843E-01   0.95475285E-01   0.95746642E-01   0.95692651E-01   0.95744065E-01   0.95652638E-01   0.96088409E-01   0.96117957E-01   0.96206307E-01   0.96091981E-01   0.96389756E-01   0.96485042E-01   0.96523909E-01   0.96502508E-01   0.96412871E-01
  25322.445       0.25792218       0.92944490E-01   0.94021514E-01   0.94148245E-01   0.94171272E-01   0.94580641E-01   0.94801492E-01   0.95036643E-01   0.94993787E-01   0.95264383E-01   0.95478945E-01   0.95000039E-01   0.95540221E-01   0.95316245E-01   0.95705148E-01   0.95749985E-01   0.96264589E-01   0.95769444E-01   0.95844316E-01   0.96013626E-01   0.96498729E-01   0.96159460E-01   0.96167874E-01
  25323.490       0.25751333       0.92833659E-01   0.93659665E-01   0.93858355E-01   0.93680686E-01   0.94580307E-01   0.94460099E-01   0.94720351E-01   0.94952273E-01   0.94887588E-01   0.95204218E-01   0.94690425E-01   0.95320973E-01   0.95003464E-01   0.95121719E-01   0.95353431E-01   0.96013980E-01   0.95553874E-01   0.95835349E-01   0.95530317E-01   0.96169015E-01   0.95853240E-01   0.96291173E-01
  25325.436       0.25678000       0.92432600E-01   0.92952977E-01   0.93329038E-01   0.93099493E-01   0.93854866E-01   0.94173489E-01   0.94307719E-01   0.94363250E-01   0.94425369E-01   0.94721932E-01   0.94834038E-01   0.95064938E-01   0.94963516E-01   0.94976611E-01   0.95319954E-01   0.95317075E-01   0.95031377E-01   0.95395661E-01   0.95184025E-01   0.95645225E-01   0.95333464E-01   0.95793954E-01
  25326.565       0.25653553       0.92103119E-01   0.92848266E-01   0.93255433E-01   0.93224163E-01   0.93429212E-01   0.93747508E-01   0.94053458E-01   0.93921115E-01   0.94342452E-01   0.94423487E-01   0.94589841E-01   0.94721027E-01   0.94710705E-01   0.94987078E-01   0.94921066E-01   0.94932332E-01   0.94865607E-01   0.95145002E-01   0.94892723E-01   0.95234856E-01   0.95243823E-01   0.95446348E-01
  25327.694       0.25639434       0.91816971E-01   0.92521343E-01   0.93080905E-01   0.92995486E-01   0.93400952E-01   0.93495262E-01   0.94031098E-01   0.93914237E-01   0.94092608E-01   0.93981475E-01   0.94126296E-01   0.94409967E-01   0.94410888E-01   0.94522751E-01   0.94550747E-01   0.94522597E-01   0.94638958E-01   0.94882404E-01   0.94518854E-01   0.94951372E-01   0.95004651E-01   0.95320533E-01
  25328.710       0.25629070       0.91664972E-01   0.92329765E-01   0.92760640E-01   0.92698509E-01   0.93268279E-01   0.93435140E-01   0.93757851E-01   0.93792028E-01   0.93755861E-01   0.93701509E-01   0.94069043E-01   0.94430127E-01   0.94231125E-01   0.94231062E-01   0.94333676E-01   0.94501208E-01   0.94381454E-01   0.94487604E-01   0.94483533E-01   0.94980234E-01   0.94652056E-01   0.95540546E-01
  25330.658       0.25531533       0.91376791E-01   0.91977057E-01   0.92247802E-01   0.92225717E-01   0.92387932E-01   0.92980605E-01   0.93086870E-01   0.93253106E-01   0.93267155E-01   0.93327579E-01   0.93705781E-01   0.93710915E-01   0.93961963E-01   0.93915428E-01   0.93954776E-01   0.94217285E-01   0.93746655E-01   0.94090977E-01   0.94125905E-01   0.94429403E-01   0.94335158E-01   0.94642547E-01
  25331.674       0.25518878       0.90928724E-01   0.91855742E-01   0.92166335E-01   0.92051922E-01   0.92232465E-01   0.92623083E-01   0.92878919E-01   0.92944837E-01   0.93104253E-01   0.93193118E-01   0.93377649E-01   0.93376092E-01   0.93569949E-01   0.93718038E-01   0.93620601E-01   0.94156381E-01   0.93810687E-01   0.94099596E-01   0.93705672E-01   0.94404546E-01   0.94292945E-01   0.94191242E-01
  25332.720       0.25516916       0.90840009E-01   0.91630121E-01   0.91977990E-01   0.91999774E-01   0.92393325E-01   0.92334045E-01   0.92419908E-01   0.92492576E-01   0.92897525E-01   0.93268465E-01   0.93157385E-01   0.93359336E-01   0.93316827E-01   0.93413960E-01   0.93607882E-01   0.93529761E-01   0.94039241E-01   0.93761921E-01   0.93653249E-01   0.94515954E-01   0.94044173E-01   0.94178415E-01
  25333.792       0.25459067       0.90715423E-01   0.91342449E-01   0.91489105E-01   0.91830637E-01   0.91953605E-01   0.92221172E-01   0.92290264E-01   0.92366222E-01   0.92612252E-01   0.92823914E-01   0.92926182E-01   0.93274968E-01   0.93235236E-01   0.93057773E-01   0.93430953E-01   0.93383644E-01   0.93398907E-01   0.93505160E-01   0.93532299E-01   0.93965412E-01   0.93770743E-01   0.93920801E-01
  25334.923       0.25472365       0.90471366E-01   0.91121771E-01   0.91188201E-01   0.91686059E-01   0.91545693E-01   0.92002673E-01   0.92190392E-01   0.92288664E-01   0.92032054E-01   0.92509459E-01   0.92867244E-01   0.92851601E-01   0.93153669E-01   0.93181719E-01   0.92929439E-01   0.93297983E-01   0.93165790E-01   0.93288203E-01   0.93356384E-01   0.93563612E-01   0.93518932E-01   0.93698499E-01
  25336.052       0.25415285       0.90188719E-01   0.91069808E-01   0.91100625E-01   0.91567211E-01   0.91497823E-01   0.91692917E-01   0.92011659E-01   0.91868642E-01   0.92229671E-01   0.92213051E-01   0.92373705E-01   0.92689271E-01   0.92877995E-01   0.93028910E-01   0.92812752E-01   0.93163609E-01   0.92958600E-01   0.93118439E-01   0.93171643E-01   0.93433566E-01   0.93413400E-01   0.93458602E-01
  25337.068       0.25396953       0.89902454E-01   0.90700909E-01   0.90913249E-01   0.91039394E-01   0.91389528E-01   0.91469575E-01   0.91643764E-01   0.91690557E-01   0.91899600E-01   0.92013565E-01   0.92154140E-01   0.92418603E-01   0.92400203E-01   0.92573746E-01   0.92730453E-01   0.92945690E-01   0.92805937E-01   0.92876957E-01   0.92817652E-01   0.92938619E-01   0.93187691E-01   0.93199351E-01
  25339.046       0.25331108       0.89351303E-01   0.90314886E-01   0.90554693E-01   0.90559604E-01   0.91030423E-01   0.91227738E-01   0.91045203E-01   0.91435881E-01   0.91270510E-01   0.91614410E-01   0.91846837E-01   0.91855854E-01   0.92305739E-01   0.92034936E-01   0.91766272E-01   0.92605426E-01   0.92513966E-01   0.92386064E-01   0.92393020E-01   0.92615659E-01   0.92811744E-01   0.92707279E-01
  25340.233       0.25316248       0.88952453E-01   0.89916667E-01   0.89953437E-01   0.90337229E-01   0.90747166E-01   0.90674956E-01   0.91205386E-01   0.90976776E-01   0.91305726E-01   0.91385264E-01   0.91520381E-01   0.91729326E-01   0.92037383E-01   0.91513359E-01   0.92065209E-01   0.92221237E-01   0.92219537E-01   0.92120638E-01   0.92113386E-01   0.92201606E-01   0.92358337E-01   0.92369200E-01
  25341.307       0.25279377       0.88579301E-01   0.89667291E-01   0.89736527E-01   0.90010825E-01   0.90404013E-01   0.90436908E-01   0.90897506E-01   0.90740456E-01   0.91315537E-01   0.91009749E-01   0.91275079E-01   0.91488305E-01   0.91749650E-01   0.91426317E-01   0.91744707E-01   0.91897677E-01   0.91980797E-01   0.91899001E-01   0.91615572E-01   0.92111088E-01   0.92039747E-01   0.92190922E-01
  25343.199       0.25251298       0.88446689E-01   0.89503364E-01   0.89438299E-01   0.89646664E-01   0.89917630E-01   0.90185989E-01   0.90473439E-01   0.90349221E-01   0.90611952E-01   0.90678912E-01   0.90778436E-01   0.91013506E-01   0.91269697E-01   0.91405093E-01   0.91383640E-01   0.91442589E-01   0.91516666E-01   0.91434418E-01   0.91620918E-01   0.92033753E-01   0.91427765E-01   0.91906207E-01
  25344.358       0.25165812       0.88359956E-01   0.89386491E-01   0.89010598E-01   0.89543958E-01   0.90006601E-01   0.89924942E-01   0.90181833E-01   0.90100015E-01   0.90229986E-01   0.90572821E-01   0.90798743E-01   0.90832899E-01   0.90940360E-01   0.90887462E-01   0.91219940E-01   0.91249977E-01   0.91364512E-01   0.91198254E-01   0.91617848E-01   0.91773243E-01   0.91226877E-01   0.91533164E-01
  25345.573       0.25154106       0.87861976E-01   0.88940414E-01   0.88874237E-01   0.89310314E-01   0.89761816E-01   0.89615014E-01   0.90161256E-01   0.89654383E-01   0.90089869E-01   0.90386138E-01   0.90489047E-01   0.90610577E-01   0.90704216E-01   0.90826597E-01   0.90619295E-01   0.91081952E-01   0.91150923E-01   0.91163286E-01   0.91128730E-01   0.91475755E-01   0.91033996E-01   0.91348974E-01
  25346.619       0.25117799       0.87526087E-01   0.88693275E-01   0.88885004E-01   0.89093462E-01   0.89544333E-01   0.89374624E-01   0.89901887E-01   0.89529816E-01   0.89772289E-01   0.90097237E-01   0.90132254E-01   0.90343992E-01   0.90694514E-01   0.90633897E-01   0.90514787E-01   0.90620153E-01   0.90878581E-01   0.90772479E-01   0.90819247E-01   0.91136354E-01   0.90916017E-01   0.91225042E-01
  25348.598       0.25093797       0.87146558E-01   0.88168066E-01   0.88591759E-01   0.88730116E-01   0.88750461E-01   0.89003354E-01   0.89020962E-01   0.89136107E-01   0.89638633E-01   0.89582561E-01   0.89735972E-01   0.89900076E-01   0.90044015E-01   0.90018240E-01   0.90250055E-01   0.90410183E-01   0.90528246E-01   0.90210347E-01   0.90417845E-01   0.90622377E-01   0.90591938E-01   0.90612049E-01
  25349.701       0.25054053       0.87262564E-01   0.88328956E-01   0.88258937E-01   0.88553166E-01   0.88467577E-01   0.88831085E-01   0.88887415E-01   0.89133992E-01   0.89342330E-01   0.89559449E-01   0.89508743E-01   0.89581366E-01   0.89854813E-01   0.89654315E-01   0.89886769E-01   0.89821738E-01   0.90125099E-01   0.90069570E-01   0.90200731E-01   0.90717843E-01   0.90357272E-01   0.90313668E-01
  25350.748       0.25021201       0.87108992E-01   0.87912949E-01   0.87886471E-01   0.88248794E-01   0.88617284E-01   0.88718259E-01   0.88406952E-01   0.88847505E-01   0.89219610E-01   0.89509966E-01   0.89119214E-01   0.89231581E-01   0.89510616E-01   0.89687677E-01   0.89634313E-01   0.89460289E-01   0.89659525E-01   0.89763312E-01   0.89865085E-01   0.90002882E-01   0.90027397E-01   0.89785730E-01
  25352.671       0.24943077       0.86276596E-01   0.87400658E-01   0.87582461E-01   0.87686062E-01   0.87689064E-01   0.88204821E-01   0.88173439E-01   0.88395945E-01   0.88420834E-01   0.88990867E-01   0.88859638E-01   0.88944301E-01   0.89244979E-01   0.89308746E-01   0.89270865E-01   0.89229494E-01   0.89525734E-01   0.89188283E-01   0.89147699E-01   0.89661643E-01   0.89558384E-01   0.89521740E-01
  25353.716       0.24883090       0.86448645E-01   0.86738853E-01   0.87498279E-01   0.87593185E-01   0.87592513E-01   0.87942670E-01   0.87935659E-01   0.88175959E-01   0.88012059E-01   0.88630938E-01   0.88697322E-01   0.88755576E-01   0.89028465E-01   0.88794350E-01   0.89010698E-01   0.88993635E-01   0.89290788E-01   0.89125579E-01   0.88899367E-01   0.89499242E-01   0.89256421E-01   0.89268625E-01
  25354.792       0.24886438       0.86317090E-01   0.86575062E-01   0.87156650E-01   0.87390435E-01   0.87776738E-01   0.87777285E-01   0.87871104E-01   0.87921081E-01   0.88044251E-01   0.88241196E-01   0.88336104E-01   0.88575316E-01   0.88814089E-01   0.88557156E-01   0.88891588E-01   0.88708128E-01   0.89075035E-01   0.88907629E-01   0.89097949E-01   0.89064531E-01   0.89151724E-01   0.89267065E-01
  25356.800       0.24791941       0.85341254E-01   0.86415598E-01   0.86792382E-01   0.86699948E-01   0.87104066E-01   0.87366647E-01   0.87295395E-01   0.87080253E-01   0.87896455E-01   0.87604644E-01   0.87931239E-01   0.88142044E-01   0.88041610E-01   0.88019592E-01   0.88026597E-01   0.88152678E-01   0.88726197E-01   0.88213977E-01   0.88614310E-01   0.88679273E-01   0.88660393E-01   0.89043338E-01
  25357.931       0.24811923       0.85265899E-01   0.86286533E-01   0.86663120E-01   0.86757635E-01   0.86796005E-01   0.87264622E-01   0.86696101E-01   0.87022244E-01   0.87690437E-01   0.87443820E-01   0.87710613E-01   0.87761981E-01   0.87776102E-01   0.87843114E-01   0.87713629E-01   0.88126471E-01   0.88682042E-01   0.88188899E-01   0.88311365E-01   0.88548522E-01   0.88361404E-01   0.88719263E-01
  25359.064       0.24791260       0.85104999E-01   0.86111008E-01   0.86346421E-01   0.86279791E-01   0.86958632E-01   0.87057735E-01   0.86560008E-01   0.86911549E-01   0.87189146E-01   0.87162643E-01   0.87331464E-01   0.87433425E-01   0.87595924E-01   0.87771056E-01   0.87365998E-01   0.87956402E-01   0.88305984E-01   0.88026051E-01   0.88023162E-01   0.88378414E-01   0.88095157E-01   0.88176046E-01
  25360.083       0.24734819       0.84897703E-01   0.85827579E-01   0.85903245E-01   0.85785299E-01   0.86482017E-01   0.86690158E-01   0.86403487E-01   0.86735437E-01   0.86839284E-01   0.86800352E-01   0.87139114E-01   0.87164855E-01   0.87680306E-01   0.87531496E-01   0.87394390E-01   0.87809511E-01   0.87896372E-01   0.87743366E-01   0.87737387E-01   0.88110864E-01   0.87870919E-01   0.88082026E-01
  25362.091       0.24682348       0.84807955E-01   0.85501732E-01   0.85503178E-01   0.85590183E-01   0.85680587E-01   0.86185675E-01   0.86510950E-01   0.86478648E-01   0.86413505E-01   0.86648972E-01   0.86740180E-01   0.86782536E-01   0.86999550E-01   0.86964738E-01   0.87252331E-01   0.87435835E-01   0.87486109E-01   0.87450690E-01   0.87264612E-01   0.87800104E-01   0.87419418E-01   0.87751491E-01
  25363.281       0.24627500       0.84178969E-01   0.85136379E-01   0.85286649E-01   0.85631522E-01   0.85620110E-01   0.85854360E-01   0.85913228E-01   0.86164245E-01   0.86217767E-01   0.86422177E-01   0.86647721E-01   0.86491875E-01   0.86907357E-01   0.86941299E-01   0.86858775E-01   0.87382663E-01   0.87167363E-01   0.87208703E-01   0.87258052E-01   0.87418441E-01   0.87354990E-01   0.87601733E-01
  25364.412       0.24607775       0.83800179E-01   0.84780655E-01   0.85186451E-01   0.85310329E-01   0.85296354E-01   0.85441667E-01   0.85695408E-01   0.86126002E-01   0.85898124E-01   0.86162894E-01   0.86334902E-01   0.86298217E-01   0.86552375E-01   0.86496870E-01   0.86745301E-01   0.87111708E-01   0.86875232E-01   0.87058515E-01   0.87107499E-01   0.87074354E-01   0.87344793E-01   0.87395906E-01
  25366.281       0.24547942       0.83525439E-01   0.83973497E-01   0.84259939E-01   0.84746321E-01   0.84916573E-01   0.85004710E-01   0.85068536E-01   0.85260105E-01   0.85613540E-01   0.85750421E-01   0.85777392E-01   0.86225811E-01   0.86167031E-01   0.86236613E-01   0.86240601E-01   0.86593360E-01   0.86478783E-01   0.86593293E-01   0.86388385E-01   0.86869160E-01   0.86670011E-01   0.86776435E-01
  25367.386       0.24505846       0.83249242E-01   0.84098705E-01   0.84469062E-01   0.84604513E-01   0.84684230E-01   0.84938028E-01   0.84967598E-01   0.85089279E-01   0.85491110E-01   0.85329741E-01   0.85582889E-01   0.85941458E-01   0.85956275E-01   0.86143715E-01   0.85849878E-01   0.86222669E-01   0.86304618E-01   0.86300014E-01   0.86263724E-01   0.86880453E-01   0.86446650E-01   0.86764610E-01
  25368.574       0.24492115       0.82951968E-01   0.84300472E-01   0.84432480E-01   0.84448487E-01   0.84683571E-01   0.84791181E-01   0.84772884E-01   0.84976884E-01   0.85166293E-01   0.85020850E-01   0.85661147E-01   0.85316653E-01   0.85660587E-01   0.85896582E-01   0.85548644E-01   0.85973412E-01   0.86207704E-01   0.86353151E-01   0.85927255E-01   0.86349569E-01   0.86313270E-01   0.86592380E-01
  25369.650       0.24446560       0.82755271E-01   0.83823931E-01   0.84191353E-01   0.84152921E-01   0.84455346E-01   0.84614890E-01   0.84825946E-01   0.84793310E-01   0.84917759E-01   0.85080028E-01   0.85178546E-01   0.85265700E-01   0.85497459E-01   0.85516566E-01   0.85354137E-01   0.85718669E-01   0.85666676E-01   0.86314330E-01   0.85645129E-01   0.86082516E-01   0.86117414E-01   0.86252446E-01
  25371.548       0.24384086       0.82432024E-01   0.83400021E-01   0.83478375E-01   0.83684479E-01   0.84077093E-01   0.84038575E-01   0.84155348E-01   0.84321655E-01   0.84465479E-01   0.84639132E-01   0.84788589E-01   0.84994237E-01   0.85189804E-01   0.84975935E-01   0.85156411E-01   0.85288387E-01   0.85528124E-01   0.85465450E-01   0.85425946E-01   0.85683069E-01   0.85643992E-01   0.85901651E-01
  25372.709       0.24359589       0.82229308E-01   0.83258193E-01   0.83103925E-01   0.83701090E-01   0.83638972E-01   0.83750830E-01   0.84160947E-01   0.84181040E-01   0.84152645E-01   0.84523163E-01   0.84448967E-01   0.84773617E-01   0.85088345E-01   0.84606715E-01   0.84818734E-01   0.85077736E-01   0.85249024E-01   0.85211664E-01   0.85318253E-01   0.85440092E-01   0.85175646E-01   0.85469408E-01
  25373.871       0.24328995       0.82012763E-01   0.82924063E-01   0.82595202E-01   0.83370328E-01   0.83708674E-01   0.83553245E-01   0.83923420E-01   0.83917842E-01   0.83811248E-01   0.84446290E-01   0.84365241E-01   0.84229937E-01   0.84838690E-01   0.84390526E-01   0.84597798E-01   0.85001795E-01   0.84945406E-01   0.85024756E-01   0.84970673E-01   0.85178662E-01   0.85008252E-01   0.85183222E-01
  25374.946       0.24298397       0.81718337E-01   0.82715751E-01   0.82908635E-01   0.82902672E-01   0.83287537E-01   0.83296202E-01   0.83394514E-01   0.83524089E-01   0.83448951E-01   0.83992366E-01   0.84068212E-01   0.83909023E-01   0.84448040E-01   0.84224094E-01   0.84425151E-01   0.84711800E-01   0.84660792E-01   0.84789737E-01   0.84371205E-01   0.84935215E-01   0.84927671E-01   0.85206823E-01
  25376.902       0.24249491       0.80997007E-01   0.82364592E-01   0.82558036E-01   0.82703374E-01   0.82914421E-01   0.82670371E-01   0.82969059E-01   0.83004854E-01   0.83402008E-01   0.83459717E-01   0.83439908E-01   0.83829072E-01   0.83944223E-01   0.83886451E-01   0.83904754E-01   0.84338861E-01   0.84338716E-01   0.84317812E-01   0.84201249E-01   0.84485799E-01   0.84383769E-01   0.84650699E-01
  25378.036       0.24231967       0.80987673E-01   0.82176454E-01   0.82354783E-01   0.82412669E-01   0.82711909E-01   0.82629561E-01   0.82942905E-01   0.83182618E-01   0.82944156E-01   0.83170756E-01   0.83538290E-01   0.83570851E-01   0.83505143E-01   0.83330946E-01   0.83784629E-01   0.83836647E-01   0.84154212E-01   0.84153181E-01   0.83768075E-01   0.84087989E-01   0.84196463E-01   0.84426601E-01
  25379.141       0.24200718       0.80930820E-01   0.81860742E-01   0.82248328E-01   0.81976038E-01   0.82379189E-01   0.82638554E-01   0.82823215E-01   0.82966133E-01   0.82516421E-01   0.83231230E-01   0.83454380E-01   0.83008137E-01   0.83552676E-01   0.82901949E-01   0.83658899E-01   0.83638024E-01   0.83848763E-01   0.84065052E-01   0.83494126E-01   0.83964245E-01   0.84026896E-01   0.84174229E-01
  25381.098       0.24145991       0.80015668E-01   0.81353461E-01   0.81359262E-01   0.81643924E-01   0.82016479E-01   0.82102206E-01   0.82353242E-01   0.82418172E-01   0.82287283E-01   0.82409806E-01   0.82591371E-01   0.82748594E-01   0.82875821E-01   0.82580533E-01   0.82880852E-01   0.83424888E-01   0.83235282E-01   0.83196188E-01   0.83228987E-01   0.83702214E-01   0.83074919E-01   0.83453778E-01
  25382.231       0.24135543       0.79990055E-01   0.80835390E-01   0.81131466E-01   0.81432351E-01   0.81617447E-01   0.81870163E-01   0.82163171E-01   0.82055825E-01   0.82187897E-01   0.82204000E-01   0.82428926E-01   0.82717256E-01   0.82853227E-01   0.82356380E-01   0.82755543E-01   0.83254329E-01   0.82934818E-01   0.82991096E-01   0.82970424E-01   0.83276803E-01   0.82965485E-01   0.83081689E-01
  25383.366       0.24092360       0.79587178E-01   0.80530806E-01   0.80767823E-01   0.81104077E-01   0.81276348E-01   0.81658286E-01   0.81813168E-01   0.81731123E-01   0.81791538E-01   0.81894162E-01   0.82225832E-01   0.82456911E-01   0.82700055E-01   0.82221549E-01   0.82817218E-01   0.83081899E-01   0.82691712E-01   0.82960453E-01   0.82869987E-01   0.83108564E-01   0.82834594E-01   0.83040251E-01
  25384.413       0.24084092       0.79189810E-01   0.80347089E-01   0.80686039E-01   0.81212568E-01   0.81306815E-01   0.81550136E-01   0.81611293E-01   0.81462462E-01   0.81391624E-01   0.81889075E-01   0.82017521E-01   0.81995803E-01   0.82580282E-01   0.82389988E-01   0.82391430E-01   0.82720013E-01   0.82526217E-01   0.82530335E-01   0.82727306E-01   0.82969314E-01   0.82704379E-01   0.83001388E-01
  25386.427       0.24036082       0.79240227E-01   0.80380827E-01   0.80207566E-01   0.80316628E-01   0.80488539E-01   0.80518536E-01   0.81030119E-01   0.81217937E-01   0.81532492E-01   0.81312339E-01   0.81308169E-01   0.81378968E-01   0.81938357E-01   0.81984702E-01   0.81956459E-01   0.82082469E-01   0.81926509E-01   0.82141110E-01   0.82330388E-01   0.82433102E-01   0.82141486E-01   0.82589873E-01
  25387.504       0.24012643       0.79188492E-01   0.80054921E-01   0.80168783E-01   0.79946248E-01   0.80349427E-01   0.80317081E-01   0.80632824E-01   0.80830775E-01   0.81292950E-01   0.81060885E-01   0.81291552E-01   0.81204608E-01   0.81735797E-01   0.81610657E-01   0.81949152E-01   0.81965734E-01   0.81781550E-01   0.81695794E-01   0.82071111E-01   0.82371614E-01   0.81727373E-01   0.82305618E-01
  25389.347       0.23947260       0.78647644E-01   0.79365783E-01   0.79569664E-01   0.80017294E-01   0.80312042E-01   0.80444871E-01   0.80389267E-01   0.80490467E-01   0.80688563E-01   0.80918602E-01   0.80957543E-01   0.80805959E-01   0.81172507E-01   0.81170798E-01   0.81200530E-01   0.81359269E-01   0.81443433E-01   0.81657458E-01   0.81341035E-01   0.81925177E-01   0.81600114E-01   0.81697259E-01
  25390.369       0.23958557       0.78223421E-01   0.79014476E-01   0.79545301E-01   0.79672517E-01   0.80128957E-01   0.80291344E-01   0.79891119E-01   0.80399627E-01   0.80454108E-01   0.80717745E-01   0.80343145E-01   0.80322243E-01   0.80955333E-01   0.81021606E-01   0.81014359E-01   0.81752772E-01   0.81302836E-01   0.81532417E-01   0.81147794E-01   0.81632371E-01   0.81414291E-01   0.81616306E-01
  25391.533       0.23923183       0.78216847E-01   0.79108157E-01   0.79390913E-01   0.79358058E-01   0.79554858E-01   0.79808987E-01   0.80021193E-01   0.80064183E-01   0.80206586E-01   0.80770711E-01   0.80496862E-01   0.80336414E-01   0.80889504E-01   0.80676798E-01   0.80881997E-01   0.80958065E-01   0.81084350E-01   0.81098311E-01   0.80805694E-01   0.81431667E-01   0.81253915E-01   0.81510451E-01
  25392.610       0.23919604       0.78086026E-01   0.79071299E-01   0.79118122E-01   0.78887732E-01   0.79169265E-01   0.79759729E-01   0.79791799E-01   0.79865817E-01   0.79767588E-01   0.80208937E-01   0.80154375E-01   0.80091488E-01   0.80613027E-01   0.80435644E-01   0.80752144E-01   0.80769520E-01   0.80879957E-01   0.80693985E-01   0.80685326E-01   0.81104135E-01   0.81050971E-01   0.81120505E-01
  25394.539       0.23798418       0.77611438E-01   0.78164452E-01   0.78695400E-01   0.78965678E-01   0.79164489E-01   0.79082754E-01   0.79187511E-01   0.79281254E-01   0.79562629E-01   0.79630548E-01   0.79737474E-01   0.80119389E-01   0.79943574E-01   0.79781581E-01   0.80014467E-01   0.80529909E-01   0.80392242E-01   0.80475814E-01   0.80073638E-01   0.81020982E-01   0.80754531E-01   0.80742534E-01
  25395.674       0.23806589       0.77247802E-01   0.77813393E-01   0.78362534E-01   0.78651352E-01   0.78982841E-01   0.78930340E-01   0.79045527E-01   0.79170202E-01   0.79333758E-01   0.79481214E-01   0.79286825E-01   0.79475702E-01   0.80204312E-01   0.79606100E-01   0.79972104E-01   0.80065939E-01   0.80104485E-01   0.79947692E-01   0.79939247E-01   0.80260469E-01   0.80576465E-01   0.80416929E-01
  25396.782       0.23810948       0.76938701E-01   0.77987427E-01   0.78001633E-01   0.78507105E-01   0.78569996E-01   0.78404806E-01   0.78696686E-01   0.78944043E-01   0.78864739E-01   0.79386537E-01   0.79250194E-01   0.79339997E-01   0.79896077E-01   0.79460699E-01   0.79882674E-01   0.79917749E-01   0.79821006E-01   0.79865914E-01   0.79569986E-01   0.80303763E-01   0.80130060E-01   0.80214362E-01
  25398.741       0.23750396       0.76588231E-01   0.77201514E-01   0.77495313E-01   0.77813794E-01   0.78548296E-01   0.78333929E-01   0.78419228E-01   0.78367826E-01   0.78716684E-01   0.78790839E-01   0.78663996E-01   0.78874028E-01   0.79312124E-01   0.79088565E-01   0.79387356E-01   0.79343385E-01   0.79783522E-01   0.79516178E-01   0.79217177E-01   0.80105970E-01   0.79995543E-01   0.79710307E-01
  25399.818       0.23729093       0.76395553E-01   0.76397173E-01   0.77225931E-01   0.77389061E-01   0.78745719E-01   0.78420631E-01   0.78420234E-01   0.78684823E-01   0.78803290E-01   0.78364063E-01   0.78399370E-01   0.78558392E-01   0.78985735E-01   0.78874554E-01   0.79104546E-01   0.78880792E-01   0.79876012E-01   0.79297991E-01   0.79070023E-01   0.79916316E-01   0.80033626E-01   0.79385023E-01
  25400.953       0.23707117       0.76192499E-01   0.75549515E-01   0.76942041E-01   0.76941454E-01   0.78953773E-01   0.78512002E-01   0.78421293E-01   0.79018892E-01   0.78894560E-01   0.77914304E-01   0.78120493E-01   0.78225757E-01   0.78641769E-01   0.78649017E-01   0.78806506E-01   0.78393288E-01   0.79973482E-01   0.79068054E-01   0.78914943E-01   0.79716449E-01   0.80073760E-01   0.79042221E-01
