# Supplementary material for: In situ X-ray absorption spectroscopy data during formation of active Pt- and Pd-sites in functionalized UiO-67 metal-organic frameworks
Source: Data Brief. 2019 Jul 17;25:104280. doi: 10.1016/j.dib.2019.104280 (PMC6661504; doi:10.1016/j.dib.2019.104280)
Supplement: Supplementary file 1 [file mmc1.zip › 8_Pd_He_steady.norm]

# Normalized experimental Pd K-edge spectra collected at BM01B@ESRF during the activation of UiO-67-Pd sample from room temperatures to 300 C in He.
# Column 1: Energy in eV
# Column 2: Reference Pd foil
# The columns 3 - 24 contain spectra collected at 300 C in He. The time in minutes the sample spent at 300 C is specified.
# Column  3:   0
# Column  4:  11
# Column  5:  22
# Column  6:  33
# Column  7:  44
# Column  8:  55
# Column  9:  66
# Column 10:  77
# Column 11:  88
# Column 12:  99
# Column 13: 110
# Column 14: 121
# Column 15: 132
# Column 16: 143
# Column 17: 154
# Column 18: 165
# Column 19: 176
# Column 20: 187
# Column 21: 198
# Column 22: 209
# Column 23: 220
# Column 24: 231
#------------------------
  24001.125      -0.14597205E-02   0.49248326E-01   0.55396701E-01   0.14925995       0.54295577E-01   0.15522553      -0.79599260E-01   0.40190149E-01   0.73205842E-01   0.20061825       0.41832237      -0.15593046       0.41514777E-01   0.39646938E-02   0.27167171       0.17443252       0.40041782E-01   0.83124601E-01   0.37412040E-01   0.12550431       0.43040151      -0.13067234       0.12109500
  24002.520      -0.93404721E-03   0.48554411E-01   0.54645563E-01   0.14715942       0.53535538E-01   0.15303146      -0.78497267E-01   0.39674510E-01   0.72189228E-01   0.19778037       0.41244572      -0.15375519       0.40979787E-01   0.39705589E-02   0.26781347       0.17197277       0.39481194E-01   0.81984670E-01   0.36885635E-01   0.12373264       0.42436079      -0.12882153       0.11936292
  24004.394      -0.68304619E-03   0.47622226E-01   0.53636508E-01   0.14433764       0.52514525E-01   0.15008401      -0.77016884E-01   0.38981817E-01   0.70823540E-01   0.19396805       0.40455120      -0.15083300       0.40261099E-01   0.39784380E-02   0.26263042       0.16866841       0.38728117E-01   0.80453323E-01   0.36178480E-01   0.12135264       0.41624586      -0.12633520       0.11703611
  24006.296      -0.26165499E-03   0.46676114E-01   0.52612376E-01   0.14147370       0.51478258E-01   0.14709252      -0.75514383E-01   0.38278773E-01   0.69437446E-01   0.19009878       0.39653872      -0.14786715       0.39531673E-01   0.39864348E-02   0.25736993       0.16531468       0.37963788E-01   0.78899095E-01   0.35460759E-01   0.11893707       0.40800969      -0.12381173       0.11467452
  24008.198      -0.40791534E-03   0.45730002E-01   0.51588244E-01   0.13860975       0.50441990E-01   0.14410104      -0.74011881E-01   0.37575730E-01   0.68051353E-01   0.18622950       0.38852625      -0.14490130       0.38802247E-01   0.39944316E-02   0.25210945       0.16196095       0.37199459E-01   0.77344867E-01   0.34743037E-01   0.11652151       0.39977352      -0.12128825       0.11231294
  24010.023      -0.12773828E-03   0.44822192E-01   0.50605573E-01   0.13586175       0.49447674E-01   0.14123066      -0.72570206E-01   0.36901148E-01   0.66721374E-01   0.18251687       0.38083815      -0.14205552       0.38102351E-01   0.40021047E-02   0.24706192       0.15874298       0.36466073E-01   0.75853561E-01   0.34054372E-01   0.11420374       0.39187077      -0.11886693       0.11004697
  24011.900       0.31258065E-04   0.43888515E-01   0.49594902E-01   0.13303545       0.48425027E-01   0.13827849      -0.71087453E-01   0.36207345E-01   0.65353499E-01   0.17869845       0.37293099      -0.13912865       0.37382512E-01   0.40099963E-02   0.24187058       0.15543334       0.35711790E-01   0.74319762E-01   0.33346085E-01   0.11181993       0.38374286      -0.11637662       0.10771642
  24013.777       0.28148755E-04   0.42954839E-01   0.48584232E-01   0.13020915       0.47402380E-01   0.13532633      -0.69604700E-01   0.35513542E-01   0.63985625E-01   0.17488003       0.36502383      -0.13620178       0.36662674E-01   0.40178880E-02   0.23667924       0.15212369       0.34957508E-01   0.72785963E-01   0.32637797E-01   0.10943612       0.37561494      -0.11388632       0.10538588
  24015.678       0.47967812E-03   0.42009224E-01   0.47560638E-01   0.12734672       0.46366658E-01   0.13233641      -0.68102988E-01   0.34810869E-01   0.62600260E-01   0.17101279       0.35701557      -0.13323749       0.35933631E-01   0.40258806E-02   0.23142152       0.14877172       0.34193581E-01   0.71232552E-01   0.31920454E-01   0.10702182       0.36738310      -0.11136417       0.10302554
  24017.555       0.54229983E-03   0.41075547E-01   0.46549968E-01   0.12452042       0.45344011E-01   0.12938425      -0.66620236E-01   0.34117066E-01   0.61232385E-01   0.16719437       0.34910841      -0.13031063       0.35213793E-01   0.40337723E-02   0.22623017       0.14546207       0.33439298E-01   0.69698753E-01   0.31212166E-01   0.10463801       0.35925518      -0.10887386       0.10069500
  24019.434       0.37144044E-03   0.40140876E-01   0.45538220E-01   0.12169110       0.44320274E-01   0.12642894      -0.65135903E-01   0.33422524E-01   0.59863053E-01   0.16337188       0.34119282      -0.12738064       0.34493187E-01   0.40416724E-02   0.22103330       0.14214889       0.32684212E-01   0.68163320E-01   0.30503124E-01   0.10225166       0.35111860      -0.10638090       0.98361976E-01
  24021.311       0.29994562E-03   0.39207199E-01   0.44527550E-01   0.11886480       0.43297627E-01   0.12347677      -0.63653150E-01   0.32728721E-01   0.58495179E-01   0.15955346       0.33328567      -0.12445378       0.33773349E-01   0.40495641E-02   0.21584195       0.13883924       0.31929929E-01   0.66629521E-01   0.29794837E-01   0.99867846E-01   0.34299069      -0.10389059       0.96031435E-01
  24023.189       0.79974680E-03   0.38273025E-01   0.43516341E-01   0.11603700       0.42274435E-01   0.12052303      -0.62169607E-01   0.32034549E-01   0.57126576E-01   0.15573301       0.32537429      -0.12152535       0.33053127E-01   0.40574600E-02   0.21064785       0.13552783       0.31175245E-01   0.65094905E-01   0.29086172E-01   0.97482763E-01   0.33485844      -0.10139895       0.93699652E-01
  24025.068       0.70941384E-03   0.37338354E-01   0.42504593E-01   0.11320769       0.41250699E-01   0.11756772      -0.60685275E-01   0.31340007E-01   0.55757244E-01   0.15191052       0.31745871      -0.11859536       0.32332521E-01   0.40653601E-02   0.20545097       0.13221465       0.30420159E-01   0.63559472E-01   0.28377130E-01   0.95096411E-01   0.32672186      -0.98905993E-01   0.91366628E-01
  24026.922       0.60643164E-03   0.36416118E-01   0.41506307E-01   0.11041602       0.40240583E-01   0.11465173      -0.59220691E-01   0.30654706E-01   0.54406130E-01   0.14813889       0.30964844      -0.11570436       0.31621503E-01   0.40731551E-02   0.20032324       0.12894556       0.29675119E-01   0.62044468E-01   0.27677521E-01   0.92741809E-01   0.31869354      -0.96446200E-01   0.89064644E-01
  24028.801       0.79636019E-03   0.35481447E-01   0.40494559E-01   0.10758671       0.39216846E-01   0.11169642      -0.57736358E-01   0.29960164E-01   0.53036798E-01   0.14431640       0.30173286      -0.11277438       0.30900898E-01   0.40810552E-02   0.19512637       0.12563238       0.28920032E-01   0.60509034E-01   0.26968479E-01   0.90355457E-01   0.31055697      -0.93953239E-01   0.86731620E-01
  24030.680       0.76659448E-03   0.34546775E-01   0.39482812E-01   0.10475740       0.38193110E-01   0.10874111      -0.56252026E-01   0.29265622E-01   0.51667466E-01   0.14049392       0.29381728      -0.10984439       0.30180292E-01   0.40889553E-02   0.18992949       0.12231920       0.28164946E-01   0.58973601E-01   0.26259437E-01   0.87969104E-01   0.30242039      -0.91460277E-01   0.84398595E-01
  24032.585       0.10676923E-02   0.33599170E-01   0.38457065E-01   0.10188894       0.37155207E-01   0.10574491      -0.54747154E-01   0.28561470E-01   0.50279187E-01   0.13661854       0.28579216      -0.10687386       0.29449716E-01   0.40969647E-02   0.18466071       0.11896018       0.27399412E-01   0.57416922E-01   0.25540584E-01   0.85549732E-01   0.29417122      -0.88932820E-01   0.82033288E-01
  24034.441       0.99258178E-03   0.32675940E-01   0.37457701E-01   0.99094258E-01   0.36144002E-01   0.10282577      -0.53280990E-01   0.27875429E-01   0.48926616E-01   0.13284284       0.27797347      -0.10397974       0.28737931E-01   0.41047681E-02   0.17952744       0.11568756       0.26653568E-01   0.55900283E-01   0.24840221E-01   0.83192590E-01   0.28613424      -0.86470374E-01   0.79728821E-01
  24036.346       0.92805805E-03   0.31728335E-01   0.36431954E-01   0.96225797E-01   0.35106100E-01   0.99829565E-01  -0.51776119E-01   0.27171277E-01   0.47538336E-01   0.12896746       0.26994836      -0.10100921       0.28007354E-01   0.41127775E-02   0.17425866       0.11232854       0.25888033E-01   0.54343604E-01   0.24121367E-01   0.80773217E-01   0.27788508      -0.83942917E-01   0.77363514E-01
  24038.227       0.10128156E-02   0.30792669E-01   0.35419130E-01   0.93393474E-01   0.34081273E-01   0.96871108E-01  -0.50290206E-01   0.26475996E-01   0.46167547E-01   0.12514090       0.26202435      -0.98076109E-01   0.27285982E-01   0.41206860E-02   0.16905625       0.10901184       0.25132143E-01   0.52806537E-01   0.23411571E-01   0.78384325E-01   0.26973984      -0.81447302E-01   0.75028006E-01
  24040.083       0.10793948E-02   0.29869438E-01   0.34419767E-01   0.90598795E-01   0.33070068E-01   0.93951971E-01  -0.48824042E-01   0.25789955E-01   0.44814976E-01   0.12136521       0.25420565      -0.95181989E-01   0.26574197E-01   0.41284894E-02   0.16392299       0.10573922       0.24386300E-01   0.51289898E-01   0.22711207E-01   0.76027183E-01   0.26170286      -0.78984856E-01   0.72723539E-01
  24041.988       0.10279106E-02   0.28921834E-01   0.33394019E-01   0.87730334E-01   0.32032166E-01   0.90955767E-01  -0.47319171E-01   0.25085803E-01   0.43426696E-01   0.11748983       0.24618054      -0.92211460E-01   0.25843620E-01   0.41364988E-02   0.15865421       0.10238019       0.23620765E-01   0.49733219E-01   0.21992354E-01   0.73607810E-01   0.25345370      -0.76457399E-01   0.70358233E-01
  24043.896       0.12696724E-02   0.27972737E-01   0.32366657E-01   0.84857356E-01   0.30992629E-01   0.87954844E-01  -0.45811929E-01   0.24380542E-01   0.42036230E-01   0.11360834       0.23814279      -0.89236254E-01   0.25111893E-01   0.41445208E-02   0.15337713       0.99015884E-01   0.22854025E-01   0.48174088E-01   0.21272369E-01   0.71184627E-01   0.24519154      -0.73925962E-01   0.67989201E-01
  24045.727       0.11655343E-02   0.27061942E-01   0.31380755E-01   0.82100320E-01   0.29995044E-01   0.85075028E-01  -0.44365514E-01   0.23703742E-01   0.40701878E-01   0.10988350       0.23042941      -0.86381117E-01   0.24409696E-01   0.41522191E-02   0.14831301       0.95787344E-01   0.22118228E-01   0.46677878E-01   0.20581440E-01   0.68859236E-01   0.23726282      -0.71496685E-01   0.65715775E-01
  24047.609       0.11794990E-02   0.26125778E-01   0.30367392E-01   0.79266492E-01   0.28969673E-01   0.82114998E-01  -0.42878812E-01   0.23008091E-01   0.39330360E-01   0.10605491       0.22250119      -0.83446453E-01   0.23687940E-01   0.41601318E-02   0.14310784       0.92468878E-01   0.21361936E-01   0.45139994E-01   0.19871265E-01   0.66469073E-01   0.22911325      -0.68999743E-01   0.63379025E-01
  24049.084       0.13282370E-02   0.25392069E-01   0.29573178E-01   0.77045505E-01   0.28166048E-01   0.79795103E-01  -0.41713622E-01   0.22462881E-01   0.38255445E-01   0.10305429       0.21628752      -0.81146438E-01   0.23122270E-01   0.41663333E-02   0.13902833       0.89868061E-01   0.20769200E-01   0.43934691E-01   0.19314673E-01   0.64595806E-01   0.22272610      -0.67042788E-01   0.61547619E-01
  24051.475       0.13516095E-02   0.24202713E-01   0.28285744E-01   0.73445248E-01   0.26863358E-01   0.76034512E-01  -0.39824831E-01   0.21579087E-01   0.36512990E-01   0.98190231E-01   0.20621506      -0.77418075E-01   0.22205310E-01   0.41763861E-02   0.13241538       0.85652093E-01   0.19808363E-01   0.41980875E-01   0.18412427E-01   0.61559207E-01   0.21237243      -0.63870531E-01   0.58578880E-01
  24053.537       0.11014314E-02   0.23177012E-01   0.27175461E-01   0.70340383E-01   0.25739918E-01   0.72791377E-01  -0.38195936E-01   0.20816902E-01   0.35010296E-01   0.93995463E-01   0.19752856      -0.74202731E-01   0.21414523E-01   0.41850556E-02   0.12671237       0.82016239E-01   0.18979737E-01   0.40295902E-01   0.17634330E-01   0.58940443E-01   0.20344341      -0.61134775E-01   0.56018637E-01
  24054.657       0.11562464E-02   0.22619890E-01   0.26572397E-01   0.68653939E-01   0.25129708E-01   0.71029829E-01  -0.37311182E-01   0.20402912E-01   0.34194090E-01   0.91717025E-01   0.19281038      -0.72456279E-01   0.20984998E-01   0.41897645E-02   0.12361472       0.80041381E-01   0.18529659E-01   0.39380689E-01   0.17211697E-01   0.57518029E-01   0.19859351      -0.59648816E-01   0.54628010E-01
  24056.158       0.10279284E-02   0.21873247E-01   0.25764183E-01   0.66393803E-01   0.24311917E-01   0.68669040E-01  -0.36125453E-01   0.19848092E-01   0.33100227E-01   0.88663510E-01   0.18648718      -0.70115721E-01   0.20409357E-01   0.41960753E-02   0.11946330       0.77394719E-01   0.17926475E-01   0.38154140E-01   0.16645293E-01   0.55611742E-01   0.19209377      -0.57657366E-01   0.52764322E-01
  24058.094       0.11352418E-02   0.20910222E-01   0.24721744E-01   0.63478663E-01   0.23257125E-01   0.65624079E-01  -0.34596093E-01   0.19132481E-01   0.31689356E-01   0.84725067E-01   0.17833148      -0.67096854E-01   0.19666892E-01   0.42042151E-02   0.11410878       0.73981037E-01   0.17148482E-01   0.36572129E-01   0.15914742E-01   0.53152999E-01   0.18371037      -0.55088779E-01   0.50360525E-01
  24059.875       0.11200762E-02   0.20024299E-01   0.23762765E-01   0.60796916E-01   0.22286782E-01   0.62822903E-01  -0.33189176E-01   0.18474163E-01   0.30391442E-01   0.81101943E-01   0.17082873      -0.64319683E-01   0.18983870E-01   0.42117032E-02   0.10918295       0.70840660E-01   0.16432778E-01   0.35116777E-01   0.15242681E-01   0.50891107E-01   0.17599816      -0.52725839E-01   0.48149180E-01
  24061.861       0.10346026E-02   0.19036403E-01   0.22693403E-01   0.57806489E-01   0.21204748E-01   0.59699301E-01  -0.31620318E-01   0.17740070E-01   0.28944133E-01   0.77061783E-01   0.16246240      -0.61222849E-01   0.18222229E-01   0.42200531E-02   0.10369014       0.67338814E-01   0.15634693E-01   0.33493909E-01   0.14493262E-01   0.48368864E-01   0.16739825      -0.50090916E-01   0.45683301E-01
  24063.721       0.87738383E-03   0.18111182E-01   0.21691886E-01   0.55005787E-01   0.20191363E-01   0.56773873E-01  -0.30150994E-01   0.17052551E-01   0.27588648E-01   0.73277948E-01   0.15462685      -0.58322491E-01   0.17508910E-01   0.42278733E-02   0.98545812E-01   0.64059140E-01   0.14887242E-01   0.31974001E-01   0.13791389E-01   0.46006642E-01   0.15934394      -0.47623163E-01   0.43373868E-01
  24065.632       0.10461519E-02   0.17160593E-01   0.20662908E-01   0.52128291E-01   0.19150192E-01   0.53768232E-01  -0.28641383E-01   0.16346181E-01   0.26195995E-01   0.69390362E-01   0.14657646      -0.55342607E-01   0.16776033E-01   0.42359080E-02   0.93260433E-01   0.60689539E-01   0.14119297E-01   0.30412419E-01   0.13070272E-01   0.43579649E-01   0.15106880      -0.45087745E-01   0.41001111E-01
  24066.650       0.11268128E-02   0.16654209E-01   0.20114766E-01   0.50595434E-01   0.18595555E-01   0.52167111E-01  -0.27837205E-01   0.15969894E-01   0.25454122E-01   0.67319424E-01   0.14228798      -0.53755207E-01   0.16385625E-01   0.42401881E-02   0.90444883E-01   0.58894535E-01   0.13710208E-01   0.29580556E-01   0.12686129E-01   0.42286777E-01   0.14666058      -0.43737115E-01   0.39737131E-01
  24068.586       0.12007000E-02   0.15691184E-01   0.19072327E-01   0.47680295E-01   0.17540763E-01   0.49122150E-01  -0.26307845E-01   0.15254283E-01   0.24043251E-01   0.63380981E-01   0.13413227      -0.50736339E-01   0.15643160E-01   0.42483278E-02   0.85090360E-01   0.55480852E-01   0.12932216E-01   0.27998545E-01   0.11955578E-01   0.39828034E-01   0.13827718      -0.41168529E-01   0.37333333E-01
  24069.605       0.11985380E-02   0.15184303E-01   0.18523646E-01   0.46145932E-01   0.16985580E-01   0.47519456E-01  -0.25502876E-01   0.14877626E-01   0.23300649E-01   0.61308008E-01   0.12983957      -0.49147380E-01   0.15252368E-01   0.42526121E-02   0.82272044E-01   0.53684084E-01   0.12522725E-01   0.27165865E-01   0.11571057E-01   0.38533892E-01   0.13386464      -0.39816571E-01   0.36068111E-01
  24070.650       0.93195940E-03   0.14664488E-01   0.17960966E-01   0.44572419E-01   0.16416233E-01   0.45875869E-01  -0.24677369E-01   0.14491358E-01   0.22539099E-01   0.59182144E-01   0.12543735      -0.47517877E-01   0.14851606E-01   0.42570057E-02   0.79381818E-01   0.51841472E-01   0.12102786E-01   0.26311938E-01   0.11176726E-01   0.37206729E-01   0.12933950      -0.38430119E-01   0.34770607E-01
  24072.512       0.10154508E-02   0.13738273E-01   0.16958372E-01   0.41768705E-01   0.15401758E-01   0.42947295E-01  -0.23206466E-01   0.13803100E-01   0.21182156E-01   0.55394240E-01   0.11759338      -0.44614400E-01   0.14137520E-01   0.42648344E-02   0.74231962E-01   0.48558271E-01   0.11354531E-01   0.24790397E-01   0.10474099E-01   0.34841967E-01   0.12127654      -0.35959712E-01   0.32458690E-01
  24074.474       0.10367319E-02   0.12762315E-01   0.15901933E-01   0.38814416E-01   0.14332801E-01   0.39861441E-01  -0.21656567E-01   0.13077879E-01   0.19752337E-01   0.51402904E-01   0.10932814      -0.41554990E-01   0.13385083E-01   0.42730834E-02   0.68805528E-01   0.45098743E-01   0.10566091E-01   0.23187140E-01   0.97337364E-02   0.32350204E-01   0.11278055      -0.33356630E-01   0.30022610E-01
  24076.233       0.94374728E-03   0.11887335E-01   0.14954800E-01   0.36165796E-01   0.13374444E-01   0.37094867E-01  -0.20267029E-01   0.12427693E-01   0.18470456E-01   0.47824535E-01   0.10191808      -0.38812125E-01   0.12710499E-01   0.42804790E-02   0.63940546E-01   0.41997159E-01   0.98592276E-02   0.21749765E-01   0.90699763E-02   0.30116253E-01   0.10516361      -0.31022879E-01   0.27838582E-01
  24078.018       0.87025644E-03   0.10999422E-01   0.13993667E-01   0.33478025E-01   0.12401921E-01   0.34287400E-01  -0.18856952E-01   0.11767897E-01   0.17169627E-01   0.44193274E-01   0.94398485E-01  -0.36028717E-01   0.12025942E-01   0.42879839E-02   0.59003653E-01   0.38849730E-01   0.91419157E-02   0.20291144E-01   0.83964052E-02   0.27849282E-01   0.97434076E-01  -0.28654632E-01   0.25622270E-01
  24079.904       0.10552561E-02   0.10061269E-01   0.12978150E-01   0.30638173E-01   0.11374371E-01   0.31321079E-01  -0.17367090E-01   0.11070767E-01   0.15795193E-01   0.40356546E-01   0.86453413E-01  -0.33087816E-01   0.11302652E-01   0.42959134E-02   0.53787418E-01   0.35524210E-01   0.83840165E-02   0.18749991E-01   0.76847216E-02   0.25454040E-01   0.89267187E-01  -0.26152383E-01   0.23280554E-01
  24081.564       0.10008539E-02   0.92355345E-02   0.12084323E-01   0.28138622E-01   0.10469952E-01   0.28710213E-01  -0.16055758E-01   0.10457175E-01   0.14585459E-01   0.36979575E-01   0.79460401E-01  -0.30499324E-01   0.10666034E-01   0.43028927E-02   0.49196246E-01   0.32597189E-01   0.77169365E-02   0.17393515E-01   0.70583193E-02   0.23345820E-01   0.82078939E-01  -0.23949980E-01   0.21219447E-01
  24083.527       0.10220652E-02   0.82590790E-02   0.11027346E-01   0.25182828E-01   0.94004495E-02   0.25622786E-01  -0.14505069E-01   0.97315838E-02   0.13154911E-01   0.32986205E-01   0.71190954E-01  -0.27438355E-01   0.99132146E-02   0.43111460E-02   0.43767047E-01   0.29135898E-01   0.69280944E-02   0.15789440E-01   0.63175797E-02   0.20852786E-01   0.73578620E-01  -0.21345572E-01   0.18782126E-01
  24085.338       0.77567144E-03   0.73582328E-02   0.10052213E-01   0.22455907E-01   0.84137614E-02   0.22774426E-01  -0.13074454E-01   0.90621770E-02   0.11835134E-01   0.29302051E-01   0.63561831E-01  -0.24614404E-01   0.92186874E-02   0.43187602E-02   0.38758245E-01   0.25942624E-01   0.62003343E-02   0.14309574E-01   0.56341974E-02   0.18552795E-01   0.65736501E-01  -0.18942829E-01   0.16533532E-01
  24087.227       0.90658903E-03   0.64185870E-02   0.90350806E-02   0.19611539E-01   0.73845765E-02   0.19803387E-01  -0.11582221E-01   0.83639387E-02   0.10458515E-01   0.25459220E-01   0.55604120E-01  -0.21668825E-01   0.84942468E-02   0.43267023E-02   0.33533713E-01   0.22611815E-01   0.54412294E-02   0.12765969E-01   0.49213817E-02   0.16153743E-01   0.57556621E-01  -0.16436600E-01   0.14188091E-01
  24089.142       0.10944431E-02   0.54660081E-02   0.80039489E-02   0.16728020E-01   0.63412260E-02   0.16791454E-01  -0.10069450E-01   0.76560900E-02   0.90629476E-02   0.21563498E-01   0.47536881E-01  -0.18682704E-01   0.77598351E-02   0.43347538E-02   0.28237271E-01   0.19235161E-01   0.46716764E-02   0.11201118E-01   0.41987550E-02   0.13721670E-01   0.49264154E-01  -0.13895876E-01   0.11810368E-01
  24091.030       0.10184691E-02   0.45268598E-02   0.69873554E-02   0.13885157E-01   0.53125859E-02   0.13821988E-01  -0.85780076E-02   0.69582213E-02   0.76870568E-02   0.17722701E-01   0.39583383E-01  -0.15738684E-01   0.70357781E-02   0.43426917E-02   0.23015504E-01   0.15906115E-01   0.39129734E-02   0.96583306E-02   0.34863167E-02   0.11323887E-01   0.41088605E-01  -0.11390974E-01   0.94661687E-02
  24092.920       0.89411145E-03   0.35867167E-02   0.59696849E-02   0.11039282E-01   0.42828562E-02   0.10849376E-01  -0.70849853E-02   0.62596134E-02   0.63097084E-02   0.13877836E-01   0.31621460E-01  -0.12791546E-01   0.63109540E-02   0.43506381E-02   0.17788206E-01   0.12573543E-01   0.31534667E-02   0.81139087E-02   0.27731237E-02   0.89235649E-02   0.32904395E-01  -0.88834180E-02   0.71194863E-02
  24094.808       0.82169431E-03   0.26475684E-02   0.49530913E-02   0.81964191E-02   0.32542161E-02   0.78799092E-02  -0.55935430E-02   0.55617448E-02   0.49338176E-02   0.10037040E-01   0.23667962E-01  -0.98475268E-02   0.55868970E-02   0.43585760E-02   0.12566439E-01   0.92444974E-02   0.23947637E-02   0.65711211E-02   0.20606854E-02   0.65257825E-02   0.24728846E-01  -0.63785158E-02   0.47752871E-02
  24096.699       0.91522370E-03   0.17069278E-02   0.39348824E-02   0.53490387E-02   0.22239415E-02   0.49057243E-02  -0.40997308E-02   0.48627672E-02   0.35557404E-02   0.61901409E-02   0.15701827E-01  -0.68988294E-02   0.48616894E-02   0.43665265E-02   0.73363757E-02   0.59101618E-02   0.16348552E-02   0.50258821E-02   0.13471150E-02   0.41241900E-02   0.16540305E-01  -0.38696334E-02   0.24273630E-02
  24098.616       0.79228795E-03   0.75335400E-03   0.29026738E-02   0.24625087E-02   0.11795014E-02   0.18906463E-02  -0.25853796E-02   0.41541792E-02   0.21587157E-02   0.22903494E-02   0.76261617E-02  -0.39095893E-02   0.41265107E-02   0.43745864E-02   0.20344020E-02   0.25299814E-02   0.86449843E-03   0.34593970E-02   0.62373356E-03   0.16895772E-02   0.82391782E-02  -0.13262555E-02   0.47156510E-04
  24100.479       0.76042191E-03   0.64232927E-03   0.18995415E-02  -0.34271055E-03   0.16448205E-03  -0.10394999E-02  -0.11136862E-02   0.34655514E-02   0.80104370E-03  -0.14995889E-02  -0.22201956E-03  -0.10045532E-02   0.34120413E-02   0.43824192E-02  -0.31182204E-02  -0.46087383E-03   0.11584184E-03   0.19370383E-02  -0.79270962E-04  -0.67645491E-03   0.17188547E-03   0.11454779E-02  -0.22660019E-02
  24102.344       0.63132617E-03   0.13126939E-02  -0.14415372E-02   0.13507767E-02   0.90989050E-03   0.17298297E-02  -0.19796647E-02   0.29594520E-02   0.78825336E-03  -0.22393721E-02   0.14368293E-02  -0.59648590E-03   0.35325668E-02   0.87479956E-03   0.14765393E-02   0.22454577E-02   0.83493714E-03   0.99447250E-03  -0.67200197E-03   0.10545827E-02  -0.93829293E-03  -0.13242578E-02  -0.11466190E-02
  24104.286       0.75384437E-03  -0.13334480E-02  -0.38973558E-03   0.28123033E-02   0.19010506E-02   0.22258885E-02   0.53201868E-03   0.27443649E-02  -0.16765166E-02  -0.22432548E-02  -0.35421926E-03   0.62093181E-03   0.31876834E-02  -0.12282312E-02  -0.10419841E-02   0.83079657E-03   0.84571858E-03   0.19436262E-02   0.68218577E-03   0.15239206E-02  -0.67053834E-03  -0.12540233E-03   0.25428646E-02
  24106.178       0.79315670E-03  -0.17850380E-02  -0.64821783E-03   0.10976908E-02   0.17797285E-02   0.24667745E-02   0.92277018E-03   0.96227666E-03   0.40165607E-02   0.53434117E-03  -0.65552880E-03  -0.19098724E-02   0.21855259E-02   0.17345449E-02  -0.30193150E-02  -0.86989937E-03   0.71978488E-03  -0.96262279E-03  -0.11447085E-02   0.27444195E-02   0.17403449E-03   0.63330316E-03  -0.24433715E-04
  24108.044       0.53469910E-03   0.61528468E-03  -0.19130854E-02   0.21625668E-02   0.54935117E-03  -0.90830193E-03   0.58184830E-04  -0.15577368E-02   0.17006710E-02   0.23035407E-02  -0.10581211E-02  -0.25475870E-02   0.20503150E-02  -0.32498770E-02   0.11906607E-02   0.13807040E-02   0.42068158E-02   0.11353394E-02  -0.10084483E-02   0.12814095E-02  -0.22382619E-02  -0.33871245E-03   0.18883167E-02
  24109.066       0.48846832E-03   0.21800944E-02   0.23289438E-02   0.88424810E-03  -0.37901660E-03  -0.23428728E-02   0.88340989E-03   0.28904629E-02   0.31861324E-02   0.69017196E-03  -0.13947842E-02  -0.11061515E-02   0.11822742E-02  -0.38391518E-03   0.27059742E-02   0.97502065E-03   0.12885184E-02  -0.40956766E-03  -0.11943769E-03   0.30593165E-02  -0.19432341E-02   0.11888626E-02   0.19014340E-02
  24110.908       0.45372313E-03   0.15604812E-02   0.59860012E-03  -0.10062441E-02  -0.82472974E-03   0.93127729E-03   0.21175312E-02   0.14441459E-02   0.28029217E-02  -0.80607583E-03  -0.38965587E-03  -0.10676449E-02   0.34223322E-03   0.16216172E-02   0.23133207E-02   0.12735029E-02  -0.16017831E-03  -0.29828898E-03   0.19654734E-02   0.24935195E-02  -0.20947762E-02   0.36191722E-03   0.70974917E-03
  24112.825       0.43182200E-03   0.18272114E-02  -0.45996469E-03   0.25697934E-02   0.52535212E-03   0.43285028E-02  -0.20709049E-02   0.46781020E-02   0.44383129E-02   0.96579867E-03   0.90599077E-03   0.15410826E-02   0.13276219E-02   0.18794866E-02  -0.31310095E-03   0.26596775E-02   0.22339579E-02   0.19216101E-02   0.31814880E-02   0.61647497E-03   0.15866630E-02   0.24639545E-02  -0.29289448E-02
  24114.693       0.31291208E-03   0.50034861E-03   0.22502253E-02  -0.11738388E-02   0.13931616E-02  -0.41980381E-03   0.31543433E-02  -0.31502697E-03   0.16273220E-02  -0.13881438E-02   0.11299183E-02   0.16668877E-02   0.66992652E-03   0.18757439E-02   0.75856105E-03   0.17561822E-02   0.60708439E-03  -0.71590189E-03   0.18700607E-02   0.58459206E-03   0.13149769E-02   0.18313198E-02   0.10610193E-02
  24116.535       0.53404870E-03   0.10608928E-02   0.20089149E-02  -0.14320379E-03  -0.65252465E-03   0.14529382E-02   0.29938583E-02   0.99897367E-03   0.29667939E-02  -0.14776912E-02   0.74071831E-03  -0.93832623E-03  -0.13369910E-02  -0.10676632E-02  -0.26296793E-02   0.10149913E-02   0.27832945E-02   0.16780418E-02   0.18234508E-02   0.30082553E-02  -0.11714984E-02  -0.46455080E-03  -0.55390356E-02
  24118.427       0.57016150E-03   0.28498470E-03   0.53004855E-03  -0.24760188E-03   0.86561000E-03   0.17560426E-02   0.36781638E-02   0.15587773E-02   0.56617643E-03  -0.85687332E-03   0.33349784E-02  -0.14040446E-03   0.48402814E-03   0.34584904E-02   0.16225615E-02   0.14363101E-02  -0.90462709E-03   0.28404114E-03   0.55547146E-04   0.72614108E-03   0.11871802E-02  -0.24122949E-03   0.11989409E-02
  24120.397       0.18697974E-03   0.44660822E-03   0.57086251E-03   0.27553184E-02  -0.90559477E-03   0.38235347E-02   0.18248532E-02   0.43765083E-02  -0.14023350E-02   0.21206305E-02  -0.59487348E-03   0.19150435E-02   0.34813664E-06   0.55289553E-02   0.67380093E-03   0.92098654E-03  -0.13734780E-02  -0.12975705E-02  -0.13402217E-02   0.25136838E-02   0.47668070E-02   0.25172038E-02   0.17588758E-02
  24122.291       0.97404956E-04  -0.14420106E-02   0.79794965E-03   0.21213647E-02   0.55834313E-03   0.27976521E-02   0.32091733E-02   0.28633825E-02   0.15254968E-02   0.29701854E-03   0.30120127E-02   0.22785880E-02  -0.62895071E-03   0.24369602E-02  -0.52296162E-03   0.10013789E-02  -0.16146483E-02   0.34085389E-02  -0.19861792E-02   0.94833553E-03  -0.15494086E-04  -0.11816975E-02   0.13930623E-02
  24124.136      -0.12027353E-03  -0.44920207E-03  -0.50200193E-04   0.25611875E-03   0.42786287E-03   0.99140591E-03   0.59126972E-03   0.87721311E-03   0.20424843E-02   0.24820120E-03   0.69045340E-02  -0.67477113E-03  -0.38031615E-03   0.18879373E-02  -0.93497741E-03   0.25618408E-02  -0.11947731E-02   0.39757395E-02  -0.33154824E-02   0.17617943E-02   0.61147016E-03  -0.20428779E-02   0.50596064E-02
  24126.055       0.41565142E-04   0.26504740E-03  -0.98256998E-04  -0.12103161E-02   0.28667191E-03   0.48748439E-03   0.25773663E-02   0.20684775E-02   0.31070620E-02   0.15349853E-02   0.18865727E-02  -0.10571210E-02   0.17629667E-02   0.14895865E-02  -0.25022148E-02   0.30270642E-03   0.17696400E-02   0.11123843E-02  -0.94159315E-03  -0.27602640E-03  -0.70402452E-03  -0.30358488E-02   0.11784726E-02
  24127.951       0.28114516E-03   0.64272427E-03   0.13524871E-02   0.11470552E-02  -0.19861309E-02   0.72944759E-03   0.14333267E-02   0.24368416E-02   0.10174360E-02   0.39584696E-03   0.27009821E-02  -0.10554543E-02  -0.16786067E-03   0.55263477E-03  -0.16139954E-02   0.29659467E-02   0.57165667E-03   0.17968408E-03   0.27455134E-03  -0.27824920E-02   0.22857824E-02  -0.40016184E-03   0.26539880E-02
  24129.000       0.42272918E-03  -0.14921617E-02   0.25333155E-02   0.16295864E-02  -0.13478363E-02   0.95621592E-03   0.16263386E-02   0.48833251E-03   0.20608387E-02   0.95886715E-03   0.23537851E-02  -0.20255877E-02  -0.24611303E-02  -0.32018849E-04   0.13440259E-03   0.27100400E-02  -0.94552385E-03  -0.45046252E-03  -0.11443495E-03  -0.10280242E-02  -0.56101017E-03   0.12244926E-02   0.16672815E-02
  24130.869       0.17168911E-03  -0.54553153E-03  -0.21998407E-02   0.21993517E-03   0.24982974E-02   0.51100375E-03   0.11017296E-02   0.14391876E-02   0.29541694E-02  -0.21662773E-03   0.18480098E-02  -0.11428503E-02  -0.25549003E-02   0.20158463E-02  -0.16451712E-02  -0.14537701E-02  -0.62297426E-03  -0.78511948E-03  -0.15686887E-02  -0.98528864E-04  -0.24607306E-02  -0.13902678E-03  -0.55677261E-04
  24132.662       0.97698474E-04   0.50722825E-03   0.37976477E-04  -0.15589685E-02   0.11688620E-02   0.23898143E-02  -0.16005252E-02  -0.32860628E-02   0.55254615E-03  -0.71192024E-03   0.67582660E-03   0.96479143E-03  -0.12712623E-02   0.62593427E-03   0.11966128E-02  -0.11998692E-02   0.12109190E-03  -0.60483100E-03   0.55080793E-03   0.15445506E-03  -0.22148966E-02  -0.11800801E-02  -0.16350561E-02
  24134.558       0.14891685E-03   0.76539362E-03  -0.46215667E-03  -0.20911347E-02   0.20170211E-03   0.15805717E-02   0.14307322E-02  -0.57306301E-03  -0.16974795E-02  -0.26096941E-02   0.30548297E-02  -0.17402901E-02   0.15826533E-02   0.53054434E-03   0.10069285E-02  -0.24044908E-02  -0.29336671E-02  -0.13533578E-02   0.24545330E-02  -0.26942390E-02  -0.29707670E-02  -0.25524529E-03  -0.22617463E-02
  24136.429       0.20074538E-03   0.24634552E-02   0.10503726E-02   0.63680365E-05   0.18218571E-02  -0.10418733E-02  -0.83141240E-03  -0.48663320E-03  -0.20388160E-02  -0.25227935E-02   0.12642899E-02  -0.98307120E-03  -0.30156958E-02  -0.14498331E-02   0.20326790E-02  -0.12094492E-03  -0.24556462E-02   0.10115692E-02   0.12824069E-02  -0.33152892E-02  -0.27448187E-02   0.13167611E-02   0.34312310E-03
  24138.325       0.14725330E-03   0.36688895E-02   0.13387216E-02  -0.17570556E-02  -0.41141467E-04  -0.27874986E-02   0.72454496E-03  -0.52706910E-03  -0.69299610E-03   0.96303398E-03   0.28532288E-02   0.32003943E-02   0.14200149E-03   0.14774464E-02   0.60716377E-03  -0.22958476E-02  -0.17677991E-02   0.53691318E-03   0.10963981E-03   0.11233646E-02  -0.94659582E-04  -0.12764665E-02   0.49815334E-03
  24140.247       0.14998649E-04  -0.32281627E-03   0.88201185E-03   0.47400908E-03  -0.20163786E-02   0.15990081E-03  -0.14702164E-02  -0.11565739E-02  -0.42136908E-02   0.16577842E-02   0.95438289E-03   0.85636480E-03  -0.45560006E-03  -0.14206307E-02  -0.15198135E-02  -0.14097117E-02  -0.17569748E-02  -0.94484765E-03  -0.97915896E-03   0.18539183E-03  -0.24552566E-03  -0.13284523E-02  -0.28713377E-03
  24142.145       0.14816108E-03   0.18365192E-05   0.13576668E-02   0.15621277E-02  -0.70541938E-03  -0.67684414E-03  -0.19817968E-02  -0.31554376E-02   0.17622297E-02   0.89671334E-03   0.62528135E-03  -0.31591007E-04  -0.15064892E-02  -0.37754481E-03   0.86535573E-03   0.52531709E-03   0.14422688E-03  -0.12170236E-02   0.12853313E-02  -0.21798393E-02  -0.63495024E-03   0.17629166E-02   0.15874746E-02
  24144.068       0.14071671E-03   0.18030993E-03  -0.67964000E-03  -0.44320375E-03   0.10211770E-02  -0.14972724E-02  -0.45275906E-03  -0.13141033E-02  -0.17598327E-02   0.40731658E-02   0.24752666E-03  -0.53617850E-03   0.90834708E-03   0.11474178E-02   0.20986988E-02  -0.22581378E-02  -0.18610922E-03  -0.13152238E-02   0.42528971E-03  -0.34216337E-02  -0.79597912E-04   0.44725174E-03   0.36694985E-02
  24145.119       0.12202687E-03   0.17621534E-02  -0.13902371E-02  -0.12002183E-02   0.24877615E-02  -0.95143963E-03  -0.38228073E-03  -0.16054674E-02   0.55615997E-03   0.33842909E-02  -0.18702986E-02   0.19076151E-02   0.15145583E-02   0.96441304E-03   0.16602661E-02  -0.34831380E-02  -0.11376290E-02  -0.15069037E-02   0.87432770E-03  -0.50530773E-02   0.56457876E-03  -0.27560942E-03   0.26847710E-02
  24146.913       0.33197985E-04   0.40292455E-02  -0.11737552E-02   0.14321273E-02   0.32791792E-02  -0.61546065E-03  -0.17639926E-03  -0.16536040E-02  -0.14731894E-02   0.67464825E-03   0.76255325E-03   0.23844327E-02   0.12751336E-02  -0.16751752E-02   0.72721765E-03  -0.18907745E-02  -0.18771144E-02  -0.18702630E-02   0.34782053E-03  -0.13972689E-02   0.24699773E-02  -0.13913295E-02  -0.12458210E-02
  24148.811      -0.19125232E-03  -0.19950748E-03  -0.10412695E-02   0.11445781E-02  -0.12001660E-02  -0.45643164E-02  -0.46965067E-02  -0.11565370E-02  -0.34900418E-02  -0.28261923E-03   0.15251124E-03   0.22945397E-03  -0.11005476E-02  -0.74323138E-03   0.10384552E-02  -0.62358439E-03  -0.15298365E-02  -0.15859050E-02  -0.12124775E-02  -0.20184469E-02   0.35172172E-02  -0.19653324E-02  -0.55749623E-03
  24150.711      -0.11074802E-03  -0.83921305E-03   0.65752970E-03   0.20739339E-02  -0.62705686E-03  -0.25141550E-02  -0.29679623E-02  -0.14616297E-02   0.50473060E-03   0.90964587E-03   0.93474275E-03   0.12981833E-03   0.17953342E-03  -0.23800892E-02   0.16696781E-02  -0.13852029E-02  -0.13232330E-02   0.94752395E-03   0.12315927E-02   0.12708913E-02   0.13819858E-02  -0.34256848E-03  -0.95017317E-03
  24152.609      -0.12555817E-03  -0.29670255E-02   0.10576490E-02  -0.25938412E-03   0.25968713E-04  -0.30636305E-02  -0.62749932E-03  -0.76769764E-03  -0.15350085E-02  -0.10883303E-02  -0.72213897E-03   0.22098512E-02   0.12343817E-02  -0.91970694E-03   0.21176958E-02  -0.72729798E-03   0.19408599E-02   0.82033157E-03   0.13360588E-02  -0.11974363E-02   0.50528700E-03  -0.10521215E-03  -0.79940842E-03
  24154.508      -0.15926569E-04  -0.14298502E-02   0.60461434E-03   0.37556954E-03   0.16017976E-02  -0.12187051E-02  -0.43000586E-02  -0.76377967E-03  -0.25628707E-02  -0.13175096E-02  -0.12314761E-02  -0.18228979E-03  -0.37404742E-03  -0.71387485E-03   0.97909631E-03   0.46688770E-03  -0.22104092E-02  -0.51805321E-03  -0.12866789E-03  -0.72067361E-03   0.12060856E-02   0.67360364E-03   0.69632145E-03
  24156.406       0.11929286E-03  -0.16639211E-02   0.15833285E-04  -0.55099412E-03   0.26955157E-02  -0.27020401E-02   0.31159902E-03  -0.12547910E-02  -0.11016582E-02   0.11395274E-02  -0.42097996E-02  -0.73844263E-03   0.16377310E-02  -0.12458362E-02  -0.54072794E-03  -0.62302848E-03  -0.12538314E-02   0.19532088E-02  -0.47723379E-03  -0.15825825E-02   0.13455375E-02   0.43016932E-03  -0.74924167E-04
  24158.255      -0.19107945E-03  -0.12310812E-02   0.55743571E-03  -0.15522467E-02   0.94586599E-03   0.19149124E-02  -0.14840432E-02  -0.18430725E-02   0.72467388E-03  -0.40803790E-02  -0.43152849E-02   0.73222251E-03  -0.73403723E-03  -0.24570270E-02   0.39442651E-03  -0.15613666E-02   0.41134097E-02  -0.55923353E-03   0.29839040E-02  -0.32441667E-03   0.19047714E-02   0.34054635E-04  -0.54229173E-03
  24160.232      -0.25061526E-03  -0.16423703E-02  -0.50286134E-03   0.31590369E-02   0.40812964E-03  -0.26371799E-02  -0.43564190E-02  -0.18638858E-02  -0.14993031E-02  -0.17672925E-03   0.15644259E-03   0.53037591E-04   0.16624289E-03  -0.15853597E-02  -0.35974735E-02  -0.15845681E-02   0.28749375E-03   0.19849158E-02   0.91218134E-03   0.37670751E-03   0.37177137E-03  -0.49936746E-03   0.36716969E-03
  24161.285      -0.16969374E-03  -0.11805322E-03  -0.20574372E-02   0.24187340E-02   0.61530228E-03  -0.27577988E-02  -0.28934913E-02  -0.22291056E-02  -0.26520626E-02  -0.35063901E-03   0.17802707E-02  -0.40080843E-03   0.15556794E-03  -0.20609078E-02  -0.20281686E-02  -0.20984213E-02   0.72721426E-03   0.21537792E-02  -0.13245041E-02  -0.49135716E-03   0.11187033E-02  -0.14424795E-02  -0.70926550E-03
  24163.057      -0.29423122E-05  -0.10717654E-02  -0.14271011E-02   0.13496314E-02   0.13963189E-02  -0.59089859E-03   0.81800626E-04  -0.83245926E-03  -0.20305788E-02  -0.11755116E-02  -0.23241699E-02  -0.36838208E-03   0.54043894E-03  -0.18775818E-02   0.18918975E-04  -0.49200420E-03  -0.89118203E-03  -0.16659617E-04  -0.34162853E-03  -0.66700677E-03   0.46124127E-02   0.20414363E-02   0.34239167E-03
  24165.035      -0.20893377E-03  -0.18246879E-02  -0.16389149E-02   0.69973917E-03   0.11566399E-02   0.13564283E-04   0.12572255E-02  -0.17751473E-02  -0.11658325E-02  -0.15269940E-02  -0.84957137E-03   0.81632072E-03   0.21915464E-03  -0.27352678E-02   0.96928907E-04   0.12491409E-02   0.56039700E-03  -0.77975912E-03   0.12708843E-02   0.85814459E-03  -0.27760503E-02   0.17373374E-02  -0.10877116E-02
  24166.883      -0.65893467E-04   0.13938730E-02  -0.41726415E-03  -0.24201766E-03  -0.39079690E-03  -0.41205482E-02   0.14002196E-02  -0.20713026E-02  -0.46711081E-03  -0.13330880E-02  -0.25545744E-02   0.83791425E-03   0.15664310E-02  -0.28871178E-02  -0.24693002E-03   0.18319278E-02   0.14283702E-02   0.12411679E-02  -0.18433915E-02  -0.86978940E-03  -0.22096078E-02  -0.22027331E-02  -0.37445105E-02
  24168.760      -0.23178712E-03   0.36351193E-02  -0.14132160E-02  -0.71034395E-03  -0.20326624E-02   0.83285195E-03   0.21410395E-02  -0.29792542E-02  -0.30065368E-02   0.19036731E-02  -0.38544707E-02   0.10909506E-02  -0.35967311E-02  -0.23125872E-02  -0.50009019E-03  -0.12117059E-02  -0.11394099E-03   0.72040688E-03   0.14981107E-02   0.39254222E-03  -0.94192064E-04  -0.18260118E-02  -0.24963154E-02
  24169.788      -0.45061998E-03   0.13788982E-02   0.18267094E-02  -0.58484457E-03   0.69253457E-03   0.45391588E-03   0.24001301E-02  -0.15979358E-02  -0.14624056E-02   0.51447619E-02  -0.32848614E-02   0.14723217E-03  -0.66678204E-03  -0.20473754E-02  -0.48285843E-03  -0.13869175E-04   0.23956059E-03  -0.10516945E-02  -0.16641237E-02   0.85071208E-03  -0.14123760E-02  -0.34800997E-04   0.37056743E-04
  24171.612      -0.58669686E-03   0.22263128E-03  -0.65220392E-04  -0.29898605E-02   0.42506744E-03  -0.77275063E-03  -0.63962294E-03  -0.36541431E-03   0.30859724E-03  -0.74662398E-04  -0.38065580E-02  -0.23475752E-02  -0.33390467E-02  -0.21684531E-02   0.77965498E-03   0.30305322E-03   0.18619786E-03  -0.27310758E-02  -0.22114330E-02  -0.10421660E-02  -0.75128760E-03   0.18781495E-02  -0.22056809E-02
  24173.513      -0.48703987E-03   0.58052169E-03   0.67973597E-03  -0.15089498E-02  -0.15372780E-02  -0.12312410E-03  -0.14859022E-02  -0.27461526E-02   0.12272076E-02   0.11636248E-03  -0.15060019E-02  -0.15068053E-02  -0.24276842E-02  -0.27193619E-02  -0.29802434E-02  -0.29542333E-02   0.66515435E-03   0.14501295E-02   0.71100489E-04   0.33699059E-03   0.18136214E-02   0.17881603E-02  -0.20892293E-02
  24175.365      -0.41581752E-03  -0.75097591E-03   0.17548215E-02  -0.15342184E-02  -0.15922589E-02   0.17875957E-02  -0.55947578E-03  -0.34865779E-02   0.24025169E-03  -0.22711674E-03   0.11618696E-02  -0.17564955E-02  -0.35712506E-02   0.17660345E-02   0.63362059E-03   0.10723984E-02  -0.29115895E-03  -0.20233654E-02   0.10045870E-02  -0.80409304E-03  -0.15230757E-02   0.14209336E-02   0.58034842E-03
  24177.370      -0.24157892E-03   0.81004948E-03  -0.11908352E-02   0.15210248E-02  -0.21747987E-02   0.17045646E-03  -0.12276262E-02  -0.16270664E-02  -0.61539172E-03  -0.19386577E-02  -0.88568152E-03  -0.17410922E-02  -0.25923583E-02   0.19527470E-02   0.17147996E-02   0.27314323E-02  -0.20604776E-02  -0.27315247E-02  -0.55545159E-03  -0.29639178E-03  -0.12735113E-02   0.69185288E-03  -0.23051088E-02
  24179.171      -0.11559394E-03   0.35173412E-02  -0.16681915E-03   0.96546418E-03  -0.26315954E-02   0.22068368E-03   0.47681323E-03   0.27293910E-03  -0.13863191E-02   0.17421976E-02  -0.22191512E-02  -0.15087140E-02   0.20523310E-02   0.81797365E-04   0.23235217E-02  -0.70333800E-03  -0.86038873E-03  -0.30284795E-03  -0.10832329E-02   0.14166050E-02  -0.40751963E-04   0.77754823E-03  -0.10512615E-02
  24181.175      -0.39650873E-03  -0.11294595E-02   0.10719541E-02  -0.12857625E-02  -0.34153788E-02  -0.12732814E-02   0.23523886E-03   0.13288785E-02  -0.20270658E-02  -0.11584848E-02  -0.74262274E-04  -0.12031915E-02  -0.42440920E-02   0.13277326E-02   0.13429066E-02   0.11157167E-02   0.73264591E-03   0.87498916E-03  -0.26068660E-02   0.22234363E-02   0.97924026E-03  -0.68723083E-03   0.15653022E-02
  24183.027      -0.45473710E-03   0.93657526E-03   0.35797733E-03  -0.89621690E-03  -0.17320302E-02  -0.15322100E-02  -0.42878992E-03   0.16630927E-03  -0.10897020E-02   0.53610484E-03   0.19538588E-02  -0.28163153E-03   0.26361518E-03  -0.12974917E-02  -0.21842219E-03   0.16633574E-02   0.46615305E-02   0.10728595E-02  -0.16046880E-02   0.27760327E-02   0.10942169E-02  -0.18392957E-02   0.50039693E-02
  24184.933      -0.26608356E-03  -0.59761774E-03  -0.11194517E-02  -0.29768646E-02   0.11914374E-02   0.98451503E-03   0.53115607E-03   0.14593255E-02   0.24036469E-03   0.29338975E-02  -0.14818039E-02   0.63115036E-03  -0.10797509E-02   0.15949438E-02   0.37115108E-03   0.90472913E-03   0.23877008E-02   0.15249531E-02  -0.12475545E-02   0.92677193E-03  -0.13926632E-02  -0.12402435E-02  -0.80708899E-03
  24186.012      -0.48615809E-03  -0.35017867E-03  -0.11684782E-02  -0.18614385E-02  -0.14047565E-02   0.25374446E-02  -0.12291984E-02   0.11941964E-02   0.10933279E-02   0.22173476E-02  -0.50587333E-03   0.34482230E-03  -0.14014489E-02   0.14629043E-02   0.17671371E-03   0.13868367E-02   0.12615102E-02   0.64927304E-03   0.36230882E-03  -0.52879903E-03   0.11608584E-02  -0.20655687E-02  -0.33343827E-02
  24187.815      -0.34710756E-03   0.10873421E-02   0.19679928E-03  -0.10507735E-02  -0.36048383E-02   0.95694816E-04  -0.28639363E-02  -0.16096669E-02  -0.24718013E-02   0.29307868E-03  -0.18793762E-02  -0.14369613E-03   0.36666841E-03   0.31887534E-02   0.41051176E-03  -0.30085987E-03   0.15393392E-02  -0.10241663E-02  -0.22260176E-03  -0.16043292E-02   0.25069528E-02  -0.31190831E-02  -0.42464047E-03
  24189.693      -0.39649525E-03  -0.94300335E-03   0.25837687E-03  -0.10000779E-02  -0.39117407E-02   0.25419282E-02  -0.24051424E-02  -0.49713290E-03  -0.30829718E-02   0.71933849E-03  -0.37722978E-02   0.13044906E-02   0.14948525E-02   0.22719992E-02   0.20704151E-03  -0.63215991E-03   0.17063733E-02   0.87217958E-03   0.31284545E-03   0.13318269E-02  -0.67741167E-03   0.86636263E-03   0.27518212E-02
  24191.572      -0.37000845E-03   0.42761327E-03  -0.19780952E-02  -0.18522968E-03  -0.17032385E-02   0.26592616E-02  -0.64539959E-03  -0.17827251E-02  -0.16839747E-02   0.12928228E-02  -0.67192517E-03   0.22927223E-02   0.13026412E-02  -0.41079511E-02  -0.26653071E-03  -0.20149460E-04   0.10720102E-02  -0.67137180E-03  -0.83338830E-03   0.62857936E-03   0.99978737E-03   0.30312719E-02   0.16441474E-02
  24193.478      -0.44835995E-03  -0.17408204E-03  -0.43689654E-02  -0.11158726E-04  -0.79619365E-03   0.24235095E-02  -0.22788743E-02   0.67281416E-04  -0.30484108E-02  -0.14304033E-02  -0.29257068E-02   0.29511308E-02   0.14027699E-02  -0.26177613E-02   0.14888547E-02  -0.23328864E-02  -0.44787895E-03  -0.63406638E-03  -0.15579093E-02  -0.13663986E-02  -0.18312477E-03  -0.27409205E-03  -0.71347791E-03
  24195.383      -0.61418739E-03   0.28034810E-03  -0.10803387E-02  -0.19657873E-03   0.22152639E-02  -0.15770818E-02   0.68844722E-03  -0.78987838E-03   0.68289214E-03  -0.16326251E-02  -0.87553979E-03   0.91548614E-03   0.69914568E-04  -0.34655563E-02   0.52993950E-03  -0.63809446E-03   0.77924835E-03   0.17225614E-02  -0.27241485E-02   0.49180423E-03   0.64630571E-03  -0.16411936E-02   0.20428953E-02
  24197.313      -0.45435237E-03   0.33452282E-04  -0.15967063E-02  -0.18164805E-02   0.13710819E-02   0.16138077E-02  -0.17150532E-02  -0.23307318E-02  -0.49405555E-03  -0.76457736E-04  -0.26851443E-02   0.13429544E-02  -0.23645997E-02  -0.40461989E-02  -0.30967884E-02  -0.97165846E-03  -0.25036404E-05   0.14298649E-02  -0.13124686E-02   0.10068687E-03  -0.84338922E-03  -0.14040362E-02  -0.10253580E-03
  24199.167      -0.61563217E-03  -0.31423806E-02  -0.12018067E-02  -0.14354110E-02  -0.70293897E-03  -0.30459877E-02   0.19109766E-02   0.25244576E-04  -0.24714904E-02   0.14071078E-02  -0.38521205E-02   0.19370318E-02   0.63883441E-03  -0.64572740E-03   0.40351502E-04  -0.68866511E-03   0.12217819E-02  -0.69661131E-03  -0.12250775E-02   0.92081974E-04  -0.21977930E-03   0.24374496E-03   0.95508056E-03
  24201.177      -0.46492438E-03  -0.74540741E-03  -0.16168942E-02  -0.19434488E-02   0.26114887E-05  -0.38088046E-02  -0.18792643E-03   0.52444515E-03  -0.10160048E-03  -0.78847833E-03  -0.34526596E-02  -0.23052692E-03   0.18432523E-02   0.73420523E-03  -0.66689403E-03  -0.32560401E-02   0.15421009E-03   0.11523548E-02  -0.21054935E-02  -0.34970129E-03  -0.28705772E-03   0.30660519E-03  -0.31886678E-03
  24202.234      -0.53337301E-03  -0.18048688E-02  -0.94788320E-03  -0.72284128E-03   0.69102957E-03  -0.35128921E-02  -0.77698127E-03   0.11212561E-02   0.43295457E-03   0.70846652E-05  -0.27923464E-02  -0.75451359E-03   0.75930480E-03   0.14829241E-02  -0.52101004E-03  -0.17244571E-02  -0.59279535E-03   0.77296198E-03  -0.10031432E-02  -0.68248997E-03   0.38052474E-03   0.16987037E-02  -0.49630657E-03
  24204.012      -0.51851686E-03   0.72071932E-03   0.14049651E-02  -0.17936557E-02   0.26669945E-05  -0.11602717E-02  -0.11691993E-02   0.21144893E-02   0.22567735E-02   0.13278134E-02   0.25212162E-03  -0.32305856E-03  -0.21124432E-03   0.26809101E-03   0.33522512E-03  -0.11481099E-02  -0.42593803E-02  -0.12948830E-02   0.21049147E-03   0.20961639E-02   0.90634705E-03  -0.85302372E-03  -0.18933824E-02
  24205.944      -0.33679918E-03  -0.17761952E-02  -0.18863889E-02   0.18224121E-02  -0.45981207E-03   0.15863572E-02   0.18668527E-03   0.82419627E-03   0.31083682E-02  -0.36657188E-03   0.15920395E-02  -0.62242485E-03   0.59580666E-03  -0.13914967E-02  -0.12417971E-02  -0.15483844E-02  -0.17823387E-02  -0.16469134E-02   0.33258402E-03   0.23196689E-03   0.55362108E-04  -0.79798170E-03  -0.13321331E-02
  24207.800      -0.32296016E-03  -0.11902345E-02  -0.15404061E-03  -0.18177913E-02   0.81048026E-03   0.15188392E-02  -0.13472143E-02   0.11963165E-02  -0.10988570E-02  -0.17989905E-02   0.18342810E-02  -0.19007926E-02   0.10754999E-02  -0.10845065E-02  -0.22031078E-02  -0.17693406E-03   0.37950388E-03  -0.13982576E-02  -0.19533358E-02   0.29321644E-05   0.70616894E-04   0.92240192E-03   0.13429575E-02
  24209.707      -0.61386373E-03  -0.13701748E-02  -0.91655883E-03  -0.30902425E-02   0.68776574E-03   0.14546597E-02   0.18571470E-02  -0.25136549E-02  -0.28039402E-02  -0.34735236E-03   0.18732756E-02  -0.10673648E-02   0.19047807E-02   0.51577451E-03   0.54425386E-03  -0.22665898E-03   0.10212108E-03   0.12501926E-02  -0.35660711E-02  -0.23317740E-02  -0.17598006E-02   0.46262928E-03  -0.24040922E-02
  24211.590      -0.64929273E-03  -0.46354307E-02  -0.64094091E-03   0.14764853E-02   0.11333350E-02   0.25285001E-03  -0.20428204E-02  -0.71336524E-03  -0.30786160E-02  -0.11119797E-02  -0.97167828E-03  -0.25726017E-02   0.29166535E-02   0.16735996E-02  -0.19546554E-02   0.53068424E-03  -0.22606709E-02   0.38414305E-03   0.91523141E-03  -0.31532505E-02   0.18702561E-02   0.16680054E-02  -0.37346193E-03
  24213.499      -0.64420438E-03  -0.70494576E-02  -0.11454545E-02   0.12081489E-02   0.27353619E-02   0.37712106E-03   0.16981372E-02   0.10525847E-02  -0.39257879E-03   0.43264945E-03   0.17458674E-03  -0.21870765E-02   0.12624135E-02  -0.17403688E-03  -0.17617576E-02  -0.24225779E-02   0.27927163E-03   0.37077858E-03   0.32381199E-02  -0.19454973E-03   0.11401502E-02   0.60186531E-03   0.10803687E-02
  24215.382      -0.39647937E-03  -0.38931863E-02   0.19395397E-03  -0.13279659E-03  -0.50629032E-03  -0.12845391E-02  -0.17821486E-02   0.12229305E-02  -0.19211008E-02  -0.67190537E-03  -0.38422135E-02  -0.16164630E-02   0.14189459E-02   0.20017732E-02  -0.80888426E-03   0.11960329E-02   0.10928369E-02  -0.44415505E-02  -0.22513738E-04  -0.58883857E-03  -0.18313618E-02   0.41332655E-03   0.72051131E-03
  24217.394      -0.46447445E-03  -0.14851578E-02  -0.24248923E-02   0.34454129E-02  -0.40744551E-02  -0.31062243E-02  -0.13064699E-02   0.68485718E-03  -0.40149103E-02  -0.13486913E-03   0.53062898E-03   0.17844077E-02  -0.32255139E-02  -0.24349374E-03  -0.26839472E-02   0.41981755E-03   0.22858372E-02  -0.12085439E-02   0.59922285E-04  -0.16220540E-02  -0.95796747E-03   0.67994699E-03  -0.10141079E-02
  24218.426      -0.63953014E-03   0.38161281E-03  -0.33417994E-02   0.25621876E-02  -0.33615120E-02  -0.43215198E-02  -0.15237932E-02   0.95664546E-03  -0.38876939E-02  -0.24849212E-03   0.56029390E-03   0.22056992E-02  -0.29391603E-02   0.16464370E-03  -0.27222894E-02   0.92512130E-03   0.90074438E-03  -0.33116249E-02   0.13001083E-02   0.41336937E-03  -0.54283721E-04  -0.32905678E-03  -0.13054888E-02
  24220.180      -0.44520674E-03  -0.60133163E-03   0.75625541E-03  -0.53705896E-03  -0.44060150E-02  -0.53867628E-02  -0.25154657E-03   0.10696153E-02  -0.19832634E-02   0.13815596E-02  -0.14144190E-02   0.76735018E-03   0.17614163E-02  -0.53598273E-02  -0.19968632E-02  -0.62978398E-03  -0.29166486E-02   0.18359100E-02   0.21801470E-02  -0.21311033E-02  -0.38300513E-03   0.99901651E-04  -0.14874816E-02
  24221.186      -0.28821979E-03  -0.36645943E-04   0.31424473E-02  -0.13578083E-02  -0.35928911E-02   0.18708249E-03   0.18640797E-02  -0.47579669E-03  -0.95928156E-05   0.15295263E-02  -0.16497244E-02   0.21385362E-03   0.80556915E-03  -0.23021183E-02  -0.15747354E-02  -0.39225884E-03  -0.97892546E-04   0.10527093E-02   0.32137490E-03  -0.15983253E-02   0.11835750E-02  -0.99265496E-03  -0.27323315E-03
  24222.193      -0.40693773E-04   0.14409274E-03   0.23651314E-03  -0.85227049E-03   0.46641940E-03  -0.23856668E-02   0.28621186E-02  -0.12727646E-02   0.94574268E-03  -0.93248450E-03  -0.18575608E-02   0.64611851E-03  -0.14406001E-02   0.14852956E-03  -0.15096833E-02  -0.18488278E-03  -0.67716292E-03   0.22410630E-02  -0.22420613E-02  -0.27394166E-02   0.20572724E-02  -0.46497342E-03   0.54021741E-05
  24224.050      -0.28799082E-03  -0.30527019E-03  -0.18166126E-02  -0.39241011E-02  -0.16501653E-02  -0.26956016E-02   0.26286091E-03  -0.70847796E-03   0.28474690E-02  -0.52622836E-02  -0.27477264E-02  -0.21878000E-02  -0.14927611E-02   0.16992966E-02   0.25375488E-02  -0.82848718E-03   0.11749604E-02   0.18115649E-02  -0.25355545E-02  -0.16270634E-02   0.15282967E-02   0.67645069E-03  -0.24164148E-02
  24225.986      -0.69519869E-04  -0.38826085E-03  -0.12608757E-03   0.24228436E-02   0.36062714E-02  -0.29417493E-02  -0.29426820E-03   0.54093134E-03  -0.16980905E-02  -0.15520823E-02  -0.23071058E-03  -0.18404600E-03   0.69408050E-04   0.46016560E-03   0.37089982E-04  -0.40884927E-03   0.11861687E-02   0.12950565E-02   0.21703924E-02  -0.24200304E-02   0.16836184E-02  -0.16782399E-02  -0.18426246E-02
  24227.020      -0.21246588E-03  -0.32821946E-04   0.92380173E-04   0.18860319E-02   0.20958802E-02  -0.22685320E-02  -0.10723872E-02   0.22716753E-03  -0.10279743E-02  -0.40867969E-03   0.24369699E-03   0.41882549E-03  -0.36242806E-03  -0.95557278E-03   0.11846199E-02  -0.36831718E-03   0.78074102E-05   0.43575880E-04   0.11103250E-02   0.36408376E-04   0.24191376E-02  -0.18306817E-02   0.90961922E-03
  24228.826      -0.19830928E-03  -0.47538655E-03  -0.22990716E-02   0.60096036E-03  -0.28073633E-03  -0.12337134E-03  -0.12692900E-02  -0.20614324E-02  -0.11419798E-03  -0.20206150E-04  -0.90018846E-03  -0.69569901E-03  -0.25622232E-02   0.54400473E-03  -0.84280425E-03   0.14942800E-02  -0.76154729E-03  -0.19990753E-02  -0.13848903E-02   0.35856450E-02   0.10808813E-02  -0.62575452E-03   0.72517088E-03
  24230.686       0.59338851E-04  -0.17987042E-02  -0.22698624E-02  -0.41522569E-03   0.43070172E-03  -0.15401959E-02   0.52620871E-03  -0.46516051E-03   0.24885394E-03   0.11964942E-03  -0.15267156E-02  -0.84411821E-03  -0.38216837E-02   0.19740400E-02   0.18529410E-02   0.11443255E-02  -0.98927600E-03  -0.13776281E-02  -0.10486385E-02   0.15298940E-02  -0.12187997E-02  -0.21590428E-02  -0.16857962E-03
  24232.572      -0.56328071E-04  -0.56144159E-03  -0.18788063E-02  -0.75233797E-03  -0.29912220E-02   0.60462767E-03   0.98646305E-03   0.12030204E-02   0.12896315E-02   0.25300622E-02   0.17154187E-02   0.22585417E-02  -0.32525491E-02   0.14130453E-02  -0.28104721E-03  -0.87756741E-03  -0.37183735E-02  -0.39054739E-02   0.10586657E-02  -0.15078491E-02   0.18518945E-02  -0.19912893E-02  -0.41246421E-03
  24234.587      -0.17250380E-04   0.60608506E-03   0.62279587E-04  -0.17099625E-03  -0.11731252E-02  -0.26152571E-02   0.18449182E-02   0.25658078E-03  -0.10016691E-02   0.12924845E-02   0.43400321E-03   0.29546574E-04  -0.69522475E-04   0.79077108E-03   0.20361900E-03  -0.14591012E-02  -0.33582835E-02  -0.46702641E-02   0.16019764E-02  -0.47788251E-03  -0.23268186E-02  -0.83797670E-03  -0.24525953E-03
  24236.446       0.97320729E-04   0.20237535E-03  -0.51341455E-03  -0.11723444E-02  -0.73371678E-03   0.75644473E-03   0.24570726E-02  -0.19040692E-02  -0.40154548E-03   0.22540828E-03  -0.94626140E-03   0.58460355E-03   0.36014046E-03   0.40705906E-03  -0.39024947E-02  -0.91851209E-03  -0.18103397E-02  -0.21280607E-02  -0.11274867E-02  -0.30030678E-02  -0.23189218E-02  -0.14374782E-02  -0.21234772E-02
  24238.359      -0.71849869E-04  -0.12026187E-02   0.81927715E-03  -0.71547799E-03  -0.92347846E-03  -0.41311945E-03  -0.79382763E-03   0.70616330E-03   0.15749214E-02  -0.14803872E-02   0.12373551E-02   0.18551553E-02   0.17366838E-02   0.20713008E-02  -0.60994955E-03   0.22113259E-02  -0.15429873E-02  -0.27917137E-02  -0.50626976E-03   0.84189305E-03   0.10045422E-03  -0.14226906E-02  -0.29185859E-03
  24240.219      -0.22282012E-03  -0.99374104E-03   0.10931102E-02   0.42540438E-03  -0.11678377E-02  -0.18417826E-02   0.40787623E-04   0.22762289E-02   0.16440605E-02  -0.24830446E-02   0.23137995E-02   0.14887612E-03  -0.15078679E-03   0.16671511E-02   0.61007711E-03   0.62110187E-03  -0.21735032E-02  -0.11677653E-02   0.30684520E-03   0.12720178E-02  -0.27351719E-02  -0.98873893E-03   0.57732163E-04
  24242.262      -0.27517482E-04   0.12021183E-02   0.26232518E-02  -0.58534195E-03   0.65306331E-03  -0.95610527E-03  -0.13552152E-02  -0.97810573E-03   0.41831047E-02   0.69798599E-04  -0.60011819E-03   0.69401202E-03  -0.21331001E-02   0.68106406E-04   0.96586176E-03   0.44500520E-03   0.10886980E-02   0.11821991E-02   0.57748022E-03  -0.10094462E-02  -0.56436993E-03  -0.21738709E-02   0.46102664E-03
  24243.322       0.16797437E-03   0.51019751E-03   0.80560015E-03  -0.40081502E-05  -0.66928098E-04   0.67268242E-03  -0.82735199E-04   0.77746274E-03   0.18826269E-02  -0.14181563E-03   0.23806092E-03   0.12921379E-02  -0.16884464E-02  -0.88494341E-03   0.12805733E-02   0.16262062E-02   0.22806292E-02   0.11723772E-03   0.18736677E-02  -0.11873454E-02   0.97108242E-03  -0.16630588E-02   0.46114085E-03
  24245.081       0.34904267E-03   0.21019648E-03   0.10184383E-03  -0.12091356E-02  -0.13513201E-02   0.21872996E-02  -0.11695193E-02   0.30036662E-03   0.12730384E-02   0.24572767E-03   0.24320808E-02   0.70611421E-03   0.43684439E-03  -0.96126224E-03   0.14775422E-02   0.95479421E-03   0.49074421E-03  -0.28334225E-02   0.17522348E-02  -0.60138131E-03   0.13074307E-02  -0.57701754E-03  -0.22315438E-03
  24246.994       0.27528043E-03   0.23994839E-02  -0.60598399E-04  -0.16805158E-03   0.23983304E-02   0.16419152E-02   0.45170593E-03  -0.50563620E-03  -0.13647629E-02   0.77229547E-03   0.16264745E-02  -0.65348043E-03   0.13714629E-02  -0.44337959E-03  -0.13693719E-02  -0.22627556E-03   0.86453861E-03  -0.11622664E-02  -0.85507832E-03   0.15158669E-02  -0.69622673E-03  -0.41738462E-03   0.21892814E-03
  24248.855       0.45026309E-03   0.15486640E-02   0.44319127E-02   0.65956224E-03   0.19769170E-02   0.26241594E-02   0.16592425E-03  -0.11531257E-02   0.52347348E-04  -0.24954999E-02   0.17910552E-02   0.29812182E-03  -0.16173452E-02  -0.41295777E-03   0.20908414E-02   0.21586534E-02  -0.22376808E-02  -0.59440376E-03   0.66799257E-03   0.18135278E-02   0.32087841E-05  -0.30926170E-03  -0.16409459E-02
  24250.770       0.45188470E-03   0.18267656E-02  -0.52471948E-03  -0.77253104E-03   0.15999367E-02   0.21105420E-02   0.19276765E-02  -0.75585274E-03   0.18608138E-02  -0.35718418E-02   0.36582641E-02   0.41609120E-03  -0.20885957E-02  -0.10389876E-02  -0.12833506E-02  -0.11161303E-02  -0.90456060E-03   0.11512448E-02   0.45506694E-03   0.32113057E-02  -0.13593670E-02   0.19431072E-02   0.22918092E-03
  24252.684       0.55590596E-03   0.29394314E-02   0.48927795E-04   0.35899380E-02   0.23501120E-02  -0.35139155E-03  -0.30604843E-03   0.17302142E-02   0.17245956E-02   0.44160705E-03   0.17397552E-02   0.13398532E-02   0.93406252E-03   0.90330840E-03  -0.13778796E-02  -0.84270485E-03   0.43020135E-02   0.21601014E-02   0.29940490E-03  -0.14609498E-02   0.15305533E-02  -0.65391121E-03   0.15302168E-02
  24254.599       0.66978107E-03   0.18211754E-03   0.14833021E-02   0.50232730E-03   0.28210336E-02   0.16277569E-02   0.50621326E-03   0.29026706E-02   0.41140598E-02   0.13919878E-02   0.36321980E-02  -0.79535536E-04  -0.11230199E-02   0.34015100E-04  -0.15100057E-02   0.86713393E-03   0.41272409E-02   0.79786789E-03  -0.94999669E-04   0.11003334E-02  -0.11325528E-02   0.24293884E-03  -0.10922332E-02
  24256.513       0.42797807E-03  -0.82101919E-03   0.43064426E-03   0.29433523E-02  -0.56255151E-05   0.21369449E-02   0.94513891E-03   0.20448129E-02   0.39099457E-02   0.11350306E-02   0.17245419E-02  -0.20615389E-02   0.66656480E-03   0.14007314E-02   0.36054808E-02  -0.10560715E-02   0.21918506E-02   0.16872761E-02   0.42776571E-03   0.10984115E-02   0.70352829E-03   0.22048626E-02   0.56611130E-04
  24258.482       0.82538497E-03   0.19150829E-02   0.14791903E-02   0.33353159E-02   0.17254412E-02   0.85025946E-03   0.18876276E-02   0.26318694E-02   0.13589495E-02   0.14713889E-02   0.62942689E-05  -0.92703628E-03   0.11380861E-02   0.13385086E-03   0.18377238E-02   0.45251179E-03   0.69252825E-03   0.15667978E-02  -0.39393933E-03   0.11329990E-02  -0.27421204E-04   0.42469581E-02   0.56614302E-03
  24259.518       0.10230404E-02   0.16422617E-02  -0.12421147E-02   0.29172766E-02   0.25691518E-02   0.94498309E-03  -0.18345388E-03   0.28302875E-02  -0.35827213E-03   0.15583531E-02   0.22844062E-02   0.31695399E-03   0.86147942E-03   0.10979624E-02   0.34792138E-02   0.96660219E-03   0.41576391E-03   0.30593808E-02   0.23219908E-02   0.22747833E-02  -0.79735802E-03   0.31525794E-02   0.41305399E-03
  24261.330       0.11729291E-02   0.21478340E-02  -0.22736662E-03   0.30231646E-02   0.18653273E-03   0.46262175E-02   0.21764748E-02   0.12817941E-02   0.14576248E-02   0.52921880E-03   0.34465957E-02   0.72205445E-04   0.31070165E-02   0.21201944E-02  -0.11414314E-02   0.26075310E-02  -0.17862457E-03   0.52984481E-02  -0.11222356E-02   0.22594987E-02   0.77717603E-03   0.77209603E-03   0.55203335E-02
  24263.349       0.12727672E-02   0.25366934E-03   0.58865576E-03  -0.89931850E-04   0.96355702E-03   0.28983956E-02  -0.57478081E-03   0.93391313E-03   0.60557965E-03   0.22222444E-02   0.13639088E-02   0.70013918E-03   0.14310633E-02   0.85132995E-03  -0.13610553E-02  -0.91815588E-03  -0.91517664E-03   0.22887623E-02   0.17706916E-02   0.18722157E-02  -0.16766401E-03  -0.87992130E-03   0.16081657E-02
  24264.358       0.13080215E-02   0.35174821E-03   0.23140752E-02   0.32890507E-02   0.19275338E-02   0.26930195E-02   0.28720162E-02  -0.29275810E-03  -0.52903465E-03   0.80914625E-03  -0.55124900E-04   0.15797851E-03   0.46626147E-04  -0.83060372E-03   0.98042316E-03   0.45070283E-03  -0.12302654E-02   0.31686419E-03   0.22419364E-02   0.17040423E-02  -0.27793069E-03  -0.10806123E-02   0.17456111E-02
  24266.094       0.12831599E-02   0.28077524E-02   0.26373987E-02   0.50187538E-02   0.44339802E-02   0.41575967E-02   0.50455077E-02  -0.11203316E-02   0.12333456E-02   0.49179815E-04   0.54497749E-02   0.32495743E-03  -0.30862953E-02   0.22114793E-02   0.40843151E-02   0.15786342E-02   0.34635630E-02  -0.15356095E-02   0.23605700E-02   0.12347711E-02  -0.13073840E-03   0.13544577E-02  -0.93083638E-03
  24268.167       0.16598939E-02   0.31151600E-02   0.42001881E-03   0.43360510E-02   0.38499552E-02   0.31368734E-02   0.20806235E-02   0.57302347E-03  -0.24999939E-02  -0.85586397E-03   0.29961957E-02  -0.10280246E-02   0.50462609E-03   0.15933061E-02   0.29603777E-02   0.97987283E-03   0.10505587E-02   0.39299020E-02   0.22079294E-02   0.33707503E-02   0.19668997E-02   0.17182171E-02   0.16211650E-02
  24270.006       0.19029910E-02   0.11967769E-02   0.21916404E-02   0.93335686E-03   0.33935766E-02   0.21298476E-02   0.63118493E-03   0.23403762E-02   0.24231315E-02   0.23232487E-02   0.51382651E-02  -0.65214586E-03  -0.78974012E-03   0.22131196E-02   0.38052812E-02  -0.64330737E-03   0.15386078E-02   0.25176807E-02   0.63703226E-03   0.18920277E-02   0.34682539E-02   0.45202731E-03  -0.36352768E-03
  24271.847       0.18983695E-02   0.28094225E-02   0.21567296E-02   0.37947864E-02   0.13111200E-02   0.20819016E-02   0.29480679E-02   0.14791018E-02   0.11905859E-03   0.14266312E-02   0.38649011E-02   0.73571959E-03   0.35134627E-02   0.11549103E-02   0.38754402E-02   0.17708711E-02   0.53863728E-02   0.13968579E-02   0.79937053E-03   0.10422178E-02   0.16148388E-02   0.18936993E-02   0.52179795E-02
  24273.764       0.21992074E-02   0.41380622E-02   0.30711348E-02   0.32538808E-02   0.54277977E-02   0.20974516E-02   0.45320530E-02   0.19519556E-02   0.18884150E-02   0.33111662E-02   0.38873495E-02   0.31507138E-02   0.31250801E-02   0.10649610E-02   0.10717033E-02   0.31134256E-02   0.54883712E-02   0.24532438E-02   0.14074919E-03   0.24779847E-02   0.37975366E-02   0.19134726E-02   0.57382402E-02
  24275.734       0.23453968E-02   0.49439325E-02   0.13223706E-02   0.41454496E-02   0.32666505E-02   0.36707580E-02   0.54049699E-02  -0.47817951E-03   0.30562348E-02   0.29473224E-02   0.58107137E-02  -0.68283859E-03   0.35183945E-02   0.32072900E-02   0.40062834E-02   0.30452143E-02   0.51180701E-02   0.21967734E-02   0.48301391E-02   0.28032586E-02   0.29246237E-02   0.27692316E-02   0.64032225E-02
  24276.770       0.25524667E-02   0.47015964E-02   0.31030475E-02   0.49976165E-02   0.24316557E-02   0.45100796E-02   0.29251588E-02   0.38366189E-02   0.29022444E-02   0.61311192E-03   0.51954515E-02   0.44990380E-03   0.38289783E-02   0.41008026E-02   0.46883711E-02   0.17367859E-02   0.58332075E-02   0.21013625E-02   0.27632892E-02   0.38565574E-02   0.20529100E-02   0.37579793E-02   0.66086754E-02
  24278.585       0.27722843E-02   0.31265070E-02   0.34193505E-02   0.29864561E-02   0.24683189E-02   0.50247180E-02   0.43430584E-02   0.18741768E-02   0.31000702E-02   0.40220964E-03   0.42963533E-02   0.30950093E-02   0.47805359E-02   0.50013970E-02   0.43010109E-02   0.35394826E-02   0.65477690E-02   0.27338581E-02  -0.30031214E-03   0.46284386E-02   0.28015981E-02   0.53151833E-02   0.59294436E-02
  24280.607       0.30921769E-02   0.34437451E-02   0.21129683E-02   0.26509896E-03   0.44765831E-02   0.44565212E-02   0.52367146E-02   0.34611976E-02   0.11984807E-02   0.27716272E-02   0.51163816E-02   0.22532413E-02   0.32137264E-02   0.30597284E-02   0.56027105E-02   0.35822682E-02   0.63155101E-02   0.28264415E-02   0.19220401E-02   0.23658938E-02   0.37412991E-02   0.46770914E-02   0.50195393E-02
  24282.371       0.30939313E-02   0.57522459E-02   0.45762273E-02   0.59335331E-02   0.31887121E-02   0.42791778E-02   0.52576147E-02   0.36558724E-02   0.21779676E-02   0.21519945E-02   0.50729709E-02   0.21264791E-02   0.29518158E-02   0.36369292E-02   0.20576542E-02   0.34612374E-02   0.45168285E-02   0.34389845E-02   0.22659814E-02   0.31049380E-02  -0.81743775E-03   0.52561580E-02   0.43600143E-02
  24283.409       0.31834124E-02   0.39179159E-02   0.66023093E-02   0.80496182E-03   0.31107158E-02   0.69162146E-02   0.56193625E-02   0.38122741E-02   0.31412978E-02   0.30007648E-02   0.45517374E-02   0.30072380E-02   0.29605784E-02   0.26218975E-02   0.30706424E-02   0.36274875E-02   0.78660954E-02   0.49991492E-02   0.23579144E-02   0.44493018E-02   0.38071473E-02   0.50080199E-02   0.81077355E-02
  24284.525       0.36644578E-02   0.53182534E-02   0.67318100E-02   0.22886120E-02   0.49136786E-02   0.56409397E-02   0.62642396E-02   0.27900979E-02   0.61993159E-02   0.41869844E-02   0.32631583E-02   0.52696161E-02   0.25441190E-02   0.48500402E-02   0.61841823E-02   0.33238738E-02   0.72538334E-02   0.24090831E-02   0.27868418E-02   0.62544081E-02   0.54716389E-02   0.66362939E-02   0.63903565E-02
  24285.562       0.38403263E-02   0.72196637E-02   0.56766472E-02   0.47593123E-02   0.37468400E-02   0.55204877E-02   0.54671267E-02   0.54524728E-02   0.98013844E-02   0.50520042E-02   0.44914270E-02   0.55892327E-02   0.25771545E-02   0.60565083E-02   0.55349600E-02   0.39865395E-02   0.77419314E-02   0.25379465E-02   0.29120592E-02   0.51999175E-02   0.52096617E-02   0.63118463E-02   0.55547936E-02
  24287.352       0.41767327E-02   0.89098598E-02   0.68086740E-02   0.60968754E-02   0.55007451E-02   0.77508367E-02   0.60176212E-02   0.49144388E-02   0.56582556E-02   0.72179582E-02   0.47712771E-02   0.41825229E-02   0.17126072E-02   0.64299341E-02   0.35683860E-02   0.41668148E-02   0.10244039E-01   0.36424713E-02   0.19067906E-02   0.50524846E-02   0.34937917E-02   0.67160334E-02   0.50976902E-02
  24289.429       0.44436261E-02   0.10234494E-01   0.74285494E-02   0.35207349E-02   0.67765099E-02   0.86441540E-02   0.74911331E-02   0.39193647E-02   0.38953132E-02   0.56761884E-02   0.26369261E-02   0.62373339E-02   0.79195925E-03   0.58415659E-02   0.54928326E-02   0.41279387E-02   0.11630489E-01   0.66279971E-02   0.48008249E-02   0.52990243E-02   0.81911365E-02   0.60010122E-02   0.55626789E-02
  24291.220       0.47871844E-02   0.78310011E-02   0.60664047E-02   0.68975531E-02   0.31956474E-03   0.85550629E-02   0.64167531E-02   0.45783243E-02   0.37631314E-02   0.62459600E-02   0.75663231E-02   0.52107042E-02   0.52566860E-02   0.62229470E-02   0.73475493E-02   0.30631302E-02   0.75531247E-02   0.54836965E-02   0.48433529E-02   0.65065146E-02   0.55079158E-02   0.60332287E-02   0.83564549E-02
  24293.165       0.51474808E-02   0.79622818E-02   0.60493739E-02   0.84629238E-02   0.76395926E-02   0.92094671E-02   0.66556594E-02   0.57930544E-02   0.43673525E-02   0.63103812E-02   0.44032080E-02   0.64088429E-02   0.11020994E-02   0.66067270E-02   0.76383264E-02   0.71491921E-02   0.78935726E-02   0.34679203E-02   0.38317228E-02   0.92083162E-02   0.10510154E-01   0.63262472E-02   0.10497962E-01
  24294.256       0.54432112E-02   0.75075095E-02   0.72519755E-02   0.88311870E-02   0.64535380E-02   0.10372921E-01   0.94235609E-02   0.60509464E-02   0.62700699E-02   0.66011452E-02   0.39397171E-02   0.75027316E-02   0.13822391E-02   0.64329866E-02   0.75176432E-02   0.73937343E-02   0.91802310E-02   0.56804137E-02   0.46069354E-02   0.84700995E-02   0.72658033E-02   0.63814407E-02   0.95029178E-02
  24296.074       0.57322828E-02   0.75888515E-02   0.86231388E-02   0.69886897E-02   0.47437562E-02   0.11145184E-01   0.98085951E-02   0.58464281E-02   0.52357211E-02   0.72064448E-02   0.44538340E-02   0.41299459E-02   0.46415866E-02   0.66268030E-02   0.67208462E-02   0.75329061E-02   0.89425324E-02   0.77219235E-02   0.45654496E-02   0.70937340E-02   0.69633252E-02   0.91493156E-02   0.77816027E-02
  24298.099       0.62923950E-02   0.92616789E-02   0.69863719E-02   0.81990988E-02   0.91344922E-02   0.10266347E-01   0.60844464E-02   0.90991609E-02   0.43031735E-02   0.62095123E-02   0.80642563E-02   0.81415103E-02   0.79282895E-02   0.11809767E-01   0.10200094E-01   0.86492393E-02   0.85132667E-02   0.81984644E-02   0.40810800E-02   0.93904468E-02   0.77995265E-02   0.91408117E-02   0.10614542E-01
  24299.944       0.68525212E-02   0.77459773E-02   0.92736375E-02   0.74917545E-02   0.74010309E-02   0.12724458E-01   0.67872322E-02   0.74184629E-02   0.44862509E-02   0.13269546E-01   0.99752357E-02   0.68313622E-02   0.62493196E-02   0.11433185E-01   0.10258878E-01   0.66385666E-02   0.86413567E-02   0.88731248E-02   0.58639581E-02   0.77306125E-02   0.96959978E-02   0.94410480E-02   0.10660479E-01
  24301.891       0.75120904E-02   0.84791652E-02   0.10736177E-01   0.77257463E-02   0.78123187E-02   0.12071445E-01   0.10200572E-01   0.78024620E-02   0.50074816E-02   0.95502136E-02   0.93657164E-02   0.62006675E-02   0.71963698E-02   0.84736802E-02   0.91709227E-02   0.81346345E-02   0.12196824E-01   0.10135730E-01   0.80393009E-02   0.69419352E-02   0.91649448E-02   0.86223849E-02   0.10907333E-01
  24303.711       0.81740441E-02   0.80755927E-02   0.82522464E-02   0.11261703E-01   0.71823938E-02   0.10247236E-01   0.13089329E-01   0.70192203E-02   0.82317441E-02   0.83480277E-02   0.77349323E-02   0.10164595E-01   0.67138338E-02   0.10656259E-01   0.99946141E-02   0.90018959E-02   0.96371779E-02   0.10647761E-01   0.60515344E-02   0.86255583E-02   0.99838727E-02   0.73403658E-02   0.89899818E-02
  24305.607       0.88221468E-02   0.67069306E-02   0.12488404E-01   0.12144971E-01   0.11356741E-01   0.12492247E-01   0.13342665E-01   0.11072191E-01   0.80882298E-02   0.94700671E-02   0.11628473E-01   0.10564133E-01   0.87029216E-02   0.97050282E-02   0.10885229E-01   0.10676323E-01   0.12528670E-01   0.11542932E-01   0.63003786E-02   0.10290128E-01   0.72005443E-02   0.11077966E-01   0.10344862E-01
  24306.621       0.92151007E-02   0.84568976E-02   0.12357601E-01   0.94274420E-02   0.12105213E-01   0.13273603E-01   0.95012427E-02   0.96866440E-02   0.51586595E-02   0.97168572E-02   0.11403861E-01   0.10939102E-01   0.94888125E-02   0.95697430E-02   0.12632878E-01   0.10531545E-01   0.14626850E-01   0.12241698E-01   0.68483020E-02   0.11265833E-01   0.78777754E-02   0.11213755E-01   0.10554400E-01
  24308.336       0.10229362E-01   0.13135507E-01   0.10014032E-01   0.10147198E-01   0.10743764E-01   0.13612067E-01   0.10681942E-01   0.95033051E-02   0.90638777E-02   0.99750002E-02   0.98323262E-02   0.10248514E-01   0.10880479E-01   0.14926458E-01   0.15695686E-01   0.10824410E-01   0.11866901E-01   0.11511574E-01   0.73304816E-02   0.98958059E-02   0.12333320E-01   0.10287098E-01   0.10321616E-01
  24310.364       0.11002845E-01   0.14779733E-01   0.11360383E-01   0.10538085E-01   0.10976569E-01   0.12168686E-01   0.11556703E-01   0.10373763E-01   0.10029966E-01   0.12961061E-01   0.12606912E-01   0.12880271E-01   0.10081446E-01   0.13686195E-01   0.14367324E-01   0.11147596E-01   0.13634746E-01   0.97542611E-02   0.10566026E-01   0.11250630E-01   0.11747841E-01   0.12171875E-01   0.99268239E-02
  24311.378       0.11464820E-01   0.15945492E-01   0.12767102E-01   0.10844424E-01   0.13055139E-01   0.12919237E-01   0.14029853E-01   0.11102388E-01   0.98527798E-02   0.11623044E-01   0.13758891E-01   0.12851392E-01   0.88744374E-02   0.14445671E-01   0.15511552E-01   0.13414069E-01   0.13432583E-01   0.11104695E-01   0.10009938E-01   0.11654212E-01   0.13094149E-01   0.11948957E-01   0.13186893E-01
  24313.120       0.12654223E-01   0.14311131E-01   0.12566353E-01   0.11906878E-01   0.15330569E-01   0.15906410E-01   0.16597257E-01   0.13385069E-01   0.99984956E-02   0.12195199E-01   0.13481935E-01   0.12234754E-01   0.14270363E-01   0.14933941E-01   0.16560157E-01   0.13457389E-01   0.14804962E-01   0.14536549E-01   0.12889584E-01   0.11629142E-01   0.13824701E-01   0.11297630E-01   0.17672481E-01
  24314.159       0.13092028E-01   0.14889070E-01   0.12770687E-01   0.12163550E-01   0.15019301E-01   0.17007315E-01   0.15659158E-01   0.10173806E-01   0.11592202E-01   0.14596151E-01   0.13680418E-01   0.14112624E-01   0.15263219E-01   0.12527674E-01   0.15696952E-01   0.15428276E-01   0.17542144E-01   0.17179567E-01   0.11330484E-01   0.11556863E-01   0.13363029E-01   0.11664407E-01   0.16059753E-01
  24316.059       0.14575161E-01   0.17528992E-01   0.16501431E-01   0.12230192E-01   0.16290588E-01   0.17664762E-01   0.16860134E-01   0.10908635E-01   0.13259789E-01   0.14781503E-01   0.14914434E-01   0.16414924E-01   0.16035544E-01   0.15038750E-01   0.19678397E-01   0.16149234E-01   0.17699879E-01   0.18195331E-01   0.11144187E-01   0.11716309E-01   0.14971181E-01   0.15084150E-01   0.15323139E-01
  24317.984       0.15940747E-01   0.19632416E-01   0.17073380E-01   0.14183856E-01   0.18948677E-01   0.19450885E-01   0.17585466E-01   0.14832069E-01   0.11879484E-01   0.15723431E-01   0.15132415E-01   0.15016391E-01   0.16926475E-01   0.14640630E-01   0.23555893E-01   0.16080126E-01   0.15970120E-01   0.15470720E-01   0.17981178E-01   0.12815673E-01   0.16550413E-01   0.17326834E-01   0.15116539E-01
  24318.998       0.16991083E-01   0.19108653E-01   0.18647978E-01   0.15618410E-01   0.19924675E-01   0.20375041E-01   0.16488679E-01   0.18205190E-01   0.14928999E-01   0.16425649E-01   0.17418740E-01   0.16062131E-01   0.17625360E-01   0.19068254E-01   0.23189645E-01   0.17657470E-01   0.16336117E-01   0.15253946E-01   0.19392290E-01   0.14222233E-01   0.16301323E-01   0.18038160E-01   0.15800137E-01
  24320.845       0.18489277E-01   0.18249998E-01   0.20921897E-01   0.15322790E-01   0.20889241E-01   0.21784858E-01   0.19352695E-01   0.21083523E-01   0.15702234E-01   0.20228706E-01   0.21404796E-01   0.17706836E-01   0.20858773E-01   0.18435098E-01   0.21452496E-01   0.16991759E-01   0.20858330E-01   0.18635622E-01   0.17504421E-01   0.17756900E-01   0.20463646E-01   0.19004105E-01   0.19654909E-01
  24322.744       0.20332148E-01   0.23418355E-01   0.23736922E-01   0.18980407E-01   0.23349131E-01   0.20201929E-01   0.22382727E-01   0.18727833E-01   0.18195364E-01   0.19343569E-01   0.18993830E-01   0.20835821E-01   0.21774457E-01   0.20460500E-01   0.22691139E-01   0.21673443E-01   0.23212698E-01   0.20932275E-01   0.19242089E-01   0.18488010E-01   0.22214790E-01   0.20482637E-01   0.21619760E-01
  24324.644       0.22573612E-01   0.24366185E-01   0.22296384E-01   0.21190797E-01   0.24463738E-01   0.19955080E-01   0.24545543E-01   0.21825954E-01   0.21779336E-01   0.20695301E-01   0.23614305E-01   0.19826336E-01   0.21541701E-01   0.22414562E-01   0.25953491E-01   0.24711817E-01   0.26008538E-01   0.20386148E-01   0.20777349E-01   0.20823111E-01   0.22054000E-01   0.23152375E-01   0.25936998E-01
  24325.685       0.24131417E-01   0.25726768E-01   0.22313071E-01   0.22678339E-01   0.26603080E-01   0.21210240E-01   0.25175616E-01   0.25527809E-01   0.24606857E-01   0.22455550E-01   0.25826171E-01   0.20054705E-01   0.21967848E-01   0.24774059E-01   0.26365135E-01   0.25876982E-01   0.27752548E-01   0.19901362E-01   0.22033252E-01   0.22760799E-01   0.27009336E-01   0.24470030E-01   0.24794967E-01
  24326.754       0.25549455E-01   0.26254994E-01   0.27513061E-01   0.24336427E-01   0.29781171E-01   0.23410055E-01   0.26033408E-01   0.25574051E-01   0.26206550E-01   0.24622147E-01   0.25016097E-01   0.23191837E-01   0.23360208E-01   0.23973787E-01   0.27993538E-01   0.26859611E-01   0.26431330E-01   0.24283095E-01   0.24058567E-01   0.22960639E-01   0.27214979E-01   0.24533932E-01   0.26066247E-01
  24328.575       0.28444176E-01   0.26952620E-01   0.29301324E-01   0.27682160E-01   0.29375833E-01   0.30265510E-01   0.29084155E-01   0.26584399E-01   0.28051431E-01   0.29827111E-01   0.30329146E-01   0.29591504E-01   0.25184721E-01   0.26115452E-01   0.27903972E-01   0.28648196E-01   0.27880966E-01   0.27899704E-01   0.26270481E-01   0.26704448E-01   0.28538749E-01   0.28866019E-01   0.27387060E-01
  24330.501       0.32099669E-01   0.30658736E-01   0.27724970E-01   0.31132516E-01   0.32902103E-01   0.34201694E-01   0.32918154E-01   0.32891298E-01   0.32141337E-01   0.33692571E-01   0.32491648E-01   0.28537531E-01   0.30442773E-01   0.30295931E-01   0.33048825E-01   0.32074168E-01   0.33850891E-01   0.31479977E-01   0.30960478E-01   0.30018321E-01   0.30898101E-01   0.32861597E-01   0.34446178E-01
  24331.518       0.34454748E-01   0.33202434E-01   0.32129662E-01   0.33530849E-01   0.33779014E-01   0.35467627E-01   0.33197201E-01   0.34053892E-01   0.34857595E-01   0.37565556E-01   0.34629100E-01   0.31229625E-01   0.33265810E-01   0.32736746E-01   0.36502519E-01   0.33707324E-01   0.37128711E-01   0.32653033E-01   0.31099544E-01   0.31482764E-01   0.32804893E-01   0.35125415E-01   0.35132842E-01
  24333.341       0.39151507E-01   0.38575690E-01   0.37551269E-01   0.36682031E-01   0.38443986E-01   0.39035431E-01   0.36388533E-01   0.39967915E-01   0.35504740E-01   0.43117321E-01   0.36845111E-01   0.36392655E-01   0.39504276E-01   0.35904407E-01   0.41240177E-01   0.39580181E-01   0.40083775E-01   0.35861341E-01   0.35917590E-01   0.37104460E-01   0.37039456E-01   0.41510972E-01   0.37652084E-01
  24334.356       0.42177537E-01   0.39456283E-01   0.39594966E-01   0.39840742E-01   0.40233751E-01   0.41929725E-01   0.42542387E-01   0.38753232E-01   0.38134625E-01   0.44420876E-01   0.39172674E-01   0.40546493E-01   0.41998089E-01   0.37727609E-01   0.43644015E-01   0.42387299E-01   0.41011552E-01   0.38478993E-01   0.39452049E-01   0.39970971E-01   0.40066039E-01   0.44716789E-01   0.39653944E-01
  24335.398       0.45790667E-01   0.44315450E-01   0.41643919E-01   0.43956419E-01   0.44302025E-01   0.46449679E-01   0.46089879E-01   0.43915366E-01   0.41978370E-01   0.45889260E-01   0.43921237E-01   0.43452632E-01   0.43351197E-01   0.41456077E-01   0.46029536E-01   0.44962089E-01   0.44249180E-01   0.42389336E-01   0.43133562E-01   0.41989055E-01   0.44552325E-01   0.47086026E-01   0.42954894E-01
  24337.223       0.53417017E-01   0.53678619E-01   0.46919545E-01   0.51086639E-01   0.53572045E-01   0.52750687E-01   0.51263454E-01   0.48297662E-01   0.49640461E-01   0.51635571E-01   0.49904219E-01   0.52094076E-01   0.50109728E-01   0.49317153E-01   0.53314569E-01   0.51808679E-01   0.51333323E-01   0.49680307E-01   0.50061897E-01   0.50860366E-01   0.52834204E-01   0.53015926E-01   0.51520512E-01
  24339.151       0.63975337E-01   0.62317841E-01   0.54619600E-01   0.59853416E-01   0.62335809E-01   0.61343419E-01   0.64811761E-01   0.59040328E-01   0.61056664E-01   0.62913623E-01   0.62457697E-01   0.63741839E-01   0.59670406E-01   0.57205754E-01   0.66160716E-01   0.64949619E-01   0.62420618E-01   0.57588258E-01   0.60758876E-01   0.62084106E-01   0.60807878E-01   0.65572843E-01   0.63613765E-01
  24341.053       0.78657043E-01   0.75651088E-01   0.67078014E-01   0.72066274E-01   0.75303117E-01   0.72125900E-01   0.76987908E-01   0.70261390E-01   0.72005519E-01   0.74726984E-01   0.75283584E-01   0.75496811E-01   0.74240928E-01   0.71583767E-01   0.80742600E-01   0.78892603E-01   0.74965685E-01   0.73826814E-01   0.75140457E-01   0.74694061E-01   0.75891332E-01   0.78874276E-01   0.74402679E-01
  24342.070       0.88989403E-01   0.84514296E-01   0.74490391E-01   0.81774306E-01   0.86299935E-01   0.81585201E-01   0.87715787E-01   0.79389788E-01   0.81658260E-01   0.86012819E-01   0.86717379E-01   0.85581457E-01   0.84330540E-01   0.81633388E-01   0.90489393E-01   0.89869881E-01   0.83526542E-01   0.79834863E-01   0.84608187E-01   0.86238412E-01   0.87342569E-01   0.87214408E-01   0.83871692E-01
  24343.138       0.10366020       0.96263303E-01   0.87746039E-01   0.93354427E-01   0.10048519       0.93603827E-01   0.10182150       0.92418536E-01   0.94482031E-01   0.10153252       0.10115667       0.98034559E-01   0.98790325E-01   0.93631912E-01   0.10418850       0.10459857       0.94561851E-01   0.91895315E-01   0.99697268E-01   0.99816790E-01   0.10038528       0.10041943       0.94990716E-01
  24344.963       0.13863112       0.12624236       0.11233763       0.12191062       0.12656915       0.12274269       0.13186121       0.12121049       0.13069793       0.13715249       0.12993545       0.12608202       0.12925648       0.12229199       0.13829386       0.13573636       0.12508556       0.12655120       0.13489766       0.13204095       0.12787361       0.13188796       0.13012959
  24346.971       0.19705026       0.17482990       0.15760034       0.17569541       0.18161310       0.16914427       0.18745010       0.17219522       0.18982492       0.19438621       0.18565235       0.18374547       0.17946216       0.17693263       0.19563568       0.20273879       0.17644122       0.18410240       0.18988679       0.18949972       0.18189783       0.19277992       0.18182646
  24348.040       0.24076136       0.21172160       0.18822502       0.21409174       0.22034740       0.20640153       0.22333775       0.20713052       0.22840565       0.23275764       0.22498668       0.22352811       0.22150969       0.21395639       0.23737062       0.24279830       0.21671196       0.22377039       0.23328620       0.23209150       0.22307836       0.23591012       0.22390360
  24349.787       0.32322121       0.27808096       0.25141660       0.28360243       0.29184704       0.27848216       0.29420373       0.27961636       0.29901414       0.30327544       0.29956769       0.29609951       0.29268971       0.28532061       0.31054592       0.31676985       0.28787956       0.29541512       0.30702821       0.30504208       0.29632949       0.31033289       0.30120114
  24351.951       0.42436371       0.38148983       0.34590231       0.38112268       0.38892939       0.37041280       0.39134429       0.36931067       0.39523987       0.40085252       0.39044839       0.38967822       0.38641666       0.38240402       0.40846099       0.41372051       0.38140747       0.39093179       0.40028073       0.39952472       0.38973470       0.40272940       0.38989417
  24352.995       0.46941296       0.43605573       0.39740802       0.43239893       0.43564499       0.41928901       0.43992172       0.41892519       0.44163258       0.45145166       0.43836234       0.43740077       0.43303454       0.42712312       0.45598263       0.46076509       0.42748476       0.43674111       0.44416643       0.44627815       0.43707846       0.44986334       0.43667398
  24354.769       0.54049681       0.52886229       0.48374590       0.51733632       0.51895954       0.50205273       0.52425335       0.50184337       0.52160523       0.53114042       0.52011531       0.51730385       0.51505921       0.50912998       0.53227322       0.53860010       0.50608022       0.51576252       0.52604743       0.52100243       0.51361394       0.52966546       0.51456010
  24355.787       0.58143853       0.58338807       0.53591368       0.56817641       0.56677270       0.55020126       0.56834260       0.54969684       0.57380622       0.57696420       0.56707704       0.56247774       0.56287477       0.55636904       0.58091140       0.58745944       0.55210889       0.56187507       0.57488579       0.56885938       0.56073213       0.57596982       0.55919013
  24356.909       0.62859553       0.64253963       0.59587457       0.62400779       0.62242414       0.60525678       0.62209442       0.60364203       0.62817788       0.63303471       0.62029243       0.61460149       0.61639194       0.60756982       0.63469012       0.64157565       0.60603258       0.61538113       0.62779378       0.62440720       0.61573270       0.62923750       0.61183004
  24358.814       0.71881024       0.73367148       0.69125772       0.71709254       0.71781633       0.70026527       0.71792607       0.69486545       0.71928718       0.72920865       0.71256220       0.71259856       0.70814921       0.70085024       0.72503338       0.73410041       0.69516221       0.71054272       0.72054980       0.71746652       0.71121795       0.72165962       0.70927698
  24360.851       0.82250267       0.82626766       0.78675802       0.80883601       0.81158653       0.79473739       0.80950279       0.79351958       0.81433059       0.82056172       0.80619198       0.80168007       0.80400253       0.79902684       0.81917216       0.82389455       0.79103324       0.80770231       0.81661004       0.81243965       0.80542880       0.81427306       0.80216199
  24362.730       0.89931132       0.89612874       0.86355986       0.88332483       0.88816659       0.86685365       0.88383527       0.86803960       0.89025185       0.89239769       0.87891032       0.87781473       0.87916015       0.87276526       0.89084275       0.89065006       0.86851752       0.87987562       0.88646707       0.88305003       0.87640370       0.88469076       0.87407383
  24364.611       0.94672953       0.94791641       0.92062104       0.93836099       0.93644595       0.92612031       0.93880831       0.92490710       0.93743801       0.94164858       0.93125204       0.92933844       0.93319442       0.93142390       0.93826605       0.93936713       0.92706128       0.93569019       0.93956279       0.93016562       0.93178545       0.93765627       0.93001703
  24365.629       0.95897474       0.96551756       0.94550577       0.95388473       0.95620837       0.94931867       0.95225578       0.94598788       0.95269125       0.95602267       0.94997101       0.94649807       0.94833715       0.94705090       0.95090758       0.95424273       0.94326331       0.95178289       0.95351382       0.94604393       0.94733179       0.95121282       0.94795899
  24366.648       0.96385889       0.97991380       0.96348968       0.96584094       0.96649837       0.96358262       0.96277194       0.95725776       0.96580775       0.96518216       0.95995834       0.96008036       0.96056328       0.95857957       0.96149038       0.96555162       0.95307355       0.96357617       0.96550499       0.96240411       0.95562640       0.96249658       0.95938883
  24368.528       0.96401279       0.99454062       0.98252054       0.97848533       0.97939440       0.97648930       0.97454146       0.97143507       0.97796899       0.97595681       0.97241718       0.97206624       0.97472561       0.97162068       0.96773536       0.97277856       0.96725309       0.97023463       0.96960037       0.97011999       0.97014435       0.97033340       0.96972926
  24369.547       0.95981242       0.99534339       0.98485782       0.98125886       0.98050710       0.97792426       0.97743819       0.97437669       0.97609066       0.97914524       0.97247598       0.96993392       0.97393232       0.97385198       0.96793549       0.96959733       0.97081790       0.97036202       0.96905213       0.96788021       0.97202628       0.96930821       0.97021117
  24371.481       0.94084561       0.99668658       0.98589226       0.97839774       0.97666837       0.97257993       0.97187910       0.97221666       0.96891173       0.96730429       0.96603011       0.96351245       0.96619238       0.96900724       0.96383869       0.96052663       0.96571847       0.96591090       0.96365427       0.96058571       0.96474659       0.96238483       0.96224839
  24373.388       0.91648392       0.99519159       0.98354095       0.97419958       0.97100409       0.96427143       0.96084275       0.96233188       0.96481753       0.96259246       0.95343454       0.95473548       0.95785786       0.95718335       0.95212654       0.95074687       0.95344861       0.95532769       0.95073093       0.95260622       0.95427273       0.95311643       0.95078469
  24375.347       0.89957457       0.99998217       0.98418709       0.97449772       0.96866716       0.96430355       0.95778152       0.95393869       0.95907495       0.95490718       0.94917892       0.94575809       0.95063709       0.94789572       0.94677754       0.94541692       0.94504170       0.94560567       0.94519156       0.94551420       0.94596529       0.94779993       0.94279582
  24377.256       0.89574522        1.0060960       0.98917728       0.98008295       0.96917993       0.96417939       0.96016568       0.95491988       0.96091228       0.95381241       0.95305890       0.94722599       0.95331709       0.95066730       0.94918134       0.95073551       0.94744296       0.94359613       0.94622719       0.94388079       0.94505830       0.94790615       0.94206063
  24379.217       0.90391250        1.0068906       0.99332667       0.98305944       0.98193860       0.97391389       0.96841547       0.96141395       0.96472146       0.96490268       0.96149830       0.95667669       0.95884512       0.95720426       0.95949527       0.96016319       0.95529959       0.95502567       0.95627756       0.95521387       0.95296958       0.95516458       0.95702714
  24381.124       0.92267659        1.0113574        1.0017504       0.99432326       0.99058531       0.98426997       0.98158753       0.97260067       0.98186933       0.97851552       0.97607914       0.97244424       0.97555582       0.97048528       0.97566409       0.97428417       0.96628409       0.96883979       0.97299664       0.97295627       0.97076975       0.97534241       0.96819319
  24383.060       0.95149280        1.0081340        1.0056662        1.0014268        1.0012186       0.99229444       0.99500307       0.99276766       0.99824899       0.99572803       0.98996335       0.98776703       0.98956378       0.98794478       0.99190622       0.99690852       0.98794936       0.99082672       0.99183642       0.99025455       0.98894301       0.99665143       0.98774534
  24385.021       0.98914748        1.0013116        1.0090184        1.0070225        1.0098406        1.0085943        1.0088500        1.0065748        1.0137394        1.0130748        1.0091374        1.0089251        1.0111478        1.0083431        1.0101125        1.0154602        1.0083672        1.0110007        1.0119735        1.0104719        1.0086243        1.0152102        1.0098698
  24386.801        1.0256746       0.98919423        1.0066917        1.0095565        1.0098261        1.0156025        1.0143052        1.0182750        1.0238492        1.0236820        1.0192676        1.0219054        1.0230916        1.0212124        1.0230031        1.0258979        1.0230292        1.0234387        1.0260929        1.0248771        1.0262440        1.0293630        1.0253640
  24387.821        1.0437681       0.98166038        1.0029920        1.0056667        1.0104070        1.0155715        1.0159112        1.0200090        1.0249297        1.0256935        1.0221732        1.0253217        1.0255259        1.0265122        1.0274422        1.0286162        1.0278677        1.0311952        1.0314751        1.0313154        1.0313164        1.0350556        1.0337040
  24388.893        1.0600131       0.97218999       0.99949418        1.0013465        1.0118504        1.0134423        1.0173776        1.0202711        1.0247648        1.0265821        1.0255174        1.0267657        1.0271218        1.0284631        1.0268094        1.0280899        1.0290309        1.0314891        1.0298248        1.0311674        1.0305506        1.0335423        1.0338598
  24390.804        1.0778886       0.95741584       0.98559125       0.99264970        1.0013759        1.0071156        1.0109037        1.0145946        1.0193213        1.0191000        1.0176383        1.0211947        1.0246866        1.0247023        1.0223050        1.0196445        1.0236510        1.0251051        1.0254867        1.0205828        1.0232218        1.0258231        1.0242396
  24392.715        1.0736649       0.94694461       0.97236184       0.97660884       0.98664193       0.99678732       0.99257556        1.0000857        1.0017956        1.0001914        1.0045466        1.0025542        1.0055292        1.0072516        1.0025600        1.0014440        1.0083327        1.0078248        1.0052979        1.0020679        1.0066488        1.0093902        1.0071839
  24393.736        1.0612423       0.94015710       0.96322875       0.96675790       0.97748690       0.98555577       0.98381811       0.99001166       0.98899560       0.98992091       0.99103827       0.98823469       0.99214350       0.99504381       0.99016746       0.98713837       0.99884507       0.99623735       0.98948611       0.98924595       0.99638190       0.99605957       0.99525059
  24395.594        1.0227559       0.93005324       0.94954055       0.94799441       0.96001292       0.96101535       0.95802004       0.96865398       0.96861875       0.96713848       0.96613606       0.96314905       0.96849722       0.97127152       0.96597302       0.95941242       0.96995813       0.97249838       0.96792539       0.96478121       0.97108368       0.96971550       0.96988748
  24397.402       0.97814834       0.92539511       0.93982479       0.94337845       0.94245144       0.94479060       0.94673412       0.94817474       0.94509784       0.95075763       0.94757516       0.94492199       0.94750491       0.95033084       0.94559572       0.94382248       0.95151225       0.94964626       0.94928548       0.94318393       0.94965366       0.94849667       0.94631193
  24398.500       0.95271509       0.92422121       0.93487845       0.93415764       0.93205748       0.93758800       0.93607022       0.94026884       0.93924976       0.94092856       0.93864541       0.93574501       0.93773460       0.94110555       0.93564376       0.93422876       0.94259519       0.93939537       0.93526772       0.93492326       0.93875927       0.93893865       0.93554298
  24399.547       0.93322534       0.92352833       0.92884174       0.92923586       0.93155029       0.93378819       0.93106964       0.93439725       0.93117303       0.93396919       0.93067264       0.93160796       0.93061730       0.93503247       0.93100599       0.92951796       0.93502475       0.93211135       0.92837251       0.93056479       0.93158061       0.93290306       0.92796149
  24401.356       0.91007474       0.92505988       0.92650696       0.93007230       0.92420965       0.93021014       0.92557440       0.93038317       0.92957955       0.92954057       0.92459206       0.92547867       0.92806617       0.92785366       0.92756822       0.92267142       0.92555719       0.92599093       0.92360053       0.92714177       0.92529170       0.92906756       0.92244352
  24403.372       0.90228510       0.93144818       0.93072292       0.92842569       0.92961621       0.92932743       0.92827976       0.92843307       0.93129611       0.93475843       0.92813540       0.92789172       0.92693424       0.92979908       0.92748309       0.93017235       0.92783343       0.93056836       0.92793122       0.92517048       0.92900628       0.92820837       0.92645320
  24405.258       0.90796138       0.93798105       0.93421004       0.93565386       0.93578354       0.93444657       0.93550414       0.93170029       0.93788663       0.93846118       0.93123435       0.93568673       0.93302607       0.93426749       0.93564662       0.93763942       0.93323255       0.93324731       0.93265279       0.93002815       0.93540127       0.93183270       0.93124623
  24406.988       0.91994483       0.94474943       0.94371148       0.94251173       0.94217331       0.94258240       0.94188399       0.94139803       0.94372782       0.94610606       0.94265205       0.94109366       0.94136601       0.93800155       0.94183843       0.94273204       0.93819843       0.94035747       0.94231963       0.93949920       0.94202184       0.94066123       0.94135423
  24408.035       0.92803147       0.94985024       0.94801954       0.94559840       0.94803274       0.94752398       0.94701925       0.94779580       0.94868224       0.94734398       0.94669522       0.94584402       0.94446909       0.94219023       0.94851075       0.94818310       0.94325691       0.94689969       0.94767668       0.94479753       0.94632480       0.94555262       0.94414875
  24409.923       0.94145398       0.95682706       0.95485074       0.95540491       0.96130148       0.95832548       0.95580586       0.95537258       0.95786813       0.95804827       0.95772737       0.95669463       0.95322529       0.95319275       0.95708382       0.95694563       0.95370977       0.95853219       0.95699896       0.95428901       0.95519425       0.95519022       0.95769132
  24411.758       0.95247684       0.96295200       0.96288890       0.96782953       0.96920506       0.96609735       0.96653492       0.96312662       0.96628122       0.96492656       0.96483509       0.96453249       0.96464599       0.96334698       0.96208283       0.96625852       0.96189016       0.96768605       0.96678137       0.96338442       0.96521176       0.96499253       0.96560513
  24413.620       0.96060180       0.97003547       0.96911168       0.97419252       0.97292681       0.97321440       0.97197284       0.97359488       0.97487213       0.97734605       0.97279708       0.97469662       0.97130624       0.97286201       0.97195619       0.97358304       0.97170106       0.97296608       0.97505602       0.97502818       0.97460834       0.97319820       0.97246909
  24415.638       0.96589433       0.97706203       0.97895911       0.98379439       0.98391492       0.98342557       0.98198832       0.98422103       0.98468453       0.98784121       0.98168173       0.98363476       0.98048541       0.98276561       0.98486599       0.98695715       0.98126892       0.98450726       0.98123543       0.98212830       0.98615932       0.98563384       0.98249463
  24416.662       0.96806709       0.98204284       0.98015902       0.98821173       0.99045547       0.98881448       0.98986552       0.98847566       0.98939858       0.99316401       0.98567243       0.98710825       0.98712559       0.98775511       0.99001726       0.99167364       0.98486666       0.99041026       0.98747213       0.98580360       0.99283043       0.98889923       0.98900409
  24418.470       0.97258409       0.99301031       0.99002875       0.99568666       0.99809636       0.99618563       0.99851181       0.99744793        1.0014084        1.0029863       0.99693107       0.99869186        1.0024479       0.99605535        1.0009911       0.99989440       0.99689212        1.0023776       0.99845242       0.99741997       0.99968255       0.99774055        1.0005210
  24419.495       0.97658834       0.99543761       0.99515514        1.0011299        1.0015586       0.99940713        1.0036256        1.0029591        1.0069050        1.0055163        1.0031659        1.0065236        1.0073568        1.0001399        1.0067936        1.0056342        1.0025122        1.0066926        1.0039256        1.0038648        1.0005823        1.0047044        1.0045017
  24420.570       0.98206008       0.99893189       0.99877403        1.0069325        1.0049096        1.0050513        1.0098171        1.0082476        1.0133764        1.0106479        1.0071845        1.0142396        1.0057173        1.0080604        1.0118493        1.0124036        1.0081002        1.0105812        1.0090835        1.0106368        1.0114623        1.0127022        1.0084677
  24422.432       0.99697335        1.0065892        1.0085813        1.0156300        1.0161713        1.0134899        1.0138682        1.0136584        1.0224245        1.0236254        1.0191324        1.0201670        1.0174768        1.0194695        1.0214646        1.0215365        1.0176620        1.0171327        1.0169596        1.0171617        1.0193806        1.0188476        1.0203415
  24424.452        1.0182021        1.0129800        1.0141015        1.0227216        1.0232747        1.0199787        1.0223156        1.0232016        1.0291109        1.0261835        1.0236604        1.0252671        1.0284043        1.0259900        1.0267574        1.0264006        1.0273336        1.0266838        1.0248323        1.0274187        1.0294702        1.0264094        1.0289260
  24425.581        1.0309857        1.0165447        1.0177020        1.0251456        1.0258799        1.0229472        1.0268714        1.0261521        1.0317751        1.0275791        1.0243669        1.0272026        1.0316836        1.0316898        1.0261270        1.0282573        1.0296975        1.0281805        1.0274833        1.0286503        1.0318971        1.0268435        1.0318545
  24426.605        1.0417878        1.0190829        1.0197018        1.0269313        1.0280968        1.0254291        1.0262170        1.0266900        1.0338399        1.0288453        1.0254809        1.0270843        1.0334769        1.0296748        1.0285376        1.0292897        1.0282633        1.0296566        1.0304424        1.0297391        1.0306572        1.0281585        1.0314704
  24428.442        1.0564529        1.0199068        1.0224287        1.0282285        1.0277013        1.0256968        1.0262696        1.0288205        1.0304528        1.0294296        1.0278808        1.0290100        1.0324508        1.0289048        1.0265174        1.0263490        1.0269693        1.0278212        1.0286197        1.0276250        1.0291640        1.0243168        1.0285554
  24429.544        1.0602963        1.0215213        1.0257099        1.0275849        1.0267874        1.0246201        1.0272803        1.0274511        1.0293531        1.0286734        1.0254350        1.0274159        1.0297495        1.0280085        1.0249463        1.0262813        1.0259348        1.0259763        1.0273535        1.0261688        1.0264527        1.0228314        1.0261656
  24430.595        1.0607325        1.0243097        1.0274202        1.0240229        1.0230927        1.0236326        1.0249095        1.0260862        1.0270106        1.0261980        1.0227872        1.0222451        1.0252675        1.0229211        1.0230575        1.0209382        1.0219211        1.0238952        1.0223429        1.0228440        1.0222216        1.0215144        1.0208647
  24432.432        1.0535860        1.0245690        1.0244187        1.0198983        1.0199441        1.0220402        1.0187986        1.0222285        1.0204153        1.0200375        1.0176102        1.0146796        1.0178276        1.0135321        1.0161625        1.0164340        1.0169279        1.0175065        1.0134088        1.0141436        1.0161151        1.0173720        1.0118060
  24433.456        1.0459814        1.0214422        1.0203667        1.0194781        1.0178669        1.0206399        1.0149398        1.0161969        1.0168881        1.0158429        1.0133257        1.0135022        1.0147186        1.0086754        1.0103766        1.0114926        1.0136722        1.0127463        1.0104090        1.0091493        1.0103095        1.0148013        1.0096979
  24434.481        1.0369914        1.0191072        1.0188031        1.0187459        1.0162171        1.0165914        1.0138055        1.0120675        1.0125121        1.0144920        1.0107495        1.0084012        1.0104705        1.0059622        1.0066565        1.0062754        1.0093970        1.0081475        1.0058484        1.0068184        1.0033609        1.0069261        1.0059802
  24436.346        1.0176588        1.0164265        1.0136968        1.0079317        1.0062839        1.0104645        1.0045328        1.0072748        1.0048117        1.0069219        1.0008243        1.0011085        1.0058469        1.0003095        1.0012405       0.99689426        1.0024058       0.99926379       0.99950026        1.0001056       0.99937415       0.99855756       0.99877256
  24438.238       0.99726365        1.0117879        1.0100780        1.0078931        1.0016123        1.0023173       0.99857897        1.0021700       0.99954110       0.99991960       0.99672906       0.99771959       0.99831042       0.99365512       0.99401562       0.99442150       0.99548564       0.99025198       0.99341685       0.99405207       0.99210554       0.99185216       0.99437708
  24440.208       0.97991703        1.0083091        1.0028241       0.99994443       0.99916030       0.99906629       0.99281578       0.99216996       0.99402319       0.99409353       0.99068443       0.99132645       0.98970923       0.99019260       0.98588556       0.98806197       0.98996015       0.98769681       0.98915690       0.98933364       0.98771905       0.98945248       0.98609579
  24442.152       0.96769454        1.0070881        1.0019328       0.99657192       0.99290271       0.99305338       0.99108557       0.99041595       0.98867899       0.99153096       0.98566176       0.98584299       0.98777492       0.98742388       0.98499775       0.98154364       0.98375521       0.98587684       0.98639508       0.98812031       0.98557965       0.98412177       0.98498912
  24443.205       0.96288207        1.0009453        1.0005923       0.99484869       0.99277578       0.99015706       0.99070213       0.98779583       0.99015245       0.98820128       0.98467972       0.98612494       0.98841159       0.98562105       0.98162939       0.98085510       0.98197696       0.98534176       0.98511370       0.98702374       0.98326970       0.98273162       0.98511219
  24445.097       0.95765411       0.99725314       0.99667814       0.99314273       0.99029981       0.99042057       0.98876528       0.98454421       0.98621334       0.99080595       0.98573051       0.98644229       0.98815190       0.98572472       0.98592381       0.98218783       0.98486320       0.98216722       0.98382133       0.98593670       0.98077685       0.98526145       0.98261922
  24447.094       0.95641301       0.99474575       0.99514574       0.98874274       0.98925090       0.99205849       0.98805783       0.98663679       0.98909347       0.99043989       0.98501516       0.98406988       0.98488236       0.98614975       0.98343772       0.98664157       0.98493779       0.98602828       0.98748954       0.98802692       0.98347253       0.98399616       0.98641862
  24448.910       0.95787758       0.99041485       0.99265298       0.98809426       0.98782115       0.99028359       0.98687019       0.98780663       0.99101478       0.98938896       0.98424111       0.98613116       0.98617733       0.98789967       0.98512873       0.98806868       0.98569647       0.98897893       0.98621073       0.98713885       0.98527618       0.98940357       0.98724208
  24450.750       0.96093286       0.98959933       0.99294984       0.99005732       0.98673795       0.99073600       0.99049000       0.98996756       0.99046308       0.99156175       0.98644015       0.98822184       0.98934164       0.98999856       0.98807295       0.98865790       0.98645914       0.98681091       0.98851438       0.98863206       0.98733735       0.99051414       0.98750719
  24451.881       0.96364324       0.98941281       0.99182594       0.98932240       0.98809440       0.99084974       0.99043380       0.98952735       0.99135472       0.99264175       0.98649781       0.98841781       0.99061289       0.99101201       0.98952709       0.98959143       0.98683757       0.98821727       0.99019090       0.98953053       0.98694684       0.99237738       0.98832454
  24452.906       0.96715184       0.98920966       0.99148208       0.98914869       0.99036633       0.99015669       0.99043527       0.98992900       0.99171455       0.99370686       0.98844450       0.98883669       0.99091140       0.99193906       0.99313325       0.99075132       0.98746058       0.98994148       0.99266737       0.98963763       0.98755662       0.99256576       0.99143369
  24454.668       0.97166930       0.98736022       0.99194430       0.99045957       0.99357953       0.99247753       0.99050289       0.98787637       0.99274293       0.99533855       0.99092254       0.99283790       0.99298643       0.99409686       0.99275052       0.99126209       0.99062491       0.99263047       0.99598285       0.99252247       0.98921111       0.99520943       0.99298564
  24455.694       0.97437611       0.98852112       0.99155129       0.99222990       0.99494846       0.99234179       0.98979231       0.99093225       0.99415407       0.99607458       0.99083342       0.99476940       0.99436331       0.99557533       0.99555590       0.99228338       0.99270940       0.99377162       0.99705381       0.99404309       0.99269066       0.99907322       0.99271085
  24456.747       0.97734164       0.98954304       0.99195938       0.99152090       0.99656909       0.99158321       0.99092061       0.99200825       0.99720788       0.99678468       0.99275751       0.99556869       0.99636631       0.99703730       0.99664114       0.99502255       0.99457444       0.99599138       0.99772642       0.99507299       0.99636383        1.0004139       0.99536535
  24458.485       0.98290622       0.98809928       0.99409587       0.99269952       0.99694767       0.99525920       0.99495599       0.99586223        1.0002682       0.99924722       0.99598281       0.99859830        1.0005991        1.0008596       0.99832591       0.99981807       0.99819852       0.99862774       0.99903038       0.99696223       0.99571579       0.99889167       0.99543378
  24460.405       0.98949334       0.98903407       0.99341253       0.99641800       0.99666966       0.99813302       0.99663358       0.99741398        1.0007199        1.0050208       0.99721883        1.0006918        1.0008051        1.0018351        1.0018784        1.0012408        1.0009282        1.0014021        1.0026874       0.99747383        1.0026988        1.0021904        1.0025901
  24461.458       0.99235814       0.99112072       0.99157648       0.99655083       0.99674038       0.99880265       0.99666134        1.0014931        1.0031879        1.0064194       0.99903571        1.0008005        1.0017866        1.0045219        1.0025348        1.0019684        1.0013799        1.0016261        1.0030494       0.99849203        1.0037464        1.0042770        1.0026978
  24463.301       0.99806239       0.99215959       0.99598821       0.99901545       0.99689739        1.0012329        1.0018613        1.0016156        1.0057481        1.0050213       0.99989954        1.0026392        1.0056307        1.0028357        1.0075230        1.0037137        1.0036420        1.0026652        1.0065890        1.0067489        1.0060821        1.0086446        1.0040263
  24465.248        1.0033092       0.99020515       0.99357704       0.99912031       0.99962923        1.0033603        1.0060419        1.0005924        1.0071467        1.0058944        1.0047062        1.0052321        1.0102866        1.0072986        1.0067190        1.0070623        1.0040654        1.0046237        1.0058459        1.0072040        1.0059814        1.0075011        1.0052597
  24467.092        1.0082565       0.99083820       0.99561416       0.99966879        1.0041231        1.0012001        1.0050397        1.0050837        1.0085138        1.0078715        1.0060398        1.0042698        1.0101491        1.0077205        1.0067571        1.0077607        1.0081494        1.0047835        1.0071283        1.0078508        1.0065640        1.0100227        1.0110715
  24468.094        1.0109370       0.99359960       0.99686264        1.0001650        1.0065990        1.0007040        1.0055325        1.0043905        1.0083807        1.0086075        1.0077427        1.0060996        1.0090483        1.0100889        1.0093746        1.0100196        1.0094008        1.0060888        1.0092861        1.0072380        1.0075296        1.0095779        1.0092415
  24469.120        1.0136339       0.99332626       0.99710942        1.0008515        1.0036152        1.0015878        1.0066452        1.0054237        1.0082925        1.0101934        1.0084405        1.0078436        1.0086752        1.0104105        1.0105379        1.0103357        1.0105315        1.0076446        1.0097945        1.0074686        1.0093201        1.0096378        1.0088260
  24470.991        1.0188852       0.99104445       0.99865661        1.0051280        1.0058986        1.0044889        1.0065477        1.0095086        1.0093572        1.0102168        1.0098637        1.0094418        1.0099936        1.0100405        1.0111633        1.0108473        1.0092219        1.0095144        1.0119713        1.0071771        1.0098937        1.0127449        1.0126906
  24473.019        1.0230839       0.99322194        1.0007547        1.0041470        1.0037700        1.0061884        1.0061873        1.0079772        1.0105672        1.0090742        1.0086452        1.0098552        1.0078710        1.0118150        1.0101207        1.0118574        1.0121352        1.0095407        1.0101030        1.0105634        1.0092000        1.0138296        1.0104393
  24474.020        1.0246794       0.99444472       0.99904894        1.0025556        1.0030190        1.0059970        1.0066710        1.0072269        1.0091318        1.0088043        1.0089254        1.0091712        1.0092804        1.0118550        1.0100781        1.0117791        1.0071553        1.0089853        1.0098536        1.0099270        1.0081125        1.0102313        1.0091092
  24475.838        1.0257370       0.99331076       0.99978491        1.0021255        1.0042992        1.0049286        1.0064177        1.0059970        1.0068693        1.0100142        1.0077730        1.0063272        1.0075459        1.0100721        1.0093619        1.0080601        1.0086827        1.0094009        1.0098616        1.0058511        1.0055536        1.0062513        1.0091467
  24476.919        1.0256207       0.99218732       0.99987063        1.0020871        1.0049440        1.0048394        1.0040040        1.0071125        1.0067223        1.0088843        1.0062919        1.0062722        1.0079719        1.0089692        1.0109809        1.0046623        1.0090194        1.0079276        1.0081275        1.0063236        1.0071026        1.0078847        1.0097178
  24477.999        1.0244883       0.99220893       0.99863003        1.0025991        1.0050388        1.0049820        1.0011192        1.0071287        1.0071587        1.0067042        1.0053929        1.0060969        1.0099260        1.0073642        1.0089220        1.0030075        1.0065205        1.0046932        1.0060436        1.0060008        1.0094753        1.0064495        1.0085787
  24479.002        1.0225075       0.99242837       0.99949559        1.0025639        1.0039271        1.0045868        1.0000037        1.0040691        1.0054619        1.0053880        1.0054548        1.0057215        1.0080661        1.0029231        1.0050961        1.0020748        1.0051212        1.0037226        1.0042664        1.0058892        1.0069089        1.0032834        1.0044865
  24480.715        1.0179802       0.99391010       0.99633572       0.99777807        1.0028597        1.0024958       0.99871406        1.0019361        1.0014635        1.0019307        1.0042738        1.0054506        1.0047404        1.0008476        1.0011391        1.0034444        1.0015624        1.0012571        1.0054573        1.0024732        1.0029444        1.0013134        1.0018953
  24481.769        1.0145023       0.99415973       0.99873634       0.99815961        1.0001820        1.0028650       0.99768424        1.0008551       0.99910640        1.0027105        1.0015927        1.0032070        1.0027076        1.0014014       0.99926012        1.0020479       0.99898198        1.0002200        1.0021739       0.99929100        1.0004148        1.0022686        1.0017181
  24482.798        1.0106186       0.99311833       0.99944373       0.99917197       0.99815537        1.0000565       0.99658506       0.99934558       0.99893627        1.0024965       0.99866233       0.99873415        1.0012287       0.99947872       0.99895970       0.99934038       0.99682905       0.99984738       0.99979872       0.99682442       0.99645452        1.0025006        1.0015647
  24484.617        1.0031618       0.99462304       0.99750193       0.99990696       0.99658611       0.99851443       0.99566171       0.99368261       0.99901904       0.99834628       0.99930320       0.99822435       0.99979478       0.99620421       0.99755531       0.99736574       0.99487851       0.99737332       0.99929121       0.99628066       0.99767991       0.99737092       0.99717703
  24485.645       0.99827949       0.99552212       0.99672178       0.99985643       0.99432031       0.99619017       0.99646181       0.99143036       0.99757081       0.99622443       0.99910945       0.99671780       0.99832382       0.99759274       0.99756985       0.99433823       0.99519573       0.99736230       0.99647612       0.99436078       0.99470054       0.99586641       0.99738824
  24486.753       0.99351836       0.99494073       0.99650589       0.99591219       0.99580815       0.99405835       0.99459261       0.99256745       0.99494098       0.99559845       0.99715717       0.99615860       0.99683307       0.99586194       0.99691532       0.99060905       0.99499455       0.99502017       0.99453048       0.99394894       0.99649021       0.99448389       0.99472641
  24487.757       0.98963915       0.99408806       0.99699397       0.99529010       0.99712742       0.99257597       0.99447543       0.99206897       0.99452908       0.99521639       0.99228598       0.99555766       0.99590536       0.99617530       0.99515627       0.99143124       0.99435351       0.99378368       0.99506619       0.99468136        1.0001068       0.99421299       0.99423805
  24489.603       0.98248344       0.99250506       0.99302636       0.99495832       0.99545063       0.99045448       0.99527610       0.99247330       0.99550090       0.99498589       0.98763812       0.99209470       0.99480251       0.99218983       0.99052960       0.99319188       0.98992332       0.99269820       0.99435838       0.99285997       0.99435664       0.99217467       0.99288738
  24490.604       0.97896196       0.99276173       0.99300735       0.99369493       0.99280673       0.99156527       0.99231728       0.99406539       0.99502563       0.99560070       0.98920164       0.99183442       0.99457799       0.99313727       0.99233707       0.99382073       0.99063431       0.99251296       0.99281906       0.99166139       0.99369441       0.99234217       0.99288415
  24492.453       0.97468537       0.99552990       0.99576208       0.99365172       0.99568815       0.99268637       0.99151490       0.99204874       0.99497179       0.99410075       0.99015786       0.99298217       0.99333426       0.99449681       0.99289815       0.99243222       0.99318229       0.99467488       0.99220267       0.99245957       0.99307100       0.99499168       0.99300830
  24493.456       0.97319723       0.99511036       0.99539270       0.99375455       0.99340436       0.99293626       0.99191167       0.99206082       0.99365533       0.99460561       0.98983009       0.99349610       0.99327809       0.99419070       0.99446229       0.99390814       0.99478346       0.99476622       0.99446676       0.99314317       0.99298766       0.99409976       0.99186161
  24494.511       0.97231549       0.99524003       0.99579467       0.99384792       0.99506287       0.99298567       0.99255265       0.99236278       0.99274396       0.99729195       0.99124351       0.99344224       0.99427823       0.99516615       0.99668187       0.99415859       0.99520680       0.99386043       0.99455573       0.99408206       0.99304776       0.99209544       0.99174043
  24495.541       0.97165391       0.99650670       0.99736096       0.99679587       0.99371649       0.99495077       0.99474795       0.99361992       0.99345316       0.99649439       0.99456965       0.99396089       0.99438338       0.99544936       0.99552560       0.99343709       0.99476335       0.99504317       0.99522040       0.99240965       0.99385252       0.99469142       0.99500306
  24497.335       0.97261215       0.99958735        1.0005279       0.99656721       0.99425767       0.99835267       0.99478855       0.99540081       0.99679964       0.99883194       0.99510812       0.99581636       0.99405698       0.99563161       0.99434873       0.99583344       0.99094383       0.99811518       0.99824037       0.99461287       0.99543208       0.99685884       0.99690198
  24498.339       0.97349816        1.0017243        1.0024591       0.99835119       0.99631582       0.99760693       0.99504069       0.99561191       0.99682917       0.99967946       0.99499285       0.99722001       0.99411099       0.99756129       0.99611874       0.99646122       0.99044231       0.99857288       0.99980497       0.99621474       0.99539513       0.99913236       0.99804762
  24499.395       0.97503294        1.0031418        1.0026582        1.0016486       0.99938024       0.99617942       0.99613092       0.99638198       0.99921596       0.99973552       0.99722777       0.99768592       0.99616804        1.0017126       0.99757998       0.99576035       0.99682939       0.99983466        1.0003987       0.99663579       0.99810823        1.0018595       0.99572750
  24501.217       0.97864147        1.0041386        1.0019779       0.99941669        1.0001248       0.99951179       0.99719175       0.99918562       0.99855364       0.99973178        1.0000224       0.99866333        1.0008279       0.99836938       0.99889281       0.99731520       0.99583433        1.0014508        1.0000168        1.0001163        1.0015496       0.99972246       0.99869147
  24502.247       0.98131053        1.0043523        1.0010466        1.0008593        1.0010457        1.0004237       0.99831822       0.99995926       0.99908881        1.0005593        1.0015630        1.0006934        1.0005855       0.99975347        1.0001051        1.0010637       0.99849691        1.0012941        1.0005658        1.0016643        1.0001486        1.0016746        1.0014232
  24503.382       0.98441967        1.0051488       0.99965025        1.0040384        1.0030234        1.0017316       0.99998893        1.0007587        1.0013328        1.0018611        1.0040809        1.0019454        1.0014248        1.0010513        1.0017505        1.0021380        1.0010441        1.0021007        1.0017841        1.0020220       0.99996219        1.0031469        1.0028442
  24504.438       0.98819937        1.0074932        1.0005287        1.0062598        1.0032566        1.0032058        1.0020877        1.0012280        1.0027689        1.0033477        1.0037374        1.0015837        1.0030844        1.0020315        1.0029325        1.0023267        1.0021415        1.0045324        1.0034251        1.0007776        1.0025005        1.0044579        1.0022329
  24506.208       0.99459622        1.0121443        1.0060890        1.0051169        1.0068938        1.0031958        1.0034653        1.0028164        1.0048809        1.0059202        1.0031372       0.99948650        1.0033689        1.0044326        1.0046733        1.0044590        1.0024584        1.0064655        1.0058710        1.0058509        1.0064161        1.0060028        1.0071239
  24508.217        1.0009746        1.0103361        1.0083620        1.0065557        1.0091242        1.0035107        1.0053778        1.0071484        1.0045033        1.0057982        1.0075873        1.0081075        1.0061695        1.0061912        1.0055365        1.0054525        1.0039417        1.0062392        1.0077931        1.0094582        1.0055705        1.0059814        1.0063821
  24510.040        1.0061720        1.0109355        1.0089238        1.0064611        1.0075180        1.0045528        1.0046510        1.0105339        1.0083725        1.0107046        1.0088320        1.0069130        1.0090318        1.0079041        1.0089529        1.0103090        1.0053894        1.0078055        1.0078601        1.0082966        1.0082350        1.0072926        1.0044074
  24512.022        1.0110913        1.0133564        1.0151005        1.0095906        1.0117284        1.0065990        1.0076252        1.0094883        1.0103350        1.0063640        1.0077297        1.0077628        1.0088777        1.0091432        1.0102607        1.0115226        1.0070130        1.0094523        1.0078586        1.0084907        1.0103884        1.0081046        1.0097430
  24513.925        1.0142792        1.0131057        1.0105387        1.0100484        1.0125158        1.0078844        1.0113390        1.0129853        1.0097565        1.0107984        1.0109721        1.0093234        1.0112493        1.0116874        1.0104052        1.0089828        1.0060641        1.0093797        1.0086881        1.0092272        1.0127923        1.0120129        1.0118453
  24514.931        1.0155074        1.0136367        1.0106276        1.0097526        1.0123441        1.0093610        1.0130768        1.0097612        1.0104716        1.0125846        1.0115321        1.0103741        1.0100332        1.0107064        1.0119368        1.0086975        1.0089849        1.0097897        1.0097234        1.0088201        1.0127482        1.0118315        1.0123521
  24516.014        1.0168280        1.0158532        1.0111643        1.0099877        1.0122450        1.0102256        1.0120804        1.0060838        1.0116608        1.0109869        1.0104890        1.0108200        1.0097692        1.0098295        1.0106837        1.0104676        1.0110448        1.0101933        1.0112227        1.0089973        1.0114963        1.0106802        1.0126092
  24517.019        1.0175584        1.0150447        1.0120000        1.0104847        1.0122073        1.0082658        1.0089947        1.0114951        1.0130559        1.0113544        1.0100959        1.0104158        1.0114626        1.0095443        1.0116246        1.0088006        1.0068114        1.0103941        1.0120068        1.0109778        1.0080904        1.0113867        1.0115869
  24518.843        1.0187878        1.0136509        1.0098785        1.0115336        1.0121916        1.0109839        1.0105401        1.0120152        1.0126968        1.0127242        1.0114688        1.0118542        1.0115244        1.0094940        1.0107983        1.0144060        1.0111891        1.0131020        1.0123191        1.0131577        1.0099790        1.0140159        1.0094272
  24519.928        1.0186453        1.0131856        1.0100554        1.0124661        1.0115659        1.0120389        1.0108781        1.0122850        1.0107501        1.0096151        1.0122259        1.0122004        1.0106440        1.0108306        1.0096080        1.0142472        1.0100599        1.0143838        1.0132780        1.0130731        1.0106117        1.0123735        1.0092431
  24521.038        1.0191544        1.0114526        1.0093755        1.0135815        1.0104416        1.0127558        1.0095728        1.0127574        1.0080088        1.0096318        1.0124613        1.0119935        1.0097199        1.0109334        1.0086100        1.0133469        1.0085502        1.0117616        1.0148346        1.0125994        1.0127116        1.0090230        1.0097104
  24522.043        1.0189169        1.0106237        1.0087886        1.0127280        1.0090973        1.0122258        1.0105347        1.0124654        1.0090591        1.0106376        1.0122609        1.0092923        1.0097733        1.0115289        1.0103921        1.0116868        1.0074469        1.0098413        1.0134468        1.0123805        1.0124636        1.0091465        1.0094474
  24523.790        1.0183380        1.0105330        1.0111791        1.0104670        1.0099142        1.0116910        1.0104548        1.0117176        1.0068616        1.0099385        1.0105790        1.0083136        1.0086721        1.0127831        1.0130330        1.0121022        1.0060083        1.0066010        1.0119850        1.0132299        1.0079900        1.0112038        1.0096446
  24524.874        1.0179258        1.0098092        1.0115670        1.0092423        1.0103302        1.0113153        1.0097903        1.0112859        1.0093012        1.0101107        1.0093138        1.0093407        1.0097034        1.0107708        1.0134036        1.0072901        1.0062916        1.0064089        1.0134489        1.0104767        1.0074353        1.0102643        1.0104412
  24525.932        1.0173380        1.0087934        1.0090855        1.0080900        1.0105960        1.0086952        1.0089498        1.0103136        1.0077978        1.0106200        1.0081026        1.0099067        1.0101345        1.0081007        1.0139308        1.0080977        1.0083329        1.0090618        1.0118152        1.0076271        1.0077096        1.0100571        1.0079494
  24527.679        1.0163473        1.0069009        1.0085385        1.0119819        1.0078226        1.0106653        1.0061594        1.0096984        1.0092830        1.0115761        1.0063912        1.0077003        1.0081174        1.0061279        1.0091459        1.0094885        1.0071250        1.0100872        1.0092667        1.0042474        1.0087290        1.0082918        1.0072664
  24529.770        1.0139889        1.0065507        1.0096969        1.0080922        1.0114989        1.0076994        1.0072227        1.0107720        1.0063433        1.0085253        1.0084145        1.0091876        1.0052704        1.0040444        1.0056755        1.0043736        1.0045263        1.0060654        1.0090011        1.0064573        1.0059518        1.0081248        1.0046207
  24530.777        1.0126594        1.0037175        1.0096360        1.0077853        1.0106558        1.0087785        1.0069344        1.0086420        1.0045475        1.0058286        1.0079981        1.0087556        1.0048359        1.0054495        1.0065183        1.0057839        1.0072192        1.0049736        1.0091812        1.0058001        1.0081700        1.0070746        1.0082424
  24532.577        1.0105289        1.0020386        1.0049069        1.0054473        1.0071098        1.0047058        1.0063944        1.0034479        1.0047745        1.0048677        1.0054420        1.0075094        1.0077597        1.0037399        1.0042576        1.0047446        1.0048773        1.0065755        1.0075402        1.0059795        1.0066036        1.0058447        1.0060666
  24534.536        1.0079389        1.0052007        1.0047652        1.0065739        1.0061721        1.0061750        1.0030228        1.0025860        1.0046177        1.0038973        1.0058733        1.0043484        1.0045107        1.0042756        1.0030521        1.0022237        1.0051974        1.0073818        1.0035634        1.0031518        1.0039555        1.0034579        1.0028933
  24536.442        1.0059723        1.0015240        1.0030973        1.0052757        1.0043956        1.0035412        1.0034648        1.0042229        1.0021107        1.0015305        1.0075192        1.0035327        1.0039202        1.0015710        1.0061281        1.0023902        1.0063350        1.0032427        1.0024048        1.0053477        1.0009188        1.0021811        1.0010807
  24537.502        1.0050094        1.0002339        1.0028784        1.0044430        1.0040817        1.0035736        1.0038458        1.0048870        1.0034847        1.0007713        1.0057010        1.0032502        1.0039725        1.0008493        1.0028145        1.0028704        1.0070100        1.0031126        1.0007471        1.0016439        1.0011993        1.0029202        1.0009676
  24538.587        1.0044236       0.99819871        1.0007095        1.0037968        1.0043898        1.0026799        1.0037535        1.0036882        1.0047713       0.99979510        1.0015985        1.0027156        1.0039521        1.0023253        1.0015592        1.0019439        1.0037846        1.0024463       0.99936669        1.0003448        1.0025643        1.0031843        1.0012341
  24540.495        1.0024122       0.99998994        1.0018368        1.0023069        1.0025310        1.0041263        1.0034847        1.0038257        1.0027384       0.99874734        1.0009692        1.0002202       0.99797264        1.0014315       0.99934916        1.0009573        1.0036163        1.0010298       0.99859425       0.99763806       0.99980519        1.0030219        1.0000393
  24542.536        1.0002366        1.0004308       0.99932028        1.0010222        1.0016012       0.99993484       0.99874106        1.0031299        1.0001730       0.99885728        1.0019656        1.0009469       0.99733728        1.0026423       0.99868115        1.0012690        1.0036085       0.99985235       0.99743982       0.99963862       0.99799279        1.0020716       0.99884856
  24544.338       0.99706916       0.99831888       0.99774077        1.0001952       0.99867346       0.99852189       0.99745418       0.99704955        1.0002131       0.99806176       0.99772969       0.99541676       0.99820825        1.0006519       0.99784174       0.99932332        1.0017497       0.99949894       0.99954456        1.0004947       0.99598467       0.99969834        1.0011349
  24546.404       0.99307244       0.99783945       0.99691824       0.99849173       0.99732614       0.99905586       0.99580921       0.99832945       0.99539605       0.99724654       0.99654409       0.99715146       0.99951314       0.99842981        1.0012009       0.99945202       0.99949867       0.99774870       0.99858782       0.99751694       0.99632362        1.0006012       0.99708545
  24547.491       0.99105495       0.99586947       0.99895746       0.99613868       0.99620333       0.99884971       0.99738026       0.99820399       0.99496200       0.99604928       0.99644233       0.99840690       0.99929508       0.99844905       0.99686628       0.99611350       0.99759218       0.99531192       0.99584294       0.99719639       0.99606158       0.99893660       0.99721044
  24549.267       0.98719951       0.99645969       0.99744700       0.99876221        1.0008539       0.99766951       0.99994862       0.99671191       0.99753571       0.99547011       0.99751567        1.0010721       0.99928656       0.99686479        1.0002000       0.99430829       0.99790498       0.99844447       0.99794987       0.99895233       0.99694637       0.99864777       0.99599239
  24551.336       0.98378437       0.99585675       0.99480863       0.99797537       0.99997063       0.99965344       0.99778271        1.0007513       0.99767570       0.99525812       0.99761493       0.99627946       0.99882904       0.99762541       0.99832321       0.99694253       0.99734139       0.99591198       0.99457763       0.99509534       0.99701279       0.99697039       0.99587315
  24553.192       0.98079733       0.99519596       0.99388799       0.99738601       0.99790287       0.99598781       0.99819192       0.99680473       0.99565898       0.99464711       0.99644052       0.99761456       0.99552550       0.99899645       0.99501309       0.99709806       0.99541987       0.99673142       0.99629187       0.99823763       0.99344498       0.99639384       0.99808068
  24555.155       0.97884103       0.99294940       0.99438171       0.99778755       0.99941660       0.99538440        1.0001053       0.99728200       0.99676652       0.99625990       0.99424111       0.99626886       0.99511925       0.99865829       0.99754007       0.99521660       0.99420978       0.99649866       0.99891784       0.99760485       0.99447533       0.99763005       0.99851184
  24556.269       0.97744936       0.99415429       0.99463179       0.99767748       0.99730534       0.99604049       0.99761746       0.99691277       0.99531520       0.99426162       0.99308885       0.99417572       0.99438460       0.99801501       0.99390884       0.99398286       0.99508792       0.99472187       0.99522376       0.99845713       0.99632790       0.99679339       0.99800042
  24558.126       0.97637909       0.99323314       0.99365320       0.99775943       0.99581935       0.99689230       0.99640702       0.99489518       0.99724355       0.99610302       0.99681631       0.99330984       0.99402828       0.99669873       0.99691944       0.99557594       0.99552746       0.99474249       0.99736636       0.99526413       0.99900328       0.99632750       0.99665502
  24560.142       0.97491637       0.99375853       0.99460125       0.99851268       0.99736614       0.99638322       0.99480875       0.99754316       0.99622191       0.99182829       0.99469692       0.99555877       0.99519077       0.99544194       0.99490859       0.99312285       0.99634749       0.99496930       0.99721987       0.99526384       0.99846292       0.99432481       0.99556121
  24562.000       0.97456056       0.99357801       0.99467986       0.99540902       0.99529043       0.99639925       0.99517109       0.99707242       0.99804036       0.99552747       0.99488210       0.99845856       0.99446426       0.99611257       0.99441961       0.99714436       0.99609342       0.99404125       0.99859401       0.99725914       0.99356384       0.99482225       0.99951517
  24564.018       0.97287757       0.99301431       0.99664069       0.99646937       0.99552660       0.99621277       0.99930282       0.99638499       0.99925931       0.99974665       0.99587530       0.99787581       0.99927354       0.99640393       0.99435994        1.0000109       0.99616274       0.99625105       0.99546356       0.99706431       0.99581392       0.99464543       0.99879891
  24565.903       0.97134318       0.99368326       0.99712347       0.99533787       0.99757530       0.99625170       0.99601157       0.99474237       0.99921575       0.99504812       0.99600127       0.99433726        1.0010446       0.99801161       0.99634864       0.99762914        1.0009308       0.99657738       0.99482435       0.99596292       0.99643918       0.99894641       0.99985398
  24567.947       0.97138028       0.99116186       0.99438323       0.99193119       0.99757816       0.99455999       0.99462598       0.99642472       0.99466653       0.99310468       0.99531590       0.99295044       0.99496317       0.99891390       0.99908394       0.99791547        1.0006955       0.99871857       0.99483196       0.99435968       0.99546650       0.99900543       0.99631815
  24569.008       0.97373832       0.99194364       0.99197711       0.99264837       0.99647861       0.99442362       0.99696483       0.99462288       0.99540157       0.99527710       0.99471235       0.99299572       0.99459730       0.99873795       0.99635885       0.99640453       0.99742661       0.99659540       0.99369602       0.99349332       0.99792699       0.99940148       0.99521955
  24570.814       0.97880566       0.99416542       0.99998630        1.0005578        1.0002050        1.0006122        1.0014032        1.0016245       0.99991544        1.0019792       0.99846909        1.0009787       0.99733935        1.0000755       0.99994974        1.0033846       0.99768500       0.99971038        1.0014005        1.0006938       0.99790915       0.99926853        1.0018050
  24571.823       0.98180518       0.99379009       0.99887553       0.99980247        1.0019514       0.99937967       0.99689905        1.0006543       0.99626456        1.0018704       0.99909883        1.0032648       0.99936937        1.0008992        1.0009472        1.0004068       0.99989987        1.0017166        1.0024062        1.0032261       0.99676939       0.99988737        1.0056256
  24572.939       0.98455570       0.99356450       0.99798806       0.99711167        1.0004070       0.99776206       0.99584519       0.99834169       0.99564479        1.0005917       0.99783766        1.0003950        1.0003142        1.0006556        1.0013390       0.99728606        1.0016127        1.0019889        1.0005082        1.0032058       0.99727447       0.99887061        1.0023091
  24574.001       0.98690316       0.99427383       0.99783081       0.99766347       0.99745079       0.99565111       0.99742484       0.99892546       0.99667489       0.99893369       0.99530683        1.0010110       0.99919371        1.0002055        1.0010432       0.99977452        1.0023387        1.0001488       0.99999096        1.0020773       0.99868485       0.99640156        1.0014557
  24575.703       0.99077526       0.99606100       0.99842749       0.99767408        1.0008063       0.99543578        1.0002637        1.0005244       0.99873401       0.99849076       0.99763489        1.0031910       0.99631143       0.99949825        1.0015142        1.0048833        1.0014459       0.99752894        1.0012425        1.0003763        1.0019874        1.0011996        1.0023985
  24576.738       0.99353485       0.99528153       0.99854810       0.99686575        1.0005388       0.99643224        1.0008331        1.0017265       0.99869736       0.99918217       0.99821846        1.0024603       0.99870928        1.0004921       0.99961951        1.0028518        1.0022268        1.0011613        1.0035992        1.0007629        1.0012837        1.0042771        1.0005973
  24577.774       0.99587358       0.99362184       0.99820251       0.99839875       0.99913730       0.99768378        1.0006478        1.0026477       0.99800854       0.99858723       0.99822948        1.0032676       0.99897245        1.0004103       0.99936872        1.0018724       0.99882873        1.0021857        1.0039525       0.99938484        1.0012391        1.0019208        1.0013245
  24579.609        1.0004447       0.99562303        1.0002821       0.99993362       0.99912534       0.99867439       0.99940592        1.0041344        1.0011777        1.0040729       0.99732998        1.0047987        1.0007586       0.99988360        1.0026108        1.0010945        1.0014748        1.0010506        1.0027557        1.0028611        1.0006985        1.0024942        1.0013722
  24580.645        1.0023604       0.99693139        1.0007296       0.99855619        1.0012690       0.99858489       0.99967574        1.0045255        1.0007165        1.0042688       0.99726656        1.0040727        1.0026920        1.0012776        1.0016801        1.0017900        1.0007258        1.0028095        1.0023982        1.0030979        1.0004065        1.0030408        1.0014619
  24581.709        1.0045290       0.99740412        1.0003954       0.99974588        1.0000527       0.99801146        1.0006646        1.0030928       0.99866135        1.0025652       0.99859937        1.0060024        1.0035193        1.0025915        1.0020749        1.0019953        1.0004741        1.0039644        1.0022901        1.0013411        1.0022012        1.0006500        1.0009665
  24583.595        1.0083645        1.0000780       0.99747300       0.99790328        1.0001551        1.0039347        1.0010651        1.0005566        1.0001083        1.0015121        1.0023520        1.0031629        1.0040480       0.99938729        1.0032541        1.0028941        1.0022824        1.0023540       0.99992864        1.0037111        1.0028019        1.0027911        1.0044552
  24585.590        1.0116757       0.99995709        1.0015448        1.0029929        1.0008590        1.0019548       0.99971565        1.0028415        1.0016748        1.0024687        1.0024284        1.0013751        1.0012604        1.0031448        1.0010377        1.0036279        1.0023064        1.0037984        1.0004738        1.0025640        1.0037670        1.0016843        1.0031528
  24587.505        1.0147709       0.99999624       0.99748765        1.0033494        1.0020596        1.0015338        1.0038654        1.0045439        1.0035449        1.0028866        1.0042681        1.0031552        1.0045452        1.0042504        1.0039029        1.0071427        1.0016796        1.0042634        1.0048742        1.0021616        1.0031502        1.0024434        1.0025148
  24588.543        1.0158756       0.99943646       0.99848173        1.0032088        1.0024921        1.0026617        1.0015865        1.0027575        1.0038159        1.0028049        1.0015635        1.0034200        1.0037862        1.0063534        1.0043946        1.0056193        1.0025744        1.0045397        1.0050031        1.0022712        1.0042861       0.99966242        1.0041985
  24589.632        1.0176496        1.0006079        1.0001075        1.0022529        1.0026887        1.0021203        1.0006491        1.0014647        1.0043289        1.0021977        1.0030646        1.0044701        1.0038747        1.0078112        1.0050444        1.0047824        1.0035770        1.0048843        1.0046485        1.0019173        1.0056087        1.0004609        1.0057655
  24590.750        1.0192447        1.0028321        1.0017236        1.0028375        1.0022859        1.0037828        1.0041731        1.0026250        1.0049667        1.0001892        1.0032223        1.0055075        1.0060637        1.0058711        1.0058028        1.0041337        1.0044275        1.0041449        1.0039424        1.0008601        1.0074147        1.0050193        1.0064271
  24592.558        1.0210254        1.0020063        1.0024895        1.0021282       0.99921931        1.0022898        1.0030975        1.0017512        1.0041632        1.0056225        1.0054465        1.0009130        1.0042258        1.0033624        1.0051034        1.0059029        1.0050817        1.0024466        1.0032840        1.0026215        1.0045912        1.0032460        1.0040834
  24594.635        1.0229494        1.0013804        1.0035340        1.0036423        1.0007962        1.0037048        1.0008945        1.0060583        1.0000662        1.0031854        1.0028746        1.0049625        1.0078412        1.0038270        1.0069221        1.0046111        1.0029150        1.0030130        1.0018372        1.0045758        1.0052969        1.0028238        1.0027062
  24596.443        1.0241301        1.0029609        1.0020268        1.0041523        1.0020640        1.0041782        1.0034023        1.0018541        1.0071626        1.0029384        1.0064510        1.0052000        1.0028763        1.0043826        1.0037653        1.0024397        1.0067130        1.0038834        1.0009704        1.0056169        1.0008911        1.0007295        1.0050516
  24598.493        1.0246572        1.0028559        1.0009971        1.0050570        1.0002339        1.0042710        1.0062147        1.0014207        1.0038559        1.0034952        1.0069798        1.0040223        1.0052297        1.0028728        1.0041725        1.0025395        1.0033131        1.0036096        1.0037416        1.0032024        1.0010533        1.0007747        1.0033978
  24599.584        1.0247619        1.0037329        1.0011742        1.0042601        1.0021325        1.0020354        1.0034071        1.0011686        1.0037289        1.0057317        1.0047522        1.0056139        1.0038634        1.0024225        1.0046793        1.0010175        1.0009554        1.0050627        1.0030827        1.0034518        1.0027710        1.0018789        1.0012469
  24601.368        1.0249668        1.0043345        1.0020703        1.0037474        1.0029870        1.0041526        1.0040533        1.0005240        1.0027508        1.0027525        1.0029483        1.0025514        1.0001514        1.0040503        1.0016728        1.0008499        1.0005468        1.0016547        1.0009623       0.99802822        1.0011314        1.0012721        1.0000860
  24603.418        1.0242123        1.0007130        1.0011332        1.0023157        1.0006314        1.0033593        1.0017491        1.0019977        1.0024925        1.0033688        1.0021625        1.0002905       0.99942529       0.99845505       0.99779240       0.99926702        1.0056685        1.0013935        1.0011358       0.99911112        1.0013534        1.0017909       0.99995858
  24605.284        1.0230352        1.0013453        1.0005888        1.0014440       0.99967712        1.0020390        1.0010416        1.0012751        1.0029521       0.99954584        1.0026678        1.0032332        1.0010606       0.99971530        1.0030315       0.99937639        1.0019493       0.99910350       0.99939356       0.99853420        1.0045558       0.99891258        1.0045644
  24607.254        1.0204373        1.0007192        1.0018986       0.99951294       0.99954254        1.0003654        1.0014356        1.0004929        1.0007471        1.0016589       0.99941481       0.99889949        1.0013040        1.0014368        1.0008636       0.99821053        1.0001132       0.99856694       0.99875687       0.99574573       0.99991259       0.99826050       0.99923361
  24608.267        1.0188021        1.0007931        1.0024522       0.99958376       0.99860090       0.99891875        1.0013772       0.99889248        1.0011785        1.0023863       0.99768056       0.99851159       0.99992950        1.0011666       0.99884431       0.99750163        1.0027997       0.99866312       0.99859546       0.99699129       0.99831392       0.99779860        1.0020748
  24610.184        1.0153737        1.0003217        1.0003481        1.0010316       0.99969087       0.99921441       0.99857487        1.0007866        1.0029004       0.99890938        1.0006608       0.99993513        1.0005011       0.99782597       0.99857591       0.99713704        1.0006521       0.99740325       0.99566293       0.99744663        1.0003965       0.99703841       0.99946082
  24611.223        1.0130792        1.0001812       0.99937120       0.99916163       0.99838851        1.0000073       0.99686303       0.99838149        1.0028587       0.99690143       0.99857913        1.0006951        1.0005492       0.99839628       0.99831041       0.99581480       0.99902882       0.99512155       0.99346813       0.99797418       0.99801913       0.99848514       0.99611016
  24612.263        1.0105578       0.99951964       0.99970217       0.99800399       0.99739856        1.0005978       0.99730425       0.99650889        1.0024309       0.99771314       0.99844084       0.99955304        1.0002918       0.99954222       0.99667343       0.99623356       0.99694657       0.99319261       0.99493499       0.99822397       0.99679947       0.99994719       0.99682303
  24614.128        1.0057195       0.99982912       0.99948257       0.99934825       0.99712129        1.0005053       0.99900285       0.99872177       0.99921717        1.0000789       0.99790341       0.99822392       0.99639941       0.99510266       0.99796722       0.99749340       0.99779311       0.99626213        1.0000486       0.99638265       0.99783546       0.99723628       0.99677543
  24615.141        1.0029103        1.0015837       0.99957230       0.99756676       0.99954245       0.99850355       0.99788003       0.99630992       0.99720263       0.99845214       0.99555773       0.99457258       0.99647805       0.99460256       0.99661327       0.99824891       0.99718562       0.99527774       0.99848132       0.99726199       0.99700309       0.99697474       0.99770657
  24616.260        1.0001052        1.0022556       0.99908457       0.99956696        1.0003559       0.99931384       0.99632310       0.99385715       0.99889246       0.99615244       0.99515957       0.99612551       0.99624112       0.99424734       0.99515734       0.99631234       0.99508208       0.99506491       0.99742783       0.99783509       0.99635747       0.99588770       0.99800427
  24617.300       0.99706156        1.0016701       0.99745259       0.99699631       0.99990465       0.99682289       0.99574344       0.99209044       0.99985960       0.99687464       0.99801855       0.99693264       0.99543567       0.99414809       0.99382586       0.99400895       0.99476937       0.99681048       0.99678970       0.99798620       0.99636859       0.99423805       0.99652288
  24619.060       0.99297746       0.99984256       0.99910436        1.0002941       0.99701190       0.99412233       0.99669218       0.99474991       0.99745595       0.99369985       0.99693092       0.99567946       0.99609151       0.99477050       0.99582401       0.99447009       0.99405503       0.99483036       0.99638588       0.99757453       0.99463601       0.99759756       0.99724085
  24620.153       0.99064335       0.99948365       0.99673171        1.0020229       0.99773347       0.99650751       0.99499317       0.99371003       0.99553408       0.99482192       0.99582813       0.99680505       0.99729059       0.99580871       0.99655679       0.99404676       0.99503035       0.99587095       0.99715653       0.99739631       0.99558761       0.99724598       0.99574192
  24621.246       0.98888500       0.99959592       0.99479592       0.99971538       0.99662288       0.99820017       0.99721376       0.99246901       0.99560173       0.99609094       0.99520894       0.99727208       0.99722329       0.99682812       0.99833677       0.99268603       0.99598136       0.99501020       0.99279925       0.99577884       0.99449199       0.99501617       0.99439579
  24623.087       0.98573637       0.99835808       0.99923344       0.99676844       0.99387953       0.99782974       0.99620630       0.99119306       0.99717744       0.99578029       0.99624521       0.99274905       0.99600317       0.99565135       0.99447144       0.99592784       0.99518996       0.99459570       0.99688106       0.99218130       0.99152006       0.99074243       0.99368354
  24625.141       0.98267700       0.99755082       0.99720116       0.99636322       0.99610537       0.99572613       0.99178629       0.99662021       0.99778152       0.99549663       0.99742348       0.99442193       0.99288679       0.99360990       0.99590809       0.99486883       0.99426107       0.99756124       0.99429024       0.99446360       0.99678173       0.99248076       0.99700253
  24626.234       0.98160558       0.99773841       0.99804903       0.99567604       0.99639125       0.99507596       0.99324681       0.99628463       0.99789386       0.99294530       0.99758479       0.99381778       0.99385849       0.99335158       0.99455982       0.99371729       0.99496191       0.99503313       0.99253161       0.99192906       0.99770433       0.99155812       0.99341534
  24628.050       0.98027041       0.99742293       0.99847419       0.99365567       0.99628559       0.99861815       0.99731173       0.99547693       0.99389195       0.99648711       0.99493903       0.99384438       0.99525064       0.99567715       0.99349012       0.99343649       0.99340462       0.99310696       0.99277311       0.99434277       0.99479961       0.99366683       0.99342286
  24630.024       0.97913619       0.99886765       0.99723880       0.99497377       0.99446037       0.99555226       0.99548624       0.99612791       0.99681641       0.99510109       0.99463716       0.99454539       0.99746415       0.99576428       0.99277648       0.99030555       0.99347004       0.99289301       0.99298665       0.99168281       0.99521542       0.99308219       0.99383681
  24631.918       0.97879629       0.99422637       0.99363335       0.99493736       0.99398241       0.99405973       0.99437342       0.99259670       0.99235368       0.99429524       0.99265943       0.99638453       0.99336542       0.99387170       0.98949260       0.99207908       0.99504503       0.99610435       0.99384445       0.99368802       0.99172274       0.98996025       0.99503181
  24633.974       0.97884253       0.99305021       0.99588232       0.99320048       0.99480152       0.99361641       0.99307106       0.99205115       0.99194483       0.99578725       0.99507268       0.99401590       0.99149966       0.99258986       0.99202828       0.99359094       0.99605080       0.99094156       0.99419064       0.99264508       0.98953718       0.99279703       0.99309077
  24635.897       0.97886258       0.99830401       0.99566626       0.99496887       0.99424539       0.99597099       0.99293512       0.99530284       0.99101304       0.99593490       0.99448580       0.99235576       0.99439563       0.98895860       0.99344183       0.99152296       0.99334702       0.99396113       0.99394072       0.99272225       0.99273507       0.99076496       0.99217257
  24637.873       0.97908810       0.99641893       0.99668635       0.99628059       0.99185303       0.99602441       0.99465395       0.98991494       0.99531747       0.99357366       0.99217151       0.99494643       0.99049082       0.99453641       0.99212673       0.99098364       0.99454585       0.99160732       0.99210941       0.99232046       0.99212225       0.99096782       0.99430228
  24638.887       0.97918891       0.99416471       0.99345354       0.99559571       0.99303462       0.99495825       0.99416351       0.99173753       0.99446443       0.99377254       0.99085515       0.99528939       0.99181668       0.99336079       0.99270145       0.99291984       0.99409877       0.99235451       0.99314753       0.99253290       0.99250028       0.99068814       0.99427667
  24640.783       0.97923430       0.99269533       0.99593015       0.99635281       0.99409266       0.99402134       0.99371745       0.99194173       0.98959129       0.99424494       0.99165259       0.99273124       0.99421095       0.99190055       0.99316658       0.99390246       0.99774944       0.99444272       0.99254509       0.99102475       0.99124733       0.99390875       0.99333392
  24641.905       0.97891623       0.99325642       0.99541581       0.99750479       0.99418778       0.99394043       0.99324163       0.99252885       0.99059706       0.99413064       0.99373155       0.98955742       0.99501503       0.99323780       0.99021180       0.99464875       0.99646503       0.99412463       0.99457073       0.99051683       0.99242822       0.99560138       0.99341983
  24643.055       0.97898913       0.99330159       0.99433254       0.99545098       0.99291967       0.99195561       0.99616161       0.99298801       0.99533198       0.99289462       0.99498137       0.99043863       0.99589988       0.99365241       0.99157129       0.99440786       0.99453803       0.99340319       0.99451402       0.99042165       0.99304344       0.99610962       0.99362130
  24644.070       0.97917868       0.99506431       0.99167602       0.99305534       0.99394902       0.99087551       0.99657847       0.99240135       0.99182090       0.99280937       0.99535155       0.99284369       0.99671883       0.99190169       0.99405319       0.99407718       0.99284958       0.99233762       0.99365716       0.99054886       0.99287132       0.99594230       0.99396006
  24645.861       0.97905205       0.99591064       0.99332707       0.99536704       0.99596666       0.99442370       0.99628588       0.99431678       0.99356775       0.99596498       0.99431124       0.99168156       0.99639451       0.99100116       0.99309323       0.99468812       0.99584073       0.99575643       0.99399715       0.99439657       0.99347259       0.99279269       0.99423496
  24646.929       0.97933671       0.99654427       0.99472367       0.99550519       0.99411652       0.99419385       0.99559807       0.99255223       0.99453178       0.99575331       0.99701253       0.99373292       0.99662031       0.99542225       0.99480334       0.99398413       0.99646867       0.99374236       0.99445430       0.99530593       0.99385272       0.99255166       0.99525808
  24647.970       0.97972542       0.99817191       0.99526718       0.99431315       0.99308806       0.99399566       0.99558365       0.99161689       0.99359433       0.99628171       0.99696786       0.99364038       0.99595241       0.99809134       0.99341456       0.99329041       0.99633094       0.99258886       0.99485690       0.99520594       0.99340167       0.99385719       0.99518310
  24649.708       0.98002875       0.99506101       0.99323678       0.99334583       0.99309106       0.99366276       0.99557929       0.99404298       0.99125463       0.99628945       0.99536285       0.99118673       0.99416613       0.99487882       0.99178932       0.99281370       0.99299511       0.99203854       0.99468671       0.99522485       0.99155812       0.99574256       0.99356690
  24651.739       0.98103621       0.99511661       0.99280952       0.99529246       0.99487014       0.99591254       0.99525803       0.99289599       0.99452372       0.99470056       0.99383462       0.99432499       0.99342889       0.99370599       0.99456846       0.99171039       0.99364504       0.99356834       0.99539598       0.99583283       0.99194848       0.99235915       0.99657728
  24653.639       0.98320515       0.99399079       0.99548460       0.99589137       0.99841822       0.99650925       0.99601871       0.99372003       0.99403351       0.99486704       0.99514249       0.99628819       0.99491010       0.99618965       0.99695998       0.99032729       0.99819049       0.99230693       0.99555169       0.99633584       0.99694546       0.99472925       0.99471299
  24655.617       0.98629153       0.99739292       0.99465776       0.99638687       0.99719678       0.99606775       0.99367679       0.99715351       0.99596794       0.99889919       0.99349582       0.99566010       0.99418563       0.99849623       0.99817752       0.99575339       0.99770924       0.99863216       0.99924329       0.99969521       0.99897483       0.99527631       0.99473519
  24656.633       0.98830491       0.99410835       0.99457962       0.99634820       0.99796155       0.99466717       0.99636941       0.99654279       0.99783999       0.99824307       0.99467674       0.99457478       0.99460687       0.99641187       0.99801043       0.99636577       0.99803526       0.99961499       0.99825660       0.99993115        1.0006375       0.99550369       0.99692327
  24658.586       0.99162992       0.99728417       0.99329712       0.99482348        1.0007898       0.99324249       0.99686737       0.99447155       0.99693800       0.99999647       0.99752369       0.99663314       0.99470731        1.0014724       0.99569645       0.99977901        1.0016181       0.99922039       0.99712862       0.99614660        1.0001213       0.99988786       0.99849031
  24659.656       0.99352586       0.99780104       0.99478140       0.99589834       0.99992187       0.99668114       0.99828420       0.99624115       0.99585226       0.99804702       0.99652477       0.99780172       0.99508274       0.99939985       0.99713754       0.99934749       0.99850125       0.99795798       0.99786871       0.99673728        1.0004111       0.99824667       0.99886700
  24660.673       0.99541922       0.99668467       0.99477675       0.99207531       0.99884270       0.99903097       0.99775877       0.99742436       0.99691776       0.99926148       0.99606078       0.99682803       0.99796894       0.99755879       0.99862076       0.99880063       0.99737007       0.99919622       0.99830158       0.99954959        1.0009128       0.99902217       0.99816812
  24662.519       0.99887758       0.99585692       0.99314875       0.99592115       0.99736048       0.99892320       0.99762206       0.99498729       0.99773993        1.0020314       0.99885290       0.99783467       0.99688296       0.99535588       0.99961413       0.99783326       0.99890931        1.0020261        1.0000492       0.99730402       0.99985822       0.99950193       0.99548763
  24663.563        1.0006427       0.99547665       0.99112337       0.99626180       0.99966965       0.99932935       0.99711226       0.99634711       0.99621402        1.0034360       0.99680043       0.99972072       0.99612211       0.99731835       0.99845541       0.99906754       0.99927108        1.0000233       0.99890731       0.99762227        1.0035690        1.0014656       0.99595168
  24664.659        1.0023299       0.99564854       0.99254229       0.99718072        1.0011253       0.99715168       0.99759675       0.99669051       0.99746423        1.0001418       0.99826197       0.99811109       0.99612310       0.99690568       0.99759883        1.0005405       0.99975155       0.99884858       0.99869915       0.99869056        1.0001420       0.99881536       0.99711052
  24666.532        1.0051894       0.99487119       0.99757636       0.99586950       0.99799214        1.0006553       0.99904968       0.99782296       0.99681578        1.0021482       0.99814959       0.99974709       0.99787353       0.99915961       0.99691756       0.99773550        1.0002718        1.0004037       0.99842033        1.0019284        1.0003531        1.0001128       0.99607767
  24668.594        1.0080043       0.99668134       0.99755542       0.99516193       0.99883277        1.0013828        1.0009097       0.99831712       0.99834027       0.99987882       0.99667745       0.99902560        1.0000448        1.0009916        1.0005013       0.99837823       0.99964655       0.99847446        1.0003434       0.99990528       0.99892074       0.99868615        1.0014153
  24669.691        1.0102065       0.99854590       0.99622759       0.99744287       0.99910085        1.0006558       0.99986278       0.99751061       0.99913130       0.99983477       0.99754526       0.99824321        1.0007833        1.0001579        1.0003314        1.0013302        1.0024266       0.99725398        1.0001906       0.99955293       0.99876877       0.99897059        1.0015748
  24671.459        1.0126462       0.99312676       0.99769605       0.99698593       0.99873667       0.99815090       0.99901235       0.99524195       0.99843455        1.0002852        1.0001762       0.99897318        1.0014492       0.99860981        1.0000502        1.0024337       0.99990820       0.99865842       0.99984315        1.0008364       0.99576364        1.0010515       0.99879455
  24673.521        1.0151608       0.99520046       0.99841623       0.99844717       0.99850556       0.99756074       0.99848005       0.99826385       0.99821534        1.0005205        1.0013646       0.99873283        1.0011863       0.99717004        1.0032083        1.0027585       0.99941852       0.99862812        1.0002614       0.99807783       0.99931884        1.0017675        1.0001261
  24675.423        1.0174180       0.99709697       0.99909933       0.99841007       0.99808711       0.99876002        1.0031206       0.99715074        1.0009255        1.0001159       0.99926166       0.99768048        1.0020471       0.99913072        1.0000579        1.0002527       0.99944183        1.0028286       0.99976240        1.0007338        1.0000904       0.99757115       0.99955110
  24677.513        1.0195354       0.99422248        1.0005938        1.0002885        1.0014794        1.0032083        1.0028569       0.99651152        1.0011364       0.99932659       0.99921677       0.99937767       0.99791663       0.99856566       0.99774444       0.99983781        1.0002230       0.99959057       0.99960320        1.0011687       0.99900321        1.0002992        1.0006503
  24678.583        1.0204076       0.99480830       0.99885863       0.99455033        1.0003044       0.99997750        1.0015906       0.99655996        1.0009174       0.99929024        1.0017897        1.0000705        1.0001357        1.0005407        1.0020869        1.0027019        1.0009777        1.0006644       0.99899775        1.0002774       0.99901915       0.99874195        1.0013952
  24680.487        1.0213566       0.99950500        1.0001914       0.99900582       0.99534241       0.99645355       0.99999911       0.99970226        1.0003800       0.99756169        1.0014210       0.99852646        1.0008649        1.0020850       0.99984060       0.99943402       0.99978592       0.99999622       0.99647900        1.0008459       0.99767089       0.99958903        1.0005551
  24681.505        1.0216355        1.0002879       0.99893698       0.99754868       0.99554086       0.99891844        1.0010460       0.99950591       0.99991135       0.99924991        1.0001114       0.99805433       0.99985008        1.0011737       0.99804767       0.99910137        1.0008849       0.99982496       0.99648837       0.99961931       0.99762143       0.99848334       0.99859378
  24683.407        1.0220669       0.99664079       0.99957541       0.99871254       0.99720551       0.99969820        1.0002410       0.99834263        1.0011169       0.99968839       0.99851536       0.99846383       0.99932692        1.0019524        1.0002743       0.99895591        1.0035967        1.0008830       0.99780875       0.99908690       0.99849943       0.99696849       0.99930923
  24685.390        1.0210780       0.99515213       0.99713109       0.99788396       0.99698200       0.99669455       0.99845233        1.0022336       0.99973351        1.0013881       0.99826273       0.99550877        1.0022067        1.0035611        1.0010331       0.99967549       0.99864336       0.99580831       0.99736478       0.99709161        1.0025758       0.99901733        1.0016598
  24686.491        1.0206530       0.99598798       0.99948178       0.99869768       0.99494925       0.99638106       0.99790395       0.99963985        1.0003522        1.0045072       0.99784289       0.99565356        1.0016940       0.99908441        1.0000089       0.99786016       0.99877002       0.99530299       0.99839958       0.99997946       0.99908475       0.99980418        1.0002163
  24687.509        1.0201202       0.99586558       0.99974147       0.99576584       0.99814331       0.99660833       0.99989205       0.99805054        1.0023641        1.0027427       0.99820865       0.99736229        1.0012766       0.99709700       0.99729382       0.99738887       0.99855649       0.99669252       0.99777713       0.99784243       0.99804643       0.99890871       0.99931341
  24689.333        1.0182862       0.99792742       0.99580198        1.0001019        1.0010556       0.99855125       0.99902603        1.0006583       0.99927734        1.0008366       0.99986851       0.99964597       0.99649416       0.99807934        1.0004965       0.99968426       0.99799046       0.99663916       0.99589753       0.99998119        1.0023524       0.99530603        1.0026133
  24690.431        1.0173881       0.99870265       0.99950975        1.0001245        1.0016330       0.99765998       0.99938175       0.99858558        1.0013545       0.99898916       0.99769715       0.99770636       0.99703855       0.99802722       0.99948512        1.0016718       0.99497509       0.99737777       0.99714882       0.99890296       0.99782321       0.99788736       0.99674269
  24691.479        1.0160097       0.99791743       0.99991739       0.99706889       0.99668076       0.99953031       0.99970375       0.99893124        1.0008804       0.99657253       0.99654233       0.99710523       0.99737211       0.99946534        1.0008206        1.0003856       0.99531535       0.99790429       0.99579070       0.99441711       0.99738817       0.99754565       0.99764260
  24693.275        1.0136630       0.99676290       0.99779483       0.99702120       0.99967983        1.0003804       0.99840818       0.99685912       0.99804809       0.99775453        1.0001145       0.99767964       0.99756082       0.99732129       0.99973937       0.99749312       0.99747873       0.99490911       0.99687774       0.99770961       0.99368834       0.99883084       0.99606173
  24694.349        1.0119510       0.99715741        1.0007614       0.99713507       0.99731953       0.99797515       0.99728942       0.99923747       0.99929297       0.99694188       0.99882970       0.99778365        1.0009716        1.0002514       0.99710403       0.99804522       0.99808805       0.99802056       0.99609442       0.99753913       0.99682576       0.99624180       0.99860676
  24695.528        1.0107018       0.99656576       0.99567734       0.99765458       0.99549969       0.99852941       0.99742735       0.99885834       0.99844199       0.99700900       0.99999527       0.99699449       0.99860350       0.99755232       0.99600598       0.99949697       0.99765943       0.99797808       0.99393800       0.99753031       0.99923830       0.99682392       0.99927788
  24696.602        1.0085450       0.99808883       0.99481591       0.99729214       0.99609703       0.99648896       0.99720748       0.99837497       0.99847098       0.99908949       0.99963763       0.99613790       0.99729153       0.99638288       0.99647933       0.99751066       0.99824086       0.99652618       0.99479493       0.99730627       0.99926429       0.99759939       0.99753318
  24698.481        1.0051195       0.99520594       0.99845446       0.99941058       0.99751761       0.99463872       0.99533450       0.99785935       0.99538423       0.99574022       0.99755779       0.99855533       0.99598624       0.99659520       0.99617260       0.99653009       0.99761128       0.99502026       0.99731601       0.99263395       0.99555485       0.99711749       0.99966906
  24699.528        1.0033561       0.99635198       0.99814097       0.99798139       0.99641232       0.99381490       0.99569875       0.99509988       0.99395083       0.99486304       0.99712584       0.99659183       0.99925640       0.99630218       0.99622752       0.99598779       0.99922297       0.99823144       0.99776790       0.99369155       0.99794577       0.99571486       0.99747658
  24700.628        1.0013826       0.99635374       0.99734996       0.99390837       0.99463744       0.99406548       0.99724167       0.99809726       0.99631132       0.99615278       0.99716502       0.99506713       0.99894803       0.99661963       0.99758848       0.99514808       0.99659260       0.99828309       0.99341463       0.99492704       0.99751802       0.99550777       0.99481495
  24702.507       0.99788067       0.99604669       0.99736072       0.99468361       0.99414618       0.99435934       0.99780159       0.99807080       0.99660623       0.99658863       0.99926205       0.99340626       0.99229747       0.99653343       0.99901513       0.99320495       0.99568948       0.99625212       0.99434068       0.99325528       0.99652054       0.99820911       0.99551060
  24704.492       0.99398716       0.99604576       0.99736261       0.99904447       0.99453204       0.99598924       0.99674589       0.99795894       0.99667657       0.99884386       0.99762584       0.99422762       0.99395861       0.99756331       0.99666495       0.99391672       0.99850302       0.99577752       0.99581193       0.99579489        1.0003953       0.99856006       0.99950193
  24705.513       0.99234452       0.99622542       0.99508896       0.99363567       0.99490257       0.99533552       0.99881056       0.99640085       0.99842816       0.99775525       0.99605734       0.99453401       0.99536453       0.99745676       0.99347933       0.99655953       0.99746113       0.99598394       0.99880861       0.99590203        1.0000772       0.99788328       0.99976548
  24707.367       0.98949544       0.99702333       0.99870295       0.99346242       0.99457903       0.99289882       0.99399864       0.99824452       0.99623354       0.99883466       0.99366751       0.99434965       0.99540232       0.99590720       0.99768598       0.99517829       0.99443412       0.99912099       0.99451256       0.99557985       0.99637496       0.99673211       0.99634872
  24708.414       0.98835074       0.99571906       0.99694542       0.99517180       0.99465560       0.99430275       0.99598419       0.99732661       0.99626765       0.99939303       0.99394714       0.99479846       0.99550586       0.99940067       0.99760228       0.99517673       0.99462251        1.0002402       0.99526894       0.99590992       0.99668504       0.99548449       0.99600357
  24710.295       0.98677013       0.99286096       0.99711529       0.99738727       0.99457124       0.99556719       0.99756839       0.99872944       0.99471323       0.99784913       0.99583603       0.99521855       0.99601614       0.99858896       0.99648942       0.99613247       0.99484563       0.99742989       0.99606731       0.99341072       0.99412602       0.99929860       0.99384812
  24712.229       0.98556636       0.99896195       0.99805448       0.99658439       0.99778194       0.99584678       0.99636836       0.99433552       0.99600727       0.99664778       0.99495157       0.99722776       0.99456125       0.99507792       0.99478787       0.99560276       0.99395650       0.99749782       0.99546080       0.99427213       0.99741855       0.99482727       0.99257208
  24713.329       0.98539913       0.99947016       0.99660585       0.99712302       0.99706243       0.99504756       0.99726705       0.99452979       0.99622982       0.99700092       0.99591789       0.99458293       0.99511341       0.99489810       0.99513434       0.99623129       0.99321039       0.99723370       0.99562286       0.99535817       0.99815059       0.99434461       0.99339711
  24715.156       0.98489646       0.99960218       0.99817759       0.99418790       0.99504072       0.99539210       0.99552842       0.99611624       0.99805888       0.99459988       0.99663915       0.99238878       0.99634733       0.99315876       0.99558846       0.99645496       0.99625204       0.99472646       0.99502449       0.99696567       0.99576989       0.99606616       0.99519596
  24717.279       0.98398731       0.99473957       0.99723944       0.99614319       0.99471605       0.99870989       0.99451254       0.99292489       0.99417258       0.99340264       0.99741843       0.99596955       0.99292683       0.99499768       0.99680752       0.99484726       0.99314344       0.99419911       0.99525793       0.99541484       0.99349699       0.99658977       0.99502138
  24718.328       0.98433342       0.99294628       0.99649138       0.99803702       0.99481007       0.99873681       0.99680335       0.99325386       0.99458554       0.99148660       0.99584103       0.99579758       0.99329916       0.99518264       0.99684237       0.99372992       0.99524754       0.99391390       0.99387645       0.99756163       0.99545771       0.99811717       0.99462526
  24720.129       0.98445111        1.0007899       0.99917300       0.99577606       0.99682411       0.99671686       0.99624919       0.99546417       0.99639455       0.99319519       0.99499124       0.99327739       0.99613599       0.99470953       0.99456819       0.99386485       0.99520356       0.99630770       0.99571466       0.99534120       0.99913776       0.99703754       0.99581932
  24721.151       0.98492488       0.99785337       0.99636034       0.99413958       0.99657625       0.99999327       0.99611289       0.99373219       0.99751712       0.99359557       0.99485638       0.99303593       0.99615306       0.99385548       0.99457133       0.99311128       0.99247821       0.99464082       0.99458506       0.99606281       0.99615921       0.99648202       0.99332587
  24722.280       0.98538531       0.99620398       0.99473087       0.99435296       0.99624438       0.99791024       0.99524422       0.99342750       0.99652430       0.99664050       0.99617736       0.99316181       0.99431053       0.99467820       0.99566332       0.99461421       0.99404295       0.99505663       0.99412246       0.99532710       0.99373118       0.99809076       0.99484143
  24723.356       0.98586372       0.99706564       0.99447849       0.99582867       0.99643867       0.99675066       0.99372934       0.99369562       0.99529305       0.99789225       0.99665050       0.99436873       0.99305659       0.99525604       0.99510126       0.99471999       0.99476411       0.99523379       0.99451795       0.99518516       0.99281193       0.99703460       0.99582455
  24725.130       0.98678804        1.0005211       0.99681210       0.99779231       0.99548843       0.99602636       0.99276119       0.99498656       0.99377098       0.99549156       0.99847133       0.99623494       0.99271993       0.99583162       0.99525695       0.99380013       0.99340747       0.99505407       0.99702245       0.99420960       0.99436720       0.99483418       0.99633136
  24727.148       0.98796090       0.99844865       0.99620188       0.99881047       0.99607635       0.99408610       0.99529265       0.99803942       0.99424608       0.99385975       0.99550506       0.99602580       0.99537357       0.99763196       0.99653048       0.99704795       0.99364618       0.99665882       0.99830139       0.99349693       0.99544442       0.99616990       0.99597525
  24729.057       0.98870464       0.99497115       0.99565465       0.99755703       0.99634043       0.99263331       0.99462477       0.99703724       0.99628100       0.99552080       0.99571196       0.99846347       0.99936895       0.99574243       0.99937742       0.99541957       0.99532375       0.99662388       0.99599980       0.99608793       0.99571235       0.99395821       0.99676624
  24730.108       0.98903642       0.99687413       0.99482750       0.99588617       0.99585109       0.99443558       0.99397637       0.99785738       0.99362756       0.99490784       0.99644897       0.99855310       0.99545050        1.0000127       0.99748042       0.99614231       0.99829340       0.99703596       0.99505416       0.99469341       0.99467487       0.99569633       0.99830987
  24731.237       0.98928836       0.99782886       0.99600190       0.99469014       0.99523003       0.99700714       0.99334768       0.99770703       0.99686916       0.99489362       0.99809682       0.99609692       0.99367532       0.99773193       0.99577526       0.99631107       0.99699713       0.99895842       0.99532514       0.99498067       0.99635969       0.99791074       0.99434169
  24732.260       0.98987805       0.99656110       0.99656387       0.99481668       0.99516891       0.99779840       0.99312672       0.99630516       0.99696690       0.99498759       0.99661131       0.99500254       0.99316470       0.99578997       0.99563678       0.99527611       0.99599548       0.99998627       0.99738217       0.99411137       0.99756451       0.99574363       0.99211322
  24734.171       0.99044059       0.99651113       0.99434277       0.99423273       0.99664461       0.99548919       0.99403645       0.99458428       0.99462506       0.99567613       0.99640554       0.99492740       0.99657861       0.99801679       0.99545051       0.99423074       0.99637173       0.99619687       0.99860837       0.99492002       0.99724722       0.99577291       0.99763994
  24735.220       0.99018016       0.99773453       0.99382566       0.99282005       0.99261542       0.99678583       0.99565658       0.99584159       0.99465082       0.99653714       0.99604375       0.99532294       0.99505908       0.99558957       0.99481612       0.99458445       0.99448865       0.99750737       0.99859602       0.99488866       0.99781436       0.99745552       0.99842433
  24737.078       0.98995215        1.0014082       0.99422215       0.99850544       0.99550437       0.99844993       0.99743532       0.99566573       0.99599233       0.99500624       0.99700818       0.99430756       0.99629374       0.99473741       0.99271449       0.99466574       0.99399060       0.99383678       0.99825046       0.99534737       0.99643567       0.99513667       0.99582155
  24739.124       0.98943614        1.0018286       0.99288979       0.99677537       0.99410032       0.99622652       0.99295365       0.99456931       0.99452709       0.99785956       0.99512344        1.0003035       0.99471260       0.99516673       0.99572421       0.99722885       0.99271558       0.99354366       0.99668518       0.99745576       0.99760299       0.99241064       0.99376382
  24740.202       0.98918445        1.0010929       0.99585128       0.99567081       0.99425956       0.99687814       0.99393109       0.99507982       0.99579518       0.99496124       0.99748453       0.99836892       0.99666026       0.99426690       0.99712900       0.99560178       0.99286665       0.99308033       0.99587088       0.99845087       0.99791401       0.99287291       0.99564816
  24742.060       0.98920739       0.99954265       0.99330996       0.99681972       0.99708288       0.99789356       0.99283126        1.0016178       0.99540396       0.99417253       0.99811982       0.99742661       0.99730019       0.99650035       0.99760686        1.0000661       0.99840091       0.99566257       0.99870251       0.99761662       0.99667730       0.99618547       0.99664525
  24744.106       0.98846879       0.99785199       0.99841705       0.99838142       0.99589706       0.99477362       0.99494239       0.99833536       0.99686632       0.99784622       0.99778655       0.99897328       0.99877655       0.99577137       0.99426322        1.0005454       0.99638895       0.99476028        1.0017539       0.99522940       0.99738288       0.99635973       0.99971561
  24745.130       0.98846038       0.99673029       0.99801610       0.99681458       0.99366704       0.99647817       0.99403758       0.99883151       0.99674326       0.99553353       0.99829820        1.0011103       0.99898645       0.99508217       0.99466472        1.0014617       0.99628669       0.99572982        1.0008006       0.99679076       0.99726999       0.99610987       0.99750564
  24746.961       0.98872345       0.99791943       0.99629861       0.99843477       0.99780710       0.99753843       0.99646069       0.99840087       0.99307262        1.0018164       0.99881383       0.99709731       0.99753283       0.99675129       0.99680382       0.99721120       0.99634245       0.99713554       0.99689971       0.99996277       0.99733069       0.99796805       0.99701824
  24748.066       0.98947643       0.99967061       0.99867796       0.99824199       0.99843831       0.99945880       0.99813417        1.0023524       0.99458508        1.0012136       0.99676068       0.99965828       0.99577689       0.99765327       0.99806897       0.99661725       0.99621197       0.99296039       0.99786763       0.99953135       0.99694986       0.99933138       0.99769773
  24749.226       0.98990908       0.99966460       0.99725400       0.99809296       0.99603799       0.99755847       0.99751862        1.0000593       0.99601367       0.99773672       0.99660246        1.0031080       0.99560129       0.99606072       0.99814186       0.99693771       0.99632696       0.99598740       0.99843222        1.0008561       0.99572979        1.0004119       0.99639638
  24751.139       0.99089092       0.99724088       0.99623773        1.0015357       0.99602636       0.99534906       0.99653588       0.99865113       0.99560516       0.99695245       0.99753660        1.0002668       0.99672621       0.99535777       0.99563100       0.99803347        1.0000868       0.99554767       0.99818614        1.0002649        1.0010265       0.99853179       0.99707631
  24753.160       0.99280191       0.99992740       0.99512955       0.99981441       0.99698736       0.99674850       0.99474480       0.99481581       0.99690853        1.0014623        1.0011814       0.99744390       0.99806831       0.99809301       0.99718228       0.99927874       0.99754774       0.99672091       0.99964485       0.99860238        1.0005004       0.99699657       0.99687290
  24754.185       0.99350459       0.99966664       0.99571801       0.99737813       0.99666688       0.99932046       0.99674034       0.99919482       0.99722779        1.0014571       0.99894721       0.99828807       0.99867520       0.99968741       0.99780492       0.99994825       0.99648002       0.99778512        1.0001541       0.99632743       0.99662471       0.99614403       0.99736511
  24756.071       0.99510834       0.99780269       0.99799213       0.99827784       0.99792372       0.99824268       0.99706284       0.99854835       0.99839651       0.99751286       0.99858934       0.99753803       0.99842745       0.99873924       0.99770318       0.99875372       0.99791159       0.99586469        1.0005581       0.99749041       0.99872059       0.99631564       0.99711203
  24757.095       0.99641201       0.99732367       0.99902671       0.99787266       0.99861424       0.99710511       0.99846943       0.99818716       0.99726622       0.99722834       0.99913457       0.99773083       0.99805635       0.99881327       0.99620958        1.0002677       0.99768624       0.99623924       0.99835519       0.99878827       0.99867397       0.99813369       0.99640018
  24758.121       0.99727672       0.99771834       0.99760131       0.99663049       0.99927366       0.99800959       0.99806015       0.99805711       0.99480038       0.99846347       0.99951972       0.99989748       0.99857909       0.99901628       0.99674008        1.0016145       0.99802853       0.99709380       0.99523198       0.99915611       0.99851795       0.99872880       0.99484771
  24760.008       0.99879502       0.99929415       0.99765748       0.99876802       0.99924093       0.99846073       0.99648191       0.99995485       0.99861119       0.99909515        1.0000901       0.99898092        1.0002065       0.99869229       0.99802830        1.0013897        1.0002232       0.99918972       0.99970123       0.99966786       0.99781312       0.99851244       0.99565538
  24761.034       0.99951037       0.99986942       0.99664020       0.99710118        1.0000296       0.99890249       0.99549081       0.99909988       0.99791016       0.99484039        1.0001330       0.99782137       0.99795304       0.99969427       0.99755470       0.99826584       0.99760476       0.99902888       0.99953641        1.0009243       0.99705036       0.99893331       0.99597567
  24762.085        1.0001637        1.0016429       0.99755131       0.99620732        1.0003611       0.99951506       0.99436259       0.99963397       0.99820865       0.99321702        1.0010324       0.99749994       0.99777653       0.99669568       0.99633396       0.99718950       0.99888209       0.99856566        1.0009185        1.0008436       0.99794634       0.99923112       0.99549807
  24763.946        1.0021007        1.0002505        1.0011648       0.99649776        1.0007422        1.0000423       0.99748320       0.99873872        1.0022611       0.99866674       0.99856049        1.0003226       0.99973017       0.99511979       0.99851201       0.99738924       0.99874643       0.99955309        1.0011464        1.0012161       0.99883644        1.0003480       0.99632885
  24764.946        1.0028537       0.99934795        1.0010352       0.99594383       0.99884956       0.99996432       0.99734591        1.0018129        1.0007781       0.99929839       0.99850721       0.99710669        1.0001798       0.99664186       0.99922904       0.99913606       0.99790074        1.0001067        1.0038679        1.0027391       0.99971520       0.99835903       0.99774491
  24766.106        1.0035494       0.99969154       0.99724105       0.99728961       0.99734422       0.99765964       0.99974189       0.99869867       0.99749408       0.99897361       0.99530579        1.0018024        1.0020788       0.99885477        1.0003523        1.0014281       0.99920170       0.99825261        1.0025251        1.0013807        1.0047151       0.99846854       0.99913573
  24767.212        1.0043985       0.99682330       0.99803109       0.99800759       0.99915701       0.99784010        1.0013617       0.99963248        1.0000471       0.99856959       0.99945098        1.0010916       0.99930556        1.0002837        1.0006312        1.0022170       0.99997275       0.99874438        1.0020524        1.0036807        1.0017154       0.99807402       0.99685003
  24768.993        1.0065825       0.99788086       0.99934953       0.99844264       0.99846384       0.99781869       0.99878911       0.99587842       0.99967458       0.99948484        1.0002337        1.0006474       0.99740459       0.99631597       0.99990416       0.99995441       0.99840783       0.99810919       0.99976533       0.99906182        1.0001083       0.99840072        1.0026473
  24771.099        1.0077302       0.99648679        1.0007340       0.99981707        1.0002630       0.99754964        1.0026664       0.99838279       0.99704785       0.99889089       0.99936101        1.0032963       0.99659228       0.99888950        1.0023155       0.99777793       0.99963152       0.99581637        1.0021818        1.0026448       0.99986883        1.0011626       0.99921776
  24772.125        1.0086172       0.99775025        1.0014196       0.99961338       0.99892140       0.99625974        1.0033179       0.99839607       0.99490493        1.0012849        1.0000648        1.0008849       0.99721582       0.99706716        1.0020294       0.99720903       0.99928194       0.99911162        1.0001891        1.0005160        1.0013965        1.0023987       0.99878422
  24773.933        1.0097359       0.99639708        1.0016664       0.99638113       0.99662365       0.99806162       0.99931858        1.0004623       0.99994148        1.0011040        1.0028438       0.99888495       0.99953566        1.0007131        1.0001928       0.99946120       0.99788802       0.99724901        1.0015758        1.0014640        1.0023399       0.99853001        1.0001132
  24775.040        1.0105476       0.99867312        1.0040662       0.99738268       0.99760638       0.99945991       0.99902909        1.0000842       0.99892793       0.99933316        1.0037298       0.99989662        1.0028369       0.99939756       0.99898388       0.99870907       0.99994481       0.99856286        1.0010282       0.99985143       0.99752289        1.0018043       0.99785008
  24776.148        1.0111397        1.0004274        1.0037597       0.99845490       0.99871900       0.99860173       0.99667234        1.0006159       0.99976839        1.0011446        1.0017296        1.0000082        1.0002253        1.0001024       0.99958159       0.99919165       0.99964974        1.0005220       0.99955592        1.0009798        1.0003679        1.0010302       0.99867971
  24778.038        1.0120839        1.0010150        1.0008651       0.99916299       0.99947505       0.99837917       0.99904631        1.0007284       0.99953883       0.99587696        1.0004509        1.0026694        1.0018860        1.0003609        1.0031854       0.99766234        1.0001370       0.99928074       0.99836680        1.0012333        1.0024600       0.99850759       0.99806552
  24779.983        1.0129150       0.99906169       0.99765381       0.99922438       0.99872796        1.0011974        1.0017385       0.99744832        1.0003086        1.0035913        1.0008267        1.0033260       0.99923665       0.99886224       0.99986524        1.0002766       0.99970416       0.99780165       0.99956774       0.99961663       0.99997252       0.99922367       0.99945334
  24780.983        1.0135588       0.99961482       0.99830854        1.0002747       0.99903999        1.0007740        1.0044851       0.99767349       0.99933283        1.0013965        1.0004314        1.0021027       0.99941698        1.0010324       0.99847351        1.0029801        1.0006295       0.99816119        1.0011901       0.99916985        1.0014429        1.0014693       0.99978326
  24782.928        1.0145304       0.99957977       0.99724171       0.99883796       0.99900816        1.0022762        1.0007365       0.99980954       0.99697870        1.0002083        1.0036281        1.0013435        1.0004001        1.0002687       0.99851576        1.0006311        1.0028039        1.0008017       0.99938262        1.0003889        1.0021215        1.0006962        1.0030777
  24784.063        1.0150232       0.99682329       0.99817540       0.99822970       0.99889397        1.0003815       0.99839062        1.0004237       0.99720128        1.0018387        1.0039917        1.0004365        1.0013209       0.99879357       0.99748238        1.0003722        1.0009412       0.99975439        1.0009690       0.99832887       0.99916336        1.0031985       0.99909556
  24785.145        1.0151984       0.99797733        1.0002042       0.99886464       0.99992401       0.99893192       0.99976827        1.0000997        1.0009350        1.0033989        1.0011806        1.0013051        1.0017328       0.99915333       0.99724326        1.0005344        1.0002217        1.0015900        1.0017654       0.99964531        1.0001403        1.0033757       0.99860568
  24787.090        1.0163801        1.0016181        1.0015111       0.99913549        1.0002144       0.99913484       0.99887601        1.0015896       0.99801428        1.0000338       0.99930263       0.99888990        1.0036022       0.99563677        1.0023239        1.0006480       0.99746206       0.99931970       0.99809690       0.99908682        1.0008978        1.0000819       0.99868090
  24788.172        1.0159879       0.99994064       0.99676106       0.99973026        1.0000796        1.0006272       0.99824891       0.99797834       0.99902076       0.99875110        1.0004312        1.0014612        1.0011161       0.99697050        1.0033571       0.99978423       0.99991480        1.0016485        1.0010871       0.99881154       0.99916509       0.99863038       0.99676043
  24789.225        1.0158262       0.99928952       0.99922334        1.0003608       0.99906348       0.99975664       0.99918600        1.0002420       0.99937879       0.99659241        1.0003461       0.99875316        1.0018120       0.99792687        1.0017081       0.99873825        1.0003360       0.99905385        1.0039303        1.0025863        1.0008791       0.99937831       0.99906299
  24791.037        1.0156782       0.99996453       0.99940364       0.99795794        1.0003887       0.99984309       0.99922530        1.0014839       0.99569795       0.99904362       0.99921060       0.99866971        1.0029647       0.99857700       0.99898221        1.0036438       0.99947565       0.99995080        1.0017582        1.0013958       0.99881556       0.99945843        1.0030603
  24793.146        1.0147465        1.0018774       0.99983252       0.99927891       0.99939490       0.99944499       0.99908858       0.99872430       0.99916394        1.0011530       0.99944452       0.99846076       0.99993010       0.99905800        1.0025403       0.99781800        1.0029141        1.0011540       0.99861799        1.0008432       0.99865979       0.99935871        1.0017968
  24794.254        1.0142712        1.0004634        1.0010645        1.0013459        1.0000247        1.0004476       0.99882161       0.99954624        1.0003807       0.99960276       0.99971917       0.99900007        1.0009272       0.99736520        1.0001623       0.99550364        1.0012473       0.99998948        1.0002654        1.0012932       0.99975559        1.0013806        1.0012017
  24796.066        1.0132647        1.0017677       0.99910304        1.0007351       0.99805364       0.99882037        1.0029084        1.0020086        1.0019451        1.0006425       0.99994317       0.99853838       0.99992416       0.99774580       0.99808961        1.0002385       0.99533954       0.99864705       0.99866669        1.0000848        1.0015184       0.99948906       0.99925940
  24797.094        1.0122872       0.99922666        1.0033296        1.0009387       0.99901281        1.0031964        1.0036068       0.99737031        1.0003119       0.99908466       0.99939180        1.0001111       0.99893284       0.99901158       0.99604294       0.99949098        1.0008747       0.99883640       0.99946476        1.0015668       0.99968219       0.99746998        1.0007900
  24798.204        1.0118462       0.99979275        1.0004936       0.99955442        1.0015430       0.99871917        1.0011956       0.99856833       0.99893438       0.99802920        1.0001255       0.99971022       0.99784005       0.99820081       0.99716000        1.0001203       0.99983703       0.99720630        1.0006072        1.0019330       0.99984235       0.99764651       0.99851890
  24799.206        1.0109702        1.0002913       0.99989748       0.99922051        1.0027862        1.0015775       0.99862977       0.99890305        1.0000330       0.99589716       0.99907370       0.99982920       0.99853325        1.0002783       0.99828254        1.0015927       0.99843549       0.99890910        1.0015104        1.0015013       0.99821842       0.99958397       0.99864782
  24800.938        1.0087053        1.0014199        1.0004517       0.99929189       0.99904052       0.99868250       0.99831334       0.99434781       0.99731869        1.0004281       0.99764474        1.0015449        1.0001560        1.0034165       0.99929719       0.99755021       0.99783969       0.99922981       0.99897047        1.0005557       0.99977937        1.0004263       0.99835176
  24802.019        1.0071035        1.0006342       0.99891637       0.99651009       0.99997685        1.0007869       0.99758910       0.99911011       0.99602065       0.99849865       0.99910073        1.0016772        1.0007916        1.0007619       0.99863144       0.99745891       0.99885968       0.99826612       0.99615433       0.99785922       0.99928580        1.0008542       0.99921707
  24803.182        1.0053775       0.99987752       0.99914454       0.99411346        1.0017243       0.99904548       0.99720672        1.0015032       0.99459292       0.99659782        1.0008868        1.0010928        1.0011060       0.99987996       0.99850645        1.0004098       0.99770826       0.99929663        1.0004863       0.99612660       0.99840686       0.99749291       0.99988101
  24804.184        1.0044667       0.99937576       0.99932156       0.99772213        1.0002914       0.99801743       0.99757924        1.0026382       0.99640808       0.99720731        1.0016707        1.0005808        1.0006926       0.99950803       0.99942409        1.0034345       0.99685249        1.0000244        1.0009697       0.99833931       0.99755831       0.99766057       0.99991605
  24806.133        1.0015160        1.0028325       0.99993426       0.99910275        1.0006962        1.0017044       0.99836790        1.0008532       0.99864106       0.99889985        1.0000098       0.99933566       0.99866628        1.0008253       0.99971116        1.0004352       0.99830383       0.99800689       0.99883791        1.0037179       0.99879021        1.0003048        1.0008447
  24807.217        1.0002109        1.0008944        1.0023115       0.99987018       0.99964589        1.0005340        1.0004144        1.0012454       0.99889867       0.99810139       0.99787346        1.0006750        1.0004058       0.99908405       0.99956427        1.0011430       0.99759292       0.99853705        1.0002634       0.99936499       0.99829672       0.99934465       0.99871340
  24808.218       0.99898907       0.99997067        1.0024512       0.99999760       0.99803129       0.99984286        1.0018298        1.0006095       0.99985279       0.99713644       0.99937259       0.99886320        1.0032409       0.99851324        1.0015313       0.99974411       0.99842061       0.99820519        1.0010019       0.99817353        1.0004519       0.99865407       0.99857006
  24810.114       0.99642376        1.0011265        1.0016317        1.0006809       0.99860607       0.99734341       0.99955413        1.0014032        1.0001699       0.99815302       0.99929191       0.99742364       0.99863283       0.99700451       0.99910821       0.99865443       0.99953235       0.99811392        1.0023229       0.99606334        1.0020429        1.0014471       0.99819067
  24811.170       0.99472301        1.0004610        1.0008723       0.99969510       0.99944538        1.0005513        1.0005231        1.0018385        1.0000916       0.99878129       0.99874344       0.99739394       0.99575745       0.99813959       0.99818488       0.99890550       0.99972117       0.99832695        1.0002856       0.99623005        1.0015301        1.0019516       0.99981235
  24812.172       0.99308653        1.0002535        1.0004127       0.99828905       0.99956690        1.0030172       0.99661858        1.0010344       0.99713293       0.99836571       0.99864212       0.99778856       0.99491624       0.99876250       0.99895232       0.99934307       0.99787947       0.99879139       0.99788002       0.99822841       0.99957035        1.0009396       0.99896188
  24814.068       0.99153417        1.0021013        1.0033578        1.0012090        1.0004493        1.0040659        1.0033398        1.0030435        1.0001249       0.99769089       0.99888135       0.99746349       0.99894561        1.0020574        1.0000495       0.99887240       0.99668662       0.99961452        1.0011351        1.0019818        1.0011421       0.99952723       0.99783665
  24815.098       0.99071100        1.0038217        1.0013241        1.0026091        1.0004809        1.0003431       0.99977997        1.0022636        1.0000543       0.99902998       0.99937393       0.99748113       0.99856389       0.99822851       0.99934809       0.99994953       0.99724756        1.0018180        1.0003549        1.0011112        1.0011433       0.99880274       0.99986130
  24816.154       0.99007066        1.0026071        1.0020662        1.0017701       0.99937738        1.0018398       0.99791725        1.0002578       0.99969212        1.0008633        1.0007766       0.99893358       0.99773831        1.0013919        1.0008370       0.99923066       0.99774331        1.0018809       0.99962757        1.0012615       0.99781168        1.0000460        1.0014215
  24817.997       0.98891770        1.0034661        1.0020433        1.0002444       0.99991747        1.0019037        1.0015076       0.99797088       0.99884853        1.0016606       0.99951569        1.0017378        1.0004640       0.99958655        1.0022036       0.99914553       0.99777011        1.0002868       0.99871497        1.0002420        1.0008263       0.99963937       0.99737152
  24819.027       0.98882408        1.0008195       0.99989735        1.0000590       0.99621795        1.0025554        1.0005866       0.99788329       0.99897032       0.99836981        1.0009648       0.99908239        1.0006941       0.99799292       0.99836473       0.99942535       0.99863666       0.99587871       0.99928540       0.99892156        1.0015330        1.0007158       0.99683622
  24820.219       0.98872268       0.99980893       0.99671645       0.99878557       0.99966118        1.0022929       0.99971965       0.99776320        1.0029290       0.99884286       0.99776712       0.99752998       0.99976033       0.99878741       0.99931996       0.99977860       0.99743180       0.99752534       0.99746958        1.0001675       0.99886390       0.99789707       0.99976456
  24821.302       0.98872501       0.99769515        1.0008326       0.99739846        1.0014240        1.0023189        1.0009706       0.99877905        1.0024551        1.0009979       0.99835959       0.99671527       0.99933446       0.99891979       0.99775647        1.0007853       0.99854081       0.99943460       0.99939384        1.0004577       0.99961294       0.99945084        1.0003392
  24823.038       0.98906716       0.99731917        1.0027042       0.99914436        1.0007745        1.0005431        1.0009341        1.0027789       0.99947350        1.0012333       0.99993699       0.99996749       0.99935665       0.99902308        1.0007141        1.0007273       0.99925565        1.0020189        1.0016421       0.99904359       0.99683945       0.99865339        1.0007490
  24824.121       0.98942828       0.99917506       0.99994132       0.99740148       0.99623994       0.99965569        1.0030545        1.0015788       0.99965408        1.0024537        1.0002806       0.99954249       0.99830938        1.0025222       0.99845372       0.99886223       0.99949342        1.0008819        1.0027811       0.99972009       0.99921202       0.99904458        1.0002166
  24825.233       0.98999830       0.99747752       0.99773586       0.99859273       0.99525085        1.0001821        1.0018596       0.99903794       0.99898729        1.0029362       0.99891810       0.99706217       0.99994330        1.0014409       0.99860305       0.99843180       0.99962200        1.0021433        1.0034686       0.99842494        1.0000453        1.0000553       0.99938449
  24826.237       0.99027884       0.99754932       0.99884634        1.0024225        1.0000460       0.99952470        1.0011727       0.99727999        1.0008979        1.0014212       0.99834651        1.0001140        1.0018582       0.99989166       0.99992621       0.99927259        1.0006921        1.0001437       0.99991103       0.99763310       0.99905445        1.0000878       0.99950037
  24828.081       0.99137004       0.99777191        1.0007239       0.99819155       0.99939100       0.99892429        1.0010194       0.99827818       0.99726071        1.0000712        1.0002098       0.99692457       0.99982421        1.0003428        1.0005798       0.99915880       0.99637915       0.99731171        1.0003183        1.0007747        1.0015855       0.99761772        1.0014056
  24829.166       0.99178893       0.99959751       0.99993804       0.99927554       0.99970483       0.99679521        1.0023975       0.99693735       0.99685642       0.99783382        1.0004698       0.99778172        1.0012730        1.0014375        1.0014863        1.0001536       0.99755755       0.99915261        1.0011132       0.99905065       0.99716108        1.0003819        1.0008606
  24830.305       0.99207293        1.0011831        1.0008017        1.0017778        1.0003903       0.99820771       0.99857544       0.99901618       0.99893542       0.99588325       0.99939575       0.99864238        1.0017877        1.0026641        1.0033857        1.0007262       0.99803728        1.0013076       0.99913451       0.99892441       0.99881921        1.0027219       0.99950394
  24832.205       0.99246805        1.0009438        1.0019454       0.99964577        1.0022727        1.0008747       0.99750308       0.99737274       0.99686491       0.99820282       0.99958617       0.99826667        1.0004555       0.99973629        1.0007511        1.0003766       0.99934502       0.99958798       0.99931794       0.99988575       0.99866727        1.0002378       0.99715035
  24834.158       0.99273301       0.99907415        1.0011669       0.99972794        1.0013037        1.0000961        1.0004944       0.99877732       0.99776939       0.99652776       0.99833506       0.99976530        1.0011808        1.0042599       0.99969679        1.0032332       0.99833726        1.0009596       0.99971951       0.99842680       0.99932767        1.0004656       0.99824380
  24836.058       0.99347646       0.99941182       0.99848523       0.99944803        1.0018025       0.99947547       0.99889290        1.0001248        1.0017348        1.0001210       0.99995947       0.99996021       0.99955478        1.0016030       0.99845834       0.99928937        1.0011776       0.99724989        1.0005543       0.99860517        1.0003682        1.0033545       0.99865748
  24838.173       0.99369757       0.99819602        1.0014200       0.99826903        1.0010910        1.0040259        1.0003973        1.0005696       0.99760788       0.99736127       0.99728231       0.99990115        1.0009539       0.99882861        1.0008314        1.0024301        1.0013899        1.0008708       0.99910967       0.99723539        1.0008323       0.99926128       0.99881370
  24839.231       0.99375596        1.0005365        1.0009859       0.99958539        1.0015531        1.0015812       0.99832550        1.0007036       0.99806322       0.99730687       0.99783847       0.99970778       0.99906493        1.0020492        1.0003976       0.99728299       0.99848845        1.0010315       0.99873174       0.99848360        1.0003367       0.99697526        1.0015421
  24841.133       0.99436630       0.99885985       0.99938133        1.0012148        1.0020745       0.99980333        1.0027251        1.0020171        1.0002022       0.99808446       0.99996784        1.0003129        1.0012522        1.0012064       0.99986581       0.99764004       0.99855446       0.99949624        1.0011134       0.99893627        1.0002971        1.0003932       0.99841674
  24842.218       0.99446153       0.99771708        1.0002036       0.99959737        1.0030056        1.0008843        1.0002370        1.0033009       0.99929828        1.0004038        1.0012553        1.0017090        1.0001613        1.0029652       0.99892120       0.99984393       0.99915268       0.99993139        1.0012455       0.99874426        1.0000687       0.99993423        1.0014860
  24843.277       0.99484535       0.99700183        1.0025725       0.99784111        1.0035279       0.99983479       0.99974016        1.0005590       0.99922660        1.0009046        1.0024058        1.0004143       0.99945422        1.0019876       0.99639839        1.0028093       0.99848096       0.99756625        1.0005045       0.99988927       0.99976007       0.99696828       0.99972236
  24845.070       0.99503722       0.99706763       0.99999298        1.0024512       0.99829860       0.99975418        1.0007340        1.0031989        1.0012914        1.0001781        1.0010692        1.0007017        1.0014311        1.0015184        1.0005585        1.0016005       0.99744715       0.99990518       0.99997333       0.99949767        1.0015866        1.0011304       0.99978192
  24846.128       0.99528693       0.99878077       0.99823885        1.0011693       0.99808191        1.0005365        1.0019063       0.99993361        1.0010586       0.99881548       0.99988940       0.99950093        1.0011072        1.0018248       0.99857807        1.0002768       0.99867004        1.0014853        1.0003347        1.0001717        1.0030869        1.0009334        1.0001569
  24847.296       0.99560152       0.99761801        1.0021668        1.0009162       0.99900905        1.0019094        1.0031081       0.99579768        1.0013049       0.99922505        1.0010012       0.99810240       0.99859151        1.0032960       0.99745689       0.99895999       0.99920008        1.0013215        1.0007965        1.0010157        1.0018575        1.0005492        1.0018698
  24848.383       0.99583675       0.99897590       0.99998175        1.0019065       0.99990961        1.0003790        1.0037819       0.99906296        1.0030252        1.0008209        1.0009958       0.99745947       0.99971331       0.99887104       0.99794977       0.99872079        1.0001373        1.0021495        1.0009660        1.0008285        1.0034790       0.99940204       0.99928265
  24850.176       0.99634860        1.0009885       0.99676675        1.0013321        1.0003390       0.99928090       0.99919369       0.99924752        1.0041316       0.99686971        1.0003216        1.0011098       0.99823756        1.0008580       0.99960129       0.99876742       0.99825269        1.0037844       0.99976740       0.99919804        1.0011127        1.0014189        1.0013505
  24851.263       0.99659228       0.99898779       0.99982206        1.0006195        1.0004878       0.99893274       0.99997263       0.99930314        1.0022514       0.99745345       0.99806231        1.0008033       0.99818151        1.0020892       0.99949465        1.0005190        1.0000145        1.0027196       0.99926075        1.0012257        1.0009433       0.99923582        1.0005569
  24852.350       0.99680729       0.99906927        1.0005436        1.0003430        1.0006952        1.0006723        1.0010344        1.0007568        1.0030076       0.99939197       0.99770433       0.99669781       0.99993206        1.0023202       0.99862523        1.0019120       0.99985320        1.0003861       0.99891022        1.0006220       0.99917699        1.0000431       0.99927763
  24854.198       0.99721725       0.99700550        1.0016788        1.0000847        1.0033669        1.0007864        1.0002098        1.0006813        1.0040798       0.99971429        1.0012937        1.0006882       0.99919930        1.0021976       0.99844859        1.0016951        1.0010350        1.0008628        1.0009010       0.99938853        1.0046306       0.99999704        1.0001939
  24856.209       0.99793888       0.99944464        1.0038344        1.0024802        1.0017457        1.0023892        1.0003868        1.0043925        1.0020118        1.0007306        1.0034657        1.0010327       0.99991028        1.0026643        1.0006451        1.0004530        1.0038692        1.0016971        1.0004755       0.99807886        1.0006727        1.0006074       0.99970334
  24857.351       0.99834899        1.0006187        1.0026420        1.0001085        1.0033351        1.0040408        1.0030647        1.0026553        1.0013349        1.0003676        1.0032904       0.99963604       0.99912360        1.0012810        1.0028049        1.0019224        1.0021443       0.99847259        1.0005423       0.99828984        1.0010966       0.99934286        1.0001659
  24859.308       0.99929040        1.0006762        1.0022114        1.0018431        1.0039458        1.0036456        1.0010604       0.99985302        1.0018624       0.99698451        1.0014966       0.99924309        1.0017981        1.0010010        1.0005864        1.0005614        1.0060450        1.0001727        1.0004190        1.0006954        1.0034864       0.99759793        1.0025863
  24860.342       0.99978343        1.0007455        1.0048482        1.0035890       0.99860082        1.0023740        1.0013729        1.0003467        1.0004995       0.99703039        1.0016533       0.99938431        1.0005047       0.99960997        1.0002420       0.99995354       0.99960105       0.99915268       0.99977870        1.0010080        1.0046398       0.99734185        1.0023031
  24861.374       0.99984994        1.0014555        1.0025625        1.0029913       0.99919397        1.0033329        1.0029952        1.0029502        1.0007303       0.99926062        1.0031056        1.0013433       0.99917947       0.99941360       0.99990470        1.0000611        1.0020103        1.0005930        1.0005270        1.0012736        1.0064913        1.0001689        1.0006008
  24863.277        1.0007879       0.99971331       0.99896935        1.0011056        1.0009766        1.0053019        1.0022333        1.0034740        1.0033325        1.0011559        1.0036271        1.0026620        1.0006613        1.0030719       0.99926911        1.0036775        1.0033828        1.0001489       0.99998048        1.0015109        1.0047233        1.0029336        1.0035968
  24864.311        1.0013289        1.0001047       0.99968863        1.0025776        1.0007520        1.0040090        1.0023804        1.0069607        1.0015572        1.0018675        1.0041559       0.99920199        1.0037114        1.0018000        1.0004952        1.0039599        1.0035462       0.99754990       0.99762497        1.0002474        1.0040015        1.0021156        1.0034361
  24865.400        1.0019336       0.99994274        1.0016436        1.0024133        1.0023079        1.0028679        1.0011319        1.0044534        1.0019618       0.99997357        1.0029860       0.99677028        1.0013713        1.0009560        1.0021415        1.0030666        1.0000904       0.99717184       0.99766013        1.0009808        1.0017568        1.0010462        1.0035881
  24867.330        1.0028518        1.0007192        1.0025241        1.0006867        1.0031187        1.0019570        1.0016805        1.0003482        1.0033076       0.99813212        1.0033984        1.0009977       0.99993885        1.0019897        1.0007333        1.0004908        1.0049025        1.0010042        1.0014009        1.0010750        1.0026650        1.0004412        1.0035072
  24869.371        1.0036469        1.0031141        1.0033829        1.0008907        1.0042477        1.0019917        1.0040661       0.99942644        1.0015557        1.0006520        1.0032597        1.0017545        1.0048263        1.0011448        1.0062630        1.0021292        1.0014293        1.0030474       0.99981630        1.0017294        1.0012197        1.0000814        1.0004199
  24870.434        1.0045241        1.0034448        1.0020327        1.0017076        1.0045648       0.99980920        1.0026981        1.0008084        1.0027660        1.0014344        1.0019667        1.0011763        1.0002259        1.0042128        1.0067292        1.0034009        1.0001034       0.99854048       0.99965621        1.0020467        1.0008851        1.0009732        1.0011758
  24872.257        1.0049661        1.0018551        1.0047260        1.0002701        1.0042456       0.99947496        1.0015135        1.0056942        1.0027062        1.0027831        1.0001637        1.0006004        1.0038976        1.0038998        1.0036513        1.0033203        1.0017940       0.99955145        1.0019329        1.0018974        1.0027923        1.0022507        1.0012304
  24873.264        1.0055433        1.0030849        1.0053230        1.0010856        1.0021270        1.0017892        1.0035398        1.0011199        1.0034358        1.0036720        1.0028549        1.0016803        1.0056666        1.0042019        1.0041378        1.0039750        1.0025347        1.0008793        1.0017363        1.0037954       0.99816851        1.0026025        1.0024436
  24874.433        1.0059835       0.99983297        1.0005377        1.0009927        1.0019279        1.0025475        1.0030103        1.0042771        1.0046910        1.0028626        1.0018380        1.0033319        1.0009209        1.0020027        1.0048710        1.0034664       0.99898532        1.0012286        1.0011629        1.0025141        1.0025729        1.0030457       0.99958389
  24875.549        1.0063514       0.99834724        1.0008293       0.99949389        1.0053715        1.0027566        1.0023473        1.0057044        1.0014194        1.0011596        1.0008530        1.0001645        1.0013989        1.0039294        1.0042957        1.0021154        1.0019692        1.0012257       0.99749590       0.99878831        1.0018091        1.0052364        1.0028448
  24877.319        1.0067678       0.99845317        1.0039681        1.0038433        1.0044029        1.0017049        1.0029918        1.0030292        1.0054052        1.0013469        1.0049243        1.0025862        1.0037161        1.0064306        1.0058677        1.0025361        1.0043265        1.0054345       0.99927439        1.0003750        1.0036200        1.0026375        1.0023633
  24878.382        1.0067927       0.99918502        1.0011710        1.0015557        1.0047636       0.99968908        1.0042255        1.0034131        1.0040676        1.0010387        1.0038162        1.0014557        1.0011632        1.0013524        1.0038845        1.0019382        1.0015961        1.0044853        1.0001133        1.0018045       0.99966090        1.0024542        1.0038021
  24879.497        1.0069698        1.0002641        1.0049784        1.0009181        1.0035468        1.0006622        1.0034790        1.0029807        1.0026525        1.0010878        1.0031949        1.0013653        1.0020786        1.0040447        1.0020519        1.0019420        1.0064566        1.0057789        1.0010373        1.0034606       0.99898832       0.99949289        1.0014958
  24881.378        1.0077317        1.0030612        1.0023377        1.0015181        1.0049994        1.0026630        1.0028113        1.0038287        1.0042920        1.0022229        1.0035724        1.0021830        1.0047258        1.0043098        1.0038207        1.0037290        1.0044916        1.0037062        1.0005450        1.0023754        1.0003058       0.99970992        1.0025617
  24883.392        1.0083065        1.0041164        1.0006634        1.0018427        1.0014212        1.0031808        1.0023791        1.0042023        1.0033046        1.0032271        1.0055864        1.0017362        1.0038205        1.0013138        1.0022720        1.0015169        1.0026600        1.0057814        1.0004844        1.0017771        1.0022063        1.0027610        1.0004174
  24884.455        1.0082210        1.0047345        1.0018249        1.0016973        1.0011760        1.0029190        1.0034977        1.0029322        1.0033866        1.0013483        1.0036751       0.99913258        1.0023370        1.0021823        1.0022514        1.0051334        1.0021479        1.0058779        1.0005547        1.0046842        1.0019007        1.0038149        1.0013672
  24886.309        1.0083757       0.99808542        1.0017231        1.0008730        1.0024292        1.0064060        1.0015443        1.0039586        1.0022266        1.0048852        1.0013057        1.0016780        1.0006762        1.0026076        1.0008243        1.0025054        1.0024532        1.0011303        1.0013804        1.0033840        1.0019044        1.0029595        1.0010058
  24888.325        1.0088747        1.0001359       0.99886824        1.0038155        1.0004322        1.0041340       0.99898355        1.0038308        1.0038193        1.0029311       0.99646523        1.0041087        1.0002083        1.0004158        1.0001760        1.0032625        1.0007438        1.0022588        1.0021154        1.0005497        1.0021915        1.0034602        1.0030569
  24890.341        1.0086097        1.0017418        1.0027474        1.0025344        1.0000016        1.0015511        1.0001885        1.0061613        1.0018030        1.0030512       0.99575648        1.0020466        1.0028473       0.99901489        1.0017287        1.0046152        1.0053614        1.0035081        1.0004738        1.0021225        1.0021360        1.0040376        1.0032010
  24891.432        1.0090427        1.0003433       0.99993496        1.0028625       0.99956293        1.0006292        1.0026614        1.0054077        1.0035269        1.0029435        1.0009101        1.0021827        1.0049865       0.99964835        1.0020381        1.0007339        1.0040690        1.0025865       0.99979177        1.0034757        1.0012731        1.0038155        1.0061555
  24892.576        1.0088022       0.99749705        1.0030637        1.0003177        1.0009607       0.99912664        1.0039520        1.0024501        1.0050150        1.0023483        1.0011760        1.0039429        1.0015117        1.0005205        1.0022375        1.0008390        1.0026383        1.0029726        1.0004926        1.0043753        1.0004070        1.0028813        1.0038004
  24894.485        1.0089091        1.0022573       0.99965485        1.0024994        1.0048498        1.0051026       0.99985669       0.99972745        1.0022445        1.0023278        1.0016402        1.0066768        1.0025211        1.0024034        1.0048204        1.0025683       0.99906047        1.0033949        1.0040636       0.99973227        1.0023160        1.0035360       0.99933971
  24895.521        1.0086344        1.0032006        1.0003281        1.0013482        1.0012054        1.0006545        1.0006181        1.0019055        1.0027603        1.0032219        1.0012015        1.0059980        1.0027486        1.0001864        1.0042302        1.0042252        1.0026149        1.0024441        1.0058582        1.0010731        1.0001747        1.0038969        1.0005611
  24896.612        1.0087648        1.0016706        1.0039701        1.0006291       0.99989923       0.99893701        1.0016902        1.0011051        1.0040370        1.0020423        1.0020945        1.0049454        1.0025824        1.0015839        1.0030274        1.0042333        1.0034367        1.0001339        1.0059123        1.0026900        1.0001565        1.0032847        1.0009224
  24897.648        1.0082521        1.0035151        1.0022519        1.0007140        1.0024951       0.99973809        1.0028662        1.0036280        1.0042281       0.99952905        1.0011153        1.0022694        1.0022732        1.0045925        1.0019247        1.0037285        1.0019163        1.0047322        1.0034982        1.0043207        1.0008434        1.0022869        1.0005417
  24899.448        1.0087451        1.0031467        1.0020728        1.0017858        1.0022439        1.0019615        1.0035242        1.0034548        1.0049054       0.99996499        1.0004785        1.0009703        1.0029899        1.0009552        1.0030226       0.99926989       0.99940067        1.0040062        1.0032362        1.0015382        1.0029288        1.0027521        1.0043604
  24900.566        1.0081642        1.0025178        1.0013769        1.0024740        1.0004697        1.0045342        1.0041211        1.0006271        1.0018646        1.0020809        1.0007215        1.0011897        1.0039389        1.0021758        1.0035840        1.0017445       0.99816366        1.0048500        1.0015838        1.0033755        1.0038194        1.0020004        1.0033606
  24901.739        1.0078119       0.99934217        1.0017440        1.0045340       0.99843628        1.0052500        1.0043891        1.0027584        1.0001959        1.0030641        1.0019738        1.0019889        1.0056333        1.0038734        1.0024652        1.0038789        1.0019829        1.0038653        1.0019955        1.0050450        1.0010660        1.0017362        1.0029577
  24902.750        1.0077520       0.99947730        1.0015710        1.0021482        1.0016490        1.0042198        1.0039343        1.0019030        1.0001591        1.0031156        1.0024931        1.0025253        1.0072310        1.0014936        1.0008671        1.0042596        1.0002235        1.0051916        1.0026369        1.0033160        1.0034228        1.0023503        1.0039972
  24904.604        1.0071936        1.0033781        1.0020361        1.0019854        1.0008620        1.0032632        1.0015856        1.0030129        1.0032848        1.0037136        1.0018657        1.0021325        1.0038759        1.0041251        1.0045362        1.0035223       0.99958895        1.0052768        1.0025577        1.0026718       0.99901050        1.0031395        1.0020294
  24905.723        1.0071000        1.0004939        1.0018716        1.0027917        1.0012960       0.99911793        1.0005930        1.0002714        1.0014198        1.0024658        1.0001951        1.0033227        1.0014888        1.0026952        1.0018486        1.0038114        1.0017812        1.0061655        1.0057198        1.0025501       0.99957589        1.0020851        1.0009993
  24906.761        1.0067200       0.99987973        1.0016211        1.0039263        1.0014571       0.99984261        1.0012968        1.0020755        1.0022417        1.0022522       0.99880914        1.0019799        1.0023776        1.0018131        1.0018713        1.0045766       0.99999031        1.0045825        1.0058885        1.0044574       0.99885314        1.0032645        1.0016818
  24908.617        1.0060691        1.0017205        1.0023450       0.99999289        1.0020591        1.0004243        1.0000987        1.0001547        1.0017191        1.0014648        1.0026482       0.99912141        1.0020835        1.0005304        1.0017079        1.0049740       0.99794337        1.0004510        1.0029692        1.0030184       0.99942972        1.0030425        1.0035961
  24910.690        1.0053082        1.0013747        1.0020005        1.0023294        1.0020899        1.0018379        1.0026122       0.99810035        1.0034216        1.0035855        1.0034323        1.0049813        1.0019394        1.0048721        1.0004902        1.0013433        1.0008935        1.0027306        1.0041784        1.0033401        1.0016300        1.0017324        1.0018109
  24911.756        1.0047264        1.0003245        1.0019608        1.0010320        1.0014713        1.0020670        1.0020724       0.99877419        1.0038734        1.0042641        1.0023288        1.0008761        1.0024615        1.0034830        1.0036785        1.0009477        1.0016362        1.0030843        1.0037873        1.0025048        1.0005431        1.0025193        1.0009759
  24913.750        1.0043296        1.0030951        1.0015810        1.0035495        1.0027535       0.99970553        1.0042154        1.0034338        1.0048331        1.0005192        1.0008601        1.0036227        1.0018531        1.0023026        1.0040791       0.99970728        1.0010811        1.0034934       0.99983168        1.0045411        1.0019061        1.0030853        1.0055327
  24914.841        1.0041211        1.0038356        1.0039376        1.0028192        1.0015871       0.99930222        1.0057257        1.0008749        1.0008987       0.99988291       0.99983896        1.0024543        1.0024549        1.0038698        1.0009692        1.0056528        1.0039903        1.0061157        1.0040887        1.0042922       0.99951222        1.0025620        1.0037581
  24915.880        1.0033959        1.0016427        1.0042691        1.0008039       0.99953781        1.0006633        1.0055844        1.0004259        1.0027596        1.0021149        1.0009381        1.0011835        1.0029332        1.0016251        1.0014458        1.0037666        1.0032736        1.0079035        1.0052464        1.0026331        1.0014989        1.0018730        1.0027164
  24917.765        1.0029040        1.0050216        1.0009371        1.0043046        1.0017527        1.0041265        1.0032151        1.0016027        1.0035054        1.0009095        1.0018176        1.0025283        1.0039691        1.0030843        1.0006687        1.0017165        1.0016304        1.0062707        1.0025613        1.0030517        1.0025908        1.0022877        1.0034584
  24918.884        1.0021946        1.0027656        1.0018439        1.0037267        1.0022838        1.0029471        1.0015735        1.0021186        1.0018045        1.0009227        1.0028878        1.0039625        1.0032371        1.0019981       0.99964048        1.0028878        1.0025520        1.0051751        1.0019741        1.0032761        1.0025079        1.0028641        1.0037691
  24919.977        1.0019154        1.0034149        1.0009209        1.0031430        1.0024365        1.0017588        1.0034990        1.0034847        1.0012560        1.0026419        1.0037849        1.0033483        1.0026724        1.0036824       0.99930193        1.0026946        1.0034640        1.0037590        1.0022931        1.0018557        1.0025946        1.0032286        1.0046485
  24921.780        1.0012979        1.0021247       0.99910141        1.0045143       0.99899045        1.0026879        1.0025240        1.0005310        1.0030011        1.0036865        1.0011242        1.0031665        1.0044629        1.0011496        1.0016938       0.99985494        1.0035843        1.0036362        1.0044839        1.0023252        1.0026214        1.0033516        1.0019487
  24922.846        1.0008842        1.0027904        1.0028587        1.0030524       0.99930683        1.0017425        1.0028164        1.0002168        1.0019183        1.0038665       0.99968449        1.0044682        1.0028619        1.0044362        1.0011232        1.0020121        1.0041090        1.0035649        1.0021007        1.0020787        1.0031482        1.0032838        1.0035250
  24923.967        1.0006004        1.0034376        1.0001718        1.0006384        1.0003887        1.0025893        1.0063552        1.0028731        1.0019149        1.0031923       0.99887974        1.0036582        1.0029185        1.0043640        1.0017266        1.0015269        1.0064472        1.0045175        1.0005313        1.0023483        1.0031790        1.0049680        1.0006673
  24924.978        1.0004880        1.0035780       0.99870774        1.0021912        1.0033460        1.0030037        1.0056360        1.0037830        1.0029165        1.0026143       0.99897833        1.0028320        1.0019991        1.0055103        1.0031908        1.0009418        1.0025948        1.0028012        1.0007281        1.0016431        1.0029886        1.0031647        1.0035757
  24926.783       0.99958084        1.0029479        1.0008887        1.0041583        1.0036466        1.0004547        1.0042561        1.0043123        1.0027101       0.99965181        1.0036617        1.0027314        1.0003860        1.0011007        1.0029871        1.0016133       0.99948671        1.0035344        1.0017621        1.0037041        1.0030020        1.0019498        1.0023382
  24927.902       0.99930013        1.0003909       0.99854637        1.0040030        1.0027793        1.0032080        1.0043044        1.0018347        1.0028467       0.99901918        1.0031555        1.0027770        1.0008459        1.0028046        1.0030135        1.0015095       0.99940717        1.0041807        1.0014682        1.0043619        1.0010845        1.0004782        1.0021342
  24929.050       0.99906956       0.99955851       0.99835261        1.0035879        1.0015849       0.99845624        1.0016834        1.0011649        1.0017854        1.0020498        1.0025010        1.0048958        1.0012344        1.0045596        1.0042271        1.0014450        1.0020927        1.0034667        1.0047770        1.0025400       0.99795446        1.0009127        1.0052464
  24930.090       0.99839564        1.0003443       0.99910796        1.0017321        1.0042109        1.0008237        1.0035342        1.0009293        1.0037357        1.0018742        1.0031854        1.0048792        1.0018087        1.0034959        1.0029594        1.0011664        1.0006531        1.0040194        1.0051233        1.0020605       0.99855534        1.0014965        1.0055450
  24931.867       0.99772608        1.0037092        1.0008945        1.0036792        1.0023633        1.0019389        1.0007834        1.0018958        1.0039876        1.0009889        1.0015801        1.0039872        1.0015792        1.0011365        1.0033569        1.0000134        1.0039510        1.0027072        1.0037827        1.0022717        1.0030367        1.0022947        1.0027055
  24932.960       0.99761843        1.0036548       0.99906054        1.0053592        1.0004936        1.0016779        1.0012420        1.0009303        1.0026179        1.0012575        1.0022449        1.0016442        1.0013622        1.0026615        1.0042035       0.99881231        1.0022911       0.99973397        1.0026129        1.0024742       0.99970063        1.0016511        1.0030735
  24934.029       0.99719888        1.0019760        1.0031920        1.0016327       0.99922968        1.0002207        1.0009936        1.0022459        1.0012403        1.0020790        1.0026950        1.0003269       0.99871953        1.0011354        1.0035865       0.99963858        1.0005165        1.0017789        1.0023981        1.0018116        1.0005462        1.0025766        1.0030930
  24935.833       0.99678430        1.0022547        1.0064730        1.0035809        1.0047241        1.0016522        1.0022218        1.0033207        1.0035897        1.0018047        1.0011415        1.0036896       0.99902011        1.0007727        1.0012900       0.99895605        1.0035944        1.0012678        1.0016766        1.0031854        1.0009589        1.0029178        1.0025471
  24936.872       0.99711675        1.0029180        1.0053035        1.0055734        1.0051320        1.0011147        1.0018378        1.0031480        1.0039041       0.99992436       0.99941957        1.0030394       0.99944901        1.0072141        1.0009286       0.99729521        1.0031633        1.0008962        1.0013577        1.0035547       0.99872723        1.0050921        1.0024490
  24937.967       0.99710402        1.0037936        1.0035489        1.0037707        1.0048814        1.0012809        1.0022012        1.0031172        1.0022529       0.99977652       0.99845193        1.0034616       0.99912086        1.0057310        1.0010391       0.99730963        1.0026547        1.0028750        1.0022353        1.0022107       0.99864795        1.0044700        1.0038198
  24938.980       0.99686491        1.0036481        1.0012534        1.0035971        1.0043342        1.0027887        1.0006000        1.0034737        1.0022820        1.0019426       0.99900263        1.0018679       0.99960704        1.0054798        1.0032214       0.99777908        1.0037086        1.0032843        1.0012626        1.0016294        1.0007581        1.0039710        1.0036681
  24940.895       0.99639683        1.0014215        1.0020333        1.0024086        1.0033887        1.0018176       0.99934665        1.0042711        1.0027843        1.0018638        1.0004946        1.0005805        1.0028754        1.0015958        1.0001289        1.0011105        1.0043738        1.0012423        1.0012028        1.0030623        1.0016025        1.0031493        1.0029116
  24941.908       0.99658755        1.0020410        1.0005856        1.0028353        1.0025443        1.0008994       0.99932269        1.0029167        1.0040247        1.0023726        1.0017014        1.0031598        1.0025180        1.0036891       0.99924056        1.0015650       0.99769157        1.0013098        1.0028593        1.0043628       0.99989577        1.0023770        1.0030487
  24943.907       0.99673293        1.0041167        1.0034331        1.0014026        1.0009678        1.0047178       0.99952318        1.0018589        1.0029959        1.0047445        1.0023011        1.0019421        1.0018760        1.0032940        1.0020015       0.99789858        1.0048800        1.0017310        1.0034343        1.0013471        1.0006577        1.0014405        1.0019798
  24944.973       0.99636191        1.0055445       0.99982879        1.0008011        1.0010902        1.0024078       0.99968462        1.0000218        1.0031731        1.0033783        1.0026225        1.0004147        1.0008850        1.0039299        1.0030292       0.99960074        1.0039315        1.0018040        1.0040979        1.0002382        1.0015747       0.99961299        1.0009783
  24946.123       0.99685492        1.0043770        1.0024599       0.99981152        1.0013508        1.0024149       0.99956656        1.0028316        1.0030720        1.0022357        1.0034587        1.0015618        1.0008759        1.0041789        1.0029682        1.0015440        1.0035886        1.0024150        1.0034741        1.0015327        1.0043924       0.99671420        1.0001488
  24947.220       0.99682632        1.0026188        1.0030049        1.0002344        1.0006188        1.0006219       0.99940799        1.0033431        1.0022351        1.0021618        1.0017847        1.0016188        1.0002935        1.0023977        1.0030075        1.0028103        1.0016386        1.0010515        1.0015104        1.0036664        1.0008189       0.99897771        1.0003993
  24949.108       0.99664969        1.0017881       0.99952289        1.0035045        1.0007406        1.0020160        1.0014545        1.0010056       0.99894232        1.0044904        1.0005302        1.0027986        1.0010394        1.0019893        1.0019766        1.0003203       0.99974756        1.0039003        1.0030710        1.0035950        1.0002435        1.0029616        1.0020599
  24950.176       0.99666558        1.0019073       0.99900481        1.0026080        1.0025312        1.0021019        1.0030680        1.0042326       0.99859552        1.0043031        1.0012125        1.0009053       0.99837670        1.0024931        1.0022917        1.0011440        1.0005817        1.0001033        1.0010870        1.0026128        1.0022179        1.0027243        1.0022480
  24951.300       0.99662496        1.0021465        1.0002205        1.0008808        1.0041910        1.0013557        1.0031077        1.0026002        1.0040384        1.0040371        1.0035571       0.99869544       0.99839985        1.0049850        1.0016398        1.0016769        1.0027099       0.99865905       0.99962703        1.0012433        1.0003755        1.0011586        1.0042122
  24952.312       0.99672692        1.0024760        1.0009351        1.0001406        1.0022205       0.99933827        1.0016975        1.0016869        1.0015098        1.0037757        1.0048346       0.99747698       0.99939425        1.0039177        1.0012756        1.0025319        1.0047079        1.0013703       0.99960936        1.0010344       0.99927864        1.0020419        1.0046884
  24954.065       0.99682584        1.0046576        1.0019007        1.0008818        1.0033443        1.0021386        1.0003224        1.0052130        1.0027150        1.0031781        1.0055865        1.0006343        1.0014966       0.99801111        1.0008835        1.0042066       0.99868468        1.0024120        1.0020944        1.0034162        1.0032289        1.0054864        1.0035872
  24955.189       0.99682973        1.0048788        1.0037116        1.0047529        1.0046874        1.0007044        1.0002747        1.0008023        1.0011891        1.0020716        1.0046328        1.0044121        1.0023229        1.0003899        1.0013298        1.0022520        1.0007919        1.0040313        1.0019050        1.0034075        1.0028078        1.0037703        1.0032696
  24956.312       0.99672587        1.0045121        1.0046295        1.0011694        1.0019657        1.0011917       0.99852418        1.0011050        1.0004933        1.0036178        1.0045841        1.0026602        1.0023296       0.99997266        1.0028247        1.0003286       0.99984080        1.0037739        1.0044270        1.0030511        1.0007639        1.0019707        1.0010004
  24958.176       0.99632815        1.0045948        1.0038774        1.0014013        1.0026238        1.0004314        1.0006239        1.0056079        1.0020594        1.0026792        1.0016888        1.0034807        1.0014003        1.0008014        1.0012495        1.0010757        1.0010761        1.0000111        1.0003343        1.0027683        1.0006273        1.0029278        1.0013254
  24959.190       0.99684793        1.0019208        1.0056566       0.99940312        1.0017970        1.0017517        1.0025880        1.0015559        1.0017705        1.0026957        1.0011636        1.0007319        1.0021998        1.0020825        1.0015953        1.0023885       0.99848870        1.0035989        1.0014657        1.0017234       0.99990721        1.0029780        1.0044573
  24960.287       0.99705680        1.0018715        1.0044979       0.99982671        1.0019817        1.0016103        1.0022940        1.0027089        1.0010880        1.0019360        1.0007205        1.0023901       0.99890024        1.0018960        1.0015328        1.0023551        1.0040282        1.0047561        1.0009845       0.99938312        1.0023520        1.0036918        1.0052842
  24961.302       0.99716830        1.0034756        1.0043701       0.99896820        1.0023226        1.0017578        1.0004327        1.0034447        1.0016099       0.99849416        1.0040275        1.0034713        1.0005453        1.0021043        1.0032413        1.0019238        1.0028314        1.0047594       0.99999554       0.99893156        1.0019761        1.0015421        1.0052254
  24963.165       0.99747185        1.0009030        1.0030314        1.0027904        1.0023970        1.0017761        1.0042920        1.0016383        1.0002947        1.0020977        1.0016369        1.0020842        1.0028980        1.0028104        1.0009151        1.0010500        1.0052245        1.0031494       0.99925417        1.0010084       0.99988508        1.0024886        1.0047095
  24964.207       0.99736024        1.0010889        1.0033735        1.0025676        1.0022414        1.0010032        1.0028091        1.0020405        1.0013542        1.0018999        1.0025275        1.0024250        1.0019733        1.0031731        1.0004812        1.0022601       0.99900408        1.0030535       0.99984571        1.0014404        1.0033484        1.0036633        1.0053956
  24965.248       0.99754353        1.0012767        1.0039242        1.0022231        1.0020232       0.99941851        1.0013830        1.0025169        1.0012884       0.99989020        1.0026498        1.0013350        1.0003513        1.0021956        1.0009877        1.0036754        1.0027121        1.0009371        1.0006660        1.0062261        1.0022202        1.0047605        1.0049482
  24967.224       0.99785251        1.0023101        1.0016832        1.0038714        1.0024955        1.0028452        1.0029861        1.0022170       0.99932485        1.0036479        1.0023780        1.0017044        1.0023611        1.0022979        1.0024746        1.0039838        1.0029291        1.0014154        1.0008629        1.0017307        1.0006767        1.0000640        1.0062607
  24968.321       0.99826396        1.0038909        1.0022697        1.0070914        1.0026095        1.0032688        1.0036821        1.0006906       0.99872563        1.0022274        1.0047307       0.99972390        1.0045627       0.99796540        1.0032175        1.0049975       0.99966659        1.0017655        1.0009796        1.0033502        1.0004957       0.99721314        1.0022892
  24969.362       0.99865920        1.0044692        1.0042668        1.0051991        1.0035712        1.0034360       0.99988767        1.0009663       0.99963705       0.99992542        1.0045765        1.0009663        1.0001703        1.0003054        1.0041996        1.0067559        1.0012303        1.0014178        1.0027131        1.0030316        1.0008269       0.99957525        1.0032697
  24971.283       0.99858288        1.0021276        1.0046786        1.0033350        1.0012861        1.0034333        1.0056211        1.0039922        1.0016430        1.0030630        1.0022816        1.0029497        1.0020636        1.0018571        1.0042061        1.0054475        1.0024725        1.0020964        1.0013750        1.0011039        1.0029814        1.0049143        1.0037165
  24972.353       0.99890772        1.0005594        1.0053501        1.0051243        1.0027077        1.0057922        1.0034890        1.0028847        1.0005538        1.0011186        1.0016973        1.0033891        1.0008173        1.0019107        1.0025138        1.0049198       0.99867935        1.0043720        1.0001547       0.99999315        1.0042588        1.0001813       0.99903600
  24973.534       0.99909363        1.0012206        1.0021462        1.0055340        1.0025121        1.0022058        1.0006294        1.0033054       0.99972566        1.0010420       0.99954872        1.0025180        1.0040318        1.0025906       0.99965098        1.0038109        1.0029732        1.0031870        1.0007371        1.0037984        1.0036724        1.0010822        1.0009335
  24974.575       0.99921880        1.0026363        1.0006935        1.0014534        1.0017715        1.0010594        1.0010966        1.0046430       0.99983035        1.0020875       0.99954009        1.0032796        1.0022429        1.0017427        1.0020291        1.0039971        1.0039891        1.0019076        1.0025309        1.0028059        1.0021516        1.0012107        1.0029587
  24976.387       0.99946086        1.0041944        1.0023584        1.0038832        1.0025690       0.99994934        1.0019198        1.0062073        1.0010229       0.99943019        1.0019443        1.0041056        1.0004866        1.0009879        1.0057436        1.0004989        1.0005080        1.0025237        1.0007090        1.0004009       0.99852530        1.0007446        1.0009097
  24977.486       0.99952106        1.0022363        1.0040049        1.0038461        1.0035061        1.0027637        1.0030478        1.0021098        1.0023381        1.0011679        1.0053532       0.99899110        1.0019713        1.0022262        1.0049325        1.0010278        1.0010208        1.0004281        1.0014415        1.0022349        1.0001254        1.0028448        1.0037582
  24978.638       0.99991444        1.0008050        1.0024182        1.0029189        1.0037584        1.0041561        1.0047274        1.0023729       0.99997605        1.0011435        1.0032239       0.99842577        1.0015286        1.0020410        1.0034479        1.0012446        1.0032707        1.0027686        1.0039068        1.0005610        1.0003291        1.0016826        1.0030308
  24980.476        1.0005128        1.0065309        1.0020890        1.0026172        1.0048654        1.0023885        1.0002819        1.0031915        1.0005262       0.99928638        1.0025184        1.0039897        1.0030866        1.0017809        1.0029077        1.0057084        1.0040865        1.0021377        1.0018607        1.0032810        1.0028438        1.0021708        1.0019476
  24981.493        1.0003832        1.0043416        1.0035164        1.0031787        1.0043285        1.0004470        1.0039815        1.0003609        1.0020825       0.99853600        1.0026636        1.0041733        1.0040924        1.0019277        1.0035764        1.0040283        1.0034275        1.0031457        1.0016566        1.0025868        1.0038876        1.0004063        1.0049684
  24982.647        1.0010023        1.0031347        1.0019348        1.0030854        1.0004529        1.0017443        1.0034600        1.0033453        1.0008863       0.99768594        1.0054595        1.0047550        1.0031058        1.0052946        1.0052057        1.0042390        1.0040524        1.0016505        1.0024705       0.99953934       0.99894858        1.0005185        1.0051685
  24983.744        1.0012518        1.0039291        1.0012807        1.0027389        1.0024956        1.0047571        1.0037867        1.0048923        1.0011392       0.99835913        1.0031903        1.0036722        1.0017698        1.0036217        1.0066858        1.0051554        1.0025477        1.0041849        1.0014339        1.0013208        1.0006362        1.0022593        1.0045750
  24985.584        1.0019016        1.0025956        1.0017748        1.0015440        1.0044013        1.0021798        1.0048348        1.0009493        1.0031701        1.0002087        1.0026661        1.0044728       0.99758597        1.0001041        1.0050036        1.0021254        1.0027206        1.0041979        1.0026608        1.0021833        1.0003556        1.0011672        1.0026586
  24987.617        1.0023696        1.0028537        1.0034882        1.0012179       0.99972218        1.0017757        1.0022867        1.0019460        1.0030100        1.0002341        1.0021694        1.0027566        1.0019334        1.0039299        1.0012784        1.0036098        1.0035971        1.0013774        1.0010507        1.0028090        1.0031936        1.0004378        1.0019827
  24989.569        1.0033243        1.0025540        1.0035936        1.0030026        1.0018097        1.0020461        1.0027651        1.0029709        1.0006010        1.0007141        1.0022731        1.0016692        1.0010274        1.0034414        1.0021153        1.0039892        1.0037770        1.0005280        1.0016353        1.0017549        1.0020031       0.99951225        1.0011714
  24990.639        1.0032557        1.0025839        1.0030035        1.0028421        1.0009460        1.0017985        1.0028562        1.0024336        1.0011059        1.0011562        1.0031191        1.0003455        1.0026491        1.0018196        1.0002603        1.0036407        1.0029278        1.0050170        1.0029724        1.0013568       0.99952958       0.99672575        1.0031491
  24991.711        1.0036467        1.0031841        1.0031824        1.0016951        1.0008407        1.0024459        1.0031055        1.0034975        1.0028337        1.0013636        1.0034106        1.0012054        1.0017664        1.0009543        1.0007633        1.0032480        1.0020615        1.0028434        1.0030347        1.0007556        1.0002177        1.0005149        1.0052432
  24992.756        1.0038691        1.0033416        1.0021095        1.0049466        1.0030847        1.0033089        1.0041507        1.0027619        1.0006664        1.0003057        1.0020067        1.0021149        1.0026143        1.0024460        1.0019451        1.0022759        1.0030701        1.0014484        1.0046104        1.0016006        1.0015365        1.0006837        1.0060150
  24994.678        1.0042653        1.0024068        1.0032473        1.0038854        1.0012937        1.0026357        1.0043612        1.0012833        1.0002795        1.0030632        1.0018423        1.0024512        1.0038907        1.0029295        1.0017615        1.0024163        1.0015214        1.0035615        1.0026990        1.0025803        1.0031262        1.0020002        1.0008902
  24995.779        1.0046152        1.0034894        1.0020135        1.0019191        1.0014663        1.0047237        1.0039304       0.99981952        1.0000213        1.0043348        1.0030164        1.0030479        1.0035572        1.0032763        1.0042025        1.0042466        1.0045740        1.0024619        1.0023558        1.0047862        1.0028835        1.0017174        1.0023571
  24997.703        1.0045115        1.0019362        1.0042643        1.0065343        1.0037849        1.0028067        1.0027451        1.0030078        1.0000317        1.0020171        1.0014979        1.0012504        1.0034318        1.0042492        1.0014210        1.0071718        1.0040995        1.0019490        1.0012752        1.0035651        1.0027352        1.0042132        1.0040143
  24998.747        1.0046751        1.0041632        1.0052195        1.0070923        1.0027021        1.0025523        1.0004645        1.0031494        1.0034369        1.0024075       0.99988959        1.0033233        1.0004483        1.0044647        1.0029777        1.0016140       0.99962470       0.99820922        1.0017800        1.0023802        1.0049069        1.0044021        1.0036807
  24999.903        1.0050379        1.0039482        1.0042203        1.0069455        1.0009515        1.0020056       0.99999393        1.0034211        1.0017384        1.0039648        1.0037814        1.0026799        1.0000586        1.0043687        1.0030789        1.0004569        1.0035483        1.0006916        1.0021626        1.0011715        1.0001217        1.0047365        1.0012840
  25001.057        1.0050688        1.0009272        1.0033448        1.0053784        1.0010180        1.0004147        1.0000731        1.0033702        1.0001157        1.0037727        1.0037364        1.0036064       0.99925432        1.0017927        1.0031307        1.0017791        1.0020899        1.0002803        1.0022772       0.99888031        1.0025026        1.0055227        1.0033023
  25002.983        1.0050595        1.0018110        1.0030375        1.0021900        1.0018981        1.0025058        1.0011942        1.0031621        1.0019242        1.0028385        1.0016116        1.0015717        1.0027943        1.0012647        1.0010191        1.0029514        1.0052350        1.0008168        1.0015661        1.0037231        1.0022655        1.0030071        1.0019394
  25005.129        1.0050418        1.0011921        1.0011157        1.0057665        1.0047097        1.0020859       0.99982675        1.0024288        1.0034275        1.0021598        1.0008153        1.0013382        1.0027250        1.0033441        1.0046611        1.0020519        1.0018667        1.0031602        1.0026996        1.0021859        1.0049218        1.0012455        1.0020992
  25006.174        1.0047281        1.0025752        1.0001995        1.0055991        1.0016927        1.0016563        1.0012233        1.0013551        1.0034463        1.0010538       0.99945310        1.0020974        1.0027954        1.0033722        1.0005979       0.99973062       0.99979701        1.0028791        1.0030083        1.0025038        1.0027654        1.0013374        1.0020700
  25007.961        1.0038172        1.0019670        1.0027138        1.0052235        1.0006582        1.0015645        1.0019999        1.0011101       0.99937267        1.0020115        1.0024756        1.0004702        1.0022112        1.0046334        1.0011915        1.0062696        1.0036778        1.0032810        1.0045699        1.0006768        1.0014662        1.0016990        1.0017158
  25008.980        1.0033942        1.0033569        1.0027245        1.0050625        1.0016963        1.0015557       0.99970636        1.0032688        1.0007267        1.0022668        1.0031603        1.0012904        1.0029496        1.0051114        1.0024355        1.0041814        1.0022401        1.0029561        1.0052139        1.0013161        1.0013558        1.0024467        1.0015181
  25010.080        1.0022356        1.0021067        1.0004392        1.0035391        1.0043616        1.0014403        1.0002068        1.0021311        1.0024585        1.0033306        1.0049312        1.0019668        1.0031440        1.0023134        1.0039001        1.0010706        1.0025643        1.0014881        1.0031748        1.0033493        1.0023358        1.0023844        1.0020721
  25011.127        1.0008346       0.99909927        1.0011945        1.0051829        1.0030325        1.0026717        1.0024978        1.0015088        1.0037671        1.0036678        1.0050041        1.0007732        1.0034158        1.0023009        1.0035215        1.0032415        1.0036424        1.0009974        1.0026730        1.0024577        1.0019268        1.0030739        1.0045422
  25013.054       0.99772454       0.99818781        1.0013891        1.0000978        1.0021486        1.0011015        1.0027807        1.0005285        1.0021507       0.99917984       0.99967085        1.0043989        1.0026272        1.0044589        1.0010228        1.0018828        1.0028008        1.0035054        1.0017774        1.0014495        1.0036444        1.0005575        1.0031688
  25014.099       0.99726598       0.99972676       0.99954322        1.0003772        1.0017290       0.99855553       0.99951909       0.99853371        1.0029817       0.99833265       0.99861910        1.0010690        1.0000507        1.0002287        1.0037551        1.0014322        1.0009774        1.0009595       0.99990888        1.0009118        1.0014642       0.99926005        1.0001454
  25015.118       0.99782434        1.0028519       0.99927321        1.0044390        1.0011324       0.99864440       0.99932755       0.99700877        1.0035252        1.0032432       0.99982371        1.0012938       0.99952701       0.99960044        1.0022260        1.0015744        1.0022505        1.0018453        1.0013799        1.0002206        1.0017908        1.0004086       0.99854050
  25017.073        1.0009271        1.0042861        1.0005101        1.0038542        1.0049811        1.0053084        1.0032218        1.0020356        1.0037436        1.0053524        1.0032213        1.0018347        1.0035690        1.0063660        1.0052273        1.0041703        1.0072267        1.0008137        1.0016828        1.0002507        1.0039028        1.0006746        1.0056306
  25018.175        1.0026049        1.0045956        1.0017478        1.0025678        1.0060766        1.0041629        1.0022800        1.0044248        1.0030628        1.0079257        1.0022656        1.0002846        1.0020526        1.0041765        1.0058368        1.0066204        1.0050928        1.0015043        1.0035895        1.0014437        1.0028959        1.0004071        1.0042503
  25019.220        1.0034896        1.0039250        1.0026075        1.0017351        1.0013125        1.0040258        1.0025604        1.0041194        1.0009667        1.0065223        1.0015331        1.0019060        1.0004703        1.0032875        1.0022714        1.0037471        1.0030459        1.0038569        1.0051169        1.0025853        1.0020789        1.0049404        1.0036119
  25021.149        1.0042256        1.0039150        1.0030137        1.0051750        1.0053344        1.0023571        1.0006676        1.0000247        1.0040507        1.0046497       0.99961366        1.0016098        1.0041874        1.0036615        1.0066080        1.0034473        1.0028065        1.0049781        1.0017960        1.0013947        1.0026371        1.0018140        1.0002061
  25022.251        1.0043615        1.0034487        1.0015423        1.0044441        1.0009969        1.0035309       0.99918702        1.0006890        1.0023161        1.0056873        1.0042434        1.0039250        1.0013563        1.0025482        1.0050671        1.0013260        1.0049823        1.0028617        1.0020271        1.0016510        1.0042229        1.0016555        1.0005708
  25023.352        1.0045347        1.0032754       0.99984382        1.0042878        1.0002305        1.0029901        1.0005032        1.0013516        1.0016918        1.0050262        1.0014940        1.0050005        1.0025015        1.0018582        1.0035450       0.99879167        1.0044067        1.0038456        1.0046376        1.0028761        1.0022634        1.0032515       0.99967004
  25025.253        1.0042685        1.0034293        1.0019190        1.0008164        1.0008132        1.0044712        1.0009687       0.99994395        1.0012578        1.0002088       0.99896472        1.0011920        1.0033985        1.0010104        1.0037778       0.99854728        1.0054320       0.99814625        1.0041193        1.0007905        1.0011363        1.0028189        1.0052509
  25026.274        1.0044448        1.0039256        1.0008393        1.0007356        1.0005618        1.0036306        1.0028093        1.0023313        1.0020449        1.0004542       0.99840116        1.0002232        1.0007429        1.0033774        1.0037708        1.0039330        1.0015995        1.0004183        1.0044487        1.0010086        1.0016636        1.0026460        1.0022036
  25027.431        1.0039356        1.0040991        1.0006118        1.0021880        1.0013209        1.0021556        1.0016862        1.0028637        1.0029789        1.0003552        1.0002950        1.0015449        1.0010025        1.0010943        1.0026652        1.0028538       0.99948338        1.0008029        1.0048592        1.0018497        1.0012518        1.0013147        1.0031080
  25028.561        1.0038789        1.0042385        1.0002746        1.0039386        1.0021682       0.99974976        1.0001872        1.0012853        1.0024202       0.99967615        1.0013341        1.0018961        1.0014878        1.0018114        1.0001360       0.99994200       0.99932434        1.0018921        1.0035322        1.0021457        1.0000265        1.0020930        1.0027400
  25030.352        1.0035331        1.0009386       0.99859360        1.0017923        1.0015941        1.0025220       0.99927904        1.0031963        1.0018742        1.0051165        1.0017631        1.0021844        1.0023654        1.0049601       0.99799411        1.0017916        1.0031270        1.0015521        1.0032066        1.0032230        1.0036363        1.0031715        1.0006507
  25031.372        1.0037274        1.0004978        1.0019132       0.99968358        1.0004340        1.0042121        1.0008394        1.0006673        1.0021967        1.0041825        1.0015225        1.0033010        1.0021625       0.99978147       0.99896150        1.0026479        1.0043961       0.99967275        1.0029359        1.0042198        1.0038530        1.0022640        1.0045711
  25032.530        1.0036312        1.0015838        1.0006297       0.99971605        1.0020899        1.0038842        1.0025122        1.0021011        1.0016237       0.99973557        1.0023807        1.0004191        1.0020623        1.0004692       0.99999913        1.0043956        1.0039760        1.0014613        1.0021758        1.0047206        1.0022071        1.0046790        1.0037446
  25033.550        1.0039299        1.0036193        1.0011063        1.0004282        1.0026997        1.0022487        1.0039392        1.0020741        1.0011659        1.0018490        1.0019136       0.99747827        1.0008490        1.0005978        1.0006655        1.0021945        1.0028471       0.99946549        1.0012820        1.0030724        1.0022981        1.0026024        1.0007832
  25035.425        1.0033788        1.0033422       0.99962115        1.0012624        1.0032590        1.0007340       0.99947404        1.0031849        1.0007927        1.0033533       0.99708435        1.0015460       0.99780276        1.0001537        1.0019489        1.0009029        1.0026771        1.0013482        1.0020180        1.0056580        1.0016784        1.0025239        1.0037776
  25036.528        1.0032614        1.0025261        1.0027467        1.0006342        1.0012591        1.0005106        1.0006079        1.0019388        1.0018135        1.0019442        1.0000532        1.0008375       0.99984565        1.0009106        1.0029039        1.0016222        1.0018466        1.0037425        1.0023953        1.0058382        1.0005767       0.99764621        1.0045332
  25037.603        1.0033084        1.0013162        1.0041114        1.0026862        1.0015812        1.0014946        1.0000358        1.0011414        1.0037905        1.0010054       0.99988969       0.99982179       0.99994409       0.99929103        1.0043490        1.0019245        1.0017183        1.0034932        1.0005398        1.0052570        1.0001639       0.99920914        1.0056835
  25039.534        1.0029523        1.0014958        1.0003399       0.99807439        1.0003515        1.0012063        1.0046208        1.0008990        1.0023942        1.0014846        1.0005801       0.99893578       0.99989512        1.0041060        1.0030495       0.99999318        1.0011235        1.0016369        1.0038705        1.0031890        1.0026846        1.0036593        1.0033646
  25040.556        1.0029670        1.0020565        1.0007116       0.99845760       0.99874817        1.0020952        1.0034137       0.99943734        1.0023320        1.0000596        1.0031335        1.0020385       0.99910730        1.0031013        1.0029137        1.0012448       0.99970966        1.0025047        1.0044662        1.0022237        1.0009580        1.0033959        1.0038346
  25042.541        1.0028438        1.0009738       0.99994148        1.0009419        1.0051286        1.0024576        1.0005358       0.99962808        1.0003229        1.0027489        1.0002663        1.0024415        1.0041850        1.0023489        1.0016276        1.0027732        1.0034101        1.0045419        1.0029242        1.0002543        1.0027885        1.0016687        1.0034013
  25043.562        1.0025769       0.99896324        1.0002997       0.99962526        1.0051385        1.0013945        1.0001354        1.0006160        1.0014935        1.0022442        1.0011892        1.0027864        1.0038448        1.0044610        1.0001920        1.0027709        1.0002932        1.0042002        1.0009202       0.99900056        1.0057108        1.0022156        1.0031031
  25044.639        1.0025776       0.99970731       0.99841388       0.99912675        1.0019462        1.0016559       0.99825739        1.0031950        1.0022571        1.0033814        1.0037403        1.0009472        1.0014023        1.0028375       0.99958850        1.0028444        1.0028927        1.0009219        1.0004439        1.0006974        1.0034818        1.0032343        1.0037278
  25045.797        1.0023975        1.0009717       0.99740025        1.0017601        1.0010941        1.0006260       0.99974552        1.0022171       0.99973013        1.0031402        1.0020920        1.0015250        1.0037583        1.0019014        1.0005114        1.0027148        1.0025611        1.0032136        1.0024902        1.0009682        1.0017406        1.0047218        1.0026491
  25046.846        1.0025006        1.0004319       0.99875300       0.99920843        1.0020447        1.0002739        1.0007983        1.0009590        1.0025406        1.0018604        1.0008556        1.0026945        1.0049776        1.0009619        1.0004107       0.99858185        1.0021996        1.0030481        1.0015010        1.0030303        1.0013014        1.0028528        1.0000147
  25048.696        1.0021589       0.99949039        1.0005354        1.0033183        1.0028165        1.0047025        1.0021763        1.0009530        1.0021843        1.0013490        1.0003921        1.0016955        1.0000321       0.99785145        1.0013769       0.99897100        1.0012559       0.99814166        1.0001618        1.0040392        1.0021288        1.0053102        1.0020161
  25049.801        1.0018819        1.0004004        1.0037534        1.0034510        1.0041091        1.0024760        1.0005614        1.0020954        1.0011879        1.0021361       0.99882546       0.99868765        1.0008029       0.99953404        1.0022374       0.99922485        1.0001095        1.0016503        1.0001485        1.0011953        1.0031440        1.0040735        1.0000357
  25050.877        1.0019359        1.0002828        1.0041878        1.0019030        1.0031789        1.0010168        1.0038564        1.0026260        1.0013003        1.0021810       0.99879007       0.99837578        1.0018818       0.99992509        1.0017990        1.0005812        1.0003966       0.99909469        1.0016600        1.0005233        1.0035565        1.0024571       0.99953193
  25052.727        1.0010056        1.0019097        1.0034970        1.0009689        1.0018772        1.0016236        1.0038101        1.0028019        1.0009597        1.0016257        1.0010438       0.99920516        1.0039326        1.0022878       0.99933982        1.0000861       0.99773565       0.99824092        1.0022440        1.0015120        1.0020135       0.99847993        1.0031767
  25053.886        1.0010449        1.0016183        1.0032015        1.0040248        1.0019665        1.0014228        1.0024665       0.99966418        1.0000074        1.0027703        1.0012595        1.0029374        1.0023653        1.0000152       0.99837107        1.0019704       0.99908851       0.99621627        1.0015012        1.0004150       0.99995402       0.99688096        1.0015034
  25055.075        1.0009574        1.0014754        1.0036210        1.0027253        1.0028132        1.0009226        1.0033776        1.0010281        1.0010212        1.0056548        1.0018856        1.0023741        1.0014967        1.0007521       0.99948739        1.0033865       0.99960525       0.99887840        1.0011956        1.0022930        1.0010054        1.0009993        1.0020753
  25056.152        1.0006062        1.0007693        1.0030692        1.0026422       0.99907197        1.0019823        1.0031939        1.0010360        1.0036046        1.0025252       0.99795321        1.0016312        1.0030539        1.0012462        1.0028145        1.0028855        1.0011670       0.99884084       0.99937753        1.0003532        1.0037734        1.0027872        1.0016327
  25058.031        1.0004021        1.0015719       0.99920746        1.0061047        1.0025445        1.0010954        1.0037773        1.0001451        1.0007249        1.0008687        1.0012791       0.99918551       0.99966581        1.0000330        1.0030963        1.0009743        1.0000661        1.0020846        1.0005478        1.0032812        1.0018850        1.0022983        1.0015632
  25059.162       0.99974626        1.0028646       0.99954468        1.0048290        1.0006711        1.0004015        1.0013581        1.0016883        1.0017797       0.99903376        1.0009389        1.0004604       0.99701944       0.99848701        1.0008909        1.0019478        1.0021721       0.99851784        1.0011422        1.0041457        1.0040342        1.0005686        1.0004424
  25060.240       0.99963267       0.99994064       0.99947626        1.0034987        1.0010816        1.0020626        1.0021196        1.0022888        1.0004790        1.0000452        1.0013758       0.99971388       0.99944950       0.99892433       0.99858142        1.0003059        1.0025398       0.99748692        1.0010406        1.0038769        1.0021152       0.99977612        1.0002807
  25062.147       0.99944832       0.99877300        1.0030716       0.99903126        1.0012411        1.0012865       0.99879322        1.0019502        1.0008873        1.0007611        1.0004193       0.99953867        1.0016335       0.99753777       0.99757733       0.99896846        1.0020454       0.99872861        1.0022967        1.0015585        1.0040955        1.0022704        1.0003162
  25064.220       0.99883292        1.0008355        1.0030459        1.0022459        1.0027473        1.0011851        1.0006014        1.0016357        1.0026333        1.0029073        1.0023920        1.0013265        1.0011086        1.0003600       0.99982690        1.0023550        1.0017368       0.99968172       0.99922988        1.0012835       0.99954680        1.0016860       0.99919446
  25065.269       0.99859777        1.0023300        1.0034984        1.0025725        1.0023946        1.0009686        1.0014645       0.99946773        1.0020620        1.0027540        1.0016915        1.0004436        1.0018274        1.0021824        1.0013608       0.99586978        1.0003973       0.99774538        1.0000739        1.0022043        1.0023324        1.0010968       0.99907171
  25067.205       0.99829643        1.0022607        1.0008465       0.99937729        1.0015064       0.99965890        1.0030732       0.99949871        1.0006580        1.0002490        1.0010328        1.0027483        1.0012760       0.99928969       0.99979014       0.99846988        1.0011428       0.99896919       0.99893209        1.0030419        1.0012005        1.0038125        1.0047857
  25068.283       0.99783148        1.0015554        1.0020468        1.0008702       0.99994452       0.99919271        1.0032468       0.99936597        1.0002480        1.0015304        1.0019465        1.0028148        1.0044121       0.99892596        1.0018146       0.99780740        1.0022316       0.99933229        1.0006970        1.0039061        1.0028826        1.0044582        1.0032130
  25069.334       0.99801527       0.99983411        1.0014315        1.0009695        1.0007004       0.99979443        1.0026589       0.99945118       0.99999401       0.99997899        1.0012263        1.0034712        1.0032260       0.99997647        1.0014949        1.0006527        1.0019415       0.99922668       0.99928666        1.0056733        1.0031595        1.0004550        1.0019680
  25071.270       0.99757058        1.0002641        1.0011618        1.0009875        1.0011267        1.0012593        1.0009230       0.99877190        1.0016950        1.0014287       0.99971622        1.0037122        1.0014513       0.99800799       0.99931721       0.99817229       0.99984115       0.99944630        1.0027962       0.99585254        1.0028144        1.0007665        1.0024624
  25072.349       0.99724655        1.0003035        1.0002476       0.99984986       0.99860632        1.0005404        1.0000569       0.99900021        1.0030566        1.0033481       0.99753044        1.0013691        1.0001472       0.99941550       0.99874151       0.99575661        1.0016657       0.99801783        1.0020653       0.99666753        1.0021475        1.0011006       0.99941833
  25073.482       0.99755680        1.0016729        1.0004271        1.0003513        1.0014742        1.0007500       0.99831093       0.99811237        1.0013504        1.0006028       0.99734071       0.99946988        1.0003578       0.99971244       0.99972311       0.99643114        1.0023490       0.99653657       0.99709628        1.0001944        1.0023597        1.0004024       0.99870685
  25075.336       0.99720545       0.99820369        1.0009734       0.99926556        1.0011938       0.99979733        1.0033856       0.99869503        1.0020765        1.0011373        1.0018427        1.0015102        1.0011219       0.99923045        1.0006061       0.99880723        1.0025692       0.99782713        1.0016087        1.0013113        1.0018495        1.0017676       0.99918376
  25077.467       0.99706692       0.99888816        1.0018121       0.99994505       0.99763748       0.99867269        1.0003171        1.0010113        1.0009473       0.99838096        1.0013290       0.99868019        1.0009202       0.99624561        1.0021256       0.99716663        1.0022923        1.0014827        1.0013600        1.0001107        1.0008118       0.99794141       0.99822291
  25078.545       0.99674720        1.0007155        1.0016436        1.0008391        1.0000666       0.99991978        1.0012088        1.0013460       0.99851499        1.0011467        1.0019664       0.99970739        1.0006423       0.99501396        1.0005846       0.99982071        1.0026415        1.0008377        1.0006257        1.0004070       0.99990828       0.99946125       0.99944319
  25080.400       0.99647475        1.0022161       0.99874307       0.99868104        1.0015860       0.99741603        1.0013304        1.0015962        1.0025796        1.0009098        1.0006787       0.99880951        1.0014181        1.0009441       0.99844171       0.99927146        1.0026109        1.0016488       0.99776684        1.0014707        1.0002389        1.0011070        1.0003454
  25081.507       0.99674717        1.0003229       0.99776143       0.99917519       0.99975307       0.99631861        1.0028938        1.0005323        1.0027268        1.0028158        1.0001292        1.0019629        1.0004643       0.99964220       0.99945045       0.99980092        1.0016164        1.0003356       0.99993690        1.0008707       0.99823378       0.99993755        1.0005059
  25082.668       0.99686835        1.0010528        1.0001856        1.0015214        1.0005578       0.99658912       0.99912575       0.99926008        1.0038831        1.0017148        1.0004180        1.0011487        1.0003675       0.99967780       0.99984788       0.99943239       0.99992475        1.0009729       0.99984603        1.0012806       0.99998232        1.0006771       0.99810521
  25083.721       0.99666894        1.0028719        1.0000521        1.0015480        1.0001834       0.99738592       0.99980802       0.99992161        1.0016277        1.0026849       0.99890243        1.0009034        1.0021858        1.0019025        1.0000414       0.99914254       0.99704232        1.0008675       0.99876744        1.0013826        1.0004734       0.99789059       0.99733519
  25085.548       0.99671421        1.0025131        1.0003809       0.99789188        1.0002702       0.99863391        1.0030193        1.0017681        1.0004730       0.99919837       0.99934261        1.0015659       0.99952651       0.99813486       0.99667198        1.0006574        1.0004856        1.0007266        1.0000123        1.0001570       0.99895646       0.99980683       0.99971555
  25086.601       0.99672583        1.0012190        1.0012647       0.99868140       0.99967017       0.99966482        1.0028946        1.0011521       0.99824342        1.0005612       0.99875572        1.0017474       0.99853782       0.99841534        1.0009998        1.0033385        1.0011900        1.0009386        1.0006235        1.0017072        1.0003051        1.0014955       0.99975933
  25087.707       0.99667383       0.99880876        1.0008649       0.99842685        1.0013469       0.99996634        1.0014585        1.0007271       0.99944203        1.0022058       0.99727064        1.0012354       0.99962449       0.99877296        1.0008065       0.99920312        1.0017702        1.0014744       0.99946262        1.0015367       0.99984064        1.0012022       0.99768918
  25089.619       0.99693760       0.99928262        1.0000018       0.99839950        1.0024726        1.0007953        1.0003239       0.99946017        1.0039024        1.0029891       0.99910266        1.0006619        1.0010436       0.99872826        1.0028170       0.99990450        1.0022816        1.0017312       0.99634155       0.99792661        1.0010362        1.0010519       0.99861876
  25090.671       0.99690995       0.99838641        1.0006694        1.0000257        1.0023661       0.99926907       0.99903423       0.99963874        1.0024306        1.0022145        1.0014955        1.0005609        1.0004143        1.0002724        1.0012740        1.0000988        1.0005541        1.0024692       0.99758771       0.99888126        1.0004731        1.0027707        1.0001571
  25091.751       0.99686356        1.0010357        1.0013663       0.99751833        1.0011693       0.99878847       0.99867564       0.99793734        1.0002570        1.0003648        1.0016588       0.99998498        1.0013646        1.0003088        1.0010767        1.0011213       0.99935589        1.0011586       0.99949654        1.0016030       0.99993925        1.0034658        1.0007025
  25092.804       0.99708941       0.99929904        1.0028521       0.99471121        1.0006142       0.99919110        1.0009559        1.0014727       0.99999086        1.0002760       0.99855262       0.99993160        1.0032348       0.99812188        1.0008717       0.99866513       0.99969164       0.99845212       0.99922545        1.0010006       0.99940282        1.0023257       0.99924042
  25094.744       0.99723670       0.99764539        1.0005591       0.99531298        1.0003005        1.0006903        1.0031601        1.0005110       0.99994885       0.99792567       0.99621645       0.99902739        1.0020452       0.99741338        1.0001286       0.99837016       0.99864613       0.99949366        1.0008805        1.0003184       0.99859611        1.0016138       0.99841096
  25095.796       0.99739278       0.99967621        1.0007360       0.99760870       0.99844283       0.99903498        1.0009752        1.0002291        1.0002072        1.0010413       0.99639816       0.99846679        1.0022858       0.99570847        1.0012391       0.99572964       0.99941057       0.99941486       0.99804657        1.0011288       0.99829153        1.0013487       0.99849421
  25097.765       0.99759898        1.0018345       0.99871586        1.0000061        1.0001187       0.99830088        1.0032033        1.0016775        1.0029202        1.0003759        1.0037208       0.99909584       0.99869486       0.99722718        1.0012249       0.99852197        1.0006410       0.99901785        1.0001322        1.0002218        1.0003083       0.99774953       0.99852176
  25098.844       0.99758369        1.0032579       0.99915564       0.99880106        1.0002305       0.99971873        1.0016644        1.0013695        1.0020615        1.0004454        1.0020486        1.0024097        1.0020039       0.99523116       0.99968200       0.99704074        1.0006568        1.0006139       0.99765520       0.99919291        1.0002263       0.99888123        1.0013447
  25099.981       0.99793511        1.0020489       0.99887087       0.99605140        1.0004243       0.99963497       0.99796811        1.0014776       0.99823654       0.99754750        1.0018277        1.0002910        1.0012632       0.99595568        1.0013105       0.99770172        1.0018721       0.99999434       0.99883134       0.99912471       0.99997117       0.99918154       0.99889575
  25101.118       0.99779610        1.0006886       0.99744963       0.99682937       0.99799150       0.99990764        1.0000426        1.0022520       0.99859107       0.99747982        1.0009663        1.0011128       0.99774757       0.99774066       0.99794665       0.99809007        1.0024767        1.0002674        1.0022931        1.0000085       0.99886921       0.99889770       0.99801481
  25102.976       0.99828873        1.0008418       0.99894799        1.0006218       0.99668210        1.0007988        1.0017971       0.99994923        1.0030125       0.99517382        1.0018221        1.0024672       0.99959961        1.0000430        1.0014575        1.0008620       0.99840606       0.99964652       0.99996464       0.99823300       0.99823419        1.0011548       0.99822863
  25104.002       0.99844981       0.99981999       0.99909929        1.0005750       0.99908142        1.0000006        1.0008713       0.99882826        1.0025435       0.99868368        1.0033970        1.0005649       0.99894360       0.99987207        1.0009964        1.0035786        1.0013365       0.99760168        1.0015862       0.99747868       0.99723169        1.0009206        1.0002662
  25105.110       0.99830195       0.99740188       0.99967731       0.99941566       0.99697400       0.99984006       0.99908614       0.99724803        1.0018872       0.99975774        1.0017085       0.99838702       0.99913994       0.99941998        1.0002850        1.0031515        1.0012607       0.99619298        1.0019928       0.99791309       0.99637552        1.0002667        1.0014692
  25106.165       0.99876189       0.99836304        1.0001177       0.99816096       0.99631304       0.99752325       0.99867122       0.99670418        1.0011946       0.99967386       0.99973701       0.99617073        1.0004963       0.99841413       0.99953689        1.0022490        1.0012582       0.99586997        1.0017328       0.99928358       0.99595415       0.99933350        1.0009070
  25108.049       0.99902798       0.99957969       0.99688966        1.0005214       0.99822495       0.99870702        1.0010344       0.99958056       0.99777500       0.99747900       0.99985485       0.99984913        1.0022393       0.99933130       0.99800522       0.99783891       0.99937174       0.99656586       0.99957770       0.99867228       0.99806824       0.99859667       0.99973127
  25109.215       0.99935953       0.99923623       0.99561167        1.0008929       0.99836740        1.0005949        1.0007537       0.99910486       0.99854532       0.99701882       0.99928343        1.0008353        1.0013261       0.99884694       0.99771574       0.99985339       0.99635332       0.99595488       0.99631738       0.99876730       0.99861928        1.0008056       0.99756172
  25110.380       0.99927376        1.0010999        1.0011782       0.99951382       0.99781169        1.0004368        1.0003848       0.99859708        1.0008886       0.99913775        1.0006282        1.0030123        1.0006317       0.99651476        1.0008980       0.99962044        1.0000886       0.99601047       0.99702821       0.99670549       0.99755536        1.0024374       0.99875508
  25111.380       0.99961120       0.99970846       0.99996500       0.99932591       0.99774954        1.0000189        1.0003482       0.99875943       0.99989385       0.99938183        1.0004765        1.0026405       0.99967350       0.99881429        1.0000974       0.99736853       0.99935183       0.99881458       0.99889100       0.99746945       0.99832860        1.0012007       0.99940079
  25113.321       0.99987290        1.0001989       0.99790350        1.0002692       0.99988252        1.0003708        1.0000378        1.0004425       0.99808886       0.99877059       0.99989452       0.99967025       0.99862465        1.0008358       0.99819375        1.0001064       0.99973942        1.0023609        1.0001573       0.99832989       0.99889344       0.99847054       0.99638854
  25114.431       0.99974883        1.0020641       0.99711732       0.99874956        1.0018090       0.99992131       0.99902071        1.0003661       0.99941027       0.99778591        1.0014148        1.0004690       0.99978899        1.0005180       0.99903035       0.99851701       0.99911189        1.0001853       0.99823463       0.99766248       0.99937927       0.99820592       0.99511998
  25116.375        1.0000151       0.99888358       0.99791331       0.99688142        1.0003593        1.0010327       0.99938278       0.99732376       0.99663920       0.99947173       0.99936767       0.99948913        1.0025130        1.0023274       0.99565180        1.0004819       0.99922467        1.0019318       0.99755670       0.99750401        1.0014734       0.99929460       0.99795976
  25118.427        1.0003049       0.99695575       0.99931789        1.0010359       0.99838352       0.99778565       0.99840710        1.0004945       0.99842943        1.0013399       0.99791100       0.99878451        1.0027571       0.99852092       0.99712447       0.99679892       0.99868576        1.0006623        1.0000034       0.99851155       0.99829870       0.99657290        1.0025151
  25119.455        1.0005843        1.0004666       0.99806551        1.0008954       0.99924820       0.99565641       0.99775628        1.0002480       0.99766168        1.0003353       0.99876318       0.99969929        1.0008872       0.99684565       0.99598566       0.99803744       0.99733926        1.0007514        1.0000573        1.0003388       0.99891731       0.99698037        1.0004500
  25121.399        1.0006345       0.99983173       0.99883952        1.0010972       0.99655819       0.99747412       0.99995046       0.99999222       0.99568577       0.99842103        1.0016914       0.99895541       0.99875210       0.99653559       0.99794360       0.99887454       0.99951403       0.99892219       0.99894300       0.99969837       0.99787218       0.99686552       0.99760885
  25122.482        1.0011998        1.0009752       0.99915168       0.99970267       0.99795349       0.99840906       0.99783001       0.99791228       0.99685451       0.99843320        1.0012211        1.0000717       0.99917465       0.99494495       0.99961104       0.99862373       0.99935039       0.99990106       0.99852557       0.99854402       0.99754685       0.99749769       0.99790883
  25123.592        1.0010260        1.0013271       0.99659292       0.99908968        1.0011550       0.99918943       0.99617472       0.99796782       0.99743313       0.99889077       0.99769184        1.0002655        1.0011261       0.99718680        1.0001256       0.99827299       0.99991763        1.0003998       0.99803833       0.99807322        1.0003038       0.99742012       0.99912386
  25125.481        1.0008554        1.0001670       0.99756483        1.0007672       0.99942603       0.99759332        1.0009334       0.99965130       0.99671906       0.99999385       0.99820457       0.99764920       0.99595443       0.99665054       0.99602780       0.99866978        1.0042938       0.99684181       0.99857361       0.99782529       0.99743788       0.99829510        1.0009370
  25126.593        1.0009628       0.99917670       0.99595240       0.99793225       0.99841124       0.99659918        1.0008346       0.99955117       0.99914806       0.99737560        1.0012670       0.99982206       0.99738534       0.99858915       0.99720641       0.99693190        1.0025867       0.99792153       0.99750497       0.99840568       0.99843679       0.99798691       0.99970947
  25127.758        1.0011517        1.0008847       0.99889897        1.0001195       0.99541794       0.99533387        1.0016542       0.99882800       0.99973623       0.99952462        1.0017726        1.0021900       0.99987213       0.99987053        1.0005765       0.99882936        1.0003575       0.99837796       0.99806300       0.99798352       0.99875991       0.99905737       0.99943242
  25128.815        1.0013167        1.0035936        1.0025095        1.0013148       0.99689723       0.99564647       0.99899126       0.99796219       0.99810201        1.0001805       0.99927363        1.0011201       0.99958676       0.99870684        1.0017623       0.99616725       0.99871944       0.99818514       0.99935757       0.99436602       0.99749985       0.99952935       0.99967491
  25130.648        1.0013558        1.0012512        1.0009064       0.99972885       0.99923935       0.99796776       0.99855883       0.99937410       0.99839958       0.99926568       0.99959063        1.0017785       0.99956401       0.99926801       0.99733944        1.0000294       0.99968543       0.99975157        1.0002328       0.99464477       0.99815056       0.99644907        1.0028905
  25131.815        1.0012173       0.99976558       0.99965421       0.99790470       0.99662871       0.99698662       0.99912342       0.99914962       0.99843940       0.99717831       0.99785130        1.0010787       0.99702511       0.99831086       0.99664274        1.0009369       0.99991241        1.0031534        1.0002345       0.99720054       0.99684391       0.99895289        1.0011356
  25132.927        1.0012782       0.99838682       0.99891183       0.99753671       0.99588868       0.99526998       0.99992831       0.99880014       0.99631778       0.99976691       0.99710500        1.0001342       0.99597582       0.99852738       0.99704798       0.99918240        1.0011956        1.0017700        1.0007905       0.99860222       0.99950957       0.99991745       0.99797360
  25134.817        1.0014917        1.0001660       0.99880148       0.99681142       0.99560607       0.99762540       0.99857414       0.99748571       0.99986300        1.0009807       0.99887452       0.99779641       0.99689380       0.99729714       0.99751968        1.0012418        1.0016486       0.99937621       0.99648374       0.99905166       0.99914231       0.99873665       0.99601528
  25135.845        1.0011820       0.99892453       0.99847524       0.99733428       0.99814945       0.99927135       0.99715540       0.99792233        1.0005008        1.0022219       0.99978408       0.99683180       0.99796404       0.99573301       0.99752757       0.99671103        1.0003195       0.99809028       0.99731350       0.99891408       0.99802048       0.99826607       0.99689363
  25136.986        1.0010731       0.99548128       0.99965379       0.99820254       0.99763569        1.0000812       0.99735665       0.99746019       0.99908903        1.0003033       0.99954522       0.99725397       0.99761582       0.99806126        1.0015434       0.99563832       0.99894771       0.99611677       0.99971252       0.99808120       0.99743324       0.99875676       0.99794261
  25138.069        1.0011615       0.99607443        1.0001786       0.99838148       0.99657534        1.0019125       0.99835503       0.99916788       0.99856697        1.0006681       0.99779383       0.99922903       0.99584780       0.99906817       0.99827392        1.0000840       0.99995527       0.99672095       0.99925180       0.99803632       0.99529214       0.99851681       0.99842002
  25139.933        1.0008630       0.99894388       0.99853609       0.99795222       0.99681416       0.99859046       0.99517453        1.0005246       0.99973144       0.99749346       0.99847980        1.0004076       0.99387313       0.99532842       0.99646672       0.99939005       0.99612814       0.99833186       0.99823559       0.99884348       0.99633486       0.99614242       0.99956633
  25140.961        1.0007277       0.99574997       0.99761724       0.99608949       0.99890805       0.99760040       0.99484668       0.99880083       0.99784104       0.99725833       0.99896961        1.0005788       0.99483185       0.99597390       0.99980252       0.99913722       0.99512729       0.99939056       0.99905010       0.99760427       0.99707906       0.99683818       0.99997757
  25141.991        1.0006029       0.99539784       0.99817075       0.99708721        1.0010509        1.0001659       0.99547187       0.99468200       0.99662411       0.99760639       0.99876501       0.99984859       0.99863850       0.99813454       0.99681895       0.99828555       0.99824425        1.0006179       0.99890494       0.99742745       0.99605818       0.99835999       0.99766137
  25142.992        1.0009669       0.99684480       0.99981522       0.99880349       0.99956627       0.99813019       0.99540071       0.99727650       0.99680988       0.99734027       0.99744756       0.99606259       0.99875812       0.99989097       0.99438817       0.99938574       0.99405419       0.99846475       0.99788949       0.99916432       0.99690297       0.99836335       0.99713874
  25144.020        1.0006582       0.99780230       0.99810860       0.99910177       0.99643901       0.99880576       0.99608654       0.99918843       0.99413382       0.99760061       0.99727288       0.99622438       0.99875120       0.99966496       0.99770912        1.0018022       0.99456481       0.99759183       0.99800473       0.99559490       0.99588822       0.99862549       0.99675288
  25145.161        1.0003079       0.99807949       0.99746195       0.99666455       0.99771054       0.99966012       0.99668892        1.0000360       0.99560816       0.99981743       0.99877466       0.99743046       0.99840830       0.99908080       0.99972134       0.99853344       0.99647318       0.99775600       0.99786695       0.99629219       0.99693712       0.99644118       0.99735514
  25146.274        1.0002224       0.99851676       0.99872699       0.99832489       0.99910367       0.99987376       0.99662267       0.99715413       0.99943203       0.99910376       0.99943132       0.99875810       0.99816054       0.99780986        1.0018746       0.99853319       0.99962282       0.99929234       0.99757973       0.99692976        1.0000485       0.99590933       0.99695207
  25147.276        1.0002047       0.99678109       0.99772348       0.99699628        1.0001005       0.99865797       0.99908408       0.99685856       0.99995081       0.99829042       0.99831115       0.99798693       0.99826900       0.99723730        1.0010402       0.99662552       0.99727391       0.99864976       0.99687862       0.99795795       0.99824568       0.99748410       0.99454021
  25149.223        1.0001560       0.99749464       0.99882714       0.99683121       0.99842125       0.99841418       0.99748957       0.99659600       0.99858150       0.99694311        1.0008251       0.99625944       0.99670731        1.0000391       0.99672187        1.0003434       0.99461966       0.99511673       0.99724572       0.99776137       0.99577744       0.99646614       0.99908175
  25150.392       0.99981129       0.99919652       0.99925524       0.99598507       0.99638323       0.99899980       0.99653474       0.99723688       0.99962177       0.99597766       0.99888777       0.99820309       0.99707859        1.0001273       0.99680603       0.99891092       0.99347857       0.99626604       0.99915605       0.99994284       0.99641712       0.99565777       0.99798348
  25151.394       0.99974806       0.99896163       0.99848712       0.99480480       0.99713209       0.99680144       0.99695528       0.99879115       0.99745194       0.99920486       0.99766050        1.0000196       0.99767465       0.99844279       0.99904307        1.0007638       0.99609063       0.99782289       0.99547446       0.99999200       0.99868412       0.99538715       0.99746310
  25153.343       0.99926416       0.99867423       0.99837527       0.99994301       0.99557043       0.99901502       0.99902701        1.0000501       0.99664353       0.99766049       0.99892324       0.99638820       0.99704722       0.99809140       0.99689707        1.0010590       0.99846256       0.99841803       0.99743345       0.99825854       0.99911894       0.99604430       0.99743359
  25154.539       0.99936500       0.99796817       0.99972081       0.99995366       0.99551808        1.0016608       0.99508298       0.99654268       0.99586995       0.99596009       0.99820446       0.99547200       0.99455782       0.99795970       0.99766513       0.99667058       0.99777456       0.99860484       0.99790431       0.99789847       0.99889355       0.99788638        1.0009907
  25155.682       0.99916469       0.99529441        1.0019237       0.99796529       0.99819033        1.0007997       0.99693768       0.99594706       0.99725614       0.99788711       0.99989562       0.99707468       0.99515062       0.99783282       0.99904440       0.99800137       0.99787915       0.99696032       0.99696671       0.99967203        1.0006925       0.99835327       0.99992844
  25157.576       0.99912420       0.99395929       0.99722028       0.99669170       0.99780126       0.99938791       0.99641498       0.99697145       0.99736836       0.99635937       0.99744321       0.99542404       0.99478207       0.99936111       0.99827493       0.99657042        1.0000693       0.99688746       0.99695054       0.99859350       0.99963476        1.0006412       0.99698617
  25158.577       0.99894409       0.99457285       0.99587916       0.99762434       0.99869664       0.99851239       0.99628921       0.99784999       0.99639580       0.99630157       0.99755990       0.99603426       0.99445984       0.99858414       0.99430702       0.99846675       0.99920483       0.99901553       0.99709774       0.99767518       0.99741108        1.0001432       0.99749314
  25159.746       0.99888991       0.99340959       0.99816274       0.99756660       0.99696678       0.99598892       0.99551946       0.99763493       0.99762555       0.99675647       0.99796765       0.99635475       0.99440989       0.99798790       0.99803758       0.99860672       0.99793146       0.99979539       0.99789779       0.99657507       0.99743959        1.0000625       0.99684890
  25160.778       0.99859795       0.99418398        1.0008961       0.99674329       0.99572138       0.99794683       0.99492029       0.99786504       0.99866485       0.99636230       0.99744928       0.99467021       0.99560864       0.99853315       0.99798470       0.99763715       0.99793599       0.99800036       0.99679159       0.99620284        1.0005079       0.99993618       0.99392013
  25162.617       0.99840861       0.99575853        1.0005218       0.99598565       0.99678221       0.99739986       0.99587512       0.99889449       0.99824252       0.99513035       0.99735356       0.99404592        1.0000067       0.99895046       0.99633296       0.99904042       0.99644869       0.99570389       0.99616864       0.99672616       0.99827736       0.99786222       0.99538215
  25163.675       0.99864664       0.99993607       0.99756885       0.99513361       0.99688503       0.99689019       0.99718311        1.0007445       0.99829569       0.99591432       0.99706105       0.99517430       0.99595897        1.0000165       0.99634768       0.99512247       0.99570834       0.99562079       0.99712210       0.99712148       0.99445075       0.99764459       0.99631684
  25164.760       0.99826954       0.99778292       0.99778201       0.99572714       0.99621809       0.99756957       0.99803771       0.99926441       0.99707018       0.99822485       0.99798706       0.99517395       0.99769099       0.99895416       0.99774970       0.99590299       0.99523674       0.99708674       0.99626283       0.99677282        1.0004996       0.99693468       0.99819240
  25165.792       0.99793534       0.99855592       0.99704551       0.99824030       0.99708991       0.99674289       0.99858433       0.99868340       0.99392159       0.99944521       0.99693004       0.99725836       0.99924352        1.0024721       0.99767973       0.99549421       0.99550762       0.99608591       0.99709960       0.99520320       0.99567772       0.99567951       0.99757137
  25167.799       0.99793416       0.99843201       0.99930797       0.99745272       0.99840503       0.99811204       0.99736371       0.99501086       0.99398898       0.99781757       0.99570672       0.99557426       0.99877830       0.99955546       0.99805797       0.99755817       0.99652968       0.99949567       0.99876941       0.99534688       0.99909220       0.99562906       0.99954992
  25168.886       0.99792211       0.99793829       0.99485717       0.99944617       0.99648559       0.99650791       0.99590866       0.99768463       0.99699590       0.99534539       0.99777801       0.99575768       0.99568276        1.0002016       0.99641670       0.99776811       0.99692866       0.99620801       0.99618575       0.99696921       0.99813115       0.99684371       0.99591206
  25169.945       0.99768102       0.99739841       0.99392665       0.99919544       0.99717196       0.99563650       0.99609742       0.99583336       0.99715400       0.99430450       0.99735219       0.99768375       0.99619546       0.99741897       0.99611951       0.99520323       0.99600171       0.99595192       0.99565758       0.99815123       0.99953666       0.99889809       0.99644182
  25171.896       0.99746668       0.99284140       0.99421771       0.99756772       0.99590508       0.99812160       0.99746157       0.99449568       0.99799570       0.99441945       0.99747525       0.99744190       0.99872854       0.99732713       0.99593676       0.99628316       0.99730830       0.99858874       0.99839797       0.99635700       0.99597883       0.99761583       0.99669055
  25173.038       0.99708398       0.99688864       0.99755777       0.99626403       0.99542126       0.99883164       0.99612879       0.99559889       0.99674462       0.99609919       0.99779300       0.99645533       0.99683094       0.99429428       0.99835682        1.0000591       0.99736674       0.99765603        1.0001840       0.99535903       0.99651391       0.99629892       0.99562238
  25174.127       0.99718958       0.99484615       0.99697642       0.99765167        1.0008628       0.99799020       0.99411072       0.99874661       0.99473798       0.99593624       0.99674750       0.99713430       0.99623285       0.99642800       0.99836955       0.99835107       0.99618254       0.99977942       0.99975845       0.99457800       0.99601161       0.99558306       0.99625065
  25175.966       0.99709648       0.99556957       0.99488668       0.99466544       0.99606788       0.99720251       0.99707122       0.99725917       0.99742914       0.99628813       0.99796668       0.99524781       0.99889790       0.99624348       0.99719105       0.99753319       0.99417119       0.99662809       0.99731393       0.99675517       0.99362312       0.99603970       0.99632259
  25177.111       0.99692590       0.99583745       0.99579083       0.99336071       0.99654204       0.99717589       0.99664406       0.99753102       0.99938837       0.99674249       0.99546096       0.99409337       0.99660989       0.99714969       0.99559874       0.99579219       0.99481907       0.99353181       0.99537035       0.99688306       0.99651955       0.99690514       0.99859350
  25178.226       0.99711540       0.99659164       0.99642773       0.99493418       0.99667138       0.99658233       0.99645554       0.99692890       0.99898238       0.99754503       0.99785247       0.99562491       0.99733680       0.99767890       0.99322663       0.99529024       0.99261139       0.99472789       0.99568040       0.99741531       0.99675985       0.99671253       0.99890278
  25180.122       0.99724907       0.99556669       0.99687797       0.99676880       0.99561681       0.99704889       0.99807751       0.99863276       0.99799296       0.99626261       0.99829336       0.99676518       0.99522445       0.99709514       0.99601003       0.99581209       0.99187007       0.99503554       0.99766960       0.99683598       0.99778112       0.99423810       0.99559302
  25181.156       0.99705294       0.99717708       0.99522769       0.99875666       0.99496236       0.99417564       0.99863905       0.99438316       0.99770589       0.99476968       0.99351100       0.99493405       0.99419502       0.99869709       0.99805848       0.99688372       0.99293956       0.99507667       0.99610703       0.99590371       0.99941975       0.99347898       0.99551489
  25182.327       0.99671230       0.99580232       0.99628362       0.99897660       0.99550792       0.99698585       0.99644523       0.99422640       0.99484719       0.99449747       0.99297306       0.99310342       0.99553176        1.0024131       0.99499810       0.99515857       0.99292192       0.99382833       0.99440299       0.99812204       0.99753699       0.99448904       0.99196334
  25183.414       0.99646038       0.99558919       0.99639902       0.99596264       0.99612285       0.99608669       0.99648090       0.99717074       0.99410892       0.99445680       0.99419497       0.99492678       0.99966778       0.99824020       0.99450959       0.99564323       0.99702706       0.99667329       0.99538284       0.99751162       0.99808420       0.99528453       0.99686367
  25185.257       0.99624341       0.99849428       0.99684417       0.99653288       0.99382074       0.99855168       0.99842956       0.99681147       0.99638653       0.99492277       0.99384583       0.99652162       0.99753373       0.99444698       0.99754860       0.99615026       0.99496324       0.99889071       0.99750232       0.99746022       0.99663665       0.99479685       0.99543749
  25186.289       0.99625683       0.99590241       0.99700672       0.99856665       0.99122934       0.99744020       0.99643006       0.99475227       0.99555225       0.99590934       0.99409675       0.99581290       0.99705709       0.99894420       0.99690440       0.99581019       0.99697756       0.99800009       0.99812896       0.99769159       0.99329307       0.99467013       0.99467571
  25187.351       0.99628426       0.99504288       0.99740207       0.99778005       0.99174838       0.99666018       0.99606537       0.99671199       0.99466282       0.99532112       0.99485093       0.99540824       0.99768116       0.99796182       0.99667854       0.99508636       0.99869467       0.99842478       0.99710327       0.99649904       0.99759340       0.99758748       0.99467927
  25188.354       0.99625754       0.99670532       0.99805807       0.99591566       0.99249853       0.99795427       0.99724586       0.99639349       0.99539905       0.99527101       0.99419788       0.99542052       0.99724012       0.99574015       0.99639323       0.99421098       0.99838887       0.99790481       0.99558467       0.99622203       0.99497689       0.99538528       0.99587495
  25189.388       0.99599134       0.99526900       0.99775349       0.99655699       0.99377321       0.99826392       0.99618252       0.99604638       0.99635926       0.99544068       0.99475640       0.99650270       0.99571729       0.99424903       0.99679551       0.99436604       0.99800063       0.99754470       0.99700224       0.99843462       0.99376343       0.99316597       0.99608448
  25190.477       0.99569845       0.99754372       0.99358441       0.99727391       0.99694806       0.99570090       0.99628679       0.99583581       0.99738197       0.99464551       0.99577236       0.99709933       0.99396876       0.99599013       0.99678674       0.99543255       0.99712555       0.99754984       0.99737668       0.99780209       0.99630120       0.99239768       0.99445009
  25191.593       0.99596460       0.99682719       0.99978753       0.99699431       0.99709717       0.99560655       0.99829446       0.99587111       0.99750190       0.99605445       0.99513163       0.99562857       0.99599105       0.99816774       0.99528177       0.99734685       0.99582251       0.99588822       0.99575509       0.99173483       0.99438855       0.99277244       0.99785499
  25193.493       0.99546718       0.99401816       0.99574335       0.99615759       0.99425026       0.99596915       0.99789839       0.99861137       0.99590578       0.99563518       0.99864863       0.99926030       0.99636491       0.99640563       0.99503671       0.99537478       0.99600955       0.99622736       0.99608261       0.99622790       0.99490266       0.99172092       0.99596711
  25194.610       0.99544866       0.99266027       0.99350420       0.99451681       0.99622197       0.99540598       0.99544079       0.99773892       0.99421988       0.99399473       0.99808781       0.99827991       0.99752935       0.99567364       0.99690131       0.99395731       0.99612283       0.99858903       0.99679964       0.99891624       0.99623736       0.99119323       0.99489203
  25195.671       0.99524632       0.99647380       0.99549560       0.99482377       0.99598516       0.99391975       0.99860779       0.99647787       0.99692501       0.99548341       0.99835131       0.99697077       0.99770972       0.99654905       0.99758114       0.99578675       0.99396743       0.99765097       0.99659772       0.99567987       0.99519947       0.99193702       0.99369342
  25197.626       0.99518865       0.99422269       0.99446358       0.99327916       0.99688168       0.99492365       0.99919948       0.99559533       0.99782717       0.99475968       0.99730701       0.99571626       0.99517377       0.99486118       0.99588687       0.99393139       0.99667887       0.99741199       0.99537349       0.99276756       0.99558630       0.99421395       0.99525161
  25198.799       0.99527361       0.99379674       0.99603615       0.99420012       0.99770282       0.99703902       0.99703968       0.99650823       0.99569348       0.99543915       0.99728707       0.99546533       0.99311398       0.99683160       0.99696042       0.99427413       0.99340961       0.99798328       0.99568042       0.99501552       0.99619532       0.99382955       0.99657764
  25199.974       0.99491453       0.99434385       0.99673501       0.99313521       0.99804641       0.99660469       0.99483686       0.99697535       0.99679870       0.99544848       0.99660436       0.99514565       0.99384824       0.99723981       0.99674898       0.99680608       0.99637093       0.99515315       0.99733364       0.99593150       0.99843195       0.99419764       0.99333161
  25201.034       0.99491082       0.99422252       0.99613519       0.99254136       0.99746518       0.99563446       0.99551876       0.99709470       0.99727801       0.99552399       0.99390379       0.99172283       0.99497861       0.99923728       0.99681715       0.99691288       0.99920313       0.99452672       0.99751646       0.99538875       0.99636722       0.99447916       0.99450924
  25202.879       0.99457951       0.99185434       0.99663411       0.99657953       0.99778409       0.99651707       0.99500805       0.99532040       0.99497219       0.99620426       0.99408172       0.99229023       0.99576844       0.99777977       0.99650912       0.99517248       0.99614867       0.99647507       0.99544510       0.99619791       0.99647524       0.99233901       0.99440230
  25203.941       0.99451882       0.99327375       0.99366624       0.99645798       0.99734159       0.99579974       0.99599979       0.99884284       0.99733728       0.99628677       0.99337892       0.99606829       0.99796473       0.99688913       0.99488288       0.99671285       0.99674503       0.99771357       0.99479174       0.99698730       0.99486231       0.99396589       0.99378315
  25205.059       0.99417162       0.99283349       0.99258484       0.99583398       0.99617919       0.99722745       0.99709148       0.99456216       0.99824264       0.99775929       0.99398219       0.99499298       0.99597612       0.99765483       0.99414445       0.99704760       0.99333324       0.99702771       0.99499570       0.99604933       0.99432560       0.99433522       0.99554739
  25206.989       0.99394373       0.99570835       0.99266006       0.99583933       0.99427672       0.99503270       0.99576184       0.99807783       0.99714268       0.99801953       0.99419143       0.99383234       0.99461990       0.99562246       0.99463590       0.99690517       0.99377643       0.99634055       0.99388276       0.99540310       0.99581790       0.99193794       0.99445929
  25208.023       0.99370562       0.99087265       0.99343803       0.99570216       0.99528016       0.99215887       0.99491392       0.99288810       0.99613032       0.99493338       0.99390855       0.99436457       0.99760079       0.99975596       0.99444233       0.99634182       0.99510843       0.99659926       0.99402421       0.99707990       0.99528507       0.99287729       0.99458710
  25209.141       0.99364042       0.99257455       0.99253226       0.99584972       0.99655435       0.99443183       0.99526507       0.99494693       0.99402159       0.99347131       0.99412214       0.99649327       0.99696574       0.99779024       0.99470242       0.99572631       0.99701377       0.99417404       0.99517352       0.99819883       0.99448259       0.99378885       0.99859432
  25210.203       0.99364129       0.99436617       0.99187951       0.99628651       0.99603375       0.99248956       0.99761783       0.99624135       0.99547390       0.99355685       0.99522722       0.99766716       0.99637064       0.99771599       0.99501719       0.99622828       0.99900643       0.99552816       0.99439113       0.99846020       0.99246740       0.99338077       0.99373413
  25212.162       0.99364121       0.99091325       0.99277691       0.99764623       0.99419032       0.99682794       0.99665850       0.99295512       0.99463838       0.99507380       0.99577842       0.99455850       0.99146002       0.99918192       0.99356726       0.99393363       0.99686524       0.99635087       0.99478378       0.99549611       0.99600795       0.99514919       0.99507966
  25213.224       0.99302418       0.99209065       0.99203807       0.99431394       0.99598356       0.99478298       0.99518101       0.99468153       0.99418420       0.99473786       0.99684061       0.99352761       0.99335896       0.99576931       0.99527773       0.99271297       0.99608566       0.99745835       0.99553674       0.99431744       0.99639972       0.99628598       0.99701491
  25214.287       0.99321755       0.99306313       0.99221702       0.99377601       0.99696146       0.99635129       0.99580102       0.99526638       0.99507476       0.99443694       0.99545596       0.99390721       0.99414729       0.99630950       0.99496933       0.99289258       0.99522806       0.99559750       0.99481436       0.99512399       0.99645114       0.99450969       0.99395566
  25215.294       0.99323465       0.99341048       0.99314573       0.99489116       0.99655348       0.99708554       0.99694599       0.99368500       0.99386116       0.99427629       0.99531286       0.99443878       0.99480513       0.99397712       0.99488627       0.99322918       0.99492977       0.99367717       0.99386513       0.99574912       0.99579287       0.99369735       0.99524321
  25217.420       0.99296470       0.99464393       0.99269409       0.99507350       0.99554948       0.99771183       0.99664511       0.99543031       0.99468670       0.99089619       0.99438371       0.99816899       0.99325653        1.0004072       0.99371489       0.99364811       0.99564577       0.99651059       0.99326525       0.99373393       0.99551898       0.99217134       0.99511697
  25218.511       0.99239116       0.99477836       0.99317379       0.99314821       0.99522446       0.99728024       0.99693082       0.99595752       0.99579439       0.99431969       0.99602277       0.99509234       0.99319886       0.99911318       0.99306105       0.99340917       0.99477972       0.99527108       0.99305261       0.99474908       0.99408650       0.99115221       0.99701819
  25220.442       0.99233198       0.99393940       0.99407834       0.99582491       0.99524780       0.99521311       0.99611719       0.99370668       0.99530388       0.99271743       0.99476893       0.99427038       0.99424317       0.99644284       0.99458087       0.99466518       0.99534150       0.99373744       0.99672166       0.99635542       0.99228221       0.99389307       0.99073114
  25221.506       0.99236545       0.99395445       0.99472592       0.99674732       0.99434228       0.99387347       0.99396865       0.99429427       0.99331660       0.99311484       0.99692474       0.99452407       0.99489182       0.99585266       0.99344751       0.99652265       0.99484352       0.99585879       0.99485897       0.99594218       0.99449250       0.99243628       0.99198792
  25222.681       0.99190427       0.99306355       0.99613695       0.99923515       0.99602898       0.99352204       0.99360323       0.99497463       0.99246751       0.99534856       0.99716311       0.99428710       0.99431397       0.99504496       0.99728449       0.99618280       0.99144830       0.99532814       0.99374476       0.99508898       0.99436057       0.99136025       0.99402892
  25223.717       0.99103741       0.99136633       0.99663962       0.99536881       0.99446583       0.99451222       0.99398095       0.99715605       0.99455983       0.99596382       0.99498675       0.99394254       0.99266020       0.99529179       0.99544446       0.99707158       0.99155222       0.99502042       0.99297555       0.99515899       0.99612337       0.99367733       0.99453233
  25225.593       0.99054973       0.99252782       0.99408525       0.99626103       0.99772072       0.99529661       0.99691112       0.99794032       0.99495737       0.99485778       0.99271264       0.99672269       0.99564678       0.99662316       0.99464084       0.99440686       0.99399810       0.99497772       0.99361847       0.99577674       0.99688866       0.99427580       0.99414333
  25226.768       0.99049288       0.99325832       0.99066124       0.99643922       0.99403389       0.99168954       0.99532181       0.99534176       0.99510529       0.99593476       0.99205485       0.99516173       0.99534944       0.99556911       0.99471392       0.99402284       0.99594135       0.99513598       0.99315480       0.99747131       0.99484462       0.99166341       0.99533914
  25227.974       0.99111888       0.99207826       0.99464624       0.99757150       0.99398396       0.99536847       0.99491006       0.99552646       0.99616739       0.99577750       0.99206833       0.99797753       0.99302365       0.99637956       0.99390840       0.99329526       0.99414161       0.99840591       0.99610597       0.99697724       0.99564388       0.99338879       0.99584492
  25229.010       0.99139646       0.99220916       0.99545699       0.99482630       0.99741612       0.99325447       0.99501912       0.99460282       0.99582051       0.99381207       0.99359844       0.99666743       0.99427980       0.99819539       0.99252221       0.99298761       0.99285851       0.99815099       0.99525295       0.99522000       0.99429076       0.99372836       0.99376912
  25230.858       0.99190656       0.98915406       0.99609620       0.99664278       0.99377676       0.99486125       0.99584353       0.99513648       0.99326201       0.99304648       0.99446839       0.99504917       0.99303365       0.99547754       0.99361721       0.99461766       0.99320256       0.99254251       0.99364799       0.99446207       0.99612973       0.99109876       0.99417886
  25231.977       0.99195386       0.98922848       0.99693403       0.99541054       0.99538528       0.99405228       0.99432433       0.99330973       0.99425776       0.99563966       0.99582785       0.99365462       0.99399534       0.99668889       0.99428722       0.99444100       0.99438821       0.99398572       0.99272568       0.99525593       0.99334245       0.98930894       0.99187273
  25233.070       0.99229571       0.98892239       0.99527452       0.99432977       0.99476991       0.99537390       0.99422962       0.99504480       0.99813402       0.99778482       0.99598422       0.99429247       0.99404895       0.99575781       0.99090130       0.99383365       0.99448605       0.99468376       0.99522826       0.99488180       0.99358100       0.98995149       0.99312559
  25235.004       0.99203182       0.99082959       0.99414534       0.99340491       0.99249663       0.99166513       0.99555612       0.99639218       0.99477844       0.99321697       0.99284684       0.99573058       0.99365891       0.99604213       0.99551747       0.99305583       0.99320343       0.99402901       0.99403638       0.99445228       0.99417731       0.99129735       0.99379123
  25236.097       0.99221314       0.99294798       0.99541432       0.99235045       0.99375352       0.99493107       0.99681928       0.99677102       0.99479097       0.99378595       0.99130351       0.99319116       0.99155126       0.99603172       0.99553727       0.99182346       0.99149073       0.99483735       0.99627673       0.99450089       0.99710531       0.99225091       0.99293792
  25237.245       0.99255705       0.99336312       0.99572792       0.99411149       0.99126820       0.99451730       0.99657047       0.99824787       0.99515482       0.99324524       0.99225836       0.99199365       0.99259929       0.99478646       0.99471599       0.99118452       0.99066710       0.99740424       0.99703912       0.99411718       0.99692022       0.99210123       0.99171351
  25238.254       0.99249920       0.99250473       0.99410566       0.99673848       0.99072252       0.99231180       0.99544357       0.99719360       0.99528966       0.99337844       0.99349470       0.99262714       0.99327443       0.99550469       0.99484419       0.99074946       0.99219782       0.99587279       0.99494262       0.99667009       0.99535464       0.99384170       0.99153572
  25240.272       0.99276257       0.99231368       0.99444852       0.99169129       0.99279866       0.99391220       0.99497503       0.99483676       0.99320425       0.99487313       0.99307325       0.99450854       0.99308537       0.99309846       0.99603432       0.99668432       0.99394738       0.99490716       0.99289671       0.99387371       0.99532386       0.99115392       0.99092770
  25241.281       0.99319633       0.99300928       0.99514785       0.99523414       0.99211301       0.99283746       0.99393533       0.99297703       0.99428311       0.99391431       0.99119724       0.99063743       0.99397608       0.99389256       0.99424746       0.99588805       0.99439055       0.99505177       0.99333540       0.99306729       0.99368264       0.99065076       0.99246924
  25243.189       0.99342542       0.98999785       0.99587644       0.99265615       0.99275052       0.99175099       0.99516689       0.99819412       0.99299993       0.99355055       0.99431680       0.99422259       0.99383232       0.99289640       0.99067365       0.99290702       0.99375887       0.99290194       0.99317122       0.99289843       0.99482734       0.99121831       0.99257731
  25244.282       0.99316954       0.99059726       0.99577080       0.99374983       0.99267702       0.99633201       0.99591550       0.99418277       0.99374137       0.99121531       0.99208180       0.99351804       0.99240589       0.99574842       0.99150163       0.99236288       0.99192025       0.99290318       0.99322572       0.99212023       0.99353129       0.99027342       0.99296424
  25245.432       0.99329017       0.99195571       0.99343624       0.99213140       0.99460518       0.99486398       0.99684132       0.99037254       0.99422940       0.99151971       0.99343959       0.99315659       0.99392311       0.99409027       0.99305575       0.99214955       0.99444701       0.99710094       0.99445539       0.99438581       0.99273534       0.99046372       0.99119606
  25246.553       0.99362908       0.99179518       0.99248943       0.99286055       0.99821747       0.99331572       0.99758913       0.98895155       0.99341906       0.99413089       0.99364565       0.99410496       0.99431995       0.99609242       0.99216176       0.99280267       0.99223920       0.99632377       0.99359658       0.99457430       0.99441303       0.99148266       0.99121944
  25248.403       0.99375746       0.98998279       0.99384661       0.99313562       0.99111235       0.99546142       0.99451445       0.99207707       0.99391373       0.99358521       0.99412771       0.99237704       0.99401802       0.99403283       0.99548719       0.99466018       0.99410020       0.99462243       0.99341770       0.99174204       0.99389728       0.99124616       0.99362577
  25249.527       0.99418241       0.99007719       0.99454733       0.99409534       0.99242607       0.99525499       0.99614373       0.99239925       0.99336325       0.99315024       0.99559327       0.99235750       0.98956936       0.99539703       0.99422428       0.99503580       0.99180805       0.99483125       0.99389484       0.99079494       0.99285543       0.99123149       0.99583423
  25250.677       0.99399884       0.98898444       0.99407758       0.99413126       0.99321617       0.99293473       0.99402441       0.99247801       0.99340092       0.99395240       0.99297288       0.99126856       0.99060830       0.99483207       0.98956489       0.99587616       0.99019770       0.99781856       0.99353116       0.99102349       0.99471290       0.99143896       0.99398614
  25251.686       0.99404533       0.98811631       0.99151906       0.99316647       0.99220873       0.99106868       0.99450463       0.99255871       0.99369224       0.99277394       0.99405647       0.98869042       0.99122640       0.99408580       0.99436752       0.99477070       0.99300197       0.99613080       0.99346561       0.99456301       0.99519660       0.99041320       0.99285811
  25253.651       0.99390303       0.99038973       0.99513368       0.99179765       0.99282041       0.99385425       0.99185232       0.99002900       0.99202105       0.99419958       0.99307447       0.99055186       0.99130568       0.99494705       0.99439132       0.99510775       0.99249556       0.99390345       0.99141609       0.99556573       0.99495383       0.98919303       0.99266295
  25254.856       0.99362012       0.99090430       0.99391722       0.99595583       0.99263873       0.99349740       0.98972662       0.99068035       0.99366318       0.99497585       0.99357064       0.99104326       0.99275047       0.99830342       0.99007848       0.99421888       0.99319730       0.99341708       0.99390659       0.99488228       0.99266061       0.98839109       0.99036292
  25255.979       0.99399773       0.99047887       0.99296119       0.99588266       0.99228975       0.99464591       0.99414466       0.99179137       0.99419805       0.99435317       0.99476544       0.98873579       0.99452078       0.99599287       0.99335164       0.99178817       0.99416914       0.99412856       0.99277174       0.99170071       0.99358147       0.99278455       0.99026884
  25257.889       0.99383386       0.99044104       0.99050009       0.99572495       0.99042357       0.99307791       0.99607151       0.99142043       0.99462460       0.99283757       0.99343860       0.99467140       0.99516394       0.99302969       0.99579982       0.99201932       0.99262037       0.99338573       0.99291645       0.99071475       0.99351961       0.99032321       0.99118927
  25258.955       0.99353293       0.98963993       0.99307326       0.99484998       0.99073953       0.99314144       0.99691794       0.99553884       0.99269368       0.99328953       0.99406459       0.99668488       0.99409227       0.99397299       0.99691076       0.99316945       0.99063018       0.99233401       0.99258774       0.99092153       0.99366191       0.99030142       0.99239630
  25260.021       0.99363083       0.98760480       0.99254627       0.99567766       0.99197167       0.99199308       0.99296293       0.99098991       0.99574649       0.99318694       0.99356939       0.99052117       0.99317446       0.99346097       0.99407023       0.99514382       0.98975225       0.99134707       0.99056197       0.99215058       0.99412722       0.99026348       0.99517157
  25261.930       0.99362772       0.98962327       0.98969987       0.99146459       0.99089670       0.99556281       0.99291533       0.99144178       0.99118796       0.99640163       0.99251407       0.99089295       0.99096204       0.99262017       0.99228805       0.99183804       0.98963427       0.99287900       0.99295599       0.99167575       0.99290238       0.99395126       0.98842502
  25262.941       0.99366104       0.98990943       0.99027210       0.99284354       0.99398740       0.99338381       0.99327735       0.99212831       0.99107950       0.99432165       0.99279662       0.98701246       0.98949174       0.99248348       0.99249898       0.99042275       0.98984734       0.99269490       0.99075233       0.98997247       0.99240920       0.98972432       0.98887063
  25264.009       0.99380946       0.98891042       0.99036268       0.99315344       0.99418480       0.99124308       0.99210775       0.99220110       0.99128215       0.99207198       0.99254827       0.98998257       0.99015307       0.99261185       0.99288034       0.99297356       0.99032468       0.99274806       0.99023248       0.99144071       0.99144330       0.98799631       0.98925200
  25265.020       0.99353880       0.99405216       0.98847366       0.99299512       0.99174459       0.99002498       0.99062962       0.98942261       0.99188086       0.99204559       0.99258794       0.99140214       0.99338797       0.99362208       0.99241530       0.99224446       0.99199595       0.99328130       0.99095884       0.99354166       0.99091974       0.98892299       0.98985651
  25266.031       0.99366997       0.99101672       0.99130678       0.99323693       0.98981792       0.99074198       0.99178719       0.99141633       0.99263942       0.99329568       0.99262595       0.99063540       0.99390564       0.99375177       0.99286707       0.99236604       0.99130638       0.99380472       0.99131643       0.99233243       0.99596282       0.99044003       0.99226846
  25267.126       0.99350908       0.98834705       0.99422872       0.99280533       0.98949949       0.99096202       0.99436911       0.99211573       0.99340636       0.99353973       0.98922888       0.99142663       0.99250516       0.99162357       0.99408189       0.99126649       0.99191580       0.99375418       0.99067331       0.99261210       0.99376151       0.99299642       0.99398278
  25268.223       0.99314579       0.98793389       0.99529407       0.99335924       0.98850965       0.99033815       0.99499166       0.99148859       0.99436496       0.99277485       0.99297998       0.99177959       0.99426844       0.99447298       0.99455007       0.98932335       0.99232382       0.99394202       0.98935733       0.99091641       0.99219452       0.99060770       0.99274614
  25269.234       0.99313392       0.98897180       0.99183092       0.99285239       0.98971076       0.98834398       0.99283438       0.99087363       0.99347189       0.99273916       0.99433944       0.99274228       0.99483430       0.99642189       0.99175525       0.99284305       0.99219840       0.99347913       0.99164774       0.98831359       0.99249589       0.98882134       0.99138313
  25271.255       0.99325036       0.98901890       0.99267305       0.99511608       0.99231502       0.99177672       0.99070416       0.99130691       0.99491297       0.99355702       0.99422442       0.98975018       0.99357259       0.99195151       0.99041524       0.99107830       0.98863938       0.99288871       0.99124927       0.99403212       0.99032758       0.98827424       0.98824622
  25272.436       0.99356288       0.98934643       0.99097618       0.98992634       0.99286354       0.98973300       0.99230162       0.99214835       0.99502519       0.99481027       0.99237353       0.98902486       0.99159245       0.99544406       0.99012105       0.99223944       0.98710067       0.99368452       0.99323220       0.99086636       0.99354059       0.98705098       0.98932077
  25273.561       0.99355445       0.98825587       0.98809017       0.99298127       0.99249555       0.98865943       0.99206346       0.99201047       0.99693477       0.99375956       0.99290796       0.98904895       0.98904715       0.99743590       0.99062216       0.99134091       0.98880280       0.99224515       0.99220893       0.98932655       0.99467506       0.99062566       0.98962624
  25275.415       0.99341071       0.98562313       0.98797094       0.99340251       0.99224065       0.98941881       0.99389053       0.99063673       0.99568798       0.99251134       0.99116730       0.98944096       0.99046782       0.99498270       0.99110753       0.98746996       0.99077878       0.99406052       0.99296340       0.98812952       0.99156404       0.98936922       0.98877205
  25276.541       0.99311028       0.98765302       0.99072508       0.99306550       0.99215392       0.98965488       0.99258045       0.99163112       0.99618988       0.99275263       0.99010111       0.98889219       0.99016215       0.99406023       0.99144045       0.98843682       0.98920943       0.99125004       0.99282907       0.99143927       0.99191624       0.98836527       0.98990562
  25277.664       0.99335228       0.98685525       0.98944296       0.99284271       0.99210192       0.98940515       0.98973298       0.99207285       0.99197221       0.99328067       0.99038982       0.99176665       0.99009051       0.99356432       0.99142292       0.98960782       0.99076063       0.99191613       0.99268731       0.99217238       0.99341047       0.98806318       0.98939463
  25279.577       0.99308591       0.98720040       0.99093792       0.99089065       0.98999085       0.99129632       0.99320500       0.99231131       0.99126070       0.99347805       0.98901793       0.99126623       0.98976814       0.99280397       0.99157940       0.99046012       0.98832228       0.99209064       0.99262416       0.99059558       0.99022345       0.98853771       0.98738660
  25280.645       0.99318065       0.98626971       0.98921907       0.99190370       0.98944570       0.98711997       0.99227585       0.99064687       0.99064005       0.99421077       0.98999777       0.98545698       0.98974454       0.99572151       0.99266307       0.99170261       0.99324215       0.99450786       0.98955060       0.99076629       0.99146911       0.98601990       0.99072772
  25281.771       0.99306199       0.98798491       0.98800176       0.99330427       0.99189635       0.98972545       0.99280480       0.99047970       0.99423721       0.99249980       0.99155794       0.98952492       0.98887208       0.99421451       0.99516872       0.99352412       0.99109190       0.99474998       0.98973152       0.98881898       0.99204769       0.98853791       0.98892430
  25282.839       0.99289891       0.98898314       0.98884563       0.99109363       0.99149482       0.99065167       0.99340792       0.99064242       0.99329581       0.99386227       0.99100615       0.99072873       0.98978732       0.99344007       0.99205476       0.98907851       0.99010979       0.99286697       0.98870180       0.98801038       0.99148241       0.99061874       0.98823353
  25284.780       0.99279941       0.98855888       0.98959187       0.98521330       0.98997029       0.98911965       0.99275276       0.98840607       0.99149234       0.99419894       0.98968176       0.98903332       0.99323631       0.99375154       0.99280860       0.98638160       0.99135818       0.99018256       0.98889968       0.99157281       0.99165734       0.98493779       0.99075022
  25285.820       0.99287049       0.98736994       0.98934574       0.98857580       0.99043562       0.98863181       0.99153618       0.98860736       0.99169327       0.99342910       0.98876717       0.98878646       0.99264665       0.99307898       0.99363181       0.98855525       0.99054760       0.99088706       0.98939196       0.99199579       0.99205619       0.98680058       0.99162861
  25286.833       0.99303857       0.98589159       0.99002739       0.99167139       0.99042686       0.98753865       0.99074461       0.98879848       0.99160219       0.99303268       0.99039728       0.99059489       0.99011840       0.99173423       0.99256667       0.99033947       0.98846757       0.99174912       0.98851561       0.99130045       0.99348148       0.98890450       0.99092417
  25287.903       0.99286189       0.98835304       0.98970810       0.99197440       0.99148927       0.99017149       0.99205775       0.98890772       0.99261309       0.99179700       0.99161785       0.98795889       0.99058347       0.99313572       0.99015198       0.98942349       0.99133438       0.99171690       0.98683727       0.99208350       0.99314241       0.98839165       0.98923871
  25288.971       0.99259916       0.98897306       0.98765122       0.99278958       0.99365890       0.98666831       0.99426005       0.99213811       0.99293850       0.99306915       0.98974330       0.98833774       0.99135234       0.98915360       0.98976189       0.98894944       0.99081777       0.99491643       0.98717923       0.99031904       0.99152115       0.98796652       0.99034087
  25290.125       0.99267691       0.98574630       0.98612888       0.99248758       0.99078478       0.98728795       0.99228149       0.98987367       0.99314477       0.99560242       0.99034863       0.99238113       0.98972101       0.99090209       0.99211981       0.98998960       0.98868744       0.99557514       0.98914797       0.99007737       0.99270764       0.98720752       0.98925457
  25291.279       0.99212545       0.98509059       0.98710406       0.99257280       0.99060604       0.98905746       0.99144852       0.98830371       0.99336922       0.99289109       0.98928069       0.98998249       0.98917696       0.99272392       0.99073069       0.98856089       0.98861266       0.99492354       0.98931594       0.99018912       0.99181868       0.98693123       0.99027415
  25293.136       0.99241382       0.98856127       0.98843144       0.99367887       0.99036310       0.98960198       0.98996730       0.99033011       0.99192165       0.99122699       0.98918368       0.99014509       0.98776880       0.99600551       0.99006334       0.98985146       0.99010937       0.99343120       0.98903724       0.98914678       0.99136404       0.98950731       0.99000031
  25294.207       0.99224365       0.99003863       0.98983792       0.99267969       0.99093877       0.98907406       0.99221725       0.99071129       0.99239153       0.99123751       0.99036657       0.98899800       0.98769247       0.99253664       0.98957184       0.99093887       0.99137178       0.99336797       0.99132639       0.98849201       0.99025428       0.98723158       0.99149446
  25295.332       0.99204424       0.98647205       0.99005168       0.99208639       0.98769650       0.98823747       0.99046589       0.99015068       0.99503254       0.99063192       0.98939208       0.98711470       0.98899050       0.99122115       0.99145493       0.99221466       0.99041798       0.99064591       0.99179739       0.98728996       0.99006741       0.98788061       0.99096123
  25296.347       0.99226887       0.98496748       0.98863790       0.99082233       0.98974566       0.98771273       0.99260850       0.98954904       0.99334054       0.99064732       0.98908378       0.98722022       0.98919534       0.99377520       0.99380250       0.98990328       0.99048955       0.98934529       0.99036278       0.98537380       0.99160169       0.98914092       0.98873887
  25298.345       0.99166539       0.98673073       0.98897181       0.98832085       0.98983797       0.99199150       0.99070598       0.99096828       0.99237967       0.99458606       0.98963973       0.98828140       0.98856854       0.99138260       0.99133702       0.98959434       0.98924685       0.98752654       0.98827713       0.98591031       0.99145363       0.98808655       0.98962487
  25299.557       0.99139488       0.98840284       0.98879606       0.98813605       0.98705251       0.98670393       0.98789404       0.99118009       0.99327937       0.99519238       0.98933075       0.98936033       0.99083511       0.99178501       0.99092998       0.99066595       0.98964689       0.98907807       0.98710329       0.98527364       0.98967353       0.98856851       0.98922628
  25300.682       0.99165498       0.98741496       0.98762084       0.98910501       0.99004100       0.98619669       0.98887416       0.99089531       0.99465508       0.99400966       0.99101479       0.98919255       0.99073284       0.99353468       0.99113027       0.98942189       0.99015411       0.99118673       0.98726589       0.98581356       0.98873383       0.98602430       0.98822611
  25302.599       0.99135639       0.98636334       0.98813783       0.99147410       0.99269954       0.98981031       0.99073624       0.99002623       0.99125979       0.99053385       0.98912101       0.98693187       0.99050591       0.99411234       0.99084154       0.99012883       0.98893752       0.98757092       0.99020668       0.98540478       0.98848296       0.98507733       0.98951713
  25303.640       0.99130503       0.98825414       0.98838544       0.99066612       0.99219700       0.98715530       0.99037314       0.98864539       0.99141702       0.99107915       0.98863233       0.98697292       0.99256799       0.99162795       0.99013042       0.98995242       0.98851594       0.98836380       0.99022665       0.98644071       0.98795788       0.98876685       0.98899671
  25304.739       0.99095981       0.98652644       0.98790635       0.98969792       0.99122767       0.98815657       0.99030222       0.99071231       0.99232434       0.99224651       0.98993704       0.98875008       0.99104645       0.99084397       0.99009304       0.98836633       0.98942541       0.99086579       0.99273762       0.98703560       0.98887384       0.99021454       0.98839437
  25306.684       0.99046295       0.98562350       0.98636168       0.98953065       0.98627168       0.98771026       0.99323341       0.99221016       0.99134336       0.99209689       0.98849894       0.98769906       0.98537413       0.99340671       0.98997055       0.99083991       0.98528164       0.99078918       0.98543783       0.98456277       0.98865311       0.98576980       0.98443051
  25307.726       0.99031975       0.98514799       0.98677599       0.98979893       0.98793783       0.98827951       0.99158589       0.98906553       0.99113469       0.99095135       0.98917722       0.98984795       0.98722847       0.99283592       0.98988668       0.98795992       0.98656567       0.98977389       0.98696527       0.98392955       0.99003902       0.98429550       0.98594164
  25308.824       0.98953291       0.98652575       0.98892156       0.98941069       0.98960177       0.98894934       0.99140656       0.98659134       0.98938395       0.98957061       0.99012161       0.99200523       0.98963356       0.99193208       0.99046233       0.98847533       0.98775380       0.99078604       0.98769912       0.98420845       0.99170585       0.98374028       0.98751810
  25309.868       0.98859975       0.98434548       0.98803682       0.99022747       0.99127252       0.98909661       0.99170245       0.98857054       0.98905505       0.99059293       0.99019507       0.99047056       0.99160356       0.99025854       0.98990390       0.98761087       0.98810869       0.99365726       0.98966575       0.98581255       0.99331357       0.98340576       0.98831571
  25311.869       0.98642627       0.98360841       0.98609350       0.98956760       0.98827233       0.98862946       0.99118715       0.98849142       0.99086685       0.99522505       0.98927639       0.98753127       0.98827028       0.99183979       0.98789834       0.99144744       0.98959656       0.98955358       0.98928355       0.98682065       0.99189067       0.98335474       0.98568366
  25312.969       0.98620352       0.98713548       0.98758804       0.98995603       0.98637491       0.98963047       0.99176110       0.98967926       0.98940878       0.99470937       0.99035418       0.99018134       0.98788444       0.99297050       0.98796240       0.99134084       0.99093378       0.98948198       0.98753510       0.98816031       0.99161748       0.98404646       0.98475712
  25314.041       0.98681938       0.98714007       0.98943915       0.99002704       0.98728792       0.98818739       0.99186781       0.99127036       0.99174110       0.99248126       0.99074122       0.99026963       0.98899038       0.99067753       0.99117517       0.99072277       0.99023911       0.99136475       0.98720141       0.98862569       0.99096203       0.98442391       0.98445026
  25315.056       0.98803865       0.98635327       0.99149272       0.98842584       0.98767951       0.98951042       0.99050817       0.98980021       0.99313180       0.99213146       0.98995156       0.98865697       0.98815243       0.99061399       0.99004845       0.98854460       0.99088681       0.99051693       0.98913100       0.98677591       0.98635544       0.98612143       0.98524322
  25317.198       0.98968410       0.98455441       0.98796241       0.99077693       0.98716618       0.98770595       0.98820970       0.98800647       0.99570303       0.99475346       0.98875281       0.98855808       0.99035991       0.99248228       0.98955502       0.98655938       0.98880173       0.98726620       0.98864872       0.98697956       0.98995845       0.98599545       0.98523472
  25318.382       0.98976806       0.98572690       0.98729760       0.98954315       0.98493734       0.98978098       0.98906338       0.98833977       0.99564950       0.99525284       0.98605521       0.98833584       0.98925514       0.99038299       0.99004865       0.98791467       0.98767361       0.98739107       0.98640767       0.98626578       0.98892934       0.98498623       0.98577514
  25320.244       0.98897182       0.98403978       0.98765875       0.98858399       0.98855317       0.98760410       0.98656912       0.98934058       0.99170316       0.99047274       0.99024782       0.98824885       0.98953147       0.98997836       0.99156646       0.98753389       0.98857931       0.98903538       0.98793215       0.98744842       0.98992864       0.98797512       0.98390445
  25321.260       0.98941732       0.98045181       0.98794935       0.98959376       0.98896342       0.98693728       0.98561305       0.98775164       0.99024497       0.99116611       0.99009212       0.98826628       0.98876395       0.98702774       0.99042828       0.98829704       0.98732736       0.98740045       0.98818390       0.98899254       0.98926427       0.98598072       0.98409986
  25322.445       0.98888126       0.98328698       0.98780305       0.98879099       0.98737029       0.98701626       0.98955935       0.98829571       0.99130037       0.99156047       0.98989021       0.98372292       0.98922179       0.98613704       0.98905668       0.98707377       0.99045039       0.98664952       0.98514091       0.98670892       0.99154687       0.98500883       0.98412441
  25323.490       0.98864867       0.98436466       0.98633108       0.98805863       0.98459605       0.98923777       0.98831040       0.98729559       0.99313586       0.98995084       0.98931748       0.98279185       0.98922055       0.98518624       0.98534976       0.98525879       0.99012571       0.98669052       0.98728513       0.98400483       0.99042126       0.98411344       0.98759492
  25325.436       0.98824283       0.98438351       0.98325233       0.98680150       0.98282337       0.98597653       0.98955100       0.98723316       0.99129789       0.98940749       0.98854810       0.98841209       0.99077592       0.98895578       0.98802090       0.98907483       0.98717282       0.98552794       0.98694981       0.98461775       0.98924427       0.98295897       0.98666790
  25326.565       0.98818758       0.98340543       0.98458875       0.98846487       0.98651091       0.98403509       0.98761600       0.98704449       0.98919988       0.99099136       0.98791103       0.98832689       0.98967666       0.98879645       0.99053271       0.98741382       0.98565864       0.98625673       0.98679987       0.98405028       0.98747390       0.98444937       0.98552831
  25327.694       0.98823510       0.98286884       0.98365091       0.98909276       0.98658910       0.98614800       0.98745579       0.98922408       0.99157057       0.99086259       0.98580964       0.98600051       0.98891308       0.98815613       0.98821401       0.98604382       0.98388885       0.98636253       0.98652706       0.98263949       0.98699770       0.98441425       0.98664236
  25328.710       0.98830099       0.98346241       0.98385627       0.98798437       0.98572743       0.98695447       0.98901635       0.98859898       0.99251196       0.98959836       0.98511883       0.98758223       0.99129882       0.98849914       0.98741009       0.98599634       0.98583588       0.98590996       0.98465973       0.98444193       0.98946628       0.98298129       0.99103156
  25330.658       0.98765144       0.98463186       0.98439841       0.98689509       0.98506097       0.98211168       0.98854023       0.98589648       0.99118806       0.98878294       0.98545324       0.98802456       0.98810965       0.98992675       0.98834588       0.98628511       0.98709159       0.98359911       0.98476412       0.98493833       0.98801253       0.98389480       0.98602982
  25331.674       0.98769373       0.98220202       0.98532126       0.98823312       0.98545598       0.98268405       0.98706007       0.98593693       0.99021759       0.98930023       0.98624426       0.98683811       0.98685816       0.98810018       0.98849980       0.98504069       0.98863434       0.98643124       0.98702185       0.98281166       0.98993153       0.98562536       0.98359368
  25332.720       0.98784746       0.98350216       0.98524020       0.98853892       0.98715686       0.98654752       0.98634340       0.98347583       0.98783286       0.98943216       0.98923736       0.98681679       0.98892816       0.98775614       0.98763176       0.98714161       0.98447430       0.99100858       0.98580089       0.98450134       0.99330460       0.98531287       0.98567756
  25333.792       0.98744743       0.98449082       0.98457881       0.98581886       0.98771789       0.98433681       0.98748210       0.98443441       0.98885022       0.98881391       0.98698524       0.98673848       0.99036074       0.98921946       0.98628827       0.98762077       0.98526660       0.98676091       0.98546247       0.98554632       0.98997772       0.98480353       0.98532763
  25334.923       0.98776696       0.98438368       0.98472824       0.98515145       0.98865505       0.98257565       0.98766691       0.98582194       0.99049543       0.98529750       0.98618404       0.98854457       0.98844686       0.99080862       0.98995380       0.98491158       0.98679985       0.98680061       0.98565649       0.98615554       0.98829450       0.98463970       0.98546065
  25336.052       0.98738343       0.98387767       0.98659876       0.98666606       0.98985021       0.98448340       0.98691428       0.98639926       0.98861929       0.98975310       0.98556216       0.98590704       0.98920193       0.99041040       0.99079924       0.98612617       0.98783203       0.98710074       0.98632843       0.98666961       0.98937925       0.98596239       0.98541025
  25337.068       0.98736773       0.98309611       0.98498558       0.98691549       0.98662690       0.98553440       0.98680274       0.98480280       0.98898294       0.98855331       0.98568745       0.98582662       0.98860474       0.98770488       0.98832820       0.98745045       0.98777159       0.98771548       0.98602519       0.98521597       0.98649853       0.98581902       0.98492342
  25339.046       0.98703549       0.98163616       0.98524196       0.98746347       0.98594452       0.98606565       0.98855607       0.98289550       0.99063439       0.98635449       0.98581972       0.98689577       0.98707379       0.99097312       0.98704898       0.98181920       0.98850826       0.98896422       0.98522060       0.98508354       0.98742583       0.98618543       0.98410247
  25340.233       0.98708171       0.98006374       0.98369061       0.98383327       0.98620352       0.98569203       0.98544122       0.98705591       0.98847972       0.98926699       0.98600425       0.98608559       0.98831728       0.99077123       0.98426399       0.98739814       0.98711507       0.98849447       0.98503524       0.98475015       0.98573392       0.98408174       0.98317420
  25341.307       0.98688944       0.97851511       0.98342126       0.98390130       0.98515840       0.98446686       0.98530095       0.98619367       0.98836835       0.99167539       0.98445599       0.98586338       0.98814561       0.99012909       0.98565857       0.98641178       0.98609890       0.98835141       0.98505627       0.98194977       0.98710169       0.98311214       0.98363071
  25343.199       0.98691809       0.98114129       0.98576307       0.98488019       0.98546972       0.98351283       0.98677366       0.98588190       0.98842828       0.98852387       0.98509806       0.98481157       0.98732755       0.98927156       0.98945765       0.98675071       0.98547856       0.98765282       0.98433344       0.98601815       0.99034785       0.98088516       0.98473154
  25344.358       0.98625367       0.98269278       0.98702829       0.98296701       0.98688880       0.98687571       0.98657817       0.98536479       0.98836612       0.98709533       0.98647492       0.98748111       0.98795466       0.98838447       0.98665088       0.98754432       0.98597586       0.98857469       0.98438513       0.98844467       0.99016055       0.98129431       0.98338619
  25345.573       0.98633441       0.98016406       0.98504334       0.98415910       0.98708896       0.98695066       0.98600157       0.98773472       0.98640695       0.98826664       0.98714826       0.98689830       0.98827348       0.98856834       0.98860849       0.98399537       0.98684193       0.98898768       0.98661329       0.98602960       0.98971462       0.98190311       0.98407777
  25346.619       0.98614184       0.97893399       0.98473445       0.98649900       0.98710056       0.98694561       0.98577496       0.98730558       0.98737987       0.98725441       0.98642045       0.98547479       0.98777727       0.99070355       0.98886579       0.98515147       0.98435435       0.98843854       0.98484117       0.98508842       0.98848006       0.98291665       0.98502452
  25348.598       0.98622282       0.97921722       0.98355916       0.98770888       0.98759999       0.98303260       0.98619817       0.98250592       0.98759690       0.99012965       0.98536770       0.98562755       0.98745613       0.98828471       0.98679762       0.98665384       0.98641176       0.98908349       0.98330051       0.98518548       0.98745090       0.98380460       0.98296689
  25349.701       0.98600439       0.98271687       0.98754432       0.98664574       0.98813854       0.98247920       0.98678742       0.98348155       0.98994847       0.98945647       0.98746860       0.98564679       0.98654609       0.98870652       0.98543249       0.98528764       0.98275264       0.98731773       0.98420559       0.98530603       0.99077376       0.98374752       0.98225897
  25350.748       0.98584541       0.98334706       0.98550758       0.98505662       0.98725596       0.98622108       0.98786418       0.98079365       0.98925898       0.99044286       0.98918148       0.98388894       0.98519771       0.98742493       0.98798950       0.98493346       0.98128789       0.98479376       0.98329827       0.98409783       0.98570691       0.98260037       0.97909904
  25352.671       0.98537524       0.97888657       0.98434142       0.98603274       0.98559604       0.98081441       0.98671129       0.98248500       0.98875735       0.98637271       0.98796057       0.98531478       0.98635714       0.98881393       0.98820644       0.98530473       0.98300995       0.98752832       0.98150246       0.98084774       0.98631710       0.98188770       0.98046644
  25353.716       0.98494438       0.98283409       0.97978399       0.98739313       0.98686776       0.98203752       0.98625627       0.98227050       0.98874496       0.98441971       0.98650303       0.98587192       0.98665264       0.98883081       0.98518570       0.98486598       0.98281963       0.98735567       0.98308062       0.98052468       0.98688297       0.98101938       0.98009435
  25354.792       0.98515035       0.98374745       0.98038704       0.98617952       0.98708263       0.98619067       0.98685548       0.98389080       0.98844032       0.98705484       0.98480645       0.98446248       0.98710022       0.98893511       0.98504974       0.98593250       0.98218815       0.98744460       0.98313609       0.98482691       0.98473546       0.98222757       0.98234378
  25356.800       0.98452847       0.97799700       0.98300668       0.98671457       0.98429431       0.98356714       0.98693002       0.98226195       0.98412031       0.98983898       0.98256389       0.98458032       0.98694153       0.98532373       0.98382878       0.98135957       0.98077705       0.98815857       0.98030303       0.98413730       0.98507297       0.98146274       0.98429519
  25357.931       0.98490842       0.97959734       0.98407968       0.98779329       0.98728407       0.98281118       0.98829210       0.97853421       0.98595378       0.99014732       0.98331558       0.98472172       0.98545832       0.98502141       0.98442510       0.98056185       0.98290334       0.99011689       0.98244639       0.98343658       0.98614258       0.98080440       0.98338043
  25359.064       0.98488272       0.98032810       0.98468083       0.98695379       0.98480804       0.98686188       0.98858615       0.97954194       0.98724983       0.98743107       0.98284381       0.98324743       0.98450611       0.98559417       0.98608712       0.97941381       0.98356670       0.98868658       0.98318402       0.98288971       0.98681392       0.98048335       0.98024147
  25360.083       0.98448150       0.98034626       0.98393612       0.98457522       0.98191934       0.98414823       0.98699498       0.98009907       0.98762869       0.98602314       0.98130353       0.98343908       0.98392486       0.98862601       0.98580354       0.98186232       0.98422455       0.98666996       0.98245333       0.98212603       0.98624811       0.98034911       0.98142815
  25362.091       0.98427650       0.98363307       0.98484805       0.98473783       0.98418505       0.98020523       0.98610514       0.98544429       0.98930094       0.98595147       0.98400159       0.98361224       0.98428290       0.98594658       0.98428045       0.98466484       0.98466100       0.98675111       0.98371649       0.98154195       0.98734088       0.97998521       0.98228856
  25363.281       0.98391750       0.97970324       0.98362497       0.98504386       0.98712989       0.98209687       0.98524608       0.98185401       0.98862522       0.98648837       0.98420207       0.98518420       0.98383768       0.98753703       0.98655501       0.98316618       0.98663384       0.98602545       0.98376297       0.98398676       0.98597201       0.98183994       0.98326630
  25364.412       0.98389938       0.97820301       0.98237498       0.98641690       0.98624619       0.98117686       0.98342970       0.98201941       0.99065801       0.98562777       0.98394611       0.98438001       0.98425979       0.98631691       0.98442185       0.98440134       0.98626158       0.98544562       0.98462250       0.98483705       0.98486072       0.98412245       0.98354947
  25366.281       0.98359692       0.97930665       0.97806432       0.98088310       0.98444562       0.98123933       0.98293053       0.97956445       0.98577336       0.98670273       0.98368473       0.98263521       0.98749204       0.98635523       0.98571866       0.98320284       0.98492552       0.98536805       0.98382199       0.98144148       0.98673154       0.98118402       0.98117653
  25367.386       0.98335061       0.97879692       0.98167845       0.98537023       0.98533745       0.98119567       0.98459328       0.98086728       0.98638735       0.98780744       0.98172689       0.98298279       0.98692825       0.98655145       0.98710479       0.98155076       0.98348009       0.98593689       0.98316130       0.98249936       0.98918991       0.98123637       0.98337537
  25368.574       0.98340014       0.97824522       0.98625034       0.98751355       0.98625905       0.98369025       0.98561207       0.98138663       0.98777859       0.98701322       0.98108290       0.98629086       0.98305316       0.98605579       0.98709627       0.98098698       0.98344687       0.98747092       0.98621888       0.98157014       0.98629097       0.98238043       0.98411719
  25369.650       0.98311416       0.97848512       0.98364502       0.98732208       0.98551794       0.98362611       0.98609196       0.98420002       0.98819820       0.98676137       0.98395430       0.98363332       0.98481698       0.98667553       0.98549949       0.98127578       0.98312060       0.98422747       0.98809841       0.98095884       0.98584615       0.98265085       0.98291862
  25371.548       0.98278751       0.97914887       0.98331161       0.98403385       0.98474961       0.98376007       0.98422516       0.98135460       0.98741929       0.98617380       0.98345929       0.98365608       0.98606718       0.98756431       0.98400040       0.98326751       0.98273846       0.98684245       0.98342965       0.98272057       0.98579123       0.98182177       0.98333243
  25372.709       0.98272418       0.97950281       0.98430854       0.98265369       0.98737487       0.98173126       0.98374445       0.98386089       0.98846056       0.98544245       0.98472262       0.98263656       0.98627209       0.98899299       0.98269073       0.98227231       0.98303932       0.98645482       0.98328815       0.98406643       0.98577053       0.97949094       0.98137208
  25373.871       0.98259983       0.97971729       0.98333924       0.97989862       0.98645366       0.98488582       0.98418640       0.98388471       0.98824441       0.98441947       0.98638575       0.98423202       0.98316946       0.98890920       0.98293896       0.98247016       0.98471454       0.98581795       0.98383240       0.98296573       0.98556296       0.98023014       0.98089765
  25374.946       0.98246161       0.97895460       0.98347347       0.98538731       0.98395008       0.98284811       0.98383613       0.98074767       0.98650122       0.98299635       0.98402157       0.98346486       0.98216336       0.98719992       0.98350984       0.98297709       0.98402400       0.98519018       0.98369996       0.97911124       0.98535425       0.98167102       0.98338933
  25376.902       0.98227693       0.97567088       0.98400117       0.98593157       0.98604792       0.98315103       0.98158098       0.98052361       0.98535273       0.98668421       0.98270800       0.98117015       0.98549292       0.98620293       0.98419256       0.98179181       0.98434329       0.98604749       0.98300418       0.98149195       0.98490696       0.98024004       0.98183220
  25378.036       0.98227751       0.97793891       0.98446415       0.98624613       0.98547422       0.98346648       0.98356347       0.98264535       0.98960253       0.98440490       0.98214770       0.98456412       0.98525222       0.98412238       0.98092778       0.98295732       0.98161232       0.98656621       0.98371436       0.97945641       0.98324601       0.98071482       0.98192778
  25379.141       0.98213634       0.97966105       0.98356012       0.98749141       0.98334856       0.98239162       0.98599319       0.98374971       0.98974122       0.98237238       0.98508806       0.98603457       0.98183087       0.98695052       0.97888860       0.98400420       0.98191392       0.98578684       0.98514552       0.97898420       0.98431984       0.98130905       0.98167461
  25381.098       0.98189173       0.97439680       0.98248841       0.98251326       0.98408793       0.98279853       0.98465053       0.98306868       0.98829608       0.98418988       0.98082855       0.98134049       0.98331897       0.98418397       0.97973430       0.98018641       0.98385993       0.98366399       0.98038745       0.98039144       0.98578270       0.97571487       0.97844491
  25382.231       0.98196165       0.97649404       0.97957108       0.98257165       0.98431786       0.98110396       0.98467413       0.98351129       0.98699534       0.98558251       0.98111132       0.98206580       0.98539760       0.98635335       0.97983556       0.98129465       0.98450477       0.98299307       0.98067919       0.98013299       0.98383564       0.97697911       0.97703155
  25383.366       0.98170484       0.97474460       0.97884160       0.98124124       0.98335983       0.98000415       0.98490775       0.98232345       0.98608455       0.98393293       0.98033736       0.98237969       0.98513430       0.98719254       0.98084946       0.98431541       0.98513410       0.98291210       0.98275924       0.98149188       0.98451662       0.97802837       0.97898282
  25384.413       0.98178272       0.97286752       0.97916328       0.98261377       0.98667609       0.98251091       0.98601469       0.98246322       0.98556119       0.98205948       0.98248453       0.98245451       0.98262783       0.98818607       0.98476251       0.98217354       0.98364694       0.98343744       0.98056681       0.98223422       0.98530679       0.97889902       0.98077581
  25386.427       0.98161137       0.97757060       0.98374122       0.98195977       0.98177179       0.97838287       0.97972571       0.98076063       0.98734833       0.98778775       0.98083347       0.97944425       0.98057169       0.98589168       0.98486933       0.98197277       0.98138153       0.98157064       0.98082943       0.98241076       0.98408687       0.97738638       0.98079991
  25387.504       0.98154164       0.97928170       0.98266922       0.98383496       0.98025909       0.97922019       0.97994098       0.97896534       0.98567019       0.98762080       0.98053045       0.98153818       0.98106397       0.98610125       0.98332563       0.98416502       0.98245424       0.98236764       0.97854321       0.98202464       0.98573218       0.97542349       0.98015926
  25389.347       0.98116942       0.97759194       0.97948896       0.98158039       0.98486750       0.98269958       0.98513679       0.98034935       0.98610632       0.98533987       0.98294655       0.98199931       0.98087805       0.98424563       0.98271893       0.98039941       0.98014345       0.98280987       0.98203190       0.97844002       0.98506476       0.97799134       0.97782248
  25390.369       0.98143727       0.97538541       0.97804011       0.98348566       0.98349871       0.98297145       0.98572412       0.97740672       0.98735237       0.98510691       0.98304232       0.97787064       0.97808407       0.98418819       0.98334535       0.98064808       0.98629981       0.98353365       0.98290419       0.97861066       0.98423218       0.97823931       0.97913211
  25391.533       0.98126056       0.97773544       0.98144135       0.98435650       0.98273781       0.97954981       0.98324973       0.98117954       0.98638871       0.98504092       0.98602262       0.98188488       0.98068889       0.98597627       0.98227899       0.98174393       0.98064274       0.98376085       0.98091320       0.97755934       0.98463802       0.97904367       0.98048416
  25392.610       0.98138772       0.97863647       0.98332416       0.98382978       0.98020148       0.97786896       0.98501753       0.98109656       0.98664679       0.98282603       0.98255324       0.98064764       0.98045557       0.98542797       0.98208421       0.98268224       0.98098061       0.98394761       0.97904334       0.97858775       0.98356599       0.97923112       0.97876629
  25394.539       0.98046922       0.97779625       0.97809172       0.98355994       0.98505659       0.98185611       0.98216552       0.97897096       0.98475327       0.98481919       0.98069895       0.98043767       0.98481533       0.98266493       0.97947407       0.97920419       0.98258463       0.98303792       0.98086858       0.97638626       0.98678196       0.98024917       0.97894571
  25395.674       0.98072159       0.97643934       0.97687950       0.98253754       0.98423365       0.98237612       0.98299957       0.97990111       0.98602980       0.98488068       0.98155379       0.97821576       0.98061868       0.98772532       0.98006701       0.98115551       0.98023535       0.98249358       0.97785253       0.97739112       0.98141203       0.98080999       0.97800112
  25396.782       0.98093154       0.97558266       0.98098232       0.98117044       0.98509047       0.98047960       0.97996298       0.97866050       0.98606613       0.98242133       0.98290853       0.98016518       0.98156710       0.98691580       0.98090887       0.98256926       0.98104720       0.98193525       0.97934471       0.97594223       0.98418672       0.97857745       0.97825010
  25398.741       0.98062077       0.97606743       0.97704607       0.98010291       0.98212800       0.98435261       0.98336424       0.97993254       0.98431832       0.98505782       0.98093635       0.97828463       0.98092769       0.98508530       0.98122568       0.98162454       0.97929781       0.98568637       0.97988334       0.97644118       0.98629216       0.98130546       0.97720602
  25399.818       0.98056915       0.97633394       0.97107287       0.97960796       0.98005421       0.98861792       0.98651823       0.98220012       0.98986486       0.98822972       0.97883975       0.97783893       0.97996685       0.98402392       0.98130389       0.98099792       0.97683910       0.98890426       0.97991426       0.97719295       0.98662375       0.98394746       0.97614200
  25400.953       0.98051919       0.97661480       0.96477799       0.97908635       0.97786873       0.99311294       0.98984207       0.98458981       0.99571010       0.99157243       0.97663024       0.97736924       0.97895427       0.98290538       0.98138631       0.98033756       0.97424799       0.99229544       0.97994685       0.97798520       0.98697319       0.98673175       0.97502069
