# Supplementary material for: In situ X-ray absorption spectroscopy data during formation of active Pt- and Pd-sites in functionalized UiO-67 metal-organic frameworks
Source: Data Brief. 2019 Jul 17;25:104280. doi: 10.1016/j.dib.2019.104280 (PMC6661504; doi:10.1016/j.dib.2019.104280)
Supplement: Supplementary file 1 [file mmc1.zip › 9_Pd_3H2_ramp.mu]

# Experimental absorpton coeffitients at Pd K-edge collected at BM01B@ESRF during the activation of UiO-67-Pd sample from room temperatures to 215 C in 3%H2/He.
# Column 1: Energy in eV
# Column 2: Reference Pd foil
# The columns 3 - 6 contain spectra collected at different temperatures (Celsius)
# The specified temperatures correspond to the beginning of each spectrum.
# Column  3:  46
# Column  4:  89
# Column  5: 131
# Column  6: 174
#------------------------
  24001.125      -0.40575413       0.25671706       0.26368229       0.24783878       0.28591481
  24002.520      -0.40543400       0.25624443       0.26316391       0.24770151       0.28536009
  24004.394      -0.40546001       0.25560951       0.26246755       0.24751711       0.28461489
  24006.296      -0.40531944       0.25496511       0.26176077       0.24732995       0.28385855
  24008.198      -0.40574763       0.25432071       0.26105400       0.24714279       0.28310222
  24010.023      -0.40573715       0.25370240       0.26037584       0.24696321       0.28237650
  24011.900      -0.40585578       0.25306646       0.25967836       0.24677851       0.28163011
  24013.777      -0.40613683       0.25243053       0.25898088       0.24659381       0.28088372
  24015.678      -0.40596592       0.25178647       0.25827448       0.24640674       0.28012778
  24017.555      -0.40618112       0.25115054       0.25757699       0.24622205       0.27938139
  24019.434      -0.40663054       0.25051393       0.25687877       0.24603715       0.27863420
  24021.311      -0.40698011       0.24987800       0.25618129       0.24585245       0.27788781
  24023.189      -0.40675743       0.24924173       0.25548343       0.24566765       0.27714102
  24025.068      -0.40712617       0.24860512       0.25478521       0.24548275       0.27639383
  24026.922      -0.40750389       0.24797698       0.25409627       0.24530032       0.27565658
  24028.801      -0.40759183       0.24734037       0.25339804       0.24511542       0.27490939
  24030.680      -0.40789988       0.24670377       0.25269982       0.24493053       0.27416221
  24032.585      -0.40788029       0.24605835       0.25199193       0.24474307       0.27340468
  24034.441      -0.40823037       0.24542953       0.25130225       0.24456044       0.27266664
  24036.346      -0.40857711       0.24478411       0.25059436       0.24437298       0.27190911
  24038.227      -0.40877071       0.24414683       0.24989540       0.24418789       0.27116113
  24040.083      -0.40897884       0.24351801       0.24920572       0.24400526       0.27042308
  24041.988      -0.40931250       0.24287259       0.24849783       0.24381780       0.26966556
  24043.896      -0.40935280       0.24222616       0.24778883       0.24363005       0.26890684
  24045.727      -0.40972827       0.24160581       0.24710844       0.24344988       0.26817874
  24047.609      -0.40999296       0.24096819       0.24640910       0.24326469       0.26743035
  24049.084      -0.41006234       0.24046846       0.24586100       0.24311954       0.26684382
  24051.475      -0.41039297       0.23965838       0.24497251       0.24288427       0.26589303
  24053.537      -0.41094897       0.23895977       0.24420629       0.24268136       0.26507307
  24054.657      -0.41105989       0.23858031       0.24379010       0.24257115       0.26462770
  24056.158      -0.41141072       0.23807177       0.24323234       0.24242345       0.26403083
  24058.094      -0.41158988       0.23741585       0.24251293       0.24223295       0.26326097
  24059.875      -0.41186879       0.23681244       0.24185112       0.24205769       0.26255275
  24061.861      -0.41224851       0.23613958       0.24111314       0.24186227       0.26176302
  24063.721      -0.41268146       0.23550941       0.24042197       0.24167924       0.26102338
  24065.632      -0.41279533       0.23486196       0.23971185       0.24149120       0.26026347
  24066.650      -0.41286526       0.23451706       0.23933357       0.24139102       0.25985866
  24068.586      -0.41307790       0.23386114       0.23861416       0.24120052       0.25908881
  24069.605      -0.41323096       0.23351590       0.23823551       0.24110025       0.25868360
  24070.650      -0.41365279       0.23316185       0.23784719       0.24099742       0.25826805
  24072.512      -0.41384486       0.23253101       0.23715528       0.24081419       0.25752763
  24074.474      -0.41411406       0.23186628       0.23642622       0.24062113       0.25674743
  24076.233      -0.41446769       0.23127032       0.23577258       0.24044804       0.25604796
  24078.018      -0.41480564       0.23066556       0.23510929       0.24027239       0.25533815
  24079.904      -0.41489955       0.23002658       0.23440846       0.24008681       0.25458818
  24081.564      -0.41519986       0.22946417       0.23379161       0.23992346       0.25392808
  24083.527      -0.41546929       0.22879910       0.23306217       0.23973030       0.25314749
  24085.338      -0.41598432       0.22818553       0.23238922       0.23955210       0.25242734
  24087.227      -0.41613287       0.22754554       0.23168727       0.23936621       0.25167618
  24089.142      -0.41622821       0.22689673       0.23097567       0.23917778       0.25091467
  24091.030      -0.41658390       0.22625707       0.23027410       0.23899199       0.25016391
  24092.920      -0.41698836       0.22561674       0.22957179       0.23880601       0.24941234
  24094.808      -0.41734049       0.22497708       0.22887022       0.23862023       0.24866158
  24096.699      -0.41752679       0.22433640       0.22816753       0.23843416       0.24790962
  24098.616      -0.41793383       0.22368692       0.22745519       0.23824552       0.24714732
  24100.479      -0.41824162       0.22305573       0.22676291       0.23806220       0.24640649
  24102.344      -0.41864713       0.22250217       0.22645399       0.23749250       0.24590739
  24104.286      -0.41881193       0.22212299       0.22601282       0.23671229       0.24560430
  24106.178      -0.41905270       0.22172436       0.22556201       0.23615343       0.24512036
  24108.044      -0.41958797       0.22130569       0.22511339       0.23589665       0.24483157
  24109.066      -0.41978563       0.22110519       0.22490195       0.23583352       0.24437900
  24110.908      -0.42009320       0.22037356       0.22445272       0.23536496       0.24405574
  24112.825      -0.42039900       0.21984552       0.22410770       0.23486978       0.24345762
  24114.693      -0.42079475       0.21963873       0.22364301       0.23429694       0.24302975
  24116.535      -0.42084594       0.21923427       0.22324590       0.23385666       0.24262499
  24118.427      -0.42108991       0.21859813       0.22300916       0.23349175       0.24210754
  24120.397      -0.42176555       0.21829569       0.22260659       0.23292000       0.24149167
  24122.291      -0.42213575       0.21785150       0.22214347       0.23255433       0.24119684
  24124.136      -0.42262705       0.21746321       0.22180003       0.23212003       0.24089573
  24126.055      -0.42274906       0.21689275       0.22135730       0.23185719       0.24034627
  24127.951      -0.42278977       0.21646839       0.22095494       0.23138723       0.24006072
  24129.000      -0.42280324       0.21617334       0.22070618       0.23104455       0.23980239
  24130.869      -0.42333152       0.21565779       0.22030694       0.23054942       0.23925449
  24132.662      -0.42367115       0.21537619       0.21985118       0.23027234       0.23884734
  24134.558      -0.42390059       0.21493355       0.21938353       0.22996380       0.23846072
  24136.429      -0.42412571       0.21438975       0.21917053       0.22941207       0.23792489
  24138.325      -0.42446006       0.21408342       0.21847906       0.22897255       0.23745613
  24140.247      -0.42487717       0.21372731       0.21824216       0.22857971       0.23706061
  24142.145      -0.42502480       0.21315044       0.21767383       0.22779325       0.23667498
  24144.068      -0.42531701       0.21278523       0.21725827       0.22754875       0.23612485
  24145.119      -0.42549136       0.21256527       0.21713390       0.22726226       0.23576677
  24146.913      -0.42584601       0.21212587       0.21676241       0.22694046       0.23554610
  24148.811      -0.42635194       0.21172464       0.21608896       0.22659468       0.23487851
  24150.711      -0.42655263       0.21128699       0.21586295       0.22604543       0.23471602
  24152.609      -0.42684851       0.21083074       0.21545639       0.22567749       0.23423313
  24154.508      -0.42701986       0.21039713       0.21493622       0.22515710       0.23376323
  24156.406      -0.42716543       0.20989724       0.21459391       0.22471192       0.23332310
  24158.255      -0.42775020       0.20948467       0.21404882       0.22426110       0.23290109
  24160.232      -0.42810259       0.20933017       0.21354893       0.22401528       0.23238923
  24161.285      -0.42817744       0.20922539       0.21331288       0.22395466       0.23215545
  24163.057      -0.42827276       0.20846288       0.21280608       0.22354661       0.23201687
  24165.035      -0.42877204       0.20763783       0.21277897       0.22256439       0.23168456
  24166.883      -0.42890237       0.20741495       0.21231207       0.22258487       0.23092288
  24168.760      -0.42934652       0.20741221       0.21185723       0.22194512       0.23081747
  24169.788      -0.42971800       0.20691146       0.21147094       0.22201640       0.23030432
  24171.612      -0.43012443       0.20652744       0.21112834       0.22143519       0.22977687
  24173.513      -0.43030607       0.20590003       0.21065330       0.22116456       0.22939618
  24175.365      -0.43050895       0.20562523       0.21030877       0.22076222       0.22907509
  24177.370      -0.43063127       0.20525971       0.20975792       0.22016033       0.22859299
  24179.171      -0.43077172       0.20475307       0.20941361       0.22007065       0.22817691
  24181.175      -0.43134992       0.20431006       0.20876509       0.21926544       0.22769989
  24183.027      -0.43168250       0.20363831       0.20830918       0.21878417       0.22726689
  24184.933      -0.43177572       0.20328142       0.20792919       0.21829132       0.22687214
  24186.012      -0.43215599       0.20314017       0.20773401       0.21817650       0.22647457
  24187.815      -0.43228365       0.20264342       0.20739762       0.21791663       0.22613327
  24189.693      -0.43261122       0.20226499       0.20726248       0.21768907       0.22569406
  24191.572      -0.43286292       0.20170794       0.20658160       0.21701533       0.22527220
  24193.478      -0.43322365       0.20117115       0.20622275       0.21652242       0.22481548
  24195.383      -0.43367189       0.20061429       0.20591749       0.21622500       0.22431955
  24197.313      -0.43379753       0.20031341       0.20541680       0.21568220       0.22385320
  24199.167      -0.43423365       0.19986941       0.20486108       0.21522847       0.22348640
  24201.177      -0.43438029       0.19950225       0.20450277       0.21491893       0.22315058
  24202.234      -0.43460538       0.19937994       0.20431111       0.21467836       0.22293019
  24204.012      -0.43485378       0.19901906       0.20382668       0.21439616       0.22268712
  24205.944      -0.43495779       0.19882436       0.20346014       0.21371900       0.22192212
  24207.800      -0.43521875       0.19821530       0.20329990       0.21331031       0.22178622
  24209.707      -0.43579260       0.19771869       0.20287644       0.21300817       0.22134383
  24211.590      -0.43610693       0.19747335       0.20243541       0.21254721       0.22067069
  24213.499      -0.43638451       0.19718793       0.20180806       0.21229795       0.22042294
  24215.382      -0.43641513       0.19643317       0.20145930       0.21171191       0.21991884
  24217.394      -0.43678118       0.19607402       0.20098708       0.21125612       0.21944235
  24218.426      -0.43710939       0.19581288       0.20076131       0.21113110       0.21909861
  24220.180      -0.43717442       0.19527083       0.20042823       0.21081814       0.21866931
  24221.186      -0.43716609       0.19493868       0.20024082       0.21059939       0.21850285
  24222.193      -0.43706720       0.19484705       0.20000561       0.21037538       0.21837407
  24224.050      -0.43758995       0.19446888       0.19937880       0.20981195       0.21791269
  24225.986      -0.43765773       0.19409996       0.19916002       0.20917820       0.21741953
  24227.020      -0.43795406       0.19394988       0.19914051       0.20919333       0.21713325
  24228.826      -0.43820731       0.19343548       0.19885544       0.20844224       0.21663271
  24230.686      -0.43822458       0.19326224       0.19812960       0.20809021       0.21665161
  24232.572      -0.43861974       0.19266913       0.19805170       0.20777182       0.21602389
  24234.587      -0.43887896       0.19217850       0.19734383       0.20735085       0.21581532
  24236.446      -0.43903944       0.19174354       0.19682327       0.20707327       0.21529925
  24238.359      -0.43949221       0.19136683       0.19642749       0.20618923       0.21495447
  24240.219      -0.43991889       0.19093933       0.19594683       0.20598583       0.21459165
  24242.262      -0.44002573       0.19046169       0.19545417       0.20544740       0.21417858
  24243.322      -0.43998682       0.19018706       0.19516394       0.20521287       0.21387407
  24245.081      -0.44006587       0.18976597       0.19495753       0.20515706       0.21344634
  24246.994      -0.44042304       0.18915272       0.19462631       0.20482358       0.21301238
  24248.855      -0.44052329       0.18898091       0.19431164       0.20422354       0.21265797
  24250.770      -0.44080523       0.18839742       0.19371944       0.20370889       0.21214106
  24252.684      -0.44098442       0.18835121       0.19335803       0.20320410       0.21202354
  24254.599      -0.44115389       0.18763685       0.19313326       0.20312868       0.21149168
  24256.513      -0.44167958       0.18750251       0.19260890       0.20254278       0.21108953
  24258.482      -0.44157297       0.18663990       0.19216921       0.20204294       0.21055711
  24259.518      -0.44152833       0.18652042       0.19176985       0.20202316       0.21025193
  24261.330      -0.44164647       0.18600406       0.19166202       0.20152390       0.20988866
  24263.349      -0.44184540       0.18575088       0.19120851       0.20112385       0.20947530
  24264.358      -0.44195949       0.18558656       0.19096045       0.20074122       0.20915749
  24266.094      -0.44224146       0.18493897       0.19081728       0.20041386       0.20879556
  24268.167      -0.44217095       0.18459642       0.19036020       0.20000099       0.20852252
  24270.006      -0.44219970       0.18424413       0.18967908       0.19951977       0.20796782
  24271.847      -0.44247694       0.18377965       0.18964171       0.19915004       0.20724604
  24273.764      -0.44245938       0.18337573       0.18899253       0.19877285       0.20682068
  24275.734      -0.44260461       0.18314190       0.18835845       0.19826077       0.20658542
  24276.770      -0.44255055       0.18303742       0.18825688       0.19816908       0.20638038
  24278.585      -0.44259906       0.18227518       0.18797538       0.19795737       0.20596640
  24280.607      -0.44257796       0.18209405       0.18757807       0.19735389       0.20561770
  24282.371      -0.44283741       0.18184161       0.18715091       0.19690847       0.20507927
  24283.409      -0.44290146       0.18159998       0.18703868       0.19669066       0.20499032
  24284.525      -0.44258473       0.18130140       0.18684673       0.19647124       0.20465430
  24285.562      -0.44256208       0.18102155       0.18662550       0.19629244       0.20425918
  24287.352      -0.44249007       0.18054994       0.18614150       0.19598964       0.20412372
  24289.429      -0.44253022       0.18025214       0.18566499       0.19552386       0.20355888
  24291.220      -0.44245120       0.17993802       0.18547818       0.19516554       0.20344635
  24293.165      -0.44237821       0.17948380       0.18509378       0.19455075       0.20287222
  24294.256      -0.44224346       0.17920291       0.18491624       0.19436005       0.20268706
  24296.074      -0.44222303       0.17865562       0.18444535       0.19412830       0.20248989
  24298.099      -0.44196168       0.17846833       0.18390305       0.19359807       0.20221167
  24299.944      -0.44167367       0.17789149       0.18358033       0.19364653       0.20168025
  24301.891      -0.44130113       0.17767059       0.18351098       0.19319035       0.20143791
  24303.711      -0.44090739       0.17715260       0.18303819       0.19275404       0.20107207
  24305.607      -0.44053878       0.17689855       0.18270481       0.19264111       0.20070661
  24306.621      -0.44029522       0.17670726       0.18256007       0.19231881       0.20070549
  24308.336      -0.43953294       0.17615765       0.18215183       0.19193614       0.20028949
  24310.364      -0.43905825       0.17615060       0.18195814       0.19201198       0.19957512
  24311.378      -0.43874553       0.17594355       0.18157126       0.19148237       0.19962726
  24313.120      -0.43781177       0.17570739       0.18125231       0.19118305       0.19935272
  24314.159      -0.43752697       0.17535253       0.18113260       0.19123999       0.19920084
  24316.059      -0.43632231       0.17510366       0.18075815       0.19084139       0.19859753
  24317.984      -0.43523912       0.17465271       0.18055500       0.19034995       0.19865332
  24318.998      -0.43433690       0.17466278       0.18047902       0.19028030       0.19847235
  24320.845      -0.43310930       0.17432626       0.17994957       0.19016266       0.19835406
  24322.744      -0.43154405       0.17368905       0.17960481       0.18974149       0.19764953
  24324.644      -0.42957958       0.17363751       0.17926921       0.18980675       0.19762865
  24325.685      -0.42817291       0.17356771       0.17942937       0.18928770       0.19749789
  24326.754      -0.42691041       0.17326461       0.17927200       0.18918508       0.19742264
  24328.575      -0.42427973       0.17301439       0.17924303       0.18915315       0.19738247
  24330.501      -0.42090234       0.17298281       0.17886646       0.18893424       0.19711387
  24331.518      -0.41869329       0.17282492       0.17902274       0.18873241       0.19685641
  24333.341      -0.41425737       0.17272324       0.17868553       0.18867851       0.19668452
  24334.356      -0.41137578       0.17303504       0.17879684       0.18880063       0.19677157
  24335.398      -0.40790994       0.17301119       0.17892308       0.18871181       0.19687313
  24337.223      -0.40053905       0.17300308       0.17888276       0.18864297       0.19699257
  24339.151      -0.39024575       0.17319014       0.17900569       0.18879307       0.19714709
  24341.053      -0.37581723       0.17356171       0.17940048       0.18932738       0.19754587
  24342.070      -0.36561544       0.17379493       0.17969842       0.18977846       0.19812858
  24343.138      -0.35107435       0.17431407       0.18028054       0.19035770       0.19861002
  24344.963      -0.31630589       0.17555623       0.18171956       0.19157352       0.19996336
  24346.971      -0.25807086       0.17732075       0.18353299       0.19390547       0.20253993
  24348.040      -0.21443333       0.17911740       0.18536770       0.19570691       0.20432836
  24349.787      -0.13207234       0.18310822       0.18927031       0.19958005       0.20843419
  24351.951      -0.31054242E-01   0.19016351       0.19729947       0.20732698       0.21630731
  24352.995       0.13927724E-01   0.19526869       0.20235258       0.21207955       0.22101226
  24354.769       0.84869152E-01   0.20472333       0.21191388       0.22243468       0.23121255
  24355.787       0.12548062       0.21030694       0.21728005       0.22802296       0.23654013
  24356.909       0.17227786       0.21574488       0.22254738       0.23292099       0.24190408
  24358.814       0.26190212       0.22470443       0.23189072       0.24173585       0.25088523
  24360.851       0.36497816       0.23368778       0.24080428       0.25131763       0.25985605
  24362.730       0.44118261       0.24100713       0.24808446       0.25881479       0.26756696
  24364.611       0.48793970       0.24715529       0.25430079       0.26514126       0.27329641
  24365.629       0.49980147       0.24946624       0.25662526       0.26726045       0.27563270
  24366.648       0.50428775       0.25129583       0.25805420       0.26911819       0.27734776
  24368.528       0.50369111       0.25327779       0.25988082       0.27050694       0.27915424
  24369.547       0.49907599       0.25329081       0.26029272       0.27066913       0.27947166
  24371.481       0.47930138       0.25358469       0.26039720       0.27106234       0.27973324
  24373.388       0.45413309       0.25377355       0.26061604       0.27111911       0.27988972
  24375.347       0.43641179       0.25393357       0.26094653       0.27155402       0.28006517
  24377.256       0.43181662       0.25433481       0.26138716       0.27189707       0.28038484
  24379.217       0.43922159       0.25451333       0.26146362       0.27188406       0.28016257
  24381.124       0.45726623       0.25437564       0.26087667       0.27154167       0.27969063
  24383.060       0.48537188       0.25327584       0.25968647       0.27033804       0.27902460
  24385.021       0.52232415       0.25094357       0.25755996       0.26815146       0.27668037
  24386.801       0.55821910       0.24819834       0.25483037       0.26531038       0.27449778
  24387.821       0.57594514       0.24663226       0.25301923       0.26362429       0.27313243
  24388.893       0.59179887       0.24497714       0.25134358       0.26216540       0.27151664
  24390.804       0.60895613       0.24207767       0.24884475       0.25950820       0.26902976
  24392.715       0.60397214       0.23982723       0.24703197       0.25747326       0.26692622
  24393.736       0.59112399       0.23899297       0.24630217       0.25667086       0.26608034
  24395.594       0.55183317       0.23761370       0.24505957       0.25565124       0.26523820
  24397.402       0.50642970       0.23727666       0.24465494       0.25497794       0.26461359
  24398.500       0.48051670       0.23714711       0.24442188       0.25475257       0.26451208
  24399.547       0.46057899       0.23686822       0.24426069       0.25479632       0.26424417
  24401.356       0.43667541       0.23708859       0.24436559       0.25470995       0.26408328
  24403.372       0.42808248       0.23690299       0.24432756       0.25477636       0.26399442
  24405.258       0.43303329       0.23713580       0.24451813       0.25497518       0.26394086
  24406.988       0.44436516       0.23717332       0.24472093       0.25540579       0.26432639
  24408.035       0.45205943       0.23719170       0.24479912       0.25558918       0.26444739
  24409.923       0.46477283       0.23750490       0.24466019       0.25555761       0.26452854
  24411.758       0.47510339       0.23771672       0.24474871       0.25587202       0.26464475
  24413.620       0.48252076       0.23802764       0.24505999       0.25580830       0.26484639
  24415.638       0.48704056       0.23812046       0.24545668       0.25622597       0.26483961
  24416.662       0.48882059       0.23829503       0.24562736       0.25643331       0.26504601
  24418.470       0.49264613       0.23846110       0.24591186       0.25672573       0.26547788
  24419.495       0.49626152       0.23845461       0.24589433       0.25685928       0.26573319
  24420.570       0.50132816       0.23858851       0.24606311       0.25702697       0.26549665
  24422.432       0.51555098       0.23887746       0.24662864       0.25706962       0.26604577
  24424.452       0.53604140       0.23958835       0.24698283       0.25770530       0.26626988
  24425.581       0.54841459       0.24006422       0.24711146       0.25790792       0.26650020
  24426.605       0.55884318       0.24037060       0.24738344       0.25802694       0.26669216
  24428.442       0.57282966       0.24039670       0.24795779       0.25814171       0.26689020
  24429.544       0.57625675       0.24037487       0.24798914       0.25855084       0.26679163
  24430.595       0.57628987       0.24095894       0.24800111       0.25869598       0.26676944
  24432.432       0.56842430       0.24102277       0.24797159       0.25873025       0.26668518
  24433.456       0.56041216       0.24060737       0.24786216       0.25868899       0.26661290
  24434.481       0.55101190       0.24045396       0.24762272       0.25864569       0.26649147
  24436.346       0.53092757       0.24002765       0.24715887       0.25790315       0.26612018
  24438.238       0.50976914       0.23920621       0.24653313       0.25736277       0.26538594
  24440.208       0.49163625       0.23825060       0.24565286       0.25636145       0.26430890
  24442.152       0.47864828       0.23757513       0.24451729       0.25533934       0.26332069
  24443.205       0.47342507       0.23682825       0.24392714       0.25461774       0.26278321
  24445.097       0.46746639       0.23533579       0.24285094       0.25350558       0.26179364
  24447.094       0.46546325       0.23425646       0.24178786       0.25236914       0.26062704
  24448.910       0.46624072       0.23339890       0.24089185       0.25125969       0.25950164
  24450.750       0.46860366       0.23232912       0.23973789       0.25037697       0.25899473
  24451.881       0.47089050       0.23200564       0.23905638       0.24976454       0.25825490
  24452.906       0.47401757       0.23146781       0.23863262       0.24928274       0.25775183
  24454.668       0.47787682       0.23055891       0.23806014       0.24860785       0.25734854
  24455.694       0.48020085       0.23041805       0.23758049       0.24805100       0.25642467
  24456.747       0.48277415       0.23001490       0.23724876       0.24774450       0.25621219
  24458.485       0.48769324       0.22900876       0.23655579       0.24707235       0.25568709
  24460.405       0.49356899       0.22840903       0.23588522       0.24645913       0.25515315
  24461.458       0.49604257       0.22805793       0.23567516       0.24615164       0.25498321
  24463.301       0.50106408       0.22734830       0.23516975       0.24577231       0.25418142
  24465.248       0.50558901       0.22681806       0.23492359       0.24490808       0.25387316
  24467.092       0.50985336       0.22649905       0.23387159       0.24453317       0.25351789
  24468.094       0.51216316       0.22608356       0.23389332       0.24456275       0.25326177
  24469.120       0.51448061       0.22583892       0.23365462       0.24428930       0.25291229
  24470.991       0.51904119       0.22546468       0.23318334       0.24371309       0.25252618
  24473.019       0.52248937       0.22495193       0.23266222       0.24337318       0.25229449
  24474.020       0.52371385       0.22473433       0.23248046       0.24298783       0.25214574
  24475.838       0.52409456       0.22457068       0.23231925       0.24263196       0.25175619
  24476.919       0.52357477       0.22435534       0.23213379       0.24252177       0.25126584
  24477.999       0.52203752       0.22421271       0.23162518       0.24198191       0.25103545
  24479.002       0.51967922       0.22403299       0.23152916       0.24160709       0.25082697
  24480.715       0.51450556       0.22336579       0.23115682       0.24164019       0.25036375
  24481.769       0.51062895       0.22339661       0.23095984       0.24124730       0.25028238
  24482.798       0.50635530       0.22326813       0.23089658       0.24112932       0.25010030
  24484.617       0.49820872       0.22275621       0.23053978       0.24093679       0.24971880
  24485.645       0.49293559       0.22234514       0.23025376       0.24078704       0.24941493
  24486.753       0.48775452       0.22229530       0.23001169       0.24062535       0.24913124
  24487.757       0.48349587       0.22224998       0.22989389       0.24048165       0.24890250
  24489.603       0.47564311       0.22210452       0.22987712       0.24023241       0.24892726
  24490.604       0.47174469       0.22185641       0.22967567       0.24004951       0.24863098
  24492.453       0.46677680       0.22146959       0.22925040       0.23980858       0.24820710
  24493.456       0.46491562       0.22129205       0.22904474       0.23970414       0.24816536
  24494.511       0.46364308       0.22134225       0.22915462       0.23934102       0.24808557
  24495.541       0.46260061       0.22130695       0.22898358       0.23938672       0.24800084
  24497.335       0.46290014       0.22088744       0.22903772       0.23907625       0.24782723
  24498.339       0.46341852       0.22098954       0.22867543       0.23916868       0.24782394
  24499.395       0.46456807       0.22089907       0.22865267       0.23912418       0.24776936
  24501.217       0.46751442       0.22075439       0.22867628       0.23880916       0.24741645
  24502.247       0.46981072       0.22070479       0.22870104       0.23893462       0.24707570
  24503.382       0.47250972       0.22042663       0.22863247       0.23870472       0.24740284
  24504.438       0.47590982       0.22061205       0.22842679       0.23868670       0.24687076
  24506.208       0.48167115       0.22008606       0.22813690       0.23838265       0.24708896
  24508.217       0.48732740       0.22032792       0.22802486       0.23829155       0.24617406
  24510.040       0.49186921       0.21976429       0.22757152       0.23807512       0.24626613
  24512.022       0.49607529       0.21962814       0.22728786       0.23765839       0.24570160
  24513.925       0.49857629       0.21918435       0.22688331       0.23717566       0.24565070
  24514.931       0.49944077       0.21850433       0.22665207       0.23691980       0.24542028
  24516.014       0.50037012       0.21852445       0.22617858       0.23679947       0.24493078
  24517.019       0.50073686       0.21825711       0.22602936       0.23658136       0.24468308
  24518.843       0.50130651       0.21763560       0.22568559       0.23602574       0.24407701
  24519.928       0.50077019       0.21752362       0.22545290       0.23574582       0.24390701
  24521.038       0.50087803       0.21716990       0.22522571       0.23534888       0.24375500
  24522.043       0.50027615       0.21681384       0.22492898       0.23499322       0.24354334
  24523.790       0.49906405       0.21627441       0.22428287       0.23439234       0.24266211
  24524.874       0.49825920       0.21598093       0.22421678       0.23436055       0.24247411
  24525.932       0.49728808       0.21549761       0.22359980       0.23394090       0.24213153
  24527.679       0.49566511       0.21470946       0.22283834       0.23319726       0.24157331
  24529.770       0.49254854       0.21393293       0.22222535       0.23265856       0.24085490
  24530.777       0.49085385       0.21376062       0.22172105       0.23224669       0.24055226
  24532.577       0.48807179       0.21317166       0.22119408       0.23163230       0.23967571
  24534.536       0.48477307       0.21203258       0.22079885       0.23080735       0.23920490
  24536.442       0.48211887       0.21159824       0.22009544       0.23006843       0.23850388
  24537.502       0.48077424       0.21132133       0.21964322       0.23008161       0.23807227
  24538.587       0.47979869       0.21056054       0.21926605       0.22941324       0.23785771
  24540.495       0.47710078       0.21042875       0.21881231       0.22877735       0.23730180
  24542.536       0.47419166       0.20965001       0.21781731       0.22827297       0.23670601
  24544.338       0.47037506       0.20911379       0.21732797       0.22773415       0.23613341
  24546.404       0.46563433       0.20850063       0.21688085       0.22713056       0.23559002
  24547.491       0.46322597       0.20840043       0.21643983       0.22674107       0.23532419
  24549.267       0.45873144       0.20783614       0.21597110       0.22646359       0.23481063
  24551.336       0.45457481       0.20702126       0.21537306       0.22570303       0.23419066
  24553.192       0.45092365       0.20686536       0.21500339       0.22551412       0.23360765
  24555.155       0.44826819       0.20613881       0.21458680       0.22478905       0.23329350
  24556.269       0.44647961       0.20598327       0.21437760       0.22429881       0.23304628
  24558.126       0.44475080       0.20547370       0.21364187       0.22407648       0.23248349
  24560.142       0.44257351       0.20470720       0.21302709       0.22326384       0.23155192
  24562.000       0.44156193       0.20450412       0.21249122       0.22278620       0.23163988
  24564.018       0.43916513       0.20397769       0.21215306       0.22250476       0.23082810
  24565.903       0.43696494       0.20357041       0.21194152       0.22192638       0.23013201
  24567.947       0.43628436       0.20298401       0.21106895       0.22154026       0.23030724
  24569.008       0.43827478       0.20290462       0.21114959       0.22128117       0.22980540
  24570.814       0.44271906       0.20284620       0.21088886       0.22109948       0.23000173
  24571.823       0.44537116       0.20205008       0.21040598       0.22080054       0.22946669
  24572.939       0.44773658       0.20187470       0.21035126       0.22034535       0.22924551
  24574.001       0.44971735       0.20160275       0.21025024       0.22027896       0.22904280
  24575.703       0.45300256       0.20124280       0.20971192       0.22012361       0.22858833
  24576.738       0.45540637       0.20108337       0.20986463       0.21998228       0.22839447
  24577.774       0.45738843       0.20085005       0.20936265       0.21957949       0.22812519
  24579.609       0.46132924       0.20021590       0.20908747       0.21935857       0.22756782
  24580.645       0.46288822       0.20023014       0.20903422       0.21921867       0.22728258
  24581.709       0.46469103       0.19996058       0.20843476       0.21893809       0.22735615
  24583.595       0.46787883       0.19994254       0.20833135       0.21837668       0.22683093
  24585.590       0.47050445       0.19950890       0.20817852       0.21792996       0.22641787
  24587.505       0.47294230       0.19909664       0.20760952       0.21770213       0.22638765
  24588.543       0.47368988       0.19889877       0.20744142       0.21738046       0.22620345
  24589.632       0.47509075       0.19859904       0.20736869       0.21741832       0.22601148
  24590.750       0.47630264       0.19862755       0.20742593       0.21718453       0.22544175
  24592.558       0.47746271       0.19825123       0.20674878       0.21695077       0.22532053
  24594.635       0.47867449       0.19755227       0.20629918       0.21663583       0.22482818
  24596.443       0.47923515       0.19711630       0.20594463       0.21613478       0.22442212
  24598.493       0.47905854       0.19705145       0.20561419       0.21549984       0.22414914
  24599.584       0.47878883       0.19649977       0.20544372       0.21540191       0.22387207
  24601.368       0.47838209       0.19649320       0.20504230       0.21505259       0.22355920
  24603.418       0.47692386       0.19608472       0.20473056       0.21473423       0.22313084
  24605.284       0.47510619       0.19543931       0.20415742       0.21425969       0.22264689
  24607.254       0.47183023       0.19504575       0.20382782       0.21368728       0.22214629
  24608.267       0.46984612       0.19485541       0.20369831       0.21336313       0.22203435
  24610.184       0.46575750       0.19454416       0.20301403       0.21299160       0.22159452
  24611.223       0.46310470       0.19423608       0.20287863       0.21288766       0.22140045
  24612.263       0.46022453       0.19387530       0.20271996       0.21276802       0.22115768
  24614.128       0.45474280       0.19333057       0.20222811       0.21212442       0.22055670
  24615.141       0.45158410       0.19309170       0.20200112       0.21198460       0.22032365
  24616.260       0.44839386       0.19287121       0.20184989       0.21144465       0.22012625
  24617.300       0.44499165       0.19267764       0.20145695       0.21134297       0.21984380
  24619.060       0.44030342       0.19237375       0.20096862       0.21084893       0.21939889
  24620.153       0.43759491       0.19230189       0.20079208       0.21043277       0.21918269
  24621.246       0.43546356       0.19145525       0.20037270       0.21022324       0.21878432
  24623.087       0.43168695       0.19125793       0.19970496       0.20973574       0.21799873
  24625.141       0.42792879       0.19086599       0.19945525       0.20918629       0.21752863
  24626.234       0.42648702       0.19027019       0.19911597       0.20917197       0.21755878
  24628.050       0.42453802       0.18977057       0.19866003       0.20849584       0.21701467
  24630.024       0.42273808       0.18949643       0.19777649       0.20820924       0.21651362
  24631.918       0.42176178       0.18886323       0.19755215       0.20737898       0.21594455
  24633.974       0.42111898       0.18821078       0.19717613       0.20666516       0.21543955
  24635.897       0.42049543       0.18777512       0.19658340       0.20647529       0.21478597
  24637.873       0.42006095       0.18744124       0.19608873       0.20587740       0.21448207
  24638.887       0.41982341       0.18726387       0.19589707       0.20548490       0.21426402
  24640.783       0.41923655       0.18649660       0.19529797       0.20511599       0.21354894
  24641.905       0.41854406       0.18636320       0.19507955       0.20478097       0.21333183
  24643.055       0.41823430       0.18595603       0.19474796       0.20459295       0.21308218
  24644.070       0.41808661       0.18553784       0.19451111       0.20437008       0.21279988
  24645.861       0.41736462       0.18518896       0.19397910       0.20391775       0.21243879
  24646.929       0.41729534       0.18503476       0.19364904       0.20381688       0.21212924
  24647.970       0.41733952       0.18480212       0.19337809       0.20310698       0.21187156
  24649.708       0.41706758       0.18441130       0.19300883       0.20307232       0.21132048
  24651.739       0.41740497       0.18403949       0.19248567       0.20256783       0.21082711
  24653.639       0.41895034       0.18329620       0.19204469       0.20200602       0.21035391
  24655.617       0.42139009       0.18276543       0.19158551       0.20157115       0.20996401
  24656.633       0.42307253       0.18246637       0.19141288       0.20135282       0.20955756
  24658.586       0.42576102       0.18193419       0.19121527       0.20092678       0.20908347
  24659.656       0.42730876       0.18166852       0.19070951       0.20080403       0.20862965
  24660.673       0.42887161       0.18176388       0.19031689       0.20056648       0.20882875
  24662.519       0.43173072       0.18116659       0.18995524       0.20024750       0.20818096
  24663.563       0.43315692       0.18100979       0.18964536       0.20009605       0.20809540
  24664.659       0.43448835       0.18082812       0.18942810       0.19962164       0.20775550
  24666.532       0.43674036       0.18021556       0.18902324       0.19927942       0.20705706
  24668.594       0.43888685       0.18000149       0.18864321       0.19887522       0.20677258
  24669.691       0.44073516       0.17924691       0.18845357       0.19858053       0.20640998
  24671.459       0.44260307       0.17915406       0.18781497       0.19803443       0.20629716
  24673.521       0.44445113       0.17824749       0.18750364       0.19745077       0.20567896
  24675.423       0.44609434       0.17794595       0.18684782       0.19706136       0.20516736
  24677.513       0.44753733       0.17769136       0.18629720       0.19657442       0.20485684
  24678.583       0.44806427       0.17749878       0.18655002       0.19647618       0.20447561
  24680.487       0.44839834       0.17689696       0.18604842       0.19624836       0.20419940
  24681.505       0.44834838       0.17651569       0.18579437       0.19585651       0.20403049
  24683.407       0.44816595       0.17625096       0.18547424       0.19542406       0.20339709
  24685.390       0.44653513       0.17583900       0.18488128       0.19535234       0.20296402
  24686.491       0.44575433       0.17581989       0.18463870       0.19493037       0.20288874
  24687.509       0.44489260       0.17574823       0.18458339       0.19457542       0.20280885
  24689.333       0.44246814       0.17506840       0.18421179       0.19418889       0.20234260
  24690.431       0.44121547       0.17498311       0.18403860       0.19405344       0.20219204
  24691.479       0.43949779       0.17479923       0.18362711       0.19379196       0.20204180
  24693.275       0.43657036       0.17404775       0.18317048       0.19346287       0.20143734
  24694.349       0.43451092       0.17393377       0.18299028       0.19315753       0.20117717
  24695.528       0.43288176       0.17351336       0.18269104       0.19275338       0.20089402
  24696.602       0.43037721       0.17352091       0.18228865       0.19276495       0.20062556
  24698.481       0.42634463       0.17305041       0.18219470       0.19238010       0.20048581
  24699.528       0.42424364       0.17299586       0.18171695       0.19209816       0.19986179
  24700.628       0.42191546       0.17272056       0.18136046       0.19182813       0.19960804
  24702.507       0.41780810       0.17232392       0.18117141       0.19131336       0.19928895
  24704.492       0.41327558       0.17173141       0.18068090       0.19073818       0.19896500
  24705.513       0.41130534       0.17151647       0.18030781       0.19062244       0.19851305
  24707.367       0.40786227       0.17129879       0.18008750       0.19043956       0.19847612
  24708.414       0.40638341       0.17109513       0.17995237       0.19029451       0.19813322
  24710.295       0.40420402       0.17070770       0.17967142       0.18932144       0.19792974
  24712.229       0.40238632       0.16965995       0.17945700       0.18915560       0.19731366
  24713.329       0.40187131       0.16954144       0.17902560       0.18903628       0.19695608
  24715.156       0.40079122       0.16945077       0.17857352       0.18872734       0.19636096
  24717.279       0.39921148       0.16900548       0.17807604       0.18826128       0.19611699
  24718.328       0.39922819       0.16855388       0.17804913       0.18778182       0.19589003
  24720.129       0.39878004       0.16812802       0.17761713       0.18746266       0.19553052
  24721.151       0.39893386       0.16776182       0.17725436       0.18719917       0.19509164
  24722.280       0.39904101       0.16769053       0.17678454       0.18712076       0.19523746
  24723.356       0.39918308       0.16763585       0.17647155       0.18678874       0.19475289
  24725.130       0.39955376       0.16708473       0.17638752       0.18615179       0.19436939
  24727.148       0.40009799       0.16669115       0.17617763       0.18553725       0.19395168
  24729.057       0.40024726       0.16640971       0.17556306       0.18563041       0.19346107
  24730.108       0.40025198       0.16620029       0.17539187       0.18526072       0.19345976
  24731.237       0.40015268       0.16576675       0.17525073       0.18500598       0.19300441
  24732.260       0.40042507       0.16588891       0.17503206       0.18496851       0.19268300
  24734.171       0.40039453       0.16482707       0.17449361       0.18425914       0.19219173
  24735.220       0.39980780       0.16485275       0.17420955       0.18407657       0.19190194
  24737.078       0.39900297       0.16446817       0.17376249       0.18340984       0.19170968
  24739.124       0.39785223       0.16394357       0.17334586       0.18336547       0.19117709
  24740.202       0.39726656       0.16371418       0.17307170       0.18307610       0.19107986
  24742.060       0.39671540       0.16354251       0.17279674       0.18253758       0.19052386
  24744.106       0.39534410       0.16278311       0.17254846       0.18187274       0.19016484
  24745.130       0.39502011       0.16267752       0.17224173       0.18152964       0.18995574
  24746.961       0.39472007       0.16232663       0.17164403       0.18149361       0.18957953
  24748.066       0.39513477       0.16206750       0.17101443       0.18116053       0.18924969
  24749.226       0.39521191       0.16156606       0.17087829       0.18083362       0.18891183
  24751.139       0.39560870       0.16095590       0.17046527       0.18061480       0.18849599
  24753.160       0.39690428       0.16072217       0.17003646       0.17990599       0.18799574
  24754.185       0.39729470       0.16043592       0.17003544       0.17985764       0.18751814
  24756.071       0.39832515       0.16025697       0.16943597       0.17940401       0.18729035
  24757.095       0.39931875       0.15986829       0.16927507       0.17925432       0.18693985
  24758.121       0.39987218       0.15949642       0.16908198       0.17908020       0.18665161
  24760.008       0.40081852       0.15912803       0.16874722       0.17842486       0.18637913
  24761.034       0.40122301       0.15892899       0.16851885       0.17814793       0.18593755
  24762.085       0.40155806       0.15884382       0.16810881       0.17782590       0.18583168
  24763.946       0.40293359       0.15813580       0.16782662       0.17754705       0.18524212
  24764.946       0.40338470       0.15779730       0.16761900       0.17728901       0.18517998
  24766.106       0.40373007       0.15765290       0.16722875       0.17704635       0.18517902
  24767.212       0.40424594       0.15753489       0.16706471       0.17699174       0.18462027
  24768.993       0.40589548       0.15724133       0.16657614       0.17643247       0.18398919
  24771.099       0.40640932       0.15684325       0.16602936       0.17621333       0.18360064
  24772.125       0.40698859       0.15629885       0.16591653       0.17590876       0.18318230
  24773.933       0.40756468       0.15595694       0.16575941       0.17529913       0.18287282
  24775.040       0.40804478       0.15556134       0.16519580       0.17505520       0.18261533
  24776.148       0.40830497       0.15518426       0.16469317       0.17482839       0.18234283
  24778.038       0.40868335       0.15518629       0.16441204       0.17456096       0.18200968
  24779.983       0.40893291       0.15465279       0.16385088       0.17402928       0.18150287
  24780.983       0.40927847       0.15444029       0.16364027       0.17392984       0.18128376
  24782.928       0.40967008       0.15409356       0.16326642       0.17317465       0.18109414
  24784.063       0.40982481       0.15355809       0.16305508       0.17303531       0.18089242
  24785.145       0.40967737       0.15342838       0.16285201       0.17294526       0.18066446
  24787.090       0.41028150       0.15310109       0.16250560       0.17236201       0.18002460
  24788.172       0.40956638       0.15283042       0.16233211       0.17207981       0.18008655
  24789.225       0.40909106       0.15256794       0.16217712       0.17191523       0.17975449
  24791.037       0.40840437       0.15197676       0.16177870       0.17159841       0.17921001
  24793.146       0.40684511       0.15167589       0.16110932       0.17111950       0.17875098
  24794.254       0.40604064       0.15131737       0.16091111       0.17082334       0.17882843
  24796.066       0.40449590       0.15111327       0.16064476       0.17061728       0.17801045
  24797.094       0.40321265       0.15062403       0.16037218       0.17050102       0.17773290
  24798.204       0.40244298       0.15060764       0.16006564       0.17010817       0.17759101
  24799.206       0.40126957       0.15042922       0.15981555       0.16948754       0.17755683
  24800.938       0.39848982       0.15014116       0.15928883       0.16972970       0.17721917
  24802.019       0.39656668       0.15003581       0.15924812       0.16928100       0.17669895
  24803.182       0.39449523       0.14974603       0.15885444       0.16931524       0.17643250
  24804.184       0.39328824       0.14944850       0.15866772       0.16867855       0.17604560
  24806.133       0.38975974       0.14878565       0.15834534       0.16850364       0.17584871
  24807.217       0.38813432       0.14879368       0.15811904       0.16811647       0.17564670
  24808.218       0.38661692       0.14859164       0.15780183       0.16813850       0.17552182
  24810.114       0.38349197       0.14796373       0.15768679       0.16772215       0.17495021
  24811.170       0.38147936       0.14778813       0.15724068       0.16748069       0.17478854
  24812.172       0.37954719       0.14763760       0.15694998       0.16721450       0.17449756
  24814.068       0.37743895       0.14741469       0.15657857       0.16681392       0.17425074
  24815.098       0.37631421       0.14706055       0.15631741       0.16640354       0.17402524
  24816.154       0.37536535       0.14682359       0.15618953       0.16607119       0.17374303
  24817.997       0.37367451       0.14635419       0.15577263       0.16576974       0.17301754
  24819.027       0.37328172       0.14616208       0.15568418       0.16564117       0.17286780
  24820.219       0.37283441       0.14581808       0.15543614       0.16539997       0.17275578
  24821.302       0.37252295       0.14556491       0.15503731       0.16486327       0.17239679
  24823.038       0.37236337       0.14529426       0.15496943       0.16486345       0.17238224
  24824.121       0.37241213       0.14529706       0.15459505       0.16453883       0.17172766
  24825.233       0.37266211       0.14499272       0.15432958       0.16429137       0.17157404
  24826.237       0.37265351       0.14451804       0.15389039       0.16370177       0.17120317
  24828.081       0.37321538       0.14406581       0.15374628       0.16339932       0.17108382
  24829.166       0.37332278       0.14386990       0.15328386       0.16345029       0.17075337
  24830.305       0.37327978       0.14371574       0.15314363       0.16290307       0.17077946
  24832.205       0.37312998       0.14313316       0.15283608       0.16256455       0.16987106
  24834.158       0.37283544       0.14248406       0.15245188       0.16220679       0.16979947
  24836.058       0.37303642       0.14254604       0.15192628       0.16159355       0.16917815
  24838.173       0.37265352       0.14209774       0.15137824       0.16114285       0.16881008
  24839.231       0.37241007       0.14167727       0.15151755       0.16076795       0.16855373
  24841.133       0.37247943       0.14133428       0.15098920       0.16052926       0.16816703
  24842.218       0.37226596       0.14118644       0.15068171       0.16018456       0.16778558
  24843.277       0.37234932       0.14102187       0.15040549       0.15991373       0.16795955
  24845.070       0.37203221       0.14072398       0.15009333       0.15966721       0.16714109
  24846.128       0.37198221       0.14064891       0.14981773       0.15946068       0.16714069
  24847.296       0.37196632       0.14015527       0.14977563       0.15904462       0.16658200
  24848.383       0.37189417       0.13976435       0.14946868       0.15894382       0.16656154
  24850.176       0.37189988       0.13941029       0.14878839       0.15858432       0.16613435
  24851.263       0.37183696       0.13928820       0.14843772       0.15853524       0.16573684
  24852.350       0.37174560       0.13870613       0.14840355       0.15790643       0.16571442
  24854.198       0.37163544       0.13854673       0.14803786       0.15779842       0.16521920
  24856.209       0.37179256       0.13801251       0.14756505       0.15731279       0.16475368
  24857.351       0.37188252       0.13772249       0.14736667       0.15672399       0.16469729
  24859.308       0.37227652       0.13744564       0.14693545       0.15659276       0.16393232
  24860.342       0.37248068       0.13711101       0.14666674       0.15627668       0.16372775
  24861.374       0.37225831       0.13659954       0.14658173       0.15617196       0.16379478
  24863.277       0.37266580       0.13629606       0.14602631       0.15570708       0.16302807
  24864.311       0.37291905       0.13601897       0.14587235       0.15543951       0.16265671
  24865.400       0.37322101       0.13576344       0.14569890       0.15488793       0.16252795
  24867.330       0.37360306       0.13542884       0.14527453       0.15456650       0.16221503
  24869.371       0.37383187       0.13504900       0.14473302       0.15422781       0.16170743
  24870.434       0.37441536       0.13480564       0.14442683       0.15391582       0.16130316
  24872.257       0.37435239       0.13427003       0.14407793       0.15353664       0.16102831
  24873.264       0.37465162       0.13409324       0.14378660       0.15340440       0.16094741
  24874.433       0.37476894       0.13393155       0.14334309       0.15307383       0.16039026
  24875.549       0.37482881       0.13369163       0.14318901       0.15264101       0.16019078
  24877.319       0.37475705       0.13329336       0.14280878       0.15241907       0.15995869
  24878.382       0.37448864       0.13305156       0.14261420       0.15248142       0.15982805
  24879.497       0.37435870       0.13287526       0.14278431       0.15213278       0.15935043
  24881.378       0.37460426       0.13239171       0.14213540       0.15149060       0.15921779
  24883.392       0.37462662       0.13176485       0.14179153       0.15136566       0.15885748
  24884.455       0.37424923       0.13133577       0.14142414       0.15083177       0.15859828
  24886.309       0.37389608       0.13155963       0.14105251       0.15048577       0.15802165
  24888.325       0.37384432       0.13063262       0.14063802       0.15004734       0.15763198
  24890.341       0.37302816       0.13040381       0.14034051       0.14983974       0.15713777
  24891.432       0.37316435       0.13027542       0.13990869       0.14956407       0.15677495
  24892.576       0.37261164       0.12994019       0.13979610       0.14902684       0.15668628
  24894.485       0.37219932       0.12941841       0.13925714       0.14874220       0.15622857
  24895.521       0.37164252       0.12915124       0.13895722       0.14856041       0.15603218
  24896.612       0.37147692       0.12887303       0.13870687       0.14834311       0.15549040
  24897.648       0.37068212       0.12884171       0.13863581       0.14807653       0.15569666
  24899.448       0.37068845       0.12849183       0.13844432       0.14782608       0.15504740
  24900.566       0.36980398       0.12791610       0.13793181       0.14748745       0.15477116
  24901.739       0.36913390       0.12748264       0.13762800       0.14687298       0.15467014
  24902.750       0.36880084       0.12763944       0.13745868       0.14685988       0.15456175
  24904.604       0.36774135       0.12739529       0.13688732       0.14654980       0.15412412
  24905.723       0.36734621       0.12721359       0.13660927       0.14625569       0.15391553
  24906.761       0.36668621       0.12684135       0.13642263       0.14613157       0.15357434
  24908.617       0.36553535       0.12644553       0.13607412       0.14530381       0.15295933
  24910.690       0.36421690       0.12586700       0.13564991       0.14493098       0.15244445
  24911.756       0.36334845       0.12559666       0.13562931       0.14507465       0.15225000
  24913.750       0.36241751       0.12524422       0.13493649       0.14442275       0.15173410
  24914.841       0.36191716       0.12465762       0.13477733       0.14432221       0.15177711
  24915.880       0.36091329       0.12475546       0.13445921       0.14413960       0.15143850
  24917.765       0.35991807       0.12403825       0.13410510       0.14340270       0.15087282
  24918.884       0.35890944       0.12392148       0.13381160       0.14291682       0.15046699
  24919.977       0.35833914       0.12383602       0.13353239       0.14280369       0.15052033
  24921.780       0.35724175       0.12376809       0.13307837       0.14258113       0.15002435
  24922.846       0.35654452       0.12317067       0.13285380       0.14242737       0.14999479
  24923.967       0.35596321       0.12276217       0.13269822       0.14220724       0.14974779
  24924.978       0.35558301       0.12275337       0.13236610       0.14196910       0.14940758
  24926.783       0.35419705       0.12250971       0.13235599       0.14150809       0.14889618
  24927.902       0.35362042       0.12232026       0.13171002       0.14124971       0.14899064
  24929.050       0.35308669       0.12187773       0.13166889       0.14128581       0.14855856
  24930.090       0.35213751       0.12160090       0.13105017       0.14086486       0.14843156
  24931.867       0.35099916       0.12124775       0.13085427       0.14053717       0.14814990
  24932.960       0.35060414       0.12076612       0.13075916       0.14018668       0.14758477
  24934.029       0.34990319       0.12067195       0.13073373       0.13992348       0.14758157
  24935.833       0.34901494       0.12075089       0.13028378       0.13983559       0.14690543
  24936.872       0.34907605       0.12034121       0.13027571       0.13923146       0.14675731
  24937.967       0.34877692       0.12010381       0.12964549       0.13918897       0.14656747
  24938.980       0.34827270       0.11985741       0.12974170       0.13906958       0.14627592
  24940.895       0.34730406       0.11934884       0.12939025       0.13859818       0.14586444
  24941.908       0.34723121       0.11909708       0.12898345       0.13824505       0.14574800
  24943.907       0.34685674       0.11858344       0.12843176       0.13782328       0.14506663
  24944.973       0.34620804       0.11832460       0.12831230       0.13763680       0.14510423
  24946.123       0.34640351       0.11809457       0.12780081       0.13758773       0.14502226
  24947.220       0.34609043       0.11813172       0.12770750       0.13716245       0.14439009
  24949.108       0.34542461       0.11765228       0.12740339       0.13668094       0.14413223
  24950.176       0.34516438       0.11742520       0.12741837       0.13646796       0.14364250
  24951.300       0.34483336       0.11692237       0.12709509       0.13632174       0.14334550
  24952.312       0.34467438       0.11664784       0.12689509       0.13611511       0.14307499
  24954.065       0.34432174       0.11623063       0.12649808       0.13572509       0.14304342
  24955.189       0.34403637       0.11598564       0.12623726       0.13544944       0.14269804
  24956.312       0.34364359       0.11599949       0.12603029       0.13499754       0.14237500
  24958.176       0.34276657       0.11555382       0.12556620       0.13464767       0.14221228
  24959.190       0.34302739       0.11548657       0.12519632       0.13465827       0.14195489
  24960.287       0.34295570       0.11517300       0.12527862       0.13427708       0.14169214
  24961.302       0.34280771       0.11505347       0.12499143       0.13422080       0.14149135
  24963.165       0.34263583       0.11437759       0.12465374       0.13341879       0.14061643
  24964.207       0.34225812       0.11453336       0.12436599       0.13335759       0.14071703
  24965.248       0.34217640       0.11431049       0.12399385       0.13309104       0.14070930
  24967.224       0.34198299       0.11368256       0.12398641       0.13250104       0.14039048
  24968.321       0.34211641       0.11335350       0.12351164       0.13248670       0.13992746
  24969.362       0.34224808       0.11304429       0.12303846       0.13225769       0.13989884
  24971.283       0.34168453       0.11279004       0.12295852       0.13176729       0.13900984
  24972.353       0.34173907       0.11254483       0.12275597       0.13157810       0.13890503
  24973.534       0.34162664       0.11214392       0.12226836       0.13138376       0.13867006
  24974.575       0.34148903       0.11203085       0.12187607       0.13124140       0.13837249
  24976.387       0.34127437       0.11161835       0.12171913       0.13074342       0.13797523
  24977.486       0.34105779       0.11126649       0.12158430       0.13027347       0.13781511
  24978.638       0.34116199       0.11122251       0.12147497       0.13037068       0.13753558
  24980.476       0.34129955       0.11050683       0.12106196       0.12988209       0.13693133
  24981.493       0.34091448       0.11041098       0.12058176       0.12941988       0.13686934
  24982.647       0.34124546       0.11032779       0.12026569       0.12921155       0.13656068
  24983.744       0.34122071       0.11046682       0.12005508       0.12893790       0.13667374
  24985.584       0.34141161       0.10985476       0.11985799       0.12867143       0.13601979
  24987.617       0.34137296       0.10924950       0.11917884       0.12818169       0.13539953
  24989.569       0.34184327       0.10889384       0.11899800       0.12771210       0.13538585
  24990.639       0.34150834       0.10875092       0.11868161       0.12768069       0.13518952
  24991.711       0.34163363       0.10825407       0.11835440       0.12767510       0.13481845
  24992.756       0.34159705       0.10823919       0.11801700       0.12702520       0.13436862
  24994.678       0.34151753       0.10765551       0.11782806       0.12692040       0.13428649
  24995.779       0.34159560       0.10741454       0.11742705       0.12663864       0.13376820
  24997.703       0.34101615       0.10734125       0.11699769       0.12625146       0.13342739
  24998.747       0.34092243       0.10701211       0.11680088       0.12608795       0.13310148
  24999.903       0.34100091       0.10660662       0.11647799       0.12583922       0.13277745
  25001.057       0.34074764       0.10622547       0.11630046       0.12528009       0.13258408
  25002.983       0.34026480       0.10584450       0.11595774       0.12498704       0.13241252
  25005.129       0.33972038       0.10561062       0.11531651       0.12432960       0.13167407
  25006.174       0.33915007       0.10524059       0.11531270       0.12417460       0.13162326
  25007.961       0.33780020       0.10475055       0.11486752       0.12400278       0.13134721
  25008.980       0.33712737       0.10460960       0.11469657       0.12353511       0.13118190
  25010.080       0.33569808       0.10447723       0.11456843       0.12362172       0.13077304
  25011.127       0.33403905       0.10421833       0.11416161       0.12320069       0.13073488
  25013.054       0.33045384       0.10417947       0.11374106       0.12270419       0.13007824
  25014.099       0.32974036       0.10356689       0.11357373       0.12248519       0.13013048
  25015.118       0.33005234       0.10304677       0.11315691       0.12230849       0.12971630
  25017.073       0.33268709       0.10253459       0.11278734       0.12142825       0.12910228
  25018.175       0.33410133       0.10244220       0.11258015       0.12136314       0.12891471
  25019.220       0.33473500       0.10251845       0.11239973       0.12135276       0.12875976
  25021.149       0.33500659       0.10195773       0.11208717       0.12043031       0.12840610
  25022.251       0.33487695       0.10175375       0.11177297       0.12000832       0.12817964
  25023.352       0.33478531       0.10137907       0.11140937       0.12030757       0.12810670
  25025.253       0.33406141       0.10104216       0.11120050       0.11968052       0.12755686
  25026.274       0.33399290       0.10076858       0.11096757       0.11951605       0.12712262
  25027.431       0.33320519       0.10068886       0.11066182       0.11922914       0.12676446
  25028.561       0.33287756       0.10031137       0.11025117       0.11919132       0.12674755
  25030.352       0.33210257       0.10010274       0.10997023       0.11888660       0.12633405
  25031.372       0.33205363       0.99717043E-01   0.10979339       0.11827624       0.12635255
  25032.530       0.33168084       0.99532908E-01   0.10938309       0.11835419       0.12632871
  25033.550       0.33173693       0.99409489E-01   0.10922117       0.11831121       0.12581184
  25035.425       0.33073851       0.99214939E-01   0.10879696       0.11735632       0.12552324
  25036.528       0.33035872       0.98600596E-01   0.10851064       0.11742866       0.12510094
  25037.603       0.33015059       0.98443073E-01   0.10867365       0.11744511       0.12503062
  25039.534       0.32933600       0.98016060E-01   0.10819552       0.11659209       0.12443557
  25040.556       0.32910891       0.97789012E-01   0.10799544       0.11657269       0.12427537
  25042.541       0.32851637       0.97373660E-01   0.10724617       0.11625209       0.12396357
  25043.562       0.32800797       0.97231704E-01   0.10698424       0.11578147       0.12367573
  25044.639       0.32775483       0.97097261E-01   0.10678546       0.11524279       0.12333258
  25045.797       0.32730174       0.96954792E-01   0.10679744       0.11533301       0.12331261
  25046.846       0.32715839       0.96598739E-01   0.10660695       0.11509730       0.12292501
  25048.696       0.32638160       0.96244029E-01   0.10635062       0.11465698       0.12227942
  25049.801       0.32584498       0.95793994E-01   0.10594703       0.11466484       0.12202716
  25050.877       0.32564704       0.95636080E-01   0.10562111       0.11432584       0.12212024
  25052.727       0.32428234       0.95021395E-01   0.10505845       0.11372129       0.12144029
  25053.886       0.32405106       0.94733908E-01   0.10490681       0.11383688       0.12091808
  25055.075       0.32368618       0.94705727E-01   0.10471673       0.11343981       0.12109185
  25056.152       0.32308344       0.94526761E-01   0.10449020       0.11313914       0.12081798
  25058.031       0.32244195       0.93841403E-01   0.10388470       0.11283733       0.12017552
  25059.162       0.32152218       0.93758237E-01   0.10368886       0.11271270       0.12013422
  25060.240       0.32115835       0.93705098E-01   0.10349289       0.11242723       0.11964293
  25062.147       0.32053202       0.93189312E-01   0.10316502       0.11191466       0.11951646
  25064.220       0.31943638       0.92619662E-01   0.10274081       0.11146555       0.11880366
  25065.269       0.31895875       0.92398806E-01   0.10263481       0.11113990       0.11864305
  25067.205       0.31821085       0.92263099E-01   0.10198723       0.11097181       0.11805106
  25068.283       0.31749708       0.92034127E-01   0.10197605       0.11039719       0.11811992
  25069.334       0.31743978       0.91750338E-01   0.10186731       0.11052088       0.11798484
  25071.270       0.31655017       0.91349252E-01   0.10121371       0.10995910       0.11731648
  25072.349       0.31597841       0.91135712E-01   0.10096279       0.10988529       0.11707298
  25073.482       0.31603010       0.90781459E-01   0.10057012       0.10962564       0.11682158
  25075.336       0.31525465       0.90630553E-01   0.10028472       0.10908023       0.11660658
  25077.467       0.31463020       0.89764097E-01   0.99914120E-01   0.10882445       0.11625802
  25078.545       0.31406461       0.89487033E-01   0.99631581E-01   0.10826135       0.11574839
  25080.400       0.31337027       0.89324892E-01   0.99563478E-01   0.10823180       0.11520303
  25081.507       0.31339215       0.89045356E-01   0.99470634E-01   0.10824961       0.11525363
  25082.668       0.31325058       0.88947433E-01   0.99202988E-01   0.10740360       0.11479815
  25083.721       0.31281254       0.88783782E-01   0.98705201E-01   0.10710528       0.11456365
  25085.548       0.31244517       0.88281577E-01   0.98478067E-01   0.10704430       0.11420085
  25086.601       0.31221930       0.87992998E-01   0.98196941E-01   0.10697662       0.11405948
  25087.707       0.31191803       0.87520242E-01   0.98150571E-01   0.10668974       0.11358009
  25089.619       0.31175225       0.87403271E-01   0.97650793E-01   0.10588580       0.11319890
  25090.671       0.31148829       0.87052946E-01   0.97345083E-01   0.10573469       0.11302612
  25091.751       0.31119956       0.86996004E-01   0.96930533E-01   0.10559926       0.11307380
  25092.804       0.31118992       0.86722885E-01   0.96919868E-01   0.10544313       0.11283485
  25094.744       0.31090352       0.86054188E-01   0.96667551E-01   0.10508549       0.11232098
  25095.796       0.31082496       0.85933749E-01   0.96432949E-01   0.10485487       0.11217789
  25097.765       0.31059255       0.85659933E-01   0.95947696E-01   0.10436143       0.11177713
  25098.844       0.31033704       0.85246933E-01   0.95599012E-01   0.10427456       0.11151535
  25099.981       0.31043635       0.85339203E-01   0.95153560E-01   0.10414812       0.11123240
  25101.118       0.31004460       0.84881889E-01   0.94881487E-01   0.10370302       0.11121135
  25102.976       0.31012629       0.84596858E-01   0.94494119E-01   0.10327978       0.11055915
  25104.002       0.31006058       0.84484170E-01   0.94625629E-01   0.10323340       0.11045528
  25105.110       0.30966747       0.84143949E-01   0.94133519E-01   0.10258545       0.11000184
  25106.165       0.30989534       0.83913311E-01   0.94058315E-01   0.10245815       0.10964321
  25108.049       0.30974658       0.83220329E-01   0.93475129E-01   0.10186453       0.10945062
  25109.215       0.30982214       0.83093954E-01   0.93287746E-01   0.10206837       0.10903205
  25110.380       0.30948012       0.82776851E-01   0.93103121E-01   0.10176728       0.10866888
  25111.380       0.30959866       0.82534108E-01   0.93052553E-01   0.10162876       0.10839649
  25113.321       0.30943540       0.82368506E-01   0.92378010E-01   0.10106059       0.10820301
  25114.431       0.30906818       0.82023268E-01   0.92358634E-01   0.10084996       0.10804200
  25116.375       0.30891030       0.81433475E-01   0.91737907E-01   0.10058168       0.10733886
  25118.427       0.30875338       0.80909830E-01   0.91263583E-01   0.10013594       0.10660723
  25119.455       0.30880957       0.80894566E-01   0.90960394E-01   0.99712523E-01   0.10683126
  25121.399       0.30843758       0.80580729E-01   0.90832905E-01   0.99488928E-01   0.10639865
  25122.482       0.30876912       0.80256574E-01   0.90689384E-01   0.98965419E-01   0.10623694
  25123.592       0.30835452       0.79885404E-01   0.90454760E-01   0.98923287E-01   0.10592716
  25125.481       0.30777508       0.79660118E-01   0.90160428E-01   0.98281844E-01   0.10564200
  25126.593       0.30764259       0.79589163E-01   0.89740817E-01   0.98231888E-01   0.10516202
  25127.758       0.30758076       0.79085035E-01   0.89342683E-01   0.97944834E-01   0.10484206
  25128.815       0.30751843       0.78860482E-01   0.89208886E-01   0.97755782E-01   0.10464194
  25130.648       0.30716349       0.78644183E-01   0.89136776E-01   0.97326383E-01   0.10441463
  25131.815       0.30677424       0.78079327E-01   0.88599006E-01   0.97171793E-01   0.10428854
  25132.927       0.30659689       0.78076182E-01   0.88662062E-01   0.96965974E-01   0.10406448
  25134.817       0.30640640       0.77640648E-01   0.87896713E-01   0.96709005E-01   0.10388275
  25135.845       0.30587648       0.77433553E-01   0.87700636E-01   0.96288527E-01   0.10351253
  25136.986       0.30552387       0.77110038E-01   0.87466426E-01   0.96259388E-01   0.10332817
  25138.069       0.30538172       0.76910221E-01   0.87337483E-01   0.95838253E-01   0.10303028
  25139.933       0.30468604       0.76690300E-01   0.86977233E-01   0.95506238E-01   0.10242842
  25140.961       0.30433213       0.76383117E-01   0.86675184E-01   0.95285466E-01   0.10238603
  25141.991       0.30398855       0.76223654E-01   0.86326691E-01   0.94928568E-01   0.10198561
  25142.992       0.30414118       0.75879513E-01   0.86236114E-01   0.94834574E-01   0.10185876
  25144.020       0.30361428       0.75473640E-01   0.86099371E-01   0.94759610E-01   0.10179576
  25145.161       0.30302210       0.75374908E-01   0.85723145E-01   0.94318549E-01   0.10148895
  25146.274       0.30270148       0.75013903E-01   0.85539755E-01   0.94119520E-01   0.10119183
  25147.276       0.30247240       0.75049249E-01   0.85222391E-01   0.93891310E-01   0.10092732
  25149.223       0.30201371       0.74702560E-01   0.84857355E-01   0.93066581E-01   0.10057657
  25150.392       0.30142272       0.74450802E-01   0.84574323E-01   0.93227204E-01   0.10015080
  25151.394       0.30114907       0.74160106E-01   0.84357146E-01   0.92983571E-01   0.99963270E-01
  25153.343       0.30025588       0.73684660E-01   0.84089092E-01   0.92461340E-01   0.99476759E-01
  25154.539       0.30010679       0.73528629E-01   0.83796438E-01   0.92221866E-01   0.99023842E-01
  25155.682       0.29966737       0.73326469E-01   0.83321517E-01   0.91997613E-01   0.98827556E-01
  25157.576       0.29923193       0.72676509E-01   0.83001949E-01   0.91487947E-01   0.98655947E-01
  25158.577       0.29884313       0.72638367E-01   0.82573121E-01   0.91028368E-01   0.98406998E-01
  25159.746       0.29854584       0.72456058E-01   0.82483772E-01   0.91130116E-01   0.97930487E-01
  25160.778       0.29803906       0.72058796E-01   0.82457433E-01   0.90758164E-01   0.97702803E-01
  25162.617       0.29746821       0.72098196E-01   0.81839790E-01   0.90316392E-01   0.97521338E-01
  25163.675       0.29748779       0.71798823E-01   0.81743152E-01   0.89988741E-01   0.97002016E-01
  25164.760       0.29688574       0.71167131E-01   0.81733510E-01   0.90119133E-01   0.97076917E-01
  25165.792       0.29633789       0.71095643E-01   0.81502284E-01   0.89800942E-01   0.96969180E-01
  25167.799       0.29592322       0.70837652E-01   0.80642631E-01   0.89622325E-01   0.96291235E-01
  25168.886       0.29568760       0.70716100E-01   0.80498536E-01   0.89053659E-01   0.96150636E-01
  25169.945       0.29522854       0.70227697E-01   0.80307048E-01   0.88936219E-01   0.96003955E-01
  25171.896       0.29461377       0.69732755E-01   0.79980089E-01   0.88402512E-01   0.95443216E-01
  25173.038       0.29399661       0.69962817E-01   0.79865084E-01   0.88199062E-01   0.95210582E-01
  25174.127       0.29387985       0.69252071E-01   0.79760137E-01   0.88004306E-01   0.94962814E-01
  25175.966       0.29341136       0.68973803E-01   0.79389647E-01   0.87617576E-01   0.94595322E-01
  25177.111       0.29300724       0.68938156E-01   0.79322197E-01   0.87497048E-01   0.94193782E-01
  25178.226       0.29297032       0.68306673E-01   0.78913634E-01   0.87127925E-01   0.93912832E-01
  25180.122       0.29271930       0.68041939E-01   0.78346869E-01   0.86810093E-01   0.93660818E-01
  25181.156       0.29231323       0.68106745E-01   0.78002965E-01   0.86287797E-01   0.93426243E-01
  25182.327       0.29173490       0.67864441E-01   0.77918355E-01   0.86077389E-01   0.92979140E-01
  25183.414       0.29126278       0.67547626E-01   0.77568790E-01   0.85947454E-01   0.92657158E-01
  25185.257       0.29067350       0.67085038E-01   0.77172307E-01   0.85423318E-01   0.92479791E-01
  25186.289       0.29047906       0.66771959E-01   0.77001708E-01   0.85257089E-01   0.92284271E-01
  25187.351       0.29029289       0.66292789E-01   0.76899766E-01   0.85129966E-01   0.92121067E-01
  25188.354       0.29006458       0.66233106E-01   0.76690855E-01   0.85011450E-01   0.92055619E-01
  25189.388       0.28959035       0.66264400E-01   0.76021484E-01   0.84818658E-01   0.91678673E-01
  25190.477       0.28907864       0.65841087E-01   0.76047118E-01   0.84444158E-01   0.91433450E-01
  25191.593       0.28912192       0.65537289E-01   0.75952386E-01   0.84352148E-01   0.91465832E-01
  25193.493       0.28824392       0.65319830E-01   0.75206879E-01   0.84059810E-01   0.90801030E-01
  25194.610       0.28800260       0.64795220E-01   0.75264982E-01   0.83478654E-01   0.90476148E-01
  25195.671       0.28758855       0.64742090E-01   0.75019908E-01   0.83336258E-01   0.90294743E-01
  25197.626       0.28714211       0.64429554E-01   0.74559101E-01   0.83240850E-01   0.89965319E-01
  25198.799       0.28699448       0.64097617E-01   0.74308487E-01   0.82545402E-01   0.89141035E-01
  25199.974       0.28640189       0.63792062E-01   0.74041642E-01   0.82403143E-01   0.89166588E-01
  25201.034       0.28618843       0.63490926E-01   0.73696954E-01   0.82386678E-01   0.89291983E-01
  25202.879       0.28549205       0.63064964E-01   0.73198835E-01   0.81736565E-01   0.88811965E-01
  25203.941       0.28522185       0.63051471E-01   0.72949550E-01   0.81881408E-01   0.88551343E-01
  25205.059       0.28465384       0.62846007E-01   0.73081430E-01   0.81793359E-01   0.88368498E-01
  25206.989       0.28404620       0.62417484E-01   0.72744290E-01   0.81003243E-01   0.87716658E-01
  25208.023       0.28360478       0.62178080E-01   0.72422431E-01   0.80868769E-01   0.87966151E-01
  25209.141       0.28332042       0.62159837E-01   0.72241807E-01   0.80464675E-01   0.87811842E-01
  25210.203       0.28311350       0.61855899E-01   0.71790944E-01   0.80274510E-01   0.87597826E-01
  25212.162       0.28273085       0.61260270E-01   0.71595425E-01   0.80016665E-01   0.86788573E-01
  25213.224       0.28190562       0.61150499E-01   0.71072249E-01   0.79730498E-01   0.86626362E-01
  25214.287       0.28189244       0.60963219E-01   0.70928433E-01   0.79452832E-01   0.86469224E-01
  25215.294       0.28171379       0.60657201E-01   0.70834273E-01   0.79246225E-01   0.86124798E-01
  25217.420       0.28103080       0.60083778E-01   0.70384479E-01   0.78913476E-01   0.85441420E-01
  25218.511       0.28024489       0.59808459E-01   0.70344033E-01   0.78694391E-01   0.85141767E-01
  25220.442       0.27981237       0.59473518E-01   0.69988188E-01   0.78413819E-01   0.84960029E-01
  25221.506       0.27964064       0.59290703E-01   0.69789818E-01   0.77990841E-01   0.84637142E-01
  25222.681       0.27895219       0.58899316E-01   0.69468516E-01   0.77738641E-01   0.84533010E-01
  25223.717       0.27788435       0.58748643E-01   0.69127284E-01   0.77575364E-01   0.84494553E-01
  25225.593       0.27703549       0.58417507E-01   0.68709391E-01   0.77023534E-01   0.83712747E-01
  25226.768       0.27675333       0.58230136E-01   0.68662843E-01   0.76903508E-01   0.83545709E-01
  25227.974       0.27714974       0.58155692E-01   0.68343554E-01   0.76810482E-01   0.83414718E-01
  25229.010       0.27722988       0.57996177E-01   0.68049455E-01   0.76540368E-01   0.83142890E-01
  25230.858       0.27738846       0.57185623E-01   0.67646769E-01   0.75842631E-01   0.82825341E-01
  25231.977       0.27722281       0.56875425E-01   0.67146948E-01   0.75737803E-01   0.82600399E-01
  25233.070       0.27735751       0.56693891E-01   0.67226757E-01   0.75659902E-01   0.82315966E-01
  25235.004       0.27672612       0.56726984E-01   0.66735028E-01   0.75041732E-01   0.81824531E-01
  25236.097       0.27670079       0.56247158E-01   0.66550501E-01   0.74989510E-01   0.81578008E-01
  25237.245       0.27682825       0.56210129E-01   0.66565579E-01   0.74869115E-01   0.81380117E-01
  25238.254       0.27657972       0.55825143E-01   0.66254104E-01   0.74473165E-01   0.81021015E-01
  25240.272       0.27646323       0.55654906E-01   0.65792965E-01   0.73778052E-01   0.80983247E-01
  25241.281       0.27670801       0.55581989E-01   0.65550901E-01   0.73544527E-01   0.80597251E-01
  25243.189       0.27657927       0.54821096E-01   0.65125483E-01   0.73404630E-01   0.80089836E-01
  25244.282       0.27611805       0.54761635E-01   0.64774278E-01   0.73327834E-01   0.79842858E-01
  25245.432       0.27602371       0.54487173E-01   0.64601885E-01   0.73150832E-01   0.79600168E-01
  25246.553       0.27615379       0.54180992E-01   0.64482292E-01   0.72924868E-01   0.79337368E-01
  25248.403       0.27593739       0.53936393E-01   0.64127318E-01   0.72381592E-01   0.79001022E-01
  25249.527       0.27615393       0.53514903E-01   0.63954713E-01   0.72283376E-01   0.78966522E-01
  25250.677       0.27575625       0.53192438E-01   0.63751982E-01   0.72173897E-01   0.79032923E-01
  25251.686       0.27561555       0.52977970E-01   0.63526859E-01   0.71872341E-01   0.78282854E-01
  25253.651       0.27510897       0.52532806E-01   0.62824455E-01   0.71467777E-01   0.78231815E-01
  25254.856       0.27460274       0.52522130E-01   0.62512707E-01   0.71168656E-01   0.77725918E-01
  25255.979       0.27477379       0.52177886E-01   0.62257600E-01   0.70904032E-01   0.77609615E-01
  25257.889       0.27425775       0.51835626E-01   0.62045897E-01   0.70623986E-01   0.77252544E-01
  25258.955       0.27376024       0.51427582E-01   0.61767290E-01   0.70423010E-01   0.76884122E-01
  25260.021       0.27366261       0.51438720E-01   0.61591739E-01   0.69976769E-01   0.76655153E-01
  25261.930       0.27330969       0.51037746E-01   0.61038525E-01   0.69483214E-01   0.76246628E-01
  25262.941       0.27315817       0.50594696E-01   0.61034642E-01   0.69480969E-01   0.76020946E-01
  25264.009       0.27311182       0.50423607E-01   0.60859764E-01   0.69502346E-01   0.75574351E-01
  25265.020       0.27265625       0.50023323E-01   0.60800792E-01   0.69166076E-01   0.75389994E-01
  25266.031       0.27260353       0.50169331E-01   0.60469338E-01   0.69149369E-01   0.75227706E-01
  25267.126       0.27224316       0.49980192E-01   0.60227768E-01   0.68781101E-01   0.75067663E-01
  25268.223       0.27167993       0.49692522E-01   0.60170019E-01   0.68265950E-01   0.74921055E-01
  25269.234       0.27148468       0.49423162E-01   0.60009202E-01   0.68301649E-01   0.74772587E-01
  25271.255       0.27123555       0.48908951E-01   0.59596601E-01   0.67987771E-01   0.74259174E-01
  25272.436       0.27133537       0.48902359E-01   0.59249166E-01   0.67566155E-01   0.74157110E-01
  25273.561       0.27112405       0.48591975E-01   0.58964571E-01   0.67183676E-01   0.73868327E-01
  25275.415       0.27064637       0.47921640E-01   0.58427805E-01   0.66754268E-01   0.73305885E-01
  25276.541       0.27014311       0.47970153E-01   0.58413765E-01   0.66666411E-01   0.73051817E-01
  25277.664       0.27018418       0.47784823E-01   0.58275522E-01   0.66486242E-01   0.72890999E-01
  25279.577       0.26957493       0.46965087E-01   0.57544740E-01   0.65863085E-01   0.72605511E-01
  25280.645       0.26947909       0.47101768E-01   0.57381167E-01   0.65615975E-01   0.72227960E-01
  25281.771       0.26915939       0.46852438E-01   0.57238695E-01   0.65138832E-01   0.72099440E-01
  25282.839       0.26880580       0.46770379E-01   0.57065527E-01   0.65089384E-01   0.71934767E-01
  25284.780       0.26836116       0.46249259E-01   0.56573202E-01   0.64697876E-01   0.71284291E-01
  25285.820       0.26824793       0.46012837E-01   0.56387262E-01   0.64374186E-01   0.71056166E-01
  25286.833       0.26823692       0.45781799E-01   0.56126049E-01   0.64338415E-01   0.70690835E-01
  25287.903       0.26787067       0.45417514E-01   0.55945986E-01   0.63982804E-01   0.70692749E-01
  25288.971       0.26741882       0.45233840E-01   0.55282084E-01   0.63730869E-01   0.70427663E-01
  25290.125       0.26729324       0.45176602E-01   0.55231199E-01   0.63534619E-01   0.70017464E-01
  25291.279       0.26653755       0.45086243E-01   0.55178702E-01   0.63604037E-01   0.69890103E-01
  25293.136       0.26650023       0.44702473E-01   0.54676048E-01   0.63116701E-01   0.69374092E-01
  25294.207       0.26614196       0.44402660E-01   0.54601299E-01   0.62714324E-01   0.69167555E-01
  25295.332       0.26574521       0.44163231E-01   0.54350870E-01   0.62280997E-01   0.68970838E-01
  25296.347       0.26579284       0.43958534E-01   0.54152330E-01   0.62028281E-01   0.68757943E-01
  25298.345       0.26483966       0.43422237E-01   0.53680183E-01   0.61640952E-01   0.68508906E-01
  25299.557       0.26435768       0.43351057E-01   0.53427132E-01   0.61621691E-01   0.68072825E-01
  25300.682       0.26442279       0.43054181E-01   0.53115444E-01   0.61242230E-01   0.67848790E-01
  25302.599       0.26379121       0.42773091E-01   0.52996538E-01   0.60827344E-01   0.67605430E-01
  25303.640       0.26355961       0.42620627E-01   0.52628204E-01   0.60641009E-01   0.67497781E-01
  25304.739       0.26302382       0.42295125E-01   0.52396081E-01   0.60323883E-01   0.67382354E-01
  25306.684       0.26219065       0.41983627E-01   0.51864784E-01   0.60096995E-01   0.66538229E-01
  25307.726       0.26186789       0.41541906E-01   0.51721717E-01   0.59775469E-01   0.66536826E-01
  25308.824       0.26089089       0.41606814E-01   0.51569718E-01   0.59579907E-01   0.66390109E-01
  25309.868       0.25977684       0.41291901E-01   0.51400514E-01   0.59476135E-01   0.66396953E-01
  25311.869       0.25725663       0.40723425E-01   0.50816694E-01   0.59138815E-01   0.65564516E-01
  25312.969       0.25684558       0.40481406E-01   0.50552601E-01   0.58770259E-01   0.65803330E-01
  25314.041       0.25727982       0.40261036E-01   0.50323353E-01   0.58504789E-01   0.65321437E-01
  25315.056       0.25832863       0.39837696E-01   0.50103647E-01   0.58413447E-01   0.64823336E-01
  25317.198       0.25961334       0.39746631E-01   0.49799834E-01   0.58100868E-01   0.64213435E-01
  25318.382       0.25949678       0.39384152E-01   0.49571021E-01   0.57397509E-01   0.64363732E-01
  25320.244       0.25838409       0.38826577E-01   0.49196621E-01   0.57281839E-01   0.63835333E-01
  25321.260       0.25865897       0.38533404E-01   0.49063205E-01   0.57015558E-01   0.63371272E-01
  25322.445       0.25792218       0.38448233E-01   0.48724661E-01   0.56830709E-01   0.63273741E-01
  25323.490       0.25751333       0.38406653E-01   0.48545829E-01   0.56620934E-01   0.62973012E-01
  25325.436       0.25678000       0.38007967E-01   0.48130823E-01   0.56567328E-01   0.62374433E-01
  25326.565       0.25653553       0.37558747E-01   0.48004173E-01   0.56223574E-01   0.62287387E-01
  25327.694       0.25639434       0.37417286E-01   0.47776326E-01   0.55913483E-01   0.62247654E-01
  25328.710       0.25629070       0.37060002E-01   0.47519640E-01   0.55861285E-01   0.62049932E-01
  25330.658       0.25531533       0.36656828E-01   0.47158343E-01   0.55482781E-01   0.61575683E-01
  25331.674       0.25518878       0.36760345E-01   0.46957630E-01   0.55084704E-01   0.61303778E-01
  25332.720       0.25516916       0.36385730E-01   0.46685180E-01   0.54940701E-01   0.61138969E-01
  25333.792       0.25459067       0.36109244E-01   0.46502015E-01   0.54682153E-01   0.60971162E-01
  25334.923       0.25472365       0.35904434E-01   0.46257217E-01   0.54404352E-01   0.60725439E-01
  25336.052       0.25415285       0.35701352E-01   0.45914425E-01   0.54290251E-01   0.60701784E-01
  25337.068       0.25396953       0.35444325E-01   0.45861583E-01   0.53872939E-01   0.60352750E-01
  25339.046       0.25331108       0.35233869E-01   0.45441651E-01   0.53459276E-01   0.60165909E-01
  25340.233       0.25316248       0.35092860E-01   0.45087367E-01   0.53158966E-01   0.59566655E-01
  25341.307       0.25279377       0.34940494E-01   0.44946857E-01   0.53183443E-01   0.59346749E-01
  25343.199       0.25251298       0.34329544E-01   0.44790639E-01   0.52875385E-01   0.58989267E-01
  25344.358       0.25165812       0.33976013E-01   0.44149412E-01   0.52381889E-01   0.58466872E-01
  25345.573       0.25154106       0.34073405E-01   0.44007999E-01   0.51971400E-01   0.58339059E-01
  25346.619       0.25117799       0.33838343E-01   0.43933036E-01   0.51885784E-01   0.58081669E-01
  25348.598       0.25093797       0.33348015E-01   0.43382236E-01   0.51576422E-01   0.57438774E-01
  25349.701       0.25054053       0.33186975E-01   0.43223061E-01   0.51238758E-01   0.57594332E-01
  25350.748       0.25021201       0.33045942E-01   0.42915145E-01   0.50957956E-01   0.57063461E-01
  25352.671       0.24943077       0.32537632E-01   0.42477329E-01   0.50248867E-01   0.56462283E-01
  25353.716       0.24883090       0.32079679E-01   0.42177230E-01   0.50357726E-01   0.56584201E-01
  25354.792       0.24886438       0.31962008E-01   0.41957522E-01   0.50329687E-01   0.55796865E-01
  25356.800       0.24791941       0.31431302E-01   0.41604921E-01   0.49851612E-01   0.55695505E-01
  25357.931       0.24811923       0.31139875E-01   0.41349985E-01   0.49393535E-01   0.55552442E-01
  25359.064       0.24791260       0.30922465E-01   0.41226779E-01   0.49220120E-01   0.55044023E-01
  25360.083       0.24734819       0.30633253E-01   0.41125296E-01   0.49157197E-01   0.54953293E-01
  25362.091       0.24682348       0.30541161E-01   0.40737228E-01   0.48492224E-01   0.54719803E-01
  25363.281       0.24627500       0.30156829E-01   0.40293002E-01   0.48344474E-01   0.54483313E-01
  25364.412       0.24607775       0.29877507E-01   0.40153182E-01   0.48178874E-01   0.54232523E-01
  25366.281       0.24547942       0.29776426E-01   0.39823852E-01   0.47637977E-01   0.53774444E-01
  25367.386       0.24505846       0.29342035E-01   0.39513621E-01   0.47567632E-01   0.53817227E-01
  25368.574       0.24492115       0.29009781E-01   0.39181574E-01   0.47344486E-01   0.53489341E-01
  25369.650       0.24446560       0.28930364E-01   0.38884687E-01   0.46905773E-01   0.53144902E-01
  25371.548       0.24384086       0.28398476E-01   0.38721982E-01   0.46761959E-01   0.52836594E-01
  25372.709       0.24359589       0.28269147E-01   0.38256758E-01   0.46195914E-01   0.52519156E-01
  25373.871       0.24328995       0.28087284E-01   0.38197114E-01   0.45965976E-01   0.52413147E-01
  25374.946       0.24298397       0.27920888E-01   0.37992284E-01   0.45896593E-01   0.52323021E-01
  25376.902       0.24249491       0.27462174E-01   0.37213200E-01   0.45496292E-01   0.51897940E-01
  25378.036       0.24231967       0.27031893E-01   0.37078369E-01   0.45222632E-01   0.51418980E-01
  25379.141       0.24200718       0.27076567E-01   0.36761555E-01   0.45006404E-01   0.51053045E-01
  25381.098       0.24145991       0.26569410E-01   0.36582350E-01   0.44932978E-01   0.50515648E-01
  25382.231       0.24135543       0.26277326E-01   0.36211042E-01   0.44708647E-01   0.50460153E-01
  25383.366       0.24092360       0.26239367E-01   0.36160253E-01   0.44471438E-01   0.50343402E-01
  25384.413       0.24084092       0.26101352E-01   0.35911230E-01   0.44187289E-01   0.50026373E-01
  25386.427       0.24036082       0.25426582E-01   0.35564853E-01   0.43704704E-01   0.49712102E-01
  25387.504       0.24012643       0.25325699E-01   0.35377430E-01   0.43275464E-01   0.49636403E-01
  25389.347       0.23947260       0.24725651E-01   0.34847282E-01   0.42979706E-01   0.48926705E-01
  25390.369       0.23958557       0.24420120E-01   0.34749817E-01   0.42644166E-01   0.48895820E-01
  25391.533       0.23923183       0.24659802E-01   0.34473802E-01   0.42358224E-01   0.48695550E-01
  25392.610       0.23919604       0.24051931E-01   0.34287667E-01   0.42283650E-01   0.48381603E-01
  25394.539       0.23798418       0.23897180E-01   0.33728876E-01   0.41869994E-01   0.48181528E-01
  25395.674       0.23806589       0.23820458E-01   0.33253851E-01   0.41488901E-01   0.48024533E-01
  25396.782       0.23810948       0.23339443E-01   0.33263583E-01   0.41398240E-01   0.47746487E-01
  25398.741       0.23750396       0.22815297E-01   0.32897751E-01   0.40885080E-01   0.47170346E-01
  25399.818       0.23729093       0.22472379E-01   0.32556120E-01   0.40391082E-01   0.46816496E-01
  25400.953       0.23707117       0.22109321E-01   0.32196090E-01   0.39870480E-01   0.46443590E-01
