# Supplementary material for: In situ X-ray absorption spectroscopy data during formation of active Pt- and Pd-sites in functionalized UiO-67 metal-organic frameworks
Source: Data Brief. 2019 Jul 17;25:104280. doi: 10.1016/j.dib.2019.104280 (PMC6661504; doi:10.1016/j.dib.2019.104280)
Supplement: Supplementary file 1 [file mmc1.zip › 9_Pd_6H2_ramp.norm]

# Normalized experimental Pd K-edge spectra collected at BM01B@ESRF during the activation of UiO-67-Pd sample from room temperatures to 215 C in 6%H2/He.
# Column 1: Energy in eV
# Column 2: Reference Pd foil
# The columns 3 - 6 contain spectra collected at different temperatures (Celsius)
# The specified temperatures correspond to the beginning of each spectrum.
# Column  3:  46
# Column  4:  89
# Column  5: 131
# Column  6: 174
#------------------------
  24001.125      -0.18212383E-02   0.12456849       0.16340485      -0.12825601       0.18418399
  24002.520      -0.12918849E-02   0.12287201       0.16110238      -0.12636306       0.18164303
  24004.394      -0.10365317E-02   0.12059302       0.15800931      -0.12382013       0.17822960
  24006.296      -0.61050676E-03   0.11827997       0.15487003      -0.12123920       0.17476516
  24008.198      -0.75287113E-03   0.11596692       0.15173075      -0.11865827       0.17130072
  24010.023      -0.46840926E-03   0.11374751       0.14871856      -0.11618182       0.16797654
  24011.900      -0.30517390E-03   0.11146487       0.14562054      -0.11363482       0.16455764
  24013.777      -0.30425489E-03   0.10918222       0.14252253      -0.11108781       0.16113874
  24015.678       0.15194528E-03   0.10687039       0.13938490      -0.10850824       0.15767612
  24017.555       0.21868075E-03   0.10458775       0.13628688      -0.10596124       0.15425722
  24019.434       0.51635941E-04   0.10230267       0.13318556      -0.10341152       0.15083468
  24021.311      -0.15919445E-04   0.10002002       0.13008754      -0.10086451       0.14741578
  24023.189       0.48856588E-03   0.97736161E-01   0.12698787      -0.98316148E-01   0.14399506
  24025.068       0.40215216E-03   0.95451084E-01   0.12388656      -0.95766429E-01   0.14057252
  24026.922       0.30301906E-03   0.93196409E-01   0.12082650      -0.93250634E-01   0.13719551
  24028.801       0.49723114E-03   0.90911332E-01   0.11772518      -0.90700914E-01   0.13377297
  24030.680       0.47146340E-03   0.88626254E-01   0.11462386      -0.88151195E-01   0.13035042
  24032.585       0.77704511E-03   0.86309558E-01   0.11147963      -0.85566195E-01   0.12688052
  24034.441       0.70582419E-03   0.84052451E-01   0.10841627      -0.83047685E-01   0.12349987
  24036.346       0.64530911E-03   0.81735755E-01   0.10527204      -0.80462685E-01   0.12002997
  24038.227       0.73421779E-03   0.79448245E-01   0.10216742      -0.77910252E-01   0.11660379
  24040.083       0.80487081E-03   0.77191138E-01   0.99104065E-01  -0.75391743E-01   0.11322314
  24041.988       0.75741221E-03   0.74874442E-01   0.95959833E-01  -0.72806743E-01   0.10975323
  24043.896       0.10035871E-02   0.72554097E-01   0.92810649E-01  -0.70217672E-01   0.10627787
  24045.727       0.90324721E-03   0.70327393E-01   0.89788556E-01  -0.67733086E-01   0.10294276
  24047.609       0.92127320E-03   0.68038668E-01   0.86682285E-01  -0.65179296E-01   0.99514748E-01
  24049.084       0.10733733E-02   0.66244900E-01   0.84247775E-01  -0.63177787E-01   0.96828079E-01
  24051.475       0.11019128E-02   0.63337172E-01   0.80301392E-01  -0.59933306E-01   0.92472943E-01
  24053.537       0.85583924E-03   0.60829546E-01   0.76898029E-01  -0.57135264E-01   0.88717071E-01
  24054.657       0.91313157E-03   0.59467499E-01   0.75049452E-01  -0.55615474E-01   0.86677024E-01
  24056.158       0.78787142E-03   0.57642113E-01   0.72572028E-01  -0.53578684E-01   0.83942997E-01
  24058.094       0.89948341E-03   0.55287717E-01   0.69376630E-01  -0.50951618E-01   0.80416630E-01
  24059.875       0.88812418E-03   0.53121818E-01   0.66437062E-01  -0.48534880E-01   0.77172591E-01
  24061.861       0.80680604E-03   0.50706617E-01   0.63159138E-01  -0.45839967E-01   0.73555150E-01
  24063.721       0.65337878E-03   0.48444646E-01   0.60089179E-01  -0.43316029E-01   0.70167215E-01
  24065.632       0.82647164E-03   0.46120652E-01   0.56935044E-01  -0.40722888E-01   0.66686385E-01
  24066.650       0.90942437E-03   0.44882649E-01   0.55254819E-01  -0.39341507E-01   0.64832128E-01
  24068.586       0.98756665E-03   0.42528253E-01   0.52059421E-01  -0.36714441E-01   0.61305761E-01
  24069.605       0.98759096E-03   0.41289033E-01   0.50377546E-01  -0.35331703E-01   0.59449682E-01
  24070.650       0.72291087E-03   0.40018194E-01   0.48652757E-01  -0.33913685E-01   0.57546246E-01
  24072.512       0.81051094E-03   0.37753791E-01   0.45579497E-01  -0.31387034E-01   0.54154668E-01
  24074.474       0.83603467E-03   0.35367776E-01   0.42341186E-01  -0.28724687E-01   0.50580942E-01
  24076.233       0.74670804E-03   0.33228632E-01   0.39437929E-01  -0.26337803E-01   0.47376976E-01
  24078.018       0.67695640E-03   0.31057870E-01   0.36491759E-01  -0.23915637E-01   0.44125651E-01
  24079.904       0.86624818E-03   0.28764279E-01   0.33378886E-01  -0.21356419E-01   0.40690357E-01
  24081.564       0.81534144E-03   0.26745531E-01   0.30639031E-01  -0.19103873E-01   0.37666716E-01
  24083.527       0.84079747E-03   0.24358300E-01   0.27399069E-01  -0.16440169E-01   0.34091170E-01
  24085.338       0.59797404E-03   0.22155918E-01   0.24409985E-01  -0.13982723E-01   0.30792486E-01
  24087.227       0.73311992E-03   0.19858680E-01   0.21292161E-01  -0.11419434E-01   0.27351729E-01
  24089.142       0.92533216E-03   0.17529822E-01   0.18131424E-01  -0.88208645E-02   0.23863613E-01
  24091.030       0.85331537E-03   0.15233800E-01   0.15015251E-01  -0.62589326E-02   0.20424676E-01
  24092.920       0.73285641E-03   0.12935345E-01   0.11895776E-01  -0.36942867E-02   0.16982097E-01
  24094.808       0.66440113E-03   0.10639323E-01   0.87796029E-02  -0.11323548E-02   0.13543160E-01
  24096.699       0.76211454E-03   0.83396517E-02   0.56584780E-02   0.14336480E-02   0.10098760E-01
  24098.616       0.64313729E-03   0.60083620E-02   0.24944398E-02   0.40349316E-02   0.66070006E-02
  24100.479       0.61523212E-03   0.37427424E-02  -0.58047067E-03   0.65629396E-02   0.32136010E-02
  24102.344       0.48997517E-03   0.23344005E-02   0.52342964E-03   0.49299808E-02   0.24012661E-02
  24104.286       0.61682462E-03   0.30335901E-02   0.37173891E-03   0.12134494E-02   0.38639849E-02
  24106.178       0.66025263E-03   0.33939089E-02  -0.46751323E-05  -0.23749465E-03   0.32784877E-02
  24108.044       0.40546782E-03   0.34692661E-02  -0.41951239E-03   0.15058161E-02   0.47100090E-02
  24109.066       0.36137251E-03   0.38266728E-02  -0.27357830E-03   0.32962806E-02   0.23564704E-02
  24110.908       0.33053934E-03   0.40573182E-03  -0.75252262E-03   0.26981159E-02   0.33625309E-02
  24112.825       0.31272803E-03  -0.59217115E-03   0.82799621E-04   0.19942758E-02   0.16205727E-02
  24114.693       0.19767658E-03   0.18144854E-02  -0.50219948E-03   0.33459884E-03   0.15746601E-02
  24116.535       0.42305780E-03   0.19856124E-02  -0.41369285E-03   0.41372158E-04   0.17121408E-02
  24118.427       0.46328213E-03  -0.26171541E-03   0.15407715E-02   0.68167917E-03   0.76957997E-03
  24120.397       0.83834473E-04   0.13500571E-02   0.18763488E-02  -0.71959493E-03  -0.10334902E-02
  24122.291      -0.17878496E-05   0.12152660E-02   0.13707343E-02  -0.82714062E-04   0.40125041E-03
  24124.136      -0.21578565E-03   0.15715276E-02   0.20508247E-02  -0.30419085E-03   0.16506903E-02
  24126.055      -0.49614034E-04   0.11291867E-03   0.18271173E-02   0.15018516E-02   0.43215582E-03
  24127.951       0.19435056E-03   0.20076765E-03   0.19877981E-02   0.10191174E-02   0.19706984E-02
  24129.000       0.33837218E-03  -0.41229493E-03   0.17921111E-02  -0.13922529E-03   0.17524906E-02
  24130.869       0.91020990E-04  -0.13931979E-02   0.19220666E-02  -0.95852726E-03   0.42971514E-03
  24132.662       0.20786088E-04   0.42892418E-05   0.12546669E-02   0.38933862E-03   0.42335522E-03
  24134.558       0.76144217E-04  -0.10849965E-03   0.70449094E-03   0.16470933E-02   0.88473699E-03
  24136.429       0.13205958E-03  -0.13946055E-02   0.28670376E-02   0.22226330E-03  -0.30456477E-03
  24138.325       0.82571161E-04  -0.10803914E-04  -0.11996140E-03   0.67767261E-04  -0.71859626E-03
  24140.247      -0.45726359E-04   0.89152457E-03   0.19044824E-02   0.47947801E-03  -0.28918517E-03
  24142.145       0.91686625E-04  -0.69000532E-03   0.26293361E-03  -0.34107857E-02   0.18752802E-03
  24144.068       0.88363765E-04   0.11491048E-03   0.34465355E-03  -0.13973415E-02  -0.10285582E-02
  24145.119       0.71907505E-04   0.33133398E-03   0.15079532E-02  -0.19449834E-02  -0.23050097E-02
  24146.913      -0.13182789E-04  -0.12513826E-05   0.17604512E-02  -0.10768749E-02  -0.32152108E-03
  24148.811      -0.23384735E-03   0.34563037E-03  -0.10255723E-02  -0.21588029E-03  -0.28497522E-02
  24150.711      -0.14915664E-03   0.29766903E-03   0.10648127E-02  -0.15437842E-02   0.99934254E-05
  24152.609      -0.15990856E-03   0.40429440E-04   0.11845197E-02  -0.92164430E-03  -0.54980594E-03
  24154.508      -0.46054841E-04   0.34256755E-04   0.69773928E-04  -0.19408088E-02  -0.96881532E-03
  24156.406       0.93417819E-04  -0.70210384E-03   0.88907036E-03  -0.21514553E-02  -0.10728432E-02
  24158.255      -0.21338569E-03  -0.60242059E-03  -0.61677450E-03  -0.25414213E-02  -0.11023278E-02
  24160.232      -0.26875169E-03   0.26511761E-02  -0.13239440E-02  -0.41161093E-03  -0.17799667E-02
  24161.285      -0.18546284E-03   0.41373350E-02  -0.13716805E-02   0.14807678E-02  -0.17268358E-02
  24163.057      -0.14687876E-04   0.20194525E-03  -0.26451091E-02   0.13657812E-02   0.10783546E-02
  24165.035      -0.21669773E-03  -0.39042286E-02   0.17976400E-02  -0.44417165E-02   0.23166977E-02
  24166.883      -0.69501450E-04  -0.17243808E-02   0.11406581E-02   0.24732793E-03  -0.13351979E-02
  24168.760      -0.23157837E-03   0.29452072E-02   0.68448193E-03  -0.21119183E-02   0.20773244E-02
  24169.788      -0.44848721E-03   0.21038443E-04  -0.10589417E-02   0.11422038E-02  -0.90739292E-03
  24171.612      -0.58082245E-03   0.37161847E-03  -0.42000463E-03  -0.71398225E-03  -0.21210040E-02
  24173.513      -0.47695200E-03  -0.17573407E-02  -0.10386388E-02   0.96453372E-03  -0.15842651E-02
  24175.365      -0.40165843E-03  -0.13754560E-03  -0.35371131E-03   0.11045057E-02  -0.53087820E-03
  24177.370      -0.22288601E-03   0.86936872E-03  -0.15486419E-02  -0.53706798E-03  -0.82369029E-03
  24179.171      -0.92868191E-04  -0.18395227E-03  -0.98342720E-03   0.28506910E-02  -0.90593231E-03
  24181.175      -0.36984291E-03  -0.30497037E-04  -0.32441920E-02  -0.98551619E-03  -0.11469549E-02
  24183.027      -0.42416831E-03  -0.27690220E-02  -0.37718457E-02  -0.16965713E-02  -0.12862351E-02
  24184.933      -0.23117490E-03  -0.19152390E-02  -0.33436567E-02  -0.24018474E-02  -0.88737529E-03
  24186.012      -0.44921746E-03  -0.76445956E-03  -0.28842375E-02  -0.10309177E-02  -0.25170488E-02
  24187.815      -0.30611280E-03  -0.17042073E-02  -0.22279282E-02   0.52673534E-03  -0.17974088E-02
  24189.693      -0.35153018E-03  -0.11571594E-02   0.79902906E-03   0.26140187E-02  -0.19400662E-02
  24191.572      -0.32097229E-03  -0.25687060E-02  -0.21134165E-02  -0.10684099E-03  -0.18953304E-02
  24193.478      -0.39533097E-03  -0.36901369E-02  -0.14549804E-02  -0.81281648E-03  -0.21569388E-02
  24195.383      -0.55728143E-03  -0.50345487E-02  -0.21552444E-03   0.58658404E-03  -0.28388011E-02
  24197.313      -0.39309244E-03  -0.35057782E-02  -0.10439914E-02  -0.59928101E-03  -0.31450397E-02
  24199.167      -0.55059891E-03  -0.37386262E-02  -0.26535815E-02  -0.10085715E-02  -0.25739259E-02
  24201.177      -0.39537715E-03  -0.27372137E-02  -0.17402064E-02   0.51404622E-03  -0.12956591E-02
  24202.234      -0.46164399E-03  -0.14336102E-02  -0.12951766E-02   0.47602618E-03  -0.10901482E-02
  24204.012      -0.44294885E-03  -0.94420874E-03  -0.23106509E-02   0.17323596E-02   0.61602035E-03
  24205.944      -0.25684446E-03   0.17554284E-02  -0.16736255E-02  -0.89727202E-03  -0.28683662E-02
  24207.800      -0.23900021E-03  -0.28472034E-03   0.10273543E-02  -0.81606562E-03   0.16848137E-03
  24209.707      -0.52618507E-03  -0.96255883E-03   0.98466240E-03   0.53722070E-03   0.62064324E-04
  24211.590      -0.55761488E-03   0.10583734E-02   0.69329799E-03   0.12015400E-03  -0.25616613E-02
  24213.499      -0.54841880E-03   0.27043733E-02  -0.15644863E-02   0.20484444E-02  -0.58887783E-03
  24215.382      -0.29632656E-03  -0.86800516E-03  -0.85141600E-03   0.28276460E-03  -0.14109526E-02
  24217.394      -0.36008763E-03   0.22636032E-03  -0.11734527E-02   0.23332722E-03  -0.16270523E-02
  24218.426      -0.53315380E-03  -0.56990284E-04  -0.11595836E-02   0.13807003E-02  -0.27966349E-02
  24220.180      -0.33480970E-03  -0.16167838E-02  -0.58466201E-03   0.22474071E-02  -0.31333101E-02
  24221.186      -0.17545752E-03  -0.27448177E-02  -0.21550708E-03   0.23212906E-02  -0.24763328E-02
  24222.193       0.74553569E-04  -0.12295832E-02  -0.36435197E-03   0.23408731E-02  -0.14152466E-02
  24224.050      -0.16907551E-03  -0.73210693E-03  -0.27407686E-02   0.75615844E-03  -0.18449135E-02
  24225.986       0.53838514E-04   0.64628905E-04  -0.48548525E-03  -0.13958270E-02  -0.24223601E-02
  24227.020      -0.87071949E-04   0.10057652E-02   0.17788622E-02   0.12674131E-02  -0.29746862E-02
  24228.826      -0.69017116E-04  -0.12037230E-03   0.30009654E-02  -0.24639236E-02  -0.39449159E-02
  24230.686       0.19296174E-03   0.26346418E-02  -0.44651793E-03  -0.17621477E-02   0.75134107E-03
  24232.572       0.81196173E-04   0.84473913E-03   0.32229749E-02  -0.63483140E-03  -0.13810448E-02
  24234.587       0.12465348E-03   0.50294540E-03   0.34241702E-03  -0.30156176E-03   0.12654702E-02
  24236.446       0.24336720E-03   0.38183698E-03  -0.87248956E-03   0.12004868E-02   0.25774468E-03
  24238.359       0.78086423E-04   0.10354346E-02  -0.59936625E-03  -0.37056740E-02   0.12061946E-02
  24240.219      -0.69084210E-04   0.99881523E-03  -0.13774148E-02  -0.14014167E-02   0.18342120E-02
  24242.262       0.13086125E-03   0.86979014E-03  -0.18478134E-02  -0.22668992E-02   0.23689076E-02
  24243.322       0.32888440E-03   0.50840681E-03  -0.24687338E-02  -0.22326054E-02   0.16851181E-02
  24245.081       0.51396691E-03   0.28921080E-03  -0.50264032E-03   0.14187641E-02   0.13772436E-02
  24246.994       0.44421849E-03  -0.16542928E-02   0.47332626E-03   0.24486829E-02   0.13751690E-02
  24248.855       0.62342658E-03   0.11189691E-02   0.15049432E-02   0.47886263E-03   0.20952566E-02
  24250.770       0.62916430E-03  -0.49277933E-03  -0.35576481E-03  -0.43964933E-03   0.12138726E-02
  24252.684       0.73743261E-03   0.37921916E-02   0.29395933E-03  -0.12544038E-02   0.45867882E-02
  24254.599       0.85556974E-03   0.74350859E-03   0.24336584E-02   0.25627074E-02   0.35461710E-02
  24256.513       0.61756429E-03   0.40608279E-02   0.13092557E-02   0.87349981E-03   0.38854914E-02
  24258.482       0.10197177E-02  -0.48035239E-03   0.12383608E-02   0.24512276E-03   0.29694013E-02
  24259.518       0.12198557E-02   0.80183640E-03  -0.62825457E-03   0.25368065E-02   0.22204672E-02
  24261.330       0.13738320E-02  -0.33077677E-03   0.25380001E-02   0.15351721E-02   0.27276061E-02
  24263.349       0.14781373E-02   0.19446435E-02   0.24364299E-02   0.21036540E-02   0.32012587E-02
  24264.358       0.15156050E-02   0.26667994E-02   0.21524940E-02   0.41787593E-03   0.22524579E-02
  24266.094       0.14944406E-02  -0.96939059E-04   0.47520307E-02   0.10858089E-02   0.25903177E-02
  24268.167       0.18761177E-02   0.13323904E-02   0.47409224E-02   0.16465849E-02   0.46898939E-02
  24270.006       0.21234814E-02   0.20689470E-02   0.17299660E-02   0.90466034E-03   0.32221702E-02
  24271.847       0.21228089E-02   0.15786397E-02   0.57328641E-02   0.13697037E-02  -0.21372191E-04
  24273.764       0.24281562E-02   0.19434929E-02   0.32566210E-02   0.19379956E-02   0.77815621E-04
  24275.734       0.25787678E-02   0.43086572E-02   0.10717051E-02   0.11800997E-02   0.23311805E-02
  24276.770       0.27883324E-02   0.57554989E-02   0.24473316E-02   0.26965067E-02   0.26495033E-02
  24278.585       0.30123349E-02   0.19307593E-02   0.37299247E-02   0.48022909E-02   0.26235840E-02
  24280.607       0.33369872E-02   0.50047279E-02   0.42474041E-02   0.31847452E-02   0.37935120E-02
  24282.371       0.33425334E-02   0.66497931E-02   0.38219188E-02   0.26474389E-02   0.23179601E-02
  24283.409       0.34343608E-02   0.65956807E-02   0.50863877E-02   0.28088691E-02   0.38784490E-02
  24284.525       0.39184289E-02   0.61116750E-02   0.56696447E-02   0.31415220E-02   0.29940567E-02
  24285.562       0.40967538E-02   0.56354893E-02   0.57448512E-02   0.37210897E-02   0.12890116E-02
  24287.352       0.44374430E-02   0.49391553E-02   0.47627899E-02   0.47843906E-02   0.41710507E-02
  24289.429       0.47091453E-02   0.68698112E-02   0.45497670E-02   0.47843698E-02   0.31703377E-02
  24291.220       0.50569977E-02   0.79052081E-02   0.68058134E-02   0.52514725E-02   0.62991749E-02
  24293.165       0.54219409E-02   0.77880132E-02   0.72794802E-02   0.33257874E-02   0.48805146E-02
  24294.256       0.57203994E-02   0.74355340E-02   0.79597071E-02   0.39075762E-02   0.55436806E-02
  24296.074       0.60137524E-02   0.59784971E-02   0.71874883E-02   0.58046170E-02   0.78355972E-02
  24298.099       0.65789429E-02   0.89922979E-02   0.61334706E-02   0.49840178E-02   0.97640236E-02
  24299.944       0.71437608E-02   0.72782900E-02   0.70392122E-02   0.99675929E-02   0.85588522E-02
  24301.891       0.78083700E-02   0.97278496E-02   0.10947824E-01   0.97567712E-02   0.10681162E-01
  24303.711       0.84750940E-02   0.85974930E-02   0.10159581E-01   0.94531531E-02   0.11180369E-01
  24305.607       0.91281123E-02   0.10555350E-01   0.11071360E-01   0.12819855E-01   0.11867309E-01
  24306.621       0.95237553E-02   0.10993860E-01   0.11924304E-01   0.11796663E-01   0.14305743E-01
  24308.336       0.10543019E-01   0.92534293E-02   0.11587469E-01   0.11817432E-01   0.14016576E-01
  24310.364       0.11321865E-01   0.14253666E-01   0.14336344E-01   0.17538646E-01   0.11303849E-01
  24311.378       0.11786619E-01   0.14519248E-01   0.12552963E-01   0.14280270E-01   0.14309962E-01
  24313.120       0.12981310E-01   0.16287956E-01   0.13252935E-01   0.15265073E-01   0.15593672E-01
  24314.159       0.13421916E-01   0.14993192E-01   0.14438221E-01   0.18391174E-01   0.16485858E-01
  24316.059       0.14911058E-01   0.17017913E-01   0.14912469E-01   0.18687507E-01   0.14647419E-01
  24317.984       0.16282554E-01   0.16886502E-01   0.17311548E-01   0.18043380E-01   0.19893974E-01
  24318.998       0.17336434E-01   0.19535875E-01   0.18913167E-01   0.19744127E-01   0.20415724E-01
  24320.845       0.18840543E-01   0.20465570E-01   0.17572808E-01   0.22941700E-01   0.23618382E-01
  24322.744       0.20689890E-01   0.18224021E-01   0.18367757E-01   0.22992318E-01   0.20698828E-01
  24324.644       0.22938348E-01   0.22415336E-01   0.19265001E-01   0.28289889E-01   0.25067795E-01
  24325.685       0.24500415E-01   0.24255369E-01   0.23502265E-01   0.25210611E-01   0.26189861E-01
  24326.754       0.25922593E-01   0.23604092E-01   0.24349511E-01   0.26688931E-01   0.27971162E-01
  24328.575       0.28824988E-01   0.25416233E-01   0.28395865E-01   0.30747719E-01   0.31943664E-01
  24330.501       0.32489370E-01   0.29891775E-01   0.28909305E-01   0.33044302E-01   0.33735396E-01
  24331.518       0.34849694E-01   0.30704598E-01   0.33046808E-01   0.33327182E-01   0.33449132E-01
  24333.341       0.39556475E-01   0.34152678E-01   0.33741991E-01   0.37153912E-01   0.36022603E-01
  24334.356       0.42588618E-01   0.40117458E-01   0.37385180E-01   0.40924750E-01   0.39403162E-01
  24335.398       0.46208683E-01   0.42464589E-01   0.41255551E-01   0.42486570E-01   0.43003616E-01
  24337.223       0.53848866E-01   0.46945006E-01   0.45188000E-01   0.46157044E-01   0.48686855E-01
  24339.151       0.64425051E-01   0.53826178E-01   0.51144648E-01   0.52437090E-01   0.54992855E-01
  24341.053       0.79129927E-01   0.62668214E-01   0.59998873E-01   0.62796824E-01   0.63839318E-01
  24342.070       0.89477901E-01   0.67775259E-01   0.65678790E-01   0.70119314E-01   0.72507337E-01
  24343.138       0.10417006       0.76149330E-01   0.74574956E-01   0.78946945E-01   0.80219257E-01
  24344.963       0.13919035       0.94357301E-01   0.94614142E-01   0.96468395E-01   0.99052990E-01
  24346.971       0.19768974       0.11875874       0.11916805       0.12646629       0.13136584
  24348.040       0.24145995       0.14116197       0.14170455       0.14847390       0.15300974
  24349.787       0.32397905       0.18935398       0.18837986       0.19445755       0.20099017
  24351.951       0.42578201       0.27223684       0.28098286       0.28321608       0.29012897
  24352.995       0.47114464       0.33090404       0.33850054       0.33696813       0.34278895
  24354.769       0.54273584       0.43909841       0.44675221       0.45286069       0.45573856
  24355.787       0.58371993       0.50293749       0.50764222       0.51575949       0.51517505
  24356.909       0.63092629       0.56570746       0.56793431       0.57148605       0.57526979
  24358.814       0.72123805       0.66927996       0.67465735       0.67147769       0.67595758
  24360.851       0.82504371       0.77347178       0.77704531       0.78007970       0.77687785
  24362.730       0.90193240       0.85896019       0.86123338       0.86579348       0.86395670
  24364.611       0.94939248       0.93159271       0.93384230       0.93888889       0.92992152
  24365.629       0.96164295       0.95974039       0.96181636       0.96438051       0.95747344
  24366.648       0.96652278       0.98260512       0.98004208       0.98705540       0.97840646
  24368.528       0.96665727        1.0094873        1.0048508        1.0069074        1.0025556
  24369.547       0.96244084        1.0124049        1.0120019        1.0112999        1.0085916
  24371.481       0.94342931        1.0208963        1.0181989        1.0205560        1.0164138
  24373.388       0.91901622        1.0281589        1.0255687        1.0261133        1.0230441
  24375.347       0.90206470        1.0352439        1.0342883        1.0358809        1.0300102
  24377.256       0.89821076        1.0448398        1.0440747        1.0445268        1.0383817
  24379.217       0.90636858        1.0521290        1.0500299        1.0494670        1.0411109
  24381.124       0.92513760        1.0557979        1.0486194        1.0507147        1.0410371
  24383.060       0.95397158        1.0489793        1.0407150        1.0427498        1.0389686
  24385.021       0.99165532        1.0286944        1.0226795        1.0242504        1.0190777
  24386.801        1.0282120        1.0033824       0.99760395       0.99822433        1.0004378
  24387.821        1.0463187       0.98895385       0.98054499       0.98268407       0.98853405
  24388.893        1.0625740       0.97368826       0.96509621       0.96972733       0.97409553
  24390.804        1.0804536       0.94703373       0.94287135       0.94601979       0.95254958
  24392.715        1.0762053       0.92750305       0.92811425       0.92901983       0.93508747
  24393.736        1.0637564       0.92110898       0.92282837       0.92300751       0.92872016
  24395.594        1.0252015       0.91099673       0.91413860       0.91681531       0.92456182
  24397.402       0.98051805       0.91219051       0.91444057       0.91422651       0.92259101
  24398.500       0.95504090       0.91373970       0.91476133       0.91463260       0.92435425
  24399.547       0.93551550       0.91351027       0.91573110       0.91780794       0.92421129
  24401.356       0.91231701       0.92082291       0.92158004       0.92154704       0.92718193
  24403.372       0.90449749       0.92423558       0.92640955       0.92746646       0.93145494
  24405.258       0.91016274       0.93188860       0.93338801       0.93447626       0.93576572
  24406.988       0.92214493       0.93697409       0.94009243       0.94358158       0.94435124
  24408.035       0.93023192       0.94000376       0.94366452       0.94825887       0.94834919
  24409.923       0.94365361       0.94853971       0.94705643       0.95278630       0.95409712
  24411.758       0.95467310       0.95581780       0.95278568       0.96090595       0.96008025
  24413.620       0.96279072       0.96425441       0.96100847       0.96501693       0.96704208
  24415.638       0.96807080       0.97071515       0.97056453       0.97471852       0.97218409
  24416.662       0.97023661       0.97539246       0.97507964       0.97959108       0.97702900
  24418.470       0.97474227       0.98208817       0.98286664       0.98739907       0.98630100
  24419.495       0.97874199       0.98477824       0.98533367       0.99147774       0.99166882
  24420.570       0.98421065       0.98914385       0.98995831       0.99605258       0.99192302
  24422.432       0.99912571       0.99732997        1.0009416        1.0013037        1.0025810
  24424.452        1.0203630        1.0105720        1.0100316        1.0133537        1.0101813
  24425.581        1.0331527        1.0188343        1.0143564        1.0184417        1.0155479
  24426.605        1.0439592        1.0249527        1.0199694        1.0223581        1.0202346
  24428.442        1.0586262        1.0301792        1.0309790        1.0283180        1.0270817
  24429.544        1.0624644        1.0329020        1.0341725        1.0355615        1.0288716
  24430.595        1.0628913        1.0421394        1.0370226        1.0398270        1.0313436
  24432.432        1.0557185        1.0477759        1.0414537        1.0449160        1.0351787
  24433.456        1.0480945        1.0459653        1.0429108        1.0471014        1.0370462
  24434.481        1.0390835        1.0470333        1.0429544        1.0492668        1.0383919
  24436.346        1.0197086        1.0473591        1.0427256        1.0460493        1.0392369
  24438.238       0.99926956        1.0434170        1.0408023        1.0450794        1.0362816
  24440.208       0.98188240        1.0382088        1.0363075        1.0393383        1.0298720
  24442.152       0.96962635        1.0360045        1.0289641        1.0333049        1.0243408
  24443.205       0.96479809        1.0306263        1.0252573        1.0282251        1.0213203
  24445.097       0.95954623        1.0193091        1.0184233        1.0210850        1.0156382
  24447.094       0.95828554        1.0128070        1.0120014        1.0139509        1.0083377
  24448.910       0.95973573        1.0082531        1.0069299        1.0066423        1.0010096
  24450.750       0.96277854        1.0014314       0.99911009        1.0018385        1.0003333
  24451.881       0.96548237        1.0009054       0.99460537       0.99813187       0.99535268
  24452.906       0.96898642       0.99774159       0.99263313       0.99556179       0.99262281
  24454.668       0.97349414       0.99247360       0.99094004       0.99279619       0.99284749
  24455.694       0.97619540       0.99366965       0.98836052       0.98941841       0.98563416
  24456.747       0.97915550       0.99205714       0.98746052       0.98880837       0.98607127
  24458.485       0.98471203       0.98565343       0.98439043       0.98600805       0.98493320
  24460.405       0.99129089       0.98419602       0.98203139       0.98430745       0.98416627
  24461.458       0.99415022       0.98315207       0.98245368       0.98368465       0.98505485
  24463.301       0.99984584       0.98027920       0.98169202       0.98430672       0.98123349
  24465.248        1.0050826       0.97965173       0.98401878       0.97996469       0.98293672
  24467.092        1.0100203       0.98106636       0.97730512       0.98063402       0.98387396
  24468.094        1.0126957       0.97917563       0.98011679       0.98351263       0.98371025
  24469.120        1.0153873       0.97922384       0.98015404       0.98318463       0.98261246
  24470.991        1.0206294       0.98009983       0.97982902       0.98174969       0.98328691
  24473.019        1.0248163       0.97987138       0.97936297       0.98326169       0.98600712
  24474.020        1.0264054       0.98014707       0.97995366       0.98166130       0.98698250
  24475.838        1.0274489       0.98318920       0.98286427       0.98246318       0.98748077
  24476.919        1.0273233       0.98370108       0.98361884       0.98403265       0.98501884
  24477.999        1.0261803       0.98500792       0.98085168       0.98096628       0.98532443
  24479.002        1.0241885       0.98570191       0.98237868       0.97948276       0.98566643
  24480.715        1.0196410       0.98293087       0.98271722       0.98420693       0.98510714
  24481.769        1.0161497       0.98607069       0.98327456       0.98265740       0.98693274
  24482.798        1.0122524       0.98739419       0.98522291       0.98400766       0.98762062
  24484.617        1.0047708       0.98660559       0.98599893       0.98656645       0.98820032
  24485.645       0.99987362       0.98482246       0.98551839       0.98757063       0.98758645
  24486.753       0.99509714       0.98721681       0.98572040       0.98864924       0.98739122
  24487.757       0.99120459       0.98938440       0.98700875       0.98965663       0.98751609
  24489.603       0.98402440       0.99268588       0.99155190       0.99166903       0.99249042
  24490.604       0.98049013       0.99261689       0.99192035       0.99224482       0.99188612
  24492.453       0.97619287       0.99327318       0.99202108       0.99435228       0.99208450
  24493.456       0.97469462       0.99398313       0.99234751       0.99577827       0.99419715
  24494.511       0.97380316       0.99733058       0.99624190       0.99454673       0.99603618
  24495.541       0.97313236       0.99967220       0.99701325       0.99765901       0.99775867
  24497.335       0.97407734       0.99981887        1.0021888       0.99887341        1.0004800
  24498.339       0.97495641        1.0035987        1.0008101        1.0024222        1.0030028
  24499.395       0.97648470        1.0054012        1.0032604        1.0046265        1.0051109
  24501.217       0.98008331        1.0086351        1.0081715        1.0058601        1.0059896
  24502.247       0.98274761        1.0108162        1.0110717        1.0098295        1.0049805
  24503.382       0.98585175        1.0107646        1.0132230        1.0102338        1.0113563
  24504.438       0.98962796        1.0155932        1.0136792        1.0127214        1.0083730
  24506.208       0.99601911        1.0144980        1.0150402        1.0139375        1.0152023
  24508.217        1.0023899        1.0224630        1.0189456        1.0180549        1.0105617
  24510.040        1.0075798        1.0210904        1.0186589        1.0203474        1.0161784
  24512.022        1.0124900        1.0248292        1.0206233        1.0208822        1.0152000
  24513.925        1.0156672        1.0249796        1.0210683        1.0205035        1.0194932
  24514.931        1.0168892        1.0201676        1.0211136        1.0202955        1.0195932
  24516.014        1.0182031        1.0232456        1.0187170        1.0217436        1.0171271
  24517.019        1.0189268        1.0229607        1.0196516        1.0219390        1.0170393
  24518.843        1.0201437        1.0209461        1.0205528        1.0205707        1.0152112
  24519.928        1.0199926        1.0225764        1.0207812        1.0203013        1.0161534
  24521.038        1.0204939        1.0216175        1.0211323        1.0188330        1.0173502
  24522.043        1.0202485        1.0203559        1.0204587        1.0175435        1.0176445
  24523.790        1.0196555        1.0190344        1.0178680        1.0154885        1.0126844
  24524.874        1.0192346        1.0186661        1.0199051        1.0178898        1.0134300
  24525.932        1.0186380        1.0161442        1.0158774        1.0160427        1.0124615
  24527.679        1.0176329        1.0120877        1.0120273        1.0124455        1.0109410
  24529.770        1.0152558        1.0090621        1.0106666        1.0119269        1.0085836
  24530.777        1.0139169        1.0098178        1.0077338        1.0100327        1.0079094
  24532.577        1.0117703        1.0080828        1.0065673        1.0079598        1.0031268
  24534.536        1.0091624        1.0007237        1.0072376        1.0040170        1.0030696
  24536.442        1.0071792        1.0009608        1.0044159        1.0008663        1.0004230
  24537.502        1.0062073        1.0007035        1.0021815        1.0036863       0.99850553
  24538.587        1.0056128       0.99519844        1.0008270       0.99922029       0.99896389
  24540.495        1.0035849       0.99875818        1.0007252       0.99718232       0.99786558
  24542.536        1.0013916       0.99556129       0.99506551       0.99689664       0.99667689
  24544.338       0.99820699       0.99439838       0.99430397       0.99563472       0.99512963
  24546.404       0.99419020       0.99308047       0.99466902       0.99433929       0.99455911
  24547.491       0.99216231       0.99482778       0.99261985       0.99288140       0.99447193
  24549.267       0.98828918       0.99328330       0.99201246       0.99436820       0.99348419
  24551.336       0.98485490       0.98975282       0.99073734       0.99138354       0.99210090
  24553.192       0.98185085       0.99289771       0.99140766       0.99402400       0.99057189
  24555.155       0.97987820       0.99005488       0.99183623       0.99115175       0.99217681
  24556.269       0.97847692       0.99125983       0.99237468       0.98867177       0.99235192
  24558.126       0.97739230       0.99051886       0.98905781       0.99095071       0.99103691
  24560.142       0.97591368       0.98737027       0.98745757       0.98726376       0.98619111
  24562.000       0.97554457       0.98999286       0.98631571       0.98678955       0.99181106
  24564.018       0.97384552       0.98948067       0.98772866       0.98883174       0.98824321
  24565.903       0.97229625       0.98992761       0.99018272       0.98733628       0.98557198
  24567.947       0.97231950       0.98882027       0.98583907       0.98831202       0.99258561
  24569.008       0.97467341       0.99071491       0.98939297       0.98818535       0.98990761
  24570.814       0.97973515       0.99478077       0.99110786       0.99076463       0.99654456
  24571.823       0.98273179       0.98866873       0.98839380       0.99007641       0.99338055
  24572.939       0.98547840       0.98965040       0.99061049       0.98797191       0.99383042
  24574.001       0.98782182       0.98943023       0.99218645       0.98992314       0.99434048
  24575.703       0.99168762       0.98990925       0.99061296       0.99252157       0.99377623
  24576.738       0.99444393       0.99085292       0.99488209       0.99359615       0.99431166
  24577.774       0.99677885       0.99098709       0.99202525       0.99185365       0.99404528
  24579.609        1.0013438       0.98879793       0.99364824       0.99407627       0.99271550
  24580.645        1.0032553       0.99164841       0.99567556       0.99516690       0.99227783
  24581.709        1.0054197       0.99145515       0.99182585       0.99481057       0.99573404
  24583.595        1.0092479       0.99615889       0.99544388       0.99348704       0.99487179
  24585.590        1.0125505       0.99658059       0.99879621       0.99367195       0.99547684
  24587.505        1.0156374       0.99702687       0.99741420       0.99601453       0.99995953
  24588.543        1.0167368       0.99754911       0.99819241       0.99514727        1.0006003
  24589.632        1.0185061       0.99708452        1.0001364       0.99828351        1.0012856
  24590.750        1.0200962        1.0002985        1.0035677       0.99856298       0.99801692
  24592.558        1.0218677        1.0008564        1.0007352        1.0005700        1.0012574
  24594.635        1.0237811       0.99856710        1.0010536        1.0023736        1.0012152
  24596.443        1.0249520       0.99846592        1.0017300        1.0014958        1.0014169
  24598.493        1.0254670        1.0030644        1.0032743       0.99977844        1.0036414
  24599.584        1.0255650       0.99983238        1.0041540        1.0014512        1.0034199
  24601.368        1.0257591        1.0043785        1.0042558        1.0021456        1.0045509
  24603.418        1.0249910        1.0051982        1.0059988        1.0038375        1.0051150
  24605.284        1.0238010        1.0029381        1.0044328        1.0033839        1.0046247
  24607.254        1.0211878        1.0037102        1.0057773        1.0021335        1.0042155
  24608.267        1.0195443        1.0042385        1.0069034        1.0011687        1.0055549
  24610.184        1.0160998        1.0057740        1.0042508        1.0019495        1.0056583
  24611.223        1.0137961        1.0050747        1.0053760        1.0034223        1.0061860
  24612.263        1.0112653        1.0037991        1.0062502        1.0047283        1.0061967
  24614.128        1.0064095        1.0026324        1.0055590        1.0024426        1.0044494
  24615.141        1.0035906        1.0026239        1.0056204        1.0034624        1.0044948
  24616.260        1.0007753        1.0030897        1.0067709        1.0004318        1.0051847
  24617.300       0.99772157        1.0036471        1.0050918        1.0019289        1.0047701
  24619.060       0.99362183        1.0048485        1.0041724        1.0009904        1.0044201
  24620.153       0.99127831        1.0068770        1.0049803       0.99922813        1.0048428
  24621.246       0.98951131        1.0003978        1.0031437       0.99969308        1.0033233
  24623.087       0.98634791        1.0029738        1.0004697       0.99902387       0.99954140
  24625.141       0.98327273        1.0039598        1.0028770       0.99821614       0.99965134
  24626.234       0.98219366        1.0002316        1.0019099        1.0007835        1.0026965
  24628.050       0.98084639       0.99941904        1.0014753       0.99801478        1.0014219
  24630.024       0.97969950        1.0014865       0.99677728       0.99983766        1.0009984
  24631.918       0.97934849       0.99940362       0.99905515       0.99559824       0.99964882
  24633.974       0.97938328       0.99752383        1.0000838       0.99301586       0.99938405
  24635.897       0.97939266       0.99767994       0.99841937       0.99575002       0.99720275
  24637.873       0.97960755       0.99908763       0.99795292       0.99421529       0.99887876
  24638.887       0.97970291       0.99974318       0.99839007       0.99250344       0.99907616
  24640.783       0.97973799       0.99618355       0.99658468       0.99323633       0.99616814
  24641.905       0.97941339       0.99759708       0.99699769       0.99241129       0.99664282
  24643.055       0.97948015       0.99607549       0.99624730       0.99323989       0.99683969
  24644.070       0.97966445       0.99408609       0.99619223       0.99335722       0.99635256
  24645.861       0.97952802       0.99484581       0.99485173       0.99292617       0.99695235
  24646.929       0.97980734       0.99588909       0.99391239       0.99448916       0.99630528
  24647.970       0.98019099       0.99600122       0.99354867       0.98941821       0.99614330
  24649.708       0.98048549       0.99616075       0.99384541       0.99335616       0.99458375
  24651.739       0.98148355       0.99727696       0.99319237       0.99295384       0.99436489
  24653.639       0.98364535       0.99397674       0.99310687       0.99160688       0.99403415
  24655.617       0.98672545       0.99320762       0.99301542       0.99182070       0.99478325
  24656.633       0.98873619       0.99252147       0.99365599       0.99198416       0.99296985
  24658.586       0.99205546       0.99166920       0.99634738       0.99222859       0.99275685
  24659.656       0.99394838       0.99148600       0.99349315       0.99355529       0.99057132
  24660.673       0.99583902       0.99513053       0.99173914       0.99351215       0.99521239
  24662.519       0.99929250       0.99328587       0.99237580       0.99464300       0.99287980
  24663.563        1.0010546       0.99422881       0.99158795       0.99559422       0.99455285
  24664.659        1.0027386       0.99503120       0.99193699       0.99319135       0.99364329
  24666.532        1.0055924       0.99308328       0.99216637       0.99413522       0.99083442
  24668.594        1.0084007       0.99599081       0.99313226       0.99487694       0.99290353
  24669.691        1.0106003       0.99050191       0.99378170       0.99441211       0.99175238
  24671.459        1.0130345       0.99398749       0.99120220       0.99289461       0.99492142
  24673.521        1.0155423       0.98928551       0.99291127       0.99169734       0.99342945
  24675.423        1.0177932       0.99081669       0.99047188       0.99219736       0.99267639
  24677.513        1.0199034       0.99333997       0.98964097       0.99210876       0.99452926
  24678.583        1.0207716       0.99394729       0.99503657       0.99369133       0.99310842
  24680.487        1.0217127       0.99218113       0.99427683       0.99593472       0.99486478
  24681.505        1.0219872       0.99058247       0.99402376       0.99422184       0.99557718
  24683.407        1.0224103       0.99250947       0.99523257       0.99425187       0.99351948
  24685.390        1.0214108       0.99302319       0.99366867       0.99836940       0.99379503
  24686.491        1.0209801       0.99560881       0.99374287       0.99653444       0.99570741
  24687.509        1.0204419       0.99740640       0.99565077       0.99521712       0.99736599
  24689.333        1.0185972       0.99457104       0.99610134       0.99554538       0.99689260
  24690.431        1.0176930       0.99642004       0.99692161       0.99679060       0.99799335
  24691.479        1.0163080       0.99705916       0.99502360       0.99655326       0.99897424
  24693.275        1.0139501       0.99336156       0.99447589       0.99742866       0.99695569
  24694.349        1.0122311       0.99483254       0.99515848       0.99678146       0.99682733
  24695.528        1.0109750       0.99320406       0.99480334       0.99532679       0.99671244
  24696.602        1.0088106       0.99600765       0.99306579       0.99809521       0.99649484
  24698.481        1.0053723       0.99560024       0.99666672       0.99857004       0.99962933
  24699.528        1.0036021       0.99765182       0.99404073       0.99810619       0.99555445
  24700.628        1.0016212       0.99741330       0.99286502       0.99790088       0.99555571
  24702.507       0.99810649       0.99781221       0.99542694       0.99697180       0.99677538
  24704.492       0.99419935       0.99632687       0.99496545       0.99565069       0.99820254
  24705.513       0.99255020       0.99654804       0.99341217       0.99691241       0.99589492
  24707.367       0.98968952       0.99884350       0.99556790       0.99949663        1.0000565
  24708.414       0.98853890       0.99925243       0.99666787        1.0005048       0.99897348
  24710.295       0.98694832       0.99974945       0.99822730       0.99463378        1.0014241
  24712.229       0.98573491       0.99312791        1.0006394       0.99759446       0.99960581
  24713.329       0.98556290       0.99460239       0.99864105       0.99900814       0.99849416
  24715.156       0.98505206       0.99821595       0.99820035        1.0001611       0.99663435
  24717.279       0.98413306       0.99868053       0.99798953        1.0003449       0.99924124
  24718.328       0.98447537       0.99636623        1.0002678       0.99774843       0.99939449
  24720.129       0.98458595       0.99622850       0.99997745       0.99872353       0.99997776
  24721.151       0.98505626       0.99478251       0.99853153       0.99838836       0.99780506
  24722.280       0.98551279       0.99684300       0.99618157        1.0003104        1.0021256
  24723.356       0.98598755       0.99895172       0.99540861       0.99936750       0.99959708
  24725.130       0.98690609       0.99736571       0.99883675       0.99684667       0.99985483
  24727.148       0.98807260       0.99812137        1.0014900       0.99516357        1.0003437
  24729.057       0.98880993       0.99983168       0.99946846        1.0008423       0.99978711
  24730.108       0.98913811        1.0001746        1.0001750       0.99942932        1.0023449
  24731.237       0.98938606       0.99825185        1.0013988       0.99944607        1.0002539
  24732.260       0.98997263        1.0021636        1.0015187        1.0015455       0.99933058
  24734.171       0.99052869       0.99530488        1.0003264       0.99857246       0.99876766
  24735.220       0.99026399       0.99822045       0.99979637       0.99916958       0.99824345
  24737.078       0.99002877       0.99866186       0.99946710       0.99652460        1.0007355
  24739.124       0.98950456       0.99803519       0.99992634        1.0010477        1.0000580
  24740.202       0.98924860       0.99822015       0.99957256        1.0005622        1.0016548
  24742.060       0.98926483        1.0009934        1.0011124       0.99929557        1.0002659
  24744.106       0.98851792       0.99778306        1.0033998       0.99712489        1.0014339
  24745.130       0.98850584       0.99918898        1.0025572       0.99592614        1.0017043
  24746.961       0.98876277       0.99992166        1.0005132        1.0000077        1.0021618
  24748.066       0.98951286       0.99984280       0.99635114       0.99911322        1.0013414
  24749.226       0.98994202       0.99724045       0.99769521       0.99841944        1.0005696
  24751.139       0.99091850       0.99532706       0.99785798        1.0007271        1.0008012
  24753.160       0.99282505       0.99781502       0.99811016       0.99801375        1.0003951
  24754.185       0.99352516       0.99723449        1.0005940       0.99999161       0.99780224
  24756.071       0.99512463       0.99998284       0.99865662       0.99969782       0.99996822
  24757.095       0.99642657       0.99827318       0.99939573        1.0005795       0.99872643
  24758.121       0.99728898       0.99675297       0.99978908        1.0012022       0.99815244
  24760.008       0.99880303       0.99741935        1.0007325       0.99873301       0.99984129
  24761.034       0.99951594       0.99779498        1.0007403       0.99824612       0.99763184
  24762.085        1.0001667       0.99948238       0.99883027       0.99733315       0.99906057
  24763.946        1.0021002       0.99635058        1.0002794       0.99885712       0.99730367
  24764.946        1.0028510       0.99512777        1.0004481       0.99850860       0.99907295
  24766.106        1.0035438       0.99643405       0.99901616       0.99871519        1.0018831
  24767.212        1.0043906       0.99789508       0.99991550        1.0008172       0.99861648
  24768.993        1.0065719       0.99910926       0.99891910       0.99911933       0.99621848
  24771.099        1.0077145       0.99998327       0.99807578        1.0018774       0.99719361
  24772.125        1.0085995       0.99656022       0.99933604        1.0010877       0.99522676
  24773.933        1.0097141       0.99730563        1.0020096       0.99890877       0.99631815
  24775.040        1.0105235       0.99571574       0.99855658       0.99896832       0.99626077
  24776.148        1.0111131       0.99433166       0.99576975       0.99921471       0.99604572
  24778.038        1.0120529       0.99905304       0.99728831        1.0009214       0.99708043
  24779.983        1.0128794       0.99802904       0.99588962       0.99991136       0.99639637
  24780.983        1.0135211       0.99818015       0.99601805        1.0012665       0.99648587
  24782.928        1.0144883       0.99920358       0.99665591       0.99784410       0.99917973
  24784.063        1.0149786       0.99614207       0.99710135       0.99909524       0.99978032
  24785.145        1.0151509       0.99740343       0.99750844        1.0007491       0.99997252
  24787.090        1.0163287       0.99863550       0.99844108       0.99917706       0.99786424
  24788.172        1.0159330       0.99834703       0.99916846       0.99875773        1.0011449
  24789.225        1.0157681       0.99807623        1.0000265       0.99953556        1.0001551
  24791.037        1.0156150       0.99607659        1.0000681        1.0005110       0.99873833
  24793.146        1.0146764       0.99799856       0.99787520        1.0004567       0.99894922
  24794.254        1.0141975       0.99680622       0.99839294       0.99994702        1.0024548
  24796.066        1.0131849       0.99905152       0.99986807        1.0021127       0.99811899
  24797.094        1.0122034       0.99622418       0.99938165        1.0033479       0.99764646
  24798.204        1.0117590       0.99879079       0.99872287        1.0017988       0.99881743
  24799.206        1.0108792       0.99931045       0.99841749       0.99753206        1.0008747
  24800.938        1.0086070        1.0004309       0.99686048        1.0043333        1.0014608
  24802.019        1.0070004        1.0019466       0.99902404        1.0021102       0.99852779
  24803.182        1.0052692        1.0016393       0.99754157        1.0052918       0.99849674
  24804.184        1.0043548        1.0008481       0.99792369        1.0008498       0.99679275
  24806.133        1.0013954       0.99838446       0.99911012        1.0036753       0.99939920
  24807.217        1.0000860        1.0011492       0.99925772        1.0021205       0.99986226
  24808.218       0.99886012        1.0014019       0.99821492        1.0047767        1.0009466
  24810.114       0.99628696       0.99918644        1.0015275        1.0048677       0.99942799
  24811.170       0.99458149       0.99986315       0.99921211        1.0048147        1.0002517
  24812.172       0.99294054        1.0006818       0.99845864        1.0043642       0.99956656
  24814.068       0.99138177        1.0029084       0.99897631        1.0046221        1.0015061
  24815.098       0.99055517        1.0015589       0.99861030        1.0026834        1.0015852
  24816.154       0.98991159        1.0015591       0.99975738        1.0016483        1.0011218
  24817.997       0.98875300        1.0009445       0.99964876        1.0028442       0.99782912
  24819.027       0.98865698        1.0013716        1.0011614        1.0039420       0.99871355
  24820.219       0.98855282        1.0005288        1.0013249        1.0042159        1.0003898
  24821.302       0.98855279        1.0004143       0.99958417        1.0010404       0.99917065
  24823.038       0.98889166        1.0017135        1.0030144        1.0052267        1.0031935
  24824.121       0.98925093        1.0044077        1.0015385        1.0043365       0.99882281
  24825.233       0.98981935        1.0038002        1.0013173        1.0043476       0.99986048
  24826.237       0.99009817        1.0010564       0.99894502        1.0004092       0.99832252
  24828.081       0.99118697        1.0006222        1.0018002        1.0015893        1.0014842
  24829.166       0.99160421        1.0011364       0.99936800        1.0047512        1.0005704
  24830.305       0.99188628        1.0022409        1.0005725        1.0015931        1.0035858
  24832.205       0.99227814        1.0005087        1.0017788        1.0025159       0.99846933
  24834.158       0.99253962       0.99817394        1.0022760        1.0033573        1.0023971
  24836.058       0.99328040        1.0035143        1.0011046        1.0013150        1.0003369
  24838.173       0.99349783        1.0037772        1.0002022        1.0015409        1.0014904
  24839.231       0.99355433        1.0017533        1.0042515        1.0000419        1.0012968
  24841.133       0.99416199        1.0026468        1.0030507        1.0020389        1.0017377
  24842.218       0.99425539        1.0036802        1.0022985        1.0009289        1.0002744
  24843.277       0.99463783        1.0044662        1.0018240        1.0005528        1.0046676
  24845.070       0.99482681        1.0055834        1.0027127        1.0022003        1.0002424
  24846.128       0.99507502        1.0073479        1.0022411        1.0025140        1.0027736
  24847.296       0.99538803        1.0047846        1.0045742        1.0008317       0.99961769
  24848.383       0.99562173        1.0031503        1.0038295        1.0023536        1.0020034
  24850.176       0.99613127        1.0036459        1.0007057        1.0027796        1.0017444
  24851.263       0.99637349        1.0049616       0.99948347        1.0048579        1.0001103
  24852.350       0.99658703        1.0012263        1.0017067        1.0006851        1.0024734
  24854.198       0.99699458        1.0039891        1.0021361        1.0039515        1.0016176
  24856.209       0.99771404        1.0030323        1.0017864        1.0035359        1.0014671
  24857.351       0.99812294        1.0026346        1.0023503       0.99992402        1.0035972
  24859.308       0.99906266        1.0043684        1.0023216        1.0031975        1.0001233
  24860.342       0.99955481        1.0032154        1.0018607        1.0022661        1.0004145
  24861.374       0.99961990        1.0001154        1.0033948        1.0036083        1.0035951
  24863.277        1.0005563        1.0014204        1.0018813        1.0031517       0.99996995
  24864.311        1.0010966        1.0008972        1.0026680        1.0027418       0.99848194
  24865.400        1.0017006        1.0007437        1.0033727       0.99940078       0.99971003
  24867.330        1.0026174        1.0017682        1.0033468        1.0005524        1.0009826
  24869.371        1.0034109        1.0025645        1.0023080        1.0017820        1.0004438
  24870.434        1.0042878        1.0024782        1.0015032        1.0009599       0.99867129
  24872.257        1.0047282        1.0010300        1.0020400        1.0012290        1.0000900
  24873.264        1.0053049        1.0015369        1.0012624        1.0022100        1.0016292
  24874.433        1.0057442        1.0026026       0.99921229        1.0014391       0.99847824
  24875.549        1.0061112        1.0026795        1.0001868       0.99943827       0.99901213
  24877.319        1.0065261        1.0026052        1.0002521        1.0012727        1.0007565
  24878.382        1.0065498        1.0025314        1.0006587        1.0044833        1.0018968
  24879.497        1.0067259        1.0033021        1.0051585        1.0033861       0.99946217
  24881.378        1.0074868        1.0025569        1.0025587        1.0009517        1.0025275
  24883.392        1.0080602        1.0005586        1.0035940        1.0044097        1.0034816
  24884.455        1.0079735       0.99842446        1.0021156        1.0011890        1.0032488
  24886.309        1.0081266        1.0053756        1.0024662        1.0018797        1.0015140
  24888.325        1.0086242        1.0000808        1.0027329        1.0019585        1.0021556
  24890.341        1.0083570        1.0024494        1.0042708        1.0045243        1.0016810
  24891.432        1.0087896        1.0036806        1.0021541        1.0041515        1.0004073
  24892.576        1.0085477        1.0027679        1.0036377        1.0010842        1.0021806
  24894.485        1.0086532        1.0016562        1.0022895        1.0025611        1.0018372
  24895.521        1.0083773        1.0012278        1.0014762        1.0030677        1.0022046
  24896.612        1.0085070        1.0008105        1.0013325        1.0033217       0.99902108
  24897.648        1.0079927        1.0029702        1.0030100        1.0029131        1.0036787
  24899.448        1.0084851        1.0034772        1.0051828        1.0044956        1.0010311
  24900.566        1.0079026       0.99985592        1.0022463        1.0035040        1.0007397
  24901.739        1.0075490       0.99792865        1.0017116       0.99966857        1.0024456
  24902.750        1.0074883        1.0020904        1.0022577        1.0019312        1.0036882
  24904.604        1.0069279        1.0038834        1.0004177        1.0029953        1.0034201
  24905.723        1.0068335        1.0045874        1.0000338        1.0024840        1.0038496
  24906.761        1.0064524        1.0030034        1.0004531        1.0036122        1.0026734
  24908.617        1.0057995        1.0031313        1.0010406       0.99909656        1.0005163
  24910.690        1.0050365        1.0017740        1.0013144       0.99999982       0.99993880
  24911.756        1.0044534        1.0013730        1.0036049        1.0040797        1.0003905
  24913.750        1.0040550        1.0023044        1.0007649        1.0017838       0.99961233
  24914.841        1.0038457       0.99848937        1.0016044        1.0032887        1.0026525
  24915.880        1.0031191        1.0020635        1.0005901        1.0037849        1.0015020
  24917.765        1.0026258       0.99872274        1.0011770        1.0003106       0.99993181
  24918.884        1.0019149        1.0001309        1.0006176       0.99772545       0.99825288
  24919.977        1.0016350        1.0018200        1.0001522       0.99909703        1.0014054
  24921.780        1.0010161        1.0054067       0.99945465        1.0009709        1.0003811
  24922.846        1.0006015        1.0014078       0.99951899        1.0018393        1.0025850
  24923.967        1.0003170       0.99961472        1.0004633        1.0021219        1.0026009
  24924.978        1.0002041        1.0019453       0.99922621        1.0019491        1.0013631
  24926.783       0.99929532        1.0036019        1.0033623        1.0012532        1.0001752
  24927.902       0.99901397        1.0042065       0.99896061        1.0011168        1.0038237
  24929.050       0.99878286        1.0021012        1.0012118        1.0042235        1.0019283
  24930.090       0.99810786        1.0015553       0.99691993        1.0021461        1.0030289
  24931.867       0.99743712        1.0019375       0.99896303        1.0028178        1.0042196
  24932.960       0.99732917       0.99926845        1.0004953        1.0016245        1.0007744
  24934.029       0.99690895        1.0007954        1.0027292        1.0013151        1.0032612
  24935.833       0.99649364        1.0059822        1.0020662        1.0046330        1.0003081
  24936.872       0.99682645        1.0039714        1.0044172        1.0005756        1.0011782
  24937.967       0.99681364        1.0039854        1.0001254        1.0027056        1.0017353
  24938.980       0.99657420        1.0037037        1.0035496        1.0038120        1.0010145
  24940.895       0.99610549        1.0027001        1.0042151        1.0032536        1.0011394
  24941.908       0.99629648        1.0023581        1.0021617        1.0018391        1.0022840
  24943.907       0.99644214        1.0014962        1.0008410        1.0020116       0.99972774
  24944.973       0.99607072        1.0012013        1.0020389        1.0025178        1.0026373
  24946.123       0.99656448        1.0014226       0.99916434        1.0047029        1.0044695
  24947.220       0.99653597        1.0044500        1.0007180        1.0027063        1.0003126
  24949.108       0.99635937        1.0036928        1.0018283        1.0019689        1.0020045
  24950.176       0.99637546        1.0037479        1.0044917        1.0021914       0.99929613
  24951.300       0.99633501        1.0009085        1.0036027        1.0032654       0.99877289
  24952.312       0.99643731        1.0003076        1.0037931        1.0034234       0.99826812
  24954.065       0.99653677       0.99990611        1.0035715        1.0033503        1.0020505
  24955.189       0.99654096       0.99989537        1.0033607        1.0030272        1.0010098
  24956.312       0.99643727        1.0027232        1.0037330        1.0008008        1.0002043
  24958.176       0.99603961        1.0022696        1.0030372        1.0014192        1.0028463
  24959.190       0.99656040        1.0039455        1.0013795        1.0039214        1.0024832
  24960.287       0.99676993        1.0031138        1.0048386        1.0023943        1.0022573
  24961.302       0.99688195        1.0042169        1.0040825        1.0041768        1.0024987
  24963.165       0.99718664        1.0012279        1.0047561       0.99991419       0.99754395
  24964.207       0.99707533        1.0054161        1.0040557        1.0017060        1.0010597
  24965.248       0.99725932        1.0054440        1.0024335        1.0012810        1.0034179
  24967.224       0.99756963        1.0032457        1.0069629       0.99956692        1.0046516
  24968.321       0.99798217        1.0022386        1.0043525        1.0019916        1.0022874
  24969.362       0.99837846        1.0013163        1.0016282        1.0019695        1.0044211
  24971.283       0.99830309        1.0030854        1.0052360        1.0011966       0.99944550
  24972.353       0.99862896        1.0029328        1.0055245        1.0016710        1.0008340
  24973.534       0.99881582        1.0013331        1.0029672        1.0023499        1.0010944
  24974.575       0.99894178        1.0025607        1.0011211        1.0032598        1.0003593
  24976.387       0.99918532        1.0023282        1.0036323        1.0021456        1.0003652
  24977.486       0.99924633        1.0010702        1.0047229       0.99965855        1.0012297
  24978.638       0.99964101        1.0033173        1.0062139        1.0034104        1.0009448
  24980.476        1.0002414       0.99981331        1.0059940        1.0024552       0.99880226
  24981.493        1.0001125        1.0011690        1.0031315       0.99985741        1.0005188
  24982.647        1.0007332        1.0029878        1.0023741        1.0003178       0.99992614
  24983.744        1.0009839        1.0071106        1.0026317       0.99993976        1.0036942
  24985.584        1.0016361        1.0047438        1.0047628        1.0013803        1.0010227
  24987.617        1.0021063        1.0029057        1.0020922        1.0008644       0.99915917
  24989.569        1.0030640        1.0036143        1.0046569        1.0003744        1.0035695
  24990.639        1.0029963        1.0045734        1.0036963        1.0025416        1.0039740
  24991.711        1.0033888        1.0016504        1.0026224        1.0049918        1.0025203
  24992.756        1.0036125        1.0039548        1.0013742        1.0004314        1.0001637
  24994.678        1.0040110        1.0020834        1.0037765        1.0038002        1.0037704
  24995.779        1.0043625        1.0020354        1.0019640        1.0033387        1.0008134
  24997.703        1.0042606        1.0057696        1.0017503        1.0036652        1.0016650
  24998.747        1.0044256        1.0046172        1.0020277        1.0043438        1.0006243
  24999.903        1.0047901        1.0028904        1.0011912        1.0043654       0.99986377
  25001.057        1.0048222        1.0014252        1.0019320        1.0010348        1.0004904
  25002.983        1.0048151        1.0017794        1.0026616        1.0023767        1.0031462
  25005.129        1.0047999        1.0042648        1.0006486        1.0003025        1.0002708
  25006.174        1.0044870        1.0026616        1.0030257        1.0010722        1.0021608
  25007.961        1.0035771        1.0014858        1.0023135        1.0033927        1.0033755
  25008.980        1.0031548        1.0023351        1.0028093        1.0007295        1.0039834
  25010.080        1.0019961        1.0034683        1.0039581        1.0042309        1.0021834
  25011.127        1.0005946        1.0030870        1.0019494        1.0021350        1.0042106
  25013.054       0.99748304        1.0071888        1.0018247        1.0012778        1.0016906
  25014.099       0.99702528        1.0029177        1.0024178        1.0013541        1.0046751
  25015.118       0.99758574       0.99960011        1.0002337        1.0018254        1.0026279
  25017.073        1.0006953       0.99856604        1.0007250       0.99689301        1.0006237
  25018.175        1.0023768        1.0001379        1.0010133       0.99875952        1.0011828
  25019.220        1.0032641        1.0034270        1.0014614        1.0010832        1.0019571
  25021.149        1.0040039        1.0017943        1.0025094       0.99563173        1.0026638
  25022.251        1.0041415        1.0021384        1.0016308       0.99364888        1.0028068
  25023.352        1.0043166        1.0006050        1.0002113       0.99943940        1.0045830
  25025.253        1.0040530        1.0013595        1.0023201       0.99710443        1.0031305
  25026.274        1.0042312        1.0007472        1.0021375       0.99770787        1.0008692
  25027.431        1.0037231        1.0025809        1.0014748       0.99730697       0.99973349
  25028.561        1.0036681        1.0010812       0.99960703       0.99952836        1.0021714
  25030.352        1.0033247        1.0029814        1.0006733        1.0004091        1.0019132
  25031.372        1.0035211        1.0011324        1.0010965       0.99620041        1.0044724
  25032.530        1.0034266        1.0018187       0.99929501       0.99973326        1.0068994
  25033.550        1.0037274        1.0028481       0.99987955        1.0016411        1.0037519
  25035.425        1.0031789        1.0050939       0.99957494       0.99570326        1.0050152
  25036.528        1.0030632        1.0009254       0.99899450       0.99904600        1.0030663
  25037.603        1.0031122        1.0017065        1.0032414        1.0017207        1.0048033
  25039.534        1.0027590        1.0015263        1.0024747       0.99700814        1.0029268
  25040.556        1.0027757        1.0014182        1.0026448       0.99917188        1.0035819
  25042.541        1.0026560        1.0014889       0.99904764        1.0003229        1.0048466
  25043.562        1.0023906        1.0023110       0.99854057       0.99761793        1.0041377
  25044.639        1.0023933        1.0033461       0.99884946       0.99430893        1.0029685
  25045.797        1.0022152        1.0044808        1.0016384       0.99796788        1.0054302
  25046.846        1.0023205        1.0030158        1.0019719       0.99785941        1.0037214
  25048.696        1.0019820        1.0034304        1.0034259       0.99740155        1.0011115
  25049.801        1.0017068        1.0010621        1.0015664        1.0000478        1.0009730
  25050.877        1.0017630        1.0018330        1.0004854       0.99888648        1.0044477
  25052.727        1.0008352       0.99938858       0.99860060       0.99665497        1.0014683
  25053.886        1.0008769       0.99892827       0.99960582        1.0005860       0.99857540
  25055.075        1.0007919        1.0013837        1.0002607       0.99905851        1.0031686
  25056.152        1.0004425        1.0019225        1.0002614       0.99831035        1.0027323
  25058.031        1.0002421       0.99876410       0.99797191       0.99940599        1.0002150
  25059.162       0.99958780        1.0004783       0.99842896        1.0006798        1.0023803
  25060.240       0.99947640        1.0023984       0.99876255        1.0000963       0.99962717
  25062.147       0.99929601        1.0011621       0.99955633       0.99898110        1.0026703
  25064.220       0.99868445       0.99971791       0.99967890       0.99893265       0.99984494
  25065.269       0.99845137       0.99972610        1.0009233       0.99784652        1.0005470
  25067.205       0.99815407        1.0027248       0.99829772        1.0005087       0.99869126
  25068.283       0.99769102        1.0027093        1.0006393       0.99680410        1.0019042
  25069.334       0.99787751        1.0020287        1.0018564        1.0005656        1.0028811
  25071.270       0.99743683        1.0021088       0.99916156       0.99897984        1.0002081
  25072.349       0.99711496        1.0022628       0.99889305        1.0006753        1.0000924
  25073.482       0.99742834        1.0009957       0.99720376        1.0004913        1.0000159
  25075.336       0.99708106        1.0036287       0.99832710       0.99888960        1.0019830
  25077.467       0.99694763       0.99904370       0.99915270        1.0010482        1.0031608
  25078.545       0.99663020       0.99849370       0.99853444       0.99746326        1.0002036
  25080.400       0.99636210        1.0010002        1.0020214        1.0014219       0.99864784
  25081.507       0.99663770        1.0004882        1.0035331        1.0041658        1.0017265
  25082.668       0.99676204        1.0020942        1.0032640       0.99772009       0.99953492
  25083.721       0.99656511        1.0027283        1.0002425       0.99692991       0.99945005
  25085.548       0.99661524        1.0014310        1.0019297        1.0004815       0.99977175
  25086.601       0.99662967        1.0006919        1.0012658        1.0021769        1.0006783
  25087.707       0.99658056       0.99805209        1.0032780        1.0016306       0.99810323
  25089.619       0.99684984        1.0011760        1.0021865       0.99736421       0.99842024
  25090.671       0.99682502       0.99975418        1.0012506       0.99815610       0.99898786
  25091.751       0.99678154        1.0016174       0.99919290       0.99918103        1.0019687
  25092.804       0.99701060        1.0010442        1.0014704       0.99992005        1.0018323
  25094.744       0.99716349       0.99816923        1.0031322        1.0005261        1.0007950
  25095.796       0.99732274       0.99926830        1.0029682        1.0004587        1.0016768
  25097.765       0.99753483        1.0007921        1.0021567       0.99966475        1.0019090
  25098.844       0.99752261       0.99873939        1.0008104        1.0012077        1.0015860
  25099.981       0.99787779        1.0023668       0.99854137        1.0024571        1.0011697
  25101.118       0.99774192       0.99995922       0.99815936        1.0002701        1.0035438
  25102.976       0.99824066        1.0010991       0.99815717       0.99997393        1.0008380
  25104.002       0.99840500        1.0022185        1.0019160        1.0018296        1.0020746
  25105.110       0.99826026        1.0010274       0.99907049       0.99738702       0.99977228
  25106.165       0.99872397        1.0009168        1.0006433       0.99843579       0.99835874
  25108.049       0.99899612       0.99763187       0.99856358       0.99635859        1.0006067
  25109.215       0.99933168       0.99891912       0.99916508        1.0012312       0.99880648
  25110.380       0.99924940       0.99810914       0.99979365        1.0006567       0.99759363
  25111.380       0.99959038       0.99773637        1.0015075        1.0014561       0.99697165
  25113.321       0.99985850        1.0003668       0.99855749       0.99978005       0.99933571
  25114.431       0.99973777       0.99911918        1.0008586        1.0000530        1.0001502
  25116.375        1.0000106       0.99709513       0.99849829        1.0016145       0.99708663
  25118.427        1.0003074       0.99604273       0.99797446        1.0015086       0.99396386
  25119.455        1.0005905       0.99822723       0.99699736       0.99929714       0.99869270
  25121.399        1.0006471       0.99922761        1.0000028        1.0013366       0.99850807
  25122.482        1.0012168       0.99814455        1.0008870       0.99817066       0.99924977
  25123.592        1.0010464       0.99660630        1.0008397        1.0002562       0.99847407
  25125.481        1.0008819       0.99844840        1.0019005       0.99766135       0.99973255
  25126.593        1.0009932        1.0002093       0.99984204       0.99966575       0.99714610
  25127.758        1.0011864       0.99733409       0.99813635       0.99923443       0.99638497
  25128.815        1.0013552       0.99728105       0.99906438       0.99961223       0.99665534
  25130.648        1.0014006       0.99908885        1.0024139       0.99917179       0.99839862
  25131.815        1.0012660       0.99554871       0.99919025        1.0001714       0.99970632
  25132.927        1.0013309       0.99804979        1.0023836        1.0004924       0.99984428
  25134.817        1.0015513       0.99757576       0.99830997        1.0020380        1.0021997
  25135.845        1.0012449       0.99764423       0.99849115       0.99985153        1.0005878
  25136.986        1.0011399       0.99669120       0.99851108        1.0021419        1.0012129
  25138.069        1.0012324       0.99696356       0.99954586        1.0000727        1.0004957
  25139.933        1.0009402       0.99879209       0.99981988        1.0007461       0.99831024
  25140.961        1.0008085       0.99775855       0.99884476        1.0007107        1.0001900
  25141.991        1.0006872       0.99835087       0.99736795       0.99921168       0.99825818
  25142.992        1.0010554       0.99684874       0.99863335        1.0004805       0.99917552
  25144.020        1.0007501       0.99473003       0.99945673        1.0020161        1.0008345
  25145.161        1.0004036       0.99623969       0.99792604       0.99986141        1.0001504
  25146.274        1.0003222       0.99480520       0.99843133        1.0002517       0.99950545
  25147.276        1.0003082       0.99746948       0.99722794        1.0000744       0.99895642
  25149.223        1.0002668       0.99808489       0.99762804       0.99561728       0.99962762
  25150.392       0.99992611       0.99797441       0.99717201        1.0000112       0.99773650
  25151.394       0.99986664       0.99705644       0.99705736       0.99966555       0.99800577
  25153.343       0.99938963       0.99625803       0.99851419       0.99847139       0.99723123
  25154.539       0.99949526       0.99725703       0.99801176       0.99861096       0.99510980
  25155.682       0.99929915       0.99762854       0.99540520       0.99879335       0.99560280
  25157.576       0.99926607       0.99478434       0.99617378       0.99760617       0.99805646
  25158.577       0.99908970       0.99663318       0.99374921       0.99492723       0.99766588
  25159.746       0.99904011       0.99727890       0.99539679       0.99868188       0.99522926
  25160.778       0.99875190       0.99525359       0.99742271       0.99701713       0.99513427
  25162.617       0.99856973       0.99984824       0.99481819       0.99643310       0.99735445
  25163.675       0.99881236       0.99895481       0.99613564       0.99530399       0.99420886
  25164.760       0.99843919       0.99447305       0.99846012       0.99917429       0.99745678
  25165.792       0.99810878       0.99602139       0.99825282       0.99808720       0.99863807
  25167.799       0.99811588       0.99772532       0.99338495        1.0007179       0.99594175
  25168.886       0.99810833       0.99884663       0.99424792       0.99705383       0.99689535
  25169.945       0.99787135       0.99587616       0.99453163       0.99819057       0.99772079
  25171.896       0.99766492       0.99484696       0.99533439       0.99686255       0.99614377
  25173.038       0.99728655       0.99995039       0.99663481       0.99725901       0.99623849
  25174.127       0.99739692       0.99460375       0.99792597       0.99762840       0.99605228
  25175.966       0.99731156       0.99569630       0.99800067       0.99762787       0.99627895
  25177.111       0.99714568       0.99788643       0.99982347       0.99892336       0.99457845
  25178.226       0.99734024       0.99346614       0.99786455       0.99746987       0.99409490
  25180.122       0.99748233       0.99483129       0.99592598       0.99833822       0.99567750
  25181.156       0.99729048       0.99787162       0.99448893       0.99504859       0.99550458
  25182.327       0.99695454       0.99784783       0.99618000       0.99543127       0.99337422
  25183.414       0.99670710       0.99681601       0.99479833       0.99649122       0.99238815
  25185.257       0.99649803       0.99588387       0.99459094       0.99501117       0.99464271
  25186.289       0.99651608       0.99476760       0.99503377       0.99555393       0.99487924
  25187.351       0.99654831       0.99189456       0.99629031       0.99658556       0.99552715
  25188.354       0.99652608       0.99349383       0.99625059       0.99757649       0.99708381
  25189.388       0.99626421       0.99616153       0.99126589       0.99783607       0.99538985
  25190.477       0.99597589       0.99396051       0.99397018       0.99626041       0.99522284
  25191.593       0.99624748       0.99313165       0.99542348       0.99779105       0.99807460
  25193.493       0.99575814       0.99501011       0.99153557       0.99893284       0.99525557
  25194.610       0.99574476       0.99175714       0.99465353       0.99519049       0.99430049
  25195.671       0.99554708       0.99355450       0.99434527       0.99605163       0.99474817
  25197.626       0.99549847       0.99450789       0.99367583       0.99943788       0.99562373
  25198.799       0.99558905       0.99349328       0.99355486       0.99458780       0.98946974
  25199.974       0.99523504       0.99277194       0.99326089       0.99570587       0.99237679
  25201.034       0.99523635       0.99184049       0.99186322       0.99792052       0.99608985
  25202.879       0.99491340       0.99129636       0.99053826       0.99507350       0.99510919
  25203.941       0.99485772       0.99352603       0.99018240       0.99903046       0.99471119
  25205.059       0.99451544       0.99377263       0.99410030        1.0006021       0.99526688
  25206.989       0.99429660       0.99338600       0.99471295       0.99643429       0.99264229
  25208.023       0.99406321       0.99307009       0.99350272       0.99731483       0.99761633
  25209.141       0.99400339       0.99536968       0.99401596       0.99547717       0.99847434
  25210.203       0.99400947       0.99440628       0.99146205       0.99581941       0.99857014
  25212.162       0.99401904       0.99224413       0.99367641       0.99745160       0.99432823
  25213.224       0.99340648       0.99341098       0.99033379       0.99675731       0.99497459
  25214.287       0.99360539       0.99372841       0.99112304       0.99615680       0.99567712
  25215.294       0.99362755       0.99261625       0.99232871       0.99619578       0.99425772
  25217.420       0.99336794       0.99106471       0.99213933       0.99739184       0.99172602
  25218.511       0.99279917       0.99047534       0.99411397       0.99748408       0.99097028
  25220.442       0.99274973       0.99110336       0.99451305       0.99880166       0.99334660
  25221.506       0.99278868       0.99146757       0.99470712       0.99663338       0.99228135
  25222.681       0.99233293       0.98978842       0.99380757       0.99655528       0.99379466
  25223.717       0.99147028       0.99044158       0.99238300       0.99712331       0.99569740
  25225.593       0.99099169       0.99098332       0.99198016       0.99538859       0.99155132
  25226.768       0.99094088       0.99154139       0.99406980       0.99673359       0.99239207
  25227.974       0.99157399       0.99340729       0.99325769       0.99843908       0.99368589
  25229.010       0.99185737       0.99396061       0.99234391       0.99785282       0.99309887
  25230.858       0.99237788       0.98917030       0.99204001       0.99447812       0.99383404
  25231.977       0.99243117       0.98825172       0.98906796       0.99585896       0.99393036
  25233.070       0.99277928       0.98868712       0.99234881       0.99747131       0.99333418
  25235.004       0.99252539       0.99334662       0.99126165       0.99514427       0.99240414
  25236.097       0.99271283       0.99050515       0.99166299       0.99703214       0.99221077
  25237.245       0.99306337       0.99264680       0.99435825       0.99830777       0.99265740
  25238.254       0.99301091       0.99065886       0.99319113       0.99630040       0.99107596
  25240.272       0.99328561       0.99326613       0.99261703       0.99332773       0.99516353
  25241.281       0.99372546       0.99470257       0.99220432       0.99307047       0.99329433
  25243.189       0.99396534       0.99057754       0.99177425       0.99583540       0.99212940
  25244.282       0.99371517       0.99234635       0.99035658       0.99745470       0.99192696
  25245.432       0.99384234       0.99187985       0.99101048       0.99812051       0.99189667
  25246.553       0.99418792       0.99100056       0.99217514       0.99819331       0.99158686
  25248.403       0.99432682       0.99240983       0.99237971       0.99647524       0.99211197
  25249.527       0.99475864       0.99026897       0.99297209       0.99793047       0.99424037
  25250.677       0.99458131       0.98927196       0.99329281       0.99932217       0.99750167
  25251.686       0.99463358       0.98914859       0.99305956       0.99832700       0.99174756
  25253.651       0.99450228       0.98860438       0.98972945       0.99835769       0.99556443
  25254.856       0.99422588       0.99114962       0.98898181       0.99782549       0.99284610
  25255.979       0.99461043       0.98985025       0.98867039       0.99748149       0.99409747
  25257.889       0.99445736       0.99030986       0.99055824       0.99872829       0.99452697
  25258.955       0.99416222       0.98818245       0.98986401       0.99894203       0.99296368
  25260.021       0.99426644       0.99065660       0.99029157       0.99651074       0.99288598
  25261.930       0.99427447       0.99046485       0.98845528       0.99545030       0.99276152
  25262.941       0.99431376       0.98782935       0.99062969       0.99768191       0.99259579
  25264.009       0.99446866       0.98830492       0.99106679        1.0002953       0.99020127
  25265.020       0.99420362       0.98613774       0.99264043       0.99892484       0.99047487
  25266.031       0.99434095       0.98996805       0.99124683        1.0009994       0.99098328
  25267.126       0.99418635       0.99030297       0.99101540       0.99947031       0.99170092
  25268.223       0.99382913       0.98955955       0.99278899       0.99636177       0.99256593
  25269.234       0.99382329       0.98882767       0.99325187       0.99900009       0.99322022
  25271.255       0.99395203       0.98762848       0.99318327        1.0001193       0.99221789
  25272.436       0.99427208       0.99015355       0.99198446       0.99820411       0.99374142
  25273.561       0.99427046       0.98921884       0.99134700       0.99658601       0.99315036
  25275.415       0.99413781       0.98593373       0.98955728       0.99608429       0.99125271
  25276.541       0.99384387       0.98894014       0.99186582       0.99764343       0.99103261
  25277.664       0.99409307       0.98937147       0.99281526       0.99820011       0.99179896
  25279.577       0.99383815       0.98457108       0.98903840       0.99573754       0.99297995
  25280.645       0.99393962       0.98841556       0.98959015       0.99544877       0.99131372
  25281.771       0.99382780       0.98814833       0.99049773       0.99280831       0.99242890
  25282.839       0.99367115       0.98958973       0.99094391       0.99464976       0.99303024
  25284.780       0.99358367       0.98812342       0.98981951       0.99474282       0.99037881
  25285.820       0.99366138       0.98780653       0.99006421       0.99356405       0.99024091
  25286.833       0.99383606       0.98748945       0.98942978       0.99542900       0.98858060
  25287.903       0.99366591       0.98583339       0.98980270       0.99397167       0.99095944
  25288.971       0.99340961       0.98615530       0.98490277       0.99362709       0.99048763
  25290.125       0.99349480       0.98805304       0.98686392       0.99407370       0.98865855
  25291.279       0.99294999       0.98958605       0.98880722       0.99738400       0.98984309
  25293.136       0.99325063       0.98943485       0.98737987       0.99625099       0.98843280
  25294.207       0.99308713       0.98848490       0.98889835       0.99428875       0.98858913
  25295.332       0.99289472       0.98831515       0.98862094       0.99211246       0.98896884
  25296.347       0.99312621       0.98828606       0.98866880       0.99163887       0.98893335
  25298.345       0.99253495       0.98676240       0.98787582       0.99189287       0.99067442
  25299.557       0.99227200       0.98862737       0.98775702       0.99437171       0.98869214
  25300.682       0.99253980       0.98782354       0.98680995       0.99277360       0.98877789
  25302.599       0.99225345       0.98892027       0.98968281       0.99254737       0.99039749
  25303.640       0.99220889       0.98951689       0.98793469       0.99284424       0.99153780
  25304.739       0.99187050       0.98833918       0.98779539       0.99185876       0.99272194
  25306.684       0.99138595       0.98915878       0.98623533       0.99371830       0.98799686
  25307.726       0.99124952       0.98657916       0.98693999       0.99255806       0.99026983
  25308.824       0.99046901       0.98968347       0.98766880       0.99287924       0.99111635
  25309.868       0.98954166       0.98849923       0.98809236       0.99407010       0.99348045
  25311.869       0.98737886       0.98661305       0.98607700       0.99485879       0.98899863
  25312.969       0.98716327       0.98634895       0.98558751       0.99331750       0.99395646
  25314.041       0.98778722       0.98626137       0.98541596       0.99282513       0.99117126
  25315.056       0.98901500       0.98382042       0.98522421       0.99408373       0.98808787
  25317.198       0.99067724       0.98747650       0.98655822       0.99544659       0.98628223
  25318.382       0.99076945       0.98606876       0.98663184       0.99047848       0.99047811
  25320.244       0.98998503       0.98399091       0.98658757       0.99334331       0.98892484
  25321.260       0.99043814       0.98297764       0.98733469       0.99271539       0.98620367
  25322.445       0.98990962       0.98461410       0.98621346       0.99333803       0.98775838
  25323.490       0.98968401       0.98642513       0.98652758       0.99338244       0.98684046
  25325.436       0.98929125       0.98626819       0.98621834       0.99709784       0.98471884
  25326.565       0.98924386       0.98378349       0.98728093       0.99588170       0.98626067
  25327.694       0.98929940       0.98467711       0.98724093       0.99502798       0.98830617
  25328.710       0.98937255       0.98295557       0.98664212       0.99670519       0.98842013
  25330.658       0.98873597       0.98274751       0.98691734       0.99691788       0.98762373
  25331.674       0.98878555       0.98608388       0.98692654       0.99486465       0.98694590
  25332.720       0.98894695       0.98423461       0.98621896       0.99561647       0.98747457
  25333.792       0.98855407       0.98351838       0.98653889       0.99518995       0.98802760
  25334.923       0.98888213       0.98371585       0.98631493       0.99468565       0.98787853
  25336.052       0.98850623       0.98392767       0.98501893       0.99594123       0.99009129
  25337.068       0.98849784       0.98330200       0.98663551       0.99367840       0.98858907
  25339.046       0.98817949       0.98526551       0.98632911       0.99357139       0.99091394
  25340.233       0.98823440       0.98628102       0.98503098       0.99294499       0.98711666
  25341.307       0.98804972       0.98692744       0.98581602       0.99557125       0.98711508
  25343.199       0.98809225       0.98430329       0.98819181       0.99641043       0.98743040
  25344.358       0.98743549       0.98292228       0.98370670       0.99363758       0.98438904
  25345.573       0.98752528       0.98661223       0.98478338       0.99188222       0.98567447
  25346.619       0.98734019       0.98628679       0.98621903       0.99325765       0.98520995
  25348.598       0.98743596       0.98516840       0.98448117       0.99426971       0.98266851
  25349.701       0.98722545       0.98577688       0.98512111       0.99305150       0.98672793
  25350.748       0.98707409       0.98648350       0.98402053       0.99232291       0.98334918
  25352.671       0.98661771       0.98504239       0.98338855       0.98889898       0.98112676
  25353.716       0.98619415       0.98226349       0.98236736       0.99236603       0.98469954
  25354.792       0.98640850       0.98328651       0.98228755       0.99442461       0.97864871
  25356.800       0.98580100       0.98177797       0.98276200       0.99367467       0.98193458
  25357.931       0.98619003       0.98100934       0.98241529       0.99121589       0.98286836
  25359.064       0.98617293       0.98105738       0.98350636       0.99183015       0.97991204
  25360.083       0.98577897       0.98007120       0.98458867       0.99338520       0.98115888
  25362.091       0.98558909       0.98337209       0.98467211       0.99061603       0.98303214
  25363.281       0.98523877       0.98170699       0.98238799       0.99162995       0.98309567
  25364.412       0.98522936       0.98106720       0.98329090       0.99232149       0.98287793
  25366.281       0.98494097       0.98396658       0.98371194       0.99058223       0.98205218
  25367.386       0.98470292       0.98156647       0.98270223       0.99224266       0.98490552
  25368.574       0.98476177       0.98046496       0.98163215       0.99243672       0.98398772
  25369.650       0.98448382       0.98189873       0.98070436       0.99006085       0.98265038
  25371.548       0.98417162       0.98012444       0.98299704       0.99266232       0.98347927
  25372.709       0.98411734       0.98119033       0.98041690       0.98909828       0.98261234
  25373.871       0.98400199       0.98168078       0.98225406       0.98915972       0.98400014
  25374.946       0.98387209       0.98215411       0.98232371       0.99076142       0.98536850
  25376.902       0.98370268       0.98130137       0.97802461       0.99072010       0.98507414
  25378.036       0.98371230       0.97900160       0.97898099       0.99024698       0.98242457
  25379.141       0.98357976       0.98185393       0.97789338       0.99032925       0.98091627
  25381.098       0.98335051       0.98046670       0.98012386       0.99381098       0.97942345
  25382.231       0.98342962       0.97967936       0.97850119       0.99386560       0.98128262
  25383.366       0.98318163       0.98168578       0.98037181       0.99378510       0.98249308
  25384.413       0.98326807       0.98240503       0.97989572       0.99300624       0.98137808
  25386.427       0.98311282       0.97929307       0.98042273       0.99219658       0.98238176
  25387.504       0.98305176       0.98048218       0.98067979       0.98991723       0.98390235
  25389.347       0.98269409       0.97782263       0.97883848       0.99074680       0.98031982
  25390.369       0.98297066       0.97664575       0.97995631       0.98935666       0.98219772
  25391.533       0.98280328       0.98175696       0.97943225       0.98881033       0.98257638
  25392.610       0.98293946       0.97737632       0.97970056       0.99035267       0.98155540
  25394.539       0.98203569       0.97978347       0.97772614       0.99009453       0.98358571
  25395.674       0.98229779       0.98135619       0.97497125       0.98845717       0.98436103
  25396.782       0.98251722       0.97843172       0.97743599       0.98989175       0.98378725
  25398.741       0.98222236       0.97684219       0.97762234       0.98862281       0.98187096
  25399.818       0.98217967       0.97536615       0.97619460       0.98564045       0.98042161
  25400.953       0.98213915       0.97379223       0.97468998       0.98249748       0.97889421
