# Supplementary material for: In situ X-ray absorption spectroscopy data during formation of active Pt- and Pd-sites in functionalized UiO-67 metal-organic frameworks
Source: Data Brief. 2019 Jul 17;25:104280. doi: 10.1016/j.dib.2019.104280 (PMC6661504; doi:10.1016/j.dib.2019.104280)
Supplement: Supplementary file 1 [file mmc1.zip › 10_Pd_3H2_steady.mu]

# Experimental absorpton coeffitients at Pd K-edge collected at BM01B@ESRF during the activation of UiO-67-Pd sample from room temperatures to 215 C in 3%H2/He.
# Column 1: Energy in eV
# Column 2: Reference Pd foil
# The columns 3 - 32 contain spectra collected at 215 C in He. The time in minutes the sample spent at 215 C is specified.
# Column  3: 0
# Column  4: 11
# Column  5: 22
# Column  6: 33
# Column  7: 44
# Column  8: 55
# Column  9: 69
# Column 10: 80
# Column 11: 91
# Column 12: 102
# Column 13: 133
# Column 14: 144
# Column 15: 155
# Column 16: 166
# Column 17: 177
# Column 18: 188
# Column 19: 199
# Column 20: 210
# Column 21: 221
# Column 22: 232
# Column 23: 250
# Column 24: 261
# Column 25: 272
# Column 26: 283
# Column 27: 294
# Column 28: 305
# Column 29: 316
# Column 30: 327
# Column 31: 338
# Column 32: 349
#------------------------
  24001.125      -0.40575413       0.31023506       0.29445806       0.30167634       0.29427378       0.29069550       0.28326772       0.28563795       0.31557407       0.31156791       0.29069899       0.29714595       0.26555450       0.27967663       0.28019868       0.28474902       0.29733969       0.28999175       0.29414200       0.27953861       0.29190507       0.30233439       0.30252363       0.26663774       0.27520144       0.27541598       0.29833999       0.27503189       0.28510099       0.27147429       0.30086035
  24002.520      -0.40543400       0.30941781       0.29389022       0.30101833       0.29372686       0.29019808       0.28288642       0.28522316       0.31473800       0.31079717       0.29022061       0.29658668       0.26543723       0.27936005       0.27988330       0.28437048       0.29678689       0.28954463       0.29363444       0.27924220       0.29143638       0.30172234       0.30191099       0.26653257       0.27497789       0.27518878       0.29778960       0.27481361       0.28474117       0.27130756       0.30028337
  24004.394      -0.40546001       0.30831994       0.29312740       0.30013439       0.29299216       0.28952987       0.28237419       0.28466594       0.31361483       0.30976178       0.28957797       0.29583538       0.26527969       0.27893477       0.27945962       0.28386197       0.29604427       0.28894400       0.29295260       0.27884401       0.29080675       0.30090013       0.30108800       0.26639130       0.27467757       0.27488355       0.29705023       0.27452039       0.28425780       0.27108358       0.29950828
  24006.296      -0.40531944       0.30720568       0.29235318       0.29923724       0.29224648       0.28885167       0.28185430       0.28410040       0.31247489       0.30871093       0.28892572       0.29507285       0.26511980       0.27850313       0.27902962       0.28334585       0.29529056       0.28833438       0.29226058       0.27843987       0.29016771       0.30006564       0.30025271       0.26624792       0.27437276       0.27457377       0.29629980       0.27422278       0.28376721       0.27085625       0.29872161
  24008.198      -0.40574763       0.30609141       0.29157896       0.29834009       0.29150079       0.28817348       0.28133441       0.28353486       0.31133495       0.30766007       0.28827348       0.29431032       0.26495991       0.27807150       0.27859962       0.28282974       0.29453685       0.28772477       0.29156855       0.27803573       0.28952867       0.29923114       0.29941742       0.26610453       0.27406795       0.27426398       0.29554938       0.27392517       0.28327661       0.27062893       0.29793494
  24010.023      -0.40573715       0.30502225       0.29083609       0.29747927       0.29078530       0.28752274       0.28083557       0.28299221       0.31024116       0.30665176       0.28764764       0.29357866       0.26480649       0.27765733       0.27818702       0.28233452       0.29381365       0.28713984       0.29090454       0.27764795       0.28891550       0.29843043       0.29861594       0.26596695       0.27377549       0.27396674       0.29482933       0.27363961       0.28280588       0.27041080       0.29718011
  24011.900      -0.40585578       0.30392262       0.29007205       0.29659391       0.29004942       0.28685346       0.28032252       0.28243410       0.30911620       0.30561472       0.28700396       0.29282615       0.26464870       0.27723137       0.27776267       0.28182520       0.29306985       0.28653824       0.29022162       0.27724913       0.28828486       0.29760691       0.29779163       0.26582545       0.27347469       0.27366103       0.29408877       0.27334592       0.28232174       0.27018647       0.29640378
  24013.777      -0.40613683       0.30282300       0.28930801       0.29570855       0.28931354       0.28618418       0.27980947       0.28187599       0.30799124       0.30457768       0.28636029       0.29207364       0.26449091       0.27680540       0.27733832       0.28131587       0.29232604       0.28593664       0.28953869       0.27685030       0.28765423       0.29678338       0.29696732       0.26568395       0.27317389       0.27335531       0.29334821       0.27305222       0.28183759       0.26996213       0.29562745
  24015.678      -0.40596592       0.30170932       0.28853420       0.29481188       0.28856824       0.28550634       0.27928986       0.28131075       0.30685190       0.30352737       0.28570839       0.29131151       0.26433110       0.27637399       0.27690854       0.28080003       0.29157273       0.28532734       0.28884703       0.27644638       0.28701552       0.29594932       0.29613247       0.26554065       0.27286924       0.27304569       0.29259818       0.27275477       0.28134726       0.26973492       0.29484119
  24017.555      -0.40618112       0.30060970       0.28777015       0.29392652       0.28783236       0.28483705       0.27877680       0.28075264       0.30572694       0.30249033       0.28506471       0.29055900       0.26417331       0.27594803       0.27648419       0.28029070       0.29082892       0.28472574       0.28816410       0.27604755       0.28638489       0.29512580       0.29530816       0.26539915       0.27256844       0.27273998       0.29185762       0.27246108       0.28086311       0.26951059       0.29406486
  24019.434      -0.40663054       0.29950890       0.28700530       0.29304022       0.28709570       0.28416706       0.27826320       0.28019394       0.30460078       0.30145218       0.28442036       0.28980569       0.26401536       0.27552161       0.27605939       0.27978083       0.29008432       0.28412350       0.28748044       0.27564830       0.28575358       0.29430140       0.29448297       0.26525750       0.27226732       0.27243394       0.29111628       0.27216707       0.28037845       0.26928601       0.29328770
  24021.311      -0.40698011       0.29840928       0.28624126       0.29215487       0.28635982       0.28349778       0.27775015       0.27963583       0.30347582       0.30041514       0.28377668       0.28905318       0.26385757       0.27509565       0.27563504       0.27927150       0.28934052       0.28352190       0.28679751       0.27524947       0.28512294       0.29347787       0.29365866       0.26511600       0.27196652       0.27212823       0.29037572       0.27187337       0.27989431       0.26906167       0.29251137
  24023.189      -0.40675743       0.29730907       0.28547681       0.29126904       0.28562354       0.28282814       0.27723682       0.27907742       0.30235026       0.29937754       0.28313267       0.28830028       0.26369969       0.27466946       0.27521046       0.27876190       0.28859632       0.28291998       0.28611422       0.27485043       0.28449196       0.29265391       0.29283391       0.26497442       0.27166556       0.27182235       0.28963476       0.27157952       0.27940991       0.26883722       0.29173462
  24025.068      -0.40712617       0.29620828       0.28471195       0.29038274       0.28488688       0.28215815       0.27672323       0.27851872       0.30122411       0.29833940       0.28248831       0.28754697       0.26354173       0.27424304       0.27478566       0.27825203       0.28785172       0.28231774       0.28543056       0.27445118       0.28386065       0.29182950       0.29200872       0.26483277       0.27136444       0.27151631       0.28889341       0.27128551       0.27892525       0.26861264       0.29095746
  24026.922      -0.40750389       0.29512213       0.28395727       0.28950823       0.28416001       0.28149707       0.27621646       0.27796745       0.30011293       0.29731506       0.28185252       0.28680368       0.26338588       0.27382229       0.27436651       0.27774894       0.28711703       0.28172351       0.28475600       0.27405724       0.28323774       0.29101607       0.29119451       0.26469301       0.27106732       0.27121434       0.28816193       0.27099542       0.27844704       0.26839105       0.29019064
  24028.801      -0.40759183       0.29402133       0.28319242       0.28862193       0.28342335       0.28082707       0.27570286       0.27740875       0.29898677       0.29627691       0.28120817       0.28605037       0.26322792       0.27339588       0.27394170       0.27723907       0.28637243       0.28112127       0.28407235       0.27365799       0.28260643       0.29019167       0.29036932       0.26455136       0.27076620       0.27090830       0.28742058       0.27070141       0.27796238       0.26816647       0.28941348
  24030.680      -0.40789988       0.29292054       0.28242756       0.28773563       0.28268668       0.28015708       0.27518926       0.27685004       0.29786062       0.29523876       0.28056381       0.28529706       0.26306996       0.27296946       0.27351690       0.27672920       0.28562783       0.28051903       0.28338869       0.27325874       0.28197512       0.28936726       0.28954413       0.26440970       0.27046508       0.27060227       0.28667923       0.27040740       0.27747772       0.26794190       0.28863632
  24032.585      -0.40788029       0.29180451       0.28165212       0.28683707       0.28193982       0.27947781       0.27466855       0.27628361       0.29671888       0.29418625       0.27991053       0.28453332       0.26290982       0.27253714       0.27308622       0.27621227       0.28487293       0.27990846       0.28269557       0.27285397       0.28133508       0.28853145       0.28870752       0.26426609       0.27015979       0.27029199       0.28592762       0.27010933       0.27698635       0.26771421       0.28784841
  24034.441      -0.40823037       0.29071719       0.28089663       0.28596162       0.28121217       0.27881602       0.27416124       0.27573175       0.29560650       0.29316081       0.27927406       0.28378924       0.26275379       0.27211594       0.27266661       0.27570864       0.28413745       0.27931359       0.28202028       0.27245960       0.28071150       0.28771714       0.28789244       0.26412618       0.26986236       0.26998970       0.28519534       0.26981892       0.27650762       0.26749239       0.28708076
  24036.346      -0.40857711       0.28960117       0.28012119       0.28506305       0.28046531       0.27813675       0.27364054       0.27516531       0.29446476       0.29210830       0.27862079       0.28302550       0.26259365       0.27168362       0.27223593       0.27519172       0.28338255       0.27870301       0.28132717       0.27205483       0.28007145       0.28688133       0.28705583       0.26398257       0.26955707       0.26967943       0.28444374       0.26952084       0.27601626       0.26726470       0.28629285
  24038.227      -0.40877071       0.28849920       0.27935552       0.28417581       0.27972786       0.27746604       0.27312639       0.27460601       0.29333741       0.29106904       0.27797574       0.28227139       0.26243552       0.27125675       0.27181068       0.27468130       0.28263716       0.27810013       0.28064278       0.27165515       0.27943947       0.28605605       0.28622976       0.26384077       0.26925563       0.26937306       0.28370160       0.26922652       0.27553108       0.26703989       0.28551486
  24040.083      -0.40897884       0.28741188       0.27860003       0.28330036       0.27900022       0.27680425       0.27261908       0.27405415       0.29222504       0.29004360       0.27733927       0.28152730       0.26227950       0.27083555       0.27139107       0.27417767       0.28190167       0.27750526       0.27996750       0.27126079       0.27881588       0.28524174       0.28541467       0.26370085       0.26895819       0.26907077       0.28296932       0.26893611       0.27505235       0.26681806       0.28474722
  24041.988      -0.40931250       0.28629585       0.27782459       0.28240180       0.27825336       0.27612499       0.27209837       0.27348772       0.29108330       0.28899109       0.27668600       0.28076357       0.26211936       0.27040324       0.27096039       0.27366075       0.28114677       0.27689469       0.27927438       0.27085601       0.27817584       0.28440593       0.28457806       0.26355724       0.26865291       0.26876049       0.28221772       0.26863803       0.27456099       0.26659038       0.28395930
  24043.896      -0.40935280       0.28517807       0.27704793       0.28150182       0.27750532       0.27544465       0.27157684       0.27292039       0.28993976       0.28793692       0.27603169       0.27999863       0.26195896       0.26997024       0.27052903       0.27314301       0.28039068       0.27628315       0.27858017       0.27045060       0.27753479       0.28356880       0.28374014       0.26341340       0.26834714       0.26844973       0.28146492       0.26833949       0.27406885       0.26636233       0.28317015
  24045.727      -0.40972827       0.28410540       0.27630261       0.28063816       0.27678748       0.27479177       0.27107636       0.27237596       0.28884237       0.28692529       0.27540380       0.27926457       0.26180504       0.26955471       0.27011508       0.27264616       0.27966511       0.27569629       0.27791398       0.27006154       0.27691960       0.28276546       0.28293603       0.26327537       0.26805371       0.26815151       0.28074251       0.26805299       0.27359657       0.26614349       0.28241284
  24047.609      -0.40999296       0.28300284       0.27553654       0.27975045       0.27604963       0.27412071       0.27056194       0.27181636       0.28771441       0.28588549       0.27475841       0.27851005       0.26164683       0.26912761       0.26968960       0.27213548       0.27891932       0.27509309       0.27722923       0.26966166       0.27628728       0.28193974       0.28210952       0.26313349       0.26775211       0.26784498       0.27999998       0.26775851       0.27311113       0.26591856       0.28163444
  24049.084      -0.41006234       0.28213873       0.27493613       0.27905471       0.27547136       0.27359477       0.27015877       0.27137779       0.28683039       0.28507055       0.27425259       0.27791871       0.26152283       0.26879288       0.26935613       0.27173523       0.27833482       0.27462034       0.27669257       0.26934825       0.27579171       0.28129259       0.28146176       0.26302230       0.26751573       0.26760475       0.27941803       0.26752772       0.27273068       0.26574227       0.28102438
  24051.475      -0.41039297       0.28073798       0.27396286       0.27792691       0.27453396       0.27274221       0.26950523       0.27066685       0.28539737       0.28374952       0.27343266       0.27696014       0.26132183       0.26825027       0.26881558       0.27108643       0.27738733       0.27385399       0.27582262       0.26884021       0.27498838       0.28024355       0.28041172       0.26284205       0.26713256       0.26721532       0.27847467       0.26715360       0.27211395       0.26545650       0.28003546
  24053.537      -0.41094897       0.27952998       0.27312352       0.27695429       0.27372555       0.27200696       0.26894161       0.27005373       0.28416153       0.28261027       0.27272554       0.27613346       0.26114849       0.26778232       0.26834940       0.27052690       0.27657021       0.27319310       0.27507238       0.26840207       0.27429558       0.27933885       0.27950616       0.26268661       0.26680211       0.26687947       0.27766112       0.26683096       0.27158209       0.26521005       0.27918261
  24054.657      -0.41105989       0.27887384       0.27266762       0.27642600       0.27328645       0.27160760       0.26863547       0.26972071       0.28349027       0.28199147       0.27234146       0.27568444       0.26105434       0.26752815       0.26809619       0.27022298       0.27612639       0.27283413       0.27466488       0.26816409       0.27391928       0.27884746       0.27901430       0.26260217       0.26662262       0.26669705       0.27721923       0.26665571       0.27129321       0.26507619       0.27871937
  24056.158      -0.41141072       0.27799449       0.27205663       0.27571800       0.27269798       0.27107239       0.26822519       0.26927440       0.28259067       0.28116216       0.27182673       0.27508267       0.26092816       0.26718751       0.26775685       0.26981568       0.27553158       0.27235304       0.27411876       0.26784516       0.27341497       0.27818890       0.27835511       0.26248902       0.26638208       0.26645258       0.27662702       0.26642085       0.27090604       0.26489679       0.27809855
  24058.094      -0.41158988       0.27686030       0.27126857       0.27480481       0.27193897       0.27038207       0.26769601       0.26869875       0.28143035       0.28009252       0.27116283       0.27430651       0.26076541       0.26674816       0.26731916       0.26929035       0.27476440       0.27173253       0.27341436       0.26743380       0.27276451       0.27733949       0.27750489       0.26234307       0.26607182       0.26613726       0.27586318       0.26611792       0.27040668       0.26466540       0.27729782
  24059.875      -0.41186879       0.27581692       0.27054361       0.27396474       0.27124072       0.26974702       0.26720920       0.26816918       0.28036292       0.27910852       0.27055208       0.27359249       0.26061569       0.26634398       0.26691651       0.26880707       0.27405863       0.27116170       0.27276636       0.26705537       0.27216613       0.27655808       0.27672274       0.26220881       0.26578641       0.26584718       0.27516050       0.26583924       0.26994730       0.26445254       0.27656119
  24061.861      -0.41224851       0.27465344       0.26973520       0.27302797       0.27046211       0.26903887       0.26666635       0.26757867       0.27917264       0.27801125       0.26987102       0.27279628       0.26044873       0.26589328       0.26646752       0.26826816       0.27327163       0.27052516       0.27204377       0.26663338       0.27149887       0.27568673       0.27585056       0.26205909       0.26546814       0.26552371       0.27437693       0.26552849       0.26943504       0.26421517       0.27573978
  24063.721      -0.41268146       0.27356378       0.26897808       0.27215063       0.26973289       0.26837566       0.26615795       0.26702561       0.27805787       0.27698360       0.26923318       0.27205059       0.26029237       0.26547118       0.26604701       0.26776345       0.27253457       0.26992901       0.27136703       0.26623817       0.27087394       0.27487067       0.27503371       0.26191888       0.26517006       0.26522077       0.27364308       0.26523746       0.26895528       0.26399287       0.27497048
  24065.632      -0.41279533       0.27244424       0.26820019       0.27124924       0.26898368       0.26769425       0.26563560       0.26645739       0.27691253       0.27592778       0.26857785       0.27128445       0.26013172       0.26503750       0.26561497       0.26724489       0.27177729       0.26931651       0.27067173       0.26583212       0.27023188       0.27403222       0.27419447       0.26177481       0.26486382       0.26490952       0.27288910       0.26493844       0.26846237       0.26376446       0.27418008
  24066.650      -0.41286526       0.27184785       0.26778581       0.27076906       0.26858457       0.26733126       0.26535734       0.26615470       0.27630240       0.27536533       0.26822875       0.27087633       0.26004615       0.26480647       0.26538482       0.26696866       0.27137388       0.26899023       0.27030134       0.26561581       0.26988985       0.27358558       0.27374740       0.26169807       0.26470068       0.26474371       0.27248746       0.26477916       0.26819979       0.26364279       0.27375904
  24068.586      -0.41307790       0.27071367       0.26699776       0.26985587       0.26782556       0.26664094       0.26482816       0.26557905       0.27514208       0.27429569       0.26756485       0.27010016       0.25988340       0.26436712       0.26494713       0.26644332       0.27060670       0.26836972       0.26959695       0.26520445       0.26923939       0.27273617       0.27289718       0.26155212       0.26439042       0.26442839       0.27172362       0.26447623       0.26770043       0.26341141       0.27295830
  24069.605      -0.41323096       0.27011669       0.26658297       0.26937522       0.26742606       0.26627760       0.26454963       0.26527606       0.27453136       0.27373269       0.26721540       0.26969164       0.25979773       0.26413587       0.26471676       0.26616681       0.27020289       0.26804312       0.26922619       0.26498793       0.26889702       0.27228909       0.27244967       0.26147530       0.26422712       0.26426242       0.27132158       0.26431679       0.26743759       0.26328962       0.27253684
  24070.650      -0.41365279       0.26950449       0.26615759       0.26888231       0.26701636       0.26590498       0.26426400       0.26496534       0.27390505       0.27315533       0.26685705       0.26927269       0.25970989       0.26389872       0.26448050       0.26588325       0.26978879       0.26770819       0.26884598       0.26476589       0.26854592       0.27183060       0.27199074       0.26139653       0.26405965       0.26409222       0.27090928       0.26415327       0.26716805       0.26316472       0.27210463
  24072.512      -0.41384486       0.26841366       0.26539966       0.26800403       0.26628636       0.26524105       0.26375504       0.26441169       0.27278908       0.27212657       0.26621852       0.26852619       0.25955336       0.26347616       0.26405954       0.26537799       0.26905093       0.26711139       0.26816851       0.26437025       0.26792033       0.27101365       0.27117302       0.26125616       0.26376126       0.26378895       0.27017464       0.26386193       0.26668777       0.26294217       0.27133450
  24074.474      -0.41411406       0.26726424       0.26460102       0.26707858       0.26551716       0.26454146       0.26321876       0.26382831       0.27161318       0.27104257       0.26554570       0.26773961       0.25938842       0.26303090       0.26361598       0.26484560       0.26827344       0.26648255       0.26745465       0.26395336       0.26726113       0.27015283       0.27031138       0.26110825       0.26344683       0.26346939       0.26940054       0.26355493       0.26618170       0.26270768       0.27052301
  24076.233      -0.41446769       0.26623374       0.26388501       0.26624888       0.26482754       0.26391425       0.26273796       0.26330529       0.27055894       0.27007072       0.26494249       0.26703441       0.25924055       0.26263172       0.26321830       0.26436829       0.26757639       0.26591877       0.26681466       0.26357961       0.26667014       0.26938108       0.26953889       0.26097565       0.26316494       0.26318290       0.26870654       0.26327970       0.26572800       0.26249744       0.26979548
  24078.018      -0.41480564       0.26518802       0.26315842       0.26540692       0.26412772       0.26327778       0.26225005       0.26277453       0.26948912       0.26908451       0.26433036       0.26631878       0.25909050       0.26222663       0.26281475       0.26388392       0.26686904       0.26534666       0.26616520       0.26320033       0.26607041       0.26859792       0.26875498       0.26084108       0.26287889       0.26289217       0.26800227       0.26300040       0.26526758       0.26228410       0.26905720
  24079.904      -0.41489955       0.26408312       0.26239071       0.26451732       0.26338831       0.26260529       0.26173454       0.26221375       0.26835877       0.26804249       0.26368361       0.26556266       0.25893195       0.26179863       0.26238837       0.26337215       0.26612167       0.26474217       0.26547900       0.26279959       0.26543675       0.26777045       0.26792672       0.26069890       0.26257664       0.26258499       0.26725816       0.26270530       0.26478112       0.26205869       0.26827715
  24081.564      -0.41519986       0.26311063       0.26171500       0.26373432       0.26273751       0.26201338       0.26128080       0.26172016       0.26736387       0.26712534       0.26311435       0.26489715       0.25879240       0.26142191       0.26201307       0.26292171       0.26546386       0.26421012       0.26487502       0.26244687       0.26487902       0.26704213       0.26719771       0.26057376       0.26231062       0.26231462       0.26660322       0.26244556       0.26435294       0.26186029       0.26759057
  24083.527      -0.41546929       0.26196062       0.26091595       0.26280840       0.26196791       0.26131343       0.26074424       0.26113648       0.26618736       0.26604078       0.26244118       0.26411017       0.25862738       0.26097643       0.26156928       0.26238904       0.26468597       0.26358096       0.26416080       0.26202978       0.26421948       0.26618087       0.26633563       0.26042578       0.26199604       0.26199490       0.26582873       0.26213840       0.26384662       0.26162567       0.26677866
  24085.338      -0.41598432       0.26089966       0.26017878       0.26195417       0.26125790       0.26066769       0.26024923       0.26059800       0.26510196       0.26504021       0.26182014       0.26338412       0.25847514       0.26056544       0.26115985       0.26189762       0.26396832       0.26300051       0.26350189       0.26164497       0.26361102       0.26538630       0.26554030       0.26028926       0.26170581       0.26169994       0.26511421       0.26185504       0.26337950       0.26140922       0.26602963
  24087.227      -0.41613287       0.25979301       0.25940985       0.26106316       0.26051732       0.25999413       0.25973289       0.26003632       0.26396981       0.26399653       0.26117236       0.26262680       0.25831634       0.26013676       0.26073279       0.26138504       0.26321976       0.26239507       0.26281459       0.26124360       0.26297635       0.26455751       0.26471072       0.26014685       0.26140309       0.26139227       0.26436891       0.26155946       0.26289226       0.26118345       0.26524833
  24089.142      -0.41622821       0.25867113       0.25863034       0.26015988       0.25976654       0.25931130       0.25920946       0.25946692       0.26282208       0.26293850       0.26051565       0.26185906       0.25815536       0.25970217       0.26029984       0.26086540       0.26246090       0.26178129       0.26211784       0.26083670       0.26233294       0.26371731       0.26386972       0.26000249       0.26109620       0.26108037       0.26361336       0.26125982       0.26239831       0.26095457       0.26445629
  24091.030      -0.41658390       0.25756506       0.25786182       0.25926933       0.25902634       0.25863809       0.25869340       0.25890554       0.26169053       0.26189537       0.25986821       0.26110214       0.25799664       0.25927371       0.25987301       0.26035309       0.26171274       0.26117616       0.26143091       0.26043553       0.26169861       0.26288896       0.26304058       0.25986016       0.26079364       0.26077286       0.26286846       0.26096441       0.26191133       0.26072892       0.26367540
  24092.920      -0.41698836       0.25645782       0.25709249       0.25837785       0.25828537       0.25796417       0.25817679       0.25834356       0.26055778       0.26085115       0.25922008       0.26034442       0.25783776       0.25884479       0.25944572       0.25984023       0.26096378       0.26057039       0.26074325       0.26003394       0.26106360       0.26205973       0.26221056       0.25971768       0.26049075       0.26046503       0.26212277       0.26066868       0.26142383       0.26050303       0.26289369
  24094.808      -0.41734049       0.25535175       0.25632397       0.25748730       0.25754517       0.25729097       0.25766073       0.25778218       0.25942622       0.25980803       0.25857263       0.25958750       0.25767905       0.25841633       0.25901888       0.25932792       0.26021562       0.25996527       0.26005632       0.25963278       0.26042927       0.26123138       0.26138142       0.25957535       0.26018819       0.26015753       0.26137787       0.26037326       0.26093685       0.26027737       0.26211281
  24096.699      -0.41752679       0.25424393       0.25555423       0.25659534       0.25680380       0.25661670       0.25714385       0.25721991       0.25829287       0.25876325       0.25792416       0.25882938       0.25752008       0.25798719       0.25859136       0.25881479       0.25946626       0.25935918       0.25936829       0.25923098       0.25979393       0.26040171       0.26055096       0.25943280       0.25988515       0.25984954       0.26063179       0.26007737       0.26044910       0.26005136       0.26133069
  24098.616      -0.41793383       0.25312087       0.25477391       0.25569112       0.25605224       0.25593315       0.25661986       0.25664991       0.25714394       0.25770411       0.25726677       0.25806084       0.25735893       0.25755215       0.25815797       0.25829461       0.25870661       0.25874476       0.25867081       0.25882365       0.25914985       0.25956064       0.25970908       0.25928828       0.25957794       0.25953731       0.25987544       0.25977742       0.25995463       0.25982225       0.26053781
  24100.479      -0.41824162       0.25202945       0.25401557       0.25481236       0.25532185       0.25526886       0.25611064       0.25609597       0.25602737       0.25667480       0.25662790       0.25731394       0.25720231       0.25712936       0.25773678       0.25778908       0.25796835       0.25814765       0.25799298       0.25842487       0.25852392       0.25874325       0.25889092       0.25914784       0.25927938       0.25923387       0.25914041       0.25948591       0.25947942       0.25960172       0.25976727
  24102.344      -0.41864713       0.25189146       0.25339196       0.25428171       0.25468738       0.25486143       0.25559121       0.25568305       0.25557015       0.25619434       0.25627154       0.25691557       0.25683076       0.25679174       0.25726293       0.25723980       0.25763669       0.25776523       0.25776666       0.25770719       0.25838914       0.25810766       0.25835227       0.25865859       0.25873242       0.25907427       0.25875526       0.25887212       0.25910224       0.25936470       0.25914141
  24104.286      -0.41881193       0.25139633       0.25269025       0.25383649       0.25403113       0.25464522       0.25510514       0.25532031       0.25509807       0.25581906       0.25579553       0.25644050       0.25609271       0.25641121       0.25688440       0.25683497       0.25715069       0.25719378       0.25718390       0.25744712       0.25790526       0.25758376       0.25798441       0.25777959       0.25826741       0.25875890       0.25824915       0.25853123       0.25864184       0.25870179       0.25879085
  24106.178      -0.41905270       0.25100703       0.25244117       0.25339097       0.25352165       0.25422638       0.25464351       0.25469990       0.25453613       0.25538642       0.25514378       0.25593494       0.25579979       0.25608400       0.25650379       0.25651685       0.25659588       0.25688755       0.25658869       0.25688265       0.25736499       0.25713089       0.25742048       0.25745800       0.25789763       0.25797425       0.25784203       0.25796621       0.25809528       0.25854108       0.25834833
  24108.044      -0.41958797       0.25038021       0.25230112       0.25260185       0.25344928       0.25348591       0.25402535       0.25431728       0.25407017       0.25499255       0.25496622       0.25556278       0.25535935       0.25555727       0.25593445       0.25586303       0.25633550       0.25634383       0.25582065       0.25639701       0.25679201       0.25674484       0.25681352       0.25733257       0.25709675       0.25722014       0.25743563       0.25756933       0.25763555       0.25753181       0.25748346
  24109.066      -0.41978563       0.25048646       0.25206824       0.25247773       0.25334648       0.25332705       0.25388864       0.25396443       0.25385369       0.25444131       0.25486854       0.25519158       0.25508836       0.25528201       0.25578597       0.25563193       0.25613898       0.25623326       0.25553670       0.25615195       0.25680312       0.25667092       0.25651824       0.25686176       0.25705033       0.25711294       0.25716382       0.25706209       0.25740791       0.25734242       0.25719689
  24110.908      -0.42009320       0.24983647       0.25149007       0.25214456       0.25265077       0.25283189       0.25343634       0.25334983       0.25374792       0.25387206       0.25441028       0.25472743       0.25466510       0.25518621       0.25520595       0.25526087       0.25576742       0.25550530       0.25524076       0.25582041       0.25649558       0.25608491       0.25654008       0.25649401       0.25655068       0.25629585       0.25713718       0.25676450       0.25690409       0.25711868       0.25706997
  24112.825      -0.42039900       0.24944240       0.25117689       0.25177341       0.25235026       0.25252152       0.25300822       0.25339195       0.25314793       0.25362369       0.25401088       0.25439953       0.25405978       0.25448314       0.25468956       0.25479831       0.25503254       0.25530676       0.25507926       0.25566542       0.25582424       0.25579329       0.25567590       0.25619512       0.25611283       0.25620044       0.25651788       0.25666890       0.25650885       0.25637657       0.25667374
  24114.693      -0.42079475       0.24861581       0.25048385       0.25119548       0.25188347       0.25193094       0.25256601       0.25287344       0.25269537       0.25309334       0.25360413       0.25402486       0.25406131       0.25413311       0.25432633       0.25441007       0.25476592       0.25471989       0.25477597       0.25490515       0.25564524       0.25502626       0.25553815       0.25569219       0.25563069       0.25579131       0.25592343       0.25609341       0.25607123       0.25622201       0.25624649
  24116.535      -0.42084594       0.24856346       0.25017743       0.25062141       0.25121311       0.25143668       0.25226690       0.25221500       0.25236295       0.25253211       0.25273318       0.25333481       0.25329872       0.25346696       0.25394331       0.25384673       0.25422329       0.25415930       0.25399228       0.25455481       0.25490907       0.25480945       0.25482965       0.25521167       0.25510857       0.25520178       0.25536147       0.25550624       0.25538617       0.25567305       0.25585865
  24118.427      -0.42108991       0.24817423       0.24950369       0.25035601       0.25088890       0.25113781       0.25154475       0.25208965       0.25176190       0.25236727       0.25231614       0.25303162       0.25308598       0.25305448       0.25359227       0.25349562       0.25386611       0.25378658       0.25343757       0.25402937       0.25454012       0.25415961       0.25463977       0.25471779       0.25490681       0.25475755       0.25482486       0.25530303       0.25503462       0.25507476       0.25524930
  24120.397      -0.42176555       0.24782367       0.24916222       0.24987771       0.25020665       0.25067253       0.25119266       0.25142965       0.25149254       0.25204630       0.25202044       0.25272420       0.25268889       0.25270982       0.25311281       0.25312950       0.25325209       0.25337033       0.25291056       0.25348814       0.25394512       0.25384959       0.25422627       0.25417661       0.25424852       0.25424040       0.25475642       0.25479946       0.25470951       0.25489447       0.25499379
  24122.291      -0.42213575       0.24721303       0.24878590       0.24933825       0.24981306       0.25007715       0.25071267       0.25101434       0.25107328       0.25145912       0.25163492       0.25191819       0.25218737       0.25220643       0.25241101       0.25274211       0.25280833       0.25288124       0.25264765       0.25318240       0.25362386       0.25340166       0.25372296       0.25369209       0.25370453       0.25380022       0.25416499       0.25422633       0.25411530       0.25451541       0.25471541
  24124.136      -0.42262705       0.24657018       0.24831425       0.24886884       0.24928003       0.24956593       0.25031685       0.25050856       0.25063350       0.25103254       0.25111723       0.25167352       0.25168846       0.25190792       0.25225829       0.25217122       0.25255441       0.25243530       0.25214515       0.25275264       0.25312215       0.25294250       0.25334949       0.25322752       0.25318684       0.25339922       0.25355551       0.25401493       0.25384824       0.25400381       0.25418647
  24126.055      -0.42274906       0.24613455       0.24790788       0.24855477       0.24886875       0.24952428       0.24996554       0.24996661       0.25026993       0.25067453       0.25085663       0.25114917       0.25131822       0.25151256       0.25164511       0.25155128       0.25199183       0.25201024       0.25180119       0.25218636       0.25253406       0.25258333       0.25296774       0.25257101       0.25283630       0.25324040       0.25316467       0.25365025       0.25340376       0.25383350       0.25354575
  24127.951      -0.42278977       0.24557291       0.24728730       0.24821030       0.24830905       0.24896862       0.24946394       0.24967316       0.24996600       0.25018761       0.25020611       0.25079174       0.25084840       0.25103684       0.25126398       0.25112493       0.25158883       0.25150792       0.25136657       0.25194716       0.25192987       0.25205999       0.25224594       0.25234426       0.25249594       0.25292449       0.25291611       0.25311287       0.25289065       0.25340139       0.25295217
  24129.000      -0.42280324       0.24531042       0.24724056       0.24786328       0.24808591       0.24885315       0.24917298       0.24946241       0.24977830       0.24995461       0.25005810       0.25053469       0.25052274       0.25098025       0.25119071       0.25093795       0.25141365       0.25116079       0.25104498       0.25167696       0.25173743       0.25159156       0.25194034       0.25202789       0.25217137       0.25266157       0.25245474       0.25281013       0.25252189       0.25301891       0.25278533
  24130.869      -0.42333152       0.24488076       0.24671609       0.24726604       0.24788124       0.24848484       0.24867074       0.24899463       0.24881381       0.24948495       0.24966994       0.25024040       0.24991669       0.25042477       0.25067497       0.25060551       0.25095266       0.25076382       0.25061637       0.25099111       0.25150496       0.25130322       0.25142117       0.25179813       0.25148219       0.25209131       0.25207041       0.25211257       0.25205312       0.25230098       0.25257732
  24132.662      -0.42367115       0.24469438       0.24641897       0.24684352       0.24730094       0.24789894       0.24842506       0.24851792       0.24844669       0.24902027       0.24912407       0.24987666       0.24958725       0.24969097       0.25009652       0.25022249       0.25025941       0.25029435       0.25034493       0.25063103       0.25099705       0.25098610       0.25101088       0.25135186       0.25134009       0.25136201       0.25142481       0.25192990       0.25167133       0.25176173       0.25189611
  24134.558      -0.42390059       0.24431291       0.24567694       0.24639351       0.24661012       0.24749518       0.24794219       0.24799447       0.24803131       0.24861401       0.24873701       0.24937011       0.24908981       0.24903433       0.24957909       0.24971629       0.24975628       0.25003601       0.24986276       0.25017308       0.25053654       0.25061426       0.25066369       0.25086559       0.25101822       0.25122594       0.25099596       0.25146822       0.25121177       0.25129293       0.25151759
  24136.429      -0.42412571       0.24373417       0.24524902       0.24582616       0.24652277       0.24692004       0.24733260       0.24767925       0.24769007       0.24807969       0.24835422       0.24861216       0.24867166       0.24862081       0.24915176       0.24888952       0.24928658       0.24935612       0.24924251       0.24970381       0.25002650       0.25014907       0.25028266       0.25037102       0.25075224       0.25071852       0.25078829       0.25093985       0.25056905       0.25079248       0.25126847
  24138.325      -0.42446006       0.24335744       0.24498518       0.24567732       0.24608368       0.24657216       0.24679242       0.24744585       0.24739041       0.24749058       0.24788829       0.24814231       0.24823223       0.24819123       0.24879372       0.24846483       0.24878975       0.24898466       0.24887413       0.24926707       0.24961604       0.24985041       0.24989362       0.25005565       0.25025535       0.25010567       0.25031772       0.25071289       0.25018214       0.25056851       0.25103911
  24140.247      -0.42487717       0.24268658       0.24457744       0.24515551       0.24567653       0.24611420       0.24648865       0.24661099       0.24678643       0.24723380       0.24738859       0.24792530       0.24780146       0.24765154       0.24828986       0.24821416       0.24866322       0.24870311       0.24844257       0.24906093       0.24913999       0.24944966       0.24927579       0.24938445       0.24960998       0.24957114       0.24957283       0.24999568       0.24983995       0.25016598       0.25009469
  24142.145      -0.42502480       0.24240373       0.24380816       0.24480902       0.24514192       0.24570421       0.24598155       0.24603532       0.24654036       0.24699237       0.24692540       0.24734413       0.24732540       0.24738548       0.24785173       0.24771375       0.24792678       0.24840330       0.24797122       0.24862656       0.24867675       0.24895125       0.24898006       0.24892153       0.24897688       0.24917565       0.24913425       0.24957131       0.24942285       0.24976441       0.24962268
  24144.068      -0.42531701       0.24218780       0.24323699       0.24418494       0.24480943       0.24519231       0.24565676       0.24583263       0.24600550       0.24625160       0.24660472       0.24683571       0.24695738       0.24695390       0.24745601       0.24722712       0.24731292       0.24790654       0.24750134       0.24797563       0.24819376       0.24853241       0.24871648       0.24859699       0.24863687       0.24887461       0.24877670       0.24935245       0.24941089       0.24930413       0.24927051
  24145.119      -0.42549136       0.24174184       0.24300050       0.24407071       0.24471335       0.24485725       0.24532168       0.24569401       0.24560125       0.24594202       0.24635148       0.24660150       0.24659437       0.24668173       0.24724046       0.24707772       0.24706255       0.24757895       0.24721291       0.24756371       0.24795235       0.24825429       0.24843868       0.24834790       0.24829054       0.24866466       0.24851139       0.24913514       0.24917344       0.24900419       0.24911903
  24146.913      -0.42584601       0.24130245       0.24254110       0.24343633       0.24391165       0.24430154       0.24514123       0.24516966       0.24517911       0.24563821       0.24560615       0.24613040       0.24637231       0.24622378       0.24674588       0.24646048       0.24672414       0.24729358       0.24670123       0.24740417       0.24768843       0.24753576       0.24779422       0.24799152       0.24802416       0.24831441       0.24817430       0.24838913       0.24843878       0.24851642       0.24883805
  24148.811      -0.42635194       0.24057839       0.24209504       0.24341317       0.24350338       0.24405241       0.24444843       0.24482374       0.24458020       0.24513764       0.24562931       0.24574425       0.24582089       0.24574754       0.24607969       0.24586646       0.24631857       0.24687853       0.24633202       0.24686465       0.24682189       0.24739467       0.24737081       0.24759647       0.24766339       0.24788524       0.24793909       0.24815730       0.24782202       0.24791081       0.24817282
  24150.711      -0.42655263       0.24036466       0.24185392       0.24287788       0.24313850       0.24361266       0.24390002       0.24433484       0.24424155       0.24472300       0.24510071       0.24547285       0.24541309       0.24527811       0.24554975       0.24565991       0.24599661       0.24609994       0.24570986       0.24643538       0.24676313       0.24704445       0.24703318       0.24698129       0.24716315       0.24723784       0.24721285       0.24750108       0.24762436       0.24734042       0.24772943
  24152.609      -0.42684851       0.24006739       0.24142498       0.24228480       0.24267010       0.24303684       0.24349947       0.24389015       0.24375629       0.24419905       0.24465947       0.24498945       0.24471602       0.24504434       0.24529202       0.24499889       0.24554851       0.24563294       0.24515322       0.24597704       0.24626363       0.24661980       0.24654234       0.24650597       0.24652885       0.24661217       0.24677619       0.24700607       0.24719262       0.24694084       0.24718408
  24154.508      -0.42701986       0.23956609       0.24089682       0.24196793       0.24229719       0.24258768       0.24281834       0.24338434       0.24332932       0.24386853       0.24424892       0.24433956       0.24437993       0.24460220       0.24503573       0.24481745       0.24518571       0.24497279       0.24471852       0.24541572       0.24557009       0.24597905       0.24608744       0.24601035       0.24599295       0.24626879       0.24619020       0.24677353       0.24670198       0.24682821       0.24649310
  24156.406      -0.42716543       0.23881731       0.24056266       0.24149353       0.24173537       0.24232397       0.24225083       0.24311672       0.24268957       0.24358820       0.24350960       0.24389856       0.24413643       0.24432506       0.24448681       0.24448416       0.24505956       0.24495121       0.24435318       0.24508801       0.24548793       0.24547710       0.24557818       0.24574873       0.24579825       0.24597492       0.24581927       0.24605999       0.24621332       0.24608240       0.24622876
  24158.255      -0.42775020       0.23841174       0.24016063       0.24093039       0.24121046       0.24185065       0.24207053       0.24259289       0.24247832       0.24264015       0.24325961       0.24375827       0.24365357       0.24390809       0.24418063       0.24364569       0.24423661       0.24431767       0.24383635       0.24477836       0.24479590       0.24491654       0.24511503       0.24540504       0.24536278       0.24548861       0.24554024       0.24575476       0.24554837       0.24566299       0.24600903
  24160.232      -0.42810259       0.23808981       0.23959943       0.24049421       0.24081270       0.24130282       0.24168160       0.24204109       0.24201758       0.24218900       0.24251563       0.24337797       0.24294318       0.24338309       0.24368133       0.24322165       0.24383322       0.24376611       0.24338409       0.24426111       0.24422095       0.24427182       0.24474189       0.24494537       0.24465413       0.24504944       0.24491630       0.24527724       0.24516549       0.24511313       0.24556116
  24161.285      -0.42817744       0.23787228       0.23931587       0.24023270       0.24058432       0.24101550       0.24136288       0.24185313       0.24157958       0.24193802       0.24230819       0.24303820       0.24286049       0.24304095       0.24353091       0.24294256       0.24356203       0.24357319       0.24336131       0.24400964       0.24400713       0.24418289       0.24453164       0.24475373       0.24443126       0.24489454       0.24460675       0.24493029       0.24509419       0.24470409       0.24534636
  24163.057      -0.42827276       0.23741276       0.23897511       0.23982957       0.24022575       0.24049181       0.24069766       0.24131288       0.24126526       0.24154580       0.24202934       0.24277487       0.24235180       0.24257972       0.24312885       0.24294712       0.24331269       0.24339239       0.24301938       0.24379206       0.24367649       0.24376083       0.24400024       0.24415545       0.24433898       0.24451747       0.24410775       0.24454457       0.24455730       0.24430787       0.24499805
  24165.035      -0.42877204       0.23708850       0.23873502       0.23956802       0.23945111       0.24006467       0.24021048       0.24116309       0.24124883       0.24146097       0.24195178       0.24211917       0.24179057       0.24221289       0.24236953       0.24224450       0.24275499       0.24275834       0.24248063       0.24291256       0.24338381       0.24333253       0.24366094       0.24342790       0.24372480       0.24390608       0.24387723       0.24381743       0.24401080       0.24407862       0.24450244
  24166.883      -0.42890237       0.23650694       0.23822771       0.23865773       0.23936612       0.23977352       0.23991304       0.24038208       0.24074499       0.24081749       0.24106657       0.24145874       0.24142641       0.24177906       0.24192291       0.24197292       0.24214488       0.24226779       0.24213864       0.24259555       0.24284353       0.24301399       0.24318309       0.24306299       0.24318817       0.24346196       0.24352005       0.24351391       0.24381194       0.24371068       0.24404915
  24168.760      -0.42934652       0.23610685       0.23762034       0.23860356       0.23904675       0.23917157       0.23938726       0.23998819       0.24026975       0.24076567       0.24093773       0.24103108       0.24127818       0.24158614       0.24158473       0.24152433       0.24166085       0.24185103       0.24182364       0.24209175       0.24233659       0.24258732       0.24247758       0.24266450       0.24277425       0.24287748       0.24295009       0.24309548       0.24315769       0.24329301       0.24331282
  24169.788      -0.42971800       0.23614721       0.23764043       0.23822089       0.23865175       0.23895574       0.23919963       0.23967416       0.24000693       0.24041240       0.24047682       0.24080915       0.24101465       0.24126831       0.24136442       0.24130400       0.24145292       0.24127539       0.24163765       0.24194420       0.24205812       0.24229838       0.24214068       0.24235960       0.24271684       0.24256305       0.24291689       0.24288360       0.24275010       0.24305536       0.24330646
  24171.612      -0.43012443       0.23573218       0.23710768       0.23776115       0.23850731       0.23854300       0.23914726       0.23924299       0.23927186       0.23980357       0.23989712       0.24032678       0.24059606       0.24085651       0.24076560       0.24083145       0.24121944       0.24081480       0.24092262       0.24144421       0.24182470       0.24177363       0.24191590       0.24207627       0.24222885       0.24239352       0.24237525       0.24239990       0.24239622       0.24243936       0.24290605
  24173.513      -0.43030607       0.23518898       0.23666420       0.23734348       0.23765849       0.23792736       0.23878081       0.23871261       0.23882115       0.23959017       0.23967948       0.23984427       0.24001017       0.24021016       0.24025489       0.24062404       0.24070664       0.24045015       0.24099744       0.24100765       0.24158561       0.24162770       0.24170880       0.24155390       0.24177347       0.24180441       0.24188027       0.24175128       0.24209548       0.24218058       0.24233010
  24175.365      -0.43050895       0.23476107       0.23626892       0.23705002       0.23715968       0.23747418       0.23806748       0.23841941       0.23829075       0.23886740       0.23949625       0.23965554       0.23946649       0.23972114       0.23990843       0.23996914       0.24013244       0.24015899       0.24028717       0.24110014       0.24106564       0.24096086       0.24117571       0.24093028       0.24120160       0.24116564       0.24159154       0.24150882       0.24174549       0.24153585       0.24220027
  24177.370      -0.43063127       0.23428243       0.23585757       0.23666898       0.23674745       0.23712805       0.23758152       0.23795878       0.23809965       0.23852379       0.23884770       0.23898725       0.23880093       0.23930017       0.23977376       0.23939545       0.23968250       0.23973602       0.23984126       0.24031744       0.24048253       0.24052819       0.24072406       0.24091030       0.24073329       0.24112128       0.24093161       0.24106496       0.24117374       0.24110644       0.24162043
  24179.171      -0.43077172       0.23404689       0.23533348       0.23634269       0.23629323       0.23655736       0.23729774       0.23738173       0.23755692       0.23816306       0.23838709       0.23839509       0.23882776       0.23894469       0.23927721       0.23895199       0.23944661       0.23943309       0.23927349       0.23989961       0.23982632       0.24007899       0.24043493       0.24040298       0.24062159       0.24055624       0.24051731       0.24072790       0.24085951       0.24045752       0.24113925
  24181.175      -0.43134992       0.23333181       0.23480411       0.23543197       0.23605473       0.23623322       0.23679697       0.23672395       0.23713179       0.23787147       0.23785779       0.23795543       0.23814251       0.23851740       0.23857070       0.23839048       0.23886007       0.23894755       0.23864157       0.23938033       0.23929493       0.23958602       0.23999622       0.23983683       0.24025767       0.23998950       0.24027216       0.24024390       0.24032426       0.24021197       0.24077397
  24183.027      -0.43168250       0.23301607       0.23439923       0.23511248       0.23546376       0.23593702       0.23632701       0.23649100       0.23681256       0.23703205       0.23759241       0.23757762       0.23778395       0.23798682       0.23806685       0.23806588       0.23837059       0.23847332       0.23819882       0.23889449       0.23882927       0.23920260       0.23943296       0.23923818       0.23978196       0.23954414       0.23987252       0.23981506       0.24013226       0.24001772       0.24031550
  24184.933      -0.43177572       0.23252250       0.23395918       0.23465342       0.23491449       0.23558112       0.23572007       0.23606943       0.23641414       0.23665797       0.23689008       0.23747401       0.23743512       0.23769130       0.23776894       0.23761500       0.23801992       0.23800239       0.23784937       0.23849285       0.23866746       0.23868918       0.23902414       0.23879707       0.23918558       0.23927013       0.23935812       0.23919739       0.23926402       0.23924713       0.23979196
  24186.012      -0.43215599       0.23224950       0.23381252       0.23434453       0.23462102       0.23542969       0.23569749       0.23588596       0.23605149       0.23643127       0.23661544       0.23725147       0.23710287       0.23734886       0.23742400       0.23735122       0.23758350       0.23768190       0.23777118       0.23826240       0.23831397       0.23822834       0.23881593       0.23864850       0.23870836       0.23900905       0.23908240       0.23904150       0.23932007       0.23924150       0.23954821
  24187.815      -0.43228365       0.23200265       0.23341022       0.23414677       0.23432870       0.23480482       0.23517914       0.23546068       0.23537312       0.23593085       0.23625465       0.23671170       0.23684030       0.23686736       0.23706501       0.23693825       0.23708671       0.23742826       0.23709001       0.23786613       0.23782066       0.23804397       0.23842003       0.23800853       0.23837884       0.23848078       0.23859918       0.23877525       0.23868895       0.23868251       0.23913948
  24189.693      -0.43261122       0.23170995       0.23296218       0.23343615       0.23376313       0.23456697       0.23478559       0.23486253       0.23495458       0.23557500       0.23567373       0.23625856       0.23623755       0.23666460       0.23654251       0.23619379       0.23680340       0.23715104       0.23666185       0.23735408       0.23736237       0.23774975       0.23756625       0.23780653       0.23804913       0.23818746       0.23812067       0.23828358       0.23830662       0.23808091       0.23871565
  24191.572      -0.43286292       0.23118414       0.23249335       0.23315868       0.23377299       0.23411150       0.23420074       0.23460201       0.23465176       0.23508496       0.23525585       0.23572572       0.23587167       0.23616929       0.23617913       0.23584326       0.23640920       0.23656698       0.23619513       0.23704944       0.23721348       0.23722577       0.23703251       0.23726024       0.23745760       0.23773952       0.23770012       0.23759652       0.23803215       0.23775247       0.23815263
  24193.478      -0.43322365       0.23060891       0.23183339       0.23228829       0.23342047       0.23356387       0.23357483       0.23409800       0.23431587       0.23465519       0.23492419       0.23521286       0.23527630       0.23560450       0.23564586       0.23556468       0.23599905       0.23624311       0.23572379       0.23647385       0.23658934       0.23660187       0.23666434       0.23678718       0.23676630       0.23721064       0.23724165       0.23726336       0.23757283       0.23748258       0.23771662
  24195.383      -0.43367189       0.23010187       0.23154475       0.23215405       0.23271781       0.23302274       0.23322200       0.23382810       0.23376708       0.23405134       0.23405346       0.23472101       0.23487699       0.23513222       0.23532515       0.23495972       0.23545260       0.23551743       0.23558693       0.23594629       0.23636306       0.23600381       0.23638303       0.23679677       0.23637682       0.23678782       0.23675634       0.23693514       0.23721213       0.23694183       0.23722347
  24197.313      -0.43379753       0.22969772       0.23069640       0.23180814       0.23233911       0.23261909       0.23287424       0.23338465       0.23348281       0.23373567       0.23378551       0.23447942       0.23424680       0.23480101       0.23485309       0.23455815       0.23490288       0.23542008       0.23459225       0.23530921       0.23582596       0.23569038       0.23586603       0.23593565       0.23594497       0.23627818       0.23623640       0.23633818       0.23642871       0.23638539       0.23672962
  24199.167      -0.43423365       0.22940271       0.23029840       0.23126260       0.23180432       0.23213624       0.23239359       0.23290481       0.23269373       0.23311376       0.23296386       0.23393852       0.23405365       0.23432621       0.23424180       0.23424555       0.23445287       0.23484932       0.23434367       0.23495759       0.23530722       0.23535955       0.23553698       0.23568033       0.23563345       0.23570095       0.23600156       0.23565549       0.23614965       0.23587258       0.23631468
  24201.177      -0.43438029       0.22885902       0.22992881       0.23078820       0.23142358       0.23176458       0.23208212       0.23234728       0.23225179       0.23263119       0.23269005       0.23337667       0.23343295       0.23374097       0.23396512       0.23373995       0.23436895       0.23432509       0.23411457       0.23473242       0.23487584       0.23494785       0.23507853       0.23542042       0.23523771       0.23506920       0.23534335       0.23528526       0.23572744       0.23586123       0.23583299
  24202.234      -0.43460538       0.22853887       0.22969245       0.23064471       0.23106857       0.23162004       0.23180445       0.23206672       0.23210463       0.23256621       0.23238361       0.23311762       0.23330782       0.23347215       0.23364445       0.23327907       0.23392934       0.23411384       0.23384450       0.23445148       0.23465550       0.23457607       0.23475683       0.23518845       0.23503918       0.23499169       0.23515911       0.23511308       0.23548620       0.23545017       0.23562062
  24204.012      -0.43485378       0.22806183       0.22928016       0.23008073       0.23074349       0.23123448       0.23150776       0.23159978       0.23170887       0.23209721       0.23201925       0.23295821       0.23272535       0.23314156       0.23308240       0.23282645       0.23329099       0.23355124       0.23334031       0.23383035       0.23424396       0.23411624       0.23429197       0.23459841       0.23448842       0.23473131       0.23475203       0.23458047       0.23497362       0.23478260       0.23524277
  24205.944      -0.43495779       0.22757569       0.22887233       0.22982513       0.23026074       0.23052672       0.23124692       0.23101456       0.23107027       0.23133755       0.23176403       0.23242621       0.23238643       0.23264896       0.23266546       0.23257810       0.23310048       0.23298351       0.23285564       0.23354024       0.23348734       0.23375808       0.23395855       0.23403556       0.23411868       0.23404890       0.23455695       0.23427076       0.23462611       0.23451409       0.23506517
  24207.800      -0.43521875       0.22719052       0.22867932       0.22930806       0.22980439       0.23011984       0.23047743       0.23081379       0.23092194       0.23132895       0.23127601       0.23225121       0.23188035       0.23222533       0.23221270       0.23210656       0.23278421       0.23257353       0.23243614       0.23317719       0.23336039       0.23385720       0.23331417       0.23356561       0.23392125       0.23358086       0.23415198       0.23400034       0.23444158       0.23416425       0.23444329
  24209.707      -0.43579260       0.22681616       0.22805254       0.22924488       0.22919644       0.22950283       0.23016492       0.23018485       0.23059845       0.23051655       0.23065302       0.23174986       0.23155326       0.23182562       0.23187088       0.23172970       0.23242389       0.23237081       0.23206631       0.23265965       0.23305460       0.23316033       0.23305074       0.23314125       0.23346699       0.23338446       0.23364118       0.23368976       0.23386563       0.23409732       0.23387140
  24211.590      -0.43610693       0.22634975       0.22775433       0.22849386       0.22884474       0.22931122       0.22983624       0.22985847       0.23017384       0.23037759       0.23045375       0.23112793       0.23116544       0.23126464       0.23159169       0.23137065       0.23172663       0.23192213       0.23162739       0.23205309       0.23235490       0.23267878       0.23272614       0.23287056       0.23275875       0.23286667       0.23299508       0.23296713       0.23327219       0.23362488       0.23334465
  24213.499      -0.43638451       0.22583033       0.22749980       0.22801271       0.22846378       0.22880270       0.22944601       0.22963452       0.22966277       0.23012285       0.22993786       0.23077902       0.23063932       0.23063375       0.23090170       0.23108818       0.23132325       0.23153110       0.23122976       0.23188163       0.23183607       0.23215666       0.23188360       0.23238085       0.23245251       0.23220513       0.23278040       0.23277895       0.23264692       0.23289686       0.23311866
  24215.382      -0.43641513       0.22541121       0.22673659       0.22755787       0.22809338       0.22835686       0.22894366       0.22925077       0.22920884       0.22967813       0.22946686       0.23022711       0.23018989       0.23022765       0.23046940       0.23072104       0.23086887       0.23091002       0.23084977       0.23156211       0.23134393       0.23199320       0.23148124       0.23183788       0.23196799       0.23197317       0.23216403       0.23226599       0.23227199       0.23254749       0.23282442
  24217.394      -0.43678118       0.22530480       0.22645007       0.22743302       0.22767359       0.22786102       0.22855652       0.22867353       0.22881979       0.22914933       0.22902565       0.22971839       0.22971241       0.22989322       0.23013409       0.23009820       0.23034280       0.23068188       0.23021667       0.23109812       0.23105505       0.23131795       0.23138817       0.23152369       0.23128457       0.23149808       0.23170241       0.23173111       0.23180772       0.23192139       0.23226869
  24218.426      -0.43710939       0.22513193       0.22635127       0.22705161       0.22743038       0.22760613       0.22850387       0.22834446       0.22857021       0.22888791       0.22873119       0.22946930       0.22949149       0.22966000       0.22994647       0.23003259       0.23009006       0.23048375       0.23002353       0.23063648       0.23090233       0.23091404       0.23097267       0.23135755       0.23099607       0.23120448       0.23161133       0.23152293       0.23147363       0.23160187       0.23198767
  24220.180      -0.43717442       0.22432254       0.22572464       0.22634828       0.22708759       0.22713134       0.22805113       0.22798230       0.22799093       0.22832043       0.22819854       0.22911940       0.22911232       0.22920835       0.22949399       0.22964522       0.22978138       0.22996917       0.22970207       0.23011906       0.23038214       0.23071085       0.23067912       0.23088095       0.23088845       0.23112279       0.23109531       0.23126124       0.23122783       0.23132457       0.23153953
  24221.186      -0.43716609       0.22389285       0.22543499       0.22600798       0.22691093       0.22687473       0.22759512       0.22767232       0.22772356       0.22809317       0.22811024       0.22895836       0.22890985       0.22889350       0.22917371       0.22936302       0.22963214       0.22976083       0.22954610       0.23001820       0.23035589       0.23050941       0.23011142       0.23069753       0.23076945       0.23077300       0.23091900       0.23103949       0.23115194       0.23100875       0.23108866
  24222.193      -0.43706720       0.22375613       0.22512701       0.22615819       0.22660597       0.22677814       0.22706513       0.22741031       0.22761215       0.22786865       0.22798750       0.22872326       0.22860063       0.22847410       0.22892956       0.22915985       0.22909000       0.22955421       0.22933452       0.22973038       0.23015146       0.23001788       0.22997751       0.23053936       0.23059926       0.23053828       0.23064656       0.23070249       0.23101721       0.23067565       0.23102288
  24224.050      -0.43758995       0.22338187       0.22482066       0.22577399       0.22602673       0.22658567       0.22687473       0.22708650       0.22722891       0.22749354       0.22749812       0.22819063       0.22792790       0.22820443       0.22850855       0.22868666       0.22893180       0.22903411       0.22877781       0.22919800       0.22973970       0.22968371       0.22981145       0.23002595       0.23005120       0.23016906       0.23018154       0.23022706       0.23030720       0.23016764       0.23076408
  24225.986      -0.43765773       0.22288180       0.22447783       0.22531270       0.22544954       0.22631550       0.22654353       0.22655100       0.22651922       0.22706706       0.22730913       0.22808085       0.22775824       0.22783663       0.22800578       0.22830252       0.22846922       0.22842226       0.22827618       0.22895375       0.22895516       0.22898370       0.22925782       0.22957910       0.22957748       0.22933617       0.22976905       0.22988335       0.22970897       0.22993345       0.23039607
  24227.020      -0.43795406       0.22259007       0.22422820       0.22500047       0.22516144       0.22615713       0.22636712       0.22650697       0.22670963       0.22683876       0.22716187       0.22765541       0.22752580       0.22750920       0.22779521       0.22798249       0.22841507       0.22804846       0.22786176       0.22869313       0.22889026       0.22883124       0.22905291       0.22931799       0.22914643       0.22930939       0.22966361       0.22983998       0.22943414       0.22955182       0.23009091
  24228.826      -0.43820731       0.22204839       0.22381584       0.22457614       0.22468301       0.22551847       0.22571763       0.22593476       0.22600985       0.22634344       0.22640448       0.22719643       0.22667997       0.22707996       0.22744274       0.22748108       0.22751335       0.22757113       0.22767387       0.22821097       0.22858862       0.22822250       0.22872426       0.22885630       0.22889205       0.22889121       0.22927993       0.22911336       0.22895218       0.22901578       0.22944238
  24230.686      -0.43822458       0.22184213       0.22351110       0.22416899       0.22478692       0.22486541       0.22528943       0.22564709       0.22544005       0.22612288       0.22623960       0.22668161       0.22645463       0.22665316       0.22696300       0.22690671       0.22713333       0.22723904       0.22734521       0.22788228       0.22803226       0.22778108       0.22852441       0.22830259       0.22842521       0.22855074       0.22869166       0.22850131       0.22881684       0.22876193       0.22899591
  24232.572      -0.43861974       0.22123811       0.22302331       0.22366079       0.22414079       0.22454591       0.22486112       0.22513763       0.22511799       0.22587623       0.22569602       0.22643263       0.22608298       0.22647591       0.22646042       0.22639948       0.22668964       0.22661434       0.22679878       0.22733426       0.22779334       0.22739565       0.22807373       0.22800140       0.22794771       0.22802423       0.22846228       0.22797807       0.22820502       0.22840621       0.22879447
  24234.587      -0.43887896       0.22090194       0.22262921       0.22326629       0.22363203       0.22402416       0.22428506       0.22463348       0.22477013       0.22504926       0.22527292       0.22590266       0.22555763       0.22582271       0.22587815       0.22606623       0.22634344       0.22613992       0.22620851       0.22677199       0.22740758       0.22706153       0.22738773       0.22761289       0.22774111       0.22760472       0.22783768       0.22793192       0.22771363       0.22791847       0.22834105
  24236.446      -0.43903944       0.22045711       0.22233254       0.22264885       0.22322160       0.22352574       0.22391550       0.22424504       0.22428310       0.22464301       0.22473051       0.22531045       0.22539744       0.22528584       0.22555009       0.22559585       0.22588702       0.22596714       0.22588001       0.22640787       0.22703349       0.22679650       0.22707751       0.22711471       0.22717617       0.22710015       0.22733097       0.22731419       0.22707641       0.22721175       0.22762840
  24238.359      -0.43949221       0.22024774       0.22186997       0.22213411       0.22278856       0.22322079       0.22342591       0.22396374       0.22375218       0.22407353       0.22439336       0.22530491       0.22488367       0.22501678       0.22520927       0.22505600       0.22549733       0.22545866       0.22545613       0.22601661       0.22650374       0.22632100       0.22658469       0.22650621       0.22670502       0.22688575       0.22670010       0.22681331       0.22687137       0.22699909       0.22717965
  24240.219      -0.43991889       0.21984523       0.22137362       0.22168731       0.22244945       0.22276268       0.22329684       0.22332125       0.22333065       0.22381123       0.22388837       0.22451732       0.22451438       0.22456972       0.22490009       0.22466133       0.22515129       0.22529010       0.22505151       0.22566228       0.22603902       0.22596356       0.22570955       0.22625576       0.22626271       0.22662234       0.22652630       0.22663664       0.22618911       0.22665584       0.22695703
  24242.262      -0.44002573       0.21926462       0.22083813       0.22129215       0.22191728       0.22230930       0.22249461       0.22280109       0.22290572       0.22329886       0.22346646       0.22416962       0.22403579       0.22393132       0.22419651       0.22428909       0.22478875       0.22478068       0.22452760       0.22490939       0.22553202       0.22561739       0.22567216       0.22590660       0.22566188       0.22567942       0.22599920       0.22613914       0.22613023       0.22619147       0.22614723
  24243.322      -0.43998682       0.21917472       0.22048787       0.22116676       0.22188757       0.22208816       0.22220380       0.22266022       0.22272827       0.22292137       0.22332517       0.22409421       0.22375961       0.22370240       0.22402192       0.22417925       0.22441418       0.22455420       0.22417313       0.22461409       0.22526553       0.22539839       0.22535625       0.22554541       0.22556335       0.22570882       0.22572195       0.22593330       0.22582568       0.22596426       0.22611720
  24245.081      -0.44006587       0.21866905       0.21997268       0.22068391       0.22132610       0.22155668       0.22205402       0.22227996       0.22246454       0.22248337       0.22290501       0.22359104       0.22325221       0.22340541       0.22378840       0.22349037       0.22405102       0.22430047       0.22379638       0.22419980       0.22485778       0.22495509       0.22483396       0.22507211       0.22522106       0.22535061       0.22525572       0.22550891       0.22535974       0.22560312       0.22591891
  24246.994      -0.44042304       0.21819757       0.21967779       0.22033777       0.22094763       0.22126491       0.22168501       0.22166618       0.22188020       0.22220329       0.22222693       0.22332537       0.22289594       0.22300760       0.22324448       0.22313831       0.22372424       0.22355402       0.22344457       0.22403996       0.22443796       0.22438419       0.22460447       0.22491199       0.22455560       0.22484371       0.22503394       0.22490302       0.22507163       0.22491043       0.22520089
  24248.855      -0.44052329       0.21767915       0.21913895       0.21964393       0.22057009       0.22106493       0.22113766       0.22144015       0.22131284       0.22178347       0.22192680       0.22258747       0.22259456       0.22258990       0.22256035       0.22276720       0.22323229       0.22322568       0.22288054       0.22361120       0.22381325       0.22411426       0.22405791       0.22416183       0.22421308       0.22457618       0.22449168       0.22452358       0.22469745       0.22454772       0.22486137
  24250.770      -0.44080523       0.21722094       0.21877385       0.21921566       0.21996091       0.22060442       0.22053477       0.22094096       0.22086005       0.22149624       0.22161098       0.22228710       0.22201133       0.22192837       0.22206588       0.22225189       0.22273402       0.22270049       0.22263129       0.22318772       0.22355025       0.22362992       0.22373517       0.22386389       0.22425968       0.22430846       0.22395090       0.22396977       0.22416623       0.22400854       0.22451910
  24252.684      -0.44098442       0.21688415       0.21849591       0.21891662       0.21947058       0.21986141       0.22031515       0.22062955       0.22057642       0.22115575       0.22115012       0.22155886       0.22167509       0.22177835       0.22194451       0.22205840       0.22229267       0.22214871       0.22248239       0.22278335       0.22310213       0.22306305       0.22346607       0.22313268       0.22338616       0.22376437       0.22337778       0.22355828       0.22384468       0.22342801       0.22396187
  24254.599      -0.44115389       0.21635502       0.21787394       0.21867978       0.21906634       0.21944656       0.21957054       0.22027475       0.22018719       0.22061860       0.22062560       0.22120985       0.22118315       0.22122050       0.22145265       0.22158748       0.22186623       0.22187463       0.22188351       0.22244398       0.22257194       0.22266825       0.22292922       0.22301217       0.22284986       0.22321860       0.22297171       0.22340925       0.22321046       0.22305982       0.22359343
  24256.513      -0.44167958       0.21601405       0.21722915       0.21831992       0.21875338       0.21907859       0.21931478       0.21985295       0.22004968       0.22030306       0.22032984       0.22066548       0.22073682       0.22055353       0.22072996       0.22107457       0.22123672       0.22150636       0.22138720       0.22217382       0.22210094       0.22204861       0.22262065       0.22232691       0.22269209       0.22275122       0.22267943       0.22275985       0.22283705       0.22298922       0.22314728
  24258.482      -0.44157297       0.21555268       0.21699858       0.21779020       0.21831505       0.21859210       0.21923666       0.21923527       0.21928799       0.21987388       0.21979531       0.22021367       0.22017008       0.22019734       0.22029668       0.22046462       0.22106831       0.22085990       0.22093315       0.22106383       0.22163527       0.22163889       0.22191092       0.22188740       0.22229794       0.22218663       0.22220191       0.22223594       0.22218406       0.22267548       0.22263265
  24259.518      -0.44152833       0.21527955       0.21675165       0.21755191       0.21810071       0.21855932       0.21902152       0.21887785       0.21914758       0.21964573       0.21946136       0.22001427       0.22017382       0.22013645       0.22018397       0.22021787       0.22081256       0.22058271       0.22083188       0.22101765       0.22140421       0.22128988       0.22154534       0.22164291       0.22217797       0.22201039       0.22190168       0.22205164       0.22207455       0.22237980       0.22250559
  24261.330      -0.44164647       0.21501871       0.21614010       0.21742838       0.21790078       0.21812138       0.21844355       0.21851095       0.21882943       0.21916517       0.21923000       0.21968356       0.21968207       0.21955594       0.21951001       0.22032495       0.22035858       0.22023447       0.22059049       0.22077148       0.22082683       0.22082143       0.22122722       0.22136395       0.22159971       0.22165964       0.22138078       0.22172813       0.22174030       0.22194191       0.22213598
  24263.349      -0.44184540       0.21460303       0.21565262       0.21641767       0.21726761       0.21735213       0.21808794       0.21809336       0.21829619       0.21879847       0.21894853       0.21928801       0.21902881       0.21923117       0.21934255       0.21959135       0.22011555       0.21985820       0.22007181       0.22030272       0.22054162       0.22035615       0.22075998       0.22111901       0.22079941       0.22095140       0.22086877       0.22130742       0.22129253       0.22139797       0.22154286
  24264.358      -0.44195949       0.21440912       0.21555078       0.21637398       0.21707659       0.21735675       0.21747703       0.21777646       0.21797123       0.21860368       0.21866827       0.21903328       0.21883450       0.21896758       0.21918339       0.21929905       0.21998232       0.21956282       0.21980646       0.21987251       0.22030272       0.22023122       0.22057884       0.22092332       0.22077047       0.22080460       0.22054284       0.22124139       0.22109329       0.22112198       0.22147100
  24266.094      -0.44224146       0.21399701       0.21522013       0.21609479       0.21668409       0.21689615       0.21734481       0.21727110       0.21741665       0.21807108       0.21812649       0.21867630       0.21865637       0.21848123       0.21886053       0.21894534       0.21952459       0.21893361       0.21943043       0.21941289       0.21980760       0.22006225       0.22015890       0.22054061       0.22031401       0.22053771       0.22041508       0.22057434       0.22094578       0.22075153       0.22100559
  24268.167      -0.44217095       0.21323638       0.21479486       0.21550772       0.21624246       0.21644680       0.21698766       0.21704237       0.21737226       0.21758141       0.21763734       0.21831092       0.21840047       0.21810049       0.21835473       0.21854471       0.21908314       0.21868704       0.21922987       0.21916767       0.21929370       0.21961011       0.21967568       0.21997425       0.21995787       0.22055075       0.22009502       0.22005737       0.22025343       0.21995215       0.22044401
  24270.006      -0.44219970       0.21284031       0.21432357       0.21507043       0.21567463       0.21595932       0.21661048       0.21664966       0.21695737       0.21702616       0.21732556       0.21786009       0.21770054       0.21766013       0.21794047       0.21800241       0.21833937       0.21819214       0.21862122       0.21880175       0.21907965       0.21908213       0.21907529       0.21944150       0.21950557       0.21981628       0.21938583       0.21961034       0.21969943       0.21972783       0.22025288
  24271.847      -0.44247694       0.21241294       0.21378447       0.21461574       0.21526387       0.21555105       0.21607105       0.21612351       0.21638964       0.21669570       0.21685059       0.21762762       0.21746915       0.21708532       0.21768328       0.21766383       0.21790234       0.21766016       0.21815411       0.21832105       0.21874440       0.21860935       0.21873518       0.21893020       0.21900090       0.21922696       0.21912120       0.21913151       0.21917809       0.21955535       0.21954820
  24273.764      -0.44245938       0.21210189       0.21351167       0.21410791       0.21477990       0.21537535       0.21548931       0.21567443       0.21612146       0.21643828       0.21638542       0.21705515       0.21687424       0.21663218       0.21702593       0.21721080       0.21750415       0.21726228       0.21768766       0.21803454       0.21813520       0.21831466       0.21846916       0.21876969       0.21842262       0.21895892       0.21875372       0.21886950       0.21887520       0.21870187       0.21925443
  24275.734      -0.44260461       0.21163564       0.21315979       0.21402659       0.21438861       0.21480020       0.21507683       0.21554032       0.21538207       0.21566609       0.21645304       0.21646213       0.21645657       0.21641100       0.21653115       0.21685666       0.21698989       0.21681201       0.21705982       0.21730898       0.21790696       0.21798368       0.21798377       0.21793132       0.21814974       0.21855181       0.21831654       0.21843538       0.21869407       0.21841888       0.21888524
  24276.770      -0.44255055       0.21151294       0.21281017       0.21364692       0.21424044       0.21456923       0.21486701       0.21512755       0.21516900       0.21541570       0.21600002       0.21624160       0.21624542       0.21611865       0.21635950       0.21663033       0.21669643       0.21672693       0.21697001       0.21729490       0.21780439       0.21756924       0.21773539       0.21777941       0.21796307       0.21834984       0.21820331       0.21827983       0.21840349       0.21815755       0.21866233
  24278.585      -0.44259906       0.21111931       0.21272311       0.21315543       0.21382647       0.21406693       0.21447679       0.21487108       0.21491110       0.21521566       0.21548302       0.21595430       0.21581988       0.21580186       0.21578250       0.21604557       0.21639527       0.21643301       0.21660177       0.21715859       0.21725359       0.21714705       0.21710500       0.21765577       0.21746568       0.21794355       0.21786063       0.21775552       0.21782964       0.21782998       0.21839946
  24280.607      -0.44257796       0.21073170       0.21212451       0.21271995       0.21339241       0.21355643       0.21406236       0.21441951       0.21450216       0.21480038       0.21508833       0.21534058       0.21549699       0.21531206       0.21565528       0.21563721       0.21604560       0.21579328       0.21623876       0.21679980       0.21680742       0.21687490       0.21673055       0.21673064       0.21727475       0.21745721       0.21761872       0.21730971       0.21758208       0.21746633       0.21805359
  24282.371      -0.44283741       0.21028145       0.21165970       0.21235657       0.21305818       0.21321953       0.21389138       0.21421542       0.21424791       0.21456613       0.21440535       0.21507317       0.21513288       0.21487386       0.21522111       0.21533529       0.21559736       0.21553769       0.21577506       0.21641774       0.21620028       0.21665444       0.21664634       0.21674795       0.21693533       0.21683270       0.21723392       0.21707130       0.21716447       0.21703092       0.21767229
  24283.409      -0.44290146       0.21017638       0.21164639       0.21228820       0.21285467       0.21309676       0.21370853       0.21390693       0.21412007       0.21416909       0.21421768       0.21477159       0.21478264       0.21471338       0.21491434       0.21503194       0.21555807       0.21538196       0.21562964       0.21614367       0.21605869       0.21646713       0.21647767       0.21643145       0.21661154       0.21688695       0.21712020       0.21699540       0.21705024       0.21675989       0.21743460
  24284.525      -0.44258473       0.20987849       0.21152892       0.21218448       0.21264333       0.21287417       0.21345076       0.21354128       0.21387226       0.21384629       0.21403617       0.21451546       0.21453960       0.21461763       0.21457553       0.21469635       0.21539762       0.21512663       0.21549321       0.21571520       0.21587991       0.21608266       0.21624433       0.21612371       0.21633828       0.21682551       0.21686870       0.21688409       0.21662275       0.21653200       0.21713128
  24285.562      -0.44256208       0.20936111       0.21129506       0.21187989       0.21241743       0.21246110       0.21307592       0.21326371       0.21350411       0.21384948       0.21385454       0.21433269       0.21438175       0.21437904       0.21427184       0.21461529       0.21501328       0.21488222       0.21522966       0.21547418       0.21566543       0.21567339       0.21584340       0.21597707       0.21633440       0.21632031       0.21656142       0.21673051       0.21632170       0.21634903       0.21680143
  24287.352      -0.44249007       0.20881316       0.21097581       0.21125438       0.21208570       0.21224042       0.21250553       0.21303722       0.21314650       0.21346729       0.21342454       0.21398916       0.21377227       0.21392702       0.21401405       0.21424835       0.21446518       0.21453552       0.21481002       0.21531322       0.21523799       0.21547593       0.21544778       0.21590532       0.21564488       0.21577311       0.21596916       0.21613607       0.21626498       0.21611251       0.21640780
  24289.429      -0.44253022       0.20859075       0.21038441       0.21102142       0.21157772       0.21198238       0.21216862       0.21249310       0.21266202       0.21289771       0.21310418       0.21376099       0.21334431       0.21364969       0.21362478       0.21396611       0.21434553       0.21422865       0.21433720       0.21460961       0.21486330       0.21509863       0.21532957       0.21511620       0.21488514       0.21551431       0.21577347       0.21567004       0.21569685       0.21569496       0.21586293
  24291.220      -0.44245120       0.20818009       0.21003571       0.21086423       0.21118658       0.21156721       0.21186658       0.21223515       0.21238452       0.21266318       0.21260315       0.21346110       0.21296474       0.21335297       0.21334139       0.21338898       0.21400977       0.21370188       0.21393694       0.21409370       0.21470582       0.21470643       0.21461799       0.21489513       0.21453722       0.21519869       0.21525249       0.21501829       0.21525296       0.21520044       0.21555129
  24293.165      -0.44237821       0.20789134       0.20949675       0.21047561       0.21077673       0.21099411       0.21152693       0.21177977       0.21186343       0.21221202       0.21225068       0.21283649       0.21263227       0.21299730       0.21290287       0.21320256       0.21363607       0.21332244       0.21369698       0.21414419       0.21396982       0.21414137       0.21441937       0.21467048       0.21417970       0.21464227       0.21465649       0.21460863       0.21490624       0.21465473       0.21502969
  24294.256      -0.44224346       0.20771025       0.20930833       0.21015354       0.21038195       0.21069378       0.21142321       0.21148488       0.21151664       0.21205248       0.21203087       0.21262065       0.21252492       0.21272385       0.21268239       0.21288221       0.21317045       0.21311230       0.21334123       0.21371795       0.21376511       0.21409378       0.21398579       0.21446649       0.21391892       0.21460412       0.21453342       0.21465597       0.21479683       0.21438811       0.21467910
  24296.074      -0.44222303       0.20729157       0.20908181       0.20979500       0.20983699       0.21038234       0.21127816       0.21125683       0.21133471       0.21176434       0.21179329       0.21231858       0.21229134       0.21222281       0.21241837       0.21233322       0.21268326       0.21270451       0.21301293       0.21325180       0.21359790       0.21340154       0.21372015       0.21391835       0.21354341       0.21415791       0.21416345       0.21424396       0.21451649       0.21413433       0.21446288
  24298.099      -0.44196168       0.20716326       0.20856009       0.20912629       0.20948633       0.21005554       0.21082121       0.21061688       0.21091228       0.21100417       0.21112100       0.21185207       0.21162481       0.21182681       0.21185139       0.21213844       0.21228107       0.21221616       0.21265597       0.21289092       0.21311600       0.21305041       0.21314899       0.21337093       0.21310400       0.21407620       0.21371066       0.21383190       0.21370371       0.21367603       0.21414773
  24299.944      -0.44167367       0.20667896       0.20808339       0.20866848       0.20951393       0.20960278       0.21025603       0.21028431       0.21043152       0.21082048       0.21118954       0.21136101       0.21110631       0.21143179       0.21155434       0.21181970       0.21200329       0.21180427       0.21225126       0.21243351       0.21277097       0.21257228       0.21290180       0.21330974       0.21283350       0.21343651       0.21331205       0.21357863       0.21343329       0.21338949       0.21323550
  24301.891      -0.44130113       0.20646030       0.20768297       0.20828688       0.20892626       0.20906215       0.20994394       0.20978418       0.20995638       0.21012830       0.21055605       0.21085389       0.21065546       0.21093852       0.21097056       0.21118972       0.21164322       0.21167321       0.21177658       0.21212220       0.21217551       0.21226883       0.21249873       0.21291723       0.21244785       0.21314114       0.21283631       0.21325745       0.21325004       0.21300308       0.21341078
  24303.711      -0.44090739       0.20600423       0.20738672       0.20793170       0.20853907       0.20894417       0.20951373       0.20951840       0.20957639       0.20994696       0.21045047       0.21057103       0.21042271       0.21072852       0.21069531       0.21131043       0.21129039       0.21117433       0.21123783       0.21199351       0.21184771       0.21213170       0.21208067       0.21270401       0.21219854       0.21282547       0.21239298       0.21286325       0.21251305       0.21250207       0.21308618
  24305.607      -0.44053878       0.20563030       0.20667110       0.20747596       0.20837920       0.20869117       0.20916221       0.20914178       0.20915784       0.20961755       0.20971332       0.21035878       0.20994548       0.21046392       0.21009388       0.21110941       0.21091299       0.21085684       0.21103138       0.21149521       0.21172434       0.21179235       0.21168089       0.21207550       0.21181308       0.21224036       0.21203601       0.21235687       0.21250921       0.21212788       0.21260209
  24306.621      -0.44029522       0.20533587       0.20638438       0.20731025       0.20800013       0.20863000       0.20901904       0.20887753       0.20897550       0.20929151       0.20947630       0.21016820       0.20996583       0.21029085       0.21004962       0.21067038       0.21070079       0.21058717       0.21071025       0.21112074       0.21120726       0.21144409       0.21139894       0.21170121       0.21157026       0.21236492       0.21172115       0.21208248       0.21222310       0.21200656       0.21244690
  24308.336      -0.43953294       0.20509751       0.20610986       0.20727167       0.20784912       0.20774223       0.20847610       0.20861045       0.20882430       0.20898396       0.20923073       0.20982639       0.20999543       0.20995220       0.20983631       0.21022563       0.21041962       0.21047269       0.21035063       0.21066157       0.21094240       0.21124739       0.21123547       0.21138979       0.21125147       0.21167069       0.21141465       0.21179362       0.21179788       0.21166061       0.21220121
  24310.364      -0.43905825       0.20507702       0.20582831       0.20654405       0.20744240       0.20792106       0.20817295       0.20810021       0.20851450       0.20857217       0.20884992       0.20965995       0.20941648       0.20954681       0.20920248       0.20993441       0.21004760       0.21011116       0.21012045       0.21045600       0.21072634       0.21061766       0.21092629       0.21103398       0.21093839       0.21119423       0.21101862       0.21147355       0.21147178       0.21114087       0.21188797
  24311.378      -0.43874553       0.20490896       0.20590345       0.20638921       0.20717293       0.20762865       0.20808933       0.20796429       0.20826338       0.20830631       0.20855461       0.20937295       0.20912096       0.20945543       0.20903651       0.20966657       0.20982766       0.20984860       0.20980124       0.21042102       0.21044706       0.21051249       0.21078060       0.21087276       0.21076435       0.21108565       0.21118647       0.21135668       0.21134884       0.21103334       0.21167648
  24313.120      -0.43781177       0.20446550       0.20545572       0.20615016       0.20684772       0.20707478       0.20744694       0.20777484       0.20778616       0.20804468       0.20834059       0.20877520       0.20865937       0.20889476       0.20898860       0.20924518       0.20952545       0.20956926       0.20951229       0.20995490       0.21012399       0.21045723       0.21009231       0.21059649       0.21038340       0.21063952       0.21068375       0.21098633       0.21114260       0.21095239       0.21125193
  24314.159      -0.43752697       0.20419733       0.20531544       0.20599749       0.20670846       0.20673104       0.20755557       0.20755500       0.20771428       0.20770214       0.20836112       0.20864804       0.20862701       0.20864568       0.20885739       0.20931500       0.20943631       0.20951992       0.20933847       0.20986666       0.20997757       0.21000411       0.21036705       0.21007871       0.21019618       0.21058684       0.21045850       0.21066587       0.21090293       0.21068110       0.21107318
  24316.059      -0.43632231       0.20387242       0.20517714       0.20565727       0.20630841       0.20642583       0.20722185       0.20727031       0.20738158       0.20735951       0.20798028       0.20831004       0.20844582       0.20837778       0.20835041       0.20890185       0.20898427       0.20918775       0.20901348       0.20937414       0.20965001       0.20980228       0.20985477       0.21012183       0.20956914       0.21022222       0.20993419       0.21038995       0.21033630       0.21042762       0.21071478
  24317.984      -0.43523912       0.20345355       0.20481376       0.20533023       0.20601806       0.20631670       0.20703866       0.20705299       0.20707381       0.20695516       0.20793285       0.20815504       0.20813760       0.20813817       0.20806870       0.20853046       0.20855266       0.20903656       0.20863777       0.20911983       0.20943953       0.20932499       0.20952544       0.20947300       0.20930094       0.20996990       0.20975817       0.20996946       0.21037398       0.20992003       0.21028049
  24318.998      -0.43433690       0.20328679       0.20466461       0.20507652       0.20601532       0.20597184       0.20686667       0.20692588       0.20686925       0.20729617       0.20764317       0.20794090       0.20804819       0.20803713       0.20797664       0.20843097       0.20840915       0.20880255       0.20853038       0.20889540       0.20931819       0.20925046       0.20951193       0.20963547       0.20913215       0.21002610       0.20974989       0.20989093       0.21017225       0.20979494       0.21024945
  24320.845      -0.43310930       0.20297777       0.20436317       0.20487323       0.20578038       0.20577016       0.20651839       0.20648129       0.20652323       0.20666164       0.20714964       0.20775797       0.20785255       0.20774252       0.20781615       0.20823685       0.20807564       0.20816542       0.20822607       0.20860327       0.20880584       0.20918417       0.20923666       0.20948033       0.20886995       0.20988766       0.20957783       0.20962505       0.20982505       0.20969466       0.21005619
  24322.744      -0.43154405       0.20266584       0.20411373       0.20475754       0.20528219       0.20562429       0.20622930       0.20615343       0.20631989       0.20630435       0.20686821       0.20758817       0.20742816       0.20742407       0.20753133       0.20777250       0.20787016       0.20809444       0.20800439       0.20836322       0.20855727       0.20892854       0.20895867       0.20930653       0.20864022       0.20911862       0.20900459       0.20960180       0.20943746       0.20952690       0.20982294
  24324.644      -0.42957958       0.20217413       0.20351109       0.20453569       0.20484096       0.20546884       0.20613948       0.20598034       0.20601601       0.20619126       0.20659609       0.20730463       0.20721145       0.20717111       0.20704808       0.20763467       0.20747761       0.20767775       0.20798533       0.20829732       0.20818151       0.20875524       0.20857402       0.20879034       0.20850839       0.20910701       0.20876977       0.20917402       0.20926203       0.20925877       0.20948306
  24325.685      -0.42817291       0.20227364       0.20356605       0.20448145       0.20484379       0.20544282       0.20596571       0.20575271       0.20596679       0.20628692       0.20647566       0.20723329       0.20709021       0.20700596       0.20696387       0.20750585       0.20744924       0.20741679       0.20784913       0.20806744       0.20799958       0.20856845       0.20838506       0.20881766       0.20827573       0.20893866       0.20871807       0.20901899       0.20922393       0.20913882       0.20933261
  24326.754      -0.42691041       0.20228553       0.20356853       0.20451493       0.20495052       0.20533301       0.20567615       0.20545013       0.20584410       0.20635371       0.20638567       0.20685691       0.20694190       0.20671722       0.20701311       0.20734185       0.20745866       0.20741277       0.20767812       0.20778322       0.20798968       0.20836434       0.20841455       0.20855394       0.20805275       0.20872528       0.20871810       0.20889042       0.20918060       0.20912668       0.20934664
  24328.575      -0.42427973       0.20180910       0.20340110       0.20405493       0.20447582       0.20474006       0.20533148       0.20538958       0.20533874       0.20592209       0.20609034       0.20674983       0.20669446       0.20681309       0.20692837       0.20719678       0.20753120       0.20740898       0.20769021       0.20760014       0.20781284       0.20801452       0.20815032       0.20817819       0.20801919       0.20854045       0.20862677       0.20880456       0.20887614       0.20907647       0.20936914
  24330.501      -0.42090234       0.20189681       0.20329638       0.20396845       0.20445964       0.20479294       0.20512673       0.20523923       0.20546934       0.20574945       0.20605365       0.20689625       0.20673850       0.20683511       0.20668602       0.20711103       0.20727511       0.20734152       0.20747051       0.20784687       0.20753988       0.20799425       0.20783479       0.20830163       0.20799790       0.20845095       0.20845786       0.20866516       0.20856652       0.20869148       0.20912800
  24331.518      -0.41869329       0.20203699       0.20331096       0.20369842       0.20423710       0.20476341       0.20518812       0.20521983       0.20537274       0.20565100       0.20582223       0.20688042       0.20669829       0.20680982       0.20662799       0.20699533       0.20732336       0.20723583       0.20746187       0.20777909       0.20744481       0.20817038       0.20791161       0.20812971       0.20794040       0.20870894       0.20852535       0.20844986       0.20873047       0.20872876       0.20884275
  24333.341      -0.41425737       0.20185195       0.20341876       0.20380979       0.20410195       0.20465115       0.20519488       0.20520385       0.20554170       0.20570378       0.20561992       0.20680049       0.20654298       0.20687813       0.20666114       0.20687696       0.20715528       0.20708356       0.20750565       0.20770419       0.20763249       0.20804863       0.20780491       0.20840224       0.20839265       0.20855037       0.20857085       0.20868755       0.20898053       0.20895608       0.20900583
  24334.356      -0.41137578       0.20172803       0.20342197       0.20386444       0.20407098       0.20463132       0.20509281       0.20538960       0.20570605       0.20564311       0.20564582       0.20669304       0.20671473       0.20689037       0.20674347       0.20688330       0.20735447       0.20711777       0.20752060       0.20772476       0.20770564       0.20783172       0.20781176       0.20841554       0.20817386       0.20867681       0.20854099       0.20877899       0.20903043       0.20888048       0.20895193
  24335.398      -0.40790994       0.20168038       0.20335602       0.20392125       0.20400785       0.20466791       0.20539531       0.20534295       0.20570986       0.20567602       0.20606477       0.20665882       0.20682738       0.20697428       0.20685956       0.20718677       0.20732981       0.20723395       0.20761766       0.20797436       0.20786402       0.20784889       0.20784531       0.20840581       0.20810990       0.20879289       0.20871347       0.20887191       0.20910932       0.20896058       0.20881268
  24337.223      -0.40053905       0.20197900       0.20368144       0.20419107       0.20452583       0.20498301       0.20549749       0.20546647       0.20594216       0.20623047       0.20658696       0.20694613       0.20697094       0.20722899       0.20729155       0.20778128       0.20763384       0.20752551       0.20808087       0.20851990       0.20843593       0.20848496       0.20837152       0.20858867       0.20833137       0.20887658       0.20923089       0.20894204       0.20938703       0.20929484       0.20915360
  24339.151      -0.39024575       0.20229002       0.20376372       0.20446052       0.20472595       0.20537424       0.20591552       0.20602559       0.20629776       0.20660541       0.20648664       0.20723912       0.20745481       0.20756461       0.20779735       0.20820558       0.20823148       0.20788862       0.20874276       0.20887448       0.20878972       0.20912830       0.20903797       0.20926608       0.20886585       0.20922916       0.20960936       0.20949000       0.20992617       0.21002104       0.20971488
  24341.053      -0.37581723       0.20286913       0.20441927       0.20505975       0.20555361       0.20640032       0.20659145       0.20659853       0.20716012       0.20726506       0.20739498       0.20828940       0.20824615       0.20861498       0.20860269       0.20919719       0.20895463       0.20870385       0.20951478       0.20978946       0.20927548       0.20980612       0.20987413       0.21018930       0.20984639       0.21018919       0.21048965       0.21065241       0.21105474       0.21106393       0.21073490
  24342.070      -0.36561544       0.20349141       0.20503632       0.20553982       0.20597673       0.20669852       0.20701906       0.20719976       0.20802416       0.20801228       0.20806045       0.20904828       0.20919010       0.20925113       0.20940212       0.21018954       0.20968541       0.20956822       0.21016598       0.21056879       0.21014632       0.21058484       0.21057815       0.21068999       0.21082991       0.21059939       0.21130064       0.21151923       0.21212921       0.21193840       0.21151807
  24343.138      -0.35107435       0.20411166       0.20583358       0.20646829       0.20690247       0.20779520       0.20788379       0.20803014       0.20910760       0.20892301       0.20886086       0.20993519       0.21042294       0.21020938       0.21056617       0.21153125       0.21060340       0.21071033       0.21169493       0.21191522       0.21124513       0.21164364       0.21152238       0.21173230       0.21177299       0.21170240       0.21243368       0.21261718       0.21332812       0.21298223       0.21280045
  24344.963      -0.31630589       0.20577476       0.20813205       0.20851690       0.20886519       0.20990616       0.20975765       0.21025748       0.21158535       0.21124797       0.21098045       0.21260146       0.21311076       0.21267458       0.21328620       0.21431117       0.21295809       0.21341326       0.21483837       0.21486634       0.21363889       0.21412893       0.21403632       0.21404521       0.21448890       0.21431731       0.21512404       0.21543025       0.21638175       0.21660663       0.21533001
  24346.971      -0.25807086       0.20927380       0.21172066       0.21194209       0.21266698       0.21391413       0.21363911       0.21471496       0.21579478       0.21566509       0.21546048       0.21718913       0.21776497       0.21755473       0.21832513       0.21944996       0.21733581       0.21857774       0.21992498       0.22040862       0.21800135       0.21934534       0.21876525       0.21864185       0.21930225       0.21909322       0.22058598       0.22038240       0.22192682       0.22243117       0.22025039
  24348.040      -0.21443333       0.21188369       0.21448427       0.21447489       0.21529153       0.21694136       0.21651867       0.21767764       0.21884890       0.21870491       0.21843771       0.22091816       0.22134536       0.22139155       0.22190720       0.22318190       0.22100878       0.22225007       0.22347142       0.22416356       0.22185707       0.22279975       0.22209514       0.22255777       0.22299509       0.22230701       0.22441788       0.22419498       0.22613888       0.22658911       0.22381669
  24349.787      -0.13207234       0.21692798       0.22035348       0.22017029       0.22118938       0.22259216       0.22248685       0.22374246       0.22493880       0.22503545       0.22516440       0.22737984       0.22799079       0.22753235       0.22867522       0.22990691       0.22747433       0.22884200       0.23043912       0.23090057       0.22848875       0.22933237       0.22884641       0.22911824       0.22982025       0.22898752       0.23107553       0.23088074       0.23308577       0.23374835       0.23085924
  24351.951      -0.31054242E-01   0.22525822       0.22921170       0.22885922       0.22972426       0.23142627       0.23081035       0.23212525       0.23364268       0.23369103       0.23359347       0.23608354       0.23667517       0.23626844       0.23729836       0.23883488       0.23598941       0.23752039       0.23927798       0.23996510       0.23697026       0.23774739       0.23768414       0.23776737       0.23882134       0.23796640       0.24004698       0.24013020       0.24166761       0.24264532       0.23951162
  24352.995       0.13927724E-01   0.23027665       0.23408324       0.23353863       0.23419167       0.23607369       0.23513942       0.23653433       0.23846533       0.23812307       0.23785859       0.24054715       0.24142297       0.24090295       0.24189026       0.24333855       0.24042037       0.24212464       0.24377909       0.24449089       0.24172209       0.24205622       0.24216818       0.24210890       0.24316262       0.24226045       0.24434720       0.24436172       0.24612329       0.24706343       0.24382690
  24354.769       0.84869152E-01   0.23958787       0.24258312       0.24216408       0.24262140       0.24425745       0.24339386       0.24481391       0.24616601       0.24585498       0.24599741       0.24818191       0.24866125       0.24835855       0.24932341       0.25069691       0.24775921       0.24916946       0.25115707       0.25156300       0.24888627       0.24976458       0.24960443       0.24957757       0.25044639       0.24936285       0.25154788       0.25125474       0.25328198       0.25385612       0.25122021
  24355.787       0.12548062       0.24433811       0.24729731       0.24690645       0.24711430       0.24870041       0.24792839       0.24914023       0.25063248       0.25039932       0.25036864       0.25237028       0.25290552       0.25265278       0.25365505       0.25499096       0.25208315       0.25338377       0.25554514       0.25598145       0.25299843       0.25386241       0.25357834       0.25378608       0.25453903       0.25332313       0.25532216       0.25539859       0.25736740       0.25781215       0.25513672
  24356.909       0.17227786       0.24949029       0.25265358       0.25184618       0.25218251       0.25370492       0.25294134       0.25409534       0.25571262       0.25533123       0.25514920       0.25767973       0.25764234       0.25758278       0.25845256       0.25977945       0.25713534       0.25821494       0.26038986       0.26094111       0.25784969       0.25858045       0.25816763       0.25838971       0.25943549       0.25807471       0.26021485       0.26021455       0.26223616       0.26298814       0.25969886
  24358.814       0.26190212       0.25899947       0.26153167       0.26091667       0.26109792       0.26256334       0.26184383       0.26287767       0.26437382       0.26422601       0.26403078       0.26621120       0.26645258       0.26610181       0.26701031       0.26855078       0.26554381       0.26708017       0.26872056       0.26953154       0.26632641       0.26728041       0.26675847       0.26676749       0.26792973       0.26694756       0.26906071       0.26885033       0.27072868       0.27133430       0.26862132
  24360.851       0.36497816       0.26783145       0.27008022       0.26988040       0.26992273       0.27131551       0.27078029       0.27155841       0.27309899       0.27269747       0.27295337       0.27498917       0.27538117       0.27472126       0.27555973       0.27687442       0.27427482       0.27562173       0.27725009       0.27787135       0.27507206       0.27611806       0.27569046       0.27567606       0.27645416       0.27540747       0.27749105       0.27765558       0.27932863       0.27974370       0.27730044
  24362.730       0.44118261       0.27464803       0.27664813       0.27665034       0.27716607       0.27806748       0.27797833       0.27825128       0.27932848       0.27943955       0.27963582       0.28142142       0.28113919       0.28133445       0.28185874       0.28307399       0.28111873       0.28216771       0.28326914       0.28390265       0.28193411       0.28239325       0.28247961       0.28242189       0.28355600       0.28238494       0.28397841       0.28412925       0.28488752       0.28521134       0.28401159
  24364.611       0.48793970       0.27973471       0.28160975       0.28152009       0.28217211       0.28275452       0.28268585       0.28326242       0.28413718       0.28406780       0.28437550       0.28523291       0.28518963       0.28572956       0.28608754       0.28640832       0.28557425       0.28626935       0.28654219       0.28718618       0.28616695       0.28630084       0.28650412       0.28655765       0.28727030       0.28692607       0.28764747       0.28761310       0.28827343       0.28809644       0.28774048
  24365.629       0.49980147       0.28146352       0.28326028       0.28335927       0.28388399       0.28411033       0.28445624       0.28484260       0.28538714       0.28520993       0.28569126       0.28655931       0.28648597       0.28689410       0.28692067       0.28743650       0.28658115       0.28729373       0.28738239       0.28782524       0.28767370       0.28771573       0.28788603       0.28802386       0.28817765       0.28832313       0.28834502       0.28851971       0.28892881       0.28869973       0.28873305
  24366.648       0.50428775       0.28284889       0.28428249       0.28448817       0.28474843       0.28485601       0.28565308       0.28551248       0.28610082       0.28617004       0.28665024       0.28700456       0.28702288       0.28732823       0.28737459       0.28790560       0.28728510       0.28792490       0.28760232       0.28824126       0.28836284       0.28826623       0.28845520       0.28863753       0.28850363       0.28860719       0.28867559       0.28895099       0.28910074       0.28891286       0.28907387
  24368.528       0.50369111       0.28382982       0.28469797       0.28542099       0.28530245       0.28560875       0.28593782       0.28601950       0.28614976       0.28669567       0.28686797       0.28687782       0.28712240       0.28717824       0.28726487       0.28731774       0.28753471       0.28782807       0.28757701       0.28785549       0.28820874       0.28809642       0.28852652       0.28851366       0.28839891       0.28869312       0.28850581       0.28879070       0.28860001       0.28807795       0.28895468
  24369.547       0.49907599       0.28409703       0.28460121       0.28534234       0.28530441       0.28548134       0.28588579       0.28584495       0.28581179       0.28650935       0.28658138       0.28667430       0.28657412       0.28674422       0.28660776       0.28667005       0.28719073       0.28722831       0.28677740       0.28727869       0.28776416       0.28756070       0.28805726       0.28793283       0.28790374       0.28824565       0.28790444       0.28817403       0.28800861       0.28738578       0.28840693
  24371.481       0.47930138       0.28355665       0.28415107       0.28453840       0.28464800       0.28441526       0.28496191       0.28474203       0.28498481       0.28526911       0.28532335       0.28544916       0.28517983       0.28533454       0.28523664       0.28507024       0.28565132       0.28575267       0.28529945       0.28567459       0.28627072       0.28600452       0.28639845       0.28636979       0.28594822       0.28661207       0.28597554       0.28613741       0.28631202       0.28589842       0.28664821
  24373.388       0.45413309       0.28317002       0.28322259       0.28394787       0.28372666       0.28347518       0.28377620       0.28357143       0.28372647       0.28373539       0.28392195       0.28374486       0.28368131       0.28388381       0.28376296       0.28369603       0.28406458       0.28404076       0.28365171       0.28392635       0.28449559       0.28417701       0.28459631       0.28468131       0.28435706       0.28472917       0.28418759       0.28450507       0.28433209       0.28381281       0.28501855
  24375.347       0.43641179       0.28315375       0.28289278       0.28306008       0.28299600       0.28300313       0.28301802       0.28276379       0.28275675       0.28284972       0.28278413       0.28272255       0.28248079       0.28224325       0.28232854       0.28253948       0.28294617       0.28294831       0.28269338       0.28311867       0.28322189       0.28274904       0.28308557       0.28333340       0.28339827       0.28316168       0.28308892       0.28307834       0.28330121       0.28291249       0.28347090
  24377.256       0.43181662       0.28294606       0.28297562       0.28311952       0.28252669       0.28259270       0.28273229       0.28257012       0.28265138       0.28241022       0.28197796       0.28234614       0.28219656       0.28200839       0.28229380       0.28253068       0.28256431       0.28219236       0.28234418       0.28265144       0.28252322       0.28250863       0.28280947       0.28273890       0.28285500       0.28269681       0.28257241       0.28266868       0.28304378       0.28295309       0.28292641
  24379.217       0.43922159       0.28305154       0.28298185       0.28327286       0.28261012       0.28285452       0.28271236       0.28245713       0.28267893       0.28221452       0.28241652       0.28264072       0.28262205       0.28232098       0.28267745       0.28284837       0.28234125       0.28273128       0.28266571       0.28313675       0.28265292       0.28243639       0.28283457       0.28286262       0.28304899       0.28287513       0.28289559       0.28331297       0.28342519       0.28305107       0.28306584
  24381.124       0.45726623       0.28288428       0.28304536       0.28333991       0.28280807       0.28318576       0.28294356       0.28297331       0.28307550       0.28310466       0.28308418       0.28329106       0.28329586       0.28310766       0.28344122       0.28369557       0.28292738       0.28368357       0.28375506       0.28421179       0.28344226       0.28358446       0.28356404       0.28381083       0.28396079       0.28365528       0.28400456       0.28427054       0.28465181       0.28438546       0.28420157
  24383.060       0.48537188       0.28220874       0.28294669       0.28323500       0.28287015       0.28353702       0.28375872       0.28347227       0.28392054       0.28390337       0.28393021       0.28419915       0.28427900       0.28427118       0.28494327       0.28480622       0.28433718       0.28472894       0.28505355       0.28546192       0.28479084       0.28468320       0.28497732       0.28516049       0.28500234       0.28499473       0.28545754       0.28595144       0.28625455       0.28630404       0.28587867
  24385.021       0.52232415       0.28093337       0.28221322       0.28288801       0.28303000       0.28351263       0.28376272       0.28401759       0.28453375       0.28446864       0.28460470       0.28566786       0.28532270       0.28560005       0.28587195       0.28612878       0.28559690       0.28654879       0.28675407       0.28681756       0.28642926       0.28629074       0.28679812       0.28668474       0.28723897       0.28691153       0.28746759       0.28763630       0.28794738       0.28804840       0.28746238
  24386.801       0.55821910       0.27931904       0.28122777       0.28239136       0.28271013       0.28344734       0.28408408       0.28428857       0.28455020       0.28497669       0.28524574       0.28624068       0.28613938       0.28666508       0.28660367       0.28697690       0.28659727       0.28714040       0.28761962       0.28785970       0.28789013       0.28755394       0.28815018       0.28826381       0.28830392       0.28828224       0.28896009       0.28888113       0.28950198       0.28950655       0.28902710
  24387.821       0.57594514       0.27833661       0.28057027       0.28174037       0.28236674       0.28330332       0.28398562       0.28429989       0.28450061       0.28516641       0.28546071       0.28635189       0.28646011       0.28655996       0.28694204       0.28715875       0.28715912       0.28762737       0.28783737       0.28819660       0.28845412       0.28823992       0.28882014       0.28881496       0.28884278       0.28883888       0.28937225       0.28950688       0.28989285       0.29004045       0.28974136
  24388.893       0.59179887       0.27722348       0.27984600       0.28111958       0.28187403       0.28284802       0.28348224       0.28405476       0.28434973       0.28503157       0.28530111       0.28632136       0.28652199       0.28644847       0.28724663       0.28741440       0.28761349       0.28774736       0.28797037       0.28835418       0.28860454       0.28863114       0.28897305       0.28892299       0.28945980       0.28936340       0.28959715       0.29001058       0.29006096       0.29019297       0.29022606
  24390.804       0.60895613       0.27537092       0.27790375       0.27962694       0.28056870       0.28151908       0.28245998       0.28309267       0.28356451       0.28421845       0.28464162       0.28553758       0.28586418       0.28608006       0.28653239       0.28677957       0.28729639       0.28719268       0.28733974       0.28777678       0.28819330       0.28827183       0.28866169       0.28869294       0.28887177       0.28908890       0.28965279       0.28937237       0.28950448       0.28958232       0.29012817
  24392.715       0.60397214       0.27386102       0.27634394       0.27814169       0.27910721       0.27991455       0.28110711       0.28161934       0.28206637       0.28286345       0.28323516       0.28416081       0.28404738       0.28438454       0.28480518       0.28449567       0.28582516       0.28575938       0.28551412       0.28584187       0.28682986       0.28676767       0.28723548       0.28753106       0.28742108       0.28790774       0.28783839       0.28780217       0.28756608       0.28758847       0.28872923
  24393.736       0.59112399       0.27302719       0.27544531       0.27728734       0.27800341       0.27889571       0.28012642       0.28055851       0.28083876       0.28160566       0.28200737       0.28320330       0.28288127       0.28318306       0.28378813       0.28316101       0.28455941       0.28452192       0.28426336       0.28440456       0.28564934       0.28553112       0.28616369       0.28624358       0.28611545       0.28677092       0.28670160       0.28661352       0.28622668       0.28611848       0.28723841
  24395.594       0.55183317       0.27166000       0.27403163       0.27529276       0.27607580       0.27680073       0.27783012       0.27809628       0.27835523       0.27926739       0.27943631       0.28015843       0.28045006       0.28057709       0.28051766       0.28055609       0.28190550       0.28178002       0.28114945       0.28166862       0.28293507       0.28269409       0.28318047       0.28337706       0.28311173       0.28371444       0.28335430       0.28371333       0.28341407       0.28310033       0.28411549
  24397.402       0.50642970       0.27053070       0.27232918       0.27355274       0.27417377       0.27471862       0.27575420       0.27610028       0.27611090       0.27684861       0.27694484       0.27804250       0.27766036       0.27786721       0.27794414       0.27798671       0.27914442       0.27896190       0.27857964       0.27911028       0.28004939       0.27998416       0.28045959       0.28035920       0.28037612       0.28083425       0.28067093       0.28069910       0.28037715       0.28027050       0.28131200
  24398.500       0.48051670       0.26997995       0.27163887       0.27264844       0.27352613       0.27373827       0.27435128       0.27481539       0.27510144       0.27561007       0.27582948       0.27661485       0.27629205       0.27654681       0.27662060       0.27649732       0.27775729       0.27748715       0.27713746       0.27758135       0.27847907       0.27837369       0.27902149       0.27872696       0.27891107       0.27928962       0.27911711       0.27913089       0.27868395       0.27868208       0.27972879
  24399.547       0.46057899       0.26956426       0.27109985       0.27188704       0.27262133       0.27276487       0.27357441       0.27395820       0.27416061       0.27460479       0.27485001       0.27515418       0.27506137       0.27544487       0.27545373       0.27552757       0.27657595       0.27608192       0.27566002       0.27619731       0.27716740       0.27686891       0.27772332       0.27743169       0.27758416       0.27791842       0.27764309       0.27771063       0.27762728       0.27729932       0.27839355
  24401.356       0.43667541       0.26894406       0.27044127       0.27121233       0.27159329       0.27185038       0.27247672       0.27296901       0.27279167       0.27333021       0.27339236       0.27399939       0.27404293       0.27437228       0.27429121       0.27446502       0.27489309       0.27485996       0.27493579       0.27485510       0.27569781       0.27538911       0.27586240       0.27566181       0.27599872       0.27633351       0.27617550       0.27619643       0.27611590       0.27590055       0.27675205
  24403.372       0.42808248       0.26880483       0.27019877       0.27097754       0.27109175       0.27139995       0.27178210       0.27225889       0.27217271       0.27297267       0.27262460       0.27345532       0.27342875       0.27354753       0.27361340       0.27387232       0.27405427       0.27404413       0.27420891       0.27428379       0.27470967       0.27457833       0.27493236       0.27466579       0.27528177       0.27559959       0.27555609       0.27557571       0.27535907       0.27555105       0.27558673
  24405.258       0.43303329       0.26899924       0.27042771       0.27101406       0.27116475       0.27157083       0.27182845       0.27201642       0.27227832       0.27300836       0.27261810       0.27350686       0.27334285       0.27352068       0.27355300       0.27379370       0.27410430       0.27422512       0.27404611       0.27435319       0.27478949       0.27438411       0.27472456       0.27470727       0.27499025       0.27550111       0.27550180       0.27559711       0.27557952       0.27553227       0.27546857
  24406.988       0.44436516       0.26905233       0.27046357       0.27082972       0.27120686       0.27171767       0.27210342       0.27226563       0.27245017       0.27302147       0.27275035       0.27382754       0.27370071       0.27404340       0.27364225       0.27424296       0.27422672       0.27446036       0.27417083       0.27485291       0.27505724       0.27478453       0.27473407       0.27506828       0.27541909       0.27550938       0.27566720       0.27568465       0.27626861       0.27564620       0.27591768
  24408.035       0.45205943       0.26900671       0.27063313       0.27100963       0.27144490       0.27186076       0.27226837       0.27245393       0.27260274       0.27309361       0.27289967       0.27423255       0.27394836       0.27411216       0.27373890       0.27470014       0.27456701       0.27476435       0.27464134       0.27494072       0.27520032       0.27508732       0.27485140       0.27524355       0.27550908       0.27560624       0.27587291       0.27596754       0.27635090       0.27630756       0.27609747
  24409.923       0.46477283       0.26967473       0.27088399       0.27151198       0.27185823       0.27247733       0.27279436       0.27276506       0.27302281       0.27366912       0.27357204       0.27443404       0.27429095       0.27452432       0.27439518       0.27498616       0.27474743       0.27521517       0.27529616       0.27557762       0.27548625       0.27547091       0.27565992       0.27584458       0.27631874       0.27626620       0.27630989       0.27647737       0.27683563       0.27680896       0.27652216
  24411.758       0.47510339       0.27000506       0.27112357       0.27204579       0.27227767       0.27269848       0.27319007       0.27303728       0.27354317       0.27400026       0.27405950       0.27478471       0.27464430       0.27493828       0.27473970       0.27512388       0.27524470       0.27563102       0.27582444       0.27593787       0.27608529       0.27602967       0.27614927       0.27627418       0.27686518       0.27664887       0.27678517       0.27693475       0.27706502       0.27700357       0.27736307
  24413.620       0.48252076       0.26993780       0.27133135       0.27213495       0.27256058       0.27297641       0.27328225       0.27349138       0.27346909       0.27439248       0.27414128       0.27507149       0.27503712       0.27531949       0.27498400       0.27554226       0.27559102       0.27586668       0.27601859       0.27623976       0.27621942       0.27656447       0.27666176       0.27658167       0.27687475       0.27688133       0.27678118       0.27707373       0.27751814       0.27747321       0.27759920
  24415.638       0.48704056       0.27008263       0.27169153       0.27237742       0.27281999       0.27340252       0.27337246       0.27356768       0.27415544       0.27454039       0.27468714       0.27538216       0.27523995       0.27591181       0.27540656       0.27614768       0.27580729       0.27610556       0.27644430       0.27654827       0.27706923       0.27665270       0.27687407       0.27654925       0.27741953       0.27723084       0.27741956       0.27759960       0.27781581       0.27763645       0.27785124
  24416.662       0.48882059       0.27028352       0.27174359       0.27268948       0.27304001       0.27357273       0.27357187       0.27368671       0.27419492       0.27474928       0.27480036       0.27557293       0.27535839       0.27582931       0.27545389       0.27600194       0.27615439       0.27625322       0.27662331       0.27678553       0.27684888       0.27664211       0.27703651       0.27693000       0.27754262       0.27746167       0.27750243       0.27793457       0.27793954       0.27770477       0.27794091
  24418.470       0.49264613       0.27067214       0.27181557       0.27295284       0.27302901       0.27353664       0.27385521       0.27405147       0.27407802       0.27471643       0.27477679       0.27577157       0.27556674       0.27610917       0.27608776       0.27632651       0.27638059       0.27649919       0.27691663       0.27701019       0.27706427       0.27710472       0.27743111       0.27723394       0.27753224       0.27762509       0.27787064       0.27799822       0.27820840       0.27797916       0.27844861
  24419.495       0.49626152       0.27068750       0.27192269       0.27329814       0.27334342       0.27368588       0.27416783       0.27403760       0.27422109       0.27513264       0.27516830       0.27605783       0.27595304       0.27645097       0.27616602       0.27631602       0.27650926       0.27676276       0.27724057       0.27707162       0.27727975       0.27745349       0.27762860       0.27751776       0.27781413       0.27774149       0.27793098       0.27811684       0.27821243       0.27832630       0.27886040
  24420.570       0.50132816       0.27093303       0.27228649       0.27355058       0.27362244       0.27380922       0.27452550       0.27435478       0.27445817       0.27537950       0.27546659       0.27638309       0.27625064       0.27677317       0.27644552       0.27672049       0.27669853       0.27706375       0.27758441       0.27751366       0.27748173       0.27766060       0.27780950       0.27791951       0.27809402       0.27791759       0.27827487       0.27840338       0.27866595       0.27848596       0.27895965
  24422.432       0.51555098       0.27128311       0.27263151       0.27379847       0.27407454       0.27440409       0.27493650       0.27512677       0.27542413       0.27558383       0.27575500       0.27694917       0.27659621       0.27723520       0.27697294       0.27755387       0.27735236       0.27757522       0.27816224       0.27823091       0.27791276       0.27817843       0.27802775       0.27858962       0.27854812       0.27844048       0.27874759       0.27908221       0.27920302       0.27934384       0.27958532
  24424.452       0.53604140       0.27162217       0.27313260       0.27409760       0.27449283       0.27495102       0.27530025       0.27541283       0.27569876       0.27630950       0.27636976       0.27724752       0.27719868       0.27779463       0.27756134       0.27822875       0.27812029       0.27801789       0.27859181       0.27881093       0.27841706       0.27867348       0.27879737       0.27909731       0.27920096       0.27913272       0.27968883       0.27975628       0.27996551       0.28016792       0.28011650
  24425.581       0.54841459       0.27174785       0.27315909       0.27425792       0.27464379       0.27534556       0.27561457       0.27569794       0.27597250       0.27660300       0.27684180       0.27749834       0.27755375       0.27795159       0.27785816       0.27845805       0.27833248       0.27842011       0.27870212       0.27932556       0.27884899       0.27890505       0.27910737       0.27928797       0.27952735       0.27954986       0.27992367       0.28019372       0.28007059       0.28048583       0.28031336
  24426.605       0.55884318       0.27182709       0.27324227       0.27436976       0.27474555       0.27559104       0.27570330       0.27577491       0.27611992       0.27679703       0.27685503       0.27763668       0.27772390       0.27794533       0.27808757       0.27864215       0.27848973       0.27880460       0.27868539       0.27916338       0.27915002       0.27924758       0.27931200       0.27944083       0.27965644       0.27980842       0.27991464       0.28037735       0.28034598       0.28038720       0.28051511
  24428.442       0.57282966       0.27193141       0.27337016       0.27448223       0.27480058       0.27562848       0.27552461       0.27595452       0.27627444       0.27667897       0.27691252       0.27753629       0.27776815       0.27787916       0.27783984       0.27862230       0.27858331       0.27866730       0.27862414       0.27891465       0.27926133       0.27946783       0.27930752       0.27949476       0.27958347       0.27967522       0.27970168       0.28025513       0.28043387       0.28024012       0.28066773
  24429.544       0.57625675       0.27193704       0.27334689       0.27387107       0.27491314       0.27516469       0.27553420       0.27608328       0.27615887       0.27661207       0.27674216       0.27713037       0.27769458       0.27769144       0.27762472       0.27820672       0.27828458       0.27834034       0.27851587       0.27879225       0.27892388       0.27940571       0.27918690       0.27929960       0.27942742       0.27974167       0.27961051       0.27994331       0.28025848       0.28004968       0.28047296
  24430.595       0.57628987       0.27177800       0.27331797       0.27395512       0.27466312       0.27509742       0.27543731       0.27598159       0.27586922       0.27654077       0.27648774       0.27703577       0.27751145       0.27740306       0.27741211       0.27777544       0.27794192       0.27795740       0.27813158       0.27843021       0.27859474       0.27899701       0.27893947       0.27906565       0.27912877       0.27962269       0.27925019       0.27963857       0.27969937       0.27959118       0.28000678
  24432.432       0.56842430       0.27127388       0.27259962       0.27373294       0.27389241       0.27450591       0.27471149       0.27499057       0.27501818       0.27550979       0.27577228       0.27641192       0.27650284       0.27649850       0.27630934       0.27674372       0.27736618       0.27730855       0.27725044       0.27740127       0.27764989       0.27771866       0.27808025       0.27829296       0.27820764       0.27850105       0.27846278       0.27879308       0.27845400       0.27847423       0.27907098
  24433.456       0.56041216       0.27089656       0.27219983       0.27320559       0.27371491       0.27415658       0.27413067       0.27442068       0.27449718       0.27526335       0.27527147       0.27586280       0.27590766       0.27594247       0.27563675       0.27602114       0.27680671       0.27678619       0.27648728       0.27667748       0.27707772       0.27703014       0.27758259       0.27779109       0.27766093       0.27786170       0.27774949       0.27810774       0.27769323       0.27762799       0.27833996
  24434.481       0.55101190       0.27061763       0.27193052       0.27268362       0.27341899       0.27361720       0.27360553       0.27389560       0.27402938       0.27479243       0.27468920       0.27513681       0.27532992       0.27538809       0.27495991       0.27535359       0.27595033       0.27618425       0.27570774       0.27608387       0.27654875       0.27628815       0.27679220       0.27704667       0.27665201       0.27718826       0.27699289       0.27731371       0.27695119       0.27669184       0.27758264
  24436.346       0.53092757       0.27027031       0.27120380       0.27180872       0.27236105       0.27239203       0.27285894       0.27296807       0.27298191       0.27314073       0.27341263       0.27402151       0.27399203       0.27387247       0.27389984       0.27416898       0.27460590       0.27445274       0.27421906       0.27468064       0.27500307       0.27492471       0.27515629       0.27555475       0.27519476       0.27583113       0.27547695       0.27573291       0.27557590       0.27539197       0.27621036
  24438.238       0.50976914       0.26943681       0.27023873       0.27080366       0.27128755       0.27153281       0.27165686       0.27144900       0.27177507       0.27214654       0.27204981       0.27249872       0.27263411       0.27265775       0.27246094       0.27270595       0.27325226       0.27312758       0.27260138       0.27306477       0.27355582       0.27347206       0.27382205       0.27406166       0.27399528       0.27465779       0.27419618       0.27413255       0.27380936       0.27391922       0.27463845
  24440.208       0.49163625       0.26817113       0.26909956       0.26956349       0.27005794       0.27033671       0.27070418       0.27046053       0.27059311       0.27095415       0.27101707       0.27113410       0.27128604       0.27147424       0.27136301       0.27142084       0.27207413       0.27188404       0.27173475       0.27198555       0.27243997       0.27210084       0.27259544       0.27286086       0.27289284       0.27319721       0.27271353       0.27295724       0.27288338       0.27274610       0.27318092
  24442.152       0.47864828       0.26707371       0.26819632       0.26870536       0.26911749       0.26900031       0.26943592       0.26942269       0.26941071       0.26981667       0.26984780       0.27008382       0.27032453       0.27011165       0.27005086       0.27023911       0.27086335       0.27052800       0.27050145       0.27074265       0.27104030       0.27134331       0.27136294       0.27159303       0.27143956       0.27206632       0.27157578       0.27172882       0.27174139       0.27142474       0.27222631
  24443.205       0.47342507       0.26647856       0.26752773       0.26801059       0.26865955       0.26843495       0.26892090       0.26887676       0.26884638       0.26921988       0.26933272       0.26953192       0.26971852       0.26963360       0.26957127       0.26965494       0.27040337       0.27003456       0.26995144       0.27024283       0.27041703       0.27082675       0.27077954       0.27111520       0.27102797       0.27148979       0.27123984       0.27135419       0.27143377       0.27100202       0.27156953
  24445.097       0.46746639       0.26558835       0.26631807       0.26705835       0.26779658       0.26752177       0.26809258       0.26798919       0.26789765       0.26848644       0.26842312       0.26900848       0.26890029       0.26869748       0.26906821       0.26897035       0.26910792       0.26947422       0.26941206       0.26954202       0.26966304       0.26976920       0.26999687       0.27016840       0.27002684       0.27080587       0.27036364       0.27064527       0.27046650       0.27062708       0.27071248
  24447.094       0.46546325       0.26471013       0.26575769       0.26624883       0.26675675       0.26675572       0.26719712       0.26712757       0.26731254       0.26777518       0.26771280       0.26824921       0.26808066       0.26803643       0.26841725       0.26825009       0.26866282       0.26877456       0.26865175       0.26875001       0.26895373       0.26904196       0.26957797       0.26958461       0.26941862       0.26999570       0.26965656       0.26993862       0.26962497       0.26998472       0.27002273
  24448.910       0.46624072       0.26385173       0.26504682       0.26561540       0.26593548       0.26609433       0.26646443       0.26648378       0.26661277       0.26712542       0.26704247       0.26772664       0.26765242       0.26753876       0.26780095       0.26729002       0.26847787       0.26806735       0.26827143       0.26849030       0.26845861       0.26846376       0.26912946       0.26942834       0.26899202       0.26940160       0.26912322       0.26943910       0.26938441       0.26944077       0.26969352
  24450.750       0.46860366       0.26313242       0.26435527       0.26501102       0.26540977       0.26563050       0.26587965       0.26589051       0.26623998       0.26672919       0.26651901       0.26703814       0.26722918       0.26728048       0.26734796       0.26761998       0.26788972       0.26781354       0.26782419       0.26806039       0.26842701       0.26816507       0.26867755       0.26893233       0.26869483       0.26925925       0.26892216       0.26910366       0.26914769       0.26909534       0.26933435
  24451.881       0.47089050       0.26289826       0.26372397       0.26463858       0.26519460       0.26528681       0.26558108       0.26556882       0.26589858       0.26654881       0.26632486       0.26688696       0.26704034       0.26709231       0.26727071       0.26731514       0.26772502       0.26757109       0.26748073       0.26772071       0.26838323       0.26808797       0.26857821       0.26861085       0.26844215       0.26894748       0.26873119       0.26902672       0.26863186       0.26894357       0.26913438
  24452.906       0.47401757       0.26255381       0.26355029       0.26432916       0.26491256       0.26499174       0.26537981       0.26535646       0.26558758       0.26629899       0.26623179       0.26676623       0.26683876       0.26687742       0.26726954       0.26683141       0.26758500       0.26741220       0.26750118       0.26770145       0.26820825       0.26796162       0.26843074       0.26837013       0.26826473       0.26872327       0.26859321       0.26882453       0.26864005       0.26882895       0.26906013
  24454.668       0.47787682       0.26171144       0.26321881       0.26393962       0.26417176       0.26453204       0.26495302       0.26501880       0.26522358       0.26580085       0.26552762       0.26643148       0.26646103       0.26660252       0.26660447       0.26693657       0.26720084       0.26721712       0.26735269       0.26752928       0.26786703       0.26777980       0.26800123       0.26816443       0.26811555       0.26871530       0.26841781       0.26862894       0.26860527       0.26855907       0.26889441
  24455.694       0.48020085       0.26109858       0.26257701       0.26341940       0.26392490       0.26436549       0.26474155       0.26485409       0.26519088       0.26562386       0.26558897       0.26629892       0.26634456       0.26643704       0.26662694       0.26667983       0.26698569       0.26699615       0.26746678       0.26727083       0.26777805       0.26767104       0.26773876       0.26796551       0.26800257       0.26853027       0.26835789       0.26845628       0.26856243       0.26846672       0.26857764
  24456.747       0.48277415       0.26094784       0.26233632       0.26332282       0.26368500       0.26411378       0.26461592       0.26468133       0.26506303       0.26545662       0.26555046       0.26616162       0.26628638       0.26624726       0.26642275       0.26643228       0.26651759       0.26668247       0.26696599       0.26704453       0.26767683       0.26755728       0.26749641       0.26778601       0.26783455       0.26837294       0.26828994       0.26834092       0.26846633       0.26863443       0.26845777
  24458.485       0.48769324       0.26057336       0.26195164       0.26290115       0.26338666       0.26352057       0.26417906       0.26436250       0.26459098       0.26522718       0.26498241       0.26572020       0.26581352       0.26592418       0.26599171       0.26633542       0.26643653       0.26653174       0.26682070       0.26708059       0.26719846       0.26736020       0.26733205       0.26766050       0.26763592       0.26836196       0.26817298       0.26824696       0.26840745       0.26847735       0.26852879
  24460.405       0.49356899       0.26012178       0.26170177       0.26237399       0.26290815       0.26319836       0.26392199       0.26429338       0.26430978       0.26498752       0.26492039       0.26539439       0.26575067       0.26575559       0.26587680       0.26617973       0.26637369       0.26652095       0.26686068       0.26686040       0.26697678       0.26723765       0.26742653       0.26760498       0.26754308       0.26806525       0.26795091       0.26784491       0.26798263       0.26798198       0.26853105
  24461.458       0.49604257       0.25982754       0.26149144       0.26221488       0.26267980       0.26309284       0.26359066       0.26371217       0.26435905       0.26475454       0.26487391       0.26551676       0.26564781       0.26563936       0.26591300       0.26612853       0.26624413       0.26645371       0.26650949       0.26666717       0.26689517       0.26704914       0.26746598       0.26744970       0.26730801       0.26768968       0.26766837       0.26779752       0.26791515       0.26815151       0.26861745
  24463.301       0.50106408       0.25926553       0.26099123       0.26192743       0.26257358       0.26275892       0.26335075       0.26365962       0.26393715       0.26419057       0.26431140       0.26528811       0.26544448       0.26536530       0.26565593       0.26620797       0.26609549       0.26633485       0.26634907       0.26641936       0.26673404       0.26706600       0.26686338       0.26728736       0.26737501       0.26750314       0.26760410       0.26767566       0.26775603       0.26810939       0.26833752
  24465.248       0.50558901       0.25892303       0.26083078       0.26180421       0.26207787       0.26274263       0.26302728       0.26323593       0.26375054       0.26417179       0.26433139       0.26502185       0.26517056       0.26527944       0.26543129       0.26578864       0.26589425       0.26634113       0.26624329       0.26626408       0.26662603       0.26667505       0.26660402       0.26692247       0.26711077       0.26754665       0.26738392       0.26762885       0.26756962       0.26791011       0.26808261
  24467.092       0.50985336       0.25824544       0.26033262       0.26120232       0.26203391       0.26205072       0.26306924       0.26280265       0.26351800       0.26398096       0.26392120       0.26481900       0.26513991       0.26504825       0.26515722       0.26560959       0.26557424       0.26588867       0.26596731       0.26598005       0.26640940       0.26665633       0.26666818       0.26690170       0.26708168       0.26734917       0.26731434       0.26737262       0.26755434       0.26759127       0.26792859
  24468.094       0.51216316       0.25810188       0.26004519       0.26093962       0.26187537       0.26191441       0.26290131       0.26273157       0.26329640       0.26380332       0.26397935       0.26464823       0.26500776       0.26490694       0.26522126       0.26553315       0.26543848       0.26559086       0.26572764       0.26592846       0.26610124       0.26656110       0.26643819       0.26677581       0.26691699       0.26723025       0.26721109       0.26723453       0.26743632       0.26749285       0.26798598
  24469.120       0.51448061       0.25796707       0.25981101       0.26072666       0.26168063       0.26180160       0.26263029       0.26274447       0.26309734       0.26362045       0.26407069       0.26463312       0.26479567       0.26473509       0.26512363       0.26519649       0.26533244       0.26538654       0.26539797       0.26589198       0.26604231       0.26647146       0.26623817       0.26681224       0.26669074       0.26738779       0.26706454       0.26708060       0.26731283       0.26738580       0.26782448
  24470.991       0.51904119       0.25768390       0.25966711       0.26023063       0.26152115       0.26174838       0.26237220       0.26223453       0.26296987       0.26334381       0.26353934       0.26429468       0.26422872       0.26406805       0.26470897       0.26468488       0.26530523       0.26523611       0.26523017       0.26558895       0.26605967       0.26627846       0.26583759       0.26662207       0.26643194       0.26685542       0.26671200       0.26693735       0.26727712       0.26707543       0.26721231
  24473.019       0.52248937       0.25722840       0.25919214       0.26003408       0.26061897       0.26135396       0.26177849       0.26218624       0.26215584       0.26307352       0.26322956       0.26386232       0.26400862       0.26405839       0.26441192       0.26446389       0.26544475       0.26485482       0.26469202       0.26522838       0.26554486       0.26606180       0.26573710       0.26613465       0.26579991       0.26649921       0.26647076       0.26652528       0.26658855       0.26688499       0.26698131
  24474.020       0.52371385       0.25706205       0.25897307       0.25992962       0.26034357       0.26105140       0.26162074       0.26195207       0.26199203       0.26278241       0.26296504       0.26374094       0.26375290       0.26399429       0.26423543       0.26440973       0.26500998       0.26464929       0.26462364       0.26503841       0.26549712       0.26590487       0.26539009       0.26613038       0.26563490       0.26626237       0.26633411       0.26641374       0.26649074       0.26646868       0.26686932
  24475.838       0.52409456       0.25655913       0.25858267       0.25945136       0.26000857       0.26059901       0.26096124       0.26133721       0.26168189       0.26251086       0.26244360       0.26326274       0.26301739       0.26350883       0.26386710       0.26392449       0.26439345       0.26434175       0.26415083       0.26445268       0.26523213       0.26517215       0.26491516       0.26570576       0.26518673       0.26570111       0.26602782       0.26598204       0.26608667       0.26630727       0.26645314
  24476.919       0.52357477       0.25658151       0.25822587       0.25914747       0.25977154       0.26027579       0.26077411       0.26097199       0.26137979       0.26204912       0.26210175       0.26292783       0.26285288       0.26326491       0.26351246       0.26348578       0.26401615       0.26412574       0.26386709       0.26421770       0.26493558       0.26488077       0.26467130       0.26536205       0.26499633       0.26539564       0.26564249       0.26555334       0.26560812       0.26552301       0.26604725
  24477.999       0.52203752       0.25615848       0.25801536       0.25881142       0.25945005       0.26010846       0.26048957       0.26061044       0.26100762       0.26155779       0.26170446       0.26249533       0.26252205       0.26294105       0.26306872       0.26326811       0.26360201       0.26380471       0.26362378       0.26399800       0.26444280       0.26451063       0.26431734       0.26505076       0.26457495       0.26526134       0.26523695       0.26542051       0.26521928       0.26531510       0.26581381
  24479.002       0.51967922       0.25587797       0.25777418       0.25850373       0.25916386       0.25988441       0.26017199       0.26024998       0.26054209       0.26124530       0.26142560       0.26207518       0.26204894       0.26255195       0.26262468       0.26311600       0.26322369       0.26340518       0.26315401       0.26362079       0.26394170       0.26409376       0.26385696       0.26449418       0.26402921       0.26501333       0.26494993       0.26509517       0.26490364       0.26504300       0.26573051
  24480.715       0.51450556       0.25555712       0.25731808       0.25807809       0.25871409       0.25928722       0.25945882       0.25993345       0.26005179       0.26083695       0.26119036       0.26170395       0.26151341       0.26172120       0.26209249       0.26236600       0.26279850       0.26254455       0.26243240       0.26294873       0.26298260       0.26367132       0.26350148       0.26386661       0.26353009       0.26426455       0.26414333       0.26415353       0.26423054       0.26426241       0.26505642
  24481.769       0.51062895       0.25502888       0.25706632       0.25791858       0.25843818       0.25867148       0.25916191       0.25962045       0.25967968       0.26057980       0.26084324       0.26126871       0.26135147       0.26125168       0.26193505       0.26191924       0.26236289       0.26217636       0.26218446       0.26261582       0.26280357       0.26322591       0.26306232       0.26349962       0.26324921       0.26356913       0.26347653       0.26375219       0.26372365       0.26405387       0.26424681
  24482.798       0.50635530       0.25492880       0.25672222       0.25750655       0.25818242       0.25844906       0.25891180       0.25929386       0.25929381       0.26028669       0.26045960       0.26061203       0.26115029       0.26091556       0.26138158       0.26167914       0.26191240       0.26196150       0.26178990       0.26205684       0.26253823       0.26270479       0.26269247       0.26312817       0.26288002       0.26345982       0.26306137       0.26337110       0.26329974       0.26345528       0.26369031
  24484.617       0.49820872       0.25460538       0.25612623       0.25706563       0.25784096       0.25814372       0.25849772       0.25846487       0.25852753       0.25924291       0.25963585       0.25995290       0.26030832       0.26028582       0.26055946       0.26098444       0.26101751       0.26113229       0.26105547       0.26126068       0.26169127       0.26186920       0.26185774       0.26226309       0.26196472       0.26254877       0.26262928       0.26250839       0.26256220       0.26255619       0.26328826
  24485.645       0.49293559       0.25435239       0.25578692       0.25664821       0.25738082       0.25762024       0.25816978       0.25806903       0.25811105       0.25884235       0.25905968       0.25953634       0.25989433       0.25987170       0.25998183       0.26053128       0.26064525       0.26068400       0.26057758       0.26112288       0.26125981       0.26144916       0.26154974       0.26192120       0.26170607       0.26205986       0.26213571       0.26214316       0.26214392       0.26208599       0.26286676
  24486.753       0.48775452       0.25426921       0.25570165       0.25631850       0.25686472       0.25711885       0.25779630       0.25773016       0.25771905       0.25846063       0.25851885       0.25918058       0.25952493       0.25935353       0.25957773       0.26003367       0.26032100       0.26038384       0.26003667       0.26054010       0.26075506       0.26097546       0.26118690       0.26155423       0.26141867       0.26149341       0.26169086       0.26172471       0.26138628       0.26175864       0.26227144
  24487.757       0.48349587       0.25414302       0.25550656       0.25608803       0.25663966       0.25679532       0.25749157       0.25764196       0.25757906       0.25825553       0.25839450       0.25892053       0.25915181       0.25907416       0.25914395       0.25963328       0.26000593       0.26002583       0.26014540       0.26022126       0.26067731       0.26049169       0.26065549       0.26122486       0.26105532       0.26103486       0.26125568       0.26129709       0.26115520       0.26138000       0.26161083
  24489.603       0.47564311       0.25371060       0.25497143       0.25571569       0.25606927       0.25634091       0.25697952       0.25700260       0.25719985       0.25770605       0.25774243       0.25809511       0.25834053       0.25857710       0.25876884       0.25884015       0.25903970       0.25922499       0.25939868       0.25950781       0.26000025       0.25967122       0.25976709       0.26042222       0.26018676       0.26047949       0.26027569       0.26050121       0.26050716       0.26069141       0.26102752
  24490.604       0.47174469       0.25325446       0.25465796       0.25516571       0.25571101       0.25611421       0.25661663       0.25661611       0.25659692       0.25729856       0.25726498       0.25772874       0.25806444       0.25832288       0.25845580       0.25840973       0.25854467       0.25889503       0.25912058       0.25906114       0.25943633       0.25946419       0.25961840       0.26001169       0.25995752       0.26022496       0.25989684       0.26012223       0.25999345       0.26032143       0.26050813
  24492.453       0.46677680       0.25285073       0.25427591       0.25491466       0.25537620       0.25555882       0.25623151       0.25611787       0.25622599       0.25704448       0.25715051       0.25732560       0.25752739       0.25775103       0.25776579       0.25826737       0.25805608       0.25824561       0.25862660       0.25863859       0.25874413       0.25888709       0.25907781       0.25959607       0.25941507       0.25956168       0.25936115       0.25939677       0.25960507       0.25968413       0.26008720
  24493.456       0.46491562       0.25265635       0.25402950       0.25488915       0.25520122       0.25513834       0.25608760       0.25613520       0.25606423       0.25674641       0.25672011       0.25718097       0.25724596       0.25744560       0.25765980       0.25792154       0.25779433       0.25812361       0.25838408       0.25849111       0.25858295       0.25845538       0.25882458       0.25953938       0.25891260       0.25916768       0.25927063       0.25919530       0.25937960       0.25951594       0.25993302
  24494.511       0.46364308       0.25266348       0.25391735       0.25460933       0.25502603       0.25513074       0.25594178       0.25571560       0.25594212       0.25634968       0.25642089       0.25699527       0.25688720       0.25717512       0.25776055       0.25782376       0.25755038       0.25790424       0.25798565       0.25819751       0.25843756       0.25830754       0.25859604       0.25933635       0.25871339       0.25881251       0.25902050       0.25892559       0.25914136       0.25933362       0.25960846
  24495.541       0.46260061       0.25247485       0.25385462       0.25434258       0.25485542       0.25505652       0.25579494       0.25533739       0.25595658       0.25599378       0.25617750       0.25679747       0.25675804       0.25703318       0.25723366       0.25740425       0.25730268       0.25754273       0.25755522       0.25788724       0.25838152       0.25810608       0.25842985       0.25856301       0.25857096       0.25874632       0.25880019       0.25889155       0.25900286       0.25906472       0.25926330
  24497.335       0.46290014       0.25189742       0.25356971       0.25410279       0.25454882       0.25462098       0.25544829       0.25514119       0.25536305       0.25570076       0.25590144       0.25632574       0.25659006       0.25674217       0.25678250       0.25669118       0.25765350       0.25751362       0.25736441       0.25768143       0.25772333       0.25769096       0.25789278       0.25820813       0.25813508       0.25852731       0.25836418       0.25862419       0.25862309       0.25867545       0.25890448
  24498.339       0.46341852       0.25194004       0.25339269       0.25399289       0.25437152       0.25442581       0.25520657       0.25503080       0.25519227       0.25574947       0.25574693       0.25617925       0.25655221       0.25623344       0.25667836       0.25660303       0.25709226       0.25738222       0.25732598       0.25749203       0.25755919       0.25758066       0.25781585       0.25800770       0.25798583       0.25829412       0.25816301       0.25845525       0.25842013       0.25854236       0.25877564
  24499.395       0.46456807       0.25182099       0.25331118       0.25375979       0.25432291       0.25449356       0.25497718       0.25494910       0.25500650       0.25559447       0.25559092       0.25598901       0.25637023       0.25634130       0.25658406       0.25651398       0.25685872       0.25717411       0.25710652       0.25740533       0.25743003       0.25757006       0.25771253       0.25777581       0.25772633       0.25819040       0.25803684       0.25838906       0.25820849       0.25836044       0.25853119
  24501.217       0.46751442       0.25158722       0.25342172       0.25348078       0.25402967       0.25405354       0.25470515       0.25474923       0.25463208       0.25549379       0.25535927       0.25561236       0.25577467       0.25629468       0.25625955       0.25629963       0.25665280       0.25657869       0.25675746       0.25714555       0.25742757       0.25724551       0.25721766       0.25741185       0.25751718       0.25805130       0.25787655       0.25798781       0.25799234       0.25803061       0.25812157
  24502.247       0.46981072       0.25140026       0.25330374       0.25342737       0.25368913       0.25416311       0.25460846       0.25465022       0.25432416       0.25530951       0.25516398       0.25557009       0.25557393       0.25614906       0.25609744       0.25625650       0.25614967       0.25648055       0.25676178       0.25686781       0.25720721       0.25706962       0.25717675       0.25733225       0.25754951       0.25798249       0.25750443       0.25790532       0.25788621       0.25783899       0.25816597
  24503.382       0.47250972       0.25108761       0.25273453       0.25338442       0.25353831       0.25389686       0.25442648       0.25463486       0.25419502       0.25508181       0.25514972       0.25561528       0.25555864       0.25607398       0.25587469       0.25625028       0.25609600       0.25646002       0.25666720       0.25693660       0.25692924       0.25684477       0.25701414       0.25728446       0.25745947       0.25777269       0.25727606       0.25785679       0.25809187       0.25787796       0.25809104
  24504.438       0.47590982       0.25101624       0.25266253       0.25312427       0.25343819       0.25402513       0.25424817       0.25456183       0.25404988       0.25492272       0.25497840       0.25573106       0.25547768       0.25593245       0.25578883       0.25605164       0.25607654       0.25630437       0.25655035       0.25698660       0.25694893       0.25668159       0.25687907       0.25725756       0.25714033       0.25754828       0.25726505       0.25761749       0.25783904       0.25800088       0.25795992
  24506.208       0.48167115       0.25077177       0.25254769       0.25288660       0.25332094       0.25339340       0.25426185       0.25427207       0.25397773       0.25490852       0.25421129       0.25549670       0.25537460       0.25556258       0.25554090       0.25564878       0.25596298       0.25583498       0.25651554       0.25653518       0.25633505       0.25662579       0.25672961       0.25702285       0.25688413       0.25728419       0.25719312       0.25731574       0.25747379       0.25755516       0.25787909
  24508.217       0.48732740       0.25061728       0.25200817       0.25256227       0.25286963       0.25363681       0.25354105       0.25391554       0.25377755       0.25448508       0.25456996       0.25507584       0.25514504       0.25527347       0.25539167       0.25541654       0.25582465       0.25570097       0.25604583       0.25597495       0.25652815       0.25645496       0.25648044       0.25666162       0.25668705       0.25697740       0.25688165       0.25721065       0.25740614       0.25703696       0.25766364
  24510.040       0.49186921       0.25029312       0.25181187       0.25255250       0.25239949       0.25325147       0.25359091       0.25388913       0.25386415       0.25416917       0.25427749       0.25463897       0.25508842       0.25510615       0.25529739       0.25538348       0.25560684       0.25545734       0.25594655       0.25611575       0.25605521       0.25625105       0.25597852       0.25659041       0.25657654       0.25699129       0.25662537       0.25710532       0.25668242       0.25710792       0.25749429
  24512.022       0.49607529       0.24991811       0.25136478       0.25215801       0.25214774       0.25282856       0.25323366       0.25353715       0.25331545       0.25399645       0.25397323       0.25447218       0.25471893       0.25472103       0.25499624       0.25478614       0.25516494       0.25525658       0.25551056       0.25609136       0.25586544       0.25600135       0.25570984       0.25635505       0.25621954       0.25676562       0.25638549       0.25674154       0.25675159       0.25673241       0.25729897
  24513.925       0.49857629       0.24942760       0.25098630       0.25156483       0.25196101       0.25249134       0.25297224       0.25298474       0.25273701       0.25352978       0.25349914       0.25439293       0.25447869       0.25457601       0.25441286       0.25446847       0.25482018       0.25487871       0.25509313       0.25533499       0.25523186       0.25562073       0.25552395       0.25592065       0.25614100       0.25647652       0.25600745       0.25656371       0.25663392       0.25668479       0.25705539
  24514.931       0.49944077       0.24909806       0.25086369       0.25130465       0.25165151       0.25227723       0.25267216       0.25284705       0.25249024       0.25325672       0.25318228       0.25406582       0.25412901       0.25455734       0.25424162       0.25439353       0.25487132       0.25490238       0.25488508       0.25520002       0.25535427       0.25533660       0.25529081       0.25567289       0.25590175       0.25617857       0.25588814       0.25630524       0.25628090       0.25649859       0.25679349
  24516.014       0.50037012       0.24897699       0.25068337       0.25123597       0.25174926       0.25177424       0.25245517       0.25268888       0.25256750       0.25305347       0.25296046       0.25375319       0.25382198       0.25414832       0.25422579       0.25442476       0.25459308       0.25469324       0.25487665       0.25512068       0.25519112       0.25509072       0.25499276       0.25542314       0.25569794       0.25583159       0.25567422       0.25600615       0.25604658       0.25619468       0.25650902
  24517.019       0.50073686       0.24869043       0.25030760       0.25109077       0.25146801       0.25173348       0.25226672       0.25254529       0.25260784       0.25286776       0.25279677       0.25354047       0.25359953       0.25385020       0.25400229       0.25403529       0.25430208       0.25448745       0.25451505       0.25469553       0.25493224       0.25518707       0.25510493       0.25527316       0.25563402       0.25576829       0.25538724       0.25573236       0.25598588       0.25583194       0.25635574
  24518.843       0.50130651       0.24823449       0.24995440       0.25059722       0.25114142       0.25140649       0.25180141       0.25195336       0.25206243       0.25233435       0.25251908       0.25276128       0.25312529       0.25291464       0.25327943       0.25337636       0.25411037       0.25416245       0.25422692       0.25475277       0.25503084       0.25460881       0.25466216       0.25491816       0.25519770       0.25531957       0.25507762       0.25559220       0.25559213       0.25533522       0.25625350
  24519.928       0.50077019       0.24786000       0.24956490       0.25022055       0.25083195       0.25091584       0.25145039       0.25184597       0.25180970       0.25187447       0.25244980       0.25272163       0.25283753       0.25301121       0.25300694       0.25307105       0.25390400       0.25398629       0.25379888       0.25449891       0.25459217       0.25455397       0.25419211       0.25480504       0.25501271       0.25493499       0.25488299       0.25538503       0.25508008       0.25518481       0.25599495
  24521.038       0.50087803       0.24760713       0.24929693       0.24995733       0.25051208       0.25057387       0.25116167       0.25129673       0.25148533       0.25175844       0.25200888       0.25253043       0.25254877       0.25282306       0.25293795       0.25272575       0.25356042       0.25373750       0.25342566       0.25422954       0.25405816       0.25443557       0.25411153       0.25443637       0.25461600       0.25459901       0.25460474       0.25489571       0.25458823       0.25500417       0.25568562
  24522.043       0.50027615       0.24733436       0.24902120       0.24970393       0.25023493       0.25034411       0.25090057       0.25086026       0.25106915       0.25161366       0.25158475       0.25214841       0.25229133       0.25235474       0.25289089       0.25241251       0.25293657       0.25342865       0.25309619       0.25394879       0.25377743       0.25371666       0.25402215       0.25413283       0.25430117       0.25433474       0.25431003       0.25475440       0.25453879       0.25473723       0.25545372
  24523.790       0.49906405       0.24683329       0.24853484       0.24915295       0.24973591       0.25013723       0.25055073       0.25030975       0.25054370       0.25131850       0.25115681       0.25171053       0.25190523       0.25213362       0.25230164       0.25198802       0.25271682       0.25267278       0.25273712       0.25297687       0.25308731       0.25329782       0.25354921       0.25367292       0.25393309       0.25399624       0.25376781       0.25433114       0.25409347       0.25419152       0.25489482
  24524.874       0.49825920       0.24666216       0.24820921       0.24883244       0.24928986       0.24977574       0.25021812       0.25011131       0.25019858       0.25062611       0.25076123       0.25135233       0.25149123       0.25183888       0.25185199       0.25158084       0.25240865       0.25259711       0.25237209       0.25260890       0.25289994       0.25296434       0.25321287       0.25321994       0.25364302       0.25369694       0.25346673       0.25405306       0.25380939       0.25403877       0.25455604
  24525.932       0.49728808       0.24626412       0.24764233       0.24853244       0.24893076       0.24930051       0.24992904       0.24995419       0.24990391       0.25029113       0.25048771       0.25098772       0.25139458       0.25154606       0.25148468       0.25130670       0.25205708       0.25235124       0.25195305       0.25222499       0.25264714       0.25249706       0.25288319       0.25284471       0.25313229       0.25331111       0.25320261       0.25385255       0.25356433       0.25390494       0.25421188
  24527.679       0.49566511       0.24598309       0.24747956       0.24782856       0.24858156       0.24874768       0.24933712       0.24948501       0.24955947       0.25013005       0.25010492       0.25039423       0.25080290       0.25103740       0.25107740       0.25116329       0.25138039       0.25169142       0.25178363       0.25182547       0.25236705       0.25207401       0.25214638       0.25244579       0.25256394       0.25265450       0.25253148       0.25313380       0.25282258       0.25328134       0.25379187
  24529.770       0.49254854       0.24520574       0.24660836       0.24733908       0.24805349       0.24806629       0.24852468       0.24864292       0.24873578       0.24931749       0.24960690       0.24979828       0.25010303       0.25034722       0.25055127       0.25032778       0.25084172       0.25097182       0.25087405       0.25126980       0.25172224       0.25163111       0.25137801       0.25208841       0.25195450       0.25193930       0.25192725       0.25258336       0.25206445       0.25254001       0.25324859
  24530.777       0.49085385       0.24486440       0.24645588       0.24683934       0.24771391       0.24788626       0.24850710       0.24842996       0.24855050       0.24913324       0.24917711       0.24952211       0.24970434       0.25006466       0.25000291       0.25004345       0.25040040       0.25065650       0.25077469       0.25085507       0.25106310       0.25136747       0.25111522       0.25182078       0.25192033       0.25156114       0.25163667       0.25218063       0.25180511       0.25214958       0.25280183
  24532.577       0.48807179       0.24435562       0.24573764       0.24630137       0.24723532       0.24714749       0.24786160       0.24761689       0.24801316       0.24833436       0.24908051       0.24883689       0.24909354       0.24955750       0.24948611       0.24935897       0.24975611       0.24994941       0.25005541       0.25024913       0.25067750       0.25115139       0.25047359       0.25087208       0.25098976       0.25126101       0.25090747       0.25176452       0.25129655       0.25148329       0.25201938
  24534.536       0.48477307       0.24372272       0.24504088       0.24560314       0.24622291       0.24654447       0.24691293       0.24717828       0.24744458       0.24808852       0.24808407       0.24854893       0.24851624       0.24891060       0.24879070       0.24870771       0.24917155       0.24941414       0.24957206       0.24985358       0.25014596       0.25014018       0.24988950       0.25054802       0.25038976       0.25059221       0.25035878       0.25098721       0.25071036       0.25085661       0.25148882
  24536.442       0.48211887       0.24297414       0.24448157       0.24492601       0.24561086       0.24559359       0.24650760       0.24648975       0.24670749       0.24712630       0.24750263       0.24770450       0.24759367       0.24813814       0.24826538       0.24807214       0.24870718       0.24896325       0.24887507       0.24922022       0.24958633       0.24967421       0.24926698       0.24966421       0.24994793       0.25013953       0.24968089       0.25008977       0.25013052       0.25004688       0.25085663
  24537.502       0.48077424       0.24259591       0.24419497       0.24464118       0.24546279       0.24573055       0.24609318       0.24597365       0.24641036       0.24662753       0.24694930       0.24749445       0.24735508       0.24785773       0.24766480       0.24786578       0.24842059       0.24831980       0.24853910       0.24861776       0.24929603       0.24968494       0.24882846       0.24946503       0.24954648       0.24975780       0.24935496       0.24977965       0.24972675       0.24965267       0.25051836
  24538.587       0.47979869       0.24227522       0.24377981       0.24408826       0.24504577       0.24536808       0.24568797       0.24565065       0.24606892       0.24637778       0.24654257       0.24706728       0.24713056       0.24752079       0.24723851       0.24767313       0.24803501       0.24788329       0.24819129       0.24809810       0.24894533       0.24911598       0.24863447       0.24882513       0.24923144       0.24936700       0.24903583       0.24935875       0.24929923       0.24951762       0.25010827
  24540.495       0.47710078       0.24180805       0.24289123       0.24328832       0.24449681       0.24454204       0.24497604       0.24525590       0.24550114       0.24590543       0.24609730       0.24621224       0.24641977       0.24692776       0.24667092       0.24665566       0.24753333       0.24753827       0.24746092       0.24771119       0.24817035       0.24842175       0.24810441       0.24822107       0.24861087       0.24856408       0.24868706       0.24887084       0.24893977       0.24885882       0.24926130
  24542.536       0.47419166       0.24111191       0.24253893       0.24293971       0.24388085       0.24392018       0.24440484       0.24450259       0.24489361       0.24504397       0.24523067       0.24566588       0.24595612       0.24615417       0.24609869       0.24618704       0.24674687       0.24679799       0.24674264       0.24696774       0.24739675       0.24783809       0.24725856       0.24781360       0.24783154       0.24802499       0.24785777       0.24828911       0.24829936       0.24823957       0.24883321
  24544.338       0.47037506       0.24038225       0.24174187       0.24242688       0.24321243       0.24346315       0.24391540       0.24392112       0.24426048       0.24455199       0.24488888       0.24520210       0.24532843       0.24559083       0.24548872       0.24569440       0.24590170       0.24622865       0.24627697       0.24651269       0.24684294       0.24704951       0.24678754       0.24723791       0.24725006       0.24775834       0.24726918       0.24776938       0.24756046       0.24782206       0.24808019
  24546.404       0.46563433       0.23962333       0.24136927       0.24174352       0.24249888       0.24271493       0.24325365       0.24315895       0.24348644       0.24394589       0.24418208       0.24451249       0.24489431       0.24490916       0.24486547       0.24487059       0.24538770       0.24560969       0.24543472       0.24566849       0.24628195       0.24669791       0.24589490       0.24648898       0.24654632       0.24676299       0.24694093       0.24679058       0.24684621       0.24721856       0.24744197
  24547.491       0.46322597       0.23942604       0.24095689       0.24151943       0.24206720       0.24230428       0.24295499       0.24313495       0.24337288       0.24367812       0.24366546       0.24408802       0.24450065       0.24461240       0.24450378       0.24446945       0.24495999       0.24521165       0.24528666       0.24574351       0.24591028       0.24627606       0.24576908       0.24622265       0.24631725       0.24649316       0.24647618       0.24640554       0.24653150       0.24674304       0.24717212
  24549.267       0.45873144       0.23893972       0.24053791       0.24100130       0.24186887       0.24180125       0.24231915       0.24240661       0.24275046       0.24323803       0.24346970       0.24389373       0.24366214       0.24408520       0.24405507       0.24393500       0.24433069       0.24468783       0.24473112       0.24498128       0.24546972       0.24541199       0.24491417       0.24567128       0.24577351       0.24607962       0.24574731       0.24575592       0.24594240       0.24630320       0.24656999
  24551.336       0.45457481       0.23833465       0.23997718       0.24041228       0.24109913       0.24121239       0.24181240       0.24180253       0.24219521       0.24224721       0.24276908       0.24328772       0.24301959       0.24330267       0.24352146       0.24322676       0.24376675       0.24398659       0.24415229       0.24442851       0.24485488       0.24499910       0.24463644       0.24510803       0.24492617       0.24537879       0.24486595       0.24534878       0.24537040       0.24551754       0.24586193
  24553.192       0.45092365       0.23770018       0.23921495       0.23990387       0.24032255       0.24083788       0.24170218       0.24122081       0.24158378       0.24179035       0.24207590       0.24253215       0.24255667       0.24282649       0.24257239       0.24271090       0.24322440       0.24367553       0.24358178       0.24351061       0.24415237       0.24449597       0.24403994       0.24459717       0.24449256       0.24492204       0.24412700       0.24483001       0.24477009       0.24506544       0.24509908
  24555.155       0.44826819       0.23729631       0.23875480       0.23939218       0.23989801       0.24008213       0.24089507       0.24099222       0.24117749       0.24109949       0.24164974       0.24189220       0.24228677       0.24245387       0.24218110       0.24226156       0.24281133       0.24304031       0.24290938       0.24312423       0.24353054       0.24380697       0.24344059       0.24400278       0.24405104       0.24429570       0.24382558       0.24429862       0.24427928       0.24445847       0.24463163
  24556.269       0.44647961       0.23708300       0.23853921       0.23910491       0.23960198       0.23989451       0.24045424       0.24059232       0.24077591       0.24095361       0.24114995       0.24171597       0.24195208       0.24211694       0.24196570       0.24213771       0.24246056       0.24277228       0.24295981       0.24294874       0.24332200       0.24342235       0.24317432       0.24344237       0.24398377       0.24400097       0.24351432       0.24398189       0.24378171       0.24450908       0.24446955
  24558.126       0.44475080       0.23653689       0.23801554       0.23821735       0.23922775       0.23953496       0.23982828       0.23996933       0.24012417       0.24041433       0.24068102       0.24130555       0.24117985       0.24157556       0.24152766       0.24156185       0.24182676       0.24222153       0.24227601       0.24241544       0.24293578       0.24297187       0.24241336       0.24310108       0.24319531       0.24278235       0.24307820       0.24356539       0.24338949       0.24350460       0.24371488
  24560.142       0.44257351       0.23589239       0.23740634       0.23781627       0.23867560       0.23891234       0.23973104       0.23932694       0.23960592       0.24028502       0.24005968       0.24059972       0.24064739       0.24111165       0.24088475       0.24099831       0.24136708       0.24154915       0.24188097       0.24173597       0.24207459       0.24247982       0.24242307       0.24245802       0.24271529       0.24258805       0.24268744       0.24287818       0.24271921       0.24324292       0.24337408
  24562.000       0.44156193       0.23543193       0.23691790       0.23753328       0.23834664       0.23849384       0.23890758       0.23876358       0.23918396       0.23938477       0.23960744       0.24057153       0.24002123       0.24051766       0.24035983       0.24049087       0.24103448       0.24132445       0.24117161       0.24152618       0.24194138       0.24186699       0.24142853       0.24186932       0.24203651       0.24246992       0.24202184       0.24245986       0.24243145       0.24258688       0.24287918
  24564.018       0.43916513       0.23489682       0.23634070       0.23678636       0.23770110       0.23788964       0.23837233       0.23829335       0.23867146       0.23902479       0.23910689       0.23960814       0.23967252       0.24010927       0.23995386       0.23990739       0.24050636       0.24077094       0.24065664       0.24121612       0.24125608       0.24137345       0.24113182       0.24135250       0.24157885       0.24136764       0.24159339       0.24195062       0.24164744       0.24201605       0.24225269
  24565.903       0.43696494       0.23449656       0.23607654       0.23647057       0.23719388       0.23750893       0.23795791       0.23812025       0.23803518       0.23855618       0.23878879       0.23906588       0.23930438       0.23968083       0.23977197       0.23943899       0.24025058       0.24029652       0.24045406       0.24062147       0.24083935       0.24087676       0.24059482       0.24100793       0.24120453       0.24132530       0.24095997       0.24147906       0.24135966       0.24171252       0.24204222
  24567.947       0.43628436       0.23413569       0.23562846       0.23588266       0.23667792       0.23706007       0.23736361       0.23735345       0.23772440       0.23825170       0.23814044       0.23891601       0.23877529       0.23905598       0.23937607       0.23912615       0.23961842       0.23992740       0.23981220       0.24002058       0.24016675       0.24054450       0.24025022       0.24049429       0.24075775       0.24098412       0.24051940       0.24091746       0.24106502       0.24117713       0.24128018
  24569.008       0.43827478       0.23413356       0.23553277       0.23577988       0.23654630       0.23698415       0.23734754       0.23721780       0.23769486       0.23830452       0.23825959       0.23894425       0.23882642       0.23886936       0.23925457       0.23917260       0.23949308       0.23979503       0.23970372       0.23986302       0.24037485       0.24028389       0.23993352       0.24025058       0.24063073       0.24075760       0.24040083       0.24100296       0.24104250       0.24131878       0.24114985
  24570.814       0.44271906       0.23385552       0.23513034       0.23547004       0.23618547       0.23670997       0.23701137       0.23703137       0.23744487       0.23818200       0.23830284       0.23864413       0.23862889       0.23906493       0.23905511       0.23878802       0.23934921       0.23948845       0.23945169       0.23947973       0.24016345       0.24002994       0.24015084       0.24029205       0.24061099       0.24062310       0.24030537       0.24077146       0.24052559       0.24086976       0.24148375
  24571.823       0.44537116       0.23358657       0.23482459       0.23519296       0.23585178       0.23620724       0.23653198       0.23657455       0.23726492       0.23776285       0.23763854       0.23832597       0.23805527       0.23825808       0.23857823       0.23831451       0.23922772       0.23907838       0.23911691       0.23921620       0.23943148       0.23968270       0.23990991       0.23966990       0.24020478       0.24023228       0.24009456       0.24045750       0.24020096       0.24052894       0.24105199
  24572.939       0.44773658       0.23306073       0.23456909       0.23475492       0.23594277       0.23626854       0.23624560       0.23637672       0.23693969       0.23743254       0.23742125       0.23796958       0.23776248       0.23817835       0.23837337       0.23785009       0.23890272       0.23893321       0.23878630       0.23901973       0.23927500       0.23943040       0.23969260       0.23957817       0.23982717       0.23981928       0.23984068       0.24010753       0.24007194       0.24043684       0.24060446
  24574.001       0.44971735       0.23293630       0.23455572       0.23452601       0.23569467       0.23595551       0.23604786       0.23619348       0.23661321       0.23709781       0.23731359       0.23762141       0.23770391       0.23798149       0.23830141       0.23781744       0.23858159       0.23876445       0.23869567       0.23894208       0.23921206       0.23937930       0.23945587       0.23946436       0.23958574       0.23980663       0.23957744       0.23977183       0.23995726       0.24032265       0.24024247
  24575.703       0.45300256       0.23251746       0.23409673       0.23451681       0.23497937       0.23578431       0.23600860       0.23579221       0.23607305       0.23635088       0.23707734       0.23707179       0.23757371       0.23763526       0.23798026       0.23767455       0.23819842       0.23845966       0.23845955       0.23880923       0.23888123       0.23909039       0.23905974       0.23903507       0.23943443       0.23956200       0.23926586       0.23958036       0.23962795       0.23999024       0.24002978
  24576.738       0.45540637       0.23219442       0.23405331       0.23417771       0.23486025       0.23550402       0.23602846       0.23565048       0.23590827       0.23647748       0.23707374       0.23738469       0.23723016       0.23765575       0.23758502       0.23739782       0.23822983       0.23828596       0.23816911       0.23872032       0.23876118       0.23906716       0.23881085       0.23893217       0.23939478       0.23929872       0.23918176       0.23950681       0.23936939       0.23993149       0.24000031
  24577.774       0.45738843       0.23219656       0.23390248       0.23390267       0.23475331       0.23534052       0.23564555       0.23555595       0.23571537       0.23649115       0.23673175       0.23740538       0.23712028       0.23741952       0.23731736       0.23708563       0.23786081       0.23809788       0.23792420       0.23849102       0.23864666       0.23891194       0.23855761       0.23885036       0.23929563       0.23906344       0.23921197       0.23941882       0.23910674       0.23985709       0.23982402
  24579.609       0.46132924       0.23182133       0.23339059       0.23351325       0.23449171       0.23487085       0.23507323       0.23510290       0.23526216       0.23616632       0.23620145       0.23670801       0.23667882       0.23689754       0.23690071       0.23685101       0.23727941       0.23775717       0.23765604       0.23794569       0.23828504       0.23838668       0.23844215       0.23816895       0.23888181       0.23856771       0.23876094       0.23920350       0.23944562       0.23949702       0.23936426
  24580.645       0.46288822       0.23165678       0.23317540       0.23333894       0.23430465       0.23452176       0.23499954       0.23510419       0.23501907       0.23630662       0.23634335       0.23658653       0.23644818       0.23685222       0.23689060       0.23663197       0.23717722       0.23765692       0.23754243       0.23776231       0.23816143       0.23823656       0.23823617       0.23807883       0.23864376       0.23842527       0.23866871       0.23900966       0.23916532       0.23935524       0.23916698
  24581.709       0.46469103       0.23167258       0.23308687       0.23328920       0.23410900       0.23410906       0.23482251       0.23478051       0.23503016       0.23595494       0.23608680       0.23649352       0.23619284       0.23673479       0.23667266       0.23648081       0.23710178       0.23746751       0.23731608       0.23764544       0.23802642       0.23810850       0.23806209       0.23800480       0.23835647       0.23828487       0.23852630       0.23875652       0.23883288       0.23885361       0.23892264
  24583.595       0.46787883       0.23092629       0.23258431       0.23309732       0.23377925       0.23398279       0.23456430       0.23455972       0.23485790       0.23550319       0.23546807       0.23630145       0.23579010       0.23638518       0.23646104       0.23619228       0.23674506       0.23697975       0.23705792       0.23725773       0.23740082       0.23797897       0.23757455       0.23748456       0.23810667       0.23791049       0.23822012       0.23837607       0.23853529       0.23847629       0.23893579
  24585.590       0.47050445       0.23027947       0.23214836       0.23257598       0.23335136       0.23355931       0.23399656       0.23422017       0.23464805       0.23490955       0.23527357       0.23540602       0.23548563       0.23591584       0.23620405       0.23603028       0.23627348       0.23668969       0.23667986       0.23686903       0.23691448       0.23729164       0.23732514       0.23735283       0.23783804       0.23811935       0.23771995       0.23786894       0.23819163       0.23810597       0.23840126
  24587.505       0.47294230       0.23011399       0.23177015       0.23206184       0.23298916       0.23323881       0.23360557       0.23380638       0.23428343       0.23468993       0.23495538       0.23533917       0.23514558       0.23562840       0.23587134       0.23592270       0.23608232       0.23635336       0.23608089       0.23645472       0.23665426       0.23700410       0.23679033       0.23685496       0.23730051       0.23769481       0.23743554       0.23747075       0.23796313       0.23780490       0.23781705
  24588.543       0.47368988       0.22996392       0.23145101       0.23198556       0.23282694       0.23313520       0.23353698       0.23362221       0.23403037       0.23467818       0.23480829       0.23505813       0.23508147       0.23519217       0.23574964       0.23548253       0.23559416       0.23626136       0.23580665       0.23609631       0.23614965       0.23698489       0.23670082       0.23678225       0.23702536       0.23755339       0.23741185       0.23725131       0.23780622       0.23758211       0.23749244
  24589.632       0.47509075       0.22968575       0.23108579       0.23193402       0.23258331       0.23293428       0.23312853       0.23328991       0.23371358       0.23440051       0.23470604       0.23481957       0.23483415       0.23491902       0.23521564       0.23517568       0.23575988       0.23568205       0.23571179       0.23583364       0.23592446       0.23681153       0.23640220       0.23655646       0.23681309       0.23714100       0.23736999       0.23717944       0.23770454       0.23720590       0.23737306
  24590.750       0.47630264       0.22966762       0.23076861       0.23180760       0.23201923       0.23262601       0.23291161       0.23308469       0.23341768       0.23417631       0.23454386       0.23456485       0.23465471       0.23475300       0.23506066       0.23508983       0.23555533       0.23575638       0.23553001       0.23593146       0.23595035       0.23651246       0.23617467       0.23630267       0.23677384       0.23672522       0.23681408       0.23693076       0.23739252       0.23682863       0.23721682
  24592.558       0.47746271       0.22938514       0.23066118       0.23134701       0.23167164       0.23217640       0.23262055       0.23271283       0.23304759       0.23354608       0.23394817       0.23410342       0.23432003       0.23450500       0.23470209       0.23489092       0.23493658       0.23547556       0.23522674       0.23556673       0.23568202       0.23605526       0.23589998       0.23608542       0.23627972       0.23642325       0.23629484       0.23676150       0.23666478       0.23664240       0.23694291
  24594.635       0.47867449       0.22880210       0.23042124       0.23061249       0.23161471       0.23140030       0.23193204       0.23220083       0.23249357       0.23335410       0.23368815       0.23370729       0.23391573       0.23401811       0.23426966       0.23439885       0.23470484       0.23509706       0.23496714       0.23514068       0.23529175       0.23550942       0.23556503       0.23565957       0.23608633       0.23608537       0.23583316       0.23635959       0.23653415       0.23624347       0.23639235
  24596.443       0.47923515       0.22837602       0.23008064       0.23030460       0.23109525       0.23142036       0.23183784       0.23197659       0.23205330       0.23279920       0.23322572       0.23338513       0.23338225       0.23373448       0.23377177       0.23410868       0.23426795       0.23472944       0.23451556       0.23457229       0.23496629       0.23514433       0.23518406       0.23545175       0.23547984       0.23584849       0.23534965       0.23577347       0.23587401       0.23590645       0.23587867
  24598.493       0.47905854       0.22779187       0.22970486       0.23001116       0.23040945       0.23064840       0.23147969       0.23151880       0.23152685       0.23219100       0.23261936       0.23296049       0.23319538       0.23331531       0.23319777       0.23348937       0.23343006       0.23403465       0.23367307       0.23412156       0.23437085       0.23482102       0.23471825       0.23474797       0.23494531       0.23510994       0.23503525       0.23544717       0.23511668       0.23551027       0.23554988
  24599.584       0.47878883       0.22764708       0.22917636       0.22987710       0.23026116       0.23023028       0.23127759       0.23104723       0.23145474       0.23201929       0.23254530       0.23253681       0.23283507       0.23308561       0.23318734       0.23301026       0.23334892       0.23382683       0.23340344       0.23400014       0.23416704       0.23461826       0.23428703       0.23451748       0.23474635       0.23476516       0.23488155       0.23507035       0.23509657       0.23523323       0.23545716
  24601.368       0.47838209       0.22733402       0.22877296       0.22978380       0.22976974       0.23019207       0.23088647       0.23051618       0.23091832       0.23163067       0.23195846       0.23223798       0.23253924       0.23254073       0.23285788       0.23292276       0.23310021       0.23340501       0.23309195       0.23355514       0.23378036       0.23429358       0.23397631       0.23413440       0.23411030       0.23454513       0.23435578       0.23475153       0.23471596       0.23492836       0.23464334
  24603.418       0.47692386       0.22693434       0.22858605       0.22894362       0.22949371       0.22949985       0.23049673       0.23041020       0.23014221       0.23129996       0.23137195       0.23169240       0.23207213       0.23219329       0.23215974       0.23217373       0.23249335       0.23292403       0.23279474       0.23333517       0.23311183       0.23348451       0.23351347       0.23353472       0.23369887       0.23403548       0.23378052       0.23415435       0.23408202       0.23421330       0.23446525
  24605.284       0.47510619       0.22637413       0.22784361       0.22835565       0.22908938       0.22906373       0.22963636       0.22976548       0.23013049       0.23060248       0.23092000       0.23099503       0.23142924       0.23161539       0.23191552       0.23182024       0.23220157       0.23237782       0.23226809       0.23272991       0.23286956       0.23322490       0.23287606       0.23305659       0.23345161       0.23359158       0.23326364       0.23354932       0.23368232       0.23396279       0.23374126
  24607.254       0.47183023       0.22602824       0.22743649       0.22783388       0.22859040       0.22857796       0.22939552       0.22940425       0.22956955       0.22996211       0.23037617       0.23069875       0.23095836       0.23103156       0.23116009       0.23132668       0.23145990       0.23186200       0.23183072       0.23219641       0.23228714       0.23273281       0.23222876       0.23246437       0.23276685       0.23278653       0.23277168       0.23312201       0.23296968       0.23337864       0.23352344
  24608.267       0.46984612       0.22600910       0.22730453       0.22750784       0.22825647       0.22855206       0.22936399       0.22913664       0.22942013       0.22990099       0.22999970       0.23071922       0.23074706       0.23078676       0.23082118       0.23107286       0.23127360       0.23152076       0.23143498       0.23175881       0.23194162       0.23235030       0.23199681       0.23229645       0.23250724       0.23242457       0.23245610       0.23266911       0.23261513       0.23291149       0.23308888
  24610.184       0.46575750       0.22519589       0.22668837       0.22722562       0.22797262       0.22836789       0.22893745       0.22865407       0.22889680       0.22972308       0.22960328       0.22998073       0.22983018       0.23017068       0.23029049       0.23027011       0.23070123       0.23079574       0.23095659       0.23113764       0.23151736       0.23166865       0.23161513       0.23165728       0.23160726       0.23201351       0.23173505       0.23220011       0.23210028       0.23218980       0.23254640
  24611.223       0.46310470       0.22474394       0.22602056       0.22708039       0.22738289       0.22771764       0.22816459       0.22843008       0.22853320       0.22956209       0.22926965       0.22960724       0.22959443       0.23004660       0.23002920       0.23007952       0.23031755       0.23068714       0.23067479       0.23094846       0.23124460       0.23136375       0.23125180       0.23139355       0.23121120       0.23175522       0.23154731       0.23194598       0.23173767       0.23169252       0.23224266
  24612.263       0.46022453       0.22451142       0.22588914       0.22664133       0.22730370       0.22751740       0.22806230       0.22806405       0.22821846       0.22881000       0.22890649       0.22940268       0.22946910       0.22962965       0.22966882       0.22989216       0.22997845       0.23013441       0.23045956       0.23057227       0.23085260       0.23106228       0.23080161       0.23104928       0.23110752       0.23137389       0.23135212       0.23163732       0.23148343       0.23153936       0.23194599
  24614.128       0.45474280       0.22385956       0.22526865       0.22584987       0.22648744       0.22683062       0.22736413       0.22745645       0.22752529       0.22808954       0.22849287       0.22876281       0.22909606       0.22906014       0.22903344       0.22943406       0.22945237       0.22949159       0.22987842       0.23004653       0.23018328       0.23054694       0.23065546       0.23062513       0.23042052       0.23105463       0.23082638       0.23088370       0.23120001       0.23105425       0.23160188
  24615.141       0.45158410       0.22359950       0.22482974       0.22558921       0.22649016       0.22679106       0.22712047       0.22715988       0.22714839       0.22794988       0.22822270       0.22867495       0.22881745       0.22880088       0.22874039       0.22909557       0.22920884       0.22923177       0.22940395       0.22984908       0.23016112       0.23040869       0.23019270       0.23030918       0.23039194       0.23063783       0.23030468       0.23051074       0.23099868       0.23073547       0.23090816
  24616.260       0.44839386       0.22352180       0.22446383       0.22533065       0.22621767       0.22658609       0.22679992       0.22681498       0.22704497       0.22780452       0.22789391       0.22835217       0.22841114       0.22854845       0.22852582       0.22866924       0.22878153       0.22890967       0.22889557       0.22939396       0.22960022       0.22991203       0.22970179       0.23008937       0.22998644       0.23025016       0.23002112       0.22997135       0.23059300       0.23046125       0.23049085
  24617.300       0.44499165       0.22325314       0.22439852       0.22500523       0.22592382       0.22612997       0.22643033       0.22653032       0.22668659       0.22750051       0.22750029       0.22802581       0.22812133       0.22817884       0.22819862       0.22837534       0.22842018       0.22861194       0.22863512       0.22907142       0.22917376       0.22948123       0.22930464       0.22978035       0.22962239       0.22998372       0.22960245       0.22970994       0.23013464       0.22971448       0.23016042
  24619.060       0.44030342       0.22268827       0.22404862       0.22456130       0.22520638       0.22570724       0.22590860       0.22620991       0.22629063       0.22668525       0.22697546       0.22745063       0.22761651       0.22747729       0.22746011       0.22768757       0.22819559       0.22809973       0.22813902       0.22829523       0.22862476       0.22911351       0.22863544       0.22883048       0.22904277       0.22943101       0.22887049       0.22951663       0.22955987       0.22946987       0.23002646
  24620.153       0.43759491       0.22232715       0.22375680       0.22433900       0.22505522       0.22552358       0.22575689       0.22567847       0.22592289       0.22652044       0.22659868       0.22719307       0.22692867       0.22706191       0.22706678       0.22752932       0.22757116       0.22774663       0.22776966       0.22774898       0.22836132       0.22866675       0.22861416       0.22886031       0.22873605       0.22887154       0.22866267       0.22911899       0.22928498       0.22896039       0.22939475
  24621.246       0.43546356       0.22202119       0.22342013       0.22399672       0.22450085       0.22505497       0.22550090       0.22541324       0.22560821       0.22586212       0.22649731       0.22686849       0.22672188       0.22682510       0.22692242       0.22728219       0.22750845       0.22742362       0.22747973       0.22726862       0.22788658       0.22823187       0.22821878       0.22837887       0.22823096       0.22864719       0.22855368       0.22867594       0.22891600       0.22838817       0.22893705
  24623.087       0.43168695       0.22138140       0.22280839       0.22356523       0.22415677       0.22460234       0.22492754       0.22479989       0.22517347       0.22576067       0.22562291       0.22625997       0.22615055       0.22618435       0.22635801       0.22658960       0.22666649       0.22679805       0.22703054       0.22698185       0.22728820       0.22752995       0.22754724       0.22781673       0.22775185       0.22836514       0.22777285       0.22806988       0.22839205       0.22831483       0.22877487
  24625.141       0.42792879       0.22110088       0.22216510       0.22306469       0.22344698       0.22390696       0.22427755       0.22438650       0.22447290       0.22476276       0.22543121       0.22552728       0.22563113       0.22554989       0.22578042       0.22572273       0.22626416       0.22624155       0.22641179       0.22657392       0.22717286       0.22706447       0.22685364       0.22731018       0.22702656       0.22778104       0.22717910       0.22748683       0.22761220       0.22726211       0.22797050
  24626.234       0.42648702       0.22067187       0.22209673       0.22235115       0.22315790       0.22351399       0.22412675       0.22403430       0.22410415       0.22455309       0.22468899       0.22516588       0.22536766       0.22531777       0.22532223       0.22535614       0.22581230       0.22606410       0.22636150       0.22624510       0.22669835       0.22668775       0.22659596       0.22692467       0.22663713       0.22733492       0.22683669       0.22715412       0.22737935       0.22699534       0.22758844
  24628.050       0.42453802       0.22027241       0.22163829       0.22240127       0.22268320       0.22312987       0.22337899       0.22351354       0.22367314       0.22408792       0.22454808       0.22473137       0.22516284       0.22475602       0.22487280       0.22506529       0.22522993       0.22551056       0.22548814       0.22550713       0.22595192       0.22584169       0.22609954       0.22635013       0.22617508       0.22685501       0.22648388       0.22670320       0.22675375       0.22647512       0.22718368
  24630.024       0.42273808       0.21973356       0.22123846       0.22168610       0.22208714       0.22258643       0.22282189       0.22305755       0.22321894       0.22337838       0.22400590       0.22414136       0.22430798       0.22425694       0.22434164       0.22436700       0.22469853       0.22486008       0.22484558       0.22529974       0.22542456       0.22571808       0.22544413       0.22589377       0.22563880       0.22638494       0.22605414       0.22610686       0.22633487       0.22594697       0.22654059
  24631.918       0.42176178       0.21907787       0.22056317       0.22133179       0.22142085       0.22229043       0.22221500       0.22247943       0.22270163       0.22287652       0.22336438       0.22360347       0.22383567       0.22383723       0.22381612       0.22378405       0.22398181       0.22441018       0.22418723       0.22462061       0.22489067       0.22519063       0.22497508       0.22550970       0.22540834       0.22568314       0.22546727       0.22576252       0.22580647       0.22533884       0.22614929
  24633.974       0.42111898       0.21862456       0.21987353       0.22047052       0.22104749       0.22141381       0.22196025       0.22173528       0.22208608       0.22250990       0.22281929       0.22316165       0.22298928       0.22352386       0.22336884       0.22334769       0.22386465       0.22377391       0.22389862       0.22411902       0.22423737       0.22454437       0.22423815       0.22473458       0.22472430       0.22517124       0.22484816       0.22532245       0.22556752       0.22502829       0.22557666
  24635.897       0.42049543       0.21817566       0.21951199       0.22010906       0.22030084       0.22113454       0.22106873       0.22128648       0.22164755       0.22207967       0.22243888       0.22256202       0.22268129       0.22269381       0.22293856       0.22286071       0.22325016       0.22347321       0.22351276       0.22369450       0.22384860       0.22419928       0.22381292       0.22407266       0.22424223       0.22445776       0.22429091       0.22457507       0.22470224       0.22452329       0.22504071
  24637.873       0.42006095       0.21773963       0.21896894       0.21938224       0.21994266       0.22033732       0.22078875       0.22070912       0.22092590       0.22150054       0.22215413       0.22217947       0.22231643       0.22198529       0.22229571       0.22207584       0.22254918       0.22266877       0.22270539       0.22306744       0.22336734       0.22359088       0.22346124       0.22388614       0.22376336       0.22436134       0.22384730       0.22417045       0.22435676       0.22405408       0.22456565
  24638.887       0.41982341       0.21748826       0.21866082       0.21909105       0.21967921       0.22013342       0.22059837       0.22029624       0.22071722       0.22119667       0.22186448       0.22195191       0.22192007       0.22192595       0.22211454       0.22209695       0.22214208       0.22252466       0.22249789       0.22263666       0.22304641       0.22335584       0.22313746       0.22354407       0.22336312       0.22398717       0.22359693       0.22405968       0.22408076       0.22371670       0.22424022
  24640.783       0.41923655       0.21695916       0.21816103       0.21865342       0.21912764       0.21973798       0.21982569       0.22001920       0.22014779       0.22070518       0.22113809       0.22165504       0.22111538       0.22134288       0.22183521       0.22162974       0.22155215       0.22221197       0.22199175       0.22231174       0.22244918       0.22295111       0.22257721       0.22284356       0.22321382       0.22370756       0.22297602       0.22346175       0.22346077       0.22309587       0.22393016
  24641.905       0.41854406       0.21664617       0.21816079       0.21843432       0.21878533       0.21932050       0.21959921       0.21996315       0.21996928       0.22037912       0.22088317       0.22094892       0.22120495       0.22099694       0.22162424       0.22137926       0.22138141       0.22182581       0.22173068       0.22212765       0.22238800       0.22258541       0.22243609       0.22261065       0.22278897       0.22326814       0.22271195       0.22293861       0.22313599       0.22287255       0.22354068
  24643.055       0.41823430       0.21622735       0.21757801       0.21818179       0.21876351       0.21925966       0.21944571       0.21964042       0.21958102       0.22040063       0.22043842       0.22085828       0.22103958       0.22100185       0.22131065       0.22106416       0.22107961       0.22154153       0.22149809       0.22210708       0.22196857       0.22232259       0.22219811       0.22237451       0.22246331       0.22307011       0.22271420       0.22273462       0.22288583       0.22267002       0.22324446
  24644.070       0.41808661       0.21603573       0.21717382       0.21815211       0.21859804       0.21879785       0.21912849       0.21928504       0.21929129       0.22018837       0.22014872       0.22076336       0.22083887       0.22051231       0.22100900       0.22075762       0.22088207       0.22141079       0.22127565       0.22171672       0.22163308       0.22207137       0.22195164       0.22216645       0.22219108       0.22287408       0.22250866       0.22265630       0.22277261       0.22232720       0.22292594
  24645.861       0.41736462       0.21571282       0.21694163       0.21756862       0.21814936       0.21843816       0.21872714       0.21870386       0.21888991       0.21980793       0.21974778       0.22049854       0.22013968       0.22005834       0.22029020       0.22061284       0.22059295       0.22107501       0.22098573       0.22112455       0.22138212       0.22168966       0.22143586       0.22179797       0.22170839       0.22226547       0.22189944       0.22244402       0.22254424       0.22230027       0.22276165
  24646.929       0.41729534       0.21545314       0.21662731       0.21723069       0.21779597       0.21816494       0.21873057       0.21874750       0.21866455       0.21938816       0.21952048       0.22002816       0.21992149       0.21999860       0.22010849       0.22028738       0.22053084       0.22087355       0.22075936       0.22092581       0.22074580       0.22133349       0.22132582       0.22144365       0.22132386       0.22209211       0.22158425       0.22203878       0.22216400       0.22220072       0.22253211
  24647.970       0.41733952       0.21510570       0.21625749       0.21701185       0.21775330       0.21786756       0.21851273       0.21851466       0.21835707       0.21926040       0.21894834       0.21962457       0.21976491       0.21981510       0.21999951       0.21991410       0.22030828       0.22059174       0.22040801       0.22074415       0.22075274       0.22104720       0.22107914       0.22127140       0.22119585       0.22178789       0.22123955       0.22180197       0.22170227       0.22202756       0.22214405
  24649.708       0.41706758       0.21472977       0.21584616       0.21654792       0.21760749       0.21748301       0.21806064       0.21797236       0.21807715       0.21876043       0.21869005       0.21912363       0.21936652       0.21927004       0.21954742       0.21962245       0.21977363       0.22006641       0.22028668       0.22023235       0.22050891       0.22085800       0.22062465       0.22091558       0.22081369       0.22131553       0.22097171       0.22149653       0.22114623       0.22131030       0.22156456
  24651.739       0.41740497       0.21424684       0.21548430       0.21596732       0.21664124       0.21715611       0.21742697       0.21734675       0.21755843       0.21794259       0.21817377       0.21851708       0.21844603       0.21903730       0.21894656       0.21907860       0.21896022       0.21970340       0.21961592       0.21987001       0.22004115       0.22034703       0.22011667       0.22058202       0.22046724       0.22083467       0.22068938       0.22120135       0.22102598       0.22099378       0.22127577
  24653.639       0.41895034       0.21398613       0.21520334       0.21554206       0.21640708       0.21646920       0.21705670       0.21707113       0.21742913       0.21788598       0.21807303       0.21828887       0.21851215       0.21853698       0.21851698       0.21882020       0.21898579       0.21930164       0.21912118       0.21951950       0.21967958       0.22001730       0.21969082       0.22010616       0.21987319       0.22039661       0.22030778       0.22061530       0.22046644       0.22045852       0.22083666
  24655.617       0.42139009       0.21316719       0.21472522       0.21496529       0.21567245       0.21625710       0.21664178       0.21673129       0.21682083       0.21745466       0.21748182       0.21775315       0.21792602       0.21819324       0.21852493       0.21876271       0.21854284       0.21886415       0.21872665       0.21919113       0.21903517       0.21952302       0.21919254       0.21964284       0.21930593       0.21998917       0.21979309       0.22027774       0.21996007       0.22014011       0.22039680
  24656.633       0.42307253       0.21309156       0.21445693       0.21514564       0.21549855       0.21573374       0.21645246       0.21647776       0.21645708       0.21733420       0.21754840       0.21771945       0.21774810       0.21797651       0.21822760       0.21858465       0.21846336       0.21853019       0.21858253       0.21897012       0.21886359       0.21952019       0.21908097       0.21946884       0.21912246       0.21986008       0.21972188       0.22009749       0.21984529       0.21996693       0.22028403
  24658.586       0.42576102       0.21249548       0.21385457       0.21461803       0.21503991       0.21543964       0.21600681       0.21626566       0.21620066       0.21679805       0.21719027       0.21725488       0.21705520       0.21762031       0.21751053       0.21804618       0.21781442       0.21804002       0.21806018       0.21872751       0.21874815       0.21889668       0.21880750       0.21907556       0.21869876       0.21942659       0.21933742       0.21955413       0.21933971       0.21956992       0.21983298
  24659.656       0.42730876       0.21220119       0.21357675       0.21421825       0.21474106       0.21508427       0.21578852       0.21596875       0.21579417       0.21660333       0.21683059       0.21701568       0.21684976       0.21747407       0.21724986       0.21784551       0.21766162       0.21786217       0.21796738       0.21843550       0.21875115       0.21864180       0.21864720       0.21883983       0.21855300       0.21911893       0.21912300       0.21945593       0.21919034       0.21930782       0.21976050
  24660.673       0.42887161       0.21197209       0.21353659       0.21384806       0.21446448       0.21486231       0.21559103       0.21567472       0.21551773       0.21644187       0.21648990       0.21695081       0.21686364       0.21731843       0.21709368       0.21762337       0.21752144       0.21761180       0.21793952       0.21807809       0.21846312       0.21843711       0.21847626       0.21862571       0.21862816       0.21885850       0.21897137       0.21920744       0.21910883       0.21915801       0.21965661
  24662.519       0.43173072       0.21159359       0.21311742       0.21381650       0.21444664       0.21464196       0.21519173       0.21505823       0.21538475       0.21585361       0.21599237       0.21660644       0.21666854       0.21705043       0.21685512       0.21726614       0.21726977       0.21703044       0.21750260       0.21788845       0.21756121       0.21819743       0.21792521       0.21834342       0.21808438       0.21874250       0.21871709       0.21900641       0.21909321       0.21885565       0.21939735
  24663.563       0.43315692       0.21148477       0.21292055       0.21356062       0.21433541       0.21449628       0.21499278       0.21515003       0.21512475       0.21565876       0.21626504       0.21605765       0.21655558       0.21690326       0.21653989       0.21704814       0.21680029       0.21677607       0.21742361       0.21775608       0.21777188       0.21801791       0.21786872       0.21821731       0.21782189       0.21867551       0.21847666       0.21885099       0.21881438       0.21865242       0.21915250
  24664.659       0.43448835       0.21170131       0.21253326       0.21329973       0.21420751       0.21422588       0.21478881       0.21464850       0.21510858       0.21545857       0.21569047       0.21603309       0.21645384       0.21657878       0.21634115       0.21674590       0.21672967       0.21669840       0.21712682       0.21751552       0.21734165       0.21775534       0.21777900       0.21799893       0.21789550       0.21844445       0.21816220       0.21852284       0.21857821       0.21844115       0.21881454
  24666.532       0.43674036       0.21117698       0.21204790       0.21296513       0.21357661       0.21352004       0.21438237       0.21434083       0.21450620       0.21510635       0.21513068       0.21578754       0.21617449       0.21616145       0.21621898       0.21613075       0.21669803       0.21639459       0.21670559       0.21691773       0.21698347       0.21742194       0.21755993       0.21753361       0.21767482       0.21805518       0.21787166       0.21820109       0.21812532       0.21813051       0.21837143
  24668.594       0.43888685       0.21069410       0.21164203       0.21220053       0.21324587       0.21335744       0.21423397       0.21417116       0.21420207       0.21447737       0.21480518       0.21523179       0.21564056       0.21581282       0.21551044       0.21602336       0.21585495       0.21621882       0.21624413       0.21672474       0.21659394       0.21715428       0.21707640       0.21707163       0.21713540       0.21767932       0.21764100       0.21765807       0.21751516       0.21770020       0.21817882
  24669.691       0.44073516       0.21039722       0.21134941       0.21198514       0.21284131       0.21291475       0.21369198       0.21361815       0.21391373       0.21418029       0.21465944       0.21484818       0.21515322       0.21544484       0.21537386       0.21605750       0.21538927       0.21581093       0.21607176       0.21666150       0.21646135       0.21697063       0.21688316       0.21686632       0.21676812       0.21746085       0.21746145       0.21752280       0.21739080       0.21748955       0.21777661
  24671.459       0.44260307       0.20975063       0.21089657       0.21140980       0.21242193       0.21256471       0.21334116       0.21333837       0.21337524       0.21388699       0.21420558       0.21472425       0.21495332       0.21498026       0.21520302       0.21526725       0.21570299       0.21547825       0.21586827       0.21623882       0.21595298       0.21656506       0.21639014       0.21655871       0.21645363       0.21730081       0.21677612       0.21700707       0.21686350       0.21729473       0.21766180
  24673.521       0.44445113       0.20969151       0.21055044       0.21130751       0.21170863       0.21220619       0.21273838       0.21317443       0.21310898       0.21369698       0.21374006       0.21425957       0.21462092       0.21461681       0.21489198       0.21506260       0.21489011       0.21499403       0.21526413       0.21551204       0.21594821       0.21600164       0.21625744       0.21607229       0.21615511       0.21650518       0.21628988       0.21656259       0.21658537       0.21678045       0.21730877
  24675.423       0.44609434       0.20910155       0.21022944       0.21100126       0.21145955       0.21174980       0.21239455       0.21254640       0.21261803       0.21301754       0.21350683       0.21400182       0.21400101       0.21432255       0.21451348       0.21476849       0.21484293       0.21475486       0.21493952       0.21513696       0.21553037       0.21540566       0.21596194       0.21578859       0.21568434       0.21622432       0.21606115       0.21617279       0.21620307       0.21652655       0.21697479
  24677.513       0.44753733       0.20873930       0.20976031       0.21063865       0.21114204       0.21161846       0.21195641       0.21155101       0.21201050       0.21248782       0.21327524       0.21352310       0.21349595       0.21378061       0.21373909       0.21427204       0.21420741       0.21426377       0.21422901       0.21476902       0.21502874       0.21510221       0.21542460       0.21516679       0.21526214       0.21577695       0.21560106       0.21578628       0.21542992       0.21602063       0.21625970
  24678.583       0.44806427       0.20857479       0.20946813       0.21030672       0.21070198       0.21100485       0.21178676       0.21161389       0.21187415       0.21256095       0.21290708       0.21342385       0.21341874       0.21354563       0.21355988       0.21406068       0.21391357       0.21389415       0.21392756       0.21435049       0.21491411       0.21495978       0.21520299       0.21491251       0.21506151       0.21564863       0.21531204       0.21568529       0.21517469       0.21559707       0.21596071
  24680.487       0.44839834       0.20782170       0.20901186       0.20986833       0.21068327       0.21068978       0.21133286       0.21122160       0.21139768       0.21205614       0.21253027       0.21292319       0.21291733       0.21312629       0.21312285       0.21335974       0.21327542       0.21363884       0.21359206       0.21405151       0.21436814       0.21424024       0.21464965       0.21455247       0.21455488       0.21523917       0.21472951       0.21533212       0.21489442       0.21516248       0.21573464
  24681.505       0.44834838       0.20754019       0.20894912       0.20947934       0.21019713       0.21041936       0.21094167       0.21094809       0.21127196       0.21170111       0.21215205       0.21264855       0.21257730       0.21282366       0.21303494       0.21298175       0.21292332       0.21342902       0.21338514       0.21372778       0.21392628       0.21407211       0.21429249       0.21430078       0.21424725       0.21488304       0.21454330       0.21509405       0.21463443       0.21491351       0.21540264
  24683.407       0.44816595       0.20714872       0.20846441       0.20932665       0.20967418       0.21022609       0.21018899       0.21054874       0.21085257       0.21131336       0.21168359       0.21218405       0.21229662       0.21246386       0.21250668       0.21289339       0.21281710       0.21294555       0.21307613       0.21343834       0.21383038       0.21354737       0.21369558       0.21403140       0.21383854       0.21427009       0.21444878       0.21462671       0.21425558       0.21430837       0.21492564
  24685.390       0.44653513       0.20677949       0.20824541       0.20851443       0.20906357       0.20956409       0.20999310       0.21011165       0.21026942       0.21074460       0.21095344       0.21169722       0.21159594       0.21221288       0.21219120       0.21206920       0.21233321       0.21239528       0.21274671       0.21290402       0.21313060       0.21321266       0.21353370       0.21349486       0.21346746       0.21393529       0.21384473       0.21416249       0.21425792       0.21397829       0.21451101
  24686.491       0.44575433       0.20635249       0.20788709       0.20854918       0.20927612       0.20936953       0.20980509       0.20983208       0.20991162       0.21077311       0.21095095       0.21139385       0.21146317       0.21210747       0.21183509       0.21189679       0.21201952       0.21191428       0.21244769       0.21266913       0.21302129       0.21301989       0.21316891       0.21347387       0.21307222       0.21362434       0.21340860       0.21382491       0.21380084       0.21356171       0.21426098
  24687.509       0.44489260       0.20608534       0.20759553       0.20825002       0.20863781       0.20916138       0.20956155       0.20965993       0.20959147       0.21050971       0.21065434       0.21114976       0.21128420       0.21169020       0.21157916       0.21178728       0.21197933       0.21165563       0.21221269       0.21246865       0.21283956       0.21274686       0.21283054       0.21306107       0.21280715       0.21333175       0.21317706       0.21338643       0.21326541       0.21344294       0.21400846
  24689.333       0.44246814       0.20593864       0.20714471       0.20774445       0.20835351       0.20875182       0.20891212       0.20922993       0.20938070       0.20996628       0.21027680       0.21072346       0.21054493       0.21111166       0.21102232       0.21112623       0.21139277       0.21129582       0.21164557       0.21197029       0.21197070       0.21196755       0.21229221       0.21269723       0.21270535       0.21295234       0.21292361       0.21308109       0.21315726       0.21293527       0.21352432
  24690.431       0.44121547       0.20563091       0.20675525       0.20766895       0.20838576       0.20871286       0.20838491       0.20936342       0.20922914       0.20960400       0.21015190       0.21028167       0.21058687       0.21102856       0.21094502       0.21075792       0.21118024       0.21103273       0.21146660       0.21165118       0.21172698       0.21183544       0.21229672       0.21209286       0.21238925       0.21264265       0.21267956       0.21282860       0.21278564       0.21265810       0.21323808
  24691.479       0.43949779       0.20528678       0.20646104       0.20734254       0.20807547       0.20824303       0.20838027       0.20857559       0.20863347       0.20922406       0.20949123       0.21022473       0.21016934       0.21066205       0.21077035       0.21058251       0.21106057       0.21095152       0.21131071       0.21145396       0.21152255       0.21165240       0.21162655       0.21195045       0.21198432       0.21231672       0.21234740       0.21253683       0.21229982       0.21245285       0.21282959
  24693.275       0.43657036       0.20482263       0.20597449       0.20694527       0.20738010       0.20774947       0.20797335       0.20840240       0.20839107       0.20921111       0.20887833       0.20979337       0.20963145       0.21006591       0.21021173       0.21032144       0.21052981       0.21061315       0.21049689       0.21100871       0.21111558       0.21127082       0.21101048       0.21166789       0.21161654       0.21180006       0.21201592       0.21193464       0.21215655       0.21228477       0.21244186
  24694.349       0.43451092       0.20468784       0.20569252       0.20664832       0.20712336       0.20759270       0.20797693       0.20796878       0.20844365       0.20895070       0.20891360       0.20946234       0.20937166       0.21006122       0.20992985       0.21003484       0.21004345       0.21036518       0.21038594       0.21081137       0.21084594       0.21128738       0.21089187       0.21144321       0.21151541       0.21151525       0.21176073       0.21175545       0.21182916       0.21200937       0.21197653
  24695.528       0.43288176       0.20445829       0.20561298       0.20629593       0.20684372       0.20737224       0.20774405       0.20782489       0.20816228       0.20843940       0.20889181       0.20920315       0.20914577       0.20948187       0.20941562       0.20955434       0.20974913       0.20998724       0.20996396       0.21037189       0.21068161       0.21069732       0.21067982       0.21093420       0.21123531       0.21113388       0.21129363       0.21169026       0.21145734       0.21149554       0.21181400
  24696.602       0.43037721       0.20416802       0.20550857       0.20588477       0.20660826       0.20703620       0.20727442       0.20763781       0.20759190       0.20795206       0.20847432       0.20870123       0.20891778       0.20928180       0.20908599       0.20908061       0.20939070       0.20974836       0.20945117       0.20996710       0.21022316       0.21023939       0.21036954       0.21054430       0.21084196       0.21092592       0.21080770       0.21149665       0.21115844       0.21106788       0.21166794
  24698.481       0.42634463       0.20372996       0.20501563       0.20547036       0.20635478       0.20651750       0.20690563       0.20728205       0.20706776       0.20783203       0.20819595       0.20832894       0.20839824       0.20888884       0.20900680       0.20890292       0.20916906       0.20937273       0.20909458       0.20997078       0.20993160       0.20982501       0.20970116       0.21015540       0.21018871       0.21032009       0.21056370       0.21071216       0.21075156       0.21080081       0.21101323
  24699.528       0.42424364       0.20345607       0.20473870       0.20549176       0.20604200       0.20620072       0.20671246       0.20707637       0.20677555       0.20730459       0.20792580       0.20810707       0.20809890       0.20881820       0.20870779       0.20838306       0.20871879       0.20906357       0.20905179       0.20927640       0.20966030       0.20954305       0.20960294       0.20976323       0.20994056       0.21017896       0.21034602       0.21047044       0.21066329       0.21042708       0.21084360
  24700.628       0.42191546       0.20312235       0.20447914       0.20520438       0.20563790       0.20596792       0.20664723       0.20685700       0.20644287       0.20746535       0.20737524       0.20779791       0.20794218       0.20831421       0.20834592       0.20814422       0.20838980       0.20869852       0.20876581       0.20901186       0.20953955       0.20932414       0.20935291       0.20946765       0.20962298       0.20976041       0.21003528       0.21020492       0.21036363       0.21007455       0.21058647
  24702.507       0.41780810       0.20283537       0.20375587       0.20462350       0.20532463       0.20546253       0.20596889       0.20629175       0.20597031       0.20686360       0.20694631       0.20725065       0.20745106       0.20782187       0.20784456       0.20786935       0.20813570       0.20836079       0.20825375       0.20896058       0.20870248       0.20892836       0.20874787       0.20924225       0.20889126       0.20952610       0.20951469       0.20965433       0.20965120       0.20985331       0.21017297
  24704.492       0.41327558       0.20241385       0.20339778       0.20403378       0.20487123       0.20508262       0.20554854       0.20557802       0.20580473       0.20632235       0.20645859       0.20677345       0.20696194       0.20727285       0.20729719       0.20733944       0.20748771       0.20783813       0.20797332       0.20826344       0.20816170       0.20818976       0.20846617       0.20865828       0.20856140       0.20886639       0.20894331       0.20914950       0.20902795       0.20915366       0.20955061
  24705.513       0.41130534       0.20221074       0.20301040       0.20370785       0.20466482       0.20490982       0.20487477       0.20534382       0.20547907       0.20579357       0.20609675       0.20650682       0.20684107       0.20700104       0.20689949       0.20709030       0.20735039       0.20751911       0.20791842       0.20797591       0.20793874       0.20810725       0.20818994       0.20860029       0.20821146       0.20860107       0.20855632       0.20896565       0.20882882       0.20884764       0.20918814
  24707.367       0.40786227       0.20190537       0.20246593       0.20349336       0.20449564       0.20446669       0.20452627       0.20490915       0.20523197       0.20561096       0.20568118       0.20630923       0.20639185       0.20644975       0.20641268       0.20658616       0.20679208       0.20710657       0.20717057       0.20760543       0.20740391       0.20766388       0.20770259       0.20800973       0.20800585       0.20845808       0.20816853       0.20847843       0.20848459       0.20823116       0.20854211
  24708.414       0.40638341       0.20155270       0.20220478       0.20325539       0.20403057       0.20402383       0.20446400       0.20464886       0.20498235       0.20546631       0.20531413       0.20605184       0.20602300       0.20612941       0.20612765       0.20648642       0.20665420       0.20672816       0.20680282       0.20733367       0.20726009       0.20729320       0.20740971       0.20771085       0.20757600       0.20805529       0.20797184       0.20809981       0.20787252       0.20810293       0.20829355
  24710.295       0.40420402       0.20078060       0.20214261       0.20293777       0.20352818       0.20363894       0.20417938       0.20402839       0.20470648       0.20531875       0.20508681       0.20546208       0.20560163       0.20568572       0.20592053       0.20599226       0.20603701       0.20601008       0.20632774       0.20684668       0.20683719       0.20714185       0.20703798       0.20717549       0.20692666       0.20731809       0.20747916       0.20777193       0.20764687       0.20780109       0.20807623
  24712.229       0.40238632       0.20060781       0.20155855       0.20252526       0.20296377       0.20324678       0.20349891       0.20335664       0.20409794       0.20454801       0.20444424       0.20514032       0.20487858       0.20541874       0.20550957       0.20527439       0.20553576       0.20561945       0.20592753       0.20596689       0.20593293       0.20656962       0.20644823       0.20677124       0.20657911       0.20662037       0.20692921       0.20697054       0.20684147       0.20704945       0.20727092
  24713.329       0.40187131       0.20013919       0.20138171       0.20194111       0.20268494       0.20286545       0.20326185       0.20310075       0.20364063       0.20386972       0.20414365       0.20464786       0.20462372       0.20510439       0.20512886       0.20504670       0.20519771       0.20505637       0.20572988       0.20592159       0.20581380       0.20618020       0.20610068       0.20648407       0.20619692       0.20650075       0.20653382       0.20675474       0.20629971       0.20708846       0.20683489
  24715.156       0.40079122       0.19973635       0.20096412       0.20127307       0.20232683       0.20228263       0.20262101       0.20260646       0.20354028       0.20358730       0.20369200       0.20429562       0.20421888       0.20428931       0.20457591       0.20467998       0.20471196       0.20485763       0.20507155       0.20540110       0.20527410       0.20567554       0.20564726       0.20600662       0.20584196       0.20613563       0.20611254       0.20632469       0.20619249       0.20638015       0.20655416
  24717.279       0.39921148       0.19927866       0.20051387       0.20095412       0.20175726       0.20190963       0.20239114       0.20239220       0.20262466       0.20298959       0.20308586       0.20370791       0.20385080       0.20358404       0.20407947       0.20406815       0.20433810       0.20427071       0.20425548       0.20486881       0.20459877       0.20523139       0.20502102       0.20518399       0.20521931       0.20542873       0.20553852       0.20569796       0.20573380       0.20584202       0.20610525
  24718.328       0.39922819       0.19905137       0.20015744       0.20046708       0.20113929       0.20195911       0.20206101       0.20201311       0.20237850       0.20263737       0.20284602       0.20336827       0.20345207       0.20377644       0.20394000       0.20381470       0.20389635       0.20418851       0.20408511       0.20449678       0.20450233       0.20505251       0.20472227       0.20490451       0.20508125       0.20511507       0.20526605       0.20548970       0.20553111       0.20570515       0.20581920
  24720.129       0.39878004       0.19859901       0.19980280       0.20000300       0.20084708       0.20120723       0.20179374       0.20166515       0.20199519       0.20248764       0.20223356       0.20295599       0.20313792       0.20337150       0.20349926       0.20348430       0.20358368       0.20374662       0.20387241       0.20439503       0.20411015       0.20433059       0.20454875       0.20452677       0.20471685       0.20486856       0.20478259       0.20485138       0.20511606       0.20496701       0.20534757
  24721.151       0.39893386       0.19820646       0.19942864       0.19991550       0.20065201       0.20088237       0.20148412       0.20146826       0.20205045       0.20223516       0.20212151       0.20277313       0.20284446       0.20296569       0.20302592       0.20333036       0.20317866       0.20353396       0.20368133       0.20400325       0.20378799       0.20412704       0.20461455       0.20435431       0.20447369       0.20491631       0.20452988       0.20456841       0.20458847       0.20472675       0.20503510
  24722.280       0.39904101       0.19789126       0.19899509       0.19980336       0.20036791       0.20059174       0.20107291       0.20142733       0.20132668       0.20193732       0.20199020       0.20240909       0.20257975       0.20263898       0.20287517       0.20296759       0.20288645       0.20319931       0.20328011       0.20354696       0.20345038       0.20406877       0.20432271       0.20415085       0.20419903       0.20473045       0.20434380       0.20437041       0.20437734       0.20450573       0.20500435
  24723.356       0.39918308       0.19783299       0.19880336       0.19958338       0.20006890       0.20063430       0.20091887       0.20113108       0.20114203       0.20163730       0.20167460       0.20202932       0.20249177       0.20266693       0.20248235       0.20254462       0.20257441       0.20300350       0.20283472       0.20322829       0.20319228       0.20388465       0.20412071       0.20393086       0.20387944       0.20430016       0.20422520       0.20410004       0.20431911       0.20424651       0.20487724
  24725.130       0.39955376       0.19733037       0.19866491       0.19928464       0.19968098       0.19996047       0.20050403       0.20063762       0.20085269       0.20107758       0.20127876       0.20156285       0.20218360       0.20199571       0.20186724       0.20215238       0.20229134       0.20249964       0.20259832       0.20286145       0.20307804       0.20317829       0.20335274       0.20334617       0.20343829       0.20370609       0.20364311       0.20372274       0.20385773       0.20414665       0.20430319
  24727.148       0.40009799       0.19693149       0.19804562       0.19911437       0.19942414       0.19959757       0.20001013       0.20005022       0.20049559       0.20105373       0.20092708       0.20129413       0.20177458       0.20162760       0.20153686       0.20179384       0.20191996       0.20198366       0.20229406       0.20256077       0.20233720       0.20270490       0.20327569       0.20304923       0.20292580       0.20323835       0.20330331       0.20331594       0.20355377       0.20331213       0.20388666
  24729.057       0.40024726       0.19654591       0.19775254       0.19843957       0.19869083       0.19911352       0.19978030       0.19988442       0.20012502       0.20050999       0.20032931       0.20103363       0.20118059       0.20124952       0.20116165       0.20142717       0.20141542       0.20175983       0.20192864       0.20200693       0.20188021       0.20224423       0.20282453       0.20253366       0.20264958       0.20285858       0.20272309       0.20290439       0.20300806       0.20299853       0.20355401
  24730.108       0.40025198       0.19623477       0.19759426       0.19827042       0.19855773       0.19898323       0.19904309       0.19965502       0.19981885       0.20011149       0.20020375       0.20064029       0.20085384       0.20105028       0.20086309       0.20122349       0.20118179       0.20168223       0.20151214       0.20179588       0.20158084       0.20196731       0.20231233       0.20205124       0.20261855       0.20269288       0.20246902       0.20268525       0.20271606       0.20279563       0.20316719
  24731.237       0.40015268       0.19579769       0.19725431       0.19812427       0.19851286       0.19856833       0.19894007       0.19941279       0.19953305       0.19969066       0.20010551       0.20016702       0.20061663       0.20066644       0.20058074       0.20110173       0.20092811       0.20132382       0.20121940       0.20159309       0.20135508       0.20143864       0.20207094       0.20202005       0.20210952       0.20243789       0.20226591       0.20236688       0.20245947       0.20268424       0.20302001
  24732.260       0.40042507       0.19566618       0.19719422       0.19772321       0.19812766       0.19840494       0.19884544       0.19902384       0.19941006       0.19956127       0.19975116       0.20013850       0.20025857       0.20030626       0.20038633       0.20080344       0.20056166       0.20089541       0.20109283       0.20139413       0.20116222       0.20108310       0.20177039       0.20171450       0.20189066       0.20226856       0.20214616       0.20211067       0.20220493       0.20254956       0.20282609
  24734.171       0.40039453       0.19530196       0.19664160       0.19742268       0.19752981       0.19811397       0.19825666       0.19833786       0.19878740       0.19913875       0.19965768       0.19941597       0.19988546       0.19998509       0.20004419       0.20004840       0.20010675       0.20047423       0.20074389       0.20075476       0.20066424       0.20099680       0.20142398       0.20123440       0.20133607       0.20186887       0.20149930       0.20152679       0.20190413       0.20189578       0.20226830
  24735.220       0.39980780       0.19523383       0.19630795       0.19725317       0.19737249       0.19782945       0.19798223       0.19809634       0.19841298       0.19881921       0.19932980       0.19930310       0.19971787       0.19977626       0.19989245       0.19985542       0.19998128       0.20022089       0.20049182       0.20051784       0.20035824       0.20078722       0.20104591       0.20100172       0.20111638       0.20159447       0.20124572       0.20123853       0.20161841       0.20175398       0.20200728
  24737.078       0.39900297       0.19450360       0.19595803       0.19649571       0.19689780       0.19728002       0.19756266       0.19791437       0.19783086       0.19834800       0.19874584       0.19881213       0.19939812       0.19952754       0.19946067       0.19941091       0.19965002       0.19990490       0.20008708       0.20011598       0.20007191       0.20027573       0.20078968       0.20052294       0.20094877       0.20117037       0.20074675       0.20091841       0.20116322       0.20128649       0.20167601
  24739.124       0.39785223       0.19386876       0.19538666       0.19620968       0.19674145       0.19685248       0.19714382       0.19712092       0.19737890       0.19803803       0.19830285       0.19841534       0.19869083       0.19877902       0.19865964       0.19910782       0.19904734       0.19944205       0.19931097       0.19980361       0.19950549       0.19979407       0.19998046       0.20008269       0.20029261       0.20028396       0.20018558       0.20075314       0.20080056       0.20084170       0.20114700
  24740.202       0.39726656       0.19390365       0.19535135       0.19587646       0.19616291       0.19663601       0.19689479       0.19707756       0.19718792       0.19791408       0.19814041       0.19828445       0.19835364       0.19874875       0.19847568       0.19867491       0.19874940       0.19910681       0.19898068       0.19960770       0.19938854       0.19966777       0.19983537       0.19999055       0.20000293       0.20012323       0.20014410       0.20043580       0.20062692       0.20064773       0.20084354
  24742.060       0.39671540       0.19376758       0.19492177       0.19525274       0.19556546       0.19607708       0.19650769       0.19663523       0.19681816       0.19753769       0.19753880       0.19776495       0.19792693       0.19841991       0.19836735       0.19811914       0.19841605       0.19848372       0.19870967       0.19917835       0.19908409       0.19886142       0.19958601       0.19957239       0.19973954       0.19982168       0.19966031       0.19979284       0.19996010       0.20014755       0.20033283
  24744.106       0.39534410       0.19301521       0.19447509       0.19486575       0.19574732       0.19601868       0.19614973       0.19627854       0.19640123       0.19707491       0.19728235       0.19725534       0.19764562       0.19786037       0.19774883       0.19779227       0.19819581       0.19799679       0.19821377       0.19875107       0.19855535       0.19858359       0.19890400       0.19914280       0.19917939       0.19965257       0.19937979       0.19923627       0.19944215       0.19939482       0.19971598
  24745.130       0.39502011       0.19264230       0.19431394       0.19466636       0.19508930       0.19572014       0.19594815       0.19613229       0.19634683       0.19631231       0.19686481       0.19705554       0.19740904       0.19765963       0.19740419       0.19765426       0.19814516       0.19768984       0.19800900       0.19850624       0.19825942       0.19844292       0.19865491       0.19896784       0.19891980       0.19936428       0.19907440       0.19906648       0.19933231       0.19914459       0.19958683
  24746.961       0.39472007       0.19230902       0.19360800       0.19441835       0.19466419       0.19485525       0.19516680       0.19564711       0.19592917       0.19616999       0.19657260       0.19679988       0.19694723       0.19715175       0.19718007       0.19715569       0.19734126       0.19738330       0.19762641       0.19784050       0.19782963       0.19817023       0.19834064       0.19830858       0.19842939       0.19878770       0.19874276       0.19885290       0.19902630       0.19865019       0.19937819
  24748.066       0.39513477       0.19197447       0.19344770       0.19402152       0.19443929       0.19492259       0.19507428       0.19558944       0.19558195       0.19610154       0.19623632       0.19659450       0.19669586       0.19692440       0.19681845       0.19723188       0.19711474       0.19724624       0.19724715       0.19763539       0.19763010       0.19795630       0.19821232       0.19830033       0.19809596       0.19845270       0.19867596       0.19855577       0.19877699       0.19872014       0.19924762
  24749.226       0.39521191       0.19169519       0.19302557       0.19394420       0.19451003       0.19444758       0.19496942       0.19501923       0.19525421       0.19568312       0.19605045       0.19608902       0.19644463       0.19684027       0.19652581       0.19701338       0.19691054       0.19697803       0.19691080       0.19751330       0.19763907       0.19736170       0.19774434       0.19810362       0.19775861       0.19861791       0.19815769       0.19814429       0.19841438       0.19844539       0.19902426
  24751.139       0.39560870       0.19143682       0.19268587       0.19341458       0.19380461       0.19375939       0.19454154       0.19480947       0.19504846       0.19543113       0.19549799       0.19559519       0.19598098       0.19642550       0.19626361       0.19643977       0.19675374       0.19639397       0.19678813       0.19714619       0.19718453       0.19723318       0.19729034       0.19757136       0.19747272       0.19818491       0.19790665       0.19783426       0.19818066       0.19798088       0.19832996
  24753.160       0.39690428       0.19099075       0.19216116       0.19262638       0.19349651       0.19372121       0.19434675       0.19424237       0.19448472       0.19485397       0.19514308       0.19553609       0.19575391       0.19587878       0.19572221       0.19594650       0.19637581       0.19601681       0.19634707       0.19659379       0.19679604       0.19699305       0.19695668       0.19708587       0.19688640       0.19763275       0.19751827       0.19744814       0.19770078       0.19748234       0.19784516
  24754.185       0.39729470       0.19074152       0.19206793       0.19270184       0.19310644       0.19330866       0.19364769       0.19436022       0.19411252       0.19466106       0.19468776       0.19533931       0.19534873       0.19559567       0.19545543       0.19581158       0.19577577       0.19560947       0.19622303       0.19635029       0.19657714       0.19679412       0.19674360       0.19701058       0.19684549       0.19762415       0.19727189       0.19728467       0.19743123       0.19733277       0.19751814
  24756.071       0.39832515       0.19032691       0.19187796       0.19227333       0.19281346       0.19292639       0.19333763       0.19348982       0.19405367       0.19424365       0.19433904       0.19484106       0.19503778       0.19523078       0.19494750       0.19546563       0.19564799       0.19572687       0.19590882       0.19610880       0.19624859       0.19627714       0.19624373       0.19671475       0.19648268       0.19706992       0.19684388       0.19676062       0.19683407       0.19714492       0.19722967
  24757.095       0.39931875       0.19008275       0.19148444       0.19201178       0.19250732       0.19277717       0.19298657       0.19328152       0.19370913       0.19386772       0.19409882       0.19443242       0.19481872       0.19500622       0.19478021       0.19517218       0.19548168       0.19537042       0.19576314       0.19590805       0.19611909       0.19602771       0.19596828       0.19647754       0.19628944       0.19660052       0.19665135       0.19655220       0.19648362       0.19685829       0.19718241
  24758.121       0.39987218       0.18981806       0.19115220       0.19174561       0.19221928       0.19264869       0.19260739       0.19306392       0.19335482       0.19355458       0.19384399       0.19428494       0.19444332       0.19472432       0.19477764       0.19499170       0.19530142       0.19508334       0.19545097       0.19557378       0.19591743       0.19595141       0.19594061       0.19617390       0.19610593       0.19638775       0.19645705       0.19634156       0.19647532       0.19658330       0.19717564
  24760.008       0.40081852       0.18930438       0.19072841       0.19126895       0.19214158       0.19212967       0.19255734       0.19263025       0.19281463       0.19327370       0.19325071       0.19393442       0.19405496       0.19415406       0.19410022       0.19468426       0.19480405       0.19471629       0.19501350       0.19509001       0.19503008       0.19564526       0.19553259       0.19577058       0.19577571       0.19606681       0.19610417       0.19582737       0.19632464       0.19642347       0.19669155
  24761.034       0.40122301       0.18915749       0.19052294       0.19106543       0.19199930       0.19175704       0.19243648       0.19269949       0.19287292       0.19295348       0.19344037       0.19375768       0.19403657       0.19390519       0.19397622       0.19450221       0.19447213       0.19447255       0.19482448       0.19497149       0.19508610       0.19556402       0.19518006       0.19574377       0.19551311       0.19582549       0.19606758       0.19575965       0.19586146       0.19580864       0.19633038
  24762.085       0.40155806       0.18902121       0.19034772       0.19073706       0.19132999       0.19169251       0.19212446       0.19248536       0.19262054       0.19283909       0.19295592       0.19363972       0.19376250       0.19364902       0.19378596       0.19411116       0.19414171       0.19425752       0.19441701       0.19480817       0.19502287       0.19529011       0.19506490       0.19556977       0.19519624       0.19540251       0.19554211       0.19565974       0.19573774       0.19567497       0.19602585
  24763.946       0.40293359       0.18855638       0.19000244       0.19069134       0.19094143       0.19137030       0.19174275       0.19201684       0.19200489       0.19254525       0.19269737       0.19319508       0.19339785       0.19341194       0.19349943       0.19356641       0.19379907       0.19408975       0.19411421       0.19445138       0.19435470       0.19477460       0.19476297       0.19460853       0.19469358       0.19510949       0.19507627       0.19518748       0.19532300       0.19551143       0.19574803
  24764.946       0.40338470       0.18824870       0.18959985       0.19030109       0.19076662       0.19113621       0.19157264       0.19189016       0.19190846       0.19231915       0.19256902       0.19300413       0.19304305       0.19323046       0.19319288       0.19339620       0.19367313       0.19397528       0.19397475       0.19428597       0.19418252       0.19453312       0.19454726       0.19448920       0.19465202       0.19504939       0.19486300       0.19492312       0.19479798       0.19523248       0.19536984
  24766.106       0.40373007       0.18794963       0.18916577       0.18984039       0.19058758       0.19085944       0.19117371       0.19143955       0.19168528       0.19217714       0.19220291       0.19291028       0.19264474       0.19286280       0.19279888       0.19317756       0.19329140       0.19363934       0.19356405       0.19395252       0.19399003       0.19435319       0.19421726       0.19441283       0.19429204       0.19462367       0.19470071       0.19470378       0.19454617       0.19482462       0.19537667
  24767.212       0.40424594       0.18775115       0.18886827       0.18973392       0.19017085       0.19064498       0.19087117       0.19107560       0.19122990       0.19170730       0.19181741       0.19259868       0.19248543       0.19280264       0.19263662       0.19284466       0.19317208       0.19337977       0.19334595       0.19353694       0.19364183       0.19389457       0.19403819       0.19428435       0.19410519       0.19441747       0.19435326       0.19434787       0.19440815       0.19453369       0.19506985
  24768.993       0.40589548       0.18726114       0.18851532       0.18943955       0.18989006       0.19034842       0.19039377       0.19112761       0.19086814       0.19141600       0.19166552       0.19230840       0.19199365       0.19229748       0.19237315       0.19253053       0.19271204       0.19290219       0.19309414       0.19308553       0.19335437       0.19366225       0.19406577       0.19377639       0.19359646       0.19402207       0.19392948       0.19381324       0.19395535       0.19420754       0.19456971
  24771.099       0.40640932       0.18671215       0.18795780       0.18890711       0.18932462       0.18985174       0.18997856       0.19041915       0.19027386       0.19074845       0.19095116       0.19177424       0.19123866       0.19188166       0.19175360       0.19216141       0.19230004       0.19234504       0.19245028       0.19271724       0.19289557       0.19306210       0.19294091       0.19344079       0.19304218       0.19355800       0.19343248       0.19375531       0.19385865       0.19366272       0.19421340
  24772.125       0.40698859       0.18645099       0.18764455       0.18853939       0.18918592       0.18955811       0.18979033       0.19017036       0.19032245       0.19077015       0.19061547       0.19156087       0.19118281       0.19185441       0.19163875       0.19195102       0.19225034       0.19208436       0.19222245       0.19259156       0.19274138       0.19291569       0.19291373       0.19317620       0.19307694       0.19337790       0.19345984       0.19359603       0.19368246       0.19342613       0.19393346
  24773.933       0.40756468       0.18602483       0.18738982       0.18822475       0.18853315       0.18927023       0.18944518       0.18970629       0.18970178       0.19030064       0.19036791       0.19114743       0.19091509       0.19122723       0.19130946       0.19148963       0.19163618       0.19192940       0.19170096       0.19200482       0.19192805       0.19234862       0.19234193       0.19280402       0.19264895       0.19286941       0.19261742       0.19328327       0.19314469       0.19324623       0.19352437
  24775.040       0.40804478       0.18602207       0.18713545       0.18818279       0.18850538       0.18876434       0.18919004       0.18957316       0.18947717       0.18993215       0.19012400       0.19081972       0.19080047       0.19094224       0.19082353       0.19107752       0.19137789       0.19153125       0.19151172       0.19184234       0.19206915       0.19211209       0.19194575       0.19267728       0.19234014       0.19260739       0.19239777       0.19298119       0.19296802       0.19313617       0.19325639
  24776.148       0.40830497       0.18552381       0.18685948       0.18777658       0.18849507       0.18871477       0.18891034       0.18917981       0.18919134       0.18980971       0.18988562       0.19035662       0.19065996       0.19045433       0.19061771       0.19076248       0.19117034       0.19124497       0.19133743       0.19165301       0.19192206       0.19202580       0.19174188       0.19235220       0.19237974       0.19261655       0.19206252       0.19257442       0.19259233       0.19302259       0.19281421
  24778.038       0.40868335       0.18531455       0.18636454       0.18740610       0.18789906       0.18833465       0.18816248       0.18867826       0.18902158       0.18934838       0.18946460       0.18999929       0.19008634       0.19054835       0.19040284       0.19044040       0.19092197       0.19090442       0.19082051       0.19115993       0.19137046       0.19171926       0.19135097       0.19208729       0.19173636       0.19207311       0.19181366       0.19217230       0.19203922       0.19252032       0.19256538
  24779.983       0.40893291       0.18474839       0.18614999       0.18666422       0.18745774       0.18768559       0.18788653       0.18839006       0.18830855       0.18879523       0.18921505       0.18939734       0.18968694       0.19013648       0.18990769       0.19019204       0.19027487       0.19037944       0.19041023       0.19077106       0.19081721       0.19103682       0.19090876       0.19151118       0.19132942       0.19161429       0.19141885       0.19182948       0.19172122       0.19202039       0.19199823
  24780.983       0.40927847       0.18458065       0.18598615       0.18672480       0.18721105       0.18739929       0.18738500       0.18831873       0.18837229       0.18866461       0.18884420       0.18923830       0.18949465       0.18983108       0.18966511       0.19006148       0.19002028       0.19033247       0.19013725       0.19052612       0.19060428       0.19082920       0.19057294       0.19136340       0.19126615       0.19151934       0.19116632       0.19146591       0.19162061       0.19168678       0.19184756
  24782.928       0.40967008       0.18387818       0.18513967       0.18605657       0.18667952       0.18713772       0.18690665       0.18776332       0.18806592       0.18811058       0.18857362       0.18877208       0.18910581       0.18924717       0.18914990       0.18951268       0.19000431       0.18985148       0.18981165       0.18993778       0.19006214       0.19058382       0.18997571       0.19090812       0.19083248       0.19082602       0.19062473       0.19095554       0.19093477       0.19135472       0.19148355
  24784.063       0.40982481       0.18397890       0.18513046       0.18565295       0.18644523       0.18658460       0.18673993       0.18737850       0.18784917       0.18795077       0.18832753       0.18864942       0.18891286       0.18893707       0.18910595       0.18925571       0.18963245       0.18930172       0.18980022       0.18992173       0.19012971       0.19019118       0.18996877       0.19044056       0.19068753       0.19090652       0.19076578       0.19093554       0.19077698       0.19102773       0.19123265
  24785.145       0.40967737       0.18398637       0.18497522       0.18527659       0.18624245       0.18661756       0.18657132       0.18683500       0.18723265       0.18781610       0.18801461       0.18836654       0.18861261       0.18914235       0.18905066       0.18907163       0.18920881       0.18926675       0.18958334       0.18976971       0.18979760       0.18989742       0.18970086       0.19037064       0.19070314       0.19076104       0.19064462       0.19059100       0.19065846       0.19074212       0.19096145
  24787.090       0.41028150       0.18328319       0.18437724       0.18507927       0.18586307       0.18588120       0.18631535       0.18664209       0.18705789       0.18709716       0.18752858       0.18801125       0.18799685       0.18840281       0.18835455       0.18854406       0.18868956       0.18868174       0.18900263       0.18914525       0.18984427       0.18965354       0.18947021       0.18983319       0.19003320       0.19037356       0.19011185       0.19021665       0.19070824       0.19018992       0.19063663
  24788.172       0.40956638       0.18300790       0.18409143       0.18491724       0.18575621       0.18552392       0.18604772       0.18626012       0.18671963       0.18689490       0.18699094       0.18781564       0.18775101       0.18804712       0.18815615       0.18832673       0.18813113       0.18836985       0.18866496       0.18891964       0.18933833       0.18898027       0.18934713       0.18926072       0.18979048       0.19013821       0.18978190       0.18987702       0.19002669       0.18987710       0.19059471
  24789.225       0.40909106       0.18271008       0.18389009       0.18458577       0.18523224       0.18537082       0.18580394       0.18588606       0.18646091       0.18696127       0.18707162       0.18755246       0.18746792       0.18789690       0.18766374       0.18815463       0.18822364       0.18821307       0.18834005       0.18875022       0.18881124       0.18881680       0.18879322       0.18934160       0.18932253       0.18979257       0.18954418       0.18966173       0.18982983       0.18959086       0.19036619
  24791.037       0.40840437       0.18217844       0.18335004       0.18398079       0.18460418       0.18502047       0.18530387       0.18563305       0.18631923       0.18637377       0.18658837       0.18698844       0.18688609       0.18740310       0.18724604       0.18776070       0.18794084       0.18776638       0.18801526       0.18834634       0.18841895       0.18854012       0.18863447       0.18868239       0.18884920       0.18928666       0.18938576       0.18929295       0.18955613       0.18920807       0.18950768
  24793.146       0.40684511       0.18171870       0.18273048       0.18371332       0.18456851       0.18458126       0.18497673       0.18495940       0.18538387       0.18594566       0.18621142       0.18647995       0.18648687       0.18698817       0.18691335       0.18737542       0.18763654       0.18739621       0.18756920       0.18790373       0.18812291       0.18833169       0.18805297       0.18832878       0.18835036       0.18851665       0.18884037       0.18878312       0.18897521       0.18875043       0.18911196
  24794.254       0.40604064       0.18145642       0.18258545       0.18365083       0.18418246       0.18428827       0.18482870       0.18486976       0.18507945       0.18567882       0.18566555       0.18599365       0.18629956       0.18662777       0.18661917       0.18695062       0.18701614       0.18712109       0.18710885       0.18751195       0.18777353       0.18813538       0.18779959       0.18805132       0.18808245       0.18836367       0.18859058       0.18871140       0.18857999       0.18834455       0.18892692
  24796.066       0.40449590       0.18125551       0.18249536       0.18306962       0.18375380       0.18386579       0.18451118       0.18449999       0.18466958       0.18542867       0.18554398       0.18576852       0.18560225       0.18624244       0.18613473       0.18658574       0.18656593       0.18672453       0.18671871       0.18709763       0.18745797       0.18726806       0.18725624       0.18751855       0.18768769       0.18812552       0.18823710       0.18819792       0.18819070       0.18815629       0.18848955
  24797.094       0.40321265       0.18088832       0.18215101       0.18273502       0.18330709       0.18373189       0.18416010       0.18422366       0.18465333       0.18496408       0.18512110       0.18555590       0.18565393       0.18584879       0.18588627       0.18627456       0.18637369       0.18646925       0.18665395       0.18683565       0.18708652       0.18686300       0.18692109       0.18718377       0.18743301       0.18799518       0.18790719       0.18781610       0.18783242       0.18792950       0.18823996
  24798.204       0.40244298       0.18060321       0.18181405       0.18241411       0.18287940       0.18346529       0.18421958       0.18402372       0.18422289       0.18475558       0.18476645       0.18531162       0.18539070       0.18543073       0.18564016       0.18604317       0.18639703       0.18615399       0.18647691       0.18640520       0.18683123       0.18672287       0.18690970       0.18706748       0.18694344       0.18755555       0.18752720       0.18742700       0.18749842       0.18771664       0.18814347
  24799.206       0.40126957       0.18054108       0.18152273       0.18231051       0.18281366       0.18280839       0.18354563       0.18358760       0.18404692       0.18459955       0.18459137       0.18512322       0.18496587       0.18532477       0.18547509       0.18578209       0.18607901       0.18597924       0.18620523       0.18599296       0.18658004       0.18663754       0.18664071       0.18684937       0.18687058       0.18726329       0.18727570       0.18707965       0.18724158       0.18748163       0.18772917
  24800.938       0.39848982       0.18021267       0.18105433       0.18181949       0.18219450       0.18274239       0.18327036       0.18317548       0.18361872       0.18409184       0.18409646       0.18461301       0.18466912       0.18490920       0.18502802       0.18519076       0.18558425       0.18554113       0.18559329       0.18577783       0.18613757       0.18620280       0.18585931       0.18652695       0.18654591       0.18695606       0.18673442       0.18680402       0.18688848       0.18708147       0.18737924
  24802.019       0.39656668       0.17974472       0.18115841       0.18153746       0.18224750       0.18268797       0.18251831       0.18303004       0.18314357       0.18373468       0.18408847       0.18460401       0.18455766       0.18463540       0.18464837       0.18506219       0.18517598       0.18514424       0.18518879       0.18557088       0.18585786       0.18597410       0.18577286       0.18590516       0.18631670       0.18642143       0.18650849       0.18657407       0.18681852       0.18699726       0.18697290
  24803.182       0.39449523       0.17958499       0.18090008       0.18125965       0.18187399       0.18235907       0.18247742       0.18274331       0.18299278       0.18324275       0.18365838       0.18418359       0.18421777       0.18443958       0.18420861       0.18473386       0.18508882       0.18486714       0.18504300       0.18523533       0.18557615       0.18578247       0.18552470       0.18558459       0.18581496       0.18618262       0.18633518       0.18626070       0.18664871       0.18666363       0.18654748
  24804.184       0.39328824       0.17941766       0.18056878       0.18119614       0.18167264       0.18197933       0.18244988       0.18253216       0.18293637       0.18302161       0.18343438       0.18429563       0.18369959       0.18428628       0.18413605       0.18423311       0.18489855       0.18449764       0.18505601       0.18490053       0.18527731       0.18551872       0.18521762       0.18553230       0.18563804       0.18590567       0.18603642       0.18608793       0.18638734       0.18634446       0.18621694
  24806.133       0.38975974       0.17925660       0.18031446       0.18081982       0.18093176       0.18153189       0.18193206       0.18198077       0.18260549       0.18261795       0.18299638       0.18330606       0.18355578       0.18360925       0.18366503       0.18389713       0.18393003       0.18420144       0.18436555       0.18456473       0.18507713       0.18514217       0.18484561       0.18482470       0.18509208       0.18549310       0.18535080       0.18543190       0.18599858       0.18610955       0.18568676
  24807.217       0.38813432       0.17903207       0.18010826       0.18048216       0.18081012       0.18144410       0.18192437       0.18174588       0.18233826       0.18253347       0.18273442       0.18298673       0.18329906       0.18319605       0.18350559       0.18379532       0.18398940       0.18379437       0.18402542       0.18412713       0.18471312       0.18470376       0.18438431       0.18466541       0.18483341       0.18545421       0.18509055       0.18510226       0.18561903       0.18553589       0.18547083
  24808.218       0.38661692       0.17854943       0.17986137       0.17996641       0.18085472       0.18124594       0.18186768       0.18146787       0.18208942       0.18225445       0.18241127       0.18295738       0.18304874       0.18297510       0.18337820       0.18355622       0.18394055       0.18357133       0.18388034       0.18388733       0.18442079       0.18439880       0.18420399       0.18418134       0.18476402       0.18504239       0.18486204       0.18498821       0.18522305       0.18499342       0.18521821
  24810.114       0.38349197       0.17812524       0.17920164       0.17973035       0.18031324       0.18066400       0.18127775       0.18122861       0.18158286       0.18172080       0.18197314       0.18272937       0.18262303       0.18288406       0.18271479       0.18296143       0.18315172       0.18303074       0.18342652       0.18352719       0.18387638       0.18377049       0.18402214       0.18434713       0.18436743       0.18461613       0.18433369       0.18462339       0.18450827       0.18472949       0.18466336
  24811.170       0.38147936       0.17794466       0.17893410       0.17948456       0.17992231       0.18038454       0.18105263       0.18089727       0.18115452       0.18142241       0.18165842       0.18245148       0.18226304       0.18272309       0.18258702       0.18263283       0.18300149       0.18261342       0.18279343       0.18345142       0.18352920       0.18348878       0.18370932       0.18393914       0.18404692       0.18417589       0.18407496       0.18444969       0.18440317       0.18454357       0.18436785
  24812.172       0.37954719       0.17761072       0.17865235       0.17927154       0.17959904       0.18012681       0.18079760       0.18058287       0.18072073       0.18113922       0.18138276       0.18219112       0.18196474       0.18249176       0.18229663       0.18258762       0.18285105       0.18239325       0.18249146       0.18328417       0.18320480       0.18329481       0.18341272       0.18364139       0.18390834       0.18411287       0.18392111       0.18418455       0.18427719       0.18431559       0.18419487
  24814.068       0.37743895       0.17712403       0.17832010       0.17888452       0.17940658       0.17973107       0.18015458       0.18016950       0.18043600       0.18064506       0.18120329       0.18168502       0.18143650       0.18191047       0.18190977       0.18201700       0.18234128       0.18219485       0.18209177       0.18264744       0.18274225       0.18279589       0.18287601       0.18309632       0.18342189       0.18351031       0.18335832       0.18345034       0.18370241       0.18392197       0.18394001
  24815.098       0.37631421       0.17707214       0.17813488       0.17862968       0.17923785       0.17949692       0.17984414       0.17987609       0.18026941       0.18047683       0.18095083       0.18136080       0.18122632       0.18164195       0.18161585       0.18171037       0.18225661       0.18188930       0.18201668       0.18239218       0.18258911       0.18262332       0.18267328       0.18308171       0.18306948       0.18345873       0.18305087       0.18333251       0.18337840       0.18358496       0.18354602
  24816.154       0.37536535       0.17690316       0.17793669       0.17861598       0.17910487       0.17921962       0.17978808       0.17963073       0.17974742       0.18045201       0.18064278       0.18098455       0.18108498       0.18137259       0.18142571       0.18152143       0.18200637       0.18161166       0.18161615       0.18219406       0.18227295       0.18243448       0.18197872       0.18265786       0.18299191       0.18307147       0.18273644       0.18320590       0.18321180       0.18335344       0.18336183
  24817.997       0.37367451       0.17634717       0.17745978       0.17804134       0.17847574       0.17889285       0.17899643       0.17927825       0.17945494       0.17988765       0.18053931       0.18079483       0.18065876       0.18104486       0.18090454       0.18122590       0.18128255       0.18114162       0.18141444       0.18180922       0.18199077       0.18204111       0.18201830       0.18249081       0.18245043       0.18274527       0.18231637       0.18268597       0.18284244       0.18293577       0.18262241
  24819.027       0.37328172       0.17607948       0.17719353       0.17787766       0.17818607       0.17874102       0.17907029       0.17908416       0.17927904       0.17950768       0.18028966       0.18056023       0.18017493       0.18079919       0.18078722       0.18104407       0.18111847       0.18109423       0.18103557       0.18161747       0.18181678       0.18178464       0.18160729       0.18223298       0.18216307       0.18252559       0.18221126       0.18244810       0.18253977       0.18239427       0.18262430
  24820.219       0.37283441       0.17587146       0.17687637       0.17737507       0.17816969       0.17850284       0.17880373       0.17886789       0.17900518       0.17945957       0.17993036       0.18019457       0.17981015       0.18036099       0.18045112       0.18062868       0.18084295       0.18090571       0.18087966       0.18115745       0.18138631       0.18164841       0.18159778       0.18168731       0.18189042       0.18178766       0.18206454       0.18232096       0.18220757       0.18205073       0.18243235
  24821.302       0.37252295       0.17569024       0.17660290       0.17706308       0.17787447       0.17811496       0.17851235       0.17855415       0.17876577       0.17902230       0.17912761       0.17981444       0.17961277       0.18006199       0.18007592       0.18050126       0.18052161       0.18045338       0.18064868       0.18094475       0.18117072       0.18109045       0.18149996       0.18141573       0.18163796       0.18179621       0.18185244       0.18214397       0.18196086       0.18194909       0.18202252
  24823.038       0.37236337       0.17518853       0.17612844       0.17697559       0.17749127       0.17771038       0.17795827       0.17800271       0.17830351       0.17878004       0.17928923       0.17944697       0.17931928       0.17946810       0.17976430       0.18014424       0.18023757       0.17997632       0.18038110       0.18056941       0.18070452       0.18071723       0.18121634       0.18106330       0.18088703       0.18156590       0.18112795       0.18164037       0.18171747       0.18181544       0.18196175
  24824.121       0.37241213       0.17501463       0.17588455       0.17678944       0.17711268       0.17751171       0.17793882       0.17763651       0.17807288       0.17831719       0.17894160       0.17912789       0.17905735       0.17927965       0.17948659       0.17961144       0.17993321       0.17975811       0.18010215       0.18017825       0.18034392       0.18047147       0.18096170       0.18084940       0.18059864       0.18128014       0.18084292       0.18132987       0.18113014       0.18137952       0.18169586
  24825.233       0.37266211       0.17464168       0.17576095       0.17656785       0.17681691       0.17692470       0.17763630       0.17739648       0.17788156       0.17813295       0.17847181       0.17862066       0.17862599       0.17905159       0.17927980       0.17950387       0.17959896       0.17942529       0.17980803       0.17986554       0.18048322       0.17982803       0.18045632       0.18055560       0.18061290       0.18079928       0.18067083       0.18105176       0.18091091       0.18094122       0.18115865
  24826.237       0.37265351       0.17434698       0.17551540       0.17614161       0.17642178       0.17659355       0.17740296       0.17709785       0.17759851       0.17801404       0.17818905       0.17843732       0.17834718       0.17863998       0.17911831       0.17915748       0.17912590       0.17934097       0.17949025       0.17955033       0.18001201       0.17980387       0.18023754       0.18033087       0.18022032       0.18062417       0.18044751       0.18079893       0.18086624       0.18061112       0.18081265
  24828.081       0.37321538       0.17396467       0.17497208       0.17594354       0.17614904       0.17634256       0.17686523       0.17672786       0.17705848       0.17716854       0.17793586       0.17809340       0.17797217       0.17827363       0.17863050       0.17873941       0.17871201       0.17913283       0.17905065       0.17931136       0.17968825       0.17970162       0.17993158       0.17987007       0.17976700       0.18016219       0.18001021       0.18042222       0.18053383       0.18032554       0.18051094
  24829.166       0.37332278       0.17378727       0.17482190       0.17553834       0.17608655       0.17615175       0.17647882       0.17671123       0.17681498       0.17732436       0.17758533       0.17783866       0.17781961       0.17842444       0.17831525       0.17855460       0.17828781       0.17878570       0.17879271       0.17899063       0.17952850       0.17943719       0.17946751       0.17955244       0.17961306       0.17998098       0.17974081       0.18007754       0.18046493       0.18018074       0.18028340
  24830.305       0.37327978       0.17362257       0.17457737       0.17532428       0.17541872       0.17594627       0.17641577       0.17616862       0.17642325       0.17714387       0.17734904       0.17768144       0.17754764       0.17792750       0.17800139       0.17838543       0.17869037       0.17823965       0.17849362       0.17872428       0.17914259       0.17906349       0.17925690       0.17939639       0.17947717       0.17982662       0.17945754       0.17971731       0.18011639       0.18000879       0.17982402
  24832.205       0.37312998       0.17298445       0.17399597       0.17495003       0.17507677       0.17523970       0.17578981       0.17547866       0.17597787       0.17643602       0.17699422       0.17727844       0.17703737       0.17748707       0.17740561       0.17799282       0.17779972       0.17785201       0.17815683       0.17830923       0.17835438       0.17865809       0.17874442       0.17914150       0.17895748       0.17929750       0.17899490       0.17924417       0.17959014       0.17957595       0.17940887
  24834.158       0.37283544       0.17257742       0.17355655       0.17396926       0.17471917       0.17523541       0.17541581       0.17498569       0.17569531       0.17598697       0.17642308       0.17659086       0.17674312       0.17712075       0.17717521       0.17714558       0.17714894       0.17741259       0.17793572       0.17793190       0.17802079       0.17803987       0.17839903       0.17854563       0.17859257       0.17875251       0.17866254       0.17867591       0.17884116       0.17890287       0.17889669
  24836.058       0.37303642       0.17213216       0.17298947       0.17374748       0.17443474       0.17470614       0.17503076       0.17494281       0.17498204       0.17551836       0.17588479       0.17623790       0.17627265       0.17664461       0.17660125       0.17677743       0.17696650       0.17690861       0.17734169       0.17731044       0.17765933       0.17746217       0.17810852       0.17810048       0.17830046       0.17844504       0.17806667       0.17841559       0.17860876       0.17865810       0.17857887
  24838.173       0.37265352       0.17172891       0.17266990       0.17332163       0.17379732       0.17421413       0.17473997       0.17440384       0.17458480       0.17522611       0.17542749       0.17599033       0.17567358       0.17600242       0.17605714       0.17650154       0.17625380       0.17641543       0.17670797       0.17693239       0.17703838       0.17718443       0.17730139       0.17783510       0.17751625       0.17798494       0.17774830       0.17796352       0.17805711       0.17798960       0.17805745
  24839.231       0.37241007       0.17149799       0.17232990       0.17305362       0.17378643       0.17387103       0.17448951       0.17403707       0.17445857       0.17480908       0.17534428       0.17562893       0.17548729       0.17584782       0.17581419       0.17616754       0.17628238       0.17612813       0.17661449       0.17663451       0.17709291       0.17709401       0.17717924       0.17730096       0.17749988       0.17784845       0.17743747       0.17764205       0.17774572       0.17748484       0.17787261
  24841.133       0.37247943       0.17093010       0.17170140       0.17263339       0.17327398       0.17353992       0.17369439       0.17368996       0.17394620       0.17447785       0.17464843       0.17509755       0.17502238       0.17547691       0.17533710       0.17581904       0.17595607       0.17579828       0.17623380       0.17626622       0.17636293       0.17651082       0.17710989       0.17699778       0.17714648       0.17738034       0.17698233       0.17707288       0.17701226       0.17757623       0.17769355
  24842.218       0.37226596       0.17076415       0.17173913       0.17240901       0.17296416       0.17338234       0.17349535       0.17343063       0.17377732       0.17415276       0.17459170       0.17483605       0.17490644       0.17516032       0.17508465       0.17566713       0.17568612       0.17559244       0.17594547       0.17610439       0.17610483       0.17611397       0.17641108       0.17657008       0.17667420       0.17710376       0.17681699       0.17694482       0.17671591       0.17713014       0.17730272
  24843.277       0.37234932       0.17057433       0.17155928       0.17219836       0.17261526       0.17319117       0.17333916       0.17320895       0.17359806       0.17395517       0.17449346       0.17476870       0.17473488       0.17485851       0.17500862       0.17529789       0.17520769       0.17537249       0.17570550       0.17554885       0.17583791       0.17599963       0.17617441       0.17621807       0.17622400       0.17668071       0.17664910       0.17650534       0.17647039       0.17674541       0.17700937
  24845.070       0.37203221       0.17014672       0.17101295       0.17170479       0.17225674       0.17270960       0.17282636       0.17287086       0.17322616       0.17353836       0.17402235       0.17419823       0.17433920       0.17433495       0.17450252       0.17462114       0.17488200       0.17478343       0.17516298       0.17521678       0.17550388       0.17562745       0.17587172       0.17606216       0.17583048       0.17615681       0.17632156       0.17604434       0.17615365       0.17641236       0.17655200
  24846.128       0.37198221       0.16987827       0.17087053       0.17132388       0.17194970       0.17233512       0.17269872       0.17257541       0.17294357       0.17330296       0.17383282       0.17399787       0.17397530       0.17407091       0.17436277       0.17439308       0.17479438       0.17440937       0.17493818       0.17492121       0.17536414       0.17531343       0.17562004       0.17558565       0.17554938       0.17579223       0.17614553       0.17574098       0.17594078       0.17573158       0.17633226
  24847.296       0.37196632       0.16959997       0.17065898       0.17134001       0.17173281       0.17206545       0.17256087       0.17256650       0.17243760       0.17301003       0.17331950       0.17393179       0.17374146       0.17381514       0.17422232       0.17402888       0.17441077       0.17422395       0.17471390       0.17451918       0.17505315       0.17522230       0.17527710       0.17535724       0.17553924       0.17593293       0.17580076       0.17557062       0.17584777       0.17559383       0.17620438
  24848.383       0.37189417       0.16934264       0.17025959       0.17101981       0.17152005       0.17184810       0.17212491       0.17218045       0.17236035       0.17297222       0.17309625       0.17335900       0.17353674       0.17360094       0.17391844       0.17391633       0.17403756       0.17412509       0.17431706       0.17432878       0.17500004       0.17482279       0.17519381       0.17500692       0.17542580       0.17549178       0.17537628       0.17557508       0.17564820       0.17546742       0.17599345
  24850.176       0.37189988       0.16887814       0.16979656       0.17058532       0.17071459       0.17127527       0.17180279       0.17200018       0.17189820       0.17279738       0.17270207       0.17288128       0.17303812       0.17341984       0.17330819       0.17358907       0.17372907       0.17378105       0.17381489       0.17419518       0.17432168       0.17441778       0.17472022       0.17471214       0.17489361       0.17505171       0.17520530       0.17509972       0.17490722       0.17531667       0.17568705
  24851.263       0.37183696       0.16862066       0.16970645       0.17028130       0.17063587       0.17131670       0.17163666       0.17188446       0.17181745       0.17243996       0.17249213       0.17261274       0.17276254       0.17318782       0.17313177       0.17333484       0.17356328       0.17370157       0.17365963       0.17385316       0.17421959       0.17421626       0.17436324       0.17471327       0.17477912       0.17482237       0.17494488       0.17485685       0.17461983       0.17496262       0.17542105
  24852.350       0.37174560       0.16821495       0.16957377       0.17016650       0.17086782       0.17078250       0.17133573       0.17136940       0.17171929       0.17188239       0.17213786       0.17260050       0.17254119       0.17288617       0.17299775       0.17344751       0.17325262       0.17331376       0.17341046       0.17358749       0.17429859       0.17373966       0.17448462       0.17436068       0.17444160       0.17445272       0.17478683       0.17456629       0.17433122       0.17473345       0.17502950
  24854.198       0.37163544       0.16806614       0.16926267       0.16952459       0.17016677       0.17021746       0.17069480       0.17104902       0.17143935       0.17150236       0.17180784       0.17215566       0.17200902       0.17240865       0.17260421       0.17305855       0.17296136       0.17267962       0.17299567       0.17317420       0.17344540       0.17320887       0.17377901       0.17382310       0.17397078       0.17418935       0.17430450       0.17420825       0.17409506       0.17446677       0.17462435
  24856.209       0.37179256       0.16756679       0.16868039       0.16939289       0.16984219       0.16986836       0.17025306       0.17070452       0.17079639       0.17127873       0.17124110       0.17171965       0.17165223       0.17204013       0.17211478       0.17228421       0.17250426       0.17233605       0.17261699       0.17286277       0.17301366       0.17317604       0.17329026       0.17342560       0.17356081       0.17398173       0.17390253       0.17368892       0.17384332       0.17398535       0.17416278
  24857.351       0.37188252       0.16746485       0.16848789       0.16902476       0.16937835       0.16961283       0.17009321       0.17041283       0.17055151       0.17077355       0.17122139       0.17130881       0.17147717       0.17187568       0.17191497       0.17203046       0.17257290       0.17199584       0.17235588       0.17252218       0.17257156       0.17300750       0.17310038       0.17316125       0.17332183       0.17364948       0.17373091       0.17359911       0.17354021       0.17371080       0.17410582
  24859.308       0.37227652       0.16718334       0.16772237       0.16872195       0.16895422       0.16940786       0.16971005       0.16991983       0.17016295       0.17084436       0.17082951       0.17078051       0.17112662       0.17143205       0.17157655       0.17158377       0.17187387       0.17171475       0.17203866       0.17220250       0.17216174       0.17246842       0.17271561       0.17286028       0.17279554       0.17320867       0.17328260       0.17299467       0.17317323       0.17319022       0.17329448
  24860.342       0.37248068       0.16657077       0.16745826       0.16847812       0.16877979       0.16910562       0.16952880       0.16983659       0.16987901       0.17028591       0.17052744       0.17076642       0.17092231       0.17112993       0.17107609       0.17133501       0.17157609       0.17156790       0.17164525       0.17180250       0.17208818       0.17221338       0.17247483       0.17267732       0.17276330       0.17278721       0.17294348       0.17284373       0.17256176       0.17317919       0.17309533
  24861.374       0.37225831       0.16644139       0.16738887       0.16852538       0.16863320       0.16871844       0.16935765       0.16955658       0.16964321       0.17020996       0.17002614       0.17062842       0.17060027       0.17089126       0.17089862       0.17125349       0.17125814       0.17121407       0.17158839       0.17147443       0.17188651       0.17205570       0.17226637       0.17238969       0.17249252       0.17283869       0.17265410       0.17269725       0.17239265       0.17285619       0.17304723
  24863.277       0.37266580       0.16624485       0.16673864       0.16777844       0.16823916       0.16852974       0.16886218       0.16926053       0.16927386       0.16983269       0.17001752       0.16975323       0.17001591       0.17034694       0.17075420       0.17082949       0.17067142       0.17079078       0.17137949       0.17125449       0.17144904       0.17144630       0.17194646       0.17190015       0.17199443       0.17244590       0.17229179       0.17231460       0.17219100       0.17219128       0.17267959
  24864.311       0.37291905       0.16606797       0.16660662       0.16766799       0.16815911       0.16822764       0.16876652       0.16914976       0.16899931       0.16957160       0.16965275       0.16977420       0.16979157       0.17010450       0.17043912       0.17060834       0.17049277       0.17081351       0.17100550       0.17100208       0.17119906       0.17138902       0.17172381       0.17177528       0.17175817       0.17205377       0.17220090       0.17185417       0.17192370       0.17201251       0.17233981
  24865.400       0.37322101       0.16553724       0.16643147       0.16740367       0.16765847       0.16796053       0.16862853       0.16886522       0.16864660       0.16920749       0.16929347       0.16964085       0.16961896       0.16975380       0.16999587       0.17037966       0.17043051       0.17067312       0.17055224       0.17075542       0.17082747       0.17124239       0.17148824       0.17159985       0.17150213       0.17171576       0.17190931       0.17161536       0.17163464       0.17181834       0.17205552
  24867.330       0.37360306       0.16506133       0.16604288       0.16680660       0.16701900       0.16765119       0.16806702       0.16824536       0.16809271       0.16908435       0.16895245       0.16901186       0.16920011       0.16951443       0.16938007       0.16977868       0.17006286       0.17032784       0.16992873       0.17078322       0.17043480       0.17079905       0.17099434       0.17095414       0.17111630       0.17144642       0.17140446       0.17139083       0.17120649       0.17141276       0.17183576
  24869.371       0.37383187       0.16456001       0.16565891       0.16640204       0.16664541       0.16715391       0.16772898       0.16756522       0.16761970       0.16826078       0.16854057       0.16868804       0.16907018       0.16913914       0.16919756       0.16955840       0.16948398       0.16949618       0.16981958       0.16981889       0.16993449       0.17038568       0.17053101       0.17049699       0.17040794       0.17092068       0.17101953       0.17091754       0.17081694       0.17093631       0.17128826
  24870.434       0.37441536       0.16428422       0.16529945       0.16608339       0.16635554       0.16664558       0.16740889       0.16743403       0.16761175       0.16815997       0.16806862       0.16869615       0.16870198       0.16893236       0.16889317       0.16913082       0.16931209       0.16945983       0.16941281       0.16988259       0.16997894       0.16977062       0.16988221       0.17009250       0.17057816       0.17097228       0.17090807       0.17074648       0.17069280       0.17067738       0.17119649
  24872.257       0.37435239       0.16388932       0.16489147       0.16548375       0.16595580       0.16638831       0.16673998       0.16684676       0.16712575       0.16746857       0.16803467       0.16804245       0.16809098       0.16855086       0.16832611       0.16887912       0.16894097       0.16909969       0.16890612       0.16913069       0.16948824       0.16955329       0.16975926       0.16981448       0.17007311       0.17062712       0.17016091       0.17052373       0.17015885       0.17032485       0.17074466
  24873.264       0.37465162       0.16362018       0.16471513       0.16528073       0.16573004       0.16628336       0.16662253       0.16679211       0.16691814       0.16727380       0.16786621       0.16777809       0.16803026       0.16830352       0.16806192       0.16850935       0.16890456       0.16886789       0.16872472       0.16900818       0.16918157       0.16945887       0.16957564       0.16981183       0.16969833       0.17038259       0.17001793       0.17019319       0.17006603       0.17030562       0.17049281
  24874.433       0.37476894       0.16370031       0.16437054       0.16504814       0.16524467       0.16603765       0.16638751       0.16633888       0.16658553       0.16740680       0.16783216       0.16768101       0.16769801       0.16777889       0.16784752       0.16812112       0.16826848       0.16856583       0.16852449       0.16886750       0.16926032       0.16891053       0.16922430       0.16927391       0.16957184       0.16988574       0.16984642       0.16962419       0.16982503       0.17000432       0.17020913
  24875.549       0.37482881       0.16311456       0.16405577       0.16480251       0.16508439       0.16573345       0.16596223       0.16633183       0.16617901       0.16688794       0.16751846       0.16753163       0.16739696       0.16781023       0.16774483       0.16800396       0.16830284       0.16834102       0.16831148       0.16852457       0.16878708       0.16882941       0.16886150       0.16901103       0.16931385       0.16948455       0.16965960       0.16903989       0.16949618       0.16966758       0.16961354
  24877.319       0.37475705       0.16300462       0.16387741       0.16444473       0.16494754       0.16548454       0.16557018       0.16605629       0.16594969       0.16645897       0.16687925       0.16705530       0.16707344       0.16736281       0.16740199       0.16775384       0.16762732       0.16806233       0.16802079       0.16805398       0.16811767       0.16830431       0.16836695       0.16846629       0.16895324       0.16927989       0.16919508       0.16909050       0.16907496       0.16916716       0.16942123
  24878.382       0.37448864       0.16284746       0.16358720       0.16421642       0.16487436       0.16538659       0.16570199       0.16574538       0.16589437       0.16636936       0.16645678       0.16685950       0.16686696       0.16694420       0.16725505       0.16733804       0.16772687       0.16768345       0.16776156       0.16767640       0.16778965       0.16825839       0.16832251       0.16841586       0.16864851       0.16900466       0.16894581       0.16901680       0.16869032       0.16900036       0.16917247
  24879.497       0.37435870       0.16261727       0.16320055       0.16421142       0.16447157       0.16492359       0.16527197       0.16522075       0.16567209       0.16585449       0.16645363       0.16696332       0.16651553       0.16646664       0.16700565       0.16714725       0.16725681       0.16733929       0.16738304       0.16747339       0.16779332       0.16834147       0.16809255       0.16832774       0.16845026       0.16898126       0.16882550       0.16861785       0.16846766       0.16881164       0.16912275
  24881.378       0.37460426       0.16207713       0.16276731       0.16359896       0.16420668       0.16429442       0.16517432       0.16512626       0.16506540       0.16572153       0.16603910       0.16640904       0.16612772       0.16612641       0.16636585       0.16689130       0.16659932       0.16704663       0.16689743       0.16726091       0.16734637       0.16760014       0.16758429       0.16765098       0.16794344       0.16845955       0.16832181       0.16805958       0.16807304       0.16837661       0.16860157
  24883.392       0.37462662       0.16167397       0.16251775       0.16331769       0.16353613       0.16379344       0.16437506       0.16444963       0.16487149       0.16517468       0.16528803       0.16589109       0.16568289       0.16617232       0.16584623       0.16645356       0.16667204       0.16663264       0.16684025       0.16675854       0.16722653       0.16678596       0.16729725       0.16740500       0.16767820       0.16781174       0.16780232       0.16774084       0.16761489       0.16806484       0.16801618
  24884.455       0.37424923       0.16162326       0.16188140       0.16311881       0.16320810       0.16359622       0.16419187       0.16451734       0.16455876       0.16509296       0.16514030       0.16559883       0.16561806       0.16575240       0.16561260       0.16602568       0.16633333       0.16658752       0.16665020       0.16641432       0.16677276       0.16675643       0.16698441       0.16727343       0.16735582       0.16768912       0.16747910       0.16754683       0.16733426       0.16793391       0.16780311
  24886.309       0.37389608       0.16090300       0.16185488       0.16256357       0.16273379       0.16340312       0.16359714       0.16384619       0.16402798       0.16451200       0.16496170       0.16518322       0.16527427       0.16527851       0.16507346       0.16551364       0.16604607       0.16598859       0.16640172       0.16599142       0.16630477       0.16641487       0.16639088       0.16684743       0.16688953       0.16739481       0.16706746       0.16717830       0.16703677       0.16739874       0.16731178
  24888.325       0.37384432       0.16059372       0.16136680       0.16212990       0.16232971       0.16289498       0.16325548       0.16326880       0.16367573       0.16388660       0.16435468       0.16468047       0.16453936       0.16455266       0.16477427       0.16496354       0.16530394       0.16549169       0.16583268       0.16581911       0.16590970       0.16599720       0.16602333       0.16607832       0.16642151       0.16660244       0.16638902       0.16678180       0.16642809       0.16694456       0.16690877
  24890.341       0.37302816       0.16004770       0.16087754       0.16161221       0.16200241       0.16246929       0.16266608       0.16315819       0.16321535       0.16356782       0.16373146       0.16411599       0.16431580       0.16425072       0.16430697       0.16453070       0.16493683       0.16490028       0.16545864       0.16507124       0.16527875       0.16551025       0.16566213       0.16596139       0.16608442       0.16642883       0.16622783       0.16644709       0.16616995       0.16647340       0.16647743
  24891.432       0.37316435       0.15995779       0.16063374       0.16145953       0.16163695       0.16214160       0.16257841       0.16286542       0.16295118       0.16331890       0.16338478       0.16373502       0.16386016       0.16405899       0.16402679       0.16430992       0.16474693       0.16459144       0.16498291       0.16513433       0.16492719       0.16557506       0.16543750       0.16563805       0.16581050       0.16582066       0.16589807       0.16605737       0.16601094       0.16635873       0.16628611
  24892.576       0.37261164       0.15948858       0.16059112       0.16118139       0.16156154       0.16193917       0.16238613       0.16262052       0.16261333       0.16329214       0.16293635       0.16347234       0.16348458       0.16372474       0.16395267       0.16407846       0.16472259       0.16435534       0.16465091       0.16451284       0.16480265       0.16497837       0.16515058       0.16541349       0.16551921       0.16569494       0.16555455       0.16583654       0.16557739       0.16616118       0.16594856
  24894.485       0.37219932       0.15910951       0.16013993       0.16090318       0.16093529       0.16138287       0.16189621       0.16181776       0.16239741       0.16274265       0.16265814       0.16326200       0.16305689       0.16346049       0.16359558       0.16386343       0.16404010       0.16411512       0.16416302       0.16406967       0.16439270       0.16464262       0.16474768       0.16494606       0.16537969       0.16490190       0.16506722       0.16529305       0.16530085       0.16566000       0.16553052
  24895.521       0.37164252       0.15894025       0.15980278       0.16061134       0.16077889       0.16099915       0.16152426       0.16157866       0.16214116       0.16265100       0.16250121       0.16310067       0.16300230       0.16334578       0.16320223       0.16325597       0.16372683       0.16382017       0.16398942       0.16391273       0.16435144       0.16440801       0.16455665       0.16460127       0.16474433       0.16504867       0.16481495       0.16526207       0.16482430       0.16544342       0.16538274
  24896.612       0.37147692       0.15840025       0.15940810       0.16044373       0.16081599       0.16058060       0.16138105       0.16163130       0.16175957       0.16211464       0.16227627       0.16303301       0.16272829       0.16299896       0.16289135       0.16326188       0.16339061       0.16343429       0.16376883       0.16364408       0.16408825       0.16426308       0.16411832       0.16469694       0.16482595       0.16470833       0.16451558       0.16496008       0.16469020       0.16523025       0.16501777
  24897.648       0.37068212       0.15831053       0.15922946       0.16026795       0.16015255       0.16032717       0.16083141       0.16139715       0.16116685       0.16229840       0.16187744       0.16257764       0.16233212       0.16257081       0.16261644       0.16313057       0.16312731       0.16322598       0.16356271       0.16341529       0.16400988       0.16398801       0.16388394       0.16421569       0.16440318       0.16458512       0.16433945       0.16451013       0.16474411       0.16500155       0.16470606
  24899.448       0.37068845       0.15793552       0.15870268       0.15965412       0.16002693       0.16034500       0.16089952       0.16100200       0.16088748       0.16142385       0.16166046       0.16217964       0.16194497       0.16215353       0.16233621       0.16269792       0.16299555       0.16283573       0.16330009       0.16289383       0.16322276       0.16365697       0.16345620       0.16399336       0.16417604       0.16432648       0.16397993       0.16420879       0.16398540       0.16454637       0.16438447
  24900.566       0.36980398       0.15783795       0.15853782       0.15957079       0.15958218       0.15991769       0.16063543       0.16062277       0.16064378       0.16139038       0.16140174       0.16199977       0.16168673       0.16194000       0.16225557       0.16237904       0.16227543       0.16268532       0.16302128       0.16260547       0.16319475       0.16315100       0.16322212       0.16340977       0.16358263       0.16408949       0.16370281       0.16388380       0.16392653       0.16418637       0.16397410
  24901.739       0.36913390       0.15751596       0.15837558       0.15907538       0.15941891       0.15974886       0.15999271       0.16087297       0.16052400       0.16073229       0.16137685       0.16177242       0.16143667       0.16166186       0.16204359       0.16210010       0.16228270       0.16239494       0.16245666       0.16240874       0.16298317       0.16287616       0.16317422       0.16320499       0.16374431       0.16365692       0.16338657       0.16364703       0.16375995       0.16406148       0.16343151
  24902.750       0.36880084       0.15747267       0.15813494       0.15876085       0.15922508       0.15951114       0.16000840       0.16029941       0.16027626       0.16063125       0.16089890       0.16154503       0.16110951       0.16137217       0.16187805       0.16187902       0.16202169       0.16209453       0.16195091       0.16225032       0.16267322       0.16267483       0.16293742       0.16313214       0.16320180       0.16337123       0.16314893       0.16343557       0.16348220       0.16388552       0.16327787
  24904.604       0.36774135       0.15693251       0.15790935       0.15843329       0.15873749       0.15905152       0.15948253       0.15972259       0.15984745       0.16025862       0.16050605       0.16090102       0.16053591       0.16108550       0.16136251       0.16161574       0.16147471       0.16172377       0.16185503       0.16191893       0.16213393       0.16218847       0.16257637       0.16275286       0.16253336       0.16280527       0.16296131       0.16315145       0.16309151       0.16341205       0.16324959
  24905.723       0.36734621       0.15684355       0.15757886       0.15791733       0.15866341       0.15890776       0.15927849       0.15956047       0.15973482       0.15996307       0.16037626       0.16068401       0.16047783       0.16093541       0.16098318       0.16135594       0.16137837       0.16150418       0.16191224       0.16144513       0.16205979       0.16196762       0.16237543       0.16260700       0.16241761       0.16290590       0.16280161       0.16285518       0.16289370       0.16340647       0.16305696
  24906.761       0.36668621       0.15618925       0.15701266       0.15794287       0.15806245       0.15853759       0.15897032       0.15944589       0.15937453       0.15972544       0.15997089       0.16064732       0.16033710       0.16054081       0.16076548       0.16116939       0.16076097       0.16124327       0.16174517       0.16117584       0.16200216       0.16175399       0.16177461       0.16246156       0.16246162       0.16226425       0.16248793       0.16268741       0.16267879       0.16309205       0.16280359
  24908.617       0.36553535       0.15583011       0.15660684       0.15724144       0.15809459       0.15826899       0.15877448       0.15885608       0.15880839       0.15965749       0.15969023       0.15999010       0.15980996       0.16016058       0.16047227       0.16066524       0.16067756       0.16079187       0.16089979       0.16095016       0.16167218       0.16116328       0.16140034       0.16204228       0.16178025       0.16199962       0.16189742       0.16235827       0.16221176       0.16233076       0.16240062
  24910.690       0.36421690       0.15565476       0.15625819       0.15690325       0.15738878       0.15771572       0.15831249       0.15858233       0.15835675       0.15876910       0.15918688       0.15957438       0.15946598       0.15958555       0.15989698       0.16005508       0.16010208       0.16027950       0.16055009       0.16037275       0.16084506       0.16087265       0.16088203       0.16163677       0.16136575       0.16147114       0.16145682       0.16172708       0.16186058       0.16200454       0.16161452
  24911.756       0.36334845       0.15532773       0.15594303       0.15668338       0.15744069       0.15756246       0.15829135       0.15838090       0.15829206       0.15865534       0.15902642       0.15924759       0.15918620       0.15933427       0.15971713       0.15981950       0.15985443       0.16010023       0.16009983       0.16027140       0.16061415       0.16068420       0.16063617       0.16145747       0.16119581       0.16127978       0.16114170       0.16141124       0.16150362       0.16198127       0.16160333
  24913.750       0.36241751       0.15489282       0.15553384       0.15631388       0.15684606       0.15723598       0.15739314       0.15787394       0.15793929       0.15843679       0.15860915       0.15860446       0.15888433       0.15934325       0.15905358       0.15961223       0.15930069       0.15937506       0.16007197       0.16001411       0.16017326       0.15986914       0.16038399       0.16086307       0.16088826       0.16073864       0.16076358       0.16103740       0.16091071       0.16154074       0.16101616
  24914.841       0.36191716       0.15470776       0.15517649       0.15594610       0.15641114       0.15708490       0.15698658       0.15753948       0.15744067       0.15797208       0.15832091       0.15870023       0.15855970       0.15887394       0.15893749       0.15932400       0.15907696       0.15940269       0.15984066       0.15977154       0.16009394       0.15970365       0.15990949       0.16049387       0.16055767       0.16051140       0.16055903       0.16082704       0.16064727       0.16117576       0.16082870
  24915.880       0.36091329       0.15450933       0.15512489       0.15564958       0.15629827       0.15668055       0.15703684       0.15718824       0.15713194       0.15770770       0.15802854       0.15860685       0.15822147       0.15824369       0.15867942       0.15912632       0.15906279       0.15923159       0.15956142       0.15955523       0.15982244       0.15954563       0.15984789       0.16017878       0.16023801       0.16037107       0.16036431       0.16067472       0.16043600       0.16084387       0.16062728
  24917.765       0.35991807       0.15389218       0.15473074       0.15537924       0.15588965       0.15629456       0.15647169       0.15670153       0.15682059       0.15715455       0.15771612       0.15815099       0.15784169       0.15794971       0.15811466       0.15869032       0.15844250       0.15879965       0.15898538       0.15884122       0.15900561       0.15928809       0.15943167       0.15982068       0.15979664       0.15977091       0.15987013       0.16015473       0.16023641       0.16047209       0.16023368
  24918.884       0.35890944       0.15356147       0.15421129       0.15514275       0.15555465       0.15601387       0.15630173       0.15645284       0.15661769       0.15698810       0.15738460       0.15774093       0.15753873       0.15766532       0.15788882       0.15836940       0.15830092       0.15842180       0.15852044       0.15863002       0.15917657       0.15887564       0.15913828       0.15947188       0.15961913       0.15980446       0.15960569       0.15975768       0.16004580       0.16014600       0.16010602
  24919.977       0.35833914       0.15336769       0.15398568       0.15484406       0.15543568       0.15576192       0.15609052       0.15617437       0.15640306       0.15681266       0.15707396       0.15730945       0.15732870       0.15742338       0.15783261       0.15809343       0.15812649       0.15803540       0.15810463       0.15856015       0.15877664       0.15885268       0.15882410       0.15917744       0.15937234       0.15948161       0.15941875       0.15968285       0.15972869       0.15983333       0.15987656
  24921.780       0.35724175       0.15295993       0.15374767       0.15399691       0.15493811       0.15539256       0.15538882       0.15594863       0.15608756       0.15642317       0.15657986       0.15703416       0.15685184       0.15714245       0.15746704       0.15755429       0.15786087       0.15783477       0.15794744       0.15810341       0.15833789       0.15832775       0.15852006       0.15884479       0.15883071       0.15900004       0.15906458       0.15925005       0.15924721       0.15940717       0.15940537
  24922.846       0.35654452       0.15273364       0.15353450       0.15396160       0.15456173       0.15490210       0.15549955       0.15564407       0.15598857       0.15588710       0.15614200       0.15691084       0.15661319       0.15693490       0.15717779       0.15743454       0.15776635       0.15758708       0.15776473       0.15801633       0.15813800       0.15817344       0.15816319       0.15833642       0.15851950       0.15870784       0.15880976       0.15890839       0.15902446       0.15890022       0.15901752
  24923.967       0.35596321       0.15230837       0.15324537       0.15431543       0.15425256       0.15450168       0.15488668       0.15538096       0.15567828       0.15575787       0.15600854       0.15665346       0.15647138       0.15658150       0.15695692       0.15709277       0.15755777       0.15742032       0.15745905       0.15763798       0.15792863       0.15771065       0.15784242       0.15858724       0.15834595       0.15827669       0.15848596       0.15858393       0.15856071       0.15882560       0.15868115
  24924.978       0.35558301       0.15196838       0.15292708       0.15359277       0.15430562       0.15434325       0.15515883       0.15530064       0.15537943       0.15568458       0.15571870       0.15644155       0.15617331       0.15635776       0.15666220       0.15671882       0.15698057       0.15729909       0.15714548       0.15728295       0.15773614       0.15758230       0.15787291       0.15813622       0.15808613       0.15812986       0.15825960       0.15839830       0.15819209       0.15864623       0.15862437
  24926.783       0.35419705       0.15175165       0.15246285       0.15322596       0.15344097       0.15409608       0.15431837       0.15501987       0.15495975       0.15536545       0.15522040       0.15598392       0.15607090       0.15596023       0.15615702       0.15646778       0.15651821       0.15694476       0.15678723       0.15694801       0.15716267       0.15720393       0.15736096       0.15791920       0.15770212       0.15781602       0.15802775       0.15794528       0.15801492       0.15816066       0.15818965
  24927.902       0.35362042       0.15164329       0.15237955       0.15287273       0.15326497       0.15332228       0.15428056       0.15475638       0.15474043       0.15507209       0.15523089       0.15599810       0.15570799       0.15577539       0.15567473       0.15636779       0.15628796       0.15654535       0.15661459       0.15662787       0.15698019       0.15667859       0.15718765       0.15735550       0.15744716       0.15774387       0.15773703       0.15761375       0.15767305       0.15809846       0.15794501
  24929.050       0.35308669       0.15139025       0.15194641       0.15269439       0.15332265       0.15345052       0.15383490       0.15414380       0.15442193       0.15462045       0.15488086       0.15543747       0.15544775       0.15545258       0.15532430       0.15605833       0.15604333       0.15639523       0.15639667       0.15655042       0.15687676       0.15659023       0.15688506       0.15702414       0.15716824       0.15752134       0.15741628       0.15752298       0.15734125       0.15790167       0.15779966
  24930.090       0.35213751       0.15116308       0.15153793       0.15226868       0.15292041       0.15341431       0.15369543       0.15381853       0.15415682       0.15430744       0.15464124       0.15513366       0.15520558       0.15524345       0.15528255       0.15573498       0.15591549       0.15606864       0.15616972       0.15642357       0.15655501       0.15633191       0.15663220       0.15671725       0.15682411       0.15727784       0.15711867       0.15737600       0.15718327       0.15768427       0.15761786
  24931.867       0.35099916       0.15064220       0.15145274       0.15190198       0.15271563       0.15294346       0.15322231       0.15358147       0.15362097       0.15384232       0.15442606       0.15487380       0.15471126       0.15477231       0.15490237       0.15526085       0.15529886       0.15558683       0.15587474       0.15563258       0.15618098       0.15589921       0.15626190       0.15665291       0.15645709       0.15674078       0.15663255       0.15706344       0.15698314       0.15711271       0.15722546
  24932.960       0.35060414       0.15034020       0.15120812       0.15168635       0.15231750       0.15286446       0.15310899       0.15327165       0.15363305       0.15388860       0.15410771       0.15473360       0.15432592       0.15448522       0.15476610       0.15505785       0.15511348       0.15522924       0.15550930       0.15551612       0.15576325       0.15568453       0.15587177       0.15636023       0.15645929       0.15670437       0.15632505       0.15675547       0.15673767       0.15668021       0.15690377
  24934.029       0.34990319       0.15002068       0.15107274       0.15163528       0.15225773       0.15235949       0.15285741       0.15300875       0.15336462       0.15363927       0.15341339       0.15432161       0.15408310       0.15446796       0.15441879       0.15470968       0.15465975       0.15513274       0.15522494       0.15549984       0.15553881       0.15548469       0.15558751       0.15599539       0.15627990       0.15636827       0.15595588       0.15636363       0.15644259       0.15641265       0.15658864
  24935.833       0.34901494       0.14951574       0.15040182       0.15102820       0.15174496       0.15171580       0.15239861       0.15257932       0.15245134       0.15322280       0.15292744       0.15383161       0.15381092       0.15403307       0.15403311       0.15416908       0.15468115       0.15484427       0.15470310       0.15501292       0.15517357       0.15489024       0.15533979       0.15564125       0.15564597       0.15596269       0.15567721       0.15580524       0.15597305       0.15597524       0.15622674
  24936.872       0.34907605       0.14915897       0.15014890       0.15094802       0.15142763       0.15178116       0.15216372       0.15235464       0.15222455       0.15299272       0.15301382       0.15364746       0.15353222       0.15374716       0.15393429       0.15387491       0.15427734       0.15452734       0.15436626       0.15483524       0.15474366       0.15503155       0.15499440       0.15556494       0.15528897       0.15581243       0.15549984       0.15567299       0.15571730       0.15573347       0.15582625
  24937.967       0.34877692       0.14897285       0.14990117       0.15047332       0.15131613       0.15179877       0.15187208       0.15234817       0.15234748       0.15259190       0.15267612       0.15349685       0.15322526       0.15321865       0.15356346       0.15362770       0.15414908       0.15419636       0.15416635       0.15468666       0.15440396       0.15461440       0.15482607       0.15511673       0.15514737       0.15545043       0.15524288       0.15529329       0.15542307       0.15555512       0.15563904
  24938.980       0.34827270       0.14893127       0.14947558       0.15027868       0.15098531       0.15152601       0.15187303       0.15193287       0.15197800       0.15248792       0.15238374       0.15324466       0.15298716       0.15299220       0.15324688       0.15348409       0.15389425       0.15410310       0.15406755       0.15439416       0.15424296       0.15431333       0.15468036       0.15478434       0.15492660       0.15514149       0.15501722       0.15534371       0.15508858       0.15563812       0.15544674
  24940.895       0.34730406       0.14861044       0.14930731       0.14998225       0.15033214       0.15102717       0.15126323       0.15144582       0.15159207       0.15192629       0.15186830       0.15254304       0.15267577       0.15261866       0.15277297       0.15290625       0.15362639       0.15351524       0.15368445       0.15394583       0.15406361       0.15403270       0.15420932       0.15467465       0.15443194       0.15484173       0.15462319       0.15483314       0.15458960       0.15494897       0.15509989
  24941.908       0.34723121       0.14819460       0.14897189       0.14980942       0.15000679       0.15076921       0.15118275       0.15128331       0.15132722       0.15186798       0.15160274       0.15241149       0.15265799       0.15237377       0.15251380       0.15256741       0.15336135       0.15319730       0.15354729       0.15357948       0.15373549       0.15360583       0.15382289       0.15433543       0.15425220       0.15459647       0.15433406       0.15466960       0.15427432       0.15484293       0.15491287
  24943.907       0.34685674       0.14788840       0.14858671       0.14929724       0.14946260       0.15036669       0.15021190       0.15084622       0.15063846       0.15115332       0.15114897       0.15201819       0.15203484       0.15223932       0.15241010       0.15236895       0.15260107       0.15262343       0.15304621       0.15324628       0.15307398       0.15331240       0.15340209       0.15342832       0.15373796       0.15428711       0.15377926       0.15415651       0.15407123       0.15418870       0.15437966
  24944.973       0.34620804       0.14765995       0.14847448       0.14898768       0.14908771       0.15021072       0.15029479       0.15065488       0.15064554       0.15099939       0.15092407       0.15169872       0.15176772       0.15186319       0.15231053       0.15226500       0.15245699       0.15249308       0.15278992       0.15279312       0.15330667       0.15291972       0.15294709       0.15325219       0.15350426       0.15374417       0.15354242       0.15397072       0.15367012       0.15365790       0.15424556
  24946.123       0.34640351       0.14728869       0.14825497       0.14885884       0.14909570       0.14976587       0.15015312       0.15033464       0.15041345       0.15097651       0.15089993       0.15118838       0.15146137       0.15157885       0.15185023       0.15192145       0.15189207       0.15215489       0.15255359       0.15245153       0.15296885       0.15285905       0.15274086       0.15334704       0.15332125       0.15372995       0.15330202       0.15376502       0.15333972       0.15343953       0.15379573
  24947.220       0.34609043       0.14706801       0.14789569       0.14839301       0.14907618       0.14929151       0.15006528       0.14983905       0.15013837       0.15080451       0.15063606       0.15106590       0.15113691       0.15145063       0.15145857       0.15165619       0.15172360       0.15191970       0.15226988       0.15221291       0.15256382       0.15247388       0.15253998       0.15295741       0.15320902       0.15341495       0.15328001       0.15331733       0.15311511       0.15329979       0.15337953
  24949.108       0.34542461       0.14672848       0.14747312       0.14802341       0.14871243       0.14915871       0.14951756       0.14959747       0.14962689       0.14989356       0.15041963       0.15096812       0.15052227       0.15093043       0.15101747       0.15104661       0.15135754       0.15146129       0.15179845       0.15183678       0.15196903       0.15198229       0.15259654       0.15272769       0.15242331       0.15324616       0.15268477       0.15304080       0.15292694       0.15321554       0.15280902
  24950.176       0.34516438       0.14646691       0.14735227       0.14784294       0.14841843       0.14894010       0.14904358       0.14921196       0.14944940       0.14999269       0.14973588       0.15046246       0.15045469       0.15055082       0.15081486       0.15066072       0.15095906       0.15138025       0.15149312       0.15161262       0.15174609       0.15187110       0.15236886       0.15249474       0.15211748       0.15255920       0.15252132       0.15272314       0.15277956       0.15279925       0.15280170
  24951.300       0.34483336       0.14632974       0.14719432       0.14753165       0.14814786       0.14877094       0.14882750       0.14870391       0.14929547       0.14962582       0.14938525       0.15005128       0.15026400       0.15050910       0.15057663       0.15051724       0.15077375       0.15117539       0.15129428       0.15127608       0.15137515       0.15153800       0.15170257       0.15219086       0.15175988       0.15232333       0.15238904       0.15240544       0.15265085       0.15235162       0.15262340
  24952.312       0.34467438       0.14592470       0.14697052       0.14737330       0.14781480       0.14835718       0.14862290       0.14858206       0.14898144       0.14947985       0.14919530       0.14998304       0.14998126       0.15035002       0.15033842       0.15042896       0.15056854       0.15097049       0.15116817       0.15094161       0.15122905       0.15137238       0.15147052       0.15193470       0.15169616       0.15212177       0.15218380       0.15217506       0.15234803       0.15211654       0.15240391
  24954.065       0.34432174       0.14539942       0.14642056       0.14698286       0.14733585       0.14805846       0.14839887       0.14845043       0.14860250       0.14895991       0.14916310       0.14960544       0.14955242       0.14978621       0.14983988       0.15004925       0.15000861       0.15068804       0.15030111       0.15056618       0.15071028       0.15067402       0.15114249       0.15139967       0.15119240       0.15171752       0.15172224       0.15185376       0.15192198       0.15185943       0.15187014
  24955.189       0.34403637       0.14511955       0.14599245       0.14671810       0.14689487       0.14782361       0.14806353       0.14791546       0.14820264       0.14854036       0.14883048       0.14951364       0.14901438       0.14947305       0.14965978       0.14991415       0.14984302       0.15055990       0.15010990       0.15044380       0.15018214       0.15052746       0.15118621       0.15123162       0.15114524       0.15160089       0.15139043       0.15159634       0.15174609       0.15158890       0.15135772
  24956.312       0.34364359       0.14491362       0.14578876       0.14635373       0.14700704       0.14755239       0.14783724       0.14783185       0.14807761       0.14846890       0.14885496       0.14904220       0.14898862       0.14941522       0.14947823       0.14961093       0.14966955       0.15008080       0.15008311       0.15033827       0.15026646       0.15033538       0.15066432       0.15088106       0.15090667       0.15138317       0.15118191       0.15115377       0.15154045       0.15136182       0.15104763
  24958.176       0.34276657       0.14473420       0.14548477       0.14609039       0.14646690       0.14691361       0.14754966       0.14752948       0.14762787       0.14780485       0.14823748       0.14882608       0.14880607       0.14909975       0.14900256       0.14928832       0.14939086       0.14965451       0.14949764       0.14966694       0.14992522       0.14970618       0.15027487       0.15023767       0.15044734       0.15056963       0.15080467       0.15071583       0.15100227       0.15107738       0.15093932
  24959.190       0.34302739       0.14448317       0.14520130       0.14587138       0.14634804       0.14642729       0.14739156       0.14722597       0.14732107       0.14773797       0.14776515       0.14848775       0.14830350       0.14880942       0.14883511       0.14906846       0.14892583       0.14909970       0.14922376       0.14928357       0.14965559       0.14962452       0.15002778       0.15031906       0.15010702       0.15054081       0.15038994       0.15052034       0.15108275       0.15073131       0.15058856
  24960.287       0.34295570       0.14421973       0.14503024       0.14562539       0.14578994       0.14619165       0.14707717       0.14694377       0.14712956       0.14770176       0.14773057       0.14843044       0.14790414       0.14848292       0.14867565       0.14882550       0.14926073       0.14893984       0.14903121       0.14906153       0.14923373       0.14972109       0.15013386       0.14981637       0.14989183       0.15025869       0.15018863       0.15055416       0.15075962       0.15034920       0.15053293
  24961.302       0.34280771       0.14393851       0.14484805       0.14525849       0.14563291       0.14592418       0.14672774       0.14670612       0.14693685       0.14743473       0.14747532       0.14817715       0.14755160       0.14813434       0.14856832       0.14864907       0.14888235       0.14883567       0.14887099       0.14893923       0.14926427       0.14919404       0.14975650       0.14985544       0.14978521       0.15012632       0.15005268       0.15035615       0.15033653       0.15010151       0.15026134
  24963.165       0.34263583       0.14330965       0.14427439       0.14553059       0.14524295       0.14581062       0.14621154       0.14619058       0.14664588       0.14678716       0.14676960       0.14770312       0.14727223       0.14761292       0.14818736       0.14816311       0.14821729       0.14839758       0.14834635       0.14858035       0.14900911       0.14840300       0.14912305       0.14947328       0.14938375       0.14976398       0.14978404       0.14967638       0.14997206       0.14969219       0.14992924
  24964.207       0.34225812       0.14312481       0.14395753       0.14471199       0.14487763       0.14554532       0.14603804       0.14585742       0.14651368       0.14656854       0.14683135       0.14755207       0.14711407       0.14735663       0.14780220       0.14781442       0.14786343       0.14807550       0.14828307       0.14835879       0.14871531       0.14827884       0.14848015       0.14916971       0.14910263       0.14957739       0.14950483       0.14932927       0.14962185       0.14948753       0.14964041
  24965.248       0.34217640       0.14312166       0.14388580       0.14470129       0.14473255       0.14536157       0.14591240       0.14590721       0.14604397       0.14596580       0.14674938       0.14735547       0.14690946       0.14717336       0.14737406       0.14753692       0.14762652       0.14775968       0.14806183       0.14813084       0.14838252       0.14816981       0.14834584       0.14884816       0.14868608       0.14939910       0.14908659       0.14913458       0.14925709       0.14925853       0.14943760
  24967.224       0.34198299       0.14251459       0.14306809       0.14401993       0.14458870       0.14478922       0.14544023       0.14516838       0.14559762       0.14590805       0.14623474       0.14676837       0.14663065       0.14691398       0.14693012       0.14686331       0.14717295       0.14729469       0.14758650       0.14761174       0.14800501       0.14800647       0.14823659       0.14867000       0.14850419       0.14897133       0.14862725       0.14902834       0.14882511       0.14890637       0.14889216
  24968.321       0.34211641       0.14228818       0.14285814       0.14403774       0.14422906       0.14471898       0.14486090       0.14499490       0.14527362       0.14554880       0.14597164       0.14661909       0.14627299       0.14657170       0.14685111       0.14682958       0.14681496       0.14711246       0.14743768       0.14739636       0.14778493       0.14736215       0.14827657       0.14826007       0.14808834       0.14842833       0.14826026       0.14865865       0.14867414       0.14859351       0.14859339
  24969.362       0.34224808       0.14233733       0.14288085       0.14386013       0.14406160       0.14388265       0.14490827       0.14475536       0.14498170       0.14536730       0.14541817       0.14616875       0.14603371       0.14653066       0.14665218       0.14667718       0.14701691       0.14714051       0.14710859       0.14721596       0.14752291       0.14733432       0.14788430       0.14783070       0.14788526       0.14820836       0.14824288       0.14830189       0.14849073       0.14825194       0.14862318
  24971.283       0.34168453       0.14164794       0.14262942       0.14357402       0.14388704       0.14392001       0.14440750       0.14454584       0.14469211       0.14517275       0.14492495       0.14604488       0.14553781       0.14618907       0.14595954       0.14623814       0.14638853       0.14668829       0.14652059       0.14675458       0.14725820       0.14699001       0.14723870       0.14748751       0.14739626       0.14799147       0.14768447       0.14788089       0.14787102       0.14757412       0.14806630
  24972.353       0.34173907       0.14140867       0.14237398       0.14324327       0.14374915       0.14392092       0.14403711       0.14374163       0.14418514       0.14454000       0.14480649       0.14561246       0.14504539       0.14588963       0.14580518       0.14608159       0.14638796       0.14646846       0.14657917       0.14637549       0.14678626       0.14684727       0.14695769       0.14726098       0.14732385       0.14772406       0.14737227       0.14767637       0.14767417       0.14749312       0.14798697
  24973.534       0.34162664       0.14103949       0.14214646       0.14310752       0.14345411       0.14324239       0.14369839       0.14401181       0.14421025       0.14467535       0.14448033       0.14518749       0.14495259       0.14556497       0.14567344       0.14578957       0.14608432       0.14621602       0.14634298       0.14593647       0.14640828       0.14668515       0.14672107       0.14712319       0.14696213       0.14740510       0.14732741       0.14730604       0.14748557       0.14744790       0.14756556
  24974.575       0.34148903       0.14081953       0.14185937       0.14271302       0.14327518       0.14308017       0.14344637       0.14349657       0.14424168       0.14433425       0.14417126       0.14514645       0.14488965       0.14539807       0.14530693       0.14549725       0.14578816       0.14597946       0.14600818       0.14595810       0.14625166       0.14660805       0.14652271       0.14684612       0.14662460       0.14711989       0.14687439       0.14702723       0.14723314       0.14707423       0.14741644
  24976.387       0.34127437       0.14071991       0.14122816       0.14214147       0.14285471       0.14327021       0.14314275       0.14312838       0.14370549       0.14348360       0.14401208       0.14477729       0.14444086       0.14447134       0.14474772       0.14503749       0.14528179       0.14539567       0.14580194       0.14561781       0.14611880       0.14593095       0.14620862       0.14644892       0.14641096       0.14669255       0.14645144       0.14659198       0.14702685       0.14674303       0.14699928
  24977.486       0.34105779       0.14044039       0.14123743       0.14156528       0.14238674       0.14295230       0.14288532       0.14296910       0.14351803       0.14357845       0.14359053       0.14464144       0.14407613       0.14447259       0.14457054       0.14493465       0.14531002       0.14548830       0.14550551       0.14531781       0.14612400       0.14598957       0.14606374       0.14605961       0.14620794       0.14659635       0.14622635       0.14643242       0.14670164       0.14636303       0.14684763
  24978.638       0.34116199       0.14007068       0.14097140       0.14178542       0.14215651       0.14248169       0.14256736       0.14265207       0.14341052       0.14329397       0.14358603       0.14424403       0.14385915       0.14428513       0.14421777       0.14475697       0.14483174       0.14503327       0.14498315       0.14504164       0.14553902       0.14547219       0.14577096       0.14598297       0.14606559       0.14642854       0.14588140       0.14610464       0.14627573       0.14597160       0.14650674
  24980.476       0.34129955       0.13975878       0.14032762       0.14131024       0.14148116       0.14202325       0.14231127       0.14223806       0.14280412       0.14296374       0.14308423       0.14372972       0.14340537       0.14397679       0.14385772       0.14398371       0.14426052       0.14445171       0.14448132       0.14461856       0.14501044       0.14529500       0.14519742       0.14521114       0.14557441       0.14571779       0.14552240       0.14579299       0.14573344       0.14585658       0.14619054
  24981.493       0.34091448       0.13950855       0.14003349       0.14106870       0.14153945       0.14149625       0.14185558       0.14236325       0.14269490       0.14243318       0.14277045       0.14370944       0.14335665       0.14354500       0.14385465       0.14387669       0.14407129       0.14422918       0.14427606       0.14447551       0.14493974       0.14489922       0.14501010       0.14516199       0.14522513       0.14556915       0.14537160       0.14568092       0.14543995       0.14577016       0.14584915
  24982.647       0.34124546       0.13925771       0.13965095       0.14069779       0.14132916       0.14139817       0.14178492       0.14201706       0.14215951       0.14256640       0.14241643       0.14310433       0.14300933       0.14357622       0.14371877       0.14373475       0.14369770       0.14423979       0.14408545       0.14408628       0.14468543       0.14458898       0.14481825       0.14497928       0.14487477       0.14527376       0.14519371       0.14561797       0.14515986       0.14538661       0.14574142
  24983.744       0.34122071       0.13876776       0.13964024       0.14040598       0.14117032       0.14134166       0.14157754       0.14156210       0.14191831       0.14211566       0.14235436       0.14275530       0.14292850       0.14321547       0.14321415       0.14333106       0.14348879       0.14387216       0.14390810       0.14359628       0.14451469       0.14445924       0.14438806       0.14472259       0.14484742       0.14509816       0.14490749       0.14531737       0.14511484       0.14496924       0.14549354
  24985.584       0.34141161       0.13859289       0.13928993       0.14003770       0.14068521       0.14103548       0.14125574       0.14114496       0.14152430       0.14168224       0.14186362       0.14248191       0.14239876       0.14261696       0.14267397       0.14312449       0.14311783       0.14345930       0.14344368       0.14317537       0.14402671       0.14408632       0.14393043       0.14445457       0.14439376       0.14447996       0.14429409       0.14479061       0.14463764       0.14454398       0.14482844
  24987.617       0.34137296       0.13821067       0.13892447       0.13981012       0.14025237       0.14040247       0.14098491       0.14075983       0.14117547       0.14137531       0.14150468       0.14219922       0.14217545       0.14251339       0.14247384       0.14259445       0.14297657       0.14312004       0.14316485       0.14292432       0.14379165       0.14371442       0.14343506       0.14383418       0.14377123       0.14420800       0.14394318       0.14433413       0.14416019       0.14393262       0.14462963
  24989.569       0.34184327       0.13778356       0.13830723       0.13918601       0.13983943       0.13986474       0.14036340       0.14069866       0.14078806       0.14101073       0.14099267       0.14140823       0.14163073       0.14170924       0.14223125       0.14206297       0.14243358       0.14263986       0.14293898       0.14229169       0.14296884       0.14340671       0.14319058       0.14354284       0.14344434       0.14399911       0.14346179       0.14390803       0.14359701       0.14389165       0.14397040
  24990.639       0.34150834       0.13753367       0.13797515       0.13883017       0.13947892       0.13962847       0.13985030       0.14006427       0.14039335       0.14068190       0.14100143       0.14136125       0.14154261       0.14150586       0.14181926       0.14182826       0.14186469       0.14246524       0.14252152       0.14220082       0.14286719       0.14297905       0.14300070       0.14342711       0.14329204       0.14350592       0.14309357       0.14366766       0.14336212       0.14350933       0.14375417
  24991.711       0.34163363       0.13711592       0.13757272       0.13864311       0.13910610       0.13938855       0.13964264       0.13989955       0.14025638       0.14038736       0.14059116       0.14118107       0.14139414       0.14118935       0.14147787       0.14160706       0.14170413       0.14217933       0.14199703       0.14192244       0.14279698       0.14283017       0.14275232       0.14305954       0.14296884       0.14319503       0.14286853       0.14342725       0.14318086       0.14303320       0.14356233
  24992.756       0.34159705       0.13687873       0.13746761       0.13847520       0.13859577       0.13912420       0.13954335       0.13968704       0.13993218       0.14010209       0.14035881       0.14078313       0.14120085       0.14092491       0.14135603       0.14134317       0.14129948       0.14179823       0.14181647       0.14153234       0.14249684       0.14261431       0.14250145       0.14275525       0.14275178       0.14296075       0.14280066       0.14328520       0.14307612       0.14290046       0.14342334
  24994.678       0.34151753       0.13666486       0.13722490       0.13811842       0.13820221       0.13883615       0.13927798       0.13929906       0.13968376       0.13970942       0.14007355       0.14072964       0.14084681       0.14082792       0.14084316       0.14102532       0.14104970       0.14131211       0.14167016       0.14109415       0.14214256       0.14188948       0.14199517       0.14228685       0.14221917       0.14253709       0.14244405       0.14304462       0.14257723       0.14262551       0.14278028
  24995.779       0.34159560       0.13639980       0.13712319       0.13787513       0.13837571       0.13871218       0.13917961       0.13876490       0.13943140       0.13976716       0.13959369       0.14050800       0.14059578       0.14044988       0.14051896       0.14081031       0.14068221       0.14100598       0.14128315       0.14098201       0.14173083       0.14174185       0.14166261       0.14220417       0.14194621       0.14225135       0.14200875       0.14263272       0.14247176       0.14228408       0.14242029
  24997.703       0.34101615       0.13603145       0.13677664       0.13724278       0.13776679       0.13829166       0.13852767       0.13870014       0.13856504       0.13896314       0.13891240       0.13998888       0.13999745       0.13997524       0.14014930       0.14038786       0.14026533       0.14067059       0.14047856       0.14047765       0.14146512       0.14186401       0.14129308       0.14204006       0.14170677       0.14186403       0.14163708       0.14196402       0.14170079       0.14173438       0.14244292
  24998.747       0.34092243       0.13572904       0.13667812       0.13714389       0.13755506       0.13803201       0.13819346       0.13827237       0.13838613       0.13886070       0.13893043       0.13975765       0.13992976       0.13975665       0.13988523       0.14021234       0.14026031       0.14050328       0.14030684       0.14039869       0.14083413       0.14113520       0.14108069       0.14138622       0.14134037       0.14167421       0.14158497       0.14165813       0.14174500       0.14169787       0.14231734
  24999.903       0.34100091       0.13521315       0.13645138       0.13684878       0.13711349       0.13754048       0.13800516       0.13821607       0.13833578       0.13861768       0.13870588       0.13943128       0.13962374       0.13962392       0.13963413       0.13983326       0.14015393       0.14034567       0.14020618       0.14030506       0.14102699       0.14108609       0.14098502       0.14118734       0.14096240       0.14149201       0.14126391       0.14151531       0.14155386       0.14137041       0.14186894
  25001.057       0.34074764       0.13496324       0.13613873       0.13630583       0.13704882       0.13764506       0.13776385       0.13785314       0.13812096       0.13834746       0.13823943       0.13896364       0.13931684       0.13919876       0.13945982       0.13955756       0.13967077       0.13985634       0.14010606       0.14010723       0.14053269       0.14072171       0.14037316       0.14091825       0.14073575       0.14134700       0.14086834       0.14152994       0.14116721       0.14109048       0.14159071
  25002.983       0.34026480       0.13447612       0.13555234       0.13616425       0.13663028       0.13696757       0.13764361       0.13742620       0.13764206       0.13787995       0.13824644       0.13881784       0.13897621       0.13883892       0.13898502       0.13911874       0.13929470       0.13934916       0.13963793       0.13951473       0.13998041       0.14013398       0.14031976       0.14025192       0.14017401       0.14061832       0.14065469       0.14110780       0.14058347       0.14098201       0.14108449
  25005.129       0.33972038       0.13416534       0.13520744       0.13600805       0.13616376       0.13643886       0.13720701       0.13726537       0.13710511       0.13722742       0.13781645       0.13815358       0.13841811       0.13857973       0.13853664       0.13870617       0.13859385       0.13929505       0.13915532       0.13945438       0.13967279       0.13988668       0.13985081       0.13986448       0.13999492       0.14004692       0.14008894       0.14041888       0.14025439       0.14021013       0.14096518
  25006.174       0.33915007       0.13397455       0.13489834       0.13569336       0.13618055       0.13627826       0.13680902       0.13675968       0.13693218       0.13704760       0.13762737       0.13796432       0.13828491       0.13823910       0.13832257       0.13836485       0.13840831       0.13880100       0.13870555       0.13946959       0.13952683       0.13935250       0.13949432       0.13952979       0.13972061       0.13988331       0.14008434       0.14016828       0.13992938       0.14002567       0.14074521
  25007.961       0.33780020       0.13366060       0.13440781       0.13499670       0.13561699       0.13580887       0.13626047       0.13630804       0.13648282       0.13678641       0.13718959       0.13760109       0.13758394       0.13789141       0.13778052       0.13780278       0.13804786       0.13826585       0.13839981       0.13854775       0.13909531       0.13932263       0.13915327       0.13945182       0.13920617       0.13970923       0.13948779       0.13971466       0.13958874       0.13969077       0.14051801
  25008.980       0.33712737       0.13341881       0.13397329       0.13447828       0.13512463       0.13549445       0.13607678       0.13620472       0.13623594       0.13665557       0.13688987       0.13738686       0.13731811       0.13769127       0.13754527       0.13776756       0.13783031       0.13821020       0.13809333       0.13843288       0.13879624       0.13917502       0.13901994       0.13901459       0.13897763       0.13938167       0.13936425       0.13943177       0.13943813       0.13934764       0.14022364
  25010.080       0.33569808       0.13317387       0.13374401       0.13445470       0.13516092       0.13532409       0.13598792       0.13608320       0.13622354       0.13673384       0.13647938       0.13714757       0.13729815       0.13739787       0.13740003       0.13771927       0.13768669       0.13822588       0.13793567       0.13822334       0.13861194       0.13903772       0.13900991       0.13869808       0.13887165       0.13930184       0.13897335       0.13915837       0.13929281       0.13902605       0.13975209
  25011.127       0.33403905       0.13291849       0.13359744       0.13438582       0.13476648       0.13524704       0.13563492       0.13592808       0.13587034       0.13642752       0.13649643       0.13687387       0.13704422       0.13737728       0.13716437       0.13760537       0.13748312       0.13781893       0.13790531       0.13794787       0.13848497       0.13868006       0.13859668       0.13842286       0.13845812       0.13907247       0.13862158       0.13922410       0.13914971       0.13895022       0.13941350
  25013.054       0.33045384       0.13248021       0.13320431       0.13387955       0.13470505       0.13440289       0.13537312       0.13535645       0.13553189       0.13557988       0.13610189       0.13637072       0.13656450       0.13651302       0.13650303       0.13681715       0.13685573       0.13718980       0.13710171       0.13775172       0.13814686       0.13797033       0.13831196       0.13809499       0.13805216       0.13863565       0.13842696       0.13864139       0.13843838       0.13831732       0.13869821
  25014.099       0.32974036       0.13228714       0.13301322       0.13337944       0.13395178       0.13430971       0.13519821       0.13497974       0.13500991       0.13574132       0.13564947       0.13618923       0.13641303       0.13634591       0.13632990       0.13659960       0.13696221       0.13693874       0.13686672       0.13744985       0.13791560       0.13762831       0.13763081       0.13784398       0.13785756       0.13851798       0.13813351       0.13820090       0.13849127       0.13818865       0.13858633
  25015.118       0.33005234       0.13222605       0.13245341       0.13310266       0.13367436       0.13419631       0.13482648       0.13472372       0.13468996       0.13543751       0.13534682       0.13564295       0.13624514       0.13581497       0.13604545       0.13634095       0.13660705       0.13671904       0.13656964       0.13704654       0.13757700       0.13731281       0.13724668       0.13770056       0.13749126       0.13828355       0.13793751       0.13783549       0.13792455       0.13779529       0.13857427
  25017.073       0.33268709       0.13143377       0.13226568       0.13236183       0.13332883       0.13349186       0.13403176       0.13403104       0.13445450       0.13494163       0.13492775       0.13522208       0.13549329       0.13561556       0.13558062       0.13584406       0.13591690       0.13612875       0.13619325       0.13650339       0.13711075       0.13701119       0.13694505       0.13740958       0.13699473       0.13754936       0.13725666       0.13745022       0.13735294       0.13734387       0.13797705
  25018.175       0.33410133       0.13128161       0.13205286       0.13250521       0.13304656       0.13337299       0.13357304       0.13394031       0.13432485       0.13472841       0.13476850       0.13491037       0.13509476       0.13533870       0.13517737       0.13566372       0.13556245       0.13609310       0.13615450       0.13629701       0.13639386       0.13663398       0.13689262       0.13688934       0.13684070       0.13726950       0.13701137       0.13727731       0.13728417       0.13705277       0.13767702
  25019.220       0.33473500       0.13107808       0.13168414       0.13225442       0.13298121       0.13318276       0.13369154       0.13371148       0.13391900       0.13451845       0.13448633       0.13486789       0.13494036       0.13527085       0.13508309       0.13552975       0.13553624       0.13580373       0.13617678       0.13619426       0.13616185       0.13649194       0.13657394       0.13704351       0.13671750       0.13703287       0.13693440       0.13728057       0.13687274       0.13692879       0.13739111
  25021.149       0.33500659       0.13047803       0.13123892       0.13183104       0.13254792       0.13291333       0.13311401       0.13330262       0.13333709       0.13399993       0.13426420       0.13469969       0.13451371       0.13468303       0.13477834       0.13516119       0.13516859       0.13537446       0.13540195       0.13577019       0.13594711       0.13603756       0.13599009       0.13665788       0.13611835       0.13693573       0.13661169       0.13675150       0.13640798       0.13647091       0.13698608
  25022.251       0.33487695       0.13030661       0.13109482       0.13188018       0.13197702       0.13247074       0.13296203       0.13342101       0.13322626       0.13367123       0.13370838       0.13439434       0.13444951       0.13446009       0.13442042       0.13477072       0.13496817       0.13529352       0.13532524       0.13533776       0.13579383       0.13581951       0.13614517       0.13614160       0.13605463       0.13668339       0.13644185       0.13659574       0.13631190       0.13620827       0.13675537
  25023.352       0.33478531       0.13027386       0.13079818       0.13154103       0.13191808       0.13234915       0.13276215       0.13301741       0.13322130       0.13337827       0.13370688       0.13385921       0.13434701       0.13407960       0.13417641       0.13448467       0.13464968       0.13494458       0.13514210       0.13503040       0.13554970       0.13549118       0.13558703       0.13565989       0.13599435       0.13638669       0.13605841       0.13638170       0.13631328       0.13590580       0.13672402
  25025.253       0.33406141       0.12986343       0.13025898       0.13114333       0.13185159       0.13165724       0.13253730       0.13230749       0.13269624       0.13292418       0.13315288       0.13352907       0.13356033       0.13377860       0.13373861       0.13397305       0.13410994       0.13461125       0.13480376       0.13461392       0.13501121       0.13501055       0.13509755       0.13557177       0.13529951       0.13584265       0.13548146       0.13602422       0.13581764       0.13599148       0.13626824
  25026.274       0.33399290       0.12961690       0.13008931       0.13088355       0.13155589       0.13145468       0.13195377       0.13228468       0.13256573       0.13304155       0.13326688       0.13351432       0.13345933       0.13368616       0.13355932       0.13377678       0.13427437       0.13438931       0.13453770       0.13463769       0.13473089       0.13481842       0.13485409       0.13508327       0.13523898       0.13565402       0.13534268       0.13590716       0.13549452       0.13561359       0.13600952
  25027.431       0.33320519       0.12919935       0.12996425       0.13059799       0.13099384       0.13126523       0.13198115       0.13203626       0.13217674       0.13257640       0.13287958       0.13329436       0.13340894       0.13350245       0.13331613       0.13371261       0.13413792       0.13407501       0.13427054       0.13436853       0.13488455       0.13489000       0.13469463       0.13512642       0.13503648       0.13530268       0.13524506       0.13576234       0.13534762       0.13527373       0.13567480
  25028.561       0.33287756       0.12910749       0.12969384       0.13039511       0.13063245       0.13087955       0.13166230       0.13171684       0.13194004       0.13232699       0.13265771       0.13297414       0.13310008       0.13326098       0.13295299       0.13366335       0.13342989       0.13380609       0.13407281       0.13399787       0.13456291       0.13470229       0.13449632       0.13478432       0.13463264       0.13513985       0.13506704       0.13550564       0.13519370       0.13500877       0.13540055
  25030.352       0.33210257       0.12850104       0.12914517       0.12983593       0.13084037       0.13045149       0.13102317       0.13164502       0.13142048       0.13174020       0.13221463       0.13241518       0.13279924       0.13281767       0.13261371       0.13289914       0.13309325       0.13328371       0.13368303       0.13351430       0.13376289       0.13384341       0.13407392       0.13449319       0.13404283       0.13508550       0.13454549       0.13493850       0.13447008       0.13488673       0.13503439
  25031.372       0.33205363       0.12823507       0.12882492       0.12973655       0.13037462       0.13047449       0.13084485       0.13136868       0.13133386       0.13182932       0.13198477       0.13219296       0.13253433       0.13280989       0.13237044       0.13285277       0.13315027       0.13318728       0.13354483       0.13322697       0.13348271       0.13375780       0.13369962       0.13406113       0.13377301       0.13459598       0.13431249       0.13461674       0.13418003       0.13463152       0.13480944
  25032.530       0.33168084       0.12834839       0.12868500       0.12951985       0.13014972       0.13010790       0.13071450       0.13107955       0.13121063       0.13162071       0.13168924       0.13182367       0.13223918       0.13259000       0.13208980       0.13270248       0.13311758       0.13295022       0.13319071       0.13298933       0.13360749       0.13323823       0.13364432       0.13399772       0.13372210       0.13427706       0.13403487       0.13442061       0.13384794       0.13424038       0.13464186
  25033.550       0.33173693       0.12792227       0.12870245       0.12930402       0.12991641       0.12993484       0.13040074       0.13071562       0.13094509       0.13146396       0.13133646       0.13166111       0.13199448       0.13230613       0.13199218       0.13238978       0.13266268       0.13272279       0.13287434       0.13278431       0.13318726       0.13316129       0.13361854       0.13373987       0.13351774       0.13402469       0.13392288       0.13406456       0.13375178       0.13366927       0.13442398
  25035.425       0.33073851       0.12727155       0.12807276       0.12858642       0.12936164       0.12970560       0.13000981       0.13017356       0.13030036       0.13072596       0.13085282       0.13118726       0.13148861       0.13154858       0.13136756       0.13176380       0.13221791       0.13236776       0.13252814       0.13229691       0.13298010       0.13275456       0.13319590       0.13323947       0.13296592       0.13351943       0.13358936       0.13351323       0.13338621       0.13350517       0.13403361
  25036.528       0.33035872       0.12706354       0.12787706       0.12865189       0.12912798       0.12912569       0.12978884       0.12994205       0.13007701       0.13045740       0.13081829       0.13110083       0.13127523       0.13141858       0.13109434       0.13159441       0.13195862       0.13216955       0.13236507       0.13204502       0.13236988       0.13228837       0.13279681       0.13300525       0.13281663       0.13336251       0.13324188       0.13315568       0.13315749       0.13325459       0.13382484
  25037.603       0.33015059       0.12734929       0.12780278       0.12824242       0.12887080       0.12912370       0.12960062       0.12978711       0.13005128       0.13040033       0.13056653       0.13135700       0.13100690       0.13127186       0.13098000       0.13146208       0.13162612       0.13181862       0.13202420       0.13202248       0.13234587       0.13233344       0.13259046       0.13266682       0.13244947       0.13316551       0.13294179       0.13299890       0.13298295       0.13297575       0.13359797
  25039.534       0.32933600       0.12644438       0.12738142       0.12782967       0.12832593       0.12865385       0.12930764       0.12947982       0.12961936       0.13016451       0.12998819       0.13033145       0.13044174       0.13108125       0.13043683       0.13100070       0.13112696       0.13160014       0.13146620       0.13139109       0.13197785       0.13222442       0.13229452       0.13234800       0.13210546       0.13282164       0.13239431       0.13271389       0.13250083       0.13261897       0.13289460
  25040.556       0.32910891       0.12629816       0.12720746       0.12764241       0.12772124       0.12826056       0.12913378       0.12926794       0.12929977       0.12994616       0.12963426       0.13012657       0.13016194       0.13083133       0.13037926       0.13068750       0.13090886       0.13143537       0.13125489       0.13102828       0.13167988       0.13201022       0.13207796       0.13227705       0.13187744       0.13261329       0.13196505       0.13221071       0.13225656       0.13249328       0.13263836
  25042.541       0.32851637       0.12586399       0.12688502       0.12770869       0.12783796       0.12776620       0.12878198       0.12834975       0.12903011       0.12920783       0.12923033       0.12983155       0.12975117       0.13000633       0.13007305       0.13036311       0.13048137       0.13065502       0.13100979       0.13084583       0.13132985       0.13151424       0.13130326       0.13178290       0.13140896       0.13223425       0.13159663       0.13190647       0.13161493       0.13190849       0.13249277
  25043.562       0.32800797       0.12561254       0.12654337       0.12691674       0.12740868       0.12759259       0.12843475       0.12801013       0.12890649       0.12932374       0.12898904       0.12965316       0.12951561       0.12976101       0.12976826       0.12986228       0.13025245       0.13053080       0.13076451       0.13071236       0.13119013       0.13115221       0.13134477       0.13153759       0.13128627       0.13176088       0.13135475       0.13185612       0.13144954       0.13172286       0.13214149
  25044.639       0.32775483       0.12536974       0.12622756       0.12671406       0.12726235       0.12768372       0.12820317       0.12798844       0.12864207       0.12920115       0.12919185       0.12956100       0.12922829       0.12957959       0.12928236       0.12942813       0.13002495       0.13047594       0.13053399       0.13036043       0.13088468       0.13078023       0.13094288       0.13108412       0.13103718       0.13142415       0.13112538       0.13153992       0.13132045       0.13148734       0.13185961
  25045.797       0.32730174       0.12520621       0.12603757       0.12622093       0.12692621       0.12728485       0.12766200       0.12791501       0.12818163       0.12881351       0.12873659       0.12938599       0.12901559       0.12942940       0.12902426       0.12936690       0.12960120       0.13001472       0.13025341       0.13005163       0.13074770       0.13045165       0.13100631       0.13097059       0.13063165       0.13132851       0.13102928       0.13133038       0.13116307       0.13120788       0.13156001
  25046.846       0.32715839       0.12501459       0.12594298       0.12616248       0.12677496       0.12721339       0.12713054       0.12760759       0.12796836       0.12848261       0.12865833       0.12888057       0.12890136       0.12902874       0.12900684       0.12939451       0.12943881       0.12986345       0.12995915       0.12980225       0.13051969       0.13019753       0.13086990       0.13072429       0.13053552       0.13116552       0.13064402       0.13108508       0.13096157       0.13088268       0.13121394
  25048.696       0.32638160       0.12450152       0.12549427       0.12595434       0.12616967       0.12647880       0.12691841       0.12714481       0.12717198       0.12778355       0.12817090       0.12823065       0.12836647       0.12885661       0.12859203       0.12884170       0.12905909       0.12928647       0.12953319       0.12957731       0.12982763       0.12978934       0.13067436       0.13017367       0.13018790       0.13058567       0.13030798       0.13075895       0.13051538       0.13051359       0.13117231
  25049.801       0.32584498       0.12445462       0.12536703       0.12564619       0.12600813       0.12630864       0.12699339       0.12701768       0.12735077       0.12764922       0.12758360       0.12790367       0.12833843       0.12868906       0.12826120       0.12856690       0.12893443       0.12898576       0.12914040       0.12939169       0.12991007       0.12970213       0.12990049       0.12997780       0.13002678       0.13040807       0.12986425       0.13068545       0.13031366       0.13047111       0.13080102
  25050.877       0.32564704       0.12422323       0.12493042       0.12554836       0.12590252       0.12606260       0.12678833       0.12682593       0.12698979       0.12733841       0.12745004       0.12773973       0.12791670       0.12828640       0.12789760       0.12837595       0.12864946       0.12893318       0.12876525       0.12908455       0.12964063       0.12948622       0.12967997       0.12967805       0.12988952       0.12990720       0.12989341       0.13010211       0.13013600       0.13018478       0.13051252
  25052.727       0.32428234       0.12376785       0.12452088       0.12517205       0.12530436       0.12561670       0.12608022       0.12630270       0.12650007       0.12706808       0.12722324       0.12746793       0.12759472       0.12789337       0.12789014       0.12815677       0.12832964       0.12842159       0.12836746       0.12849076       0.12882911       0.12880229       0.12977765       0.12934588       0.12941756       0.12980838       0.12937091       0.12975647       0.12975130       0.12995419       0.13015547
  25053.886       0.32405106       0.12341710       0.12428837       0.12479547       0.12512917       0.12565374       0.12579811       0.12575862       0.12627971       0.12656992       0.12697088       0.12721151       0.12724395       0.12775478       0.12756554       0.12789888       0.12796816       0.12778031       0.12810342       0.12828768       0.12870764       0.12894774       0.12909725       0.12895719       0.12887760       0.12955476       0.12923797       0.12937064       0.12958067       0.12955534       0.12970443
  25055.075       0.32368618       0.12286962       0.12387164       0.12447188       0.12479159       0.12515761       0.12581504       0.12582021       0.12598890       0.12626017       0.12657217       0.12661994       0.12694287       0.12748908       0.12735309       0.12754386       0.12768960       0.12764361       0.12792426       0.12805658       0.12841563       0.12870927       0.12868292       0.12890611       0.12883274       0.12925282       0.12890362       0.12922015       0.12929199       0.12911651       0.12960754
  25056.152       0.32308344       0.12269576       0.12366965       0.12427950       0.12472984       0.12501190       0.12543994       0.12545040       0.12570684       0.12600351       0.12649318       0.12656146       0.12685470       0.12702481       0.12713887       0.12727633       0.12760934       0.12751545       0.12793388       0.12778057       0.12812326       0.12823943       0.12843637       0.12874189       0.12866911       0.12893613       0.12872719       0.12906216       0.12885749       0.12883850       0.12946686
  25058.031       0.32244195       0.12264553       0.12309502       0.12382139       0.12428689       0.12435253       0.12516994       0.12515690       0.12533944       0.12577935       0.12606801       0.12636868       0.12632269       0.12688628       0.12661311       0.12702513       0.12708611       0.12737592       0.12732867       0.12730597       0.12754933       0.12793996       0.12841156       0.12780768       0.12814056       0.12873336       0.12836116       0.12830061       0.12840189       0.12836335       0.12914099
  25059.162       0.32152218       0.12225541       0.12298628       0.12369528       0.12424603       0.12438688       0.12482460       0.12481562       0.12504540       0.12555003       0.12564185       0.12616820       0.12609540       0.12645976       0.12635487       0.12673825       0.12727332       0.12685936       0.12704928       0.12720324       0.12737406       0.12748957       0.12797382       0.12812833       0.12783366       0.12844182       0.12816435       0.12815582       0.12820224       0.12819200       0.12872540
  25060.240       0.32115835       0.12181396       0.12286370       0.12343581       0.12405703       0.12420639       0.12465555       0.12436901       0.12477267       0.12526707       0.12545646       0.12593489       0.12605206       0.12617452       0.12604023       0.12640666       0.12691858       0.12657431       0.12681489       0.12707604       0.12702793       0.12741898       0.12763211       0.12775473       0.12778476       0.12831761       0.12796737       0.12811207       0.12802601       0.12800829       0.12868845
  25062.147       0.32053202       0.12152908       0.12243947       0.12318633       0.12358188       0.12360510       0.12443115       0.12412850       0.12445064       0.12478920       0.12509953       0.12515492       0.12539259       0.12578791       0.12576159       0.12626215       0.12647325       0.12621147       0.12639414       0.12650164       0.12673629       0.12690175       0.12712757       0.12708382       0.12721898       0.12787545       0.12734653       0.12744895       0.12754785       0.12766293       0.12809062
  25064.220       0.31943638       0.12076557       0.12194672       0.12247512       0.12308613       0.12341041       0.12346218       0.12354416       0.12393722       0.12428252       0.12459720       0.12486122       0.12483282       0.12533240       0.12514255       0.12555853       0.12568736       0.12559038       0.12615151       0.12650310       0.12630252       0.12657012       0.12672567       0.12687978       0.12675312       0.12731353       0.12723075       0.12702084       0.12726040       0.12742172       0.12755459
  25065.269       0.31895875       0.12066697       0.12168410       0.12237869       0.12279167       0.12315089       0.12318331       0.12355497       0.12363934       0.12411577       0.12451387       0.12461745       0.12474726       0.12505093       0.12495107       0.12530773       0.12533371       0.12551060       0.12579178       0.12609747       0.12606928       0.12630164       0.12664626       0.12690295       0.12663179       0.12720267       0.12673523       0.12675205       0.12696254       0.12697962       0.12715394
  25067.205       0.31821085       0.12047675       0.12130875       0.12194121       0.12240944       0.12264633       0.12283409       0.12336525       0.12329951       0.12369407       0.12437382       0.12415999       0.12413107       0.12488906       0.12462147       0.12478011       0.12517961       0.12503449       0.12573584       0.12562231       0.12572031       0.12559789       0.12610189       0.12613281       0.12626771       0.12665672       0.12658771       0.12648623       0.12649725       0.12650872       0.12666571
  25068.283       0.31749708       0.12005163       0.12108569       0.12165665       0.12185982       0.12213501       0.12281505       0.12290748       0.12275550       0.12335699       0.12388672       0.12412189       0.12385295       0.12472222       0.12436547       0.12467020       0.12480753       0.12493946       0.12540317       0.12543871       0.12530297       0.12554389       0.12596181       0.12589425       0.12586653       0.12654940       0.12606170       0.12603753       0.12607864       0.12630727       0.12644555
  25069.334       0.31743978       0.12011222       0.12077460       0.12141775       0.12149102       0.12210042       0.12249907       0.12295104       0.12274623       0.12337624       0.12357621       0.12379507       0.12369834       0.12467556       0.12415065       0.12423644       0.12459056       0.12494785       0.12504568       0.12499433       0.12503987       0.12536313       0.12562291       0.12571607       0.12558031       0.12631398       0.12587596       0.12571158       0.12581303       0.12592589       0.12630530
  25071.270       0.31655017       0.11962317       0.12022911       0.12107953       0.12137908       0.12157529       0.12186736       0.12278955       0.12199681       0.12290938       0.12324178       0.12345652       0.12320444       0.12379445       0.12354460       0.12397403       0.12423065       0.12438903       0.12468592       0.12482916       0.12501020       0.12486546       0.12538795       0.12536235       0.12512343       0.12560415       0.12549108       0.12539432       0.12535977       0.12553397       0.12605603
  25072.349       0.31597841       0.11925503       0.12005412       0.12075015       0.12112400       0.12142800       0.12176565       0.12209143       0.12208161       0.12217569       0.12252544       0.12312616       0.12297779       0.12352096       0.12321504       0.12364818       0.12410662       0.12415060       0.12443416       0.12437270       0.12423340       0.12445226       0.12508866       0.12511082       0.12490486       0.12551012       0.12519911       0.12522146       0.12517197       0.12520435       0.12562436
  25073.482       0.31603010       0.11901384       0.11985972       0.12042750       0.12091163       0.12126062       0.12138931       0.12168334       0.12188220       0.12198904       0.12238927       0.12291875       0.12289460       0.12327426       0.12293081       0.12328563       0.12365135       0.12379396       0.12415094       0.12389197       0.12413609       0.12415491       0.12471790       0.12488393       0.12454643       0.12529083       0.12496443       0.12496653       0.12457766       0.12508201       0.12537245
  25075.336       0.31525465       0.11873880       0.11951043       0.11994125       0.12023237       0.12071380       0.12081367       0.12116134       0.12143882       0.12184724       0.12206653       0.12249431       0.12206509       0.12267396       0.12272623       0.12270401       0.12308957       0.12335824       0.12376885       0.12392214       0.12399097       0.12361358       0.12412201       0.12418398       0.12422181       0.12486437       0.12469195       0.12420389       0.12423886       0.12475889       0.12489282
  25077.467       0.31463020       0.11795168       0.11880878       0.11955352       0.11988235       0.12013490       0.12047916       0.12107511       0.12083388       0.12134988       0.12168318       0.12192126       0.12199397       0.12199650       0.12233253       0.12222103       0.12266973       0.12285553       0.12286004       0.12309623       0.12338992       0.12352231       0.12355165       0.12393282       0.12372412       0.12414616       0.12396292       0.12406795       0.12428509       0.12401751       0.12447380
  25078.545       0.31406461       0.11790771       0.11874685       0.11921740       0.11967877       0.11998079       0.12030965       0.12075147       0.12085923       0.12117530       0.12127252       0.12155622       0.12193024       0.12208838       0.12232968       0.12219689       0.12241886       0.12262285       0.12259916       0.12296083       0.12318588       0.12335325       0.12343993       0.12375164       0.12341272       0.12375513       0.12380504       0.12379022       0.12393428       0.12387025       0.12427322
  25080.400       0.31337027       0.11749917       0.11806063       0.11893100       0.11927977       0.11975715       0.11958966       0.12027815       0.12033517       0.12087759       0.12095711       0.12128028       0.12114458       0.12173517       0.12172767       0.12203084       0.12203206       0.12213450       0.12230634       0.12242266       0.12254982       0.12292304       0.12293002       0.12326619       0.12300459       0.12367816       0.12371411       0.12318937       0.12326839       0.12349374       0.12405936
  25081.507       0.31339215       0.11715127       0.11764149       0.11858369       0.11885370       0.11946388       0.11937805       0.12007041       0.11978010       0.12060017       0.12087307       0.12113160       0.12107850       0.12152153       0.12156570       0.12156591       0.12200756       0.12196241       0.12219612       0.12219936       0.12249765       0.12255253       0.12325453       0.12304930       0.12297249       0.12331238       0.12342665       0.12319712       0.12306071       0.12323802       0.12380333
  25082.668       0.31325058       0.11700069       0.11765070       0.11857649       0.11860977       0.11911408       0.11941297       0.11986180       0.11970521       0.12030157       0.12052596       0.12087871       0.12088026       0.12124788       0.12154430       0.12125790       0.12176119       0.12171345       0.12208223       0.12210351       0.12212383       0.12223542       0.12267240       0.12284551       0.12298873       0.12293817       0.12309065       0.12294530       0.12263190       0.12295213       0.12351791
  25083.721       0.31281254       0.11681342       0.11760142       0.11825076       0.11843321       0.11883479       0.11944226       0.11967429       0.11964328       0.12003490       0.12019012       0.12069346       0.12054731       0.12108582       0.12115758       0.12088802       0.12147014       0.12144243       0.12169240       0.12166506       0.12180549       0.12200963       0.12227739       0.12256814       0.12280840       0.12278690       0.12283223       0.12265235       0.12262626       0.12270765       0.12327712
  25085.548       0.31244517       0.11621043       0.11699639       0.11771309       0.11820154       0.11849455       0.11891443       0.11905286       0.11933973       0.11970621       0.11970887       0.12037023       0.12022889       0.12060070       0.12046512       0.12051998       0.12074000       0.12088697       0.12129974       0.12123528       0.12146529       0.12133105       0.12188004       0.12222649       0.12197710       0.12256841       0.12222245       0.12224748       0.12251984       0.12247202       0.12254378
  25086.601       0.31221930       0.11600162       0.11678471       0.11749043       0.11799290       0.11796454       0.11885240       0.11867046       0.11880462       0.11931112       0.11965361       0.12022666       0.11992956       0.12032729       0.12026915       0.12037820       0.12067031       0.12065058       0.12107766       0.12105306       0.12135801       0.12120758       0.12161381       0.12185867       0.12162922       0.12244995       0.12206727       0.12187596       0.12200862       0.12213812       0.12254840
  25087.707       0.31191803       0.11586240       0.11657609       0.11724219       0.11783183       0.11788205       0.11854772       0.11854096       0.11888387       0.11910970       0.11950253       0.11993233       0.11979945       0.12009489       0.12002465       0.12037688       0.12027497       0.12059108       0.12095329       0.12075776       0.12122432       0.12106948       0.12134798       0.12149401       0.12152806       0.12225669       0.12186531       0.12183078       0.12178458       0.12175291       0.12241258
  25089.619       0.31175225       0.11554068       0.11645992       0.11683483       0.11714601       0.11764337       0.11793334       0.11813186       0.11827456       0.11868816       0.11902863       0.11945942       0.11938914       0.11970690       0.11972442       0.11964964       0.11983697       0.12046079       0.12005722       0.12033962       0.12043740       0.12084233       0.12132384       0.12129728       0.12124364       0.12170329       0.12168779       0.12150359       0.12147044       0.12147556       0.12178698
  25090.671       0.31148829       0.11511418       0.11624762       0.11635032       0.11722720       0.11729842       0.11755354       0.11818605       0.11814816       0.11838054       0.11864161       0.11922542       0.11903655       0.11958905       0.11942356       0.11951360       0.11976770       0.12007289       0.11990041       0.12006034       0.12052895       0.12060511       0.12080039       0.12110368       0.12109103       0.12142386       0.12132988       0.12114482       0.12117994       0.12103936       0.12153939
  25091.751       0.31119956       0.11474252       0.11573215       0.11639055       0.11690950       0.11687833       0.11747839       0.11780995       0.11794985       0.11812771       0.11824890       0.11898811       0.11875502       0.11934781       0.11920859       0.11931889       0.11951850       0.11990846       0.11969054       0.11996892       0.12049959       0.12028633       0.12031050       0.12086586       0.12088072       0.12111835       0.12093450       0.12098740       0.12087956       0.12094319       0.12149271
  25092.804       0.31118992       0.11465353       0.11541856       0.11642138       0.11658919       0.11661561       0.11747464       0.11749420       0.11771468       0.11790885       0.11789997       0.11860695       0.11872156       0.11902406       0.11878565       0.11904696       0.11922931       0.11988663       0.11960537       0.11961344       0.12000979       0.11988923       0.12012943       0.12047375       0.12055303       0.12090280       0.12075320       0.12084093       0.12056232       0.12072147       0.12135312
  25094.744       0.31090352       0.11429277       0.11512908       0.11584004       0.11615040       0.11639584       0.11654596       0.11717288       0.11726672       0.11758185       0.11782742       0.11811967       0.11802911       0.11859587       0.11870570       0.11871022       0.11892114       0.11900229       0.11902810       0.11934894       0.11976974       0.11976185       0.11958825       0.12019953       0.11997699       0.12051184       0.12052735       0.12032458       0.12033976       0.12031049       0.12077966
  25095.796       0.31082496       0.11402015       0.11503547       0.11566908       0.11580769       0.11599846       0.11640006       0.11704628       0.11693707       0.11727566       0.11760661       0.11805197       0.11782869       0.11828479       0.11811283       0.11867086       0.11863848       0.11860599       0.11867984       0.11912995       0.11953653       0.11949643       0.11935624       0.11994953       0.11974906       0.12026796       0.12026829       0.12007520       0.12013069       0.11982682       0.12048890
  25097.765       0.31059255       0.11368560       0.11419113       0.11485322       0.11528478       0.11588479       0.11611939       0.11628590       0.11640724       0.11678390       0.11702287       0.11775888       0.11725412       0.11819439       0.11793255       0.11815126       0.11822619       0.11832242       0.11836107       0.11866416       0.11903060       0.11901181       0.11934611       0.11968335       0.11953330       0.11967639       0.11968787       0.11945739       0.11948768       0.11954032       0.12008716
  25098.844       0.31033704       0.11332318       0.11403426       0.11459236       0.11527746       0.11521555       0.11571790       0.11620047       0.11620194       0.11680215       0.11695274       0.11726806       0.11717999       0.11756363       0.11757638       0.11780924       0.11801438       0.11812266       0.11808238       0.11850946       0.11870871       0.11903683       0.11875810       0.11932219       0.11899974       0.11945797       0.11934506       0.11923250       0.11932431       0.11934867       0.11986201
  25099.981       0.31043635       0.11297555       0.11402015       0.11438586       0.11494060       0.11492392       0.11548452       0.11588926       0.11603564       0.11663566       0.11654902       0.11709973       0.11693403       0.11720253       0.11719875       0.11753604       0.11776201       0.11770614       0.11798506       0.11841945       0.11854307       0.11871198       0.11849879       0.11887747       0.11876908       0.11923685       0.11922577       0.11914780       0.11920003       0.11907459       0.11953895
  25101.118       0.31004460       0.11276454       0.11382448       0.11439160       0.11467364       0.11483384       0.11534159       0.11556726       0.11586271       0.11647542       0.11620926       0.11704708       0.11675660       0.11691350       0.11685000       0.11709530       0.11753554       0.11739587       0.11782642       0.11798276       0.11836931       0.11850943       0.11829695       0.11856227       0.11846613       0.11898968       0.11909659       0.11889431       0.11850110       0.11881063       0.11923992
  25102.976       0.31012629       0.11254423       0.11322648       0.11404181       0.11457973       0.11436836       0.11512828       0.11517705       0.11554169       0.11573116       0.11582885       0.11658324       0.11647274       0.11656409       0.11656268       0.11663423       0.11720080       0.11711459       0.11745492       0.11780873       0.11768660       0.11816104       0.11781547       0.11803826       0.11820896       0.11848044       0.11849383       0.11860134       0.11843591       0.11853271       0.11896510
  25104.002       0.31006058       0.11229676       0.11298888       0.11375784       0.11427649       0.11388750       0.11466748       0.11511139       0.11514715       0.11569092       0.11548737       0.11644236       0.11594413       0.11639053       0.11635574       0.11649005       0.11696160       0.11696450       0.11732089       0.11749437       0.11754016       0.11769878       0.11757465       0.11805550       0.11796250       0.11831560       0.11823790       0.11845272       0.11824032       0.11840243       0.11874696
  25105.110       0.30966747       0.11191285       0.11291622       0.11369137       0.11397020       0.11379910       0.11437976       0.11467833       0.11477299       0.11528582       0.11541309       0.11617126       0.11575643       0.11634021       0.11607215       0.11640193       0.11659740       0.11658392       0.11728700       0.11714278       0.11737518       0.11728084       0.11750477       0.11761880       0.11789359       0.11811775       0.11792404       0.11811384       0.11762818       0.11794969       0.11854086
  25106.165       0.30989534       0.11189564       0.11235237       0.11322990       0.11370155       0.11372787       0.11423119       0.11428270       0.11447263       0.11485629       0.11535361       0.11587359       0.11566582       0.11599497       0.11577021       0.11610320       0.11625627       0.11633946       0.11673687       0.11681888       0.11714403       0.11709126       0.11743893       0.11719067       0.11772951       0.11772640       0.11759948       0.11780857       0.11749521       0.11760126       0.11838707
  25108.049       0.30974658       0.11134396       0.11207758       0.11306157       0.11332297       0.11346314       0.11366533       0.11416673       0.11419309       0.11450373       0.11476618       0.11526014       0.11544688       0.11537161       0.11526176       0.11580690       0.11614944       0.11607123       0.11624107       0.11631508       0.11632984       0.11683692       0.11685430       0.11691429       0.11708698       0.11715544       0.11704892       0.11726962       0.11747975       0.11724894       0.11789346
  25109.215       0.30982214       0.11122155       0.11180719       0.11254582       0.11325011       0.11330481       0.11357748       0.11402372       0.11407459       0.11427493       0.11409322       0.11497169       0.11485001       0.11499019       0.11502552       0.11564206       0.11578161       0.11588238       0.11616853       0.11624142       0.11663945       0.11664024       0.11668619       0.11671301       0.11670218       0.11690099       0.11665599       0.11692533       0.11687135       0.11699150       0.11777426
  25110.380       0.30948012       0.11089343       0.11163080       0.11222545       0.11276241       0.11309130       0.11341076       0.11363243       0.11389827       0.11399202       0.11400744       0.11472134       0.11449922       0.11492232       0.11475028       0.11508812       0.11546186       0.11556380       0.11564544       0.11582315       0.11618199       0.11630110       0.11654944       0.11654982       0.11667195       0.11686312       0.11641233       0.11673753       0.11671238       0.11693683       0.11753715
  25111.380       0.30959866       0.11067762       0.11144417       0.11198038       0.11235361       0.11288967       0.11321765       0.11332339       0.11365261       0.11380632       0.11386980       0.11451038       0.11456181       0.11492587       0.11452759       0.11513701       0.11523679       0.11547594       0.11520377       0.11575132       0.11595835       0.11602072       0.11640862       0.11625392       0.11669377       0.11675311       0.11631431       0.11657621       0.11657516       0.11670410       0.11723836
  25113.321       0.30943540       0.11034098       0.11085882       0.11171218       0.11189133       0.11218949       0.11270105       0.11283611       0.11334752       0.11342359       0.11351791       0.11429542       0.11410292       0.11440394       0.11400167       0.11447636       0.11484139       0.11495940       0.11504627       0.11552573       0.11556851       0.11565608       0.11590487       0.11582813       0.11603339       0.11633625       0.11611326       0.11627879       0.11636900       0.11607245       0.11695593
  25114.431       0.30906818       0.10986483       0.11040324       0.11135690       0.11185482       0.11202284       0.11236141       0.11284168       0.11296701       0.11321722       0.11326042       0.11399254       0.11380073       0.11426933       0.11379670       0.11422295       0.11461076       0.11466228       0.11493027       0.11500773       0.11522991       0.11547557       0.11566014       0.11551321       0.11576838       0.11612266       0.11572183       0.11595394       0.11594294       0.11600163       0.11677536
  25116.375       0.30891030       0.10963405       0.11007843       0.11118985       0.11163649       0.11179792       0.11173931       0.11219921       0.11236194       0.11294024       0.11285799       0.11337351       0.11357360       0.11353269       0.11345201       0.11392909       0.11397307       0.11441177       0.11422925       0.11475143       0.11469744       0.11496391       0.11519535       0.11552158       0.11538044       0.11547463       0.11521522       0.11527765       0.11532920       0.11539690       0.11592427
  25118.427       0.30875338       0.10921265       0.10983185       0.11025119       0.11093751       0.11117560       0.11140544       0.11192256       0.11219900       0.11245785       0.11223048       0.11280388       0.11301876       0.11322059       0.11316320       0.11337993       0.11371616       0.11383620       0.11402136       0.11419818       0.11403824       0.11453397       0.11433918       0.11492633       0.11455914       0.11500620       0.11479795       0.11503055       0.11473931       0.11502039       0.11537623
  25119.455       0.30880957       0.10905119       0.10979167       0.11030888       0.11054383       0.11101441       0.11138300       0.11161814       0.11186900       0.11228828       0.11227750       0.11271277       0.11280321       0.11296148       0.11291211       0.11283174       0.11336073       0.11359487       0.11368982       0.11414733       0.11411667       0.11464938       0.11421705       0.11445349       0.11435606       0.11458322       0.11468788       0.11495003       0.11446557       0.11484347       0.11505674
  25121.399       0.30843758       0.10858246       0.10894720       0.10991801       0.11023196       0.11063556       0.11080116       0.11117233       0.11149441       0.11175566       0.11180645       0.11225484       0.11232617       0.11259581       0.11264355       0.11230683       0.11296922       0.11322466       0.11324145       0.11370341       0.11365523       0.11382728       0.11389922       0.11382167       0.11382475       0.11440631       0.11414749       0.11444752       0.11422509       0.11426286       0.11518142
  25122.482       0.30876912       0.10823697       0.10882312       0.10942504       0.10985386       0.11012359       0.11059599       0.11104513       0.11123569       0.11161208       0.11128215       0.11195166       0.11196472       0.11229633       0.11230812       0.11244420       0.11281226       0.11299048       0.11295452       0.11327077       0.11346583       0.11373159       0.11349747       0.11355045       0.11368096       0.11394415       0.11388787       0.11415745       0.11419544       0.11409472       0.11499854
  25123.592       0.30835452       0.10796319       0.10844194       0.10931363       0.10971811       0.11023103       0.11020689       0.11075422       0.11095410       0.11146505       0.11081823       0.11153586       0.11166728       0.11205830       0.11198613       0.11220148       0.11259179       0.11281803       0.11281937       0.11300057       0.11320152       0.11368088       0.11318594       0.11332345       0.11352959       0.11375287       0.11356296       0.11397775       0.11421966       0.11383787       0.11459642
  25125.481       0.30777508       0.10768477       0.10845597       0.10896468       0.10929714       0.10959859       0.10977783       0.11032136       0.11039148       0.11068857       0.11090253       0.11131799       0.11134040       0.11179987       0.11157190       0.11168728       0.11233130       0.11239066       0.11241716       0.11256035       0.11287945       0.11317972       0.11345519       0.11310149       0.11316985       0.11337354       0.11326945       0.11384314       0.11349819       0.11358154       0.11423449
  25126.593       0.30764259       0.10713846       0.10790985       0.10864024       0.10912497       0.10969181       0.10938450       0.11011832       0.11032309       0.11074268       0.11060131       0.11120403       0.11122804       0.11146456       0.11142737       0.11156267       0.11183887       0.11216266       0.11206414       0.11248911       0.11262329       0.11283141       0.11265147       0.11292752       0.11274914       0.11299498       0.11321167       0.11343618       0.11316892       0.11317543       0.11390960
  25127.758       0.30758076       0.10697089       0.10746420       0.10825531       0.10885886       0.10910460       0.10926775       0.10978093       0.10994892       0.11037206       0.11032026       0.11098907       0.11090688       0.11132257       0.11110962       0.11145674       0.11152541       0.11170113       0.11162416       0.11227479       0.11233733       0.11250574       0.11248779       0.11267241       0.11263251       0.11263764       0.11311780       0.11306905       0.11314474       0.11313083       0.11371916
  25128.815       0.30751843       0.10664357       0.10728865       0.10796406       0.10856249       0.10879026       0.10925698       0.10949973       0.10975315       0.11005463       0.11002030       0.11086086       0.11069382       0.11102333       0.11084567       0.11115442       0.11130072       0.11132826       0.11148877       0.11205549       0.11213173       0.11226356       0.11233600       0.11217454       0.11272146       0.11251598       0.11266651       0.11279749       0.11264280       0.11308582       0.11346858
[truncated: 112,214 more chars]
