# Supplementary material for: In situ X-ray absorption spectroscopy data during formation of active Pt- and Pd-sites in functionalized UiO-67 metal-organic frameworks
Source: Data Brief. 2019 Jul 17;25:104280. doi: 10.1016/j.dib.2019.104280 (PMC6661504; doi:10.1016/j.dib.2019.104280)
Supplement: Supplementary file 1 [file mmc1.zip › 10_Pd_3H2_steady.norm]

# Normalized experimental Pd K-edge spectra collected at BM01B@ESRF during the activation of UiO-67-Pd sample from room temperatures to 215 C in 3%H2/He.
# Column 1: Energy in eV
# Column 2: Reference Pd foil
# The columns 3 - 32 contain spectra collected at 215 C in He. The time in minutes the sample spent at 215 C is specified.
# Column  3: 0
# Column  4: 11
# Column  5: 22
# Column  6: 33
# Column  7: 44
# Column  8: 55
# Column  9: 69
# Column 10: 80
# Column 11: 91
# Column 12: 102
# Column 13: 133
# Column 14: 144
# Column 15: 155
# Column 16: 166
# Column 17: 177
# Column 18: 188
# Column 19: 199
# Column 20: 210
# Column 21: 221
# Column 22: 232
# Column 23: 250
# Column 24: 261
# Column 25: 272
# Column 26: 283
# Column 27: 294
# Column 28: 305
# Column 29: 316
# Column 30: 327
# Column 31: 338
# Column 32: 349
#------------------------
  24001.125      -0.18212383E-02   0.37339664       0.18565348       0.25619941       0.17340559       0.13208479       0.47229606E-01   0.67687162E-01   0.38553783       0.33889079       0.11252010       0.17919114      -0.15571663      -0.10204650E-01  -0.95037919E-02   0.42335374E-01   0.17198803       0.91708759E-01   0.14221165      -0.19414039E-01   0.10651077       0.21704345       0.21897614      -0.16109393      -0.71580108E-01  -0.70127758E-01   0.16951172      -0.80318089E-01   0.27724730E-01  -0.11756725       0.19064539
  24002.520      -0.12918849E-02   0.36814117       0.18309276       0.25265880       0.17104598       0.13024004       0.46632825E-01   0.66749353E-01   0.38012887       0.33417190       0.11092716       0.17670797      -0.15351439      -0.10091626E-01  -0.93613540E-02   0.41785512E-01   0.16959500       0.90450308E-01   0.14027681      -0.19106155E-01   0.10501554       0.21403347       0.21593636      -0.15876718      -0.70508662E-01  -0.69097330E-01   0.16713863      -0.79165796E-01   0.27370537E-01  -0.11587913       0.18800837
  24004.394      -0.10365317E-02   0.36108113       0.17965277       0.24790245       0.16787615       0.12776185       0.45831128E-01   0.65489530E-01   0.37286263       0.32783269       0.10878724       0.17337215      -0.15055596      -0.99397927E-02  -0.91700073E-02   0.41046845E-01   0.16638028       0.88759744E-01   0.13767760      -0.18692554E-01   0.10300690       0.20998995       0.21185282      -0.15564150      -0.69069315E-01  -0.67713085E-01   0.16395069      -0.77617842E-01   0.26894725E-01  -0.11361136       0.18446588
  24006.296      -0.61050676E-03   0.35391560       0.17616138       0.24307504       0.16465896       0.12524664       0.45017453E-01   0.64210883E-01   0.36548783       0.32139876       0.10661535       0.16998650      -0.14755333      -0.97856909E-02  -0.89758017E-02   0.40297140E-01   0.16311753       0.87043920E-01   0.13503956      -0.18272773E-01   0.10096824       0.20588602       0.20770827      -0.15246912      -0.67608463E-01  -0.66308157E-01   0.16071511      -0.76046760E-01   0.26411804E-01  -0.11130970       0.18087047
  24008.198      -0.75287113E-03   0.34675007       0.17266999       0.23824763       0.16144177       0.12273143       0.44203778E-01   0.62932237E-01   0.35811302       0.31496483       0.10444347       0.16660084      -0.14455070      -0.96315891E-02  -0.87815961E-02   0.39547436E-01   0.15985477       0.85328097E-01   0.13240152      -0.17852992E-01   0.98929592E-01   0.20178208       0.20356372      -0.14929674      -0.66147610E-01  -0.64903229E-01   0.15747954      -0.74475678E-01   0.25928883E-01  -0.10900805       0.17727505
  24010.023      -0.46840926E-03   0.33987463       0.16931995       0.23361565       0.15835482       0.12031804       0.43423044E-01   0.61705355E-01   0.35103678       0.30879137       0.10235951       0.16335225      -0.14166963      -0.94837259E-02  -0.85952526E-02   0.38828082E-01   0.15672411       0.83681736E-01   0.12987028      -0.17450206E-01   0.96973471E-01   0.19784429       0.19958695      -0.14625279      -0.64745898E-01  -0.63555179E-01   0.15437495      -0.72968199E-01   0.25465512E-01  -0.10679957       0.17382519
  24011.900      -0.30517390E-03   0.33280329       0.16587445       0.22885169       0.15517992       0.11783589       0.42620064E-01   0.60443515E-01   0.34375891       0.30244201       0.10021617       0.16001110      -0.13870647      -0.93316496E-02  -0.84035997E-02   0.38088232E-01   0.15350424       0.81988466E-01   0.12726691      -0.17035943E-01   0.94961614E-01   0.19379430       0.19549687      -0.14312210      -0.63304247E-01  -0.62168718E-01   0.15118190      -0.71417767E-01   0.24988938E-01  -0.10452817       0.17027703
  24013.777      -0.30425489E-03   0.32573195       0.16242895       0.22408773       0.15200502       0.11535374       0.41817084E-01   0.59181675E-01   0.33648104       0.29609265       0.98072827E-01   0.15666994      -0.13574331      -0.91795734E-02  -0.82119467E-02   0.37348382E-01   0.15028437       0.80295195E-01   0.12466354      -0.16621679E-01   0.92949758E-01   0.18974431       0.19140680      -0.13999142      -0.61862596E-01  -0.60782256E-01   0.14798886      -0.69867335E-01   0.24512365E-01  -0.10225676       0.16672887
  24015.678       0.15194528E-03   0.31857018       0.15893939       0.21926286       0.14878952       0.11283985       0.41003836E-01   0.57903700E-01   0.32911011       0.28966211       0.95902082E-01   0.15328607      -0.13274226      -0.90255526E-02  -0.80178432E-02   0.36599072E-01   0.14702334       0.78580274E-01   0.12202689      -0.16202119E-01   0.90912177E-01   0.18564253       0.18726442      -0.13682071      -0.60402511E-01  -0.59378068E-01   0.14475499      -0.68297078E-01   0.24029697E-01  -0.99956317E-01   0.16313535
  24017.555       0.21868075E-03   0.31149884       0.15549389       0.21449890       0.14561462       0.11035770       0.40200856E-01   0.56641860E-01   0.32183224       0.28331275       0.93758743E-01   0.14994491      -0.12977909      -0.88734764E-02  -0.78261902E-02   0.35859221E-01   0.14380347       0.76887003E-01   0.11942352      -0.15787856E-01   0.88900320E-01   0.18159254       0.18317434      -0.13369002      -0.58960860E-01  -0.57991606E-01   0.14156194      -0.66746646E-01   0.23553124E-01  -0.97684914E-01   0.15958719
  24019.434       0.51635941E-04   0.30441996       0.15204472       0.20972986       0.14243634       0.10787290       0.39397021E-01   0.55378676E-01   0.31454661       0.27695662       0.91613119E-01   0.14660020      -0.12681277      -0.87212380E-02  -0.76343330E-02   0.35118583E-01   0.14058017       0.75191929E-01   0.11681738      -0.15373151E-01   0.86886319E-01   0.17753824       0.17907991      -0.13055600      -0.57517673E-01  -0.56603668E-01   0.13836549      -0.65194562E-01   0.23076042E-01  -0.95411091E-01   0.15603525
  24021.311      -0.15919445E-04   0.29734862       0.14859922       0.20496590       0.13926143       0.10539075       0.38594040E-01   0.54116836E-01   0.30726874       0.27060726       0.89469780E-01   0.14325904      -0.12384961      -0.85691618E-02  -0.74426801E-02   0.34378733E-01   0.13736030       0.73498658E-01   0.11421401      -0.14958888E-01   0.84874463E-01   0.17348825       0.17498983      -0.12742532      -0.56076022E-01  -0.55217207E-01   0.13517244      -0.63644130E-01   0.22599468E-01  -0.93139688E-01   0.15248709
  24023.189       0.48856588E-03   0.29027351       0.14515189       0.20019940       0.13608484       0.10290727       0.37790633E-01   0.52854323E-01   0.29998700       0.26425452       0.87325298E-01   0.13991611      -0.12088487      -0.84170045E-02  -0.72509250E-02   0.33638488E-01   0.13413872       0.71804486E-01   0.11160926      -0.14544404E-01   0.82861534E-01   0.16943610       0.17089757      -0.12429297      -0.54633603E-01  -0.53830007E-01   0.13197770      -0.62092872E-01   0.22122641E-01  -0.90867074E-01   0.14893704
  24025.068       0.40215216E-03   0.28319463       0.14170272       0.19543037       0.13290655       0.10042248       0.36986797E-01   0.51591139E-01   0.29270137       0.25789840       0.85179675E-01   0.13657139      -0.11791855      -0.82647662E-02  -0.70590678E-02   0.32897850E-01   0.13091542       0.70109411E-01   0.10900312      -0.14129699E-01   0.80847534E-01   0.16538179       0.16680314      -0.12115895      -0.53190415E-01  -0.52442069E-01   0.12878125      -0.60540788E-01   0.21645559E-01  -0.88593251E-01   0.14538510
  24026.922       0.30301906E-03   0.27620994       0.13829944       0.19072478       0.12977056       0.97970741E-01   0.36193656E-01   0.50344761E-01   0.28551268       0.25162684       0.83062599E-01   0.13327118      -0.11499170      -0.81145534E-02  -0.68697633E-02   0.32167065E-01   0.12773501       0.68436889E-01   0.10643165      -0.13720512E-01   0.78860329E-01   0.16138143       0.16276318      -0.11806662      -0.51766430E-01  -0.51072597E-01   0.12562733      -0.59009355E-01   0.21174825E-01  -0.86349681E-01   0.14188042
  24028.801       0.49723114E-03   0.26913106       0.13485027       0.18595575       0.12659227       0.95485944E-01   0.35389820E-01   0.49081576E-01   0.27822706       0.24527072       0.80916975E-01   0.12992647      -0.11202538      -0.79623151E-02  -0.66779061E-02   0.31426427E-01   0.12451171       0.66741814E-01   0.10382551      -0.13305807E-01   0.76846329E-01   0.15732712       0.15866874      -0.11493260      -0.50323242E-01  -0.49684658E-01   0.12243088      -0.57457271E-01   0.20697744E-01  -0.84075857E-01   0.13832848
  24030.680       0.47146340E-03   0.26205218       0.13140110       0.18118671       0.12341399       0.93001147E-01   0.34585985E-01   0.47818392E-01   0.27094143       0.23891459       0.78771352E-01   0.12658175      -0.10905906      -0.78100768E-02  -0.64860489E-02   0.30685788E-01   0.12128841       0.65046740E-01   0.10121937      -0.12891103E-01   0.74832329E-01   0.15327281       0.15457431      -0.11179858      -0.48880055E-01  -0.48296720E-01   0.11923443      -0.55905187E-01   0.20220662E-01  -0.81802034E-01   0.13477655
  24032.585       0.77704511E-03   0.25487535       0.12790420       0.17635169       0.12019172       0.90481968E-01   0.33771026E-01   0.46537728E-01   0.26355500       0.23247052       0.76596039E-01   0.12319076      -0.10605170      -0.76557319E-02  -0.62915370E-02   0.29934901E-01   0.11802051       0.63328210E-01   0.98577164E-01  -0.12470660E-01   0.72790460E-01   0.14916241       0.15042322      -0.10862120      -0.47416898E-01  -0.46889577E-01   0.11599375      -0.54331626E-01   0.19736979E-01  -0.79496747E-01   0.13117546
  24034.441       0.70582419E-03   0.24788312       0.12449725       0.17164103       0.11705234       0.88027587E-01   0.32977030E-01   0.45290006E-01   0.25635855       0.22619219       0.74476679E-01   0.11988698      -0.10312169      -0.75053571E-02  -0.61020282E-02   0.29203329E-01   0.11483667       0.61653884E-01   0.96002924E-01  -0.12061031E-01   0.70801112E-01   0.14515773       0.14637890      -0.10552554      -0.45991376E-01  -0.45518627E-01   0.11283643      -0.52798541E-01   0.19265738E-01  -0.77250757E-01   0.12766700
  24036.346       0.64530911E-03   0.24070629       0.12100035       0.16680600       0.11383008       0.85508407E-01   0.32162072E-01   0.44009343E-01   0.24897211       0.21974812       0.72301367E-01   0.11649599      -0.10011432      -0.73510123E-02  -0.59075163E-02   0.28452442E-01   0.11156877       0.59935354E-01   0.93360721E-01  -0.11640588E-01   0.68759244E-01   0.14104732       0.14222781      -0.10234815      -0.44528220E-01  -0.44111484E-01   0.10959575      -0.51224980E-01   0.18782055E-01  -0.74945470E-01   0.12406591
  24038.227       0.73421779E-03   0.23361988       0.11754751       0.16203189       0.11064841       0.83020966E-01   0.31357380E-01   0.42744813E-01   0.24167874       0.21338523       0.70153460E-01   0.11314771      -0.97144845E-01  -0.71986119E-02  -0.57154549E-02   0.27711015E-01   0.10834204       0.58238475E-01   0.90751806E-01  -0.11225442E-01   0.66743100E-01   0.13698870       0.13812902      -0.99210799E-01  -0.43083496E-01  -0.42722068E-01   0.10639590      -0.49671244E-01   0.18304465E-01  -0.72669226E-01   0.12051019
  24040.083       0.80487081E-03   0.22662765       0.11414056       0.15732123       0.10750903       0.80566584E-01   0.30563384E-01   0.41497091E-01   0.23448229       0.20710690       0.68034100E-01   0.10984394      -0.94214835E-01  -0.70482371E-02  -0.55259462E-02   0.26979442E-01   0.10515820       0.56564149E-01   0.88177565E-01  -0.10815814E-01   0.64753752E-01   0.13298402       0.13408470      -0.96115141E-01  -0.41657974E-01  -0.41351119E-01   0.10323858      -0.48138159E-01   0.17833224E-01  -0.70423236E-01   0.11700173
  24041.988       0.75741221E-03   0.21945082       0.11064366       0.15248620       0.10428677       0.78047405E-01   0.29748425E-01   0.40216428E-01   0.22709585       0.20066283       0.65858787E-01   0.10645294      -0.91207470E-01  -0.68938922E-02  -0.53314342E-02   0.26228555E-01   0.10189030       0.54845619E-01   0.85535363E-01  -0.10395371E-01   0.62711883E-01   0.12887361       0.12993361      -0.92937755E-01  -0.40194818E-01  -0.39943975E-01   0.99997904E-01  -0.46564598E-01   0.17349541E-01  -0.68117949E-01   0.11340064
  24043.896       0.10035871E-02   0.21226269       0.10714126       0.14764356       0.10105943       0.75524259E-01   0.28932184E-01   0.38933747E-01   0.21969778       0.19420860       0.63680049E-01   0.10305661      -0.88195369E-01  -0.67393043E-02  -0.51366160E-02   0.25476486E-01   0.98617250E-01   0.53124383E-01   0.82888999E-01  -0.99742656E-02   0.60666799E-01   0.12475673       0.12577598      -0.89755366E-01  -0.38729356E-01  -0.38534616E-01   0.96752122E-01  -0.44988560E-01   0.16865096E-01  -0.65809032E-01   0.10979388
  24045.727       0.90324721E-03   0.20536464       0.10378020       0.14299635       0.97962333E-01   0.73102937E-01   0.28148882E-01   0.37702831E-01   0.21259828       0.18801485       0.61589236E-01   0.99797335E-01  -0.85304826E-01  -0.65909550E-02  -0.49496599E-02   0.24754767E-01   0.95476292E-01   0.51472610E-01   0.80349433E-01  -0.95701548E-02   0.58704247E-01   0.12080600       0.12178614      -0.86701406E-01  -0.37323036E-01  -0.37182133E-01   0.93637328E-01  -0.43476124E-01   0.16400202E-01  -0.63593295E-01   0.10633268
  24047.609       0.92127320E-03   0.19827446       0.10032552       0.13821970       0.94778974E-01   0.70614173E-01   0.27343763E-01   0.36437630E-01   0.20530102       0.18164858       0.59440187E-01   0.96447280E-01  -0.82333770E-01  -0.64384736E-02  -0.47574964E-02   0.24012946E-01   0.92247847E-01   0.49774829E-01   0.77739131E-01  -0.91547880E-02   0.56687031E-01   0.11674522       0.11768517      -0.83562382E-01  -0.35877545E-01  -0.35791979E-01   0.90435777E-01  -0.41921562E-01   0.15922359E-01  -0.61315841E-01   0.10277507
  24049.084       0.10733733E-02   0.19271760       0.97617949E-01   0.13447605       0.92284045E-01   0.68663628E-01   0.26712759E-01   0.35446040E-01   0.19958186       0.17665907       0.57755890E-01   0.93821706E-01  -0.80005233E-01  -0.63189678E-02  -0.46068900E-02   0.23431551E-01   0.89717584E-01   0.48444209E-01   0.75693331E-01  -0.88292481E-02   0.55106057E-01   0.11356262       0.11447107      -0.81102201E-01  -0.34744654E-01  -0.34702458E-01   0.87926590E-01  -0.40703189E-01   0.15547853E-01  -0.59530908E-01   0.99986827E-01
  24051.475       0.11019128E-02   0.18370983       0.93228930E-01   0.12840752       0.88239724E-01   0.65501760E-01   0.25689889E-01   0.33838657E-01   0.19031101       0.16857099       0.55025616E-01   0.89565606E-01  -0.76230635E-01  -0.61252468E-02  -0.43627546E-02   0.22489099E-01   0.85615984E-01   0.46287251E-01   0.72377054E-01  -0.83015425E-02   0.52543271E-01   0.10840357       0.10926096      -0.77114207E-01  -0.32908220E-01  -0.32936327E-01   0.83859156E-01  -0.38728185E-01   0.14940774E-01  -0.56637501E-01   0.95467037E-01
  24053.537       0.85583924E-03   0.17594152       0.89443837E-01   0.12317402       0.84751899E-01   0.62774964E-01   0.24807766E-01   0.32452448E-01   0.18231582       0.16159583       0.52671025E-01   0.85895142E-01  -0.72975419E-01  -0.59581816E-02  -0.41522120E-02   0.21676328E-01   0.82078761E-01   0.44427089E-01   0.69517095E-01  -0.78464488E-02   0.50333123E-01   0.10395441       0.10476776      -0.73674958E-01  -0.31324477E-01  -0.31413214E-01   0.80351399E-01  -0.37024940E-01   0.14417229E-01  -0.54142225E-01   0.91569167E-01
  24054.657       0.91313157E-03   0.17172208       0.87387919E-01   0.12033138       0.82857445E-01   0.61293872E-01   0.24328631E-01   0.31699512E-01   0.17797314       0.15780719       0.51392101E-01   0.83901486E-01  -0.71207310E-01  -0.58674382E-02  -0.40378532E-02   0.21234862E-01   0.80157476E-01   0.43416720E-01   0.67963674E-01  -0.75992592E-02   0.49132654E-01   0.10153779       0.10232722      -0.71806889E-01  -0.30464248E-01  -0.30585917E-01   0.78446118E-01  -0.36099802E-01   0.14132859E-01  -0.52786885E-01   0.89451992E-01
  24056.158       0.78787142E-03   0.16606726       0.84632621E-01   0.11652173       0.80318538E-01   0.59308944E-01   0.23686503E-01   0.30690443E-01   0.17215317       0.15272973       0.49678115E-01   0.81229630E-01  -0.68837727E-01  -0.57458258E-02  -0.38845921E-02   0.20643218E-01   0.77582611E-01   0.42062645E-01   0.65881813E-01  -0.72679810E-02   0.47523812E-01   0.98299095E-01   0.99056468E-01  -0.69303342E-01  -0.29311388E-01  -0.29477191E-01   0.75892702E-01  -0.34859952E-01   0.13751752E-01  -0.50970489E-01   0.86614600E-01
  24058.094       0.89948341E-03   0.15877364       0.81078819E-01   0.11160803       0.77043839E-01   0.56748770E-01   0.22858283E-01   0.29388939E-01   0.16464654       0.14618079       0.47467403E-01   0.77783453E-01  -0.65781424E-01  -0.55889693E-02  -0.36869149E-02   0.19880112E-01   0.74261533E-01   0.40316149E-01   0.63196614E-01  -0.68406961E-02   0.45448716E-01   0.94121800E-01   0.94837827E-01  -0.66074251E-01  -0.27824422E-01  -0.28047149E-01   0.72599289E-01  -0.33260785E-01   0.13260198E-01  -0.48627689E-01   0.82954912E-01
  24059.875       0.88812418E-03   0.15206397       0.77809541E-01   0.10708772       0.74031318E-01   0.54393569E-01   0.22096372E-01   0.28191637E-01   0.15774090       0.14015617       0.45433686E-01   0.74613184E-01  -0.62969814E-01  -0.54446710E-02  -0.35050641E-02   0.19178102E-01   0.71206347E-01   0.38709482E-01   0.60726397E-01  -0.64476205E-02   0.43539757E-01   0.90278948E-01   0.90956938E-01  -0.63103687E-01  -0.26456504E-01  -0.26731599E-01   0.69569552E-01  -0.31789650E-01   0.12807999E-01  -0.46472457E-01   0.79588226E-01
  24061.861       0.80680604E-03   0.14458198       0.74163957E-01   0.10204711       0.70672045E-01   0.51767275E-01   0.21246761E-01   0.26856520E-01   0.15004039       0.13343810       0.43165879E-01   0.71078004E-01  -0.59834577E-01  -0.52837635E-02  -0.33022816E-02   0.18395288E-01   0.67799497E-01   0.36917881E-01   0.57971848E-01  -0.60093004E-02   0.41411069E-01   0.85993768E-01   0.86629345E-01  -0.59791200E-01  -0.24931135E-01  -0.25264625E-01   0.66191081E-01  -0.30149183E-01   0.12303750E-01  -0.44069151E-01   0.75834022E-01
  24063.721       0.65337878E-03   0.13757468       0.70749663E-01   0.97326300E-01   0.67525898E-01   0.49307604E-01   0.20451054E-01   0.25606108E-01   0.14282844       0.12714624       0.41041952E-01   0.67767110E-01  -0.56898252E-01  -0.51330646E-02  -0.31123644E-02   0.17662138E-01   0.64608792E-01   0.35239946E-01   0.55392060E-01  -0.55987891E-02   0.39417433E-01   0.81980458E-01   0.82576311E-01  -0.56688870E-01  -0.23502540E-01  -0.23890721E-01   0.63026955E-01  -0.28612793E-01   0.11831493E-01  -0.41818320E-01   0.72317999E-01
  24065.632       0.82647164E-03   0.13037525       0.67241752E-01   0.92476046E-01   0.64293486E-01   0.46780490E-01   0.19633529E-01   0.24321411E-01   0.13541873       0.12068187       0.38859788E-01   0.64365434E-01  -0.53881415E-01  -0.49782336E-02  -0.29172399E-02   0.16908886E-01   0.61330600E-01   0.33516004E-01   0.52741535E-01  -0.51770219E-02   0.37369134E-01   0.77857105E-01   0.78412146E-01  -0.53501477E-01  -0.22034775E-01  -0.22479145E-01   0.59776070E-01  -0.27034277E-01   0.11346286E-01  -0.39505772E-01   0.68705570E-01
  24066.650       0.90942437E-03   0.12654007       0.65373069E-01   0.89892289E-01   0.62571562E-01   0.45434283E-01   0.19198029E-01   0.23637046E-01   0.13147155       0.11723827       0.37697337E-01   0.62553343E-01  -0.52274330E-01  -0.48957543E-02  -0.28132959E-02   0.16507625E-01   0.59584289E-01   0.32597650E-01   0.51329586E-01  -0.49523442E-02   0.36277994E-01   0.75660573E-01   0.76193873E-01  -0.51803535E-01  -0.21252889E-01  -0.21727191E-01   0.58044306E-01  -0.26193392E-01   0.11087814E-01  -0.38273866E-01   0.66781209E-01
  24068.586       0.98756665E-03   0.11924645       0.61819267E-01   0.84978583E-01   0.59296863E-01   0.42874109E-01   0.18369808E-01   0.22335543E-01   0.12396491       0.11068933       0.35486626E-01   0.59107166E-01  -0.49218027E-01  -0.47388978E-02  -0.26156187E-02   0.15744519E-01   0.56263211E-01   0.30851155E-01   0.48644387E-01  -0.45250593E-02   0.34202898E-01   0.71483278E-01   0.71975232E-01  -0.48574444E-01  -0.19765922E-01  -0.20297149E-01   0.54750892E-01  -0.24594225E-01   0.10596260E-01  -0.35931065E-01   0.63121521E-01
  24069.605       0.98759096E-03   0.11540751       0.59948748E-01   0.82392288E-01   0.57573248E-01   0.41526580E-01   0.17933880E-01   0.21650506E-01   0.12001384       0.10724234       0.34323033E-01   0.57293294E-01  -0.47609363E-01  -0.46563375E-02  -0.25115727E-02   0.15342863E-01   0.54515185E-01   0.29931900E-01   0.47231052E-01  -0.43001609E-02   0.33110686E-01   0.69284588E-01   0.69754780E-01  -0.46874834E-01  -0.18983268E-01  -0.19544457E-01   0.53017427E-01  -0.23752515E-01   0.10337534E-01  -0.34697949E-01   0.61195270E-01
  24070.650       0.72291087E-03   0.11147061       0.58030503E-01   0.79740004E-01   0.55805655E-01   0.40144668E-01   0.17486830E-01   0.20947989E-01   0.11596197       0.10370740       0.33129752E-01   0.55433142E-01  -0.45959653E-01  -0.45716706E-02  -0.24048719E-02   0.14930960E-01   0.52722557E-01   0.28989189E-01   0.45781654E-01  -0.40695242E-02   0.31990606E-01   0.67029798E-01   0.67477672E-01  -0.45131859E-01  -0.18180643E-01  -0.18772559E-01   0.51239732E-01  -0.22889328E-01   0.10072207E-01  -0.33433369E-01   0.59219871E-01
  24072.512       0.81051094E-03   0.10445578       0.54612538E-01   0.75014115E-01   0.52656125E-01   0.37682352E-01   0.16690267E-01   0.19696233E-01   0.10874226       0.97408780E-01   0.31003540E-01   0.52118688E-01  -0.43020171E-01  -0.44208097E-02  -0.22147505E-02   0.14197022E-01   0.49528421E-01   0.27309450E-01   0.43199092E-01  -0.36585715E-02   0.29994827E-01   0.63012173E-01   0.63420281E-01  -0.42026194E-01  -0.16750513E-01  -0.17397178E-01   0.48072204E-01  -0.21351287E-01   0.95994418E-02  -0.31180118E-01   0.55700068E-01
  24074.474       0.83603467E-03   0.97064210E-01   0.51011009E-01   0.70034419E-01   0.49337447E-01   0.35087796E-01   0.15850924E-01   0.18377251E-01   0.10113481       0.90771889E-01   0.28763140E-01   0.48626230E-01  -0.39922822E-01  -0.42618466E-02  -0.20144186E-02   0.13423668E-01   0.46162742E-01   0.25539500E-01   0.40477831E-01  -0.32255483E-02   0.27891863E-01   0.58778778E-01   0.59144984E-01  -0.38753736E-01  -0.15243577E-01  -0.15947931E-01   0.44734560E-01  -0.19730643E-01   0.91012864E-02  -0.28805854E-01   0.51991231E-01
  24076.233       0.74670804E-03   0.90437415E-01   0.47782116E-01   0.65569952E-01   0.46362139E-01   0.32761688E-01   0.15098424E-01   0.17194738E-01   0.94314473E-01   0.84821690E-01   0.26754544E-01   0.45495121E-01  -0.37145943E-01  -0.41193308E-02  -0.18348141E-02   0.12730329E-01   0.43145295E-01   0.23952679E-01   0.38038128E-01  -0.28373282E-02   0.26006484E-01   0.54983395E-01   0.55312035E-01  -0.35819867E-01  -0.13892557E-01  -0.14648632E-01   0.41742249E-01  -0.18277681E-01   0.86546732E-02  -0.26677245E-01   0.48666132E-01
  24078.018       0.67695640E-03   0.83712669E-01   0.44505496E-01   0.61039495E-01   0.43342853E-01   0.30401197E-01   0.14334801E-01   0.15994746E-01   0.87393324E-01   0.78783541E-01   0.24716259E-01   0.42317731E-01  -0.34328019E-01  -0.39747085E-02  -0.16525549E-02   0.12026742E-01   0.40083247E-01   0.22342403E-01   0.35562363E-01  -0.24433698E-02   0.24093237E-01   0.51131912E-01   0.51422430E-01  -0.32842631E-01  -0.12521568E-01  -0.13330127E-01   0.38705708E-01  -0.16803243E-01   0.82014584E-02  -0.24517174E-01   0.45291885E-01
  24079.904       0.86624818E-03   0.76607420E-01   0.41043476E-01   0.56252692E-01   0.40152727E-01   0.27907143E-01   0.13527971E-01   0.14726856E-01   0.80080557E-01   0.72403737E-01   0.22562642E-01   0.38960557E-01  -0.31350649E-01  -0.38219031E-02  -0.14599830E-02   0.11283344E-01   0.36847941E-01   0.20641014E-01   0.32946513E-01  -0.20271202E-02   0.22071734E-01   0.47062501E-01   0.47312742E-01  -0.29696936E-01  -0.11073004E-01  -0.11937018E-01   0.35497352E-01  -0.15245377E-01   0.77225996E-02  -0.22234879E-01   0.41726714E-01
  24081.564       0.81534144E-03   0.70353594E-01   0.37996311E-01   0.52039494E-01   0.37344876E-01   0.25711953E-01   0.12817823E-01   0.13610897E-01   0.73644082E-01   0.66788427E-01   0.20667094E-01   0.36005673E-01  -0.28730058E-01  -0.36874083E-02  -0.12904870E-02   0.10629028E-01   0.34000322E-01   0.19143502E-01   0.30644121E-01  -0.16607499E-02   0.20292468E-01   0.43480730E-01   0.43695518E-01  -0.26928190E-01  -0.97980220E-02  -0.10710846E-01   0.32673454E-01  -0.13874190E-01   0.73011226E-02  -0.20226073E-01   0.38588758E-01
  24083.527       0.84079747E-03   0.62958257E-01   0.34392946E-01   0.47057260E-01   0.34024506E-01   0.23116074E-01   0.11978053E-01   0.12291243E-01   0.66032756E-01   0.60148154E-01   0.18425551E-01   0.32511434E-01  -0.25631130E-01  -0.35283643E-02  -0.10900529E-02   0.98552797E-02   0.30632927E-01   0.17372650E-01   0.27921473E-01  -0.12275060E-02   0.18188433E-01   0.39245177E-01   0.39418043E-01  -0.23654065E-01  -0.82903176E-02  -0.92608601E-02   0.29334109E-01  -0.12252721E-01   0.68027134E-02  -0.17850599E-01   0.34878032E-01
  24085.338       0.59797404E-03   0.56135560E-01   0.31068599E-01   0.42460813E-01   0.30961242E-01   0.20721201E-01   0.11203307E-01   0.11073772E-01   0.59010794E-01   0.54022053E-01   0.16357577E-01   0.29287763E-01  -0.22772160E-01  -0.33816354E-02  -0.90513893E-03   0.91414445E-02   0.27526278E-01   0.15738919E-01   0.25409647E-01  -0.82780928E-03   0.16247318E-01   0.35337594E-01   0.35471783E-01  -0.20633464E-01  -0.68993586E-02  -0.79231504E-02   0.26253339E-01  -0.10756806E-01   0.63428972E-02  -0.15659064E-01   0.31454636E-01
  24087.227       0.73311992E-03   0.49019008E-01   0.27601072E-01   0.37666396E-01   0.27766042E-01   0.18223180E-01   0.10395194E-01   0.98038648E-02   0.51686396E-01   0.47632101E-01   0.14200534E-01   0.25925248E-01  -0.19790054E-01  -0.32285869E-02  -0.71226069E-03   0.83968643E-02   0.24285826E-01   0.14034823E-01   0.22789636E-01  -0.41089754E-03   0.14222599E-01   0.31261710E-01   0.31355557E-01  -0.17482765E-01  -0.54484907E-02  -0.65278254E-02   0.23039879E-01  -0.91964617E-02   0.58632767E-02  -0.13373140E-01   0.27883793E-01
  24089.142       0.92533216E-03   0.41804504E-01   0.24085819E-01   0.32805990E-01   0.24526864E-01   0.15690777E-01   0.95759571E-02   0.85164787E-02   0.44261185E-01   0.41154198E-01   0.12013803E-01   0.22516452E-01  -0.16766903E-01  -0.30734318E-02  -0.51672769E-03   0.76420357E-02   0.21000772E-01   0.12307272E-01   0.20133563E-01   0.11752519E-04   0.12170012E-01   0.27129727E-01   0.27182676E-01  -0.14288700E-01  -0.39776532E-02  -0.51132954E-02   0.19782189E-01  -0.76146411E-02   0.53770547E-02  -0.11055752E-01   0.24263803E-01
  24091.030       0.85331537E-03   0.34691720E-01   0.20620127E-01   0.28014111E-01   0.21333355E-01   0.13194079E-01   0.87682712E-02   0.72472438E-02   0.36940664E-01   0.34767629E-01   0.98579022E-02   0.19155717E-01  -0.13786375E-01  -0.29204643E-02  -0.32395156E-03   0.68978497E-02   0.17762034E-01   0.10604078E-01   0.17514939E-01   0.42844355E-03   0.10146365E-01   0.23056001E-01   0.23068629E-01  -0.11139668E-01  -0.25275534E-02  -0.37187090E-02   0.16570431E-01  -0.60551230E-02   0.48976881E-02  -0.87710374E-02   0.20694851E-01
  24092.920       0.73285641E-03   0.27571401E-01   0.17150765E-01   0.23217156E-01   0.18136464E-01   0.10694736E-01   0.79597297E-02   0.59766643E-02   0.29612388E-01   0.28374294E-01   0.76997179E-02   0.15791422E-01  -0.10802691E-01  -0.27673348E-02  -0.13097121E-03   0.61528753E-02   0.14519866E-01   0.88990802E-02   0.14893541E-01   0.84557598E-03   0.81205740E-02   0.18977960E-01   0.18950224E-01  -0.79873013E-02  -0.10759175E-02  -0.23226454E-02   0.13355270E-01  -0.44939528E-02   0.44178137E-02  -0.64839027E-02   0.17122118E-01
  24094.808       0.66440113E-03   0.20458616E-01   0.13685073E-01   0.18425278E-01   0.14942955E-01   0.81980372E-02   0.71520438E-02   0.47074294E-02   0.22291867E-01   0.21987725E-01   0.55438175E-02   0.12430687E-01  -0.78221631E-02  -0.26143673E-02   0.61804926E-04   0.54086893E-02   0.11281129E-01   0.71958865E-02   0.12274917E-01   0.12622670E-02   0.60969270E-02   0.14904235E-01   0.14836177E-01  -0.48382701E-02   0.37418230E-03  -0.92805905E-03   0.10143511E-01  -0.29344347E-02   0.39384470E-02  -0.41991881E-02   0.13553167E-01
  24096.699       0.76211454E-03   0.13334529E-01   0.10213875E-01   0.13625785E-01   0.11744373E-01   0.56973716E-02   0.63430746E-02   0.34361777E-02   0.14959713E-01   0.15591007E-01   0.33844913E-02   0.90646123E-02  -0.48368997E-02  -0.24611567E-02   0.25488738E-03   0.46633207E-02   0.80372448E-02   0.54899863E-02   0.96521324E-02   0.16796202E-02   0.40700644E-02   0.10824036E-01   0.10715593E-01  -0.16842352E-02   0.18265863E-02   0.46874325E-03   0.69266490E-02  -0.13724385E-02   0.34583187E-02  -0.19108433E-02   0.99785438E-02
  24098.616       0.64313729E-03   0.61124912E-02   0.66949502E-02   0.87603024E-02   0.85018114E-02   0.31623235E-02   0.55229825E-02   0.21474471E-02   0.75267478E-02   0.91063391E-02   0.11954758E-02   0.56522559E-02  -0.18105908E-02  -0.23058396E-02   0.45062459E-03   0.39077038E-02   0.47487599E-02   0.37606312E-02   0.69932859E-02   0.21027116E-02   0.20153338E-02   0.66877373E-02   0.65383540E-02   0.15131657E-02   0.32989599E-02   0.18847507E-02   0.36655572E-02   0.21103415E-03   0.29715890E-02   0.40896487E-03   0.63547723E-02
  24100.479       0.61523212E-03  -0.90610923E-03   0.32751499E-02   0.40318757E-02   0.53505899E-02   0.69868528E-03   0.47259916E-02   0.89501881E-03   0.30316151E-03   0.28043376E-02  -0.93187721E-03   0.23360222E-02   0.11304699E-02  -0.21548976E-02   0.64084808E-03   0.31733720E-02   0.15529084E-02   0.20799903E-02   0.44093365E-02   0.24830487E-02   0.18482907E-04   0.26679540E-02   0.24787835E-02   0.46204989E-02   0.47298581E-02   0.32608705E-02   0.49632709E-03   0.17499019E-02   0.25546240E-02   0.26859120E-02   0.28330789E-02
  24102.344       0.48997517E-03   0.22261049E-02   0.12826195E-02   0.30108413E-02   0.32195274E-02   0.97095219E-03   0.38259128E-02   0.11406473E-02   0.65632221E-04   0.23193024E-02  -0.72659675E-04   0.27182690E-02   0.18086066E-02  -0.11013770E-02   0.28141400E-03   0.19804019E-02   0.26572057E-02   0.26629275E-02   0.65971891E-02  -0.48826264E-03   0.31907331E-02   0.56131844E-03   0.13829752E-02   0.40319069E-02   0.35458453E-02   0.61611200E-02   0.10380267E-02  -0.93269118E-04   0.31748742E-02   0.47943423E-02   0.83284144E-03
  24104.286       0.61682462E-03   0.17477511E-02  -0.13449900E-02   0.30894759E-02   0.10471357E-02   0.34664386E-02   0.34690121E-02   0.21081743E-02  -0.13916762E-03   0.31382502E-02  -0.28551124E-03   0.24777550E-02  -0.11905154E-02  -0.30969332E-03   0.11170287E-02   0.25092859E-02   0.23213376E-02   0.14474395E-02   0.52108399E-02   0.15461952E-02   0.28818066E-02  -0.18443548E-03   0.22852502E-02  -0.50185290E-03   0.34153002E-02   0.76054843E-02   0.48931855E-03   0.11218176E-02   0.31084489E-02   0.26152192E-02   0.19065409E-02
  24106.178       0.66025263E-03   0.22722997E-02   0.68238907E-03   0.30408779E-02   0.30515883E-03   0.36841259E-02   0.32476623E-02   0.22385862E-03  -0.14188765E-02   0.32262921E-02  -0.24769121E-02   0.17907407E-02   0.38380522E-03   0.92038349E-03   0.18065706E-02   0.38329822E-02   0.11350528E-02   0.28985973E-02   0.35703426E-02   0.25383962E-03   0.18570763E-02  -0.30687777E-03   0.98848107E-03   0.75499635E-03   0.41663594E-02   0.39697645E-02   0.86520040E-03  -0.14210041E-03   0.20115463E-02   0.55925224E-02   0.18940924E-02
  24108.044       0.40546782E-03   0.20506186E-03   0.37967955E-02  -0.72678476E-03   0.41253485E-02   0.41790641E-03   0.13044232E-02   0.79271376E-03  -0.17464536E-02   0.36606908E-02   0.27176645E-03   0.24532960E-02   0.33761976E-03  -0.16886901E-04   0.44390969E-03   0.15345540E-02   0.29947852E-02   0.17870707E-02   0.41459308E-04  -0.27265974E-03   0.42432392E-03   0.20834226E-03  -0.82790752E-03   0.40290835E-02   0.30659262E-03   0.59285196E-03   0.11842555E-02   0.29679958E-03   0.17649380E-02  -0.41553396E-03  -0.26089935E-02
  24109.066       0.36137251E-03   0.38568093E-02   0.38538537E-02   0.48645512E-03   0.55491553E-02   0.12519335E-02   0.23777546E-02  -0.41284244E-03  -0.15158006E-02   0.34563347E-03   0.17726619E-02   0.10423925E-02  -0.17818928E-05  -0.39075301E-03   0.14178982E-02   0.16216141E-02   0.34437701E-02   0.31479438E-02  -0.44809324E-03  -0.34075442E-03   0.30560678E-02   0.19340617E-02  -0.14295153E-02   0.15557896E-02   0.23293360E-02   0.19736797E-02   0.83757613E-03  -0.25090639E-02   0.18842786E-02   0.11431699E-03  -0.31139976E-02
  24110.908       0.33053934E-03   0.14838432E-02   0.22843770E-02   0.15089369E-02   0.27133991E-02   0.53460717E-03   0.21318605E-02  -0.23593691E-02   0.19110362E-02  -0.11363107E-02   0.14994987E-02   0.67070923E-03   0.74021042E-04   0.31546954E-02  -0.11687858E-03   0.22602284E-02   0.40697917E-02   0.38853796E-04   0.94819507E-03   0.69572031E-03   0.43551946E-02   0.29163128E-03   0.33509313E-02   0.21995205E-02   0.15877067E-02  -0.21276078E-02   0.51195883E-02  -0.10860110E-02   0.11142924E-02   0.23055983E-02   0.59429576E-04
  24112.825       0.31272803E-03   0.20193417E-02   0.36965765E-02   0.23133556E-02   0.42444933E-02   0.19672420E-02   0.23270351E-02   0.28326061E-02   0.29021709E-03   0.96474846E-03   0.20332859E-02   0.19281888E-02  -0.15861986E-02   0.48502855E-03  -0.79521780E-03   0.21153144E-02   0.10430201E-02   0.26847214E-02   0.39479575E-02   0.37747014E-02   0.20138177E-02   0.19229784E-02  -0.10623308E-02   0.37590126E-02   0.16822193E-02   0.15785824E-02   0.33099988E-02   0.26450221E-02   0.16724591E-02  -0.76788081E-03   0.59327733E-03
  24114.693       0.19767658E-03  -0.21687961E-02   0.97844630E-03   0.79698761E-03   0.38952850E-02   0.29973518E-03   0.22521504E-02   0.19677185E-02   0.10939142E-03  -0.41159191E-04   0.23681034E-02   0.25690085E-02   0.30357428E-02   0.14151285E-02   0.17810936E-04   0.26364335E-02   0.28417498E-02   0.11242155E-02   0.53305254E-02   0.36256832E-03   0.47284691E-02  -0.15560801E-02   0.20929854E-02   0.30327395E-02   0.11892348E-02   0.18505841E-02   0.16422287E-02   0.12117797E-02   0.16636912E-02   0.22148681E-02   0.68227792E-03
  24116.535       0.42305780E-03   0.18180340E-02   0.22775546E-02  -0.74284837E-03   0.13278085E-02  -0.40800331E-03   0.36285495E-02  -0.44307773E-03   0.11364338E-02  -0.14382308E-02  -0.22606706E-02  -0.19655672E-03  -0.46882343E-03  -0.10508520E-02   0.55785079E-03   0.12372479E-02   0.16606269E-02  -0.22407037E-03   0.15774952E-02   0.12011753E-02   0.15208595E-02   0.67694596E-03  -0.85754790E-03   0.24799921E-02   0.21054572E-03   0.15299257E-03   0.25418539E-03  -0.40839362E-03  -0.10149301E-02   0.98707506E-03   0.11206870E-02
  24118.427       0.46328213E-03   0.23432193E-02  -0.17786888E-03   0.11244008E-02   0.25466468E-02   0.10851734E-02   0.64819080E-03   0.29139314E-02  -0.55729811E-03   0.14856936E-02  -0.19749450E-02   0.12609929E-02   0.19515982E-02  -0.71952476E-03   0.15588962E-02   0.22114575E-02   0.25619353E-02   0.52756500E-03   0.36462628E-03   0.31964222E-03   0.22973428E-02  -0.15130642E-02   0.18052385E-02   0.19089272E-02   0.27336948E-02   0.11323704E-03  -0.74149543E-03   0.21300008E-02  -0.58185876E-04  -0.63600629E-03  -0.64051540E-03
  24120.397       0.83834473E-04   0.34724575E-02   0.10663157E-02   0.92056042E-03   0.16789879E-03   0.10016156E-02   0.17792605E-02   0.80364022E-03   0.14534010E-02   0.29488147E-02  -0.21541180E-03   0.28664000E-02   0.26190961E-02   0.51944658E-03   0.14010753E-02   0.32200142E-02   0.94294422E-03   0.10140193E-02  -0.36445020E-03  -0.53641652E-03   0.88901949E-03   0.54791145E-04   0.22935775E-02   0.10284754E-02   0.63345757E-03  -0.50502070E-03   0.34148545E-02   0.17046612E-02   0.13690842E-02   0.23278312E-02   0.14980827E-02
  24122.291      -0.17878496E-05   0.16465478E-02   0.17554085E-02  -0.12224063E-03   0.65735673E-03  -0.65278725E-03   0.13683421E-02   0.10956772E-02   0.16894179E-02   0.14052603E-02   0.40783908E-03  -0.99978489E-03   0.19974424E-02  -0.10251259E-03  -0.12872561E-02   0.38146324E-02   0.93465937E-03   0.54631002E-03   0.15082430E-02   0.89931584E-03   0.21719210E-02  -0.10982422E-04   0.16434608E-02   0.56163216E-03  -0.44801065E-03  -0.49714543E-03   0.18435240E-02   0.36045869E-03  -0.22473570E-03   0.30144827E-02   0.32110404E-02
  24124.136      -0.21578565E-03  -0.64310316E-03   0.13177292E-02  -0.54146516E-03  -0.44937357E-03  -0.15334320E-02   0.17280396E-02   0.30860889E-03   0.15871612E-02   0.14414906E-02  -0.48517168E-03   0.96196464E-03   0.12824212E-02   0.13138231E-02   0.16857917E-02   0.23430387E-02   0.28107777E-02   0.41160650E-03   0.73122792E-03   0.90939741E-03   0.14368647E-02  -0.31449168E-03   0.22468290E-02   0.18553752E-03  -0.13725113E-02  -0.19593195E-03  -0.40376256E-04   0.26967519E-02   0.15060200E-02   0.21868568E-02   0.21778119E-02
  24126.055      -0.49614034E-04  -0.54500235E-03   0.17512159E-02   0.87507016E-03  -0.85673359E-04   0.27612838E-02   0.27415994E-02  -0.67816415E-03   0.24745784E-02   0.23864919E-02   0.15184145E-02   0.14243680E-03   0.21075593E-02   0.18922426E-02  -0.69837052E-05   0.53517084E-03   0.16090083E-02   0.67938502E-03   0.18095804E-02  -0.33566390E-03  -0.24226671E-04   0.61259993E-03   0.29452130E-02  -0.20444325E-02  -0.35218807E-03   0.28454641E-02   0.57480975E-03   0.36049512E-02   0.15505667E-02   0.51298519E-02   0.15376168E-03
  24127.951       0.19435056E-03  -0.18445231E-02  -0.13313041E-03   0.19112574E-02  -0.13493425E-02   0.15341539E-02   0.21067151E-02   0.90902212E-03   0.39365583E-02   0.19096301E-02  -0.65003316E-03   0.10350964E-02   0.18251702E-02   0.15669456E-02   0.68710079E-03   0.72177228E-03   0.20362673E-02   0.77464218E-04   0.18743535E-02   0.18053812E-02  -0.17112869E-02  -0.23980592E-03  -0.12823820E-04   0.22855913E-03   0.71891543E-03   0.41710021E-02   0.26400630E-02   0.26414117E-02   0.81572335E-03   0.52637892E-02  -0.14322928E-02
  24129.000       0.33837218E-03  -0.20501423E-02   0.19552765E-02   0.82060822E-03  -0.11327240E-02   0.28961245E-02   0.16131634E-02   0.12748610E-02   0.45385214E-02   0.20312324E-02   0.38656745E-03   0.90058993E-03   0.97551332E-03   0.35645575E-02   0.25202623E-02   0.13434203E-02   0.27774822E-02  -0.98363077E-03   0.10536820E-02   0.15390211E-02  -0.11533493E-02  -0.25891624E-02  -0.65691021E-03  -0.53937742E-03  -0.12554672E-03   0.39733046E-02   0.35252898E-03   0.20513028E-02  -0.48464317E-03   0.38301247E-02  -0.61619431E-03
  24130.869       0.91020990E-04  -0.20118366E-02   0.10190286E-02  -0.89870273E-03   0.12946090E-02   0.35942273E-02   0.90497821E-03   0.94953378E-03  -0.10600642E-02   0.16704685E-02   0.91997851E-03   0.23957878E-02  -0.81075847E-03   0.23317871E-02   0.17295332E-02   0.24583789E-02   0.25255037E-02  -0.54391557E-03   0.11155629E-02  -0.10874091E-02   0.10015870E-02  -0.10409297E-02  -0.15367196E-02   0.16350364E-02  -0.27997736E-02   0.25457537E-02   0.91273639E-03  -0.66221813E-03  -0.81899198E-03   0.89245142E-03   0.17731659E-02
  24132.662       0.20786088E-04   0.42786686E-03   0.22957322E-02  -0.94809392E-03  -0.44018198E-03   0.17911990E-02   0.27264208E-02   0.34150588E-03  -0.52139952E-03   0.11748799E-02  -0.39924950E-03   0.29672938E-02   0.13421873E-03  -0.96845642E-03   0.89539965E-04   0.28486889E-02  -0.36786417E-03  -0.10545323E-02   0.26503491E-02  -0.47168600E-03   0.73361715E-04   0.19191270E-04  -0.14515885E-02   0.13248775E-02   0.10914033E-03  -0.74874797E-03  -0.14826202E-02   0.18474184E-02  -0.42452296E-03  -0.35422127E-03  -0.98328459E-03
  24134.558       0.76144217E-04   0.10455564E-02  -0.87064512E-03  -0.10344949E-02  -0.30914910E-02   0.21790617E-02   0.22899739E-02  -0.50632404E-03  -0.23930658E-03   0.15521925E-02   0.21273924E-03   0.22796197E-02  -0.43951884E-03  -0.32006813E-02  -0.65192253E-03   0.21890998E-02  -0.99835298E-03   0.91029545E-03   0.22130709E-02  -0.63303617E-03  -0.10296736E-03   0.75709238E-03  -0.44406306E-03   0.84432401E-03   0.13753110E-02   0.24764297E-02  -0.13270324E-02   0.16795122E-02  -0.59543529E-03  -0.60613491E-03  -0.31506785E-03
  24136.429       0.13205958E-03  -0.49760850E-03  -0.78282881E-03  -0.24309371E-02   0.58246109E-03   0.68305556E-03   0.44981364E-03   0.78850188E-03   0.76590251E-03   0.51166366E-03   0.80795123E-03  -0.11340474E-02  -0.23832013E-03  -0.29323335E-02  -0.50648820E-03  -0.19298368E-02  -0.13375455E-02  -0.16214737E-02   0.25666526E-03  -0.97496558E-03  -0.86161319E-03   0.45390899E-03   0.14343449E-03   0.21415383E-03   0.31694752E-02   0.17174724E-02   0.11093800E-02   0.74888050E-03  -0.27566792E-02  -0.12524278E-02   0.16483756E-02
  24138.325       0.82571161E-04   0.17049971E-03   0.10985866E-02   0.68598996E-03   0.59527026E-03   0.16650567E-02  -0.59366883E-03   0.30113830E-02   0.22731305E-02  -0.10473503E-02   0.58747983E-03  -0.14327736E-02  -0.19992226E-03  -0.27713994E-02   0.43071871E-03  -0.17255947E-02  -0.19014752E-02  -0.84661758E-03   0.10207771E-02  -0.91306913E-03  -0.51171895E-03   0.19599038E-02   0.70789628E-03   0.15468940E-02   0.25895975E-02  -0.93674244E-04   0.82314712E-03   0.30475596E-02  -0.21625660E-02   0.10697208E-02   0.38800780E-02
  24140.247      -0.45726359E-04  -0.22271753E-02   0.15250230E-02  -0.99675064E-04   0.10100222E-02   0.15408182E-02   0.93085793E-03  -0.10690903E-02   0.62248651E-03   0.97698537E-03   0.75066669E-04   0.10122500E-02  -0.60958419E-05  -0.37067031E-02  -0.10332739E-03   0.38743802E-03   0.15106423E-02   0.93826820E-03   0.11816558E-02   0.16398715E-02  -0.78739749E-03   0.24579575E-02  -0.10853174E-02  -0.83151957E-03   0.50771318E-03  -0.10134513E-02  -0.23043047E-02   0.25847374E-03  -0.10333512E-02   0.15787010E-02  -0.13200123E-02
  24142.145       0.91686625E-04  -0.55509296E-03  -0.19240794E-02   0.91992132E-03   0.16927828E-04   0.18673999E-02   0.24273068E-03  -0.24648311E-02   0.27019758E-02   0.31047056E-02  -0.11141128E-03  -0.46125842E-03  -0.34932158E-03  -0.18172454E-02  -0.46276126E-05  -0.20576362E-03  -0.15795843E-02   0.24718678E-02   0.86358407E-03   0.17315639E-02  -0.98756599E-03   0.18720311E-02   0.47183434E-03  -0.10592563E-02  -0.15036886E-02  -0.52365250E-03  -0.22467285E-02   0.48750487E-03  -0.75218285E-03   0.20385800E-02  -0.16268569E-02
  24144.068       0.88363765E-04   0.18908298E-02  -0.32204305E-02  -0.95102893E-03   0.12241971E-02   0.11720651E-02   0.15470207E-02   0.15014132E-03   0.17856382E-02   0.62826734E-05   0.12680760E-02  -0.11021306E-02   0.50902845E-03  -0.16106135E-02   0.60278317E-03  -0.59084827E-03  -0.33131040E-02   0.19950982E-02   0.62233347E-03  -0.39454300E-03  -0.13338555E-02   0.21826069E-02   0.24310604E-02   0.24286152E-03  -0.36256574E-03   0.10252883E-02  -0.12690131E-02   0.29379766E-02   0.38572467E-02   0.19428641E-02  -0.61654922E-03
  24145.119       0.71907505E-04  -0.26227335E-03  -0.31299885E-02   0.43933263E-03   0.27905068E-02   0.20433702E-03   0.59113536E-03   0.12845524E-02   0.99741878E-04  -0.67807971E-03   0.11990147E-02  -0.98968676E-03  -0.72977883E-03  -0.18802123E-02   0.94241726E-03   0.43388333E-03  -0.33612555E-02   0.11444857E-02   0.15668547E-03  -0.21476865E-02  -0.12858513E-02   0.18359218E-02   0.20860867E-02   0.19355160E-03  -0.14316302E-02   0.13920358E-02  -0.14749421E-02   0.32506524E-02   0.39446164E-02   0.13819634E-02   0.36540459E-03
  24146.913      -0.13182789E-04  -0.51251097E-03  -0.35640057E-02  -0.18609350E-02  -0.12850015E-02  -0.12752046E-02   0.31058214E-02   0.17461372E-03   0.58309071E-04   0.53231834E-03  -0.22228154E-02  -0.15534516E-02   0.13505505E-02  -0.22705711E-02   0.18834883E-03  -0.16554671E-02  -0.25036369E-02   0.25730888E-02  -0.84242722E-03   0.58117212E-03   0.35390380E-03  -0.13151825E-02  -0.30510467E-03   0.83950679E-03   0.16898861E-03   0.21039939E-02  -0.60018627E-03  -0.15736593E-03   0.62548300E-03   0.67903720E-03   0.18066133E-02
  24148.811      -0.23384735E-03  -0.35355676E-02  -0.36011258E-02   0.25977132E-02  -0.94107037E-03   0.76161051E-03   0.45096830E-03   0.12112658E-02  -0.15979564E-02  -0.84145675E-04   0.27235285E-02  -0.96019745E-03   0.21221507E-03  -0.25965157E-02  -0.21149646E-02  -0.32408255E-02  -0.20986475E-02   0.28942685E-02  -0.82234738E-04  -0.43378901E-03  -0.40866140E-02   0.18498331E-02  -0.99578113E-04   0.13318570E-02   0.10297816E-02   0.22379988E-02   0.16113675E-02   0.20951318E-02  -0.11960551E-02  -0.10061752E-02  -0.52562082E-03
  24150.711      -0.14915664E-03  -0.11229661E-02  -0.14700082E-02   0.16141786E-02  -0.13303668E-03   0.77672730E-03  -0.66970200E-03   0.73899924E-03  -0.49363492E-03   0.21424051E-03   0.18516948E-02   0.85412668E-03   0.59414953E-03  -0.28456067E-02  -0.29781794E-02  -0.71474562E-03  -0.80540178E-03  -0.60425501E-03  -0.19876150E-02  -0.28344751E-03  -0.29016846E-04   0.28243802E-02   0.10190561E-02  -0.50648484E-03   0.42455871E-03   0.71805898E-04  -0.13730355E-02  -0.10746283E-03   0.14010819E-02  -0.23162963E-02  -0.52756386E-03
  24152.609      -0.15990856E-03   0.39564679E-03  -0.13264405E-02   0.11048485E-04  -0.42550353E-03  -0.65992711E-03  -0.22941990E-03   0.72998823E-03  -0.94659821E-03  -0.64980397E-03   0.18967715E-02   0.41674738E-03  -0.20810242E-02  -0.61592603E-03  -0.97949828E-03  -0.30101369E-02  -0.84963348E-03  -0.82957274E-03  -0.32060833E-02  -0.44397392E-03  -0.61042366E-03   0.30127577E-02   0.51075715E-03  -0.86584301E-03  -0.15995679E-02  -0.18698136E-02  -0.12950997E-02  -0.62076520E-03   0.15280452E-02  -0.18354457E-02  -0.16032998E-02
  24154.508      -0.46054841E-04  -0.25442294E-03  -0.22278389E-02   0.13481473E-02   0.29508690E-03  -0.74733543E-03  -0.27581694E-02   0.76299034E-04  -0.77990706E-03   0.53688542E-03   0.22682636E-02  -0.17825818E-02  -0.94483994E-03  -0.57996083E-03   0.10368175E-02  -0.22045139E-03   0.96919036E-05  -0.30844572E-02  -0.31348674E-02  -0.16859279E-02  -0.32295151E-02   0.93528097E-03   0.38552244E-03  -0.14380796E-02  -0.25834801E-02  -0.82714528E-03  -0.27964413E-02   0.16267168E-02   0.10372514E-02   0.16645908E-02  -0.42029544E-02
  24156.406       0.93417819E-04  -0.35404733E-02  -0.10837692E-02   0.10072902E-02  -0.98602670E-03   0.11345282E-02  -0.40860720E-02   0.19419483E-02  -0.28685769E-02   0.22526492E-02  -0.83251758E-03  -0.17706308E-02   0.11656779E-02   0.11926885E-02  -0.31382477E-04   0.95745728E-03   0.33665126E-02   0.13761711E-02  -0.23337428E-02  -0.47158136E-03   0.57716399E-03   0.31219249E-03  -0.31764308E-03   0.46994805E-03   0.28805978E-04   0.73609043E-03  -0.20224438E-02  -0.11830986E-02   0.56486807E-03  -0.14946917E-02  -0.23330365E-02
  24158.255      -0.21338569E-03  -0.32951151E-02  -0.77672291E-03  -0.39894357E-03  -0.19970287E-02   0.66671329E-03  -0.14340688E-02   0.97366867E-03  -0.54128444E-03  -0.32234358E-02   0.11097515E-02   0.13071611E-02   0.62994158E-03   0.13703068E-02   0.13353083E-02  -0.33401562E-02  -0.75868948E-03  -0.72229698E-03  -0.32522387E-02   0.81254406E-03  -0.21491457E-02  -0.10459177E-02  -0.65378070E-03   0.13862594E-02  -0.18737316E-04   0.14599659E-03  -0.39639223E-03   0.17691957E-03  -0.18847596E-02  -0.13432266E-02  -0.11534541E-03
  24160.232      -0.26875169E-03  -0.18440312E-02  -0.18348615E-02  -0.13741525E-03  -0.13476632E-02  -0.27719388E-03  -0.67587481E-03   0.26207949E-04  -0.53965825E-03  -0.31215940E-02  -0.18445522E-02   0.21573788E-02  -0.19909481E-02   0.72581490E-03   0.98591577E-03  -0.29278856E-02  -0.13542972E-03  -0.16421149E-02  -0.31749941E-02   0.22601466E-03  -0.33294176E-02  -0.29742212E-02   0.27906836E-03   0.13879280E-02  -0.26327367E-02   0.36867864E-03  -0.21064008E-02   0.42623847E-04  -0.10487151E-02  -0.22474971E-02   0.23917136E-04
  24161.285      -0.18546284E-03  -0.15613388E-02  -0.22364291E-02  -0.30863418E-03  -0.11767173E-02  -0.73253153E-03  -0.14535610E-02   0.64322113E-03  -0.25779080E-02  -0.31805135E-02  -0.14252570E-02   0.11561491E-02  -0.26711676E-03  -0.27624052E-03   0.20164514E-02  -0.32725337E-02  -0.39848569E-03  -0.10710572E-02  -0.83117708E-03   0.16659238E-03  -0.29863714E-02  -0.13301235E-02   0.65405020E-03   0.19531531E-02  -0.23947846E-02   0.13219435E-02  -0.27759557E-02  -0.10022213E-02   0.79338118E-03  -0.39505179E-02   0.34709358E-03
  24163.057      -0.14687876E-04  -0.20800630E-02  -0.14722271E-02  -0.20376032E-03  -0.61654135E-03  -0.19259264E-02  -0.41270496E-02  -0.68959151E-03  -0.15319711E-02  -0.29606224E-02   0.21592958E-04   0.27399774E-02  -0.12652547E-02  -0.75552970E-03   0.21821466E-02   0.11730740E-02   0.13455732E-02   0.14032808E-02  -0.92188238E-04   0.22304862E-02  -0.21023786E-02  -0.14229951E-02  -0.59470144E-03  -0.21791606E-04   0.98791526E-03   0.16964397E-02  -0.36706445E-02  -0.67830209E-03  -0.49715800E-03  -0.37452324E-02   0.10287506E-02
  24165.035      -0.21669773E-03  -0.65125441E-03   0.86178661E-03   0.19175928E-02  -0.39533296E-02  -0.15841638E-02  -0.44068621E-02   0.26216395E-02   0.31764181E-02   0.10228936E-02   0.41031798E-02   0.67403898E-03  -0.23099206E-02   0.26956827E-03  -0.90324740E-03  -0.13645161E-02   0.34121380E-03  -0.38188957E-03  -0.92551970E-03  -0.21662536E-02  -0.31235913E-03  -0.10770839E-02   0.69879864E-03  -0.28598829E-02  -0.62727420E-03   0.10243960E-03  -0.12111421E-02  -0.34334368E-02  -0.13817130E-02  -0.12763103E-02   0.67005454E-03
  24166.883      -0.69501450E-04  -0.22812602E-02   0.55004060E-04  -0.31834886E-02  -0.31097305E-03  -0.11760230E-03  -0.29979371E-02  -0.10719459E-02   0.24033916E-02  -0.12303781E-02  -0.66117090E-03  -0.17628825E-02  -0.15957083E-02   0.26703574E-03  -0.10182154E-02   0.34326639E-03  -0.15379720E-02  -0.97845841E-03  -0.56293909E-06  -0.96214339E-03  -0.14454333E-02   0.10278043E-03   0.20468146E-03  -0.21711848E-02  -0.17442059E-02  -0.44472372E-04  -0.41532219E-03  -0.20578997E-02   0.10746554E-02  -0.58614300E-03   0.43715398E-03
  24168.760      -0.23157837E-03  -0.19085179E-02  -0.17367280E-02   0.89327353E-03   0.92217993E-03  -0.18838422E-02  -0.39357534E-02  -0.59511990E-03   0.20046025E-02   0.28533503E-02   0.26289668E-02  -0.16613989E-02   0.14683502E-02   0.28753478E-02   0.80999794E-04   0.24703260E-03  -0.20136931E-02  -0.72722290E-03   0.12804552E-02  -0.16527542E-02  -0.21567446E-02   0.21859721E-03  -0.26279084E-02  -0.17671685E-02  -0.14956093E-02  -0.16026178E-02  -0.18014143E-02  -0.18182792E-02  -0.11933392E-02  -0.34738354E-03  -0.26916901E-02
  24169.788      -0.44848721E-03   0.10568474E-02   0.10056090E-02  -0.62859910E-03  -0.73168737E-03  -0.16406809E-02  -0.33867515E-02  -0.13747517E-02   0.17594453E-02   0.16495997E-02   0.31127478E-03  -0.14754940E-02   0.12224023E-02   0.20676154E-02   0.31338827E-03   0.46317995E-03  -0.16703101E-02  -0.42442364E-02   0.18398487E-02  -0.67978035E-03  -0.25550224E-02  -0.29805399E-03  -0.36552523E-02  -0.24652953E-02   0.42597308E-03  -0.23959470E-02   0.39408910E-03  -0.15053610E-02  -0.29543406E-02  -0.31017085E-03  -0.24488210E-03
  24171.612      -0.58082245E-03   0.11397958E-02  -0.12879039E-03  -0.99695370E-03   0.22224837E-02  -0.15260516E-02   0.55835035E-03  -0.14239667E-02  -0.15211951E-02  -0.29598811E-03  -0.12881929E-02  -0.20846170E-02   0.13031205E-02   0.22379170E-02  -0.14640622E-02  -0.18475082E-04   0.36984147E-03  -0.45849420E-02  -0.12324979E-02  -0.14605718E-02  -0.52080282E-03  -0.13416112E-02  -0.15298421E-02  -0.97020530E-03  -0.23692098E-03   0.29867552E-03  -0.82331094E-03  -0.20826669E-02  -0.21895604E-02  -0.22871695E-02   0.17799895E-04
  24173.513      -0.47695200E-03   0.48739392E-04  -0.13142244E-03  -0.72705278E-03  -0.20885934E-02  -0.33786595E-02   0.13671265E-02  -0.23327466E-02  -0.16008914E-02   0.21358839E-02   0.11241442E-02  -0.25052321E-02  -0.19155827E-03   0.12645486E-03  -0.21223207E-02   0.25009017E-02  -0.35048936E-03  -0.37261051E-02   0.42228941E-02  -0.13844786E-02   0.16431611E-02   0.17799598E-02   0.97299917E-03  -0.18213780E-02  -0.36662439E-03  -0.12493250E-02  -0.13557943E-02  -0.42028658E-02  -0.67553768E-03  -0.31869941E-03  -0.13712757E-02
  24175.365      -0.40165843E-03   0.63720501E-04   0.25427237E-03   0.74261297E-03  -0.28160037E-02  -0.36248828E-02  -0.16184701E-02  -0.85184771E-03  -0.26453182E-02  -0.94710031E-03   0.37784323E-02   0.66707119E-04  -0.13616067E-02  -0.44789083E-03  -0.11724474E-02   0.15630363E-03  -0.18403741E-02  -0.22151235E-02   0.12695246E-02   0.41395797E-02   0.73343798E-03  -0.68652770E-03  -0.96139261E-04  -0.38677512E-02  -0.18454600E-02  -0.34424357E-02   0.17493627E-03  -0.21757550E-02   0.19907727E-03  -0.25287554E-02   0.17961433E-02
  24177.370      -0.22288601E-03  -0.83668085E-04   0.84684125E-03   0.16599660E-02  -0.22509688E-02  -0.23552351E-02  -0.18187684E-02  -0.76476120E-03   0.28034373E-03   0.36264345E-03   0.19007083E-02  -0.20660353E-02  -0.34405023E-02   0.73423628E-04   0.23880094E-02  -0.94802876E-03  -0.16396770E-02  -0.17129983E-02   0.14826066E-02   0.82796959E-03  -0.46371089E-03  -0.32037844E-03   0.74781776E-04   0.86819496E-03  -0.18558727E-02   0.10194414E-02  -0.18468843E-02  -0.18872038E-02  -0.88494775E-03  -0.20976113E-02   0.62053447E-03
  24179.171      -0.92868191E-04   0.18525447E-02  -0.25278129E-03   0.26539821E-02  -0.26317750E-02  -0.39767377E-02  -0.38118588E-03  -0.24153072E-02  -0.10205296E-02   0.98757568E-03   0.15010758E-02  -0.38953956E-02   0.12832174E-02   0.78036410E-03   0.16305801E-02  -0.11783981E-02   0.31809529E-03  -0.45189239E-03  -0.91581142E-04   0.85551328E-03  -0.29315508E-02  -0.62715862E-03   0.14622506E-02  -0.70084058E-04   0.13933992E-02  -0.52026956E-03  -0.17725343E-02  -0.98017387E-03   0.24079762E-03  -0.44775447E-02  -0.19554444E-04
  24181.175      -0.36984291E-03  -0.81339204E-03  -0.90849458E-03  -0.20648998E-02  -0.23068372E-03  -0.24756721E-02  -0.74077416E-03  -0.44179688E-02  -0.57518129E-03   0.28457555E-02   0.87936889E-03  -0.36076029E-02  -0.10058488E-02   0.12325804E-02  -0.83416804E-03  -0.21561547E-02  -0.92665387E-03  -0.61053895E-03  -0.18446787E-02   0.31403910E-03  -0.35873783E-02  -0.89643105E-03   0.17677137E-02  -0.11316326E-02   0.24815845E-02  -0.15787141E-02   0.59635093E-03  -0.11159992E-02  -0.46126239E-03  -0.21159380E-02   0.10513766E-02
  24183.027      -0.42416831E-03   0.39518282E-03  -0.62409181E-03  -0.87222363E-03  -0.19333990E-02  -0.10528313E-02  -0.11489945E-02  -0.22992432E-02   0.61622616E-03  -0.14725419E-02   0.26665662E-02  -0.30395006E-02  -0.22270896E-03   0.22012913E-03  -0.15418458E-02  -0.10003243E-02  -0.15216484E-02  -0.10255376E-02  -0.19737143E-02  -0.24895144E-03  -0.39260822E-02  -0.38783578E-03   0.37924290E-03  -0.29130402E-02   0.20170175E-02  -0.17288651E-02   0.95242706E-03  -0.10475206E-02   0.20771733E-02   0.41017014E-03   0.77397001E-03
  24184.933      -0.23117490E-03  -0.15531860E-03  -0.57821401E-03  -0.10300919E-02  -0.30620046E-02  -0.13150256E-03  -0.28747714E-02  -0.20436584E-02   0.11025115E-02  -0.72982893E-03  -0.23927673E-04   0.56768053E-03   0.79627101E-03   0.18188380E-02   0.53515225E-04  -0.10487202E-02  -0.51690625E-03  -0.12724742E-02  -0.98527174E-03   0.20690506E-03  -0.93719640E-03  -0.11116041E-02   0.75905786E-03  -0.28896243E-02   0.41245470E-03   0.63848723E-04   0.22668796E-03  -0.28301529E-02  -0.23729665E-02  -0.29899480E-02  -0.53540493E-04
  24186.012      -0.44921746E-03  -0.39869760E-03   0.52934670E-03  -0.16407068E-02  -0.35159835E-02   0.92232016E-03  -0.45206756E-03  -0.13147792E-02  -0.73824710E-04  -0.46751010E-03  -0.24942968E-03   0.87305788E-03  -0.48996499E-04   0.87783446E-03  -0.90007859E-03  -0.11665645E-02  -0.24612010E-02  -0.19792489E-02   0.83739389E-03   0.43254888E-03  -0.19987755E-02  -0.33078984E-02   0.12198291E-02  -0.18032301E-02  -0.19682880E-02  -0.40650688E-04  -0.20224976E-04  -0.18028249E-02   0.87438486E-03  -0.38750905E-03   0.29768982E-04
  24187.815      -0.30611280E-03   0.14220583E-02   0.72032751E-03   0.72528127E-03  -0.21784636E-02  -0.12704009E-02  -0.14936455E-02  -0.13535374E-02  -0.28059184E-02  -0.13168831E-02   0.40938132E-03  -0.39629459E-03   0.16261827E-02   0.26157730E-03  -0.20380726E-03  -0.10689275E-02  -0.32545867E-02  -0.19466443E-03  -0.19290550E-02   0.69199023E-03  -0.27488325E-02  -0.82982036E-03   0.14820194E-02  -0.41439665E-02  -0.10114784E-02  -0.11869426E-02  -0.67082075E-03  -0.14681151E-03  -0.13322917E-02  -0.18170171E-02   0.15383061E-03
  24189.693      -0.35153018E-03   0.29400995E-02   0.61305200E-03  -0.21776235E-02  -0.35484762E-02   0.83706050E-03  -0.10285809E-02  -0.30368235E-02  -0.26018406E-02  -0.45021684E-03  -0.10691626E-02  -0.56236429E-03  -0.10312001E-03   0.27687160E-02  -0.10433782E-02  -0.42981482E-02  -0.16073905E-02   0.15270943E-02  -0.18403253E-02  -0.83098194E-04  -0.29461363E-02   0.67872124E-03  -0.29174989E-02  -0.16528145E-02   0.12772033E-03   0.33285548E-03  -0.10858377E-02  -0.67440817E-03  -0.73415668E-03  -0.35095000E-02   0.30313441E-03
  24191.572      -0.32097229E-03   0.19797847E-02   0.28876812E-03  -0.47104229E-03   0.11739654E-02   0.63312452E-03  -0.25870330E-02  -0.11430790E-02  -0.11700130E-02  -0.10020403E-02  -0.82456390E-03  -0.15705728E-02   0.66933765E-03   0.21948478E-02  -0.20458790E-03  -0.33501479E-02  -0.11291457E-02   0.23340473E-04  -0.21561788E-02   0.13274781E-02   0.11220610E-03  -0.22204090E-03  -0.39268177E-02  -0.28120526E-02  -0.14919745E-02   0.22184965E-03  -0.88438164E-03  -0.32529653E-02   0.10023231E-02  -0.23275837E-02  -0.10041931E-02
  24193.478      -0.39533097E-03   0.56029028E-03  -0.19866455E-02  -0.50038638E-02   0.21275898E-02  -0.48394361E-03  -0.45137227E-02  -0.17604263E-02  -0.21737018E-04  -0.84908158E-03   0.39684732E-03  -0.23004751E-02  -0.91299274E-03   0.95535990E-03  -0.10880386E-02  -0.15726129E-02  -0.75273224E-03   0.13234885E-02  -0.24544765E-02  -0.47503544E-04  -0.17600112E-02  -0.21055775E-02  -0.31167279E-02  -0.31276201E-02  -0.40976717E-02  -0.67768793E-03  -0.10177231E-02  -0.20455264E-02   0.85860351E-03  -0.46358576E-03  -0.91417479E-03
  24195.383      -0.55728143E-03  -0.13599254E-03  -0.34484303E-03  -0.17094448E-02  -0.62689895E-03  -0.15344771E-02  -0.35507840E-02   0.98379091E-04  -0.11299737E-02  -0.25419686E-02  -0.40734965E-02  -0.28100648E-02  -0.42912359E-03   0.68854758E-03   0.26464310E-03  -0.32564194E-02  -0.18186776E-02  -0.16059706E-02   0.77593317E-03  -0.91939526E-03   0.54851533E-03  -0.37202463E-02  -0.13896144E-02   0.16751730E-02  -0.35224916E-02  -0.45927064E-03  -0.14378905E-02  -0.78881190E-03   0.17508901E-02  -0.14496802E-02  -0.14255743E-02
  24197.313      -0.39309244E-03   0.32424852E-03  -0.45498614E-02  -0.60429246E-03   0.10858667E-03  -0.10615470E-02  -0.24724074E-02   0.18164250E-03   0.62412603E-03  -0.11214962E-02  -0.21201853E-02  -0.60586358E-03  -0.23196793E-02   0.19703239E-02   0.85420300E-04  -0.27227640E-02  -0.28572315E-02   0.21365541E-02  -0.49886724E-02  -0.28825331E-02  -0.34936804E-03  -0.22860916E-02  -0.20956745E-02  -0.26985382E-02  -0.33326811E-02  -0.10965885E-02  -0.21627522E-02  -0.22944358E-02  -0.17468286E-02  -0.25391806E-02  -0.18832007E-02
  24199.167      -0.55059891E-03   0.17583205E-02  -0.41880047E-02  -0.18108958E-02  -0.99468415E-03  -0.16182245E-02  -0.29890030E-02  -0.30844938E-03  -0.31542503E-02  -0.31314937E-02  -0.61988195E-02  -0.17612625E-02   0.21364773E-03   0.15508011E-02  -0.17489175E-02  -0.14347522E-02  -0.30303967E-02   0.71095354E-03  -0.30629097E-02  -0.20279712E-02  -0.12413017E-02  -0.12205447E-02  -0.99994913E-03  -0.83229511E-03  -0.20606474E-02  -0.26347297E-02  -0.56324823E-04  -0.48887640E-02  -0.12022709E-03  -0.33572859E-02  -0.16994524E-02
  24201.177      -0.39537715E-03   0.93102653E-03  -0.31423580E-02  -0.18741690E-02  -0.84174527E-04  -0.60770791E-03  -0.13289672E-02  -0.12349588E-02  -0.28720687E-02  -0.32809485E-02  -0.41091709E-02  -0.27535630E-02  -0.13795849E-02   0.35309172E-03   0.32833845E-03  -0.18050608E-02   0.10491893E-02   0.16008408E-03  -0.54852063E-03   0.54084969E-03  -0.83084503E-03  -0.62207738E-03  -0.88871988E-03   0.13702447E-02  -0.12933273E-02  -0.43651250E-02  -0.20475663E-02  -0.38140758E-02   0.38287611E-03   0.14813923E-02  -0.18339845E-02
  24202.234      -0.46164399E-03   0.13160032E-03  -0.30358569E-02  -0.78006906E-03  -0.12434497E-02   0.46495699E-03  -0.16620936E-02  -0.15883906E-02  -0.18211815E-02  -0.13603545E-02  -0.47247764E-02  -0.28895002E-02  -0.93699831E-04   0.13356037E-03  -0.42421873E-03  -0.40663572E-02  -0.98316463E-03   0.54824719E-03  -0.80571641E-03   0.18104833E-03  -0.54656062E-03  -0.19373214E-02  -0.16835636E-02   0.15174858E-02  -0.78884919E-03  -0.25846013E-02  -0.13799501E-02  -0.30123954E-02   0.44517485E-03  -0.23296136E-03  -0.14755434E-02
  24204.012      -0.44294885E-03  -0.55883157E-03  -0.30118579E-02  -0.23712870E-02  -0.31410824E-03   0.75504740E-03  -0.41796168E-03  -0.21301330E-02  -0.16226871E-02  -0.19387490E-02  -0.41655489E-02  -0.18956065E-03  -0.18555331E-02   0.10460526E-02  -0.19287213E-02  -0.44509733E-02  -0.33336853E-02  -0.97921536E-03  -0.17649901E-02  -0.19877739E-02  -0.49843690E-03  -0.24118688E-02  -0.22130768E-02  -0.35514727E-03  -0.22268897E-02  -0.96269293E-03  -0.12861934E-02  -0.42172089E-02  -0.57467696E-03  -0.28656486E-02  -0.10889411E-02
  24205.944      -0.25684446E-03  -0.96614902E-03  -0.25617711E-02  -0.30061329E-03  -0.67488844E-03  -0.20004068E-02   0.15858527E-02  -0.35428326E-02  -0.36153187E-02  -0.52149914E-02  -0.20729730E-02  -0.10579952E-02  -0.66783710E-03   0.63187489E-03  -0.15223988E-02  -0.22884801E-02  -0.57281055E-03  -0.21803828E-02  -0.21402340E-02  -0.29408241E-03  -0.36995396E-02  -0.14423597E-02  -0.97090445E-03  -0.15593443E-02  -0.13770983E-02  -0.34200617E-02   0.14347031E-02  -0.26992512E-02   0.52308282E-03  -0.92302523E-03   0.17733408E-02
  24207.800      -0.23900021E-03  -0.48648117E-03  -0.31075151E-04  -0.11994579E-02  -0.94298101E-03  -0.17444633E-02  -0.19847766E-02  -0.10734339E-02  -0.60448415E-03  -0.72529176E-03  -0.26256102E-02   0.16692296E-02  -0.14314036E-02   0.75655686E-03  -0.16821011E-02  -0.26799996E-02   0.67185574E-03  -0.19095702E-02  -0.20140788E-02   0.44516962E-03  -0.46712859E-03   0.41413144E-02  -0.32082279E-02  -0.19652995E-02   0.11031801E-02  -0.37999230E-02   0.17442019E-02  -0.95607037E-03   0.31500811E-02  -0.22932908E-04  -0.20717829E-03
  24209.707      -0.52618507E-03   0.23406905E-03  -0.19538441E-02   0.28557899E-02  -0.26902835E-02  -0.35968600E-02  -0.58990363E-03  -0.30109125E-02   0.67756522E-03  -0.46217346E-02  -0.44763632E-02   0.10638541E-02  -0.18057164E-03   0.12595838E-02  -0.54672204E-03  -0.19415143E-02   0.15771688E-02   0.66761111E-03  -0.12383021E-02  -0.31635834E-03   0.10103647E-02   0.14942783E-02  -0.12869554E-02  -0.17617943E-02   0.10000209E-02  -0.11849966E-02   0.10590699E-02   0.49094898E-03   0.17805646E-02   0.39773947E-02  -0.15390550E-02
  24211.590      -0.55761488E-03  -0.84272527E-04  -0.46718017E-03  -0.46443478E-03  -0.17844596E-02  -0.98545354E-03   0.57452750E-03  -0.18045778E-02   0.82968690E-03  -0.14459610E-02  -0.19146772E-02  -0.87865821E-03   0.37019509E-03   0.34175852E-05   0.11886851E-02  -0.10738156E-02  -0.11362471E-02   0.59791601E-03  -0.12508297E-02  -0.20738352E-02  -0.17128494E-02   0.10486250E-02  -0.72388215E-04   0.12958608E-04  -0.18408405E-02  -0.20239931E-02  -0.11186129E-02  -0.24514279E-02   0.16782079E-03   0.36552065E-02  -0.24563517E-02
  24213.499      -0.54841880E-03  -0.90241195E-03   0.15445299E-02  -0.84985270E-03  -0.11244914E-02  -0.16792802E-02   0.11512607E-02   0.55061037E-03   0.13068200E-03   0.56796020E-03  -0.26301108E-02   0.13632324E-03  -0.47407661E-03  -0.19253339E-02  -0.13379988E-02   0.66998025E-03  -0.68087825E-03   0.11989859E-02  -0.76365623E-03   0.81223161E-03  -0.24704720E-02   0.24081777E-03  -0.42764583E-02  -0.47190419E-03  -0.37791275E-03  -0.43174286E-02   0.13376478E-02   0.28691388E-03  -0.17162203E-02   0.71012830E-03  -0.15760752E-03
  24215.382      -0.29632656E-03  -0.71744497E-03  -0.18774066E-02  -0.10198495E-02  -0.41666410E-03  -0.17709278E-02   0.47642225E-03   0.11495891E-02  -0.27562638E-04   0.50586851E-03  -0.29362319E-02  -0.10640811E-02  -0.57323387E-03  -0.15490316E-02  -0.12150998E-02   0.14518624E-02  -0.82847903E-03  -0.68443433E-03  -0.15399930E-03   0.20759191E-02  -0.30112993E-02   0.31342703E-02  -0.38850452E-02  -0.15860098E-02  -0.85912374E-03  -0.21370958E-02  -0.52514458E-03  -0.45205239E-03  -0.10278215E-02   0.16817501E-02   0.13622765E-02
  24217.394      -0.36008763E-03   0.31134557E-02   0.50172429E-04   0.26397955E-02   0.85549879E-04  -0.20758144E-02   0.13399768E-02   0.19479334E-04   0.81952353E-03  -0.12826732E-03  -0.26083033E-02  -0.14884278E-02  -0.65039886E-03  -0.98357972E-04   0.24957784E-03  -0.15589038E-03  -0.14147386E-02   0.18846943E-02  -0.19000348E-02   0.21360114E-02  -0.10976669E-02   0.97111881E-03   0.98916139E-04   0.45490171E-04  -0.31211390E-02  -0.22078080E-02  -0.42917680E-03  -0.11027597E-02  -0.96267181E-03   0.62303726E-04   0.45653470E-03
  24218.426      -0.53315380E-03   0.38195857E-02   0.15472421E-02   0.11412533E-02   0.47926072E-04  -0.22380863E-02   0.33282729E-02  -0.90948321E-03   0.72434088E-03  -0.34953979E-03  -0.31594221E-02  -0.15804679E-02  -0.43678175E-03  -0.44029590E-05   0.83614942E-03   0.17097454E-02  -0.15348594E-02   0.23490785E-02  -0.14063273E-02  -0.18711512E-03  -0.16386553E-03  -0.74256448E-03  -0.17506268E-02   0.82952687E-03  -0.36269389E-02  -0.27713506E-02   0.11632888E-02  -0.74116815E-03  -0.19397425E-02  -0.75141189E-03   0.34117164E-04
  24220.180      -0.33480970E-03  -0.46671499E-03  -0.75045890E-03  -0.19915335E-02   0.73088842E-03  -0.29560192E-02   0.28605907E-02  -0.40131004E-03  -0.10795858E-02  -0.20299482E-02  -0.44357729E-02  -0.95859912E-03  -0.11276461E-03  -0.42719818E-03   0.42617508E-03   0.19571195E-02  -0.46202894E-03   0.12675011E-02  -0.49532202E-03  -0.13233577E-02  -0.13171575E-02   0.14180321E-02  -0.52600410E-03   0.10117912E-03  -0.45022022E-03   0.67902913E-03   0.43768315E-04   0.84176575E-03  -0.20917841E-03   0.65980999E-03  -0.37463665E-03
  24221.186      -0.17545752E-03  -0.25575671E-02  -0.13320563E-02  -0.31173059E-02   0.13336877E-02  -0.32007641E-02   0.51297243E-03  -0.11925689E-02  -0.14272397E-02  -0.19537421E-02  -0.28755726E-02  -0.18175650E-03   0.23134935E-03  -0.12579206E-02  -0.44899288E-03   0.14629198E-02   0.44690139E-03   0.15602401E-02   0.32692571E-03   0.87011911E-04   0.88239108E-03   0.17659943E-02  -0.40508436E-02   0.63773338E-03   0.76768360E-03  -0.54198629E-03   0.66892001E-03   0.99663154E-03   0.14687732E-02  -0.17909694E-03  -0.26408851E-02
  24222.193       0.74553569E-04  -0.15284003E-02  -0.21046179E-02   0.97662639E-03   0.58114086E-03  -0.17417059E-02  -0.26156310E-02  -0.14733967E-02  -0.12120207E-03  -0.18459828E-02  -0.16762055E-02  -0.18728939E-03  -0.54835723E-03  -0.31881540E-02  -0.51986725E-03   0.18086580E-02  -0.27921540E-02   0.18736359E-02   0.56467673E-03  -0.46811512E-03   0.12108732E-02  -0.92864405E-03  -0.29813785E-02   0.14445422E-02   0.14482499E-02  -0.54504377E-03   0.27849671E-03  -0.57292583E-04   0.25296522E-02  -0.11971058E-02  -0.86824085E-03
  24224.050      -0.16907551E-03  -0.93018508E-03  -0.76789240E-03   0.14935621E-02  -0.98514607E-03   0.79636735E-03  -0.50911373E-04  -0.30424011E-03   0.40479145E-03  -0.12350486E-02  -0.22407533E-02  -0.12476469E-02  -0.30678713E-02  -0.14381799E-02  -0.34264352E-03   0.14021734E-02   0.12483461E-03   0.98842062E-03  -0.75532893E-03  -0.15086473E-02   0.14512169E-02   0.10923259E-03  -0.15276775E-03   0.57984176E-03   0.23286010E-03   0.12147749E-03  -0.45690694E-04  -0.46611827E-03  -0.37477816E-03  -0.19575056E-02   0.95952940E-03
  24225.986       0.53838514E-04  -0.14758362E-02   0.37818449E-03   0.13863309E-02  -0.23355247E-02   0.27033093E-02   0.12175971E-02  -0.11806261E-02  -0.23306551E-02  -0.97324618E-03   0.56074026E-03   0.23682652E-02  -0.84398799E-04  -0.52714732E-03  -0.83039014E-03   0.21354577E-02   0.21509214E-04  -0.66704981E-03  -0.12997925E-02   0.67756072E-03  -0.20336411E-02  -0.24998657E-02  -0.12318386E-02   0.61635285E-03  -0.42100326E-05  -0.39155704E-02   0.38235575E-03   0.70445738E-03  -0.19075686E-02   0.35593160E-03   0.18356348E-02
  24227.020      -0.87071949E-04  -0.20296438E-02   0.28802611E-03   0.62856178E-03  -0.28432784E-02   0.35721494E-02   0.19001401E-02   0.91318800E-03   0.22377362E-02  -0.83889739E-03   0.15680840E-02   0.41222741E-03   0.12484872E-04  -0.14212979E-02  -0.48050079E-03   0.13098202E-02   0.20041370E-02  -0.20458007E-02  -0.31373520E-02   0.47505445E-03  -0.17167480E-03  -0.15691253E-02  -0.84719831E-03   0.39758719E-03  -0.20086805E-02  -0.16557832E-02   0.18276582E-02   0.28030976E-02  -0.22556249E-02  -0.11057771E-02   0.11651782E-02
  24228.826      -0.69017116E-04  -0.33388233E-02   0.38009289E-03   0.59218980E-03  -0.34680519E-02   0.12402646E-02  -0.52288871E-03  -0.67372289E-03  -0.71360410E-03  -0.16268677E-02  -0.19513340E-02   0.64900119E-05  -0.44590385E-02  -0.14792759E-02   0.29186986E-03   0.47769292E-03  -0.30593288E-02  -0.26069988E-02  -0.68866216E-03  -0.16219451E-03   0.11010071E-02  -0.35383559E-02   0.13421337E-03  -0.44168893E-04  -0.25191424E-03  -0.16318601E-02   0.22386765E-02  -0.37149890E-03  -0.28840202E-02  -0.22865821E-02  -0.12169631E-02
  24230.686       0.19296174E-03  -0.94537548E-03   0.17412174E-02   0.87241929E-03   0.22030122E-02  -0.11113372E-02  -0.46921555E-03   0.88549337E-03  -0.21554923E-02   0.62804118E-03   0.91636248E-03  -0.85763091E-03  -0.22505681E-02  -0.13780732E-02  -0.14199780E-03  -0.99362113E-03  -0.24782390E-02  -0.15069583E-02   0.40642231E-03   0.94849442E-03  -0.17170785E-03  -0.36189647E-02   0.26124617E-02  -0.13289742E-02  -0.60333478E-03  -0.65435471E-03   0.61654819E-03  -0.22086849E-02   0.27082533E-03  -0.36746440E-03  -0.13490950E-02
  24232.572       0.81196173E-04  -0.27205988E-02   0.12339722E-02   0.14230683E-03   0.11911939E-06   0.14769344E-03  -0.35244753E-03   0.16102504E-03  -0.91012230E-03   0.26709076E-02  -0.14829153E-03   0.11595898E-02  -0.15217582E-02   0.14177042E-02  -0.75198190E-03  -0.16889434E-02  -0.25055525E-02  -0.34210395E-02  -0.73374490E-03  -0.18543734E-03   0.19571686E-02  -0.30482993E-02   0.24997332E-02   0.12961592E-03  -0.10031964E-02  -0.15779961E-02   0.28601897E-02  -0.30483424E-02  -0.15281748E-02   0.54487060E-03   0.11508140E-02
  24234.587       0.12465348E-03  -0.13272903E-02   0.20333019E-02   0.94124495E-03  -0.43194643E-03  -0.42523435E-03  -0.14822811E-02  -0.18790877E-03   0.38050892E-03  -0.11132637E-02   0.37814899E-03   0.51749813E-03  -0.20965636E-02  -0.48397909E-03  -0.18807971E-02  -0.22026763E-03  -0.11842546E-02  -0.34354759E-02  -0.20201947E-02  -0.11523722E-02   0.28595355E-02  -0.16231300E-02   0.21464792E-03   0.98004439E-03   0.17712340E-02  -0.10542098E-02   0.12372326E-02   0.14445446E-02  -0.17412183E-02   0.38745305E-03   0.13248412E-02
  24236.446       0.24336720E-03  -0.14751324E-02   0.34771379E-02  -0.10177104E-02  -0.20674299E-03  -0.11350849E-02  -0.81002734E-03   0.30194170E-03  -0.18748591E-03  -0.82724985E-03  -0.74113003E-03  -0.11692285E-02   0.79689824E-03  -0.15453581E-02  -0.71973880E-03  -0.59202867E-03  -0.14126761E-02  -0.66184979E-03  -0.92590091E-03  -0.41707979E-03   0.35008372E-02   0.14526941E-03   0.15220774E-02   0.28185593E-03   0.38281060E-03  -0.18125905E-02   0.47647989E-03  -0.45476631E-03  -0.38742357E-02  -0.24571185E-02  -0.15998456E-02
  24238.359       0.78086423E-04   0.10158936E-02   0.33026191E-02  -0.17504943E-02  -0.88041387E-04   0.34530167E-03  -0.12756906E-02   0.20598937E-02  -0.10868483E-02  -0.21364052E-02   0.43976467E-03   0.34946535E-02   0.92839016E-04   0.34945380E-03   0.44105156E-03  -0.15660024E-02  -0.80286052E-03  -0.12865294E-02  -0.70603796E-03   0.16536516E-03   0.26382912E-02  -0.16330146E-03   0.10299971E-02  -0.14535636E-02   0.11627892E-03   0.62691537E-03  -0.14655411E-02  -0.99272897E-03  -0.13228679E-02   0.25901163E-04  -0.16262291E-02
  24240.219      -0.69084210E-04   0.13209455E-02   0.26410877E-02  -0.18919824E-02   0.89438443E-03   0.66378270E-04   0.19458759E-02  -0.13741045E-03  -0.95882481E-03  -0.32352497E-03  -0.28205262E-03  -0.26030383E-03   0.78246272E-03   0.23716906E-03   0.18035174E-02  -0.11328688E-02   0.13715328E-03   0.15338949E-02  -0.41287951E-03   0.10061080E-02   0.23291786E-02   0.63759335E-03  -0.36401593E-02   0.47919206E-03   0.23610807E-04   0.24185087E-02   0.13024035E-02   0.17454950E-02  -0.39276918E-02   0.10052129E-02   0.58812404E-03
  24242.262       0.13086125E-03   0.18208880E-03   0.20166955E-02  -0.10305324E-02   0.28343596E-03   0.28959877E-03  -0.15100783E-02  -0.58645853E-03  -0.41505235E-03  -0.70714301E-03   0.32625793E-03   0.10983364E-02   0.77007596E-03  -0.14393077E-02  -0.53348898E-03  -0.79595159E-05   0.13550577E-02   0.12204021E-02  -0.93003152E-03  -0.18983015E-02   0.20256787E-02   0.20046615E-02   0.10097824E-02   0.18163105E-02  -0.12910036E-02  -0.25176399E-02   0.78156029E-03   0.15642747E-02   0.48305429E-03   0.11625399E-02  -0.29050325E-02
  24243.322       0.32888440E-03   0.18402780E-02   0.92832701E-03   0.26339943E-03   0.25741848E-02   0.55522900E-03  -0.19748440E-02   0.54632935E-03   0.32255273E-03  -0.20883993E-02   0.14610445E-02   0.29159618E-02   0.46959272E-03  -0.12308000E-02   0.25989511E-03   0.14584297E-02   0.17133494E-04   0.14557246E-02  -0.20708718E-02  -0.24019324E-02   0.18321513E-02   0.23005073E-02   0.28366244E-03   0.59980547E-03   0.27554315E-03   0.39951248E-03   0.47145242E-03   0.20196097E-02  -0.11404644E-03   0.13884486E-02  -0.62800914E-03
  24245.081       0.51396691E-03   0.79835817E-03  -0.18073148E-03  -0.51189213E-03   0.95505284E-03  -0.75316149E-03   0.77826340E-03   0.87534425E-03   0.18721094E-02  -0.23853815E-02   0.13843315E-02   0.19259473E-02  -0.54697320E-03  -0.11182276E-04   0.21684309E-02  -0.14771381E-02   0.52668710E-03   0.31307738E-02  -0.17313363E-02  -0.24403042E-02   0.18734642E-02   0.19529162E-02  -0.90082692E-03  -0.81111744E-04   0.98956627E-03   0.94129334E-03  -0.10832278E-03   0.19050630E-02  -0.68940787E-03   0.19304488E-02   0.15943282E-02
  24246.994       0.44421849E-03   0.50019569E-03   0.14148254E-02   0.54864106E-03   0.16511874E-02   0.86738447E-03   0.15896178E-02  -0.88681598E-03   0.40709852E-03  -0.63000013E-03  -0.10328959E-02   0.38330463E-02   0.41074189E-03   0.52673827E-03   0.11900843E-02  -0.46085955E-03   0.18011725E-02   0.24861349E-05  -0.75055572E-03   0.57775173E-03   0.21667360E-02   0.64292175E-03   0.13945844E-02   0.29408761E-02  -0.13263311E-02   0.29111273E-03   0.22826655E-02   0.26359691E-03   0.98712344E-03  -0.63331547E-03  -0.12545673E-02
  24248.855       0.62342658E-03  -0.42586408E-03   0.30710379E-03  -0.22179749E-02   0.22294583E-02   0.33355089E-02   0.38387359E-03   0.13275201E-02  -0.10064514E-02  -0.48269404E-03   0.40981452E-03   0.60714738E-03   0.18193638E-02   0.72630770E-03  -0.13939648E-02   0.22438309E-03   0.12023335E-02   0.11445403E-02  -0.21379421E-02   0.63766362E-03   0.17782133E-03   0.23647723E-02   0.20519250E-03  -0.42584279E-03  -0.36410354E-03   0.20416193E-02   0.11503777E-02   0.87337658E-03   0.16292082E-02   0.14386131E-03  -0.26312814E-03
  24250.770       0.62916430E-03  -0.57783642E-03   0.11664026E-02  -0.20261342E-02   0.48889683E-03   0.31668715E-02  -0.12767664E-02   0.78353886E-03  -0.10736233E-02   0.12019540E-02   0.18207366E-02   0.21514425E-02   0.38724507E-03  -0.15105261E-02  -0.18464758E-02  -0.48461448E-03   0.67006314E-03   0.34899897E-03  -0.69563702E-04   0.88582025E-03   0.21249475E-02   0.19682749E-02   0.15184105E-02   0.11387963E-02   0.48350243E-02   0.39228302E-02   0.16753646E-03  -0.21580038E-03   0.75047727E-03  -0.80114401E-03   0.83149423E-03
  24252.684       0.73743261E-03   0.55963474E-03   0.29433913E-02  -0.46215269E-03   0.36702475E-05  -0.78730575E-05   0.11191012E-02   0.22251681E-02   0.64774359E-03   0.23201343E-02   0.16983952E-02  -0.84114583E-03   0.15588277E-02   0.16415142E-02   0.16280731E-02   0.22145671E-02   0.73671986E-03  -0.72882682E-03   0.30559068E-02   0.13326238E-02   0.21231721E-02   0.70293657E-03   0.33969211E-02  -0.18960971E-02   0.32717246E-03   0.28823193E-02  -0.11602947E-02   0.18806115E-03   0.20772581E-02  -0.21832632E-02  -0.32962124E-03
  24254.599       0.85556974E-03  -0.34707812E-03   0.10910681E-02   0.17658634E-02   0.43196921E-03   0.30898240E-03  -0.20424302E-02   0.32098729E-02   0.12535368E-02   0.13582918E-02   0.90674859E-03   0.18767913E-03   0.10899131E-02   0.49746407E-03   0.12030981E-02   0.19761139E-02   0.96323226E-03   0.11173689E-02   0.14331256E-02   0.24660811E-02   0.12609288E-02   0.12462693E-02   0.24436942E-02   0.15510443E-02  -0.62160329E-03   0.18265174E-02  -0.71629546E-03   0.33527234E-02   0.11381138E-03  -0.13304632E-02   0.49072565E-03
  24256.513       0.61756429E-03   0.74605366E-03  -0.10045035E-02   0.26829399E-02   0.18238628E-02   0.11218059E-02  -0.29206524E-04   0.34827004E-02   0.45220169E-02   0.27406981E-02   0.25269476E-02  -0.85641852E-03   0.10997917E-02  -0.17991579E-02  -0.16555001E-02   0.12901249E-02  -0.95785748E-03   0.19701955E-02   0.89075300E-03   0.43254754E-02   0.10185910E-02  -0.57289688E-03   0.39044527E-02  -0.99637892E-03   0.24195895E-02   0.15962403E-02   0.93037602E-03   0.12564548E-02   0.89445880E-03   0.26484314E-02   0.49396164E-03
  24258.482       0.10197177E-02   0.69349092E-03   0.14078216E-02   0.19297168E-02   0.20241384E-02   0.81025846E-03   0.40009175E-02   0.18179723E-02   0.13174541E-02   0.30553745E-02   0.17633424E-02  -0.78372792E-03  -0.25091053E-04  -0.68415979E-03  -0.13293856E-02  -0.28783635E-03   0.21280089E-02   0.32279587E-04   0.92948929E-03  -0.25193471E-02   0.96760552E-03  -0.54004665E-04   0.12544402E-02  -0.80057655E-03   0.31027878E-02   0.47444140E-03   0.75142304E-03   0.61476243E-03  -0.11336284E-02   0.42069195E-02  -0.86017104E-04
  24259.518       0.12198557E-02   0.34263120E-03   0.13511154E-02   0.19632792E-02   0.23019847E-02   0.30194175E-02   0.42782437E-02   0.59872322E-03   0.23880083E-02   0.31962826E-02   0.80532637E-03  -0.33937479E-03   0.25687532E-02   0.12360186E-02   0.56060326E-04  -0.33187900E-03   0.19859474E-02  -0.32518638E-03   0.24029621E-02  -0.45987841E-03   0.10875428E-02  -0.11816028E-02  -0.56693037E-04  -0.83801429E-03   0.43843021E-02   0.11604257E-02   0.13842282E-03   0.12372426E-02   0.26411947E-03   0.36537329E-02   0.11152331E-02
  24261.330       0.13738320E-02   0.20367997E-02  -0.64468192E-03   0.51412586E-02   0.46394651E-02   0.28364490E-02   0.26273584E-02   0.12002976E-02   0.34921831E-02   0.25794551E-02   0.28525006E-02   0.62912884E-03   0.18479664E-02  -0.40153235E-03  -0.25425426E-02   0.52995244E-02   0.16671495E-02   0.48644299E-03   0.43015896E-02   0.14014254E-02  -0.52431381E-03  -0.16635499E-02   0.10510104E-02   0.67384143E-03   0.27397786E-02   0.19113468E-02  -0.88904556E-03   0.23137879E-02   0.12060414E-02   0.35196540E-02   0.16714200E-02
  24263.349       0.14781373E-02   0.25939099E-02  -0.82124556E-03  -0.60408968E-03   0.29005436E-02  -0.35796682E-03   0.38421396E-02   0.17777562E-02   0.28298279E-02   0.36791450E-02   0.48836317E-02   0.14214084E-02  -0.66631500E-04   0.11683179E-02   0.70729906E-03   0.25352950E-02   0.40881008E-02   0.15144215E-02   0.37808067E-02   0.14285446E-02   0.14451831E-02  -0.16053545E-02   0.10914475E-02   0.30574660E-02  -0.73766257E-03  -0.60488385E-03  -0.13094667E-02   0.28802187E-02   0.14622240E-02   0.27811830E-02   0.39087852E-03
  24264.358       0.15156050E-02   0.30194642E-02   0.58713662E-03   0.14324409E-02   0.33587439E-02   0.21820461E-02  -0.13857369E-03   0.92064990E-03   0.18797650E-02   0.41067306E-02   0.44253137E-02   0.12128044E-02   0.37099955E-03   0.88531247E-03   0.15365808E-02   0.19414683E-02   0.51736123E-02   0.89890786E-03   0.34557184E-02  -0.62029223E-03   0.14162979E-02  -0.44696305E-03   0.16660363E-02   0.34710824E-02   0.14374835E-02   0.32562484E-03  -0.22616111E-02   0.46788905E-02   0.18486264E-02   0.23685002E-02   0.21046937E-02
  24266.094       0.14944406E-02   0.29163728E-02   0.13695054E-02   0.27662835E-02   0.34714235E-02   0.15705362E-02   0.27437944E-02  -0.13174871E-03   0.29304255E-03   0.27512371E-02   0.30080855E-02   0.17152115E-02   0.27719689E-02   0.52199721E-04   0.24470119E-02   0.25008608E-02   0.46274221E-02  -0.14330590E-02   0.37463285E-02  -0.11923421E-02   0.48227315E-03   0.20287742E-02   0.15082075E-02   0.36946302E-02   0.89073793E-03   0.17755144E-02   0.68670145E-03   0.19574274E-02   0.45699788E-02   0.27559431E-02   0.14709205E-02
  24268.167       0.18761177E-02  -0.64072304E-04   0.19825567E-02   0.16608815E-02   0.38923729E-02   0.19106849E-02   0.40754349E-02   0.25788772E-02   0.49398936E-02   0.26819835E-02   0.29811505E-02   0.29606024E-02   0.51831345E-02   0.11655946E-02   0.22674703E-02   0.33993591E-02   0.50857948E-02   0.10927994E-02   0.67165766E-02   0.13202290E-02   0.18020187E-03   0.23570069E-02   0.15128330E-02   0.28011539E-02   0.22305740E-02   0.70109234E-02   0.24331683E-02   0.16457016E-02   0.23833969E-02  -0.53484006E-03   0.65303351E-03
  24270.006       0.21234814E-02   0.25764813E-03   0.15337769E-02   0.15684954E-02   0.24026518E-02   0.12676324E-02   0.46176627E-02   0.29740733E-02   0.50864345E-02   0.13409373E-02   0.42464426E-02   0.27227854E-02   0.23323863E-02   0.10720251E-02   0.24710694E-02   0.22158652E-02   0.17724930E-02   0.42818758E-03   0.48040920E-02   0.19875140E-02   0.24548494E-02   0.13163252E-02  -0.30077918E-03   0.16868902E-02   0.19809199E-02   0.37750027E-02  -0.52179721E-03   0.14908290E-02   0.10775930E-02   0.16429224E-02   0.31460225E-02
  24271.847       0.21228089E-02   0.25120927E-03   0.37421426E-03   0.12959040E-02   0.25800419E-02   0.14717760E-02   0.34465008E-02   0.19613774E-02   0.36195485E-02   0.23850655E-02   0.37943041E-02   0.48038793E-02   0.44302319E-02  -0.43383106E-03   0.43338735E-02   0.31961648E-02   0.17043641E-02  -0.62159427E-03   0.43908999E-02   0.14515944E-02   0.34602436E-02   0.86003595E-03   0.64587741E-03   0.80507243E-03   0.11838991E-02   0.20772209E-02   0.12369393E-02   0.10067005E-02   0.12069636E-03   0.43707578E-02   0.26093172E-03
  24273.764       0.24281562E-02   0.16701570E-02   0.22127073E-02   0.64657113E-03   0.21695312E-02   0.43363199E-02   0.20147900E-02   0.19529363E-02   0.55119204E-02   0.43903839E-02   0.36340387E-02   0.34695006E-02   0.28798152E-02  -0.46918474E-03   0.21709198E-02   0.31522022E-02   0.22343348E-02  -0.72808933E-04   0.41711106E-02   0.31462381E-02   0.17721848E-02   0.24590561E-02   0.25644674E-02   0.38328104E-02  -0.20264405E-03   0.39599408E-02   0.20946153E-02   0.29890105E-02   0.16514361E-02   0.12632013E-03   0.18687940E-02
  24275.734       0.25787678E-02   0.15682114E-02   0.33469200E-02   0.46650601E-02   0.28701228E-02   0.30845628E-02   0.25063336E-02   0.54103214E-02   0.25460246E-02   0.10752447E-02   0.92278923E-02   0.20481486E-02   0.33301608E-02   0.20712657E-02   0.18517654E-02   0.42878211E-02   0.16690587E-02   0.55629509E-04   0.23776534E-02   0.35014452E-03   0.42200518E-02   0.38070394E-02   0.22917209E-02  -0.20091532E-03   0.17620379E-02   0.45040595E-02   0.23454329E-02   0.32934224E-02   0.45948946E-02   0.20105703E-02   0.28157398E-02
  24276.770       0.27883324E-02   0.28180987E-02   0.22061591E-02   0.31950272E-02   0.38481666E-02   0.31864120E-02   0.28400495E-02   0.36051108E-02   0.28472159E-02   0.98056457E-03   0.70133569E-02   0.22685447E-02   0.36567561E-02   0.15518838E-02   0.26164912E-02   0.44601373E-02   0.11286450E-02   0.17192983E-02   0.39720469E-02   0.27474685E-02   0.56909552E-02   0.19925457E-02   0.22211527E-02   0.74394532E-03   0.23400320E-02   0.49182517E-02   0.37131090E-02   0.42180458E-02   0.40859356E-02   0.18185873E-02   0.30122131E-02
  24278.585       0.30123349E-02   0.31065479E-02   0.57544394E-02   0.24665884E-02   0.39277843E-02   0.23266398E-02   0.31850155E-02   0.53832265E-02   0.45967227E-02   0.33417404E-02   0.60533028E-02   0.37044976E-02   0.36418715E-02   0.27013428E-02   0.10465168E-02   0.27669990E-02   0.24316275E-02   0.31097147E-02   0.45388486E-02   0.57724880E-02   0.43659427E-02   0.20036248E-02   0.30732631E-04   0.39111540E-02   0.15558340E-02   0.50898195E-02   0.45806765E-02   0.31917746E-02   0.25119809E-02   0.28516622E-02   0.46946548E-02
  24280.607       0.33369872E-02   0.39698044E-02   0.44122172E-02   0.28471181E-02   0.43035434E-02   0.18906772E-02   0.37841440E-02   0.56083218E-02   0.52579317E-02   0.39344605E-02   0.68968578E-02   0.21921631E-02   0.52205901E-02   0.25391074E-02   0.47276546E-02   0.34570440E-02   0.37335350E-02   0.13734301E-02   0.56688266E-02   0.69644242E-02   0.46504492E-02   0.40963474E-02   0.10608081E-02  -0.91473107E-03   0.45127767E-02   0.49249049E-02   0.70285645E-02   0.35018248E-02   0.48839036E-02   0.40160742E-02   0.60131071E-02
  24282.371       0.33425334E-02   0.35299551E-02   0.38473331E-02   0.33548748E-02   0.51016996E-02   0.26634568E-02   0.63251600E-02   0.78147935E-02   0.69201232E-02   0.58075339E-02   0.40587663E-02   0.37130061E-02   0.57281359E-02   0.22828394E-02   0.45352638E-02   0.46348366E-02   0.33567403E-02   0.30412210E-02   0.51025678E-02   0.72774431E-02   0.26076449E-02   0.61001370E-02   0.45261549E-02   0.36220295E-02   0.52693116E-02   0.26660983E-02   0.73236715E-02   0.53541435E-02   0.48297374E-02   0.37896233E-02   0.63293990E-02
  24283.409       0.34343608E-02   0.49724492E-02   0.62616066E-02   0.52007733E-02   0.54990007E-02   0.39207089E-02   0.69493867E-02   0.71185952E-02   0.81286654E-02   0.41647963E-02   0.46495098E-02   0.30793762E-02   0.45920052E-02   0.31582191E-02   0.38818540E-02   0.39958681E-02   0.55063181E-02   0.39666041E-02   0.61148078E-02   0.69433026E-02   0.36732118E-02   0.66747615E-02   0.53043091E-02   0.28255673E-02   0.44059688E-02   0.57916140E-02   0.86912252E-02   0.71207077E-02   0.61827837E-02   0.35005816E-02   0.63759493E-02
  24284.525       0.39184289E-02   0.45554195E-02   0.77683616E-02   0.68640460E-02   0.60050916E-02   0.43092331E-02   0.69725483E-02   0.60102252E-02   0.82595730E-02   0.35008014E-02   0.54986133E-02   0.31200523E-02   0.47793800E-02   0.49088499E-02   0.30847259E-02   0.32088342E-02   0.65685714E-02   0.40366197E-02   0.74134023E-02   0.51757023E-02   0.45396694E-02   0.53708010E-02   0.55905078E-02   0.23144636E-02   0.42673476E-02   0.78870278E-02   0.87926040E-02   0.87079210E-02   0.44289700E-02   0.38574997E-02   0.59252301E-02
  24285.562       0.40967538E-02   0.16078523E-02   0.78520030E-02   0.61949405E-02   0.61629910E-02   0.24774084E-02   0.55611527E-02   0.56389710E-02   0.69213997E-02   0.60939325E-02   0.61506128E-02   0.37431250E-02   0.56707072E-02   0.49586275E-02   0.24613346E-02   0.49232059E-02   0.50706366E-02   0.40265803E-02   0.71760113E-02   0.51869473E-02   0.48362776E-02   0.36130109E-02   0.39075874E-02   0.33176682E-02   0.67756563E-02   0.51006544E-02   0.81074099E-02   0.96556692E-02   0.38121732E-02   0.44918279E-02   0.50032087E-02
  24287.352       0.44374430E-02   0.19243474E-03   0.88876213E-02   0.39791825E-02   0.70515388E-02   0.45501771E-02   0.39363221E-02   0.76726450E-02   0.75533592E-02   0.64645637E-02   0.60468600E-02   0.45214057E-02   0.36534268E-02   0.46208504E-02   0.41912258E-02   0.54764081E-02   0.37031837E-02   0.48001013E-02   0.71387842E-02   0.78910392E-02   0.47468225E-02   0.59218976E-02   0.41405137E-02   0.69736603E-02   0.39036117E-02   0.37223252E-02   0.62695441E-02   0.78307119E-02   0.76225959E-02   0.64205090E-02   0.52538351E-02
  24289.429       0.47091453E-02   0.29493146E-02   0.77567784E-02   0.66500494E-02   0.67801393E-02   0.69341517E-02   0.54920868E-02   0.70540100E-02   0.75505373E-02   0.55589930E-02   0.78111760E-02   0.72307258E-02   0.42591578E-02   0.68341172E-02   0.52489054E-02   0.76395254E-02   0.75708804E-02   0.67014091E-02   0.72445083E-02   0.55888149E-02   0.59181928E-02   0.70454994E-02   0.80189101E-02   0.37265875E-02   0.99653974E-03   0.60961290E-02   0.93432570E-02   0.80640879E-02   0.67540761E-02   0.71539854E-02   0.46208655E-02
  24291.220       0.50569977E-02   0.29973033E-02   0.84840932E-02   0.94178095E-02   0.70423666E-02   0.69415486E-02   0.67117030E-02   0.87571417E-02   0.90331955E-02   0.74957198E-02   0.69602596E-02   0.84739900E-02   0.46701483E-02   0.81357713E-02   0.67116845E-02   0.59677458E-02   0.84490115E-02   0.55829441E-02   0.74143315E-02   0.45593754E-02   0.86696383E-02   0.73125594E-02   0.49098146E-02   0.58008113E-02   0.17297891E-02   0.71664969E-02   0.82628949E-02   0.56392720E-02   0.64896488E-02   0.63726737E-02   0.57333860E-02
  24293.165       0.54219409E-02   0.47225874E-02   0.75819001E-02   0.10105793E-01   0.74850235E-02   0.56498963E-02   0.79129448E-02   0.87512256E-02   0.83168956E-02   0.75184383E-02   0.80586506E-02   0.66561284E-02   0.59578546E-02   0.91969909E-02   0.69229391E-02   0.88187474E-02   0.93068916E-02   0.63948892E-02   0.96544221E-02   0.98699071E-02   0.57172953E-02   0.61422077E-02   0.76110201E-02   0.82170714E-02   0.27403965E-02   0.60719454E-02   0.67694931E-02   0.61389825E-02   0.76276846E-02   0.54330689E-02   0.50215652E-02
  24294.256       0.57203994E-02   0.54867907E-02   0.82781382E-02   0.93847009E-02   0.59884054E-02   0.51500660E-02   0.95058824E-02   0.83301612E-02   0.73380993E-02   0.85216605E-02   0.84415740E-02   0.70620729E-02   0.75152624E-02   0.90127462E-02   0.73099508E-02   0.81310893E-02   0.70836924E-02   0.68786543E-02   0.85761982E-02   0.80643698E-02   0.62496562E-02   0.83131479E-02   0.57158550E-02   0.87450628E-02   0.26719739E-02   0.83518628E-02   0.81692440E-02   0.93317218E-02   0.91620928E-02   0.53210703E-02   0.40142958E-02
  24296.074       0.60137524E-02   0.55161216E-02   0.10361590E-01   0.10077784E-01   0.46890355E-02   0.63269853E-02   0.12454677E-01   0.10416697E-01   0.98993399E-02   0.99572154E-02   0.10437879E-01   0.83488797E-02   0.95332798E-02   0.82275886E-02   0.90437497E-02   0.68245162E-02   0.64289155E-02   0.70786046E-02   0.95720037E-02   0.76250436E-02   0.89651565E-02   0.54968580E-02   0.73939036E-02   0.74156999E-02   0.31806380E-02   0.81091543E-02   0.87552949E-02   0.94930226E-02   0.10686457E-01   0.71374738E-02   0.61929191E-02
  24298.099       0.65789429E-02   0.91460553E-02   0.98382772E-02   0.79850009E-02   0.59548337E-02   0.78515509E-02   0.12610996E-01   0.86548142E-02   0.10425058E-01   0.69051361E-02   0.83592198E-02   0.84040197E-02   0.74934551E-02   0.90615719E-02   0.81007484E-02   0.97855165E-02   0.71834345E-02   0.69422416E-02   0.10773259E-01   0.88023742E-02   0.88813336E-02   0.67679470E-02   0.63491533E-02   0.66047230E-02   0.35241720E-02   0.12225653E-01   0.89769751E-02   0.10165198E-01   0.71134221E-02   0.73141267E-02   0.78408502E-02
  24299.944       0.71437608E-02   0.85437133E-02   0.93472605E-02   0.76892594E-02   0.10781396E-01   0.75925125E-02   0.11177005E-01   0.97015886E-02   0.98889727E-02   0.95134555E-02   0.13653199E-01   0.77545952E-02   0.65717915E-02   0.94606539E-02   0.95536806E-02   0.10986015E-01   0.88075152E-02   0.71657468E-02   0.11028594E-01   0.85213180E-02   0.97937356E-02   0.62651770E-02   0.82891796E-02   0.10508522E-01   0.52066765E-02   0.10005655E-01   0.93264894E-02   0.12061321E-01   0.88088709E-02   0.88526798E-02   0.27898873E-02
  24301.891       0.78083700E-02   0.11019717E-01   0.99124827E-02   0.84569119E-02   0.93470912E-02   0.66510094E-02   0.12675065E-01   0.92268191E-02   0.96640361E-02   0.69888318E-02   0.11790782E-01   0.71868135E-02   0.66153956E-02   0.90764356E-02   0.82400249E-02   0.91412810E-02   0.98142728E-02   0.10595681E-01   0.10795586E-01   0.10028713E-01   0.83239836E-02   0.78458259E-02   0.88311104E-02   0.11148693E-01   0.59255887E-02   0.11673502E-01   0.91118025E-02   0.13495867E-01   0.11673416E-01   0.95927815E-02   0.93877564E-02
  24303.711       0.84750940E-02   0.10656109E-01   0.11264753E-01   0.91907326E-02   0.97223880E-02   0.98896985E-02   0.12608784E-01   0.10918859E-01   0.10133204E-01   0.95603735E-02   0.15185156E-01   0.86821053E-02   0.86470524E-02   0.11363740E-01   0.98604661E-02   0.14937069E-01   0.10583710E-01   0.98422457E-02   0.95745373E-02   0.13146204E-01   0.93559725E-02   0.10861395E-01   0.89006286E-02   0.13377747E-01   0.77701793E-02   0.12814697E-01   0.89257843E-02   0.13849272E-01   0.83936644E-02   0.88148230E-02   0.10435278E-01
  24305.607       0.91281123E-02   0.11354075E-01   0.83771470E-02   0.90433776E-02   0.12690260E-01   0.11880515E-01   0.13563357E-01   0.11625448E-01   0.10381600E-01   0.10751439E-01   0.12102326E-01   0.11113356E-01   0.82865735E-02   0.13263652E-01   0.82343380E-02   0.17511707E-01   0.11281429E-01   0.11184911E-01   0.12048146E-01   0.12560217E-01   0.12724363E-01   0.11940264E-01   0.93514591E-02   0.11388118E-01   0.83656287E-02   0.11296620E-01   0.98426766E-02   0.13211507E-01   0.13022058E-01   0.95575876E-02   0.99969025E-02
  24306.621       0.95237553E-02   0.10722185E-01   0.78461968E-02   0.97944877E-02   0.11170634E-01   0.13733441E-01   0.14548591E-01   0.11338167E-01   0.10953964E-01   0.98013804E-02   0.12112891E-01   0.11596917E-01   0.11001528E-01   0.13947064E-01   0.10286125E-01   0.15375290E-01   0.11545013E-01   0.10852181E-01   0.11146454E-01   0.11110244E-01   0.97828594E-02   0.10766630E-01   0.88711342E-02   0.99191955E-02   0.82972341E-02   0.15105756E-01   0.90202498E-02   0.12832956E-01   0.12505921E-01   0.10783378E-01   0.10849444E-01
  24308.336       0.10543019E-01   0.12416313E-01   0.91694322E-02   0.13635437E-01   0.13787432E-01   0.85283316E-02   0.13029445E-01   0.12756434E-01   0.13586327E-01   0.10777300E-01   0.13769700E-01   0.12208265E-01   0.15542364E-01   0.14618822E-01   0.12298204E-01   0.14917756E-01   0.12812066E-01   0.13883450E-01   0.11558854E-01   0.10491422E-01   0.11218253E-01   0.12899884E-01   0.11376423E-01   0.10847240E-01   0.91509972E-02   0.11990050E-01   0.10023308E-01   0.14034027E-01   0.12250967E-01   0.11376554E-01   0.12467461E-01
  24310.364       0.11321865E-01   0.17201003E-01   0.11188826E-01   0.10923456E-01   0.14467235E-01   0.15436311E-01   0.14822023E-01   0.12375301E-01   0.15311970E-01   0.11421808E-01   0.14774669E-01   0.15450804E-01   0.14434083E-01   0.15361163E-01   0.10658582E-01   0.16864112E-01   0.13892746E-01   0.15088818E-01   0.14105890E-01   0.13310774E-01   0.13936987E-01   0.11253781E-01   0.13112222E-01   0.12076749E-01   0.10834275E-01   0.11944211E-01   0.10853604E-01   0.15680314E-01   0.13810612E-01   0.10914726E-01   0.14142580E-01
  24311.378       0.11786619E-01   0.17913999E-01   0.14477781E-01   0.11790205E-01   0.14107415E-01   0.14830626E-01   0.16437933E-01   0.13446604E-01   0.15156067E-01   0.11109039E-01   0.14170045E-01   0.14912587E-01   0.13816139E-01   0.16905596E-01   0.11428544E-01   0.16541944E-01   0.14074616E-01   0.14830929E-01   0.13224446E-01   0.15434036E-01   0.13495769E-01   0.12631969E-01   0.14074371E-01   0.12868489E-01   0.11491408E-01   0.13290779E-01   0.15144019E-01   0.16957074E-01   0.15012893E-01   0.12285397E-01   0.14405073E-01
  24313.120       0.12981310E-01   0.17492144E-01   0.14038956E-01   0.13565885E-01   0.14947050E-01   0.13242251E-01   0.13932109E-01   0.15753597E-01   0.14403187E-01   0.12637757E-01   0.16226710E-01   0.12878197E-01   0.13241003E-01   0.15304015E-01   0.15249672E-01   0.16399084E-01   0.15186112E-01   0.16194528E-01   0.14449125E-01   0.14808340E-01   0.14385512E-01   0.16315931E-01   0.11090761E-01   0.14236103E-01   0.11755790E-01   0.12862086E-01   0.14135561E-01   0.17368442E-01   0.17130510E-01   0.15731338E-01   0.14214204E-01
  24314.159       0.13421916E-01   0.17201422E-01   0.15115409E-01   0.14517650E-01   0.16026761E-01   0.12152594E-01   0.17645726E-01   0.15998481E-01   0.16206741E-01   0.11574725E-01   0.19017325E-01   0.14095575E-01   0.15461398E-01   0.15248107E-01   0.16447792E-01   0.19717329E-01   0.16811561E-01   0.18241513E-01   0.15164026E-01   0.16432483E-01   0.15402774E-01   0.14102790E-01   0.16565112E-01   0.11306362E-01   0.12335405E-01   0.14860572E-01   0.14324254E-01   0.16567382E-01   0.17164953E-01   0.15442068E-01   0.14880987E-01
  24316.059       0.14911058E-01   0.18430835E-01   0.18331937E-01   0.15608822E-01   0.16462540E-01   0.13598079E-01   0.18798770E-01   0.17688281E-01   0.17374056E-01   0.12635721E-01   0.19704838E-01   0.15204049E-01   0.18234367E-01   0.17123032E-01   0.15826327E-01   0.20053889E-01   0.16730649E-01   0.19439621E-01   0.16396034E-01   0.15917147E-01   0.16634069E-01   0.16635076E-01   0.15834918E-01   0.16452722E-01   0.10392717E-01   0.15681380E-01   0.13478706E-01   0.18361459E-01   0.15876418E-01   0.17463795E-01   0.15769886E-01
  24317.984       0.16282554E-01   0.18722078E-01   0.19234012E-01   0.16902230E-01   0.18120806E-01   0.17190098E-01   0.21607627E-01   0.20153308E-01   0.18866935E-01   0.13104770E-01   0.23973114E-01   0.18313512E-01   0.19728608E-01   0.19358013E-01   0.17639494E-01   0.20894970E-01   0.16927293E-01   0.22603307E-01   0.17153877E-01   0.17970444E-01   0.19157992E-01   0.16337056E-01   0.17103044E-01   0.14318975E-01   0.12296230E-01   0.17749881E-01   0.16384053E-01   0.18698006E-01   0.21013459E-01   0.16875611E-01   0.15924301E-01
  24318.998       0.17336434E-01   0.19448949E-01   0.20155249E-01   0.16717323E-01   0.20583966E-01   0.16026800E-01   0.22287641E-01   0.21317907E-01   0.19204041E-01   0.19218531E-01   0.23427877E-01   0.18547414E-01   0.21285380E-01   0.20800606E-01   0.19187844E-01   0.22356929E-01   0.17916579E-01   0.22645834E-01   0.18508695E-01   0.18099808E-01   0.20377395E-01   0.18036803E-01   0.19464419E-01   0.18545181E-01   0.13008652E-01   0.20837021E-01   0.18808846E-01   0.20377659E-01   0.21385837E-01   0.18061736E-01   0.18078306E-01
  24320.845       0.18840543E-01   0.20716736E-01   0.21519211E-01   0.19133679E-01   0.22636905E-01   0.18442272E-01   0.23155645E-01   0.21183678E-01   0.20099450E-01   0.17057532E-01   0.22794776E-01   0.21168365E-01   0.23775209E-01   0.22262985E-01   0.22083985E-01   0.24883122E-01   0.18956814E-01   0.20504690E-01   0.19828942E-01   0.19563310E-01   0.19535449E-01   0.21862042E-01   0.21112165E-01   0.21457068E-01   0.14783663E-01   0.23916535E-01   0.21563029E-01   0.22146303E-01   0.22277632E-01   0.21563368E-01   0.20568515E-01
  24322.744       0.20689890E-01   0.22081827E-01   0.23559997E-01   0.22610603E-01   0.22031667E-01   0.21579425E-01   0.24778812E-01   0.22414021E-01   0.22633925E-01   0.17960800E-01   0.24529019E-01   0.24056917E-01   0.23979693E-01   0.23602631E-01   0.23799860E-01   0.24674548E-01   0.21478091E-01   0.24448041E-01   0.22149105E-01   0.21702806E-01   0.21594893E-01   0.23827074E-01   0.22859559E-01   0.24299314E-01   0.17028975E-01   0.20463070E-01   0.20196675E-01   0.26593158E-01   0.22872037E-01   0.24483846E-01   0.22766786E-01
  24324.644       0.22938348E-01   0.21536264E-01   0.21874928E-01   0.24960930E-01   0.22031622E-01   0.24617288E-01   0.28514788E-01   0.25285331E-01   0.24106322E-01   0.21452588E-01   0.26364008E-01   0.25742535E-01   0.26377849E-01   0.25635026E-01   0.23428307E-01   0.27928867E-01   0.22025533E-01   0.24756941E-01   0.26610926E-01   0.25677703E-01   0.22319422E-01   0.26658803E-01   0.23480444E-01   0.23511293E-01   0.20309341E-01   0.25012711E-01   0.22417307E-01   0.26791270E-01   0.25703210E-01   0.26351622E-01   0.23849741E-01
  24325.685       0.24500415E-01   0.25163134E-01   0.25017320E-01   0.26964509E-01   0.24620064E-01   0.26910561E-01   0.29242600E-01   0.25452678E-01   0.26154734E-01   0.25034819E-01   0.27671824E-01   0.27556383E-01   0.27665364E-01   0.26468785E-01   0.25126408E-01   0.29147011E-01   0.24297857E-01   0.24582543E-01   0.27727875E-01   0.25816063E-01   0.22968261E-01   0.27246246E-01   0.24051221E-01   0.26370044E-01   0.20414493E-01   0.25794303E-01   0.24449208E-01   0.27733717E-01   0.27865394E-01   0.27658295E-01   0.24818018E-01
  24326.754       0.25922593E-01   0.27926734E-01   0.27674571E-01   0.29970585E-01   0.28376995E-01   0.28382181E-01   0.28813244E-01   0.24895697E-01   0.27494343E-01   0.28380346E-01   0.29370341E-01   0.26206645E-01   0.28736310E-01   0.26068958E-01   0.28299454E-01   0.30061745E-01   0.27038558E-01   0.27180419E-01   0.28546090E-01   0.25451148E-01   0.25494685E-01   0.27720471E-01   0.27003523E-01   0.26210065E-01   0.20690719E-01   0.26169167E-01   0.27098300E-01   0.29023470E-01   0.30041469E-01   0.30167538E-01   0.27578938E-01
  24328.575       0.28824988E-01   0.27348882E-01   0.30389134E-01   0.29591934E-01   0.27828527E-01   0.26573360E-01   0.29655395E-01   0.28763048E-01   0.26638549E-01   0.28304006E-01   0.30764689E-01   0.29567337E-01   0.30615439E-01   0.31582782E-01   0.31928919E-01   0.33043265E-01   0.32304029E-01   0.31638039E-01   0.33142830E-01   0.27998684E-01   0.28116283E-01   0.28505857E-01   0.28704034E-01   0.26717145E-01   0.24813186E-01   0.28694773E-01   0.30642963E-01   0.32619620E-01   0.31319300E-01   0.34131554E-01   0.32267227E-01
  24330.501       0.32489370E-01   0.33033307E-01   0.34024075E-01   0.33446577E-01   0.32390935E-01   0.31890330E-01   0.32238287E-01   0.31939517E-01   0.32775354E-01   0.31229253E-01   0.35148759E-01   0.35873669E-01   0.35828992E-01   0.36577771E-01   0.34159072E-01   0.36914090E-01   0.34357243E-01   0.35685198E-01   0.35550236E-01   0.35327893E-01   0.29985761E-01   0.33007526E-01   0.30120731E-01   0.32779727E-01   0.29323279E-01   0.32485579E-01   0.33626249E-01   0.35912644E-01   0.32801325E-01   0.34834837E-01   0.34448769E-01
  24331.518       0.34849694E-01   0.37033840E-01   0.36681063E-01   0.33095470E-01   0.32535166E-01   0.34087098E-01   0.35397363E-01   0.34251932E-01   0.34262955E-01   0.32696762E-01   0.35225744E-01   0.38216495E-01   0.37912361E-01   0.38826209E-01   0.36073284E-01   0.38211697E-01   0.37379722E-01   0.37084985E-01   0.37955027E-01   0.37113455E-01   0.31488696E-01   0.37345779E-01   0.33445629E-01   0.33465431E-01   0.31216968E-01   0.37711620E-01   0.36860974E-01   0.36162443E-01   0.37032220E-01   0.37735339E-01   0.33945369E-01
  24333.341       0.39556475E-01   0.39561700E-01   0.42305917E-01   0.38799061E-01   0.35585301E-01   0.37394066E-01   0.39966247E-01   0.38596049E-01   0.40551655E-01   0.37754915E-01   0.37606767E-01   0.41869913E-01   0.40768541E-01   0.44054334E-01   0.40949355E-01   0.41481082E-01   0.40108208E-01   0.39985479E-01   0.42891201E-01   0.40804369E-01   0.37947993E-01   0.40530192E-01   0.36818525E-01   0.40855734E-01   0.40468239E-01   0.40519491E-01   0.41859985E-01   0.43163784E-01   0.44154620E-01   0.44622007E-01   0.40112167E-01
  24334.356       0.42588618E-01   0.40746818E-01   0.44838023E-01   0.41896460E-01   0.37752060E-01   0.39689043E-01   0.41389256E-01   0.43075500E-01   0.44797202E-01   0.39617495E-01   0.40394526E-01   0.43236807E-01   0.45083359E-01   0.46693424E-01   0.44336915E-01   0.44067126E-01   0.44720212E-01   0.42852192E-01   0.45540083E-01   0.43514887E-01   0.41214790E-01   0.40737780E-01   0.39397853E-01   0.43501555E-01   0.40655814E-01   0.44351123E-01   0.44058670E-01   0.46632153E-01   0.47179497E-01   0.46330914E-01   0.42028916E-01
  24335.398       0.46208683E-01   0.42810188E-01   0.46706445E-01   0.45083683E-01   0.39644950E-01   0.42650522E-01   0.47163398E-01   0.45161328E-01   0.47409592E-01   0.42537698E-01   0.47397443E-01   0.45446602E-01   0.48841175E-01   0.50154673E-01   0.48147020E-01   0.49869027E-01   0.47034130E-01   0.46647968E-01   0.49122112E-01   0.48702334E-01   0.45444039E-01   0.43468667E-01   0.42326577E-01   0.45969774E-01   0.42542788E-01   0.48139578E-01   0.48467405E-01   0.50182816E-01   0.50576196E-01   0.49743344E-01   0.43117043E-01
  24337.223       0.53848866E-01   0.50489873E-01   0.54633409E-01   0.52477557E-01   0.49612134E-01   0.50506203E-01   0.52747794E-01   0.50987246E-01   0.54373924E-01   0.52913259E-01   0.57429732E-01   0.52996653E-01   0.54855716E-01   0.57352465E-01   0.57228641E-01   0.60698502E-01   0.54754887E-01   0.54222651E-01   0.58491445E-01   0.58928474E-01   0.55948124E-01   0.54612778E-01   0.52404132E-01   0.52413610E-01   0.49364887E-01   0.53511457E-01   0.58469869E-01   0.55428225E-01   0.57994767E-01   0.57759254E-01   0.51152780E-01
  24339.151       0.64425051E-01   0.58555646E-01   0.60247298E-01   0.60122830E-01   0.56468544E-01   0.59425602E-01   0.61931168E-01   0.61680044E-01   0.62897999E-01   0.61642189E-01   0.61147176E-01   0.60861285E-01   0.64715019E-01   0.65657744E-01   0.67343334E-01   0.69979654E-01   0.65831654E-01   0.62804444E-01   0.70211012E-01   0.67397844E-01   0.64412206E-01   0.66085236E-01   0.64220677E-01   0.64358872E-01   0.59741566E-01   0.61976821E-01   0.67255850E-01   0.65949587E-01   0.68420125E-01   0.70149922E-01   0.61750274E-01
  24341.053       0.79129927E-01   0.69410064E-01   0.71848763E-01   0.71211262E-01   0.69902560E-01   0.75030681E-01   0.73781830E-01   0.72454758E-01   0.76723364E-01   0.73321753E-01   0.75445498E-01   0.76687291E-01   0.77754360E-01   0.81432224E-01   0.80548285E-01   0.85208499E-01   0.78170145E-01   0.76078450E-01   0.83029510E-01   0.81701630E-01   0.74199991E-01   0.77856051E-01   0.77769448E-01   0.78847960E-01   0.74758964E-01   0.76794821E-01   0.81292556E-01   0.82863950E-01   0.84988904E-01   0.85805926E-01   0.77092683E-01
  24342.070       0.89477901E-01   0.78540827E-01   0.80865517E-01   0.78838481E-01   0.76879974E-01   0.80711932E-01   0.80819268E-01   0.81337890E-01   0.88382079E-01   0.83744521E-01   0.84988218E-01   0.87240291E-01   0.90221750E-01   0.90652327E-01   0.91493419E-01   0.98249111E-01   0.88402618E-01   0.87683723E-01   0.92400413E-01   0.92403215E-01   0.85858738E-01   0.88519683E-01   0.87733733E-01   0.86670112E-01   0.87632173E-01   0.83628668E-01   0.92402342E-01   0.94485779E-01   0.98808646E-01   0.97508193E-01   0.87788532E-01
  24343.138       0.10417006       0.87775745E-01   0.91910050E-01   0.91361416E-01   0.89302229E-01   0.95008765E-01   0.92611895E-01   0.92773368E-01   0.10248965       0.96024739E-01   0.96081457E-01   0.99276111E-01   0.10586317       0.10339344       0.10640535       0.11511865       0.10073869       0.10233689       0.11116332       0.10919886       0.10003995       0.10224818       0.10036673       0.10036464       0.10020421       0.97905958E-01   0.10704968       0.10866252       0.11406436       0.11111693       0.10384183
  24344.963       0.13919035       0.10997542       0.12066484       0.11767494       0.11455957       0.12195860       0.11695920       0.12087292       0.13322868       0.12514925       0.12297246       0.13203770       0.13872294       0.13388980       0.13958476       0.14910870       0.13012204       0.13527999       0.14882881       0.14474435       0.12969927       0.13280357       0.13148572       0.12940854       0.13333519       0.13001504       0.14006754       0.14273347       0.15071665       0.15372358       0.13481901
  24346.971       0.19768974       0.15216364       0.16348878       0.15908375       0.15973004       0.16952971       0.16301930       0.17303653       0.18275428       0.17688070       0.17522861       0.18561362       0.19278185       0.19029236       0.19764147       0.20855182       0.18132840       0.19457150       0.20745843       0.20801209       0.18050831       0.19247538       0.18650377       0.18313446       0.18903753       0.18540075       0.20289502       0.19973622       0.21405721       0.21991272       0.19130425
  24348.040       0.24145995       0.18257357       0.19529280       0.18867318       0.19013373       0.20435511       0.19615239       0.20704962       0.21772980       0.21170951       0.20929820       0.22777171       0.23319540       0.23337612       0.23802271       0.25075512       0.22276979       0.23584593       0.24752319       0.25016042       0.22367873       0.23135298       0.22439288       0.22732075       0.23061368       0.22197664       0.24613075       0.24244355       0.26104738       0.26626394       0.23130014
  24349.787       0.32397905       0.24056160       0.26154864       0.25358158       0.25684586       0.26874889       0.26366801       0.27558426       0.28652141       0.28305916       0.28461888       0.30056345       0.30762076       0.30242051       0.31364228       0.32636111       0.29538661       0.30951003       0.32537161       0.32536158       0.29770459       0.30420218       0.30017398       0.30123902       0.30689287       0.29683877       0.32097636       0.31702003       0.33850796       0.34584155       0.30939194
  24351.951       0.42578201       0.33454555       0.36038317       0.35136352       0.35249142       0.36801806       0.35715635       0.36969215       0.38399110       0.38005917       0.37893923       0.39814488       0.40458773       0.39985054       0.40983560       0.42634845       0.39068426       0.40615449       0.42399802       0.42608518       0.39218409       0.39783160       0.39907159       0.39834731       0.40714668       0.39700385       0.42136260       0.41956857       0.43421336       0.44471741       0.40537762
  24352.995       0.47114464       0.39052411       0.41437720       0.40372288       0.40232478       0.42000804       0.40557872       0.41894449       0.43755987       0.42956938       0.42653915       0.44802611       0.45725726       0.45128010       0.46079035       0.47666850       0.44007124       0.45717131       0.47408026       0.47628546       0.44465282       0.44561693       0.44911634       0.44698757       0.45550039       0.44492911       0.46949674       0.46661676       0.48370766       0.49374218       0.45316318
  24354.769       0.54273584       0.49400925       0.50849325       0.49986289       0.49584569       0.51139964       0.49737359       0.51093246       0.52370409       0.51582567       0.51683008       0.53331643       0.53800455       0.53424929       0.54348223       0.55905352       0.52197985       0.53566666       0.55632647       0.55508002       0.52457861       0.53087393       0.53221512       0.53060864       0.53668294       0.52431396       0.55016091       0.54343803       0.56346522       0.56953270       0.53499771
  24355.787       0.58371993       0.54718218       0.56089034       0.55282753       0.54610773       0.56115158       0.54790774       0.55944610       0.57370170       0.56646087       0.56548550       0.58021670       0.58529707       0.58202804       0.59163128       0.60708745       0.57015402       0.58251694       0.60515150       0.60408663       0.57052333       0.57638069       0.57679573       0.57777343       0.58235042       0.56864965       0.59265990       0.58950064       0.60899616       0.61363534       0.57853974
  24356.909       0.63092629       0.60498646       0.62041910       0.60814905       0.60273522       0.61713096       0.60376021       0.61489335       0.63047290       0.62145703       0.61871849       0.63915583       0.63804306       0.63676495       0.64494528       0.66061952       0.62624381       0.63611374       0.65905284       0.65904509       0.62451502       0.62865238       0.62814729       0.62938718       0.63664582       0.62156759       0.64726265       0.64288341       0.66303267       0.67083088       0.62910364
  24358.814       0.72123805       0.71123186       0.71920776       0.70933706       0.70216340       0.71597711       0.70270571       0.71294293       0.72724058       0.72031108       0.71714187       0.73451988       0.73554784       0.73122962       0.73980674       0.75835793       0.71999829       0.73396785       0.75169022       0.75420171       0.71870690       0.72463886       0.72372556       0.72291756       0.73118116       0.72014837       0.74580568       0.73818470       0.75717370       0.76339919       0.72728706
  24360.851       0.82504371       0.81061936       0.81486710       0.81009065       0.80098217       0.81425523       0.80276321       0.81026613       0.82503451       0.81543253       0.81669849       0.83296248       0.83510324       0.82746899       0.83499294       0.85185956       0.81763696       0.82914054       0.84692382       0.84730047       0.81607550       0.82261132       0.82355238       0.82270087       0.82650904       0.81491197       0.84048429       0.83608669       0.85291440       0.85720713       0.82343996
  24362.730       0.90193240       0.88813925       0.88919652       0.88708911       0.88264148       0.89104678       0.88398832       0.88612146       0.89598271       0.89181923       0.89219341       0.90612399       0.90084730       0.90214226       0.90622986       0.92252385       0.89491979       0.90298765       0.91545155       0.91578214       0.89321775       0.89349255       0.90041956       0.89926466       0.90641077       0.89359608       0.91417474       0.90909621       0.91644625       0.91966672       0.89879918
  24364.611       0.94939248       0.94725430       0.94657326       0.94388039       0.94062652       0.94588718       0.93884142       0.94417568       0.95189163       0.94582482       0.94718822       0.95151511       0.94857792       0.95344091       0.95574350       0.96282654       0.94697598       0.95112322       0.95499260       0.95534668       0.94271946       0.93952447       0.94802468       0.94813904       0.95058780       0.94654873       0.95801796       0.95068929       0.95709795       0.95497874       0.94290163
  24365.629       0.96164295       0.96834873       0.96670267       0.96614541       0.96145181       0.96301138       0.96029511       0.96361077       0.96782842       0.96062177       0.96376528       0.96827630       0.96495774       0.96840649       0.96721015       0.97641012       0.96031207       0.96459722       0.96656070       0.96478066       0.96126544       0.95708958       0.96536027       0.96639771       0.96286432       0.96400322       0.96810145       0.96291198       0.96670191       0.96401555       0.95601982
  24366.648       0.96652278       0.98579076       0.98020146       0.98085771       0.97331047       0.97365064       0.97567675       0.97341055       0.97808944       0.97349364       0.97657915       0.97570139       0.97332681       0.97567557       0.97468499       0.98407071       0.97045003       0.97393653       0.97158246       0.97186920       0.97121679       0.96558310       0.97409448       0.97561290       0.96901111       0.96970302       0.97429994       0.97014151       0.97121670       0.96895268       0.96230831
  24368.528       0.96665727        1.0012087       0.98958231       0.99576889       0.98417228       0.98665450       0.98368433       0.98377243       0.98359603       0.98404806       0.98384383       0.97935029       0.97936409       0.97906262       0.97849884       0.98280089       0.97806988       0.97789649       0.97629516       0.97280706       0.97458696       0.96880825       0.97984661       0.97928634       0.97290291       0.97558956       0.97747685       0.97343210       0.97093133       0.96514820       0.96606848
  24369.547       0.96244084        1.0067506       0.99126781       0.99763609       0.98690165       0.98800948       0.98583861       0.98463059       0.98272084       0.98477814       0.98351071       0.97989877       0.97628134       0.97718026       0.97427078       0.97862460       0.97713651       0.97428449       0.97055184       0.96944472       0.97261667       0.96589837       0.97758694       0.97582638       0.97038786       0.97356088       0.97380343       0.96964760       0.96740611       0.96056616       0.96304164
  24371.481       0.94342931        1.0061201       0.99165203       0.99421556       0.98509421       0.98181622       0.98118730       0.97808867       0.97909408       0.97677365       0.97534073       0.97204811       0.96669768       0.96743031       0.96493968       0.96677039       0.96599815       0.96387925       0.96006868       0.95770002       0.96204543       0.95471180       0.96516543       0.96437099       0.95490028       0.96142479       0.95848850       0.95336015       0.95466755       0.95004252       0.94975723
  24373.388       0.91901622        1.0070524       0.98691331       0.99299148       0.98040941       0.97688895       0.97368956       0.97075668       0.97082680       0.96558789       0.96558461       0.95904610       0.95594079       0.95717477       0.95445529       0.95723426       0.95428665       0.95091512       0.94771992       0.94436483       0.94843890       0.94060328       0.95115319       0.95151133       0.94318203       0.94658193       0.94459331       0.94124803       0.93887188       0.93315620       0.93775188
  24375.347       0.90206470        1.0120620       0.98863043       0.98874184       0.97787884       0.97707454       0.97085587       0.96740366       0.96575156       0.96140091       0.95874601       0.95340777       0.94846455       0.94505424       0.94452022       0.95014048       0.94765860       0.94460387       0.94278549       0.94106561       0.94024061       0.93082519       0.94036199       0.94240133       0.93826948       0.93520662       0.93813472       0.93143245       0.93320672       0.92886690       0.92674255
  24377.256       0.89821076        1.0149004       0.99456893       0.99443327       0.97797999       0.97778080       0.97289164       0.97041650       0.96969362       0.96180455       0.95527385       0.95448020       0.95052196       0.94761588       0.94919286       0.95507689       0.94867697       0.94169861       0.94414786       0.94121499       0.93795390       0.93337799       0.94250564       0.94115090       0.93760506       0.93534436       0.93770849       0.93217135       0.93555272       0.93433602       0.92611338
  24379.217       0.90636858        1.0212073       0.99983495        1.0012593       0.98406698       0.98577088       0.97787815       0.97441965       0.97517921       0.96492590       0.96507392       0.96279984       0.96020351       0.95608310       0.95840756       0.96360880       0.95150890       0.95255132       0.95272732       0.95152637       0.94451286       0.93783249       0.94797397       0.94765694       0.94485266       0.94241185       0.94631201       0.94412172       0.94476221       0.94054423       0.93278958
  24381.124       0.92513760        1.0244674        1.0055607        1.0070229       0.99122100       0.99435413       0.98537961       0.98493910       0.98442714       0.97940129       0.97714795       0.97474484       0.97236074       0.96940322       0.97148152       0.97760861       0.96274426       0.96760853       0.96926827       0.96789964       0.95786250       0.95495118       0.96075339       0.96276631       0.95952595       0.95569222       0.96309410       0.95922028       0.96272827       0.95960692       0.94976329
  24383.060       0.95397158        1.0223936        1.0096494        1.0110326       0.99701216        1.0032254       0.99914053       0.99535126       0.99849853       0.99298344       0.99117922       0.98949678       0.98785689       0.98677030       0.99240602       0.99447523       0.98275579       0.98372004       0.98809248       0.98619106       0.97716727       0.97162695       0.98084664       0.98221021       0.97564297       0.97495510       0.98359512       0.98199479       0.98473000       0.98488630       0.97248685
  24385.021       0.99165532        1.0140012        1.0071015        1.0125320        1.0039026        1.0081673        1.0043754        1.0063189        1.0101798        1.0041581        1.0034644        1.0102543        1.0040564        1.0059441        1.0073558        1.0136518        1.0012461        1.0080435        1.0112251        1.0056572       0.99958359       0.99370818        1.0053182        1.0035708        1.0044288        1.0003810        1.0100607        1.0048752        1.0077450        1.0083983       0.99429593
  24386.801        1.0282120        1.0015220        1.0014126        1.0119590        1.0052345        1.0121928        1.0124904        1.0139009        1.0150619        1.0142463        1.0149181        1.0210366        1.0173800        1.0218585        1.0197526        1.0273227        1.0165168        1.0189657        1.0250631        1.0213424        1.0196524        1.0116927        1.0243465        1.0250329        1.0203756        1.0195591        1.0305653        1.0226524        1.0288240        1.0284223        1.0154237
  24387.821        1.0463187       0.99375988       0.99717250        1.0077329        1.0043028        1.0133654        1.0141470        1.0167209        1.0172344        1.0189528        1.0198728        1.0249144        1.0234606        1.0234370        1.0260033        1.0319325        1.0251466        1.0267805        1.0300543        1.0275901        1.0282802        1.0215999        1.0341402        1.0335777        1.0287600        1.0281310        1.0376211        1.0319181        1.0356368        1.0367243        1.0256180
  24388.893        1.0625740       0.98474375       0.99236450        1.0039653        1.0019281        1.0113658        1.0116524        1.0169627        1.0184710        1.0203591        1.0210107        1.0274274        1.0269467        1.0250845        1.0320350        1.0374607        1.0327776        1.0308711        1.0342879        1.0320878        1.0326964        1.0285507        1.0385977        1.0375581        1.0381061        1.0365003        1.0428306        1.0400380        1.0402408        1.0411533        1.0335437
  24390.804        1.0804536       0.97007204       0.97691885       0.99314189       0.99317426        1.0022997        1.0058812        1.0118333        1.0152082        1.0167999        1.0190804        1.0241762        1.0250557        1.0262323        1.0295446        1.0357570        1.0344736        1.0300765        1.0326725        1.0310704        1.0334245        1.0298473        1.0403613        1.0401682        1.0369624        1.0386423        1.0484585        1.0383681        1.0394306        1.0397690        1.0375875
  24392.715        1.0762053       0.95904491       0.96550836       0.98239553       0.98276606       0.99030195       0.99660703        1.0012897        1.0043956        1.0075007        1.0092652        1.0146390        1.0109339        1.0133905        1.0163837        1.0165749        1.0239760        1.0200364        1.0184392        1.0157629        1.0241391        1.0191248        1.0303217        1.0328901        1.0267186        1.0312059        1.0342774        1.0269021        1.0240651        1.0238407        1.0279920
  24393.736        1.0637564       0.95286412       0.95872245       0.97600645       0.97378653       0.98217307       0.98892021       0.99275837       0.99409482       0.99687829       0.99899307        1.0071909        1.0013263        1.0034132        1.0083592        1.0051133        1.0132992        1.0097093        1.0079270        1.0033366        1.0144242        1.0088510        1.0216776        1.0219270        1.0156492        1.0218897        1.0249273        1.0171002        1.0126562        1.0110748        1.0150720
  24395.594        1.0252015       0.94321332       0.94871172       0.95970015       0.95830238       0.96481769       0.96951207       0.97160215       0.97270619       0.97702407       0.97674479       0.97983319       0.98057928       0.98083341       0.97880275       0.98238770       0.99016570       0.98576018       0.97995054       0.97945510       0.99079330       0.98399397       0.99501326       0.99641988       0.98888286       0.99450194       0.99436810       0.99151528       0.98794190       0.98423543       0.98726223
  24397.402       0.98051805       0.93596072       0.93551896       0.94596805       0.94295515       0.94746545       0.95230417       0.95524844       0.95371682       0.95618371       0.95520360       0.96218628       0.95591615       0.95702531       0.95645341       0.95990582       0.96576674       0.96087577       0.95758488       0.95730923       0.96522630       0.96033696       0.97099220       0.96917358       0.96481041       0.96884292       0.97070797       0.96459854       0.96073177       0.95924286       0.96266630
  24398.500       0.95504090       0.93299288       0.93113299       0.93924886       0.93900455       0.93994741       0.94034693       0.94454607       0.94592694       0.94596629       0.94631821       0.94995687       0.94437566       0.94599479       0.94540111       0.94700457       0.95400839       0.94825290       0.94525239       0.94411953       0.95161392       0.94633958       0.95867179       0.95475363       0.95226059       0.95541983       0.95714101       0.95100809       0.94579781       0.94543231       0.94897966
  24399.547       0.93551550       0.93132748       0.92820916       0.93391439       0.93219692       0.93236788       0.93488453       0.93823659       0.93872837       0.93808394       0.93873255       0.93724249       0.93415273       0.93713230       0.93586411       0.93947578       0.94428903       0.93622647       0.93241269       0.93231973       0.94058597       0.93331590       0.94769727       0.94377382       0.94103256       0.94369375       0.94428496       0.93883792       0.93743198       0.93364911       0.93775638
  24401.356       0.91231701       0.92949180       0.92603467       0.93151252       0.92609845       0.92742942       0.92803586       0.93254152       0.92900689       0.92935968       0.92810175       0.92978085       0.92817785       0.93058067       0.92837518       0.93296267       0.93127954       0.92813345       0.92953083       0.92297283       0.92990723       0.92257045       0.93277868       0.92976818       0.92909004       0.93171616       0.93350164       0.92768435       0.92628680       0.92370112       0.92533944
  24403.372       0.90449749       0.93331779       0.92879711       0.93433432       0.92611765       0.92797056       0.92600077       0.93034559       0.92777035       0.93089080       0.92529387       0.92933647       0.92701264       0.92718352       0.92653356       0.93197075       0.92772988       0.92485624       0.92716478       0.92228505       0.92483484       0.91939375       0.92825927       0.92451770       0.92685275       0.92927101       0.93224520       0.92646308       0.92363202       0.92532726       0.91845999
  24405.258       0.91016274       0.94035015       0.93619130       0.93969721       0.93187200       0.93477242       0.93146806       0.93275603       0.93386104       0.93624149       0.93017733       0.93485912       0.93107714       0.93185314       0.93085106       0.93608437       0.93322565       0.93172204       0.93040989       0.92799566       0.93064662       0.92234319       0.93103986       0.92993067       0.92875704       0.93319405       0.93663093       0.93164630       0.93092465       0.93008686       0.92221091
  24406.988       0.92214493       0.94546685       0.94113415       0.94229814       0.93688592       0.94090491       0.93894345       0.93995869       0.94024032       0.94094049       0.93611414       0.94282123       0.93941106       0.94190416       0.93633375       0.94538174       0.93907379       0.93874678       0.93627842       0.93782220       0.93802142       0.93112023       0.93570747       0.93832106       0.93784585       0.93783262       0.94293172       0.93711290       0.94273999       0.93583040       0.93149346
  24408.035       0.93023192       0.94773528       0.94568564       0.94697167       0.94216907       0.94519214       0.94345161       0.94471406       0.94461452       0.94446353       0.94043771       0.94987448       0.94478216       0.94537683       0.94010038       0.95297189       0.94542447       0.94469773       0.94399983       0.94150942       0.94228449       0.93706623       0.93971297       0.94294004       0.94155746       0.94160976       0.94786300       0.94283684       0.94636459       0.94553387       0.93614630
  24409.923       0.94365361       0.95980884       0.95331206       0.95729067       0.95152646       0.95673401       0.95399972       0.95298674       0.95403600       0.95553222       0.95248730       0.95698765       0.95336884       0.95467489       0.95196739       0.96095116       0.95229906       0.95440343       0.95587790       0.95319389       0.95026449       0.94608162       0.95325307       0.95429126       0.95507703       0.95354531       0.95745344       0.95315403       0.95644146       0.95576353       0.94558798
  24411.758       0.95467310       0.96814796       0.96067822       0.96780286       0.96080672       0.96392994       0.96302666       0.96070608       0.96437784       0.96387158       0.96244451       0.96554052       0.96192791       0.96385139       0.96041034       0.96721856       0.96237951       0.96360022       0.96627931       0.96182542       0.96139506       0.95679399       0.96327320       0.96368238       0.96567908       0.96241107       0.96730881       0.96277933       0.96368807       0.96262703       0.95925063
  24413.620       0.96279072       0.97232547       0.96777813       0.97365534       0.96871174       0.97179938       0.96890884       0.97042046       0.96849566       0.97292765       0.96818986       0.97348587       0.97097294       0.97275188       0.96786728       0.97652982       0.97093480       0.97097079       0.97322237       0.96991191       0.96770689       0.96732445       0.97360813       0.97184739       0.97068839       0.96975977       0.97215724       0.96912767       0.97336011       0.97245120       0.96664360
  24415.638       0.96807080       0.97916829       0.97689586       0.98154767       0.97677773       0.98165442       0.97517945       0.97654424       0.98107338       0.97980524       0.97924006       0.98209359       0.97842192       0.98428476       0.97760875       0.98823016       0.97852485       0.97878299       0.98301833       0.97847751       0.98195232       0.97357728       0.98117469       0.97681511       0.98175166       0.97875287       0.98421747       0.97994950       0.98180394       0.97946163       0.97461327
  24416.662       0.97023661       0.98399547       0.98014193       0.98756243       0.98180551       0.98616533       0.97998778       0.98050143       0.98418570       0.98471196       0.98311844       0.98681176       0.98236484       0.98609873       0.98079147       0.98936648       0.98488274       0.98302461       0.98759782       0.98367293       0.98232920       0.97616838       0.98559244       0.98354928       0.98574730       0.98388015       0.98778329       0.98615614       0.98580035       0.98286592       0.97825600
  24418.470       0.97474227       0.99287846       0.98566182       0.99512161       0.98645350       0.99054961       0.98774801       0.98912357       0.98770382       0.98912036       0.98760624       0.99367686       0.98931727       0.99378555       0.99220554       0.99753820       0.99202328       0.99035763       0.99544190       0.99079981       0.98934919       0.98579380       0.99453287       0.99153083       0.99039967       0.99035371       0.99642839       0.99156697       0.99338565       0.99049153       0.98834821
  24419.495       0.97874199       0.99573258       0.98949045        1.0014911       0.99248133       0.99483884       0.99375660       0.99167490       0.99191389       0.99622369       0.99442295       0.99940819       0.99608762        1.0000728       0.99571530        1.0001092       0.99607505       0.99581992        1.0015527       0.99414566       0.99430965       0.99215824       0.99932284       0.99723796       0.99607151       0.99427366       0.99975679       0.99550115       0.99612277       0.99682837       0.99536853
  24420.570       0.98421065        1.0011667       0.99615953        1.0070038       0.99826572       0.99898372        1.0003731       0.99786197       0.99725061        1.0016645        1.0003860        1.0056841        1.0020531        1.0062841        1.0014749        1.0072080        1.0008981        1.0018066        1.0080041        1.0016284       0.99925945       0.99716661        1.0040689        1.0043277        1.0018535       0.99895531        1.0062195        1.0013307        1.0037243        1.0013246       0.99924382
  24422.432       0.99912571        1.0097778        1.0047001        1.0145372        1.0079535        1.0102155        1.0096242        1.0109344        1.0123726        1.0087235        1.0083046        1.0165820        1.0105919        1.0160292        1.0119061        1.0209105        1.0126944        1.0120710        1.0189904        1.0140788        1.0086850        1.0075106        1.0112811        1.0163329        1.0115433        1.0093642        1.0161099        1.0133446        1.0142728        1.0152227        1.0107115
  24424.452        1.0203630        1.0186848        1.0153020        1.0230297        1.0176980        1.0213524        1.0187887        1.0192759        1.0205881        1.0217165        1.0200796        1.0250563        1.0222546        1.0272126        1.0233915        1.0333447        1.0261090        1.0220240        1.0288241        1.0254987        1.0192941        1.0180299        1.0247440        1.0270285        1.0237430        1.0219746        1.0313754        1.0257209        1.0276085        1.0291780        1.0216031
  24425.581        1.0331527        1.0229827        1.0185500        1.0277021        1.0222667        1.0285208        1.0250860        1.0252631        1.0264523        1.0277909        1.0280155        1.0306829        1.0289658        1.0318211        1.0294724        1.0387260        1.0313133        1.0292146        1.0329495        1.0338853        1.0268006        1.0234348        1.0309957        1.0320176        1.0301548        1.0293412        1.0368222        1.0332751        1.0316797        1.0354770        1.0266412
  24426.605        1.0439592        1.0265106        1.0221195        1.0315825        1.0260380        1.0338272        1.0287173        1.0287700        1.0307027        1.0325353        1.0308338        1.0348408        1.0334496        1.0344341        1.0345683        1.0433536        1.0356612        1.0359430        1.0354575        1.0348711        1.0326546        1.0297272        1.0358556        1.0363297        1.0342090        1.0347571        1.0394101        1.0378864        1.0372682        1.0371210        1.0314533
  24428.442        1.0586262        1.0324360        1.0282971        1.0376050        1.0314526        1.0390616        1.0316527        1.0354999        1.0371623        1.0361095        1.0362451        1.0386047        1.0387381        1.0385414        1.0367650        1.0479435        1.0414684        1.0393112        1.0396259        1.0370830        1.0386474        1.0368758        1.0406391        1.0417266        1.0382687        1.0381651        1.0419674        1.0414113        1.0430153        1.0403831        1.0378906
  24429.544        1.0624644        1.0353837        1.0309465        1.0339990        1.0355418        1.0370307        1.0346494        1.0397586        1.0388315        1.0382943        1.0373285        1.0371984        1.0408537        1.0394443        1.0373815        1.0464180        1.0412026        1.0387578        1.0413709        1.0386915        1.0379914        1.0391247        1.0422594        1.0425493        1.0395192        1.0417546        1.0438885        1.0410188        1.0440601        1.0412649        1.0387503
  24430.595        1.0628913        1.0364450        1.0334019        1.0376529        1.0356590        1.0390811        1.0363842        1.0414432        1.0385232        1.0402982        1.0373910        1.0389569        1.0416789        1.0391525        1.0378907        1.0445927        1.0403385        1.0374814        1.0400674        1.0376427        1.0372886        1.0376003        1.0424029        1.0428264        1.0391311        1.0432515        1.0428245        1.0405665        1.0409293        1.0391942        1.0366300
  24432.432        1.0557185        1.0358923        1.0306427        1.0401128        1.0323311        1.0376248        1.0335217        1.0357755        1.0343327        1.0342015        1.0346415        1.0371700        1.0358549        1.0344199        1.0310787        1.0384559        1.0390717        1.0354644        1.0355766        1.0316391        1.0321731        1.0290143        1.0381350        1.0394494        1.0342417        1.0362151        1.0392943        1.0364872        1.0326322        1.0322562        1.0316546
  24433.456        1.0480945        1.0345585        1.0291107        1.0371913        1.0331434        1.0366040        1.0300589        1.0324309        1.0315026        1.0342783        1.0320315        1.0340393        1.0322601        1.0312350        1.0266712        1.0334713        1.0358452        1.0326491        1.0302010        1.0267108        1.0288425        1.0244803        1.0355572        1.0368116        1.0311651        1.0321433        1.0344196        1.0319634        1.0273057        1.0260372        1.0266857
  24434.481        1.0390835        1.0342741        1.0289582        1.0343296        1.0327049        1.0335645        1.0271881        1.0295626        1.0292381        1.0319804        1.0285642        1.0290362        1.0288517        1.0280698        1.0222213        1.0290726        1.0294843        1.0289988        1.0246550        1.0231546        1.0259684        1.0193871        1.0298830        1.0316023        1.0232155        1.0277134        1.0290885        1.0262993        1.0221783        1.0188749        1.0214434
  24436.346        1.0197086        1.0354598        1.0261808        1.0299170        1.0264072        1.0254414        1.0241758        1.0246376        1.0230377        1.0193807        1.0199627        1.0221113        1.0196235        1.0169664        1.0159289        1.0213853        1.0201675        1.0156617        1.0138200        1.0132814        1.0146056        1.0099780        1.0174633        1.0206644        1.0127417        1.0182596        1.0179118        1.0145624        1.0125830        1.0100837        1.0119626
  24438.238       0.99926956        1.0315411        1.0209563        1.0241892        1.0200141        1.0212784        1.0164089        1.0135188        1.0152192        1.0138130        1.0105198        1.0109373        1.0102532        1.0091034        1.0057157        1.0108164        1.0108223        1.0066686        1.0016923        1.0012394        1.0043466       0.99970151        1.0083064        1.0097835        1.0050559        1.0108162        1.0092952        1.0026888       0.99893655       0.99954384        1.0004585
  24440.208       0.98188240        1.0232256        1.0140967        1.0161637        1.0121719        1.0137370        1.0114862        1.0082207        1.0078670        1.0063492        1.0047624        1.0016423        1.0011893        1.0017715       0.99929536        1.0023350        1.0035339       0.99873639       0.99769592       0.99504850       0.99777462       0.99048289        1.0004918        1.0022068       0.99859643        1.0005415       0.99874249       0.99548402       0.99434458       0.99235614       0.99035646
  24442.152       0.96962635        1.0166310        1.0096577        1.0121320        1.0073198        1.0046337        1.0031513        1.0023296        1.0004400       0.99939679       0.99749454       0.99560864       0.99613428       0.99248224       0.99054942       0.99487988       0.99583057       0.98955070       0.98975870       0.98706468       0.98814843       0.98763589       0.99254470       0.99384887       0.98836669       0.99367916       0.99177333       0.98765168       0.98740816       0.98354029       0.98545575
  24443.205       0.96479809        1.0130506        1.0053595        1.0075014        1.0052357        1.0013876        1.0004570       0.99931004       0.99722241       0.99583516       0.99480531       0.99252000       0.99249655       0.99019058       0.98824590       0.99143398       0.99372628       0.98711079       0.98670502       0.98456494       0.98435172       0.98497798       0.98913063       0.99153732       0.98678628       0.99034191       0.99096718       0.98646399       0.98692486       0.98184492       0.98133604
  24445.097       0.95954623        1.0085224       0.99754685        1.0023299        1.0010646       0.99664514       0.99664256       0.99487108       0.99213094       0.99302288       0.99014004       0.99193084       0.98881461       0.98525821       0.98788306       0.98910945       0.98499004       0.98615760       0.98595520       0.98214755       0.98137559       0.97884218       0.98580645       0.98644703       0.98118610       0.98806270       0.98662981       0.98395232       0.98168923       0.98284066       0.97731818
  24447.094       0.95828554        1.0043943       0.99686114       0.99894941       0.99529518       0.99374075       0.99239017       0.99098010       0.99116234       0.99071844       0.98784975       0.98911572       0.98539076       0.98349713       0.98623462       0.98667890       0.98550943       0.98401116       0.98314566       0.97904380       0.97914195       0.97644738       0.98660625       0.98548129       0.98000340       0.98472226       0.98435643       0.98173686       0.97805093       0.98129734       0.97532775
  24448.910       0.95973573        1.0000028       0.99411122       0.99696642       0.99136266       0.99147255       0.98938622       0.98891980       0.98850457       0.98858987       0.98550810       0.98833347       0.98562152       0.98298473       0.98447784       0.98123391       0.98830234       0.98131126       0.98387334       0.98106657       0.97868526       0.97514038       0.98661669       0.98857630       0.98026033       0.98318987       0.98344913       0.98122429       0.98026641       0.98031472       0.97663987
  24450.750       0.96277854       0.99715262       0.99162652       0.99535394       0.99061977       0.99136652       0.98800982       0.98745531       0.98936988       0.98920745       0.98477779       0.98585395       0.98596617       0.98505632       0.98450188       0.98952144       0.98689675       0.98344202       0.98395565       0.98135925       0.98316327       0.97682875       0.98665231       0.98812786       0.98194348       0.98649035       0.98612240       0.98249701       0.98258371       0.98148023       0.97769899
  24451.881       0.96548237       0.99761308       0.98792151       0.99435179       0.99130470       0.99067759       0.98780757       0.98700959       0.98871249       0.99025540       0.98567480       0.98721199       0.98692981       0.98601891       0.98663480       0.98923481       0.98811152       0.98384187       0.98328195       0.98074459       0.98565879       0.97898355       0.98856233       0.98767524       0.98223890       0.98614920       0.98705125       0.98463678       0.98010716       0.98283257       0.97856734
  24452.906       0.96898642       0.99662258       0.98876916       0.99374221       0.99100401       0.99022712       0.98835820       0.98744319       0.98809927       0.99029006       0.98736205       0.98861480       0.98748145       0.98642351       0.98929263       0.98677600       0.98930933       0.98484354       0.98617282       0.98322426       0.98649742       0.98034284       0.98968483       0.98780191       0.98305014       0.98645604       0.98826398       0.98518355       0.98287154       0.98429863       0.98047491
  24454.668       0.97349414       0.99225607       0.98987800       0.99420756       0.98777698       0.98995723       0.98844755       0.98847786       0.98885070       0.98962149       0.98451821       0.98967683       0.98809907       0.98811366       0.98687659       0.99247521       0.98985168       0.98738539       0.98920233       0.98602208       0.98751251       0.98304991       0.98975012       0.99022656       0.98608662       0.99096915       0.99100241       0.98771917       0.98710808       0.98605182       0.98335380
  24455.694       0.97619540       0.98841072       0.98578541       0.99135714       0.98784958       0.99087455       0.98889123       0.98941716       0.99118534       0.99042865       0.98783631       0.99095554       0.98954987       0.98904019       0.98978454       0.99242306       0.99025737       0.98773525       0.99308310       0.98598527       0.98925664       0.98459488       0.98965631       0.99079793       0.98757884       0.99169088       0.99304358       0.98857749       0.98933656       0.98775348       0.98272043
  24456.747       0.97915550       0.98955281       0.98599711       0.99308263       0.98806632       0.99095682       0.99031441       0.99034164       0.99258266       0.99140939       0.99017063       0.99225414       0.99168583       0.98978040       0.99037501       0.99253857       0.98806082       0.98717960       0.99054216       0.98635738       0.99094189       0.98615796       0.98984600       0.99164564       0.98856050       0.99277542       0.99506941       0.99010768       0.99107389       0.99225885       0.98422113
  24458.485       0.98471203       0.99009945       0.98647820       0.99314027       0.98945599       0.98920145       0.99023127       0.99150964       0.99212416       0.99352031       0.98869791       0.99211998       0.99123394       0.99089725       0.99035842       0.99603153       0.99173932       0.99012251       0.99353977       0.99128076       0.99044902       0.98863845       0.99265192       0.99485546       0.99100950       0.99719116       0.99836128       0.99364574       0.99499072       0.99513234       0.98951501
  24460.405       0.99129089       0.99029865       0.98885628       0.99255012       0.98941318       0.99080239       0.99252641       0.99579535       0.99416012       0.99599681       0.99303774       0.99368526       0.99558170       0.99411441       0.99414341       0.99937266       0.99608370       0.99501002       0.99896621       0.99398114       0.99312867       0.99237592       0.99867250       0.99928172       0.99504849       0.99906165        1.0010129       0.99441850       0.99552750       0.99492174       0.99456297
  24461.458       0.99415022       0.98991166       0.98938616       0.99360870       0.98974950       0.99243667       0.99176848       0.99239301       0.99743045       0.99627883       0.99528556       0.99773351       0.99724400       0.99562772       0.99726353        1.0015668       0.99746132       0.99704482       0.99800241       0.99469861       0.99501767       0.99315159        1.0018427        1.0003841       0.99532060       0.99783852        1.0007637       0.99666071       0.99756406       0.99944384       0.99822313
  24463.301       0.99984584       0.98873262       0.98891788       0.99536445       0.99344312       0.99370924       0.99404185       0.99665026       0.99777306       0.99511762       0.99414057        1.0001246       0.99990597       0.99753038       0.99934829        1.0071975        1.0006958        1.0005923        1.0011099       0.99690444       0.99813013       0.99814820        1.0002799        1.0034733        1.0008415        1.0006695        1.0048834        1.0001747        1.0006952        1.0037952        1.0001087
  24465.248        1.0050826       0.99015854       0.99230558       0.99913690       0.99328448       0.99862931       0.99570013       0.99724829        1.0008766       0.99999952       0.99941207        1.0023873        1.0020926        1.0016855        1.0020436        1.0078110        1.0036445        1.0057254        1.0050636        1.0003540        1.0020708       0.99913403        1.0026211        1.0046838        1.0031389        1.0061999        1.0076212        1.0047465        1.0038084        1.0067634        1.0025267
  24467.092        1.0100203       0.98774893       0.99185834       0.99754785       0.99763604       0.99609495        1.0009579       0.99747430        1.0032235        1.0027889       0.99987403        1.0050513        1.0065762        1.0040398        1.0039488        1.0107017        1.0050682        1.0057627        1.0069505        1.0021778        1.0045988        1.0037562        1.0081159        1.0092746        1.0076456        1.0089146        1.0116843        1.0068477        1.0084538        1.0082049        1.0057310
  24468.094        1.0126957       0.98882921       0.99143757       0.99736807       0.99857476       0.99726521        1.0017942       0.99933639        1.0034896        1.0035210        1.0030904        1.0058567        1.0077931        1.0051529        1.0072265        1.0124931        1.0062442        1.0052356        1.0070279        1.0042493        1.0039697        1.0053740        1.0082975        1.0105528        1.0085236        1.0102667        1.0131983        1.0080009        1.0098216        1.0097741        1.0089502
  24469.120        1.0153873       0.99006478       0.99164137       0.99777975       0.99919287       0.99874775        1.0016012        1.0021499        1.0040566        1.0042598        1.0067193        1.0083737        1.0082287        1.0060061        1.0088633        1.0115884        1.0077958        1.0057543        1.0062175        1.0065424        1.0060227        1.0071130        1.0088582        1.0136150        1.0088143        1.0146008        1.0143158        1.0090495        1.0111943        1.0113148        1.0099373
  24470.991        1.0206294       0.99191926       0.99500050       0.99738380        1.0023889        1.0030716        1.0037484        1.0016312        1.0075831        1.0062077        1.0059696        1.0096681        1.0071204        1.0038332        1.0093547        1.0110218        1.0123799        1.0090358        1.0093134        1.0082330        1.0110781        1.0099723        1.0095009        1.0164760        1.0109654        1.0138454        1.0154489        1.0124049        1.0156911        1.0129122        1.0084059
  24473.019        1.0248163       0.99234641       0.99527191        1.0005807       0.99813259        1.0041759        1.0027488        1.0064077        1.0042475        1.0086303        1.0079641        1.0103749        1.0100789        1.0089948        1.0114908        1.0139410        1.0191320        1.0102947        1.0089061        1.0097255        1.0109450        1.0129915        1.0137278        1.0165906        1.0095876        1.0153573        1.0181677        1.0133414        1.0137200        1.0161764        1.0112780
  24474.020        1.0264054       0.99317911       0.99556760        1.0020790       0.99782941        1.0035734        1.0036879        1.0065380        1.0051204        1.0081556        1.0077701        1.0116984        1.0099867        1.0109166        1.0122298        1.0159633        1.0171436        1.0107333        1.0107867        1.0103355        1.0130481        1.0139563        1.0126651        1.0191538        1.0104567        1.0154584        1.0193227        1.0147681        1.0152955        1.0143982        1.0127162
  24475.838        1.0274489       0.99255328       0.99618214        1.0017298       0.99902539        1.0035105        1.0014417        1.0047661        1.0065706        1.0100152        1.0069834        1.0113691        1.0069577        1.0105160        1.0130675        1.0155349        1.0153602        1.0122199        1.0105205        1.0089080        1.0149923        1.0110074        1.0123778        1.0193848        1.0104680        1.0142555        1.0208038        1.0149503        1.0157710        1.0174200        1.0130963
  24476.919        1.0273233       0.99560075       0.99523078        1.0013139       0.99933537        1.0028959        1.0022766        1.0037156        1.0061859        1.0079404        1.0061792        1.0106368        1.0080345        1.0107485        1.0121365        1.0136880        1.0141857        1.0127544        1.0103340        1.0092509        1.0146864        1.0107679        1.0126145        1.0185538        1.0112765        1.0138384        1.0195317        1.0132504        1.0135437        1.0119798        1.0116607
  24477.999        1.0261803       0.99390518       0.99582037        1.0005528       0.99874814        1.0039355        1.0020766        1.0027011        1.0050563        1.0055492        1.0047871        1.0088670        1.0073534        1.0101354        1.0102638        1.0141803        1.0126193        1.0121810        1.0105714        1.0097518        1.0123138        1.0096987        1.0116823        1.0180634        1.0096456        1.0152261        1.0180422        1.0146566        1.0122578        1.0125956        1.0120299
  24479.002        1.0241885       0.99352575       0.99588534       0.99989241       0.99833361        1.0041706        1.0013259        1.0014969        1.0027374        1.0048509        1.0044444        1.0070273        1.0049703        1.0086346        1.0081881        1.0151678        1.0112303        1.0105813        1.0082173        1.0083935        1.0096533        1.0079373        1.0094224        1.0147696        1.0065019        1.0152120        1.0176075        1.0138392        1.0115420        1.0123366        1.0137712
  24480.715        1.0196410       0.99456066       0.99552882       0.99982558       0.99803708        1.0022903       0.99823373        1.0026062        1.0020028        1.0049848        1.0064023        1.0075541        1.0037741        1.0043183        1.0070237        1.0116576        1.0111911        1.0059725        1.0050476        1.0057797        1.0040222        1.0079673        1.0101220        1.0125701        1.0056982        1.0117519        1.0135129        1.0083860        1.0089073        1.0085722        1.0111697
  24481.769        1.0161497       0.99167622       0.99561335        1.0008727       0.99786254       0.99849265       0.99783323        1.0020358        1.0008042        1.0050037        1.0054702        1.0056859        1.0048057        1.0021008        1.0080972        1.0096532        1.0093279        1.0048337        1.0051667        1.0050191        1.0048789        1.0060380        1.0082184        1.0114191        1.0054795        1.0071430        1.0091870        1.0069011        1.0063087        1.0091123        1.0054295
  24482.798        1.0122524       0.99328260       0.99465765       0.99916835       0.99783611       0.99881111       0.99786300        1.0012564       0.99939464        1.0045767        1.0040877        1.0014053        1.0053574        1.0012240        1.0049346        1.0097738        1.0072426        1.0052424        1.0036722        1.0018135        1.0047629        1.0032481        1.0069827        1.0101556        1.0042638        1.0086599        1.0074611        1.0055636        1.0045184        1.0054861        1.0022764
  24484.617        1.0047708       0.99456218       0.99309684       0.99921196       0.99895863        1.0003071       0.99821113       0.99721264       0.99601026       0.99825410        1.0001061       0.99915401        1.0012002       0.99929801        1.0009882        1.0071214        1.0025136        1.0012359        1.0006393       0.99816599        1.0005828       0.99921396        1.0028819        1.0057090       0.99934320        1.0037576        1.0076053        1.0012113        1.0014771        1.0007476        1.0027989
  24485.645       0.99987362       0.99453752       0.99218758       0.99744640       0.99676481       0.99742067       0.99741243       0.99569573       0.99427269       0.99668500       0.99668738       0.99741428       0.99950272       0.99759519       0.99756709        1.0049801        1.0012507       0.99918505       0.99826109       0.99938946       0.99871618       0.99748087        1.0022968        1.0047549       0.99928929        1.0012610        1.0050450        1.0000365       0.99974241       0.99846747        1.0010568
  24486.753       0.99509714       0.99652677       0.99416751       0.99682129       0.99418670       0.99497726       0.99633942       0.99498977       0.99300147       0.99552316       0.99384869       0.99652641       0.99848291       0.99500224       0.99618032        1.0025744        1.0007018       0.99889926       0.99542488       0.99613676       0.99628602       0.99539269        1.0013393        1.0037425       0.99913990       0.99815220        1.0032076       0.99850930       0.99464098       0.99789595       0.99770069
  24487.757       0.99120459       0.99778811       0.99471732       0.99698087       0.99441730       0.99415327       0.99572320       0.99666669       0.99412800       0.99596070       0.99513541       0.99638177       0.99715350       0.99465679       0.99421111        1.0009294       0.99997984       0.99773480       0.99917681       0.99539115       0.99807485       0.99292723       0.99832608        1.0028582       0.99791840       0.99591288        1.0012024       0.99661555       0.99481410       0.99651507       0.99338872
  24489.603       0.98402440       0.99797367       0.99386468       0.99782000       0.99318309       0.99413051       0.99509982       0.99469630       0.99490792       0.99493842       0.99303149       0.99243423       0.99338589       0.99419493       0.99503850       0.99729991       0.99456315       0.99409242       0.99607997       0.99267993       0.99574684       0.98911742       0.99372303       0.99914006       0.99355655       0.99483362       0.99560947       0.99303122       0.99278109       0.99405502       0.99207669
  24490.604       0.98049013       0.99571480       0.99315569       0.99457192       0.99199511       0.99432712       0.99385872       0.99320613       0.99112376       0.99322372       0.99058288       0.99115372       0.99307108       0.99410534       0.99433190       0.99532756       0.99193094       0.99321400       0.99573877       0.99057971       0.99241463       0.98954768       0.99475175       0.99738527       0.99374030       0.99474010       0.99419204       0.99163966       0.98996903       0.99275653       0.98923570
  24492.453       0.97619287       0.99621106       0.99392421       0.99670666       0.99325936       0.99323616       0.99458501       0.99273541       0.99199676       0.99533522       0.99415819       0.99168706       0.99220244       0.99286074       0.99184820       0.99860044       0.99156543       0.99117007       0.99531541       0.99093537       0.98993289       0.98829738       0.99383615       0.99777920       0.99282337       0.99252674       0.99331059       0.98880084       0.99067589       0.99084109       0.98963092
  24493.456       0.97469462       0.99674155       0.99392694       0.99904100       0.99401484       0.99137633       0.99566682       0.99552422       0.99288724       0.99478306       0.99221001       0.99276029       0.99183492       0.99223521       0.99332610       0.99752850       0.99140130       0.99248309       0.99535391       0.99198810       0.99083889       0.98637302       0.99376215       0.99978271       0.99012909       0.99096383       0.99495095       0.98927851       0.99090276       0.99166749       0.99062184
  24494.511       0.97380316       0.99955065       0.99548125       0.99880492       0.99490250       0.99404092       0.99686288       0.99382155       0.99433223       0.99332053       0.99178006       0.99353314       0.99078589       0.99211203       0.99711542       0.99921948       0.99155937       0.99290598       0.99388031       0.99163711       0.99204563       0.98756279       0.99408443        1.0003683       0.99076803       0.98994563       0.99503497       0.98917313       0.99112985       0.99247990       0.98996137
  24495.541       0.97313236        1.0002113       0.99749203       0.99864274       0.99577348       0.99593191       0.99798290       0.99249201       0.99715766       0.99222517       0.99187450       0.99411230       0.99209423       0.99327859       0.99422926       0.99743566       0.99161271       0.99176832       0.99200397       0.99104553       0.99412635       0.98812464       0.99500110       0.99483727       0.99194034       0.99191466       0.99536957       0.99147920       0.99234181       0.99231650       0.98901968
  24497.335       0.97407734       0.99871257       0.99913875        1.0007502       0.99718920       0.99596805       0.99896961       0.99507200       0.99552725       0.99377747       0.99359811       0.99377154       0.99497285       0.99484776       0.99411486       0.99451421       0.99996788       0.99610372       0.99463471       0.99353525       0.99185501       0.98842709       0.99397540       0.99572865       0.99200002       0.99424712       0.99539748       0.99330788       0.99299240       0.99286233       0.98991812
  24498.339       0.97495641        1.0017655       0.99987424        1.0021875       0.99792036       0.99650407       0.99901597       0.99650894       0.99632251       0.99689791       0.99456205       0.99482552       0.99717573       0.99207980       0.99561255       0.99617378       0.99664028       0.99731813       0.99682806       0.99414697       0.99273012       0.98987668       0.99576788       0.99620741       0.99303159       0.99438357       0.99586622       0.99412775       0.99345660       0.99405826       0.99117482
  24499.395       0.97648470        1.0032320        1.0017521        1.0024487        1.0001479       0.99997020       0.99932723       0.99838392       0.99709376       0.99799544       0.99564379       0.99555037       0.99799225       0.99594454       0.99734785       0.99795748       0.99690853       0.99785974       0.99724428       0.99597367       0.99410759       0.99250721       0.99741588       0.99648715       0.99303461       0.99602136       0.99726358       0.99616126       0.99396396       0.99487458       0.99135398
  24501.217       0.98008331        1.0054594        1.0076424        1.0042084        1.0017742        1.0000284        1.0011737        1.0009945       0.99785234        1.0016541       0.99790562       0.99628693       0.99642874        1.0001589       0.99863660        1.0003909       0.99945193       0.99630642       0.99827367       0.99796479       0.99879981       0.99382961       0.99690613       0.99735174       0.99555511       0.99926742        1.0002812       0.99665206       0.99640701       0.99611441       0.99178912
  24502.247       0.98274761        1.0061348        1.0090667        1.0063124        1.0008435        1.0038703        1.0028217        1.0026176       0.99726141        1.0023729       0.99850450       0.99851107       0.99697851        1.0012834       0.99958909        1.0025929       0.99680374       0.99793615        1.0009839       0.99771217       0.99914934       0.99465592       0.99914585       0.99917811       0.99856741        1.0012058       0.99900497       0.99844582       0.99795658       0.99676062       0.99492692
  24503.382       0.98585175        1.0057437        1.0059990        1.0087992        1.0021924        1.0039887        1.0038381        1.0053977       0.99883465        1.0029034        1.0012844        1.0019341       0.99975637        1.0034221        1.0001737        1.0054569       0.99917470        1.0006532        1.0029208        1.0013781       0.99916461       0.99524050        1.0003688        1.0016142        1.0005607        1.0019255       0.99952232        1.0008670        1.0030609        1.0001015       0.99708593
  24504.438       0.98962796        1.0077152        1.0079749        1.0087703        1.0038725        1.0080959        1.0046880        1.0073623        1.0000336        1.0039554        1.0022025        1.0058996        1.0016363        1.0046561        1.0019955        1.0060771        1.0017023        1.0017442        1.0044181        1.0046415        1.0021043       0.99626659        1.0016783        1.0040663       0.99993215        1.0022865        1.0021371        1.0010787        1.0031318        1.0041204       0.99845033
  24506.208       0.99601911        1.0096903        1.0113471        1.0108311        1.0072224        1.0059766        1.0094214        1.0088821        1.0038538        1.0083910       0.99867471        1.0080049        1.0051300        1.0053248        1.0039522        1.0063745        1.0050825        1.0013780        1.0086263        1.0044760        1.0002290        1.0002705        1.0046857        1.0061633        1.0018171        1.0040735        1.0059522        1.0024765        1.0038657        1.0040033        1.0021921
  24508.217        1.0023899        1.0132388        1.0108532        1.0125878        1.0076547        1.0137807        1.0069941        1.0103125        1.0069355        1.0091099        1.0076432        1.0087518        1.0079064        1.0074600        1.0075638        1.0090954        1.0088175        1.0051557        1.0088596        1.0037832        1.0074549        1.0036850        1.0072560        1.0075359        1.0049434        1.0060260        1.0078465        1.0065564        1.0083504        1.0037395        1.0051408
  24510.040        1.0075798        1.0144996        1.0134994        1.0172067        1.0074040        1.0144155        1.0122448        1.0147545        1.0125706        1.0104848        1.0092586        1.0088454        1.0120245        1.0103973        1.0112725        1.0134457        1.0112304        1.0072982        1.0125210        1.0099849        1.0071949        1.0062680        1.0066666        1.0115019        1.0084990        1.0108831        1.0098431        1.0101519        1.0054432        1.0091881        1.0080885
  24512.022        1.0124900        1.0156285        1.0139078        1.0181440        1.0098748        1.0150617        1.0135943        1.0161596        1.0118888        1.0137857        1.0111577        1.0122114        1.0132509        1.0114473        1.0132109        1.0122244        1.0116853        1.0103004        1.0130368        1.0148581        1.0103217        1.0087807        1.0089566        1.0141365        1.0098649        1.0136190        1.0124225        1.0114399        1.0112953        1.0103513        1.0111743
  24513.925        1.0156672        1.0153225        1.0148343        1.0167615        1.0128276        1.0164124        1.0157525        1.0152364        1.0106861        1.0137676        1.0110592        1.0162989        1.0156350        1.0148228        1.0119714        1.0137618        1.0129606        1.0112338        1.0135429        1.0118207        1.0085764        1.0097125        1.0119168        1.0144533        1.0139618        1.0154795        1.0133330        1.0144765        1.0149736        1.0147560        1.0135475
  24514.931        1.0168892        1.0144126        1.0161413        1.0165983        1.0121569        1.0167450        1.0151782        1.0163817        1.0106745        1.0134782        1.0103074        1.0154361        1.0145452        1.0172177        1.0127600        1.0155593        1.0160995        1.0140769        1.0139429        1.0130019        1.0124615        1.0093338        1.0120531        1.0144276        1.0140410        1.0149292        1.0146666        1.0143527        1.0138550        1.0153912        1.0134057
  24516.014        1.0182031        1.0159194        1.0170374        1.0186704        1.0159951        1.0142049        1.0156828        1.0175087        1.0142920        1.0141267        1.0107565        1.0149260        1.0141037        1.0156961        1.0153834        1.0186800        1.0159573        1.0146688        1.0166487        1.0149676        1.0135424        1.0095556        1.0117014        1.0145799        1.0146930        1.0140594        1.0151964        1.0140001        1.0141848        1.0149866        1.0132262
  24517.019        1.0189268        1.0154632        1.0156682        1.0197263        1.0156197        1.0163767        1.0162870        1.0185881        1.0173169        1.0147589        1.0116179        1.0152722        1.0143527        1.0151423        1.0156182        1.0171409        1.0154786        1.0150945        1.0154242        1.0130913        1.0134152        1.0131674        1.0154895        1.0155882        1.0166181        1.0159844        1.0147506        1.0137118        1.0161410        1.0137620        1.0142194
  24518.843        1.0201437        1.0153171        1.0166530        1.0191952        1.0168834        1.0176272        1.0160773        1.0170378        1.0162554        1.0138256        1.0133845        1.0117333        1.0140594        1.0099777        1.0127020        1.0148541        1.0181623        1.0163760        1.0170870        1.0184083        1.0191594        1.0118151        1.0155213        1.0165386        1.0167322        1.0159502        1.0161778        1.0169363        1.0167037        1.0132375        1.0178647
  24519.928        1.0199926        1.0141303        1.0153441        1.0179947        1.0164150        1.0152217        1.0151656        1.0187058        1.0163823        1.0117599        1.0154468        1.0141191        1.0138245        1.0137883        1.0126253        1.0144117        1.0187825        1.0173180        1.0153661        1.0185402        1.0173465        1.0140453        1.0133520        1.0181439        1.0175860        1.0146867        1.0169153        1.0175526        1.0141115        1.0144496        1.0179600
  24521.038        1.0204939        1.0143017        1.0153821        1.0180650        1.0159005        1.0144611        1.0149777        1.0157597        1.0158150        1.0133992        1.0136506        1.0149629        1.0136430        1.0146619        1.0147559        1.0136089        1.0180175        1.0175599        1.0142875        1.0185726        1.0145954        1.0156721        1.0153693        1.0171015        1.0162704        1.0140001        1.0168309        1.0152678        1.0117964        1.0154081        1.0175866
  24522.043        1.0202485        1.0139899        1.0150664        1.0179679        1.0155664        1.0146211        1.0148106        1.0137359        1.0140036        1.0144625        1.0117610        1.0135127        1.0135204        1.0123116        1.0168466        1.0128757        1.0140201        1.0168989        1.0134001        1.0182138        1.0142356        1.0107235        1.0170216        1.0164785        1.0155469        1.0137999        1.0163012        1.0163694        1.0138688        1.0151883        1.0177532
  24523.790        1.0196555        1.0131610        1.0144423        1.0166229        1.0148016        1.0169452        1.0156204        1.0124210        1.0129507        1.0158492        1.0117398        1.0133878        1.0139543        1.0144751        1.0151353        1.0128715        1.0162051        1.0134449        1.0141112        1.0124953        1.0114843        1.0108411        1.0165309        1.0161128        1.0161775        1.0147275        1.0150621        1.0164164        1.0136854        1.0139465        1.0164082
  24524.874        1.0192346        1.0141332        1.0138026        1.0160148        1.0128827        1.0159080        1.0148986        1.0131197        1.0120944        1.0113163        1.0103534        1.0123926        1.0123823        1.0141564        1.0131878        1.0113447        1.0157447        1.0154391        1.0130506        1.0114210        1.0123084        1.0101411        1.0157715        1.0141070        1.0159177        1.0143597        1.0146673        1.0162825        1.0134892        1.0151291        1.0156570
  24525.932        1.0186380        1.0126232        1.0105484        1.0155570        1.0118161        1.0135933        1.0145700        1.0141885        1.0117046        1.0105002        1.0101877        1.0112622        1.0140912        1.0137905        1.0120401        1.0111602        1.0147587        1.0155752        1.0113519        1.0101111        1.0123773        1.0079685        1.0150154        1.0128582        1.0132627        1.0130102        1.0145963        1.0168964        1.0136362        1.0164433        1.0147816
  24527.679        1.0176329        1.0141325        1.0133367        1.0125828        1.0126339        1.0122360        1.0128131        1.0137315        1.0125650        1.0133038        1.0106402        1.0094849        1.0123527        1.0129203        1.0122425        1.0141320        1.0121134        1.0131285        1.0140623        1.0104139        1.0139337        1.0080386        1.0117280        1.0131368        1.0117780        1.0105745        1.0119887        1.0138349        1.0103280        1.0143794        1.0148890
  24529.770        1.0152558        1.0112443        1.0095322        1.0127754        1.0124451        1.0104003        1.0096072        1.0102124        1.0092363        1.0100942        1.0107589        1.0085683        1.0103576        1.0110192        1.0120755        1.0106518        1.0118108        1.0109359        1.0098427        1.0099593        1.0125396        1.0087866        1.0089934        1.0147425        1.0107462        1.0084043        1.0109744        1.0134249        1.0077319        1.0119603        1.0145903
  24530.777        1.0139169        1.0102042        1.0105186        1.0100591        1.0114514        1.0110902        1.0120201        1.0105560        1.0098712        1.0107409        1.0088109        1.0082409        1.0087458        1.0106282        1.0088877        1.0102264        1.0097429        1.0102079        1.0113855        1.0081909        1.0082022        1.0086176        1.0088112        1.0145019        1.0129835        1.0070024        1.0104897        1.0117801        1.0075945        1.0104431        1.0125051
  24532.577        1.0117703        1.0094225        1.0075757        1.0089825        1.0110323        1.0078892        1.0098285        1.0065908        1.0088217        1.0069230        1.0124159        1.0056242        1.0069380        1.0099060        1.0080686        1.0075967        1.0075723        1.0073961        1.0084232        1.0064537        1.0087813        1.0109925        1.0066644        1.0090800        1.0078109        1.0084646        1.0073997        1.0120312        1.0068744        1.0080624        1.0089457
  24534.536        1.0091624        1.0077272        1.0052677        1.0066096        1.0053725        1.0065406        1.0048348        1.0069983        1.0078496        1.0093699        1.0069309        1.0076266        1.0058917        1.0081176        1.0057753        1.0057260        1.0064405        1.0067989        1.0083592        1.0073389        1.0082335        1.0054294        1.0055352        1.0106945        1.0065334        1.0064406        1.0066296        1.0088933        1.0057446        1.0065053        1.0084347
  24536.442        1.0071792        1.0046632        1.0042722        1.0043228        1.0038112        1.0013553        1.0054570        1.0046218        1.0049550        1.0040925        1.0056882        1.0035929        1.0010641        1.0048683        1.0051355        1.0038838        1.0064405        1.0069514        1.0059017        1.0055828        1.0072525        1.0054509        1.0038605        1.0062313        1.0067855        1.0065610        1.0043529        1.0043549        1.0045434        1.0028856        1.0067197
  24537.502        1.0062073        1.0033636        1.0039761        1.0040264        1.0049775        1.0055494        1.0038007        1.0018893        1.0045388        1.0015419        1.0025694        1.0041000        1.0012748        1.0046327        1.0015306        1.0044177        1.0061402        1.0029043        1.0050797        1.0019718        1.0069259        1.0082951        1.0019515        1.0068504        1.0052826        1.0052545        1.0036269        1.0038162        1.0030181        1.0014618        1.0059049
  24538.587        1.0056128        1.0027400        1.0023864        1.0009422        1.0033612        1.0044973        1.0023057        1.0012649        1.0037170        1.0016920        1.0010612        1.0023698        1.0016977        1.0038651       0.99982498        1.0051606        1.0048583        1.0010979        1.0041963       0.99929612        1.0060284        1.0051180        1.0026946        1.0028571        1.0047546        1.0039156        1.0030369        1.0021769        1.0013070        1.0028261        1.0044010
  24540.495        1.0035849        1.0026721       0.99791672       0.99735089        1.0024691        1.0006407       0.99968258        1.0020002        1.0026168        1.0016038        1.0012574       0.99822559       0.99910631        1.0025085       0.99874188       0.99927305        1.0044656        1.0023657        1.0013880        1.0001352        1.0027843        1.0027449        1.0020007        1.0013641        1.0031233        1.0003384        1.0042480        1.0019440        1.0024280        1.0007946        1.0004359
  24542.536        1.0013916        1.0005074       0.99944802       0.99890119        1.0012089       0.99929661       0.99889040       0.99927987        1.0014360       0.99773558       0.99734572       0.99769337       0.99946266       0.99958806       0.99794904       0.99954166        1.0014045       0.99981458       0.99904721       0.99756210       0.99989444        1.0018728       0.99830438        1.0022978        1.0001577       0.99988786        1.0007095        1.0010642        1.0009304       0.99951854        1.0012019
  24544.338       0.99820699       0.99737053       0.99566801       0.99808732       0.99877604       0.99908653       0.99834708       0.99776181       0.99936773       0.99716338       0.99835872       0.99741928       0.99747202       0.99826936       0.99614435       0.99894126       0.99710762       0.99844716       0.99875780       0.99740802       0.99869999       0.99823261       0.99795880        1.0008294       0.99866232        1.0016995       0.99910497        1.0002216       0.99777960       0.99974854       0.99794514
  24546.404       0.99419020       0.99459860       0.99704566       0.99613813       0.99654381       0.99645999       0.99665695       0.99500852       0.99648468       0.99606002       0.99619491       0.99542978       0.99820044       0.99637814       0.99487470       0.99550641       0.99698531       0.99723272       0.99516867       0.99383498       0.99810584       0.99985677       0.99382789       0.99820080       0.99655458       0.99649012        1.0009342       0.99522927       0.99556513       0.99869848       0.99656875
  24547.491       0.99216231       0.99528887       0.99548596       0.99655216       0.99477288       0.99489648       0.99629106       0.99755035       0.99807645       0.99602030       0.99352780       0.99372908       0.99683926       0.99603472       0.99385006       0.99404051       0.99525895       0.99583165       0.99639487       0.99741882       0.99698810       0.99822399       0.99529320       0.99817233       0.99693405       0.99642985       0.99880277       0.99396757       0.99504244       0.99648401       0.99653488
  24549.267       0.98828918       0.99467054       0.99562575       0.99561129       0.99724425       0.99412652       0.99412653       0.99440654       0.99605068       0.99592661       0.99601169       0.99623996       0.99255340       0.99502645       0.99367327       0.99292681       0.99317147       0.99487227       0.99508585       0.99396015       0.99691341       0.99372005       0.99081293       0.99689112       0.99576548       0.99661924       0.99564148       0.99168911       0.99339798       0.99640858       0.99478820
  24551.336       0.98485490       0.99353891       0.99502034       0.99466847       0.99442002       0.99319722       0.99408079       0.99332970       0.99548700       0.99075229       0.99391594       0.99513948       0.99108566       0.99207527       0.99335076       0.99072013       0.99252477       0.99279505       0.99428072       0.99345721       0.99575577       0.99470331       0.99319424       0.99623576       0.99214615       0.99452392       0.99161551       0.99270747       0.99268444       0.99344635       0.99268216
  24553.192       0.98185085       0.99154615       0.99173884       0.99403349       0.99097378       0.99399643       0.99768516       0.99194040       0.99377970       0.99068339       0.99135175       0.99190459       0.99096463       0.99180621       0.98810556       0.99000507       0.99155774       0.99427567       0.99301564       0.98856210       0.99312831       0.99418987       0.99165139       0.99558698       0.99234125       0.99445874       0.98854992       0.99200540       0.99112423       0.99344376       0.98945245
  24555.155       0.97987820       0.99228002       0.99191914       0.99363705       0.99152663       0.99101619       0.99418241       0.99456286       0.99451757       0.98840996       0.99187785       0.99016838       0.99315315       0.99290077       0.98900717       0.99026751       0.99222944       0.99261786       0.99094735       0.98953448       0.99162187       0.99199853       0.99035189       0.99432538       0.99272603       0.99287486       0.99039136       0.99144302       0.99098976       0.99208506       0.98959216
  24556.269       0.97847692       0.99286459       0.99250132       0.99344424       0.99125621       0.99188926       0.99237595       0.99318986       0.99312473       0.98972571       0.98945319       0.99116347       0.99247902       0.99219888       0.98958801       0.99180560       0.99138077       0.99264909       0.99433389       0.99054619       0.99228388       0.99082124       0.99039565       0.99124182       0.99487660       0.99261642       0.98995049       0.99096365       0.98860604       0.99546666       0.99075240
  24558.126       0.97739230       0.99181045       0.99173633       0.98877516       0.99206666       0.99284611       0.99051692       0.99136202       0.99098916       0.98878256       0.98925428       0.99158473       0.98909282       0.99124101       0.98972349       0.99045325       0.98944612       0.99160618       0.99187086       0.98969707       0.99298016       0.99085841       0.98711041       0.99239069       0.99132747       0.98450224       0.99009077       0.99133475       0.98923526       0.98965490       0.98760631
  24560.142       0.97591368       0.99011498       0.99047431       0.98968697       0.99140043       0.99141307       0.99466365       0.98973483       0.99067282       0.99258701       0.98785152       0.98928202       0.98864227       0.99150440       0.98810611       0.98963679       0.98975664       0.98968840       0.99286216       0.98771581       0.98908777       0.99086534       0.99238965       0.99074445       0.99143748       0.98761328       0.99111748       0.98926568       0.98734220       0.99205729       0.98920435
  24562.000       0.97554457       0.98997172       0.99008015       0.99144742       0.99268897       0.99174249       0.99071203       0.98853756       0.99096942       0.98782074       0.98782814       0.99375341       0.98679654       0.98999134       0.98732596       0.98900942       0.99100315       0.99207483       0.99012864       0.99027085       0.99244339       0.98919755       0.98663098       0.98926765       0.98904412       0.99112262       0.98882661       0.98961679       0.98907065       0.98990790       0.98878018
  24564.018       0.97384552       0.98944157       0.98915724       0.98868221       0.99103565       0.99050695       0.99022156       0.98873452       0.99071547       0.98918399       0.98770185       0.98872284       0.98828615       0.99084149       0.98820551       0.98798351       0.99059228       0.99140911       0.98985512       0.99217895       0.99040169       0.98918999       0.98866811       0.98896255       0.98939144       0.98464433       0.98945572       0.98941945       0.98598131       0.98906169       0.98738474
  24565.903       0.97229625       0.99000478       0.99119651       0.99016003       0.99050355       0.99130422       0.99066801       0.99173478       0.98880864       0.98905454       0.98915993       0.98781213       0.98922855       0.99113918       0.99110377       0.98783554       0.99271609       0.99123402       0.99253769       0.99074878       0.99084187       0.98880662       0.98781859       0.99014205       0.99027492       0.98901996       0.98757166       0.98927666       0.98777526       0.99068414       0.99000736
  24567.947       0.97231950       0.99139181       0.99169927       0.98914948       0.99028475       0.99178379       0.98961533       0.98885505       0.99075369       0.99106875       0.98753679       0.99146593       0.98887789       0.98977061       0.99215219       0.98974080       0.99126886       0.99257072       0.99098736       0.98965842       0.98899636       0.99055443       0.98941146       0.98993362       0.99079956       0.99064390       0.98813539       0.98859148       0.98990224       0.99027319       0.98725334
  24569.008       0.97467341       0.99408167       0.99340460       0.99077674       0.99161177       0.99370168       0.99216480       0.99013714       0.99315756       0.99434642       0.99150276       0.99448568       0.99213247       0.99051118       0.99358043       0.99294247       0.99265949       0.99388709       0.99255393       0.99071608       0.99389628       0.99053587       0.98877884       0.99006796       0.99217767       0.99096429       0.98959373       0.99219737       0.99237892       0.99447007       0.98860331
  24570.814       0.97973515       0.99573900       0.99377727       0.99211088       0.99242185       0.99542469       0.99323308       0.99278963       0.99513429       0.99767522       0.99656874       0.99593443       0.99466858       0.99718016       0.99608790       0.99347726       0.99575916       0.99527162       0.99450844       0.99130407       0.99628886       0.99249350       0.99570748       0.99513683       0.99659420       0.99416035       0.99320153       0.99437137       0.99155337       0.99435679       0.99672496
  24571.823       0.98273179       0.99545551       0.99313093       0.99174990       0.99147595       0.99266996       0.99074153       0.99053703       0.99581136       0.99582057       0.99213243       0.99514825       0.99119667       0.99124950       0.99363913       0.99103429       0.99705595       0.99353224       0.99355162       0.99111191       0.99117061       0.99143063       0.99574193       0.99112122       0.99489284       0.99261066       0.99354852       0.99364495       0.99071440       0.99334743       0.99478029
  24572.939       0.98547840       0.99271110       0.99328789       0.98995054       0.99529804       0.99618640       0.99056737       0.99129969       0.99522338       0.99517993       0.99268610       0.99423074       0.99096108       0.99325500       0.99432782       0.98896043       0.99647577       0.99485216       0.99291196       0.99189887       0.99237574       0.99163784       0.99630036       0.99300691       0.99376666       0.99109990       0.99371242       0.99281264       0.99220795       0.99522495       0.99294388
  24574.001       0.98782182       0.99409959       0.99586218       0.99023646       0.99539231       0.99558361       0.99119337       0.99207819       0.99448365       0.99435402       0.99425877       0.99326140       0.99305817       0.99388774       0.99627783       0.99132385       0.99579826       0.99578567       0.99466697       0.99379744       0.99442611       0.99381808       0.99651393       0.99451970       0.99393792       0.99367929       0.99363867       0.99199201       0.99371434       0.99673227       0.99186513
  24575.703       0.99168762       0.99398909       0.99536782       0.99449814       0.99218064       0.99813052       0.99513560       0.99218565       0.99311781       0.99080035       0.99610562       0.99179578       0.99603483       0.99457697       0.99723457       0.99415118       0.99610015       0.99691953       0.99651972       0.99675097       0.99529303       0.99513825       0.99667827       0.99432341       0.99669647       0.99544254       0.99468757       0.99431742       0.99459475       0.99757606       0.99398680
  24576.738       0.99444393       0.99319403       0.99755454       0.99354171       0.99356957       0.99780536       0.99799549       0.99333321       0.99401976       0.99478921       0.99870634       0.99776164       0.99505456       0.99743044       0.99570966       0.99385776       0.99907625       0.99773081       0.99609533       0.99846105       0.99667237       0.99754052       0.99669307       0.99588128       0.99892537       0.99530412       0.99644095       0.99618152       0.99451520       0.99959572       0.99632323
  24577.774       0.99677885       0.99586129       0.99860933       0.99326851       0.99508940       0.99872382       0.99659179       0.99498239       0.99462583       0.99758407       0.99773755        1.0006331       0.99654204       0.99758019       0.99553062       0.99319100       0.99782432       0.99839295       0.99615362       0.99869499       0.99811222       0.99855960       0.99666344       0.99766536        1.0005291       0.99546397       0.99940723       0.99789600       0.99439501        1.0014534       0.99712258
  24579.609        1.0013438       0.99655124       0.99789301       0.99382346       0.99701635       0.99843518       0.99522605       0.99487871       0.99451741       0.99883757       0.99681727       0.99793897       0.99657096       0.99675281       0.99581729       0.99538224       0.99636885       0.99948482       0.99800413       0.99764382       0.99899140       0.99773506        1.0001364       0.99513146        1.0008557       0.99491113       0.99931596        1.0003065        1.0026484        1.0023418       0.99699067
  24580.645        1.0032553       0.99744339       0.99826714       0.99462067       0.99768718       0.99737939       0.99709605       0.99754117       0.99459105        1.0029722        1.0009543       0.99930219       0.99678273       0.99891331       0.99834929       0.99570106       0.99793442        1.0010695       0.99944732       0.99835981        1.0003339       0.99880609        1.0006056       0.99682569        1.0009927       0.99604990        1.0009839        1.0009071        1.0023410        1.0034896       0.99756843
  24581.709        1.0054197        1.0003256        1.0000491       0.99681389       0.99833800       0.99571839       0.99794260       0.99683380       0.99742677        1.0019679        1.0009568        1.0010385       0.99680499        1.0003848       0.99876339       0.99681046       0.99985334        1.0017868       0.99977094       0.99984706        1.0016277        1.0001793        1.0014840       0.99876206        1.0006817       0.99728152        1.0021916        1.0009554        1.0015552        1.0009249       0.99772372
  24583.595        1.0092479       0.99719365       0.99955785       0.99959707       0.99967065       0.99920832        1.0000305       0.99931618        1.0004200        1.0020045       0.99922985        1.0038265       0.99736937        1.0015007        1.0013359       0.99855730        1.0008983        1.0014582        1.0018540        1.0005812       0.99985791        1.0036357        1.0011448       0.99806544        1.0028650       0.99813729        1.0037614        1.0017568        1.0032324        1.0017584        1.0026756
  24585.590        1.0125505       0.99539632        1.0000462       0.99915318        1.0002416       0.99981578       0.99911733        1.0008176        1.0032916        1.0008150        1.0022558       0.99943735       0.99924677        1.0016303        1.0037063        1.0019211        1.0010058        1.0034849        1.0029472        1.0015815       0.99982807        1.0015129        1.0036034        1.0017677        1.0051263        1.0054301        1.0035530        1.0015026        1.0047009        1.0029415        1.0021625
  24587.505        1.0156374       0.99851533        1.0009380       0.99857938        1.0013015        1.0013114       0.99986983        1.0013269        1.0043187        1.0033801        1.0037710        1.0036232        1.0005431        1.0034720        1.0050740        1.0056563        1.0038702        1.0048195        1.0015024        1.0021061        1.0019704        1.0033807        1.0028345        1.0013795        1.0043456        1.0058266        1.0054244        1.0021879        1.0071768        1.0046471        1.0009229
  24588.543        1.0167368       0.99956309        1.0002160        1.0004208        1.0022363        1.0028669        1.0017950        1.0020272        1.0042882        1.0059060        1.0048596        1.0032969        1.0025134        1.0015138        1.0064322        1.0036335        1.0013598        1.0064922        1.0012510        1.0009809       0.99930814        1.0058267        1.0045381        1.0032600        1.0040926        1.0069777        1.0078199        1.0025207        1.0081696        1.0049443        1.0001668
  24589.632        1.0185061       0.99937685       0.99913690        1.0026550        1.0024392        1.0035179        1.0002507        1.0012887        1.0037122        1.0057457        1.0065507        1.0035505        1.0026800        1.0014037        1.0035772        1.0031527        1.0058863        1.0031674        1.0030227        1.0009931       0.99971311        1.0067838        1.0041577        1.0036460        1.0046323        1.0053958        1.0101524        1.0045333        1.0098739        1.0037579        1.0016912
  24590.750        1.0200962        1.0020311       0.99863815        1.0041660       0.99932412        1.0031009        1.0008081        1.0019689        1.0034307        1.0062249        1.0076822        1.0037065        1.0036363        1.0024957        1.0047873        1.0050876        1.0065745        1.0067922        1.0039499        1.0048727        1.0028311        1.0064950        1.0046037        1.0038087        1.0070704        1.0038517        1.0071137        1.0047612        1.0094360        1.0026333        1.0029028
  24592.558        1.0218677        1.0036285        1.0021111        1.0038844        1.0002609        1.0029456        1.0023415        1.0026448        1.0041227        1.0041645        1.0059926        1.0034331        1.0047119        1.0044768        1.0056062        1.0075786        1.0046450        1.0084342        1.0053504        1.0056418        1.0046111        1.0063041        1.0063107        1.0061202        1.0064700        1.0052661        1.0062207        1.0075759        1.0063769        1.0052699        1.0046379
  24594.635        1.0237811        1.0027103        1.0048686        1.0013745        1.0049586        1.0000056        1.0003503        1.0025211        1.0035512        1.0074295        1.0085274        1.0045364        1.0057366        1.0046215        1.0063290        1.0076454        1.0074868        1.0097304        1.0078945        1.0064491        1.0057911        1.0058663        1.0080642        1.0069031        1.0097251        1.0069841        1.0066210        1.0086272        1.0102891        1.0063519        1.0041562
  24596.443        1.0249520        1.0027762        1.0058766        1.0027139        1.0040731        1.0048409        1.0039651        1.0047564        1.0034967        1.0061636        1.0082409        1.0057356        1.0047112        1.0062238        1.0056775        1.0091662        1.0074748        1.0104558        1.0077257        1.0050709        1.0069667        1.0066387        1.0086429        1.0093117        1.0079363        1.0090829        1.0061034        1.0070577        1.0079385        1.0074000        1.0033745
  24598.493        1.0254670        1.0017741        1.0071277        1.0048228        1.0020426        1.0018721        1.0054001        1.0051343        1.0031446        1.0049484        1.0070487        1.0064646        1.0079577        1.0070104        1.0048371        1.0078123        1.0038413        1.0083523        1.0040437        1.0055456        1.0059174        1.0084636        1.0089387        1.0070733        1.0075210        1.0064962        1.0079913        1.0088312        1.0051784        1.0084388        1.0051445
  24599.584        1.0255650        1.0030072        1.0043248        1.0061796        1.0032545        1.0002138        1.0060411        1.0029212        1.0051593        1.0059101        1.0090375        1.0047565        1.0069322        1.0073583        1.0074966        1.0055068        1.0057600        1.0089356        1.0039705        1.0070443        1.0065468        1.0091121        1.0071549        1.0074101        1.0082009        1.0056289        1.0091397        1.0076393        1.0077415        1.0082948        1.0069480
  24601.368        1.0257591        1.0042108        1.0046046        1.0097361        1.0026003        1.0043642        1.0064461        1.0018430        1.0040215        1.0063399        1.0073730        1.0061379        1.0083493        1.0061420        1.0085539        1.0091108        1.0076710        1.0090259        1.0052155        1.0068995        1.0070136        1.0102430        1.0084117        1.0078937        1.0060349        1.0078405        1.0081095        1.0088138        1.0082692        1.0096157        1.0029545
  24603.418        1.0249910        1.0051670        1.0078444        1.0060252        1.0049018        1.0022386        1.0075421        1.0059408        1.0010216        1.0080589        1.0063856        1.0055802        1.0086340        1.0076801        1.0064014        1.0063778        1.0064733        1.0091667        1.0072855        1.0097979        1.0051907        1.0069638        1.0087341        1.0067554        1.0069129        1.0076671        1.0072300        1.0077359        1.0068039        1.0072973        1.0062988
  24605.284        1.0238010        1.0039455        1.0047501        1.0045262        1.0053749        1.0023645        1.0031831        1.0038646        1.0056448        1.0054235        1.0063498        1.0029436        1.0065944        1.0063206        1.0085613        1.0073681        1.0081344        1.0081530        1.0064642        1.0081715        1.0073805        1.0089829        1.0067385        1.0064364        1.0090528        1.0077193        1.0064993        1.0061072        1.0073356        1.0093942        1.0034518
  24607.254        1.0211878        1.0052674        1.0054584        1.0039947        1.0051094        1.0022262        1.0056484        1.0050527        1.0047157        1.0036560        1.0056064        1.0048208        1.0066324        1.0051606        1.0055991        1.0071365        1.0053056        1.0077207        1.0068477        1.0075628        1.0062558        1.0088238        1.0049009        1.0051701        1.0068410        1.0042189        1.0062954        1.0066080        1.0048344        1.0082456        1.0061724
  24608.267        1.0195443        1.0076354        1.0066387        1.0031066        1.0041535        1.0045348        1.0078932        1.0047961        1.0057091        1.0055860        1.0042016        1.0076170        1.0069765        1.0051474        1.0045970        1.0070165        1.0059109        1.0066982        1.0052407        1.0055308        1.0051930        1.0073820        1.0050234        1.0059679        1.0066783        1.0029676        1.0055268        1.0044143        1.0036729        1.0059010        1.0041895
  24610.184        1.0160998        1.0038471        1.0050027        1.0049854        1.0060271        1.0074654        1.0082544        1.0045620        1.0050408        1.0085782        1.0048771        1.0046703        1.0021713        1.0035107        1.0038650        1.0033711        1.0047335        1.0039283        1.0050541        1.0038620        1.0055942        1.0050958        1.0058603        1.0040659        1.0020593        1.0034919        1.0027592        1.0043402        1.0031173        1.0031694        1.0033698
  24611.223        1.0137961        1.0016739        1.0005910        1.0060853        1.0024288        1.0032007        1.0027129        1.0048322        1.0038314        1.0095159        1.0039890        1.0033561        1.0023221        1.0048345        1.0037449        1.0039857        1.0033186        1.0054178        1.0047144        1.0045090        1.0053608        1.0045332        1.0046566        1.0039119        1.0005223        1.0034002        1.0034093        1.0042998        1.0019355        1.0005724        1.0028225
  24612.263        1.0112653        1.0018379        1.0018435        1.0040620        1.0042357        1.0037228        1.0042751        1.0036004        1.0031413        1.0041957        1.0027914        1.0038342        1.0036400        1.0030734        1.0025831        1.0046369        1.0023764        1.0022366        1.0050797        1.0031899        1.0038754        1.0040088        1.0025359        1.0029052        1.0020709        1.0020112        1.0039825        1.0036884        1.0018968        1.0015951        1.0023516
  24614.128        1.0064095       0.99963112        1.0000262        1.0003887        1.0003389        1.0011736        1.0016238        1.0019068        1.0005393        1.0013070        1.0031501        1.0017969        1.0044372        1.0017923        1.0006132        1.0045090        1.0015523        1.0001960        1.0036729        1.0023898        1.0015646        1.0033324        1.0057299        1.0031491       0.99956244        1.0033697        1.0031483        1.0004880        1.0036431        1.0012159        1.0034751
  24615.141        1.0035906       0.99943226       0.99796273        1.0001927        1.0029427        1.0033339        1.0016188        1.0013407       0.99912104        1.0024023        1.0028641        1.0034417        1.0040680        1.0016237        1.0000911        1.0034887        1.0015501        1.0000271        1.0012314        1.0028817        1.0038982        1.0044513        1.0034060        1.0023730        1.0018333        1.0015361        1.0001934       0.99913118        1.0040917        1.0004277       0.99877223
  24616.260        1.0007753        1.0014421       0.99693845        1.0002885        1.0029027        1.0040049        1.0010684        1.0005312        1.0008669        1.0037061        1.0022274        1.0028659        1.0026197        1.0017948        1.0006632        1.0018056       0.99987475       0.99947027       0.99870013        1.0009303        1.0008351        1.0020760        1.0010527        1.0028859        1.0003972        1.0002783        1.0000293       0.99629292        1.0026567        1.0003759       0.99723460
  24617.300       0.99772157        1.0012189       0.99888631       0.99947134        1.0024350        1.0018038       0.99979717        1.0001586       0.99971227        1.0031285        1.0007057        1.0020508        1.0021998        1.0005305       0.99984847        1.0013252       0.99869533       0.99896959       0.99858542        1.0001729       0.99898518        1.0001914       0.99949083        1.0022511       0.99919740        1.0001005       0.99823313       0.99617561        1.0004657       0.99515551       0.99640706
  24619.060       0.99362183       0.99966755       0.99965455       0.99922341       0.99931311        1.0017904       0.99874369        1.0012348       0.99998628       0.99896505       0.99962116        1.0004282        1.0013361       0.99758793       0.99652267       0.99849363        1.0007857       0.99803323       0.99780628       0.99646617       0.99766892        1.0007935       0.99687715       0.99664599       0.99755051       0.99872266       0.99494441       0.99859375       0.99887331       0.99703463       0.99946257
  24620.153       0.99127831       0.99859375       0.99934445       0.99963688        1.0004891        1.0026201       0.99991324       0.99838255       0.99886573       0.99999488       0.99841017        1.0004756       0.99684927       0.99597372       0.99514427       0.99958392       0.99696014       0.99708256       0.99667462       0.99348724       0.99766562       0.99887407       0.99942721       0.99973974       0.99708829       0.99558239       0.99551465       0.99717729       0.99874760       0.99444143       0.99560942
  24621.246       0.98951131       0.99810610       0.99856007       0.99877338       0.99739716        1.0004194       0.99997805       0.99834814       0.99830638       0.99579815        1.0001053       0.99981205       0.99743762       0.99624116       0.99638755       0.99973169       0.99906800       0.99644785       0.99638126       0.99120152       0.99543987       0.99707858       0.99801654       0.99740811       0.99453328       0.99598123       0.99713121       0.99528316       0.99763059       0.99118834       0.99357991
  24623.087       0.98634791       0.99595947       0.99676610       0.99886042       0.99842871        1.0002910       0.99857995       0.99652498       0.99837192       0.99939589       0.99553307       0.99803831       0.99607405       0.99414098       0.99509682       0.99705102       0.99483851       0.99452015       0.99629904       0.99284739       0.99380586       0.99437437       0.99558049       0.99611959       0.99414852       0.99766459       0.99352697       0.99356488       0.99677494       0.99506951       0.99654096
  24625.141       0.98327273       0.99817330       0.99517685       0.99875235       0.99612862       0.99812185       0.99690939       0.99735736       0.99616115       0.99403925       0.99870278       0.99548802       0.99579632       0.99264390       0.99420409       0.99306062       0.99579106       0.99385578       0.99496399       0.99375585       0.99778783       0.99468911       0.99344925       0.99595987       0.99170511       0.99669471       0.99244216       0.99262441       0.99376189       0.98919045       0.99330754
  24626.234       0.98219366       0.99637382       0.99722200       0.99393759       0.99584168       0.99672283       0.99808567       0.99639948       0.99502661       0.99459087       0.99363204       0.99443181       0.99578409       0.99295821       0.99213968       0.99194026       0.99378536       0.99474991       0.99719799       0.99306248       0.99556191       0.99350169       0.99349396       0.99464363       0.99036755       0.99474892       0.99158397       0.99188729       0.99407560       0.98914581       0.99206805
  24628.050       0.98084639       0.99671717       0.99697870       0.99907964       0.99542302       0.99725522       0.99477310       0.99548887       0.99506403       0.99426952       0.99673367       0.99443460       0.99822012       0.99162342       0.99199257       0.99344992       0.99223056       0.99351250       0.99257008       0.98989171       0.99230378       0.98921628       0.99284376       0.99315610       0.99009483       0.99427460       0.99244595       0.99173204       0.99208204       0.98826160       0.99241830
  24630.024       0.97969950       0.99597509       0.99775204       0.99648119       0.99411919       0.99649364       0.99387870       0.99566297       0.99525469       0.99175936       0.99599796       0.99318866       0.99419581       0.99134661       0.99138218       0.99103956       0.99161285       0.99165256       0.99077672       0.99270336       0.99174615       0.99291226       0.99090928       0.99332134       0.98943752       0.99430225       0.99289144       0.99044536       0.99266325       0.98769101       0.99066814
  24631.918       0.97934849       0.99378556       0.99541331       0.99751619       0.99186741       0.99815785       0.99225250       0.99433950       0.99457268       0.99124394       0.99401011       0.99229061       0.99400378       0.99170260       0.99062760       0.98964800       0.98883305       0.99169909       0.98861291       0.99034608       0.99091636       0.99216497       0.99074326       0.99404931       0.99180160       0.99167850       0.99146860       0.99160355       0.99188708       0.98607584       0.99135294
  24633.974       0.97938328       0.99415763       0.99333116       0.99356827       0.99312430       0.99405852       0.99476449       0.99166658       0.99325883       0.99256934       0.99344720       0.99281941       0.99027252       0.99358654       0.99110396       0.99021751       0.99279488       0.99019199       0.99075992       0.99026484       0.98923785       0.99057804       0.98814996       0.99103695       0.98978970       0.99146805       0.99011228       0.99216219       0.99456679       0.98799613       0.99054427
  24635.897       0.97939266       0.99423852       0.99437398       0.99459728       0.99009176       0.99597073       0.99019392       0.99178207       0.99348080       0.99288240       0.99428474       0.99133710       0.99188389       0.98968739       0.99142216       0.98991298       0.99116485       0.99187773       0.99154249       0.99065675       0.99000349       0.99181440       0.98851775       0.98888705       0.98956979       0.98879068       0.98907322       0.98915437       0.99031258       0.98753487       0.98978221
  24637.873       0.97960755       0.99458855       0.99363303       0.99187317       0.99130311       0.99250899       0.99223250       0.99066882       0.99083750       0.99175113       0.99626432       0.99228779       0.99302759       0.98720118       0.98963345       0.98658362       0.98875346       0.98839584       0.98800705       0.98904878       0.98992821       0.99041853       0.98979624       0.99191365       0.98951562       0.99276313       0.98937001       0.98988014       0.99166447       0.98758172       0.98979005
  24638.887       0.97970291       0.99447381       0.99294126       0.99134446       0.99108105       0.99291364       0.99278325       0.98886235       0.99119175       0.99109913       0.99576449       0.99244359       0.99140709       0.98913128       0.99028111       0.98936668       0.98701451       0.98943501       0.98837553       0.98707588       0.98911092       0.99051177       0.98893475       0.99085209       0.98785771       0.99137152       0.98928091       0.99126994       0.99131776       0.98658928       0.98893761
  24640.783       0.97973799       0.99362870       0.99245216       0.99149069       0.99004038       0.99351811       0.98939853       0.99072348       0.98995520       0.99069091       0.99287852       0.99409724       0.98770523       0.98776311       0.99211678       0.98919956       0.98557169       0.99092218       0.98781591       0.98844332       0.98761199       0.99104907       0.98780033       0.98822021       0.99107471       0.99320454       0.98749522       0.98976022       0.98957425       0.98483809       0.99047041
  24641.905       0.97941339       0.99312937       0.99528152       0.99200094       0.98925551       0.99192427       0.98983897       0.99296657       0.99090051       0.99007586       0.99301629       0.98945355       0.99148325       0.98694318       0.99272138       0.98937550       0.98660115       0.98968564       0.98788967       0.98933763       0.98979680       0.99004152       0.98914403       0.98858912       0.98942854       0.99139474       0.98753252       0.98708670       0.98898508       0.98531533       0.98921717
  24643.055       0.97948015       0.99157364       0.99203145       0.99222576       0.99193265       0.99419285       0.99112240       0.99245616       0.98969503       0.99321153       0.99122047       0.99140259       0.99264136       0.98989104       0.99231498       0.98893657       0.98631623       0.98959069       0.98833444       0.99202357       0.98828459       0.99018374       0.98953238       0.98899378       0.98889860       0.99220464       0.99046086       0.98783717       0.98925192       0.98608149       0.98901139
  24644.070       0.97966445       0.99209464       0.99032535       0.99447864       0.99274730       0.99185539       0.99032979       0.99125864       0.98919110       0.99352965       0.99072029       0.99296446       0.99308541       0.98728710       0.99169409       0.98824769       0.98679120       0.99077060       0.98854513       0.99047565       0.98731448       0.99010685       0.98948928       0.98935449       0.98859069       0.99269476       0.99084693       0.98956804       0.99061938       0.98503204       0.98823111
  24645.861       0.97952802       0.99317454       0.99239163       0.99280370       0.99252555       0.99256947       0.99060784       0.98963008       0.98946413       0.99402781       0.99100016       0.99468769       0.99022707       0.98701090       0.98863240       0.99122881       0.98825656       0.99174598       0.98999907       0.98876076       0.98918692       0.99061612       0.98855566       0.98997544       0.98802173       0.99078337       0.98891557       0.99184229       0.99273074       0.98925584       0.99102217
  24646.929       0.97980734       0.99310373       0.99176652       0.99191072       0.99148445       0.99237008       0.99334397       0.99278946       0.98977459       0.99228119       0.99129104       0.99240320       0.99061895       0.98906904       0.98940648       0.99047151       0.99029478       0.99231394       0.99030056       0.98936198       0.98518582       0.98956941       0.99008922       0.98891709       0.98666183       0.99164525       0.98827255       0.99026935       0.99141862       0.99089587       0.99130648
  24647.970       0.98019099       0.99203034       0.99048684       0.99221562       0.99366275       0.99184504       0.99366797       0.99295273       0.98914677       0.99355823       0.98787386       0.99075765       0.99159228       0.98975426       0.99087834       0.98913912       0.99056919       0.99196805       0.98921414       0.99007465       0.98787933       0.98918788       0.99010747       0.98972151       0.98793867       0.99105606       0.98724854       0.99039812       0.98918000       0.99169392       0.98986056
  24649.708       0.98048549       0.99240943       0.99052508       0.99167522       0.99650934       0.99215735       0.99327153       0.99159872       0.99056893       0.99265343       0.98952288       0.98984128       0.99177088       0.98838142       0.99048920       0.99042713       0.98930383       0.99081256       0.99231104       0.98906844       0.98968985       0.99158095       0.98968546       0.99033961       0.98829274       0.99044695       0.98879620       0.99155694       0.98770351       0.98852344       0.98816225
  24651.739       0.98148355       0.99238646       0.99182210       0.99063297       0.99141115       0.99382298       0.99169071       0.99010086       0.99020019       0.98912075       0.98918492       0.98854463       0.98717777       0.99103584       0.98926863       0.98977906       0.98583099       0.99210006       0.99034376       0.99037189       0.98988162       0.99133231       0.98943559       0.99193299       0.98976107       0.99048504       0.99092812       0.99355816       0.99155299       0.99030112       0.99024690
  24653.639       0.98364535       0.99439637       0.99364109       0.99091018       0.99372832       0.99132735       0.99256677       0.99197584       0.99362252       0.99331680       0.99290129       0.99092480       0.99266278       0.99053883       0.98952102       0.99182477       0.99088884       0.99264879       0.98990327       0.99146821       0.99085834       0.99265463       0.98972248       0.99168372       0.98828556       0.99064327       0.99167655       0.99217174       0.99044444       0.98944812       0.99042427
  24655.617       0.98672545       0.99066084       0.99357362       0.98977129       0.99094388       0.99407599       0.99316518       0.99336574       0.99216826       0.99373988       0.99163575       0.99024136       0.99146020       0.99188656       0.99457574       0.99619422       0.99119213       0.99301567       0.99071509       0.99299194       0.98905578       0.99244371       0.98943794       0.99176307       0.98728771       0.99131994       0.99121006       0.99359094       0.99009031       0.99106898       0.99078787
  24656.633       0.98873619       0.99241284       0.99329848       0.99425492       0.99166604       0.99108091       0.99372397       0.99324295       0.99087741       0.99502704       0.99489267       0.99244865       0.99214121       0.99215468       0.99399680       0.99686379       0.99291108       0.99205419       0.99174947       0.99322288       0.98980511       0.99497023       0.99081909       0.99248181       0.98791221       0.99251358       0.99301576       0.99424700       0.99143818       0.99179983       0.99216022
  24658.586       0.99205546       0.99098307       0.99185353       0.99357317       0.99173673       0.99289141       0.99393119       0.99591959       0.99308301       0.99427441       0.99602162       0.99245333       0.98974655       0.99330554       0.99135008       0.99607062       0.99097278       0.99180128       0.99114646       0.99558361       0.99349840       0.99333717       0.99284846       0.99323854       0.98836256       0.99284944       0.99386318       0.99343797       0.99102682       0.99252874       0.99234056
  24659.656       0.99394838       0.99054270       0.99161234       0.99202113       0.99127101       0.99181776       0.99431784       0.99547197       0.99147407       0.99490979       0.99491395       0.99261769       0.99027158       0.99445084       0.99129142       0.99663539       0.99205143       0.99261617       0.99285681       0.99520151       0.99621776       0.99335174       0.99384840       0.99343721       0.98951954       0.99229141       0.99428672       0.99509029       0.99214454       0.99245879       0.99426915
  24660.673       0.99583902       0.99066216       0.99374585       0.99064998       0.99090735       0.99202781       0.99479083       0.99492105       0.99110835       0.99576361       0.99387346       0.99449524       0.99297702       0.99536361       0.99219989       0.99683859       0.99312997       0.99253452       0.99511929       0.99399761       0.99574313       0.99375960       0.99460192       0.99373117       0.99287247       0.99209865       0.99524130       0.99502986       0.99384343       0.99343565       0.99573486
  24662.519       0.99929250       0.99127510       0.99396196       0.99497098       0.99536984       0.99434888       0.99521558       0.99304332       0.99434803       0.99418588       0.99325902       0.99550072       0.99556205       0.99717215       0.99432072       0.99769393       0.99511554       0.99105021       0.99514559       0.99664288       0.99089502       0.99588280       0.99341959       0.99539208       0.99178338       0.99551543       0.99719497       0.99754628       0.99831930       0.99488802       0.99765292
  24663.563        1.0010546       0.99274125       0.99450779       0.99488202       0.99682219       0.99543671       0.99573961       0.99664382       0.99422294       0.99475242       0.99875814       0.99231652       0.99699556       0.99824057       0.99362052       0.99800778       0.99278185       0.99099303       0.99693458       0.99787372       0.99573040       0.99662112       0.99545118       0.99668661       0.99164175       0.99743237       0.99727565       0.99853017       0.99800650       0.99536959       0.99770725
  24664.659        1.0027386       0.99779961       0.99317359       0.99487078       0.99822904       0.99532962       0.99634124       0.99409288       0.99680972       0.99539320       0.99544565       0.99481852       0.99867766       0.99757001       0.99427698       0.99755893       0.99479182       0.99292445       0.99655411       0.99809585       0.99395707       0.99661757       0.99726112       0.99713252       0.99517509       0.99774632       0.99670259       0.99782866       0.99827284       0.99589674       0.99691545
  24666.532        1.0055924       0.99692522       0.99275517       0.99603311       0.99626764       0.99255343       0.99675491       0.99554901       0.99514385       0.99637979       0.99423857       0.99693575        1.0004382       0.99786893       0.99768815       0.99574562       0.99916626       0.99442427       0.99681067       0.99650963       0.99488974       0.99782082       0.99965745       0.99691617       0.99755786       0.99834099       0.99833670       0.99914045       0.99820815       0.99732619       0.99697037
  24668.594        1.0084007       0.99696487       0.99364870       0.99309680       0.99795726       0.99602875        1.0003759       0.99893999       0.99710949       0.99490969       0.99597679       0.99623997       0.99998557       0.99936407       0.99539560       0.99978634       0.99544203       0.99774300       0.99711492       0.99965657       0.99596499        1.0001868       0.99972843       0.99721002       0.99705246       0.99955066        1.0010788       0.99859887       0.99695974       0.99796924        1.0001230
  24669.691        1.0106003       0.99655982       0.99331378       0.99356935       0.99643580       0.99408966       0.99739756       0.99584396       0.99681456       0.99452424       0.99719010       0.99493692       0.99759905       0.99823509       0.99670685        1.0029029       0.99327870       0.99620032       0.99804828        1.0017452       0.99732089        1.0010115        1.0004425       0.99779464       0.99593572       0.99999751        1.0019348       0.99992425       0.99840383       0.99850283       0.99865743
  24671.459        1.0130345       0.99411680       0.99297079       0.99190267       0.99644471       0.99482757       0.99813182       0.99732710       0.99555700       0.99586632       0.99683368       0.99807456       0.99992975       0.99776874       0.99933795       0.99896628        1.0010334       0.99712908        1.0003356        1.0017337       0.99640690        1.0011892       0.99967060       0.99898316       0.99706096        1.0027459       0.99911946       0.99893043       0.99728751        1.0008826        1.0018856
  24673.521        1.0155423       0.99866133       0.99449002       0.99600612       0.99408051       0.99621517       0.99693592        1.0007740       0.99791891       0.99904012       0.99708955       0.99833920        1.0015989       0.99910311        1.0012274        1.0019720       0.99762346       0.99719802       0.99912894       0.99925742        1.0015226        1.0004450        1.0034503       0.99901298       0.99909141       0.99951663       0.99914984       0.99941943       0.99953090        1.0006380        1.0033512
  24675.423        1.0177932       0.99715359       0.99587120       0.99753557       0.99622509       0.99615667       0.99807795       0.99890346       0.99749802       0.99662684       0.99939412        1.0003925       0.99983097        1.0007643        1.0020039        1.0036268        1.0018988       0.99944248        1.0004705        1.0000796        1.0018925       0.99895638        1.0051025        1.0007893       0.99890143        1.0013216        1.0015043        1.0000810        1.0002744        1.0027290        1.0046138
  24677.513        1.0199034       0.99853899       0.99615850       0.99893717       0.99811635        1.0000266       0.99869237       0.99361405       0.99631310       0.99626988        1.0021855        1.0005751       0.99974473        1.0002837       0.99907972        1.0036069        1.0004291       0.99950536       0.99820713        1.0014465        1.0018501        1.0010073        1.0046654       0.99944940       0.99969374        1.0018375        1.0018784        1.0012453       0.99737097        1.0026386        1.0023505
  24678.583        1.0207716       0.99947023       0.99575566       0.99809792       0.99614678       0.99619781       0.99958499       0.99696631       0.99755517       0.99973263        1.0009795        1.0022132        1.0016132        1.0004845       0.99986992        1.0040495        1.0000087       0.99829318       0.99770552       0.99972309        1.0033225        1.0021919        1.0050067       0.99944226        1.0002621        1.0031646        1.0015028        1.0028587       0.99736460        1.0008617        1.0018941
  24680.487        1.0217127       0.99622732       0.99570931       0.99822280        1.0007300       0.99764274       0.99956215       0.99759211       0.99728810       0.99916924        1.0017697        1.0016929        1.0010962        1.0008280        1.0000306        1.0013936       0.99804175        1.0003683       0.99893258        1.0013467        1.0023455       0.99940630        1.0039300        1.0004092       0.99969428        1.0036119        1.0001105        1.0039056       0.99918293        1.0010533        1.0042879
  24681.505        1.0219872       0.99578181       0.99759670       0.99664435       0.99814058       0.99733039       0.99797630       0.99725074       0.99851067       0.99796576        1.0003258        1.0013403        1.0000601        1.0001845        1.0016509       0.99993886       0.99687443        1.0007059       0.99929710        1.0004889        1.0002459        1.0001895        1.0027049        1.0002978       0.99900257        1.0024011        1.0006921        1.0039472       0.99899438        1.0009803        1.0033539
  24683.407        1.0224103       0.99637966       0.99724262       0.99980063       0.99737981        1.0000630       0.99478178       0.99779421       0.99884068       0.99863474        1.0001414        1.0011957        1.0018642        1.0011479        1.0008431        1.0037676        1.0005190        1.0003729        1.0007962        1.0022053        1.0039933       0.99944079        1.0011595        1.0022192       0.99945981        1.0006914        1.0044614        1.0037867       0.99976684       0.99937144        1.0031095
  24685.390        1.0214108       0.99741501       0.99989417       0.99614362       0.99589272       0.99801393       0.99768548       0.99813946       0.99763795       0.99758823       0.99739591        1.0010160       0.99943829        1.0034593        1.0024773       0.99999945        1.0003753       0.99953815        1.0022810        1.0015450        1.0015921        1.0008874        1.0044205        1.0015078        1.0005152        1.0021208        1.0030352        1.0038595        1.0047550        1.0008547        1.0037195
  24686.491        1.0209801       0.99562670       0.99886652       0.99927861        1.0009036       0.99871464       0.99845762       0.99794006       0.99660903        1.0006524        1.0001230        1.0005650        1.0007943        1.0050995        1.0014779        1.0009289       0.99981935       0.99722764        1.0018785        1.0018275        1.0031937        1.0016167        1.0033200        1.0040502       0.99910464        1.0015926        1.0011754        1.0030600        1.0026960       0.99922463        1.0038494
  24687.509        1.0204419       0.99533134       0.99833565       0.99865308       0.99670095       0.99906185       0.99843259       0.99866901       0.99577021        1.0004166       0.99953778        1.0005333        1.0014546        1.0032448        1.0013259        1.0023170        1.0019438       0.99704845        1.0019441        1.0022644        1.0038262        1.0012958        1.0022908        1.0022263       0.99885873        1.0010503        1.0012742        1.0009926       0.99960421        1.0005176        1.0037453
  24689.333        1.0185972       0.99833356       0.99813856       0.99785490       0.99826489       0.99929337       0.99613055       0.99868735       0.99810815       0.99923614        1.0001127        1.0005927       0.99821971        1.0017028        1.0000173       0.99987633        1.0003140       0.99781668        1.0005178        1.0015809       0.99924628       0.99767413        1.0011646        1.0029448        1.0023524        1.0016070        1.0031597        1.0023345        1.0030270       0.99973356        1.0032255
  24690.431        1.0176930       0.99780503       0.99677267       0.99980773        1.0013581        1.0016391       0.99330109        1.0028513       0.99925371       0.99815248        1.0015386       0.99866531        1.0014097        1.0035688        1.0019450       0.99872052        1.0008170       0.99778907        1.0013733        1.0009675       0.99942515       0.99903065        1.0039641       0.99928789        1.0017671        1.0010828        1.0033250        1.0024198        1.0018586       0.99955945        1.0029661
  24691.479        1.0163080       0.99676352       0.99628692       0.99896582        1.0007002       0.99927746       0.99587974       0.99713535       0.99557102       0.99675595       0.99718450        1.0006903       0.99962595        1.0023222        1.0027218       0.99948329        1.0021753       0.99954968        1.0023470        1.0015117       0.99989159       0.99972705       0.99949553        1.0004063        1.0001189        1.0002612        1.0024313        1.0019670       0.99936233        1.0000165        1.0012999
  24693.275        1.0139501       0.99631416       0.99563900       0.99924621       0.99784005       0.99854231       0.99607246       0.99979890       0.99750074        1.0011195       0.99520239        1.0006224       0.99844236        1.0005216        1.0013212        1.0012087        1.0010614        1.0004701       0.99824304        1.0013137        1.0000946        1.0002067       0.99747272        1.0019135        1.0007337       0.99929482        1.0034170        1.0001161        1.0023417        1.0027293        1.0017170
  24694.349        1.0122311       0.99756387       0.99534600       0.99878132       0.99781241       0.99957297       0.99880193       0.99789670        1.0007454        1.0010525       0.99825644       0.99980687       0.99838682        1.0031521        1.0010324        1.0008569       0.99860974        1.0005398       0.99975480        1.0019199       0.99993923        1.0030617       0.99890687        1.0022233        1.0023538       0.99897160        1.0034025        1.0009099        1.0015774        1.0025122       0.99951837
  24695.528        1.0109750       0.99806738       0.99745133       0.99798992       0.99780519        1.0001901       0.99928984       0.99932406        1.0007164       0.99859124        1.0009704        1.0000150       0.99895069       0.99998706       0.99855792       0.99871213       0.99844861       0.99950320       0.99824433        1.0002392        1.0011521       0.99981045       0.99961395       0.99977881        1.0023479       0.99789004        1.0014055        1.0031627        1.0006065        1.0000493        1.0007548
  24696.602        1.0088106       0.99766152       0.99903115       0.99630926       0.99800189       0.99931372       0.99700670        1.0000307       0.99736406       0.99612008       0.99924529       0.99738701       0.99922941        1.0005572       0.99776521       0.99637632       0.99734713       0.99966734       0.99551268       0.99866091       0.99900999       0.99768347       0.99901771       0.99833425        1.0008845       0.99837709       0.99894595        1.0038039        1.0001412       0.99823041        1.0019014
  24698.481        1.0053723       0.99769275       0.99851864       0.99661129        1.0000217       0.99851542       0.99780688        1.0009647       0.99651400       0.99955328        1.0009967       0.99814895       0.99844264        1.0011009        1.0016167       0.99918868       0.99970196        1.0003980       0.99643887        1.0033908        1.0006290       0.99802115       0.99664475       0.99891723       0.99869153       0.99667223        1.0010617        1.0002395        1.0005474        1.0001050       0.99972199
  24699.528        1.0036021       0.99739246       0.99820857       0.99946246       0.99933104       0.99777472       0.99838249        1.0014057       0.99603801       0.99658847        1.0007578       0.99841986       0.99789961        1.0029666        1.0010777       0.99629507       0.99756158       0.99975418       0.99860018       0.99869545        1.0003859       0.99767245       0.99822439       0.99737960       0.99869067       0.99779647        1.0013745        1.0003062        1.0022311       0.99878400        1.0005526
  24700.628        1.0016212       0.99658735       0.99821357       0.99916171       0.99780582       0.99805944        1.0004452        1.0018336       0.99526543        1.0010435       0.99769126       0.99789787       0.99899316        1.0003961        1.0000082       0.99651152       0.99683406       0.99865360       0.99832553       0.99865585        1.0018572       0.99811703       0.99832897       0.99699900       0.99808926       0.99612218        1.0008334        1.0002542        1.0018202       0.99781766        1.0005975
  24702.507       0.99810649       0.99822283       0.99526610       0.99768952       0.99918932       0.99739906       0.99796367        1.0005461       0.99495792       0.99937204       0.99785033       0.99680192       0.99850257       0.99988884       0.99940992       0.99829073       0.99884244       0.99977952       0.99760683        1.0028036       0.99773671       0.99864597       0.99662269       0.99931329       0.99506488       0.99833800        1.0000162       0.99914430       0.99900502        1.0001706        1.0009425
  24704.492       0.99419935       0.99868962       0.99643605       0.99638726       0.99935312       0.99833717       0.99847793       0.99794975       0.99816395       0.99860474       0.99765165       0.99671217       0.99829603       0.99904675       0.99858966       0.99763052       0.99695299       0.99922228       0.99959623        1.0004158       0.99699362       0.99583860       0.99860249       0.99808683       0.99654192       0.99632327       0.99892446       0.99877742       0.99739182       0.99775581       0.99936013
  24705.513       0.99255020       0.99907461       0.99489196       0.99547629       0.99972016       0.99905925       0.99389587       0.99802067       0.99726587       0.99555783       0.99637748       0.99644081       0.99956834       0.99872431       0.99694350       0.99753820       0.99805058       0.99840672        1.0015621       0.99993488       0.99719090       0.99751546       0.99822985        1.0000269       0.99539955       0.99606783       0.99737633       0.99938489       0.99784032       0.99707934       0.99810138
  24707.367       0.98968952        1.0004480       0.99376511       0.99783453        1.0025618       0.99899414       0.99484082       0.99804887       0.99927903       0.99825831       0.99661128       0.99898397       0.99945315       0.99752938       0.99643225       0.99682166       0.99677895       0.99867927       0.99828746        1.0006561       0.99618173       0.99747802       0.99770278       0.99840025       0.99785738       0.99918202       0.99789931       0.99887453       0.99883615       0.99521043       0.99594216
  24708.414       0.98853890       0.99930503       0.99361708       0.99792271        1.0002550       0.99690882       0.99679852       0.99790742       0.99924957       0.99934291       0.99534556       0.99887423       0.99817258       0.99675908       0.99603630       0.99837650       0.99793413       0.99730228       0.99701383        1.0004043       0.99727446       0.99619324       0.99721748       0.99784831       0.99593571       0.99753816       0.99843022       0.99749814       0.99499928       0.99646614       0.99594057
  24710.295       0.98694832       0.99577667       0.99764613       0.99924940       0.99963508       0.99752805       0.99848489       0.99603343        1.0010229        1.0024795       0.99763098       0.99732638       0.99841596       0.99676291       0.99853527       0.99783058       0.99610510       0.99442477       0.99668364       0.99996384       0.99750631       0.99928549       0.99797884       0.99687224       0.99377801       0.99444010       0.99790720       0.99872680       0.99730854       0.99797005       0.99833926
  24712.229       0.98573491       0.99875601       0.99629622       0.99969749       0.99848924       0.99820117       0.99610978       0.99374707       0.99940458       0.99914755       0.99566415       0.99874939       0.99560702       0.99875976       0.99901773       0.99504439       0.99563165       0.99512254       0.99727430       0.99551907       0.99280733       0.99808965       0.99656346       0.99741841       0.99493410       0.99188989       0.99690846       0.99510935       0.99364252       0.99487467       0.99470450
  24713.329       0.98556290       0.99650872       0.99716755       0.99623397       0.99828329       0.99690024       0.99634646       0.99378179       0.99730594       0.99471111       0.99522957       0.99627840       0.99565855       0.99818179       0.99774354       0.99537334       0.99480189       0.99193202       0.99792598       0.99778042       0.99428874       0.99673718       0.99562895       0.99712067       0.99364449       0.99336675       0.99546472       0.99557334       0.99067571       0.99801832       0.99286667
  24715.156       0.98505206       0.99677099       0.99730576       0.99369399       0.99905123       0.99527574       0.99412125       0.99310472        1.0007988       0.99628052       0.99500893       0.99710847       0.99593779       0.99413289       0.99646202       0.99603953       0.99422283       0.99437980       0.99552265       0.99684831       0.99315394       0.99598155       0.99538678       0.99662015       0.99445281       0.99406041       0.99555931       0.99558991       0.99409347       0.99511009       0.99446164
  24717.279       0.98413306       0.99718472       0.99783400       0.99560527       0.99831771       0.99662101       0.99698565       0.99612865       0.99639573       0.99524826       0.99389250       0.99618076       0.99734022       0.99197547       0.99650952       0.99484403       0.99556144       0.99347708       0.99218862       0.99652658       0.99132687       0.99659524       0.99405187       0.99319520       0.99317352       0.99187949       0.99477256       0.99427252       0.99454436       0.99472441       0.99502702
  24718.328       0.98447537       0.99737636       0.99668006       0.99304486       0.99439275       0.99977054       0.99610684       0.99472927       0.99640312       0.99413497       0.99396969       0.99519953       0.99574427       0.99660957       0.99764671       0.99477032       0.99350695       0.99521640       0.99299905       0.99521954       0.99291739       0.99732329       0.99350423       0.99284921       0.99432915       0.99117722       0.99450130       0.99468658       0.99501887       0.99588974       0.99463195
  24720.129       0.98458595       0.99704272       0.99741373       0.99260544       0.99578899       0.99627945       0.99776895       0.99553239       0.99683107       0.99704070       0.99198327       0.99532425       0.99691141       0.99681494       0.99747827       0.99575308       0.99468726       0.99503732       0.99523144       0.99862559       0.99326467       0.99421817       0.99615590       0.99333766       0.99496891       0.99305499       0.99386845       0.99244564       0.99512582       0.99259919       0.99415689
  24721.151       0.98505626       0.99540721       0.99600414       0.99422562       0.99627108       0.99537988       0.99703845       0.99599345       0.99996128       0.99691478       0.99334058       0.99593620       0.99635765       0.99507553       0.99503088       0.99666554       0.99295214       0.99533577       0.99575465       0.99704208       0.99241400       0.99461884       0.99939904       0.99405884       0.99494776       0.99610204       0.99373807       0.99200628       0.99211015       0.99260893       0.99341647
  24722.280       0.98551279       0.99486033       0.99423295       0.99585067       0.99607695       0.99511164       0.99549870       0.99837159       0.99510911       0.99657510       0.99476048       0.99489414       0.99637286       0.99443488       0.99624601       0.99563064       0.99267447       0.99461566       0.99432457       0.99504463       0.99166545       0.99680939       0.99912209       0.99471750       0.99485976       0.99694701       0.99457921       0.99272447       0.99269236       0.99308613       0.99589357
  24723.356       0.98598755       0.99691503       0.99488202       0.99619575       0.99559218       0.99825279       0.99654958       0.99791390       0.99583248       0.99607943       0.99410273       0.99355251       0.99812039       0.99740029       0.99477971       0.99382567       0.99205480       0.99522422       0.99229611       0.99436370       0.99162081       0.99754696       0.99966343       0.99506785       0.99416564       0.99507759       0.99600268       0.99255037       0.99475275       0.99302936       0.99722892
  24725.130       0.98690609       0.99597550       0.99782650       0.99744365       0.99590397       0.99551993       0.99657744       0.99710501       0.99718387       0.99457206       0.99433129       0.99303176       0.99927918       0.99472785       0.99270345       0.99408180       0.99347639       0.99432189       0.99420707       0.99490829       0.99481919       0.99453355       0.99595112       0.99328922       0.99392442       0.99321296       0.99425404       0.99298133       0.99430047       0.99637843       0.99560861
  24727.148       0.98807260       0.99674463       0.99629935        1.0006648       0.99820902       0.99670083       0.99637448       0.99590746       0.99842359       0.99934571       0.99563052       0.99521320       0.99997889       0.99585414       0.99423001       0.99530052       0.99457061       0.99389547       0.99600597       0.99675316       0.99203250       0.99456858        1.0001582       0.99517054       0.99353576       0.99328761       0.99567738       0.99370511       0.99611014       0.99260645       0.99624186
  24729.057       0.98880993       0.99738237       0.99794291       0.99824627       0.99519811       0.99631947       0.99869468       0.99890020       0.99924757       0.99834061       0.99406007       0.99720838       0.99845426       0.99660326       0.99501221       0.99616065       0.99398509       0.99627039       0.99688691       0.99566134       0.99195818       0.99446517        1.0001321       0.99445867       0.99536624       0.99401880       0.99428152       0.99410726       0.99510179       0.99403964       0.99748253
  24730.108       0.98913811       0.99668115       0.99887982       0.99906621       0.99640365       0.99755726       0.99350411       0.99908493       0.99861869       0.99673646       0.99534273       0.99565748       0.99761701       0.99710878       0.99447325       0.99661419       0.99412816       0.99805724       0.99509794       0.99604736       0.99141424       0.99416306       0.99732431       0.99195918       0.99764987       0.99487894       0.99420466       0.99440609       0.99463465       0.99450982       0.99603003
  24731.237       0.98938606       0.99483261       0.99809177        1.0003251       0.99873669       0.99596299       0.99522351       0.99932716       0.99839923       0.99508984       0.99710707       0.99345315       0.99791766       0.99586158       0.99429798       0.99812930       0.99425322       0.99708248       0.99480842       0.99671307       0.99183690       0.99141060       0.99757669       0.99444111       0.99508517       0.99498900       0.99486099       0.99385453       0.99473330       0.99613468       0.99728147
  24732.260       0.98997263       0.99597209       0.99999438       0.99860775       0.99720370       0.99677775       0.99676730       0.99775168       0.99963943       0.99626496       0.99590484       0.99569771       0.99667930       0.99460036       0.99478555       0.99750973       0.99292264       0.99510828       0.99601001       0.99715602       0.99234206       0.99021268       0.99693847       0.99374724       0.99531717       0.99574009       0.99613631       0.99369347       0.99459034       0.99725177       0.99778027
  24734.171       0.99052869       0.99683783       0.99889869        1.0001706       0.99562685       0.99845000       0.99528662       0.99523768       0.99779467       0.99654410       0.99965729       0.99279709       0.99748575       0.99594976       0.99591653       0.99425467       0.99286188       0.99540740       0.99706532       0.99516396       0.99183699       0.99403900       0.99802165       0.99341238       0.99421200       0.99626137       0.99403506       0.99228481       0.99616135       0.99510880       0.99666090
  24735.220       0.99026399       0.99871481       0.99797648        1.0009794       0.99656846       0.99804030       0.99498943       0.99528669       0.99643583       0.99576871       0.99879724       0.99421102       0.99832028       0.99634695       0.99691666       0.99481450       0.99414056       0.99533778       0.99700477       0.99526991       0.99121593       0.99443574       0.99662618       0.99355534       0.99449824       0.99596609       0.99395601       0.99184982       0.99575270       0.99621375       0.99651906
  24737.078       0.99002877       0.99555193       0.99888658       0.99754795       0.99616086       0.99682996       0.99516646       0.99797424       0.99488622       0.99539791       0.99723932       0.99362986       0.99955546       0.99832601       0.99696978       0.99471632       0.99525184       0.99660980       0.99733692       0.99564365       0.99280228       0.99366477       0.99852967       0.99310006       0.99734039       0.99609555       0.99328734       0.99307950       0.99556377       0.99589578       0.99764003
  24739.124       0.98950456       0.99386831       0.99792290       0.99959687       0.99958738       0.99738237       0.99581680       0.99465328       0.99517971       0.99720011       0.99763334       0.99451274       0.99716611       0.99550121       0.99359766       0.99658210       0.99396087       0.99679991       0.99421278       0.99742333       0.99190678       0.99367017       0.99504435       0.99351977       0.99549433       0.99180621       0.99242494       0.99639930       0.99681342       0.99627925       0.99715114
  24740.202       0.98924860       0.99691104        1.0002193       0.99873435       0.99614078       0.99776618       0.99585863       0.99686956       0.99583277       0.99856597       0.99858937       0.99580542       0.99628070       0.99784970       0.99432772       0.99466880       0.99348687       0.99593809       0.99339586       0.99803022       0.99334227       0.99501021       0.99618461       0.99522349       0.99511184       0.99278077       0.99466229       0.99572795       0.99765477       0.99690534       0.99663331
  24742.060       0.98926483        1.0000664        1.0002838       0.99672117       0.99442942       0.99645067       0.99637524       0.99679656       0.99652746       0.99919508       0.99684101       0.99491765       0.99638313       0.99898035       0.99778326       0.99338762       0.99457205       0.99397491       0.99513574       0.99811025       0.99473353       0.99113951       0.99815643       0.99540711       0.99693931       0.99420042       0.99414998       0.99356035       0.99523273       0.99623909       0.99586872
  24744.106       0.98851792       0.99712764        1.0006314       0.99769158        1.0014304        1.0009233       0.99766575       0.99809469       0.99718712       0.99937455       0.99919929       0.99460032       0.99848360       0.99814272       0.99632890       0.99499718       0.99731637       0.99390694       0.99496490       0.99867512       0.99422954       0.99327930       0.99601302       0.99593564       0.99610108       0.99748351       0.99625593       0.99276333       0.99484197       0.99338038       0.99445372
  24745.130       0.98850584       0.99569469        1.0014633       0.99811589       0.99700635        1.0002976       0.99807337       0.99908533       0.99914994       0.99384078       0.99732684       0.99502613       0.99852349       0.99855854       0.99523065       0.99607301       0.99931839       0.99320667       0.99533723       0.99863122       0.99364716       0.99433222       0.99591591       0.99662400       0.99589957       0.99697453       0.99556162       0.99350661       0.99621908       0.99327910       0.99562690
  24746.961       0.98876277       0.99668054       0.99853945        1.0000277       0.99704757       0.99565779       0.99434353       0.99848737       0.99926614       0.99687737       0.99877303       0.99686323       0.99818423       0.99773105       0.99739596       0.99532746       0.99536165       0.99450266       0.99582793       0.99615168       0.99364937       0.99599197       0.99712914       0.99417871       0.99526131       0.99541803       0.99659013       0.99578044       0.99752566       0.99260271       0.99795719
  24748.066       0.98951286       0.99585484       0.99957914       0.99855184       0.99740672       0.99912242       0.99610588        1.0006152       0.99832793       0.99889400       0.99795710       0.99742996       0.99826738       0.99806546       0.99631772       0.99887296       0.99570518       0.99578850       0.99455708       0.99672450       0.99427952       0.99647456       0.99851025       0.99683598       0.99448050       0.99461516       0.99862238       0.99538417       0.99763278       0.99606606       0.99931384
  24749.226       0.98994202       0.99575302       0.99799032        1.0006105        1.0010304       0.99695684       0.99787337       0.99745225       0.99773168       0.99734031       0.99886414       0.99495204       0.99848720        1.0000445       0.99610136       0.99943093       0.99642003       0.99582951       0.99387451       0.99830627       0.99723661       0.99309624       0.99643118       0.99762964       0.99379353       0.99923130       0.99600852       0.99392103       0.99668191       0.99604044       0.99983263
  24751.139       0.99091850       0.99773523       0.99913137       0.99972703       0.99830447       0.99439602       0.99808683       0.99996970        1.0002911       0.99941542       0.99776306       0.99446515       0.99832804        1.0003977       0.99806444       0.99808983       0.99949858       0.99440462       0.99730870       0.99916901       0.99717735       0.99646778       0.99636499       0.99673177       0.99551177       0.99939099       0.99809065       0.99538010       0.99894905       0.99587728       0.99727029
  24753.160       0.99282505       0.99798559       0.99858452       0.99635994        1.0000495       0.99901313        1.0010348       0.99896969       0.99932601       0.99831328       0.99901213       0.99885159        1.0009304       0.99962506       0.99735224       0.99786614        1.0005067       0.99542109       0.99764657       0.99834622       0.99807713       0.99893206       0.99783843       0.99659665       0.99432663       0.99855749       0.99898393       0.99630383       0.99888881       0.99562073       0.99716832
  24754.185       0.99352516       0.99786702        1.0001312       0.99970594       0.99845930       0.99717355       0.99617221        1.0027545       0.99792209       0.99881054       0.99673933       0.99930781       0.99918946       0.99917099       0.99707230       0.99897326       0.99670345       0.99366285       0.99886916       0.99831401       0.99830267       0.99937129       0.99812050       0.99834093       0.99642965        1.0010010       0.99891296       0.99711162       0.99858174       0.99657582       0.99626499
  24756.071       0.99512463       0.99811561        1.0027816       0.99982687        1.0000272       0.99779400       0.99756220       0.99820644        1.0019657       0.99906278       0.99771755       0.99870294        1.0005703       0.99997896       0.99637650       0.99997414        1.0000173       0.99954657        1.0002102        1.0004274       0.99949684       0.99859356       0.99749745       0.99988047       0.99726530       0.99980904       0.99904947       0.99625045       0.99695006       0.99925026       0.99788515
  24757.095       0.99642657       0.99804728        1.0011547       0.99958436       0.99932104       0.99875026       0.99638093       0.99853414        1.0008508       0.99761793       0.99771087       0.99690997        1.0007893        1.0001383       0.99714077       0.99939766        1.0007919       0.99831977        1.0012005        1.0008414        1.0006583       0.99849883       0.99711577       0.99990317       0.99775769       0.99738172       0.99954534       0.99658221       0.99578760       0.99876020       0.99991058
  24758.121       0.99728898       0.99776487        1.0001792       0.99929762       0.99881142       0.99993189       0.99490678       0.99876829       0.99963714       0.99684276       0.99755480       0.99788928       0.99936316       0.99969768       0.99964426        1.0000227        1.0014238       0.99782728        1.0004376       0.99985424        1.0010658        1.0002257       0.99936113       0.99922539       0.99835741       0.99766928        1.0000267       0.99689472       0.99823233       0.99839744        1.0023645
  24760.008       0.99880303       0.99695821        1.0003602       0.99890546        1.0026565       0.99909739       0.99904931       0.99884298       0.99858356       0.99853981       0.99595119       0.99884893       0.99992621       0.99834031       0.99716246        1.0014311        1.0008326       0.99861341        1.0004763       0.99941649       0.99638356        1.0016600       0.99970934       0.99962384       0.99953578       0.99894092        1.0009584       0.99613624        1.0013018        1.0013654        1.0019327
  24761.034       0.99951594       0.99792815        1.0007214       0.99928366        1.0036880       0.99768178        1.0003096        1.0021124        1.0017369       0.99768832        1.0004847       0.99951696        1.0022656       0.99824649       0.99838569        1.0020384       0.99986083       0.99857533        1.0010122        1.0006989       0.99949883        1.0033335       0.99851493        1.0018819       0.99929972       0.99892575        1.0031088       0.99794951       0.99895481       0.99742811        1.0006707
  24762.085        1.0001667       0.99907203        1.0014629       0.99839525       0.99920296       0.99960325       0.99960650        1.0024429        1.0016623       0.99907778       0.99796501        1.0008692        1.0019684       0.99813684       0.99897224        1.0004922       0.99896641       0.99890069       0.99930308        1.0015709        1.0014212        1.0030456       0.99989424        1.0026399       0.99855256       0.99705297        1.0001426       0.99948540        1.0002440       0.99861041        1.0000629
  24763.946        1.0021002       0.99871773        1.0024050        1.0025190       0.99969045        1.0007936        1.0001690        1.0020806       0.99974179        1.0005698       0.99982651        1.0007636        1.0027141        1.0002235        1.0005398       0.99931801       0.99994193        1.0017156        1.0006957        1.0024019       0.99897579        1.0022142        1.0012976       0.99705082       0.99784441       0.99855168       0.99980999       0.99910014        1.0004647        1.0014721        1.0017256
  24764.946        1.0028510       0.99791039        1.0006191        1.0008446        1.0003112        1.0007843        1.0008411        1.0032098        1.0011911        1.0006489        1.0009380        1.0012148        1.0014379        1.0007743       0.99977462       0.99998494        1.0010804        1.0029719        1.0016891        1.0031246       0.99962542        1.0021397        1.0014851       0.99826096       0.99987363        1.0003847        1.0000233       0.99878100       0.99740061        1.0010002        1.0002188
  24766.106        1.0035438       0.99758908       0.99889479       0.99881693        1.0012823        1.0007178       0.99948536        1.0013040        1.0016929        1.0020135       0.99993421        1.0030903        1.0000968       0.99975609       0.99848185        1.0005333       0.99991087        1.0022912        1.0002125        1.0024722        1.0004551        1.0031043        1.0008575        1.0003230       0.99893865       0.99875000        1.0011714       0.99932782       0.99760730       0.99956601        1.0031403
  24767.212        1.0043906       0.99820417       0.99847841        1.0004223       0.99960364        1.0011791       0.99901619        1.0001817       0.99960206       0.99977236       0.99859189        1.0025240        1.0011436        1.0018454       0.99949620       0.99973671        1.0013795        1.0022804        1.0006356        1.0008220       0.99951377        1.0010098        1.0016935        1.0016974       0.99969572       0.99930008        1.0002243       0.99830615       0.99887899       0.99922804        1.0026409
  24768.993        1.0065719       0.99738038       0.99913773        1.0016992        1.0010296        1.0024397       0.99836316        1.0051287        1.0001681        1.0010895        1.0013780        1.0038522        1.0003461        1.0009055        1.0011056        1.0008052        1.0009134        1.0016351        1.0023654        1.0004554        1.0008698        1.0029497        1.0063831        1.0007155       0.99872163       0.99951580        1.0001354       0.99706410       0.99849746        1.0001788        1.0017718
  24771.099        1.0077145       0.99672833       0.99843623        1.0012466        1.0002438        1.0023759       0.99917049        1.0028247       0.99907267       0.99922364       0.99902677        1.0033978       0.99757093        1.0017054       0.99976285        1.0020917        1.0017546        1.0009496        1.0007547        1.0017619        1.0012216        1.0018252       0.99967391        1.0023650       0.99806683       0.99980606        1.0000724        1.0016287        1.0026644       0.99962774        1.0032061
  24772.125        1.0085995       0.99647686       0.99765407       0.99987309        1.0013077        1.0017950       0.99971190        1.0027217        1.0021180        1.0019877       0.99801081        1.0036723       0.99950965        1.0039422        1.0010772        1.0023937        1.0037590        1.0007281        1.0008757        1.0029631        1.0021208        1.0028087        1.0019176        1.0020951        1.0009615        1.0004322        1.0028952        1.0024743        1.0033347       0.99966196        1.0027892
  24773.933        1.0097141       0.99639512       0.99941250        1.0009972       0.99885942        1.0032106        1.0005220        1.0022672        1.0000053        1.0014803       0.99984963        1.0037579        1.0011388        1.0017786        1.0020559        1.0019645        1.0017273        1.0035390       0.99982052        1.0012345       0.99801007        1.0012965        1.0003250        1.0026167        1.0009013       0.99951597       0.99843517        1.0036261        1.0021205        1.0022126        1.0029361
  24775.040        1.0105235       0.99909145       0.99944951        1.0032875        1.0012954        1.0005719        1.0005535        1.0035871        1.0003565        1.0003110        1.0000004        1.0030196        1.0026556        1.0014969       0.99965982        1.0003274        1.0017265        1.0020687        1.0005470        1.0022463        1.0022117        1.0015315       0.99886125        1.0040085        1.0003708       0.99947523       0.99884038        1.0031686        1.0029834        1.0037743        1.0028419
  24776.148        1.0111131       0.99651697       0.99926071        1.0017055        1.0039186        1.0027869        1.0003267        1.0021538        1.0000613        1.0017491        1.0002114        1.0008482        1.0039011       0.99907810        1.0002158       0.99972095        1.0022635        1.0017771        1.0014330        1.0029772        1.0033851        1.0033452       0.99943512        1.0032978        1.0035165        1.0023008       0.99802295        1.0016126        1.0017521        1.0053012        1.0009233
  24778.038        1.0120529       0.99894156       0.99868140        1.0024350        1.0022696        1.0034213       0.99707110        1.0015013        1.0029214        1.0015273        1.0004180        1.0017276        1.0025010        1.0047140        1.0025976        1.0009670        1.0042944        1.0028332        1.0006244        1.0024320        1.0022236        1.0047651       0.99995581        1.0051569        1.0013830        1.0012137        1.0000489        1.0020232        1.0005747        1.0046606        1.0029471
  24779.983        1.0128794       0.99770220        1.0011956       0.99934839        1.0023916        1.0013308       0.99894720        1.0032413        1.0001633        1.0004672        1.0025681        1.0001488        1.0030727        1.0051516        1.0021610        1.0031286        1.0022471        1.0020825        1.0010754        1.0031173        1.0011780        1.0023725        1.0000672        1.0038483        1.0018769        1.0011544        1.0006629        1.0031900        1.0020065        1.0041775        1.0017673
  24780.983        1.0135211       0.99837677        1.0019223        1.0024621        1.0022442        1.0007592       0.99610235        1.0049487        1.0033009        1.0015500        1.0011130        1.0009308        1.0035037        1.0043888        1.0020621        1.0042087        1.0020189        1.0040411        1.0006515        1.0029950        1.0013916        1.0026449       0.99897566        1.0047497        1.0036695        1.0026120        1.0004530        1.0018207        1.0034044        1.0031237        1.0026369
  24782.928        1.0144883       0.99568411       0.99776277        1.0001563        1.0014088        1.0027860       0.99583230        1.0038570        1.0048457        1.0004780        1.0030385        1.0007878        1.0041841        1.0030104        1.0014117        1.0031838        1.0066360        1.0037503        1.0019938        1.0015779        1.0004599        1.0048372       0.99744339        1.0047206        1.0038786        1.0000729       0.99950985        1.0012241        1.0009597        1.0044030        1.0035833
  24784.063        1.0149786       0.99954565        1.0004517       0.99866444        1.0017234       0.99970978       0.99686447        1.0025764        1.0053444        1.0015830        1.0032307        1.0022869        1.0049386        1.0025282        1.0037349        1.0032556        1.0054998        1.0007490        1.0046615        1.0041947        1.0039522        1.0034970        1.0001643        1.0025609        1.0051400        1.0037146        1.0038000        1.0037947        1.0020856        1.0037482        1.0037314
  24785.145        1.0151509        1.0022846        1.0014685       0.99733150        1.0022409        1.0027335       0.99774567       0.99948479        1.0014794        1.0028230        1.0025867        1.0019567        1.0044302        1.0073474        1.0058080        1.0039688        1.0036855        1.0030328        1.0050295        1.0052496        1.0031116        1.0030643       0.99999152        1.0044888        1.0079640        1.0048380        1.0051819        1.0028243        1.0034939        1.0033981        1.0035363
  24787.090        1.0163287       0.99958050       0.99992813        1.0000306        1.0030117       0.99970830       0.99982698        1.0022270        1.0044139        1.0000009        1.0022347        1.0029856        1.0027126        1.0043248        1.0032485        1.0031654        1.0029823        1.0016438        1.0036746        1.0034483        1.0083670        1.0052679        1.0023359        1.0035843        1.0056775        1.0055259        1.0043285        1.0036533        1.0087927        1.0023593        1.0048892
  24788.172        1.0159330       0.99930881       0.99956512        1.0009758        1.0045427       0.99858140       0.99965807        1.0008441        1.0034933        1.0005239       0.99921779        1.0035788        1.0027767        1.0032300        1.0038129        1.0035247       0.99974287        1.0010129        1.0027658        1.0037272        1.0056969        1.0008497        1.0036947        1.0001786        1.0057754        1.0056989        1.0034975        1.0027330        1.0042703        1.0017212        1.0070958
  24789.225        1.0157681       0.99872544        1.0000220        1.0000467        1.0015870       0.99955319       0.99966956       0.99947298        1.0033435        1.0038194        1.0026546        1.0033839        1.0023758        1.0042291        1.0012091        1.0042918        1.0033078        1.0019423        1.0019200        1.0045256        1.0027333        1.0017112        1.0004210        1.0036332        1.0034260        1.0046348        1.0035715        1.0030478        1.0047804        1.0012914        1.0072747
  24791.037        1.0156150       0.99751698       0.99876336       0.99807843       0.99939547        1.0003007       0.99883459        1.0012482        1.0062978        1.0020582        1.0020020        1.0018696        1.0006861        1.0034671        1.0012522        1.0045742        1.0047722        1.0016791        1.0029370        1.0047160        1.0030439        1.0032410        1.0031958        1.0011053        1.0028826        1.0037415        1.0063524        1.0036063        1.0063426        1.0017044        1.0027045
  24793.146        1.0146764       0.99780069       0.99739156        1.0004306        1.0042019        1.0008343        1.0005606       0.99929865        1.0015769        1.0027144        1.0031988        1.0016735        1.0016503        1.0042628        1.0029171        1.0056772        1.0067372        1.0029463        1.0034007        1.0052250        1.0050914        1.0062122        1.0022239        1.0025503        1.0027975        1.0007863        1.0057636        1.0034071        1.0053954        1.0020557        1.0037088
  24794.254        1.0141975       0.99772814       0.99857494        1.0024956        1.0028386        1.0004521        1.0017193        1.0010713        1.0010755        1.0026143        1.0001557       0.99924713        1.0023926        1.0031789        1.0025334        1.0038989        1.0029038        1.0027627        1.0012573        1.0038152        1.0041280        1.0068608        1.0022641        1.0023358        1.0026903        1.0018899        1.0058427        1.0053626        1.0039493        1.0005001        1.0044752
  24796.066        1.0131849        1.0000348        1.0020617        1.0007765        1.0027531        1.0004283        1.0028137        1.0016065        1.0011861        1.0044215        1.0033163        1.0013202       0.99948015        1.0035562        1.0018695        1.0044855        1.0025955        1.0030227        1.0015804        1.0038915        1.0052410        1.0021862        1.0009633        1.0011454        1.0029712        1.0038208        1.0065536        1.0043962        1.0042896        1.0029541        1.0043145
  24797.094        1.0122034       0.99864812        1.0009437       0.99974848        1.0005498        1.0015388        1.0016237        1.0012047        1.0035381        1.0020292        1.0013736        1.0015959        1.0025464        1.0019246        1.0017700        1.0037135        1.0030873        1.0028507        1.0034160        1.0036506        1.0038484        1.0004465       0.99994022        1.0001247        1.0028061        1.0049661        1.0055861        1.0028959        1.0030348        1.0030841        1.0042074
  24798.204        1.0117590       0.99833572        1.0001040       0.99906794       0.99874902        1.0014402        1.0049826        1.0018126        1.0017055        1.0025499        1.0003516        1.0017372        1.0024906        1.0002359        1.0018956        1.0039882        1.0060571        1.0022477        1.0042666        1.0018365        1.0038772        1.0016876        1.0025451        1.0016233        1.0003640        1.0030450        1.0042890        1.0015189        1.0022358        1.0035604        1.0059045
  24799.206        1.0108792        1.0001307       0.99948110        1.0004322        1.0005129       0.99692505        1.0003082       0.99965432        1.0023014        1.0033602        1.0009595        1.0022047        1.0004644        1.0015720        1.0026097        1.0036823        1.0051554        1.0028583        1.0038528       0.99994950        1.0036842        1.0032393        1.0021571        1.0017751        1.0020515        1.0024149        1.0040872        1.0003165        1.0019848        1.0035397        1.0040062
  24800.938        1.0086070        1.0008804       0.99877440       0.99947142       0.99821076        1.0004905        1.0016494       0.99954048        1.0020176        1.0022393       0.99997995        1.0010559        1.0015779        1.0014305        1.0021397        1.0016688        1.0041762        1.0024815        1.0016342        1.0019221        1.0032630        1.0029055       0.99813613        1.0026160        1.0028715        1.0034160        1.0026083        1.0016498        1.0025062        1.0035661        1.0045624
  24802.019        1.0070004       0.99854917        1.0025172       0.99913092        1.0014238        1.0025743       0.99634069        1.0006522       0.99963847        1.0011125        1.0025437        1.0036174        1.0030507        1.0011897        1.0007859        1.0029601        1.0025135        1.0009469        1.0000106        1.0023875        1.0029621        1.0031440       0.99987316       0.99867789        1.0031023        1.0004183        1.0028702        1.0018727        1.0044150        1.0053223        1.0029388
  24803.182        1.0052692       0.99969807        1.0026344       0.99903647        1.0003236        1.0019413       0.99876438        1.0004686        1.0008941       0.99875948        1.0008528        1.0020198        1.0023132        1.0019707       0.99899886        1.0023350        1.0044434        1.0008720        1.0013182        1.0016991        1.0028398        1.0039708        1.0000990       0.99813704        1.0006590        1.0007457        1.0038900        1.0014184        1.0054722        1.0046559        1.0013142
  24804.184        1.0043548        1.0003713        1.0015869        1.0008248        1.0006501        1.0003707        1.0009336        1.0006896        1.0027536       0.99887800        1.0009420        1.0056689       0.99929961        1.0028054        1.0006851       0.99948726        1.0048889       0.99943137        1.0039079        1.0006248        1.0021434        1.0036474       0.99930541        1.0000459        1.0012465        1.0002751        1.0031853        1.0020482        1.0051710        1.0037480        1.0002913
  24806.133        1.0013954        1.0034291        1.0036662        1.0016134       0.99758741        1.0004105        1.0002347       0.99962918        1.0040278       0.99938772        1.0010904       0.99996896        1.0025542        1.0004348        1.0004893        1.0007085       0.99943276        1.0010731        1.0013871        1.0018533        1.0047952        1.0044492        1.0001461       0.99732959        1.0002596        1.0006911        1.0007066       0.99990937        1.0058435        1.0060376       0.99948224
  24807.217        1.0000860        1.0036930        1.0041383        1.0006863       0.99895700        1.0021445        1.0028140       0.99979865        1.0038551        1.0011533        1.0009788       0.99924661        1.0024988       0.99872954        1.0014597        1.0022884        1.0027148       0.99943600        1.0004477       0.99989563        1.0036123        1.0024907       0.99791968       0.99830357        1.0001843        1.0029346        1.0006096       0.99908915        1.0044964        1.0026524       0.99985882
  24808.218       0.99886012        1.0010066        1.0039776       0.99766040        1.0018820        1.0025003        1.0046701       0.99930764        1.0036730        1.0006547        1.0000175        1.0013929        1.0023072       0.99884697        1.0025641        1.0022092        1.0046500       0.99953197        1.0013639       0.99981637        1.0029803        1.0017299       0.99846383       0.99562715        1.0019017        1.0010352        1.0006447        1.0003316        1.0027733       0.99939253       0.99964803
  24810.114       0.99628696        1.0011310        1.0016439       0.99980725        1.0007961        1.0009762        1.0030739        1.0014183        1.0029538       0.99965427        1.0000314        1.0036301        1.0024541        1.0025197        1.0002089        1.0005543        1.0009586       0.99846945        1.0012082        1.0006556        1.0018794       0.99975597        1.0011837        1.0020438        1.0023567        1.0011732       0.99969834        1.0011202       0.99987917        1.0012441       0.99844724
  24811.170       0.99458149        1.0017921        1.0013982       0.99978621       0.99924491        1.0006012        1.0032799        1.0004956        1.0010045       0.99908376       0.99929205        1.0032763        1.0012385        1.0034024        1.0014424       0.99966042        1.0019559       0.99665407       0.99710558        1.0024358        1.0008029       0.99937187        1.0004583        1.0003084        1.0015587       0.99910679       0.99954703        1.0018685        1.0013519        1.0018652       0.99791926
  24812.172       0.99294054        1.0006888        1.0008699       0.99998103       0.99827733        1.0003245        1.0030362       0.99962020       0.99886476       0.99854182       0.99883298        1.0029751        1.0005412        1.0034112        1.0008308        1.0016369        1.0028188       0.99678093       0.99636603        1.0031209       0.99983440       0.99977655       0.99977231       0.99960953        1.0025468        1.0008924        1.0003736        1.0015237        1.0024728        1.0019122       0.99854373
  24814.068       0.99138177        1.0001446        1.0019896        1.0005188        1.0008816        1.0007765        1.0008743       0.99988372        1.0004907       0.99795600        1.0015732        1.0022617       0.99960271        1.0019133        1.0013850        1.0002350        1.0020716       0.99931485       0.99677854        1.0010450       0.99959054       0.99915694       0.99873222       0.99848047        1.0020506       0.99916477       0.99905915       0.99842685        1.0010494        1.0023968        1.0004835
  24815.098       0.99055517        1.0021098        1.0025473        1.0003361        1.0016168        1.0008179        1.0001112       0.99929763        1.0012474       0.99869877        1.0014261        1.0013513       0.99990234        1.0015971        1.0008032       0.99950843        1.0036964       0.99861025       0.99850132        1.0008707        1.0004892       0.99985316       0.99910693        1.0008532        1.0008505        1.0011383       0.99832619       0.99969700        1.0001516        1.0013643       0.99885795
  24816.154       0.98991159        1.0028919        1.0030309        1.0027815        1.0027932        1.0004637        1.0021051       0.99928310       0.99830408        1.0010231        1.0007550       0.99995259        1.0009914        1.0013351        1.0013775        1.0000922        1.0036350       0.99826200       0.99685140        1.0013606       0.99973659        1.0004413       0.99433831       0.99894718        1.0026122       0.99962924       0.99758255        1.0009377        1.0009743        1.0015035       0.99949404
  24817.997       0.98875300        1.0014775        1.0024907        1.0011903        1.0006428        1.0015158       0.99823577        1.0000583       0.99971478       0.99956074        1.0041646        1.0024586        1.0009963        1.0023770        1.0003842        1.0014727        1.0004937       0.99780558       0.99922097        1.0018029        1.0012563        1.0007966       0.99926524        1.0016954        1.0014023        1.0006875       0.99764659       0.99995993        1.0015815        1.0016028       0.99622193
  24819.027       0.98865698        1.0011442        1.0021909        1.0019755        1.0000961        1.0024302        1.0015407        1.0005215        1.0003711       0.99805924        1.0040453        1.0024962       0.99840674        1.0023000        1.0016607        1.0020669        1.0012777       0.99981473       0.99773498        1.0022951        1.0019339        1.0006101       0.99743330        1.0014858        1.0008866        1.0008838       0.99905508       0.99996689        1.0009065       0.99841858       0.99874391
  24820.219       0.98855282        1.0018412        1.0017483       0.99955250        1.0028370        1.0028241        1.0016364        1.0011455        1.0003854        1.0004680        1.0031635        1.0015409       0.99746831        1.0005880        1.0010273        1.0005820        1.0012796        1.0007333       0.99899751        1.0003578        1.0003083        1.0020790        1.0002470       0.99861898        1.0009207       0.99600093        1.0004188        1.0015309        1.0003149       0.99770934       0.99962671
  24821.302       0.98855279        1.0025564        1.0015003       0.99888899        1.0023598        1.0013580        1.0012018        1.0004703        1.0004976       0.99848837       0.99733504        1.0001647       0.99802929        1.0000768       0.99971565        1.0018816        1.0005305       0.99861033       0.99920075        1.0007572        1.0006759       0.99885518        1.0018586       0.99839212        1.0009012       0.99873605        1.0008228        1.0023053        1.0003575       0.99927768       0.99796047
  24823.038       0.98889166        1.0014544        1.0007209        1.0022130        1.0025465        1.0013159       0.99958256       0.99887336       0.99984509        1.0001710        1.0032773        1.0005208       0.99916927       0.99804860        1.0006647        1.0023447        1.0017695       0.99781540        1.0006098        1.0010346       0.99999619       0.99915733        1.0030983       0.99890726       0.99721664        1.0005419       0.99739650        1.0012346        1.0020259        1.0020979        1.0015374
  24824.121       0.98925093        1.0022461        1.0007837        1.0028863        1.0011856        1.0018602        1.0020265       0.99764170        1.0000487       0.99791907        1.0022507       0.99979045       0.99904784       0.99870118        1.0003785       0.99934686        1.0011982       0.99815404        1.0003053       0.99955426       0.99883807       0.99920921        1.0030489       0.99929142       0.99681686        1.0001672       0.99702667        1.0006046       0.99847974        1.0001502        1.0013783
  24825.233       0.98981935        1.0009899        1.0021864        1.0032536        1.0007714       0.99834604        1.0015429       0.99781586        1.0007389       0.99868780        1.0000051       0.99713631       0.99720900       0.99900658        1.0009095        1.0009260        1.0003819       0.99735691       0.99991098       0.99896975        1.0030058       0.99515656        1.0004152       0.99889813       0.99967907       0.99780174       0.99792340        1.0003847       0.99888013       0.99824736       0.99844489
  24826.237       0.99009817        1.0003024        1.0020384        1.0011790       0.99904139       0.99728701        1.0015273       0.99710545        1.0001936       0.99988378       0.99946941       0.99764995       0.99671562       0.99711357        1.0016537       0.99970949       0.99783489       0.99891087       0.99900284       0.99809529        1.0004914       0.99734135        1.0005508       0.99897254       0.99798636       0.99840155       0.99801299        1.0001676        1.0008554       0.99721904       0.99725326
  24828.081       0.99118697        1.0007302        1.0007906        1.0035873        1.0006567       0.99913879        1.0003413       0.99768905       0.99897722       0.99543842        1.0012933       0.99851607       0.99725475       0.99774271        1.0010062       0.99978604       0.99796181        1.0012035       0.99885499        1.0000666        1.0015674        1.0007457        1.0018140       0.99859841       0.99769988       0.99802010       0.99788887        1.0006886        1.0018452       0.99870066       0.99856193
  24829.166       0.99160421        1.0014872        1.0018449        1.0019335        1.0026433       0.99976900       0.99890119        1.0001605       0.99904698       0.99974040        1.0002385       0.99846983       0.99828959        1.0019736        1.0003270        1.0004787       0.99612714        1.0001881       0.99877466       0.99932976        1.0025230        1.0006037       0.99954958       0.99788438       0.99872046       0.99875191       0.99768702       0.99970172        1.0037610       0.99981581       0.99880683
  24830.305       0.99188628        1.0025102        1.0020339        1.0024442       0.99835467        1.0003751        1.0010172       0.99719435       0.99767846        1.0006123        1.0005205       0.99958844       0.99819552       0.99950804       0.99979325        1.0014685        1.0031573       0.99721067       0.99839087       0.99929582        1.0012313       0.99944504        1.0000994       0.99901629        1.0000621       0.99989843       0.99746957       0.99868181        1.0028627        1.0007764       0.99675173
  24832.205       0.99227814        1.0003489        1.0005167        1.0031123       0.99937058       0.99751669       0.99903010       0.99452341       0.99759755       0.99775794        1.0014048       0.99996181       0.99744040       0.99948917       0.99814141        1.0019483       0.99838073       0.99774728       0.99946122       0.99954600       0.99755621       0.99979903       0.99930928        1.0009606       0.99920843       0.99894064       0.99721057       0.99832202        1.0019439        1.0008424       0.99700300
  24834.158       0.99253962        1.0007739        1.0006251       0.99745733        1.0003483        1.0022533       0.99983923       0.99406556       0.99936797       0.99777205        1.0001337       0.99744712       0.99909180        1.0003785        1.0004647       0.99773808       0.99626573       0.99786608        1.0018800        1.0003205       0.99878799       0.99804574        1.0004156       0.99941505        1.0001146       0.99794269       0.99845931       0.99708935       0.99880638       0.99850941       0.99636364
  24836.058       0.99328040        1.0006612       0.99925530       0.99974376        1.0019692        1.0012765        1.0004001       0.99824177       0.99644696       0.99744768       0.99907826       0.99834724       0.99875300       0.99997978       0.99903910       0.99847397       0.99896714       0.99717509        1.0002309       0.99839457       0.99959612       0.99658716        1.0019715       0.99933729        1.0016576       0.99932253       0.99678577       0.99896245        1.0009788        1.0005494       0.99763145
  24838.173       0.99349783        1.0015174        1.0010187        1.0003837        1.0003768        1.0012206        1.0024824       0.99768806       0.99739448       0.99951410       0.99939946        1.0008878       0.99757899       0.99835197       0.99844884        1.0007108       0.99658914       0.99711781       0.99868420       0.99955084       0.99819571       0.99879662       0.99858116        1.0016909       0.99853191       0.99961235       0.99857453       0.99934012        1.0003097       0.99865421       0.99728305
  24839.231       0.99355433        1.0016340       0.99999837        1.0001182        1.0028387        1.0001607        1.0024113       0.99638165       0.99863509       0.99767895        1.0010955       0.99964020       0.99818705       0.99929319       0.99846048       0.99975190       0.99946680       0.99666126        1.0002693       0.99898351        1.0013336        1.0004100       0.99986528       0.99860871        1.0009322        1.0007460       0.99786320       0.99852635       0.99960083       0.99591457       0.99790447
  24841.133       0.99416199        1.0002170       0.99798038        1.0002946        1.0020469        1.0012914       0.99862990       0.99733738       0.99784184       0.99881006       0.99837801       0.99865023       0.99790747        1.0000042       0.99805561        1.0006969        1.0006488       0.99780260        1.0008731       0.99972243       0.99826731       0.99889418        1.0037629        1.0000380        1.0018293        1.0004297       0.99768097       0.99715411       0.99649677        1.0014890        1.0006266
  24842.218       0.99425539        1.0010892        1.0010114        1.0005573        1.0014093        1.0022684       0.99916748       0.99723250       0.99869494       0.99801289        1.0004175       0.99852585       0.99932213       0.99930230       0.99803155        1.0017323        1.0004373       0.99826684        1.0004656        1.0006513       0.99818179       0.99735486       0.99900693       0.99814945       0.99948530        1.0001477       0.99857513       0.99843689       0.99601048       0.99942991       0.99915242
  24843.277       0.99463783        1.0016440        1.0016822        1.0009026        1.0002943        1.0028244        1.0000954       0.99746267       0.99937459       0.99850196        1.0019555        1.0003951        1.0000861       0.99869254       0.99980200        1.0004006       0.99795949       0.99851941        1.0005049       0.99737253       0.99794035       0.99871733       0.99907922       0.99700036       0.99731036       0.99825472       0.99937823       0.99638333       0.99599606       0.99795264       0.99863664
  24845.070       0.99482681        1.0014511        1.0002634        1.0000293        1.0008628        1.0020858       0.99903481       0.99824512       0.99979994       0.99845757        1.0013416       0.99872139        1.0002686       0.99752669       0.99882350       0.99759802       0.99887946       0.99666597       0.99913189       0.99822459       0.99876933       0.99914859        1.0002380       0.99972280       0.99751585       0.99708071        1.0002787       0.99588042       0.99701214       0.99879695       0.99817397
  24846.128       0.99507502        1.0011652        1.0013254       0.99855987        1.0001871        1.0006889        1.0002611       0.99769044       0.99938166       0.99854269        1.0019122       0.99917738       0.99899937       0.99731120       0.99991895       0.99775880        1.0005264       0.99529338       0.99932750       0.99767813       0.99986125       0.99841157        1.0001474       0.99724891       0.99712060       0.99580161        1.0009920       0.99525357       0.99733761       0.99420327       0.99842606
  24847.296       0.99538803        1.0010412        1.0019235        1.0015812        1.0007322        1.0006745        1.0016466        1.0004362       0.99686524       0.99828582       0.99933235        1.0013237       0.99936915       0.99744924        1.0012734       0.99674427       0.99931333       0.99617090       0.99979499       0.99627718       0.99941793        1.0002793       0.99935789       0.99767509       0.99984966        1.0001266        1.0001852       0.99629003       0.99919133       0.99558448       0.99990557
  24848.383       0.99562173        1.0009427        1.0003417        1.0008269        1.0011234        1.0010180       0.99967709       0.99899148       0.99869034        1.0005326       0.99961645       0.99790231       0.99984865       0.99782828        1.0007092       0.99819861       0.99801257       0.99776239       0.99824336       0.99690646        1.0014894       0.99871337        1.0011192       0.99660954        1.0012920       0.99810793       0.99833669       0.99896723       0.99972623       0.99688839        1.0003186
  24850.176       0.99613127        1.0003535       0.99979818        1.0005780       0.99695761       0.99930491        1.0006317        1.0014407       0.99815586        1.0030466       0.99981048       0.99720763       0.99894071        1.0002679       0.99862989       0.99909617       0.99911032       0.99848254       0.99729233       0.99984328       0.99869382       0.99879519        1.0004644       0.99785455        1.0000306       0.99781537        1.0008912       0.99830897       0.99627026       0.99964506        1.0014338
  24851.263       0.99637349        1.0002520        1.0014798       0.99999449       0.99876611        1.0023984        1.0015185        1.0028567       0.99994259        1.0019075        1.0002337       0.99700901       0.99867130        1.0004578       0.99940691       0.99904789       0.99999934        1.0002765       0.99828986       0.99887542        1.0002488       0.99930630       0.99932747        1.0005167        1.0014603       0.99803290        1.0007788       0.99838546       0.99587858       0.99855406        1.0012678
  24852.350       0.99658703       0.99857287        1.0027115        1.0014231        1.0038619       0.99937109        1.0009770        1.0000442        1.0015445       0.99864838       0.99913326       0.99952608       0.99897341       0.99991319        1.0006299        1.0028874       0.99935746       0.99882599       0.99829529       0.99871044        1.0037073       0.99692917        1.0032534       0.99942533        1.0005371       0.99676766        1.0017501       0.99796006       0.99547339       0.99877529       0.99978526
  24854.198       0.99699458        1.0014729        1.0039011       0.99909889        1.0009311       0.99787165       0.99868578        1.0011401        1.0030694       0.99912005        1.0001345       0.99931043       0.99784142       0.99935835        1.0009628        1.0032618        1.0007672       0.99662375       0.99839660       0.99883272       0.99920293       0.99581992        1.0002729       0.99822482        1.0000529       0.99847162        1.0011377       0.99866434       0.99746390        1.0004431       0.99999419
  24856.209       0.99771404        1.0010366        1.0026211        1.0025968        1.0023788       0.99906406       0.99889883        1.0023747        1.0011450        1.0016427       0.99903144       0.99958329       0.99895361        1.0003457        1.0006792       0.99994682        1.0008193       0.99787086       0.99927273        1.0004200       0.99952181        1.0003294       0.99998206       0.99890618        1.0006038        1.0011585        1.0017712       0.99806574       0.99968296        1.0002454        1.0000027
  24857.351       0.99812294        1.0027208        1.0033517        1.0014624        1.0002418       0.99913127       0.99998291        1.0020580        1.0013243       0.99906957        1.0015928       0.99800745       0.99987488        1.0013780        1.0013399        1.0000346        1.0043152       0.99705157       0.99928294       0.99959692       0.99763144        1.0013157        1.0007441       0.99888259        1.0008506        1.0004193        1.0027302       0.99988047       0.99925596        1.0001203        1.0021568
  24859.308       0.99906266        1.0044687        1.0000036        1.0030061        1.0005019        1.0017217        1.0006822        1.0015865        1.0019595        1.0045761        1.0022014       0.99716819        1.0009192        1.0014402        1.0025132        1.0000580        1.0016775       0.99882249        1.0006742        1.0009636       0.99804732        1.0003775        1.0014199        1.0004538        1.0000409        1.0005090        1.0027389       0.99825413        1.0001279       0.99937766       0.99836566
  24860.342       0.99955481        1.0004557       0.99971547        1.0029294        1.0011641        1.0010276        1.0012755        1.0032131        1.0014618        1.0011750        1.0015195       0.99953276        1.0012687        1.0007585       0.99974466       0.99993490        1.0010391       0.99977501       0.99902462       0.99925260       0.99976948        1.0001940        1.0013795        1.0010294        1.0022051       0.99856410        1.0016598       0.99916404       0.99619038        1.0017603       0.99876775
  24861.374       0.99961990        1.0015793        1.0014775        1.0059434        1.0021157       0.99942504        1.0019705        1.0027512        1.0014683        1.0028779       0.99872957        1.0005789        1.0003706        1.0007402        1.0003726        1.0015786        1.0001825       0.99854462        1.0009227       0.99829323        1.0001394        1.0010267        1.0016758        1.0004889        1.0018479        1.0016095        1.0011021        1.0001153       0.99690586        1.0008576        1.0007476
  24863.277        1.0005563        1.0040969       0.99921202        1.0026283        1.0025594        1.0020532        1.0013454        1.0042300        1.0021721        1.0035046        1.0032487       0.99592850       0.99881316       0.99960679        1.0034547        1.0017081       0.99859669       0.99868530        1.0033231        1.0005754        1.0001303       0.99921624        1.0029036       0.99992460        1.0012011        1.0020721        1.0018870        1.0006860       0.99938492       0.99846365        1.0014733
  24864.311        1.0010966        1.0047186        1.0003164        1.0039684        1.0042188        1.0013588        1.0028434        1.0055634        1.0017720        1.0032506        1.0019031       0.99866281       0.99894959       0.99955235        1.0026366        1.0018756       0.99921504        1.0014199        1.0018765        1.0004157       0.99999576        1.0011062        1.0030533        1.0011144        1.0012114        1.0004349        1.0034353       0.99834150       0.99906975       0.99908075        1.0003991
  24865.400        1.0017006        1.0017073        1.0010977        1.0038051        1.0015595        1.0011695        1.0040260        1.0051895        1.0006769        1.0020385        1.0007484       0.99989481       0.99976424       0.99848920        1.0006014        1.0020966        1.0011953        1.0025706       0.99972587        1.0004489       0.99871447        1.0021903        1.0031987        1.0019014        1.0011457       0.99950241        1.0029908       0.99845795       0.99865811       0.99966848        1.0000381
  24867.330        1.0026174        1.0013139        1.0016556        1.0021463       0.99946774        1.0025774        1.0027636        1.0033020       0.99948877        1.0054184        1.0018213       0.99791571        1.0000150        1.0006317       0.99878079        1.0004128        1.0019858        1.0035936       0.99781077        1.0053998       0.99923768        1.0021842        1.0026467       0.99974230        1.0017447        1.0013311        1.0023284        1.0007517       0.99881327        1.0000624        1.0023747
  24869.371        1.0034109        1.0009171        1.0025285        1.0028033        1.0004568        1.0022554        1.0041360        1.0010436       0.99942434        1.0016489        1.0024136       0.99943836        1.0035810        1.0016084        1.0017900        1.0030313        1.0008119       0.99976563        1.0015926        1.0001744       0.99889511        1.0027578        1.0026852       0.99985193       0.99920828        1.0007182        1.0032035        1.0006968       0.99964097       0.99997727        1.0015410
  24870.434        1.0042878        1.0005533        1.0012988        1.0019965       0.99996260       0.99943593        1.0033244        1.0022279        1.0019141        1.0031595        1.0000043        1.0021039        1.0022665        1.0019969        1.0011517        1.0010789        1.0015689        1.0019457       0.99986726        1.0034087        1.0019229       0.99885927       0.99839086       0.99814274        1.0035728        1.0038355        1.0046015        1.0014601        1.0009009       0.99981856        1.0031327
  24872.257        1.0047282        1.0007588        1.0013892        1.0000461        1.0001442        1.0011327        1.0006609        1.0004221        1.0011812        1.0002579        1.0040550       0.99959894        1.0002267        1.0023786       0.99958176        1.0028330        1.0020592        1.0025497       0.99892241       0.99989034        1.0011530        1.0009632        1.0015019       0.99962078        1.0026511        1.0046000        1.0011087        1.0035102       0.99967887        1.0005078        1.0027749
  24873.264        1.0053049        1.0003292        1.0019561        1.0003321        1.0001916        1.0024647        1.0018583        1.0022799        1.0014203        1.0006366        1.0047120       0.99923977        1.0020199        1.0022032       0.99923039        1.0013562        1.0041107        1.0025373       0.99943974        1.0010284        1.0003530        1.0023938        1.0019950        1.0020378        1.0011309        1.0044525        1.0020357        1.0024615        1.0011318        1.0027330        1.0025527
  24874.433        1.0057442        1.0040072        1.0011369        1.0006961       0.99788304        1.0026931        1.0022027        1.0003089        1.0007271        1.0048782        1.0071786        1.0010456        1.0013388       0.99949557       0.99979381        1.0000761        1.0002184        1.0021752        1.0001489        1.0023650        1.0039943       0.99944833        1.0011039       0.99916844        1.0026201        1.0020311        1.0030527       0.99929599        1.0014145        1.0023824        1.0023851
  24875.549        1.0061112        1.0004705        1.0005039        1.0007921       0.99888577        1.0021702        1.0004030        1.0029330       0.99912255        1.0020876        1.0065651        1.0021682        1.0008583        1.0025193        1.0014056        1.0015395        1.0032797        1.0024974        1.0005948        1.0014444        1.0017037        1.0012792       0.99996262       0.99908792        1.0025937        1.0004912        1.0037786       0.99584177        1.0006438        1.0015312       0.99882016
  24877.319        1.0065261        1.0035763        1.0028863        1.0012817        1.0017172        1.0038230        1.0005392        1.0042953        1.0009750        1.0018326        1.0040957        1.0014103        1.0017194        1.0020742        1.0020648        1.0031782        1.0004223        1.0038268        1.0017981        1.0007549       0.99892296        1.0000204       0.99900765       0.99760338        1.0030630        1.0026076        1.0031470        1.0006326        1.0004768        1.0005335        1.0010506
  24878.382        1.0065498        1.0044711        1.0023834        1.0014320        1.0035125        1.0053631        1.0045096        1.0035728        1.0029595        1.0034582        1.0022051        1.0019110        1.0021074        1.0002264        1.0030811        1.0013470        1.0040428        1.0023991        1.0016266       0.99934053       0.99803056        1.0020919        1.0011069       0.99964704        1.0024143        1.0022688        1.0030816        1.0024152       0.99898916        1.0013398        1.0009925
  24879.497        1.0067259        1.0047137        1.0009872        1.0040831        1.0019444        1.0031474        1.0026553        1.0007128        1.0033012        1.0007056        1.0048649        1.0057124        1.0010909       0.99788192        1.0031430        1.0020259        1.0017710        1.0014615        1.0003203       0.99988801        1.0007498        1.0056417        1.0013675        1.0014165        1.0030136        1.0047153        1.0045075        1.0009042       0.99933191        1.0020400        1.0031447
  24881.378        1.0074868        1.0035060        1.0009427        1.0021298        1.0036856        1.0010236        1.0061746        1.0042565        1.0014231        1.0038508        1.0050317        1.0043940        1.0015383       0.99883106        1.0009391        1.0038685       0.99936890        1.0029071       0.99973028        1.0021787        1.0005714        1.0023760        1.0005321       0.99879707        1.0022051        1.0037473        1.0037266       0.99955996       0.99970932        1.0019938        1.0021902
  24883.392        1.0080602        1.0040757        1.0031555        1.0040197        1.0014531        1.0005836        1.0025836        1.0019563        1.0042352        1.0029331        1.0019662        1.0037809        1.0017032        1.0041691        1.0003200        1.0041051        1.0050000        1.0033948        1.0039827        1.0017366        1.0041502       0.99866277        1.0023580        1.0010690        1.0042635        1.0017668        1.0030986        1.0010507       0.99973603        1.0035615        1.0008795
  24884.455        1.0079735        1.0061003       0.99899559        1.0044801        1.0005481        1.0010651        1.0032151        1.0052395        1.0034911        1.0046391        1.0029721        1.0032564        1.0035826        1.0023044        1.0004202        1.0021430        1.0039878        1.0054753        1.0045382        1.0006700        1.0019322        1.0009029        1.0016128        1.0022488        1.0034254        1.0030370        1.0022471        1.0015660       0.99934078        1.0047419        1.0011919
  24886.309        1.0081266        1.0029066        1.0031751        1.0030658        1.0000034        1.0035079        1.0014005        1.0026084        1.0023473        1.0029706        1.0055597        1.0033379        1.0044251        1.0017756       0.99920737        1.0012025        1.0054272        1.0036299        1.0063826        1.0006767        1.0014633        1.0017641       0.99980522        1.0022203        1.0029748        1.0044016        1.0023719        1.0021464        1.0006715        1.0035736        1.0004809
  24888.325        1.0086242        1.0044753        1.0028700        1.0033352        1.0005912        1.0029922        1.0026561        1.0013591        1.0034831        1.0012213        1.0040148        1.0028864        1.0015294       0.99897949        1.0009100        1.0002488        1.0024507        1.0032453        1.0052310        1.0037083        1.0021481        1.0022128        1.0007792       0.99894242        1.0028948        1.0008946        1.0000607        1.0028201       0.99911300        1.0036443        1.0010814
  24890.341        1.0083570        1.0035228        1.0025502        1.0027090        1.0019895        1.0033511        1.0012861        1.0050496        1.0034719        1.0027172        1.0022970        1.0017786        1.0040271        1.0006495        1.0008401        1.0005362        1.0034336        1.0018644        1.0061363        1.0006799        1.0003506        1.0019323        1.0018183        1.0025822        1.0041935        1.0039216        1.0032266        1.0041414        1.0012445        1.0035349        1.0013829
  24891.432        1.0087896        1.0051944        1.0025980        1.0037255        1.0007523        1.0025100        1.0029935        1.0045805        1.0033062        1.0027171        1.0012676        1.0003783        1.0018472        1.0012541        1.0005143        1.0008336        1.0040578        1.0012344        1.0037400        1.0039642       0.99927107        1.0052261        1.0020711        1.0017919        1.0039304        1.0001272        1.0023702        1.0026635        1.0021938        1.0049499        1.0019866
  24892.576        1.0085477        1.0029567        1.0048960        1.0035350        1.0027120        1.0031284        1.0037204        1.0047451        1.0024875        1.0051969       0.99929126        1.0003591        1.0006389        1.0004833        1.0024855        1.0011455        1.0065578        1.0014962        1.0029881        1.0001697        1.0007047        1.0017023        1.0017917        1.0021773        1.0036112        1.0015561        1.0014956        1.0030871        1.0003785        1.0056202        1.0011833
  24894.485        1.0086532        1.0035192        1.0047171        1.0051934        1.0006846        1.0018357        1.0031416        1.0008459        1.0048029        1.0039873        1.0009532        1.0027421        1.0007213        1.0022895        1.0033152        1.0034790        1.0039477        1.0035492        1.0024300        1.0000875        1.0009703        1.0027484        1.0021275        1.0018356        1.0067322       0.99777835        1.0009448        1.0019536        1.0020550        1.0049344        1.0013642
  24895.521        1.0083773        1.0042120        1.0036452        1.0045947        1.0015254        1.0002638        1.0017036        1.0008103        1.0045865        1.0055179        1.0017919        1.0035346        1.0026385        1.0035714        1.0016632       0.99954375        1.0031337        1.0029313        1.0030891        1.0009217        1.0030192        1.0027652        1.0026014        1.0006827        1.0025226        1.0018239        1.0007745        1.0041119       0.99952583        1.0051439        1.0022904
  24896.612        1.0085070        1.0010912        1.0020975        1.0054497        1.0045460       0.99845395        1.0028202        1.0039952        1.0031747        1.0024712        1.0020446        1.0054521        1.0023722        1.0025388        1.0010113        1.0022412        1.0022095        1.0014880        1.0033838        1.0007115        1.0028659        1.0038544        1.0005894        1.0043357        1.0060067        1.0008560        1.0002374        1.0035533        1.0007346        1.0055206        1.0010708
  24897.648        1.0079927        1.0026294        1.0026975        1.0060844        1.0000195       0.99826611       0.99949924        1.0040109       0.99939457        1.0069170        1.0003292        1.0031275        1.0006839        1.0005161        1.0006055        1.0033510        1.0019225        1.0017803        1.0036984        1.0007881        1.0045234        1.0034452        1.0006032        1.0017338        1.0040382        1.0020486        1.0008726        1.0013075        1.0037909        1.0056018        1.0002776
  24899.448        1.0084851        1.0029684        1.0014548        1.0039055        1.0030235        1.0028099        1.0045629        1.0041604        1.0007715        1.0019981        1.0023710        1.0032544        1.0009277        1.0004432        1.0019788        1.0031112        1.0048635        1.0019894        1.0052523       0.99961600        1.0005577        1.0042753        1.0004092        1.0037252        1.0059687        1.0036491        1.0014082        1.0024532        1.0001232        1.0051335        1.0012042
  24900.566        1.0079026        1.0046190        1.0023956        1.0057202        1.0010074        1.0009703        1.0044625        1.0028360        1.0008827        1.0043399        1.0023302        1.0040459        1.0008907        1.0008783        1.0038147        1.0024300       0.99994662        1.0030860        1.0049952       0.99926096        1.0029397        1.0016370        1.0006224        1.0002344        1.0023961        1.0038360        1.0011703        1.0017156        1.0021872        1.0040295       0.99957093
  24901.739        1.0075490        1.0040127        1.0034954        1.0032841        1.0021020        1.0020114        1.0004842        1.0083071        1.0024379        1.0001992        1.0048889        1.0044662        1.0010716        1.0007638        1.0043987        1.0023040        1.0028456        1.0028411        1.0018521        1.0000013        1.0035224        1.0015557        1.0029380        1.0008951        1.0069189        1.0020886        1.0006500        1.0020361        1.0032481        1.0055282       0.99668227
  24902.750        1.0074883        1.0059824        1.0033784        1.0023801        1.0024827        1.0019277        1.0030876        1.0046666        1.0022477        1.0015664        1.0022759        1.0044949        1.0000491        1.0001381        1.0050826        1.0024002        1.0025200        1.0021023       0.99894120        1.0007566        1.0026825        1.0018582        1.0028636        1.0025637        1.0036249        1.0015024        1.0005710        1.0022343        1.0027492        1.0061015       0.99748360
  24904.604        1.0069279        1.0046899        1.0054399        1.0033724        1.0017816        1.0015214        1.0019868        1.0030183        1.0021679        1.0020885        1.0025875        1.0021406       0.99845092        1.0015673        1.0041028        1.0040815        1.0012004        1.0026412        1.0023807        1.0017096        1.0014475        1.0011821        1.0035011        1.0030160        1.0010262       0.99998240        1.0030536        1.0036858        1.0030822        1.0055661        1.0016086
  24905.723        1.0068335        1.0064315        1.0046321        1.0005854        1.0036881        1.0026964        1.0025221        1.0039923        1.0036668        1.0016550        1.0039072        1.0025384        1.0005256        1.0026708        1.0027927        1.0040264        1.0028729        1.0030098        1.0056709       0.99940225        1.0033439        1.0015362        1.0040648        1.0041695        1.0024912        1.0037352        1.0040592        1.0032497        1.0036826        1.0081879        1.0022571
  24906.761        1.0064524        1.0019621        1.0011412        1.0033619       0.99982321        1.0012680        1.0017589        1.0052743        1.0023480        1.0016390        1.0021235        1.0046513        1.0015331        1.0010022        1.0029900        1.0045516       0.99884576        1.0027491        1.0063982       0.99905287        1.0052197        1.0017720        1.0002000        1.0051313        1.0054461       0.99945230        1.0032379        1.0039696        1.0039080        1.0073680        1.0020752
  24908.617        1.0057995        1.0025972        1.0013014        1.0003791        1.0046236        1.0028941        1.0041546        1.0034897        1.0008155        1.0053891        1.0036204        1.0021584        1.0004265        1.0014468        1.0043533        1.0036821        1.0024245        1.0024410        1.0019265        1.0011198        1.0061864        1.0000014        1.0006987        1.0051607        1.0027122        1.0011164        1.0014548        1.0049493        1.0034386        1.0038080        1.0022736
  24910.690        1.0050365        1.0057074        1.0025827        1.0017813        1.0021337        1.0020157        1.0042524        1.0055710        1.0010152        1.0009718        1.0032866        1.0027457        1.0017713        1.0003566        1.0032642        1.0022103        1.0013246        1.0020086        1.0032063        1.0000016        1.0024427        1.0018965        1.0001923        1.0058579        1.0033114        1.0005132        1.0017802        1.0032716        1.0047071        1.0053394       0.99897071
  24911.756        1.0044534        1.0047853        1.0018064        1.0020128        1.0052431        1.0029587        1.0065940        1.0059980        1.0028911        1.0023325        1.0041522        1.0018493        1.0013764        1.0002635        1.0039250        1.0022811        1.0012681        1.0026713        1.0010089        1.0014847        1.0025607        1.0024607        1.0001497        1.0065255        1.0040745        1.0010513        1.0010091        1.0025000        1.0035015        1.0076455        1.0013913
  24913.750        1.0040550        1.0049409        1.0022566        1.0028888        1.0037371        1.0042981        1.0018791        1.0054174        1.0039448        1.0048156        1.0045344       0.99983369        1.0029732        1.0051366        1.0017141        1.0048862        1.0002055       0.99980840        1.0054944        1.0035440        1.0026862       0.99865946        1.0022679        1.0050254        1.0056095        1.0001218        1.0018035        1.0033352        1.0020322        1.0077835       0.99998241
  24914.841        1.0038457        1.0055880        1.0010931        1.0016057        1.0017527        1.0053231        1.0001975        1.0044949        1.0012849        1.0025185        1.0041105        1.0034742        1.0021636        1.0028041        1.0031049        1.0044580        1.0004603        1.0027061        1.0056667        1.0035986        1.0044564       0.99952265       0.99986362        1.0037372        1.0047366        1.0003395        1.0022621        1.0037303        1.0018694        1.0065548        1.0006131
  24915.880        1.0031191        1.0059679        1.0030323        1.0009550        1.0030513        1.0035294        1.0032284        1.0032693        1.0005100        1.0022173        1.0035174        1.0049843        1.0010851       0.99864977        1.0028750        1.0048637        1.0028037        1.0033880        1.0052077        1.0038045        1.0040812        1.0003396        1.0017049        1.0028972        1.0038537        1.0013500        1.0026992        1.0046104        1.0021313        1.0055494        1.0009732
  24917.765        1.0026258        1.0039191        1.0033766        1.0026196        1.0032484        1.0039694        1.0017749        1.0026379        1.0017370        1.0008914        1.0047412        1.0046875        1.0015948        1.0000651        1.0014400        1.0047788        1.0007726        1.0033459        1.0036412        1.0007926       0.99998990        1.0021269        1.0018211        1.0036380        1.0037123       0.99953195        1.0019987        1.0036458        1.0045396        1.0061459        1.0013299
  24918.884        1.0019149        1.0030815        1.0005669        1.0027983        1.0023867        1.0036820        1.0026642        1.0026882        1.0022732        1.0018180        1.0039253        1.0030325        1.0010788       0.99974646        1.0017399        1.0040700        1.0019604        1.0020423        1.0014118        1.0012420        1.0044562        1.0004621        1.0013991        1.0026315        1.0045189        1.0025695        1.0018882        1.0021434        1.0052086        1.0053911        1.0026516
  24919.977        1.0016350        1.0036382        1.0007962        1.0022526        1.0037482        1.0036366        1.0030539        1.0023604        1.0026223        1.0025866        1.0032671        1.0010876        1.0014806       0.99981236        1.0037634        1.0037740        1.0027382        1.0005864       0.99963873        1.0031160        1.0028572        1.0028233        1.0006940        1.0021389        1.0045318        1.0017795        1.0025358        1.0039650        1.0044830        1.0047148        1.0028440
  24921.780        1.0010161        1.0036179        1.0025891       0.99758132        1.0028040        1.0040528       0.99995393        1.0042920        1.0036052        1.0027933        1.0023736        1.0025037        1.0007661        1.0011657        1.0042268        1.0023958        1.0042539        1.0027784        1.0022942        1.0026125        1.0025419        1.0016046        1.0017977        1.0029489        1.0031332        1.0010142        1.0031178        1.0037172        1.0037230        1.0045401        1.0021886
  24922.846        1.0006015        1.0037625        1.0028838       0.99977051        1.0013751        1.0014053        1.0036866        1.0036218        1.0051125       0.99967661        1.0003066        1.0037584        1.0007997        1.0015282        1.0037300        1.0036893        1.0058098        1.0027158        1.0029158        1.0042397        1.0029806        1.0025212        1.0005747        1.0001201        1.0024007        1.0004819        1.0029800        1.0026687        1.0039250        1.0017554        1.0006549
  24923.967        1.0003170        1.0019209        1.0025073        1.0062305        1.0007887       0.99984688       0.99988771        1.0035217        1.0045139        1.0009998        1.0015834        1.0037237        1.0019860        1.0004843        1.0040843        1.0027615        1.0062920        1.0036352        1.0023699        1.0029316        1.0034500        1.0003299       0.99986490        1.0054780        1.0032510       0.99861310        1.0022432        1.0019314        1.0017197        1.0036464       0.99979069
  24924.978        1.0002041        1.0007228        1.0015598        1.0009756        1.0037718        1.0005961        1.0051969        1.0050926        1.0037722        1.0026506        1.0009458        1.0039062        1.0012601        1.0005435        1.0033972        1.0012282        1.0026161        1.0047706        1.0014775        1.0016064        1.0038342        1.0013869        1.0026093        1.0031241        1.0029278       0.99948338        1.0022739        1.0023904        1.0002532        1.0041735        1.0015955
  24926.783       0.99929532        1.0027359        1.0009654        1.0014141       0.99894322        1.0023120        1.0006279        1.0064419        1.0036527        1.0036031        1.0000087        1.0033907        1.0044970        1.0006686        1.0023909        1.0029041        1.0020541        1.0053462        1.0020110        1.0023850        1.0021028        1.0017069        1.0015127        1.0051619        1.0031922        1.0004905        1.0041522        1.0019308        1.0026983        1.0033747        1.0013225
  24927.902       0.99901397        1.0042598        1.0027547        1.0003469       0.99975931       0.99677700        1.0029123        1.0063312        1.0040105        1.0031813        1.0027980        1.0062272        1.0033437        1.0013946       0.99998516        1.0045321        1.0023006        1.0038111        1.0028630        1.0016829        1.0028480       0.99885203        1.0023571        1.0018711        1.0031770        1.0024070        1.0037591        1.0011123        1.0017697        1.0053897        1.0014128
  24929.050       0.99878286        1.0043129        1.0009196        1.0012088        1.0031173        1.0009019        1.0009463        1.0025930        1.0033869        1.0011523        1.0018513        1.0030410        1.0033425        1.0007351       0.99903681        1.0040091        1.0024639        1.0049672        1.0033057        1.0036034        1.0044927        1.0006523        1.0019016        1.0011144        1.0029776        1.0028037        1.0031170        1.0028926        1.0010160        1.0060581        1.0026121
  24930.090       0.99810786        1.0043824       0.99908676       0.99917962        1.0013487        1.0030179        1.0019634        1.0016376        1.0030695        1.0003319        1.0018107        1.0023168        1.0032731        1.0010154        1.0010812        1.0030794        1.0036019        1.0040089        1.0033947        1.0047464        1.0035843        1.0004114        1.0017136        1.0003571        1.0018321        1.0027203        1.0024601        1.0038243        1.0018341        1.0062519        1.0031723
  24931.867       0.99743712        1.0030878        1.0024222       0.99954801        1.0034325        1.0022842        1.0012135        1.0033787        1.0016487       0.99966716        1.0037907        1.0038259        1.0023039        1.0002935        1.0013202        1.0023200        1.0013392        1.0031722        1.0045249        1.0006537        1.0038789        1.0000896        1.0020452        1.0039436        1.0022043        1.0012982        1.0015742        1.0047699        1.0039666        1.0044782        1.0032718
  24932.960       0.99732917        1.0024863        1.0024439       0.99987937        1.0018328        1.0040715        1.0026332        1.0027124        1.0043917        1.0027771        1.0030448        1.0049614        1.0008491       0.99987722        1.0024942        1.0027915        1.0019948        1.0020126        1.0032767        1.0020304        1.0020860        1.0004311        1.0005295        1.0034632        1.0048365        1.0035275        1.0009385        1.0041344        1.0039884        1.0025352        1.0024899
  24934.029       0.99690895        1.0016406        1.0035611        1.0019028        1.0037562        1.0012714        1.0025306        1.0024848        1.0041066        1.0026985       0.99827297        1.0031584        1.0008403        1.0022470        1.0013875        1.0016662       0.99975785        1.0035420        1.0028269        1.0044043        1.0022677        1.0008707        1.0000764        1.0021589        1.0054957        1.0025331       0.99959156        1.0025601        1.0034303        1.0022691        1.0017193
  24935.833       0.99649364        1.0005768        1.0007744       0.99977598        1.0026415       0.99876169        1.0019937        1.0022502       0.99875092        1.0026103       0.99745659        1.0022900        1.0022761        1.0019685        1.0016298        1.0002644        1.0042963        1.0048002        1.0016232        1.0035727        1.0027153       0.99891166        1.0017668        1.0027319        1.0031138        1.0025613        1.0009644        1.0009831        1.0027863        1.0019667        1.0021987
  24936.872       0.99682645       0.99926168        1.0005779        1.0014164        1.0017659        1.0019520        1.0019948        1.0023542       0.99883370        1.0026627        1.0008512        1.0028284        1.0018157        1.0014338        1.0030675       0.99963832        1.0025134        1.0039379        1.0005463        1.0041746        1.0006639        1.0028597        1.0005936        1.0044161        1.0018268        1.0034570        1.0015757        1.0020638        1.0025691        1.0018984        1.0004606
  24937.967       0.99681364       0.99989564        1.0005688       0.99899462        1.0032019        1.0047688        1.0015285        1.0049018        1.0027525        1.0010404       0.99990340        1.0038557        1.0011900       0.99847528        1.0017732       0.99964375        1.0037749        1.0030603        1.0010479        1.0052157       0.99969354        1.0010776        1.0014278        1.0022876        1.0029446        1.0022493        1.0014778        1.0006769        1.0020800        1.0026301        1.0010903
  24938.980       0.99657420        1.0018714       0.99848666       0.99935415        1.0021202        1.0043006        1.0039636        1.0029242        1.0012612        1.0023644       0.99923727        1.0036098        1.0010949       0.99850428        1.0008544        1.0005502        1.0035026        1.0044880        1.0024211        1.0045461        1.0004065        1.0003192        1.0023055        1.0011913        1.0030314        1.0014059        1.0015144        1.0036147        1.0009709        1.0059135        1.0014721
  24940.895       0.99610549        1.0030276        1.0012657        1.0007936       0.99978042        1.0035932        1.0020894        1.0023407        1.0017501        1.0010009       0.99837073        1.0007605        1.0023775       0.99913295        1.0004281       0.99901573        1.0052463        1.0028563        1.0029427        1.0043804        1.0030679        1.0019128        1.0018925        1.0046203        1.0023786        1.0028127        1.0019272        1.0027995        1.0002767        1.0032241        1.0023669
  24941.908       0.99629648        1.0010194        1.0001338        1.0013842       0.99875558        1.0032815        1.0036610        1.0030383        1.0013654        1.0028075       0.99798677        1.0017916        1.0046057       0.99896635        1.0001126       0.99785172        1.0048651        1.0019190        1.0039093        1.0029322        1.0020224       0.99983236        1.0002202        1.0034500        1.0028966        1.0026403        1.0012902        1.0034874       0.99936858        1.0045190        1.0028022
  24943.907       0.99644214        1.0025289        1.0008198        1.0007274       0.99776671        1.0037969       0.99816111        1.0031810       0.99884584        1.0000215       0.99796883        1.0024080        1.0027962        1.0023124        1.0037827        1.0005366        1.0016048        1.0006312        1.0033831        1.0041751       0.99981070        1.0014875        1.0005371       0.99861704        1.0022347        1.0041438        1.0001989        1.0028427        1.0019879        1.0023941        1.0019394
  24944.973       0.99607072        1.0026399        1.0021687       0.99998934       0.99634266        1.0046952        1.0015884        1.0036987        1.0014653        1.0009408       0.99813917        1.0015732        1.0025186        1.0008875        1.0052730        1.0019877        1.0026263        1.0017918        1.0032169        1.0019375        1.0047859       0.99988991       0.99826404       0.99930269        1.0023084        1.0009521        1.0002412        1.0034211        1.0003004       0.99934757        1.0030532
  24946.123       0.99656448        1.0014308        1.0025839        1.0013739       0.99917025        1.0027228        1.0028376        1.0030513        1.0017524        1.0034482        1.0006278       0.99891586        1.0020265        1.0006295        1.0031634        1.0011001       0.99940202        1.0009648        1.0034609        1.0010731        1.0039613        1.0019755       0.99882425        1.0030642        1.0031161        1.0035453        1.0004462        1.0039889       0.99955666       0.99978470        1.0010553
  24947.220       0.99653597        1.0016970        1.0013971       0.99904657        1.0015797        1.0003089        1.0045297        1.0004203        1.0014571        1.0042492        1.0004596        1.0002416        1.0012162        1.0018900        1.0016499        1.0009146        1.0002386        1.0010949        1.0030782        1.0011663        1.0023037        1.0005288       0.99931391        1.0015577        1.0045435        1.0028341        1.0028373        1.0018874       0.99980055        1.0009222       0.99928408
  24949.108       0.99635937        1.0025827        1.0014198       0.99963615        1.0022311        1.0034215        1.0032409        1.0023637        1.0005450       0.99911461        1.0026774        1.0037198       0.99922748        1.0009015        1.0014978       0.99897262        1.0008734        1.0007534        1.0025957        1.0016885        1.0005253       0.99983600        1.0044143        1.0036416        1.0007492        1.0055530        1.0010474        1.0034605        1.0023082        1.0045212       0.99776268
  24950.176       0.99637546        1.0023433        1.0026795        1.0002732        1.0016650        1.0036559        1.0007728        1.0008276        1.0012126        1.0027160       0.99800707        1.0009140        1.0010572       0.99944213        1.0019050       0.99743807       0.99920980        1.0024351        1.0019140        1.0018633        1.0007121        1.0011950        1.0045498        1.0037269        1.0000643        1.0008424        1.0018694        1.0026551        1.0032946        1.0026806        1.0002072
  24951.300       0.99633501        1.0035605        1.0036802       0.99965231        1.0014797        1.0045497        1.0011691       0.99812691        1.0022624        1.0015158       0.99698543       0.99924260        1.0017207        1.0016767        1.0020696       0.99860593       0.99993082        1.0029462        1.0024892        1.0009874       0.99947475        1.0003565        1.0001753        1.0031928       0.99896584        1.0010294        1.0031549        1.0019815        1.0046106        1.0006433        1.0009911
  24952.312       0.99643731        1.0016600        1.0037190        1.0003894        1.0003656        1.0025739        1.0014189       0.99924762        1.0013496        1.0023867       0.99739210        1.0009375        1.0011459        1.0024074        1.0019678        1.0000908        1.0001742        1.0031907        1.0035655       0.99986733        1.0003355        1.0010105        1.0001298        1.0028966        1.0007001        1.0013116        1.0033994        1.0019594        1.0038259        1.0005739        1.0010783
  24954.065       0.99653677        1.0002432        1.0020723        1.0004302       0.99947190        1.0035950        1.0032317        1.0020291        1.0015148        1.0010664        1.0012285        1.0011235        1.0007920        1.0006339        1.0008853        1.0002579       0.99843520        1.0043759       0.99858069        1.0000722       0.99903211       0.99782326        1.0008330        1.0014139       0.99955420        1.0012174        1.0026990        1.0027377        1.0035034        1.0020308       0.99961858
  24955.189       0.99654096       0.99994012        1.0002188        1.0003024       0.99748111        1.0037884        1.0023630       0.99904154       0.99995884       0.99930629        1.0003951        1.0028349       0.99778853        1.0000056        1.0016603        1.0015129       0.99936262        1.0056920       0.99923438        1.0014483       0.99613982       0.99894068        1.0039723        1.0023193        1.0017280        1.0026621        1.0018691        1.0026955        1.0043201        1.0018530       0.99689782
  24956.312       0.99643727        1.0004206        1.0007312       0.99911195        1.0013415        1.0035921        1.0026461        1.0008295        1.0013096        1.0012296        1.0033275        1.0005199        1.0001872        1.0020653        1.0024169        1.0009830        1.0002038        1.0033131        1.0016212        1.0029991       0.99968386       0.99957700        1.0011211        1.0012850        1.0018798        1.0030359        1.0023423        1.0007048        1.0048209        1.0021293       0.99629500
  24958.176       0.99603961        1.0029452        1.0019406        1.0007666        1.0000608        1.0012598        1.0040474        1.0020641        1.0009860       0.99864444        1.0012479        1.0026790        1.0026925        1.0031699        1.0018358        1.0020177        1.0016965        1.0032446       0.99986980        1.0003489        1.0005062       0.99737424        1.0014350       0.99891493        1.0014627       0.99887930        1.0027967        1.0005165        1.0035774        1.0035588       0.99955287
  24959.190       0.99656040        1.0026851        1.0013510        1.0008604        1.0012153       0.99851434        1.0047915        1.0012631        1.0001515        1.0003547       0.99867616        1.0015132       0.99979969        1.0025188        1.0024808        1.0021097       0.99919686       0.99980942       0.99938744       0.99871532        1.0000696       0.99891093        1.0012320        1.0022018        1.0002811        1.0009878        1.0008240        1.0008627        1.0068309        1.0023238       0.99826516
  24960.287       0.99676993        1.0024899        1.0021442        1.0008650       0.99791794       0.99863213        1.0040777        1.0008847        1.0007346        1.0025871        1.0009213        1.0035231       0.99819251        1.0016832        1.0034063        1.0021546        1.0053445        1.0007252       0.99996011       0.99897568       0.99822811        1.0025137        1.0049644       0.99948955        1.0006157        1.0006176        1.0013095        1.0038145        1.0060302        1.0009067        1.0002659
  24961.302       0.99688195        1.0019100        1.0026250       0.99938717       0.99866965       0.99821488        1.0027967        1.0007822        1.0011092        1.0021792        1.0006420        1.0032598       0.99688410        1.0004194        1.0046859        1.0027084        1.0037614        1.0020322        1.0006792        1.0000914        1.0009486       0.99937606        1.0033836        1.0023288        1.0019002        1.0016334        1.0022912        1.0041355        1.0039821        1.0007074       0.99980946
  24963.165       0.99718664       0.99964515        1.0009809        1.0067304       0.99897156        1.0014602        1.0017702       0.99975309        1.0024599       0.99976206       0.99762467        1.0026790       0.99836097       0.99934663        1.0050955        1.0020054        1.0011659        1.0018327       0.99956336        1.0007230        1.0026689       0.99546742        1.0011078        1.0027238        1.0020868        1.0022363        1.0038893        1.0013992        1.0045611        1.0008173        1.0007142
  24964.207       0.99707533        1.0001537        1.0001027        1.0005113       0.99758194        1.0011293        1.0024154       0.99870267        1.0035384       0.99992986        1.0007539        1.0035623       0.99916638       0.99911863        1.0035118        1.0007968       0.99990516        1.0009099        1.0013685        1.0008562        1.0020420       0.99662113       0.99677912        1.0019909        1.0015935        1.0027423        1.0034166        1.0002158        1.0033431        1.0011334        1.0001388
  24965.248       0.99725932        1.0025927        1.0018092        1.0028825       0.99852017        1.0016626        1.0035647        1.0017034        1.0010403       0.99602713        1.0023635        1.0039600       0.99947862       0.99965714        1.0014722        1.0003397       0.99987665        1.0000500        1.0015029        1.0009195        1.0010021       0.99793108       0.99783098        1.0010642       0.99966887        1.0033334        1.0014686        1.0006314        1.0019687        1.0011906        1.0004624
  24967.224       0.99756963        1.0008248       0.99785234        1.0003508        1.0016917        1.0002964        1.0032699       0.99857531        1.0010112        1.0001216        1.0016279        1.0024468        1.0012262        1.0016111        1.0014834       0.99791454       0.99978031       0.99983119        1.0011725        1.0001282        1.0016992        1.0008737        1.0013692        1.0038900        1.0024355        1.0035101        1.0013130        1.0041859        1.0021012        1.0021654       0.99939292
  24968.321       0.99798217        1.0010195       0.99823079        1.0031573        1.0004907        1.0021688       0.99974639       0.99934378        1.0001874       0.99892930        1.0014574        1.0034780        1.0000550        1.0006051        1.0032524        1.0001732       0.99860441        1.0005076        1.0022030        1.0004544        1.0019749       0.99669492        1.0043977        1.0021580        1.0006495        1.0003802        1.0000397        1.0028931        1.0031093        1.0014717       0.99884046
  24969.362       0.99837846        1.0040132        1.0009321        1.0037511        1.0011899       0.99576164        1.0027260       0.99927929       0.99956964       0.99948528       0.99808895        1.0011847       0.99999939        1.0026408        1.0036250        1.0010400        1.0032100        1.0032631        1.0011967        1.0010161        1.0016770       0.99885472        1.0027170        1.0000856        1.0009745        1.0005288        1.0023356        1.0016034        1.0036431        1.0003437        1.0015997
  24971.283       0.99830309        1.0012348        1.0028191        1.0052885        1.0039021        1.0007432        1.0019937        1.0016208        1.0010659        1.0019966       0.99744533        1.0044460       0.99932233        1.0035942        1.0008828        1.0009664        1.0011328        1.0030450       0.99954270        1.0006984        1.0034264       0.99976415        1.0004430        1.0010255        1.0003678        1.0027988        1.0009961        1.0017163        1.0016643       0.99776071        1.0002770
  24972.353       0.99862896        1.0012267        1.0026514        1.0043214        1.0049817        1.0033056        1.0006167       0.99564536       0.99823866       0.99784169       0.99873528        1.0024103       0.99666307        1.0029738        1.0017922        1.0018571        1.0036664        1.0032600        1.0026968       0.99923557        1.0009882        1.0007846        1.0000077        1.0011730        1.0021381        1.0025139        1.0002370        1.0020935        1.0021233       0.99943884        1.0019590
  24973.534       0.99881582        1.0000988        1.0030400        1.0056923        1.0046609       0.99890830       0.99983843        1.0013075        1.0013080        1.0020841       0.99809618        1.0007170       0.99848286        1.0023499        1.0032021        1.0015760        1.0032612        1.0033933        1.0030011       0.99740373       0.99979895        1.0018621        1.0003047        1.0025261        1.0011191        1.0019472        1.0025731        1.0009897        1.0029316        1.0017553        1.0003153
  24974.575       0.99894178        1.0002261        1.0024683        1.0039768        1.0052361       0.99966593       0.99964467       0.99832153        1.0041113        1.0009474       0.99730449        1.0027589        1.0002855        1.0030567        1.0018075        1.0009580        1.0026023        1.0033626        1.0019325        1.0000889        1.0006065        1.0035023        1.0006744        1.0020670        1.0000234        1.0014045        1.0002525        1.0005166        1.0027358        1.0002870        1.0011966
  24976.387       0.99918532        1.0034612        1.0000842        1.0022144        1.0050827        1.0060066        1.0007369       0.99872022        1.0027335       0.99624740       0.99992349        1.0031569       0.99984251       0.99758010        1.0002080        1.0004007        1.0015512        1.0014983        1.0040459        1.0007837        1.0034806        1.0006568        1.0016466        1.0021698        1.0020582        1.0011884        1.0000840        1.0002180        1.0048482        1.0010862        1.0010772
  24977.486       0.99924633        1.0030909        1.0027766       0.99870318        1.0027351        1.0052459        1.0006225       0.99963904        1.0033554       0.99986393       0.99808104        1.0043306       0.99859673        1.0001951        1.0009432        1.0019274        1.0044553        1.0050663        1.0035180        1.0002190        1.0061248        1.0038564        1.0027183        1.0006569        1.0025170        1.0027783        1.0003141        1.0011335        1.0040214       0.99968678        1.0020663
  24978.638       0.99964101        1.0018858        1.0026872        1.0037876        1.0030286        1.0029873       0.99999242       0.99901275        1.0049490       0.99958882        1.0007652        1.0028578       0.99903477        1.0009460       0.99995377        1.0027866        1.0021336        1.0029970        1.0007299        1.0000297        1.0026878        1.0011333        1.0023492        1.0025869        1.0037403        1.0037366       0.99940005        1.0004055        1.0022592       0.99829207        1.0011955
  24980.476        1.0002414        1.0029200        1.0002282        1.0031087        1.0002357        1.0024916        1.0016463       0.99898419        1.0028860        1.0004582       0.99982636        1.0017759       0.99859732        1.0020455        1.0005101       0.99896580        1.0004554        1.0012138       0.99978078       0.99991078        1.0014585        1.0035930        1.0006332       0.99877360        1.0029057        1.0005853       0.99996766        1.0014636        1.0008912        1.0014219        1.0021917
  24981.493        1.0001125        1.0026652       0.99952210        1.0029598        1.0032614       0.99931056       0.99923534        1.0027185        1.0041399       0.99725506       0.99892506        1.0039776        1.0004897       0.99990031        1.0028831        1.0002513        1.0008662        1.0012710        1.0000196        1.0008026        1.0031097        1.0018276        1.0010594        1.0006725        1.0016260        1.0014249        1.0007877        1.0026828        1.0002027        1.0029137        1.0009974
  24982.647        1.0007332        1.0027278       0.99820536        1.0017604        1.0037685        1.0010155        1.0012270        1.0017861        1.0012057        1.0014059       0.99792309        1.0003063       0.99955508        1.0029587        1.0041807        1.0014920       0.99965328        1.0041029        1.0007363       0.99942563        1.0031521        1.0012816        1.0017615        1.0014800        1.0006580        1.0010385        1.0016459        1.0047405       0.99997860        1.0016041        1.0025727
  24983.744        1.0009839        1.0001103        1.0006786        1.0012661        1.0046843        1.0030261        1.0016347       0.99956631        1.0012507       0.99923685       0.99986667       0.99921283        1.0012969        1.0017503        1.0014594       0.99982278        1.0000442        1.0028208        1.0014579       0.99685325        1.0039382        1.0024954       0.99980487        1.0013662        1.0029614        1.0017815        1.0012206        1.0041658        1.0020945       0.99980417        1.0025450
  24985.584        1.0016361        1.0026031        1.0013177        1.0017248        1.0039051        1.0041498        1.0025931       0.99950516        1.0014368       0.99901400       0.99904530        1.0006847        1.0000581       0.99979174        1.0001189        1.0020083        1.0004821        1.0028126        1.0009041       0.99675728        1.0031360        1.0029003       0.99931591        1.0028989        1.0025229       0.99960830       0.99909436        1.0029636        1.0014125       0.99967264       0.99988372
  24987.617        1.0021063        1.0033441        1.0022496        1.0041371        1.0041341        1.0022561        1.0045475        1.0002378        1.0025567        1.0005868        1.0000702        1.0025143        1.0025073        1.0035045        1.0028143        1.0012230        1.0038014        1.0040319        1.0027640       0.99890169        1.0054453        1.0037666       0.99888266        1.0011500        1.0007574        1.0015473        1.0002048        1.0029525        1.0011813       0.99803802        1.0025597
  24989.569        1.0030640        1.0034140        1.0003309        1.0021376        1.0043801        1.0011809        1.0025941        1.0042066        1.0030744        1.0013552       0.99928601       0.99876318        1.0013718       0.99963980        1.0048693        1.0002285        1.0026835        1.0035759        1.0049901       0.99683761        1.0013825        1.0051151        1.0009115        1.0026981        1.0019167        1.0039592       0.99973934        1.0030683       0.99985440        1.0022073        1.0002183
  24990.639        1.0029963        1.0032840       0.99934475        1.0008948        1.0030942        1.0012125       0.99969662        1.0000200        1.0014267        1.0004098        1.0019100        1.0008033        1.0029694        1.0000231        1.0030565        1.0002827       0.99920449        1.0042572        1.0031092       0.99839877        1.0028280        1.0031346        1.0014315        1.0040125        1.0028350        1.0012804       0.99837812        1.0030596       0.99990347        1.0007085        1.0004550
  24991.711        1.0033888        1.0013719       0.99761991        1.0014514        1.0016827        1.0012099        1.0000382        1.0008100        1.0025122       0.99983170        1.0001158        1.0014360        1.0039343       0.99921799        1.0019913        1.0004841        1.0000433        1.0037718        1.0001028       0.99799038        1.0046082        1.0040844        1.0013362        1.0026589        1.0019550        1.0005313       0.99853787        1.0030544        1.0005219       0.99822789        1.0009517
  24992.756        1.0036125        1.0013167       0.99896948        1.0021469       0.99875097        1.0008826        1.0014628        1.0010297        1.0015508       0.99928707        1.0001349       0.99969643        1.0043621       0.99889759        1.0031743        1.0001689       0.99823903        1.0022209        1.0006630       0.99634232        1.0039067        1.0042677        1.0011507        1.0019125        1.0021303        1.0005276        1.0002978        1.0040191        1.0018818       0.99929317        1.0019385
  24994.678        1.0040110        1.0035805        1.0009292        1.0029150       0.99912665        1.0023862        1.0032055        1.0014632        1.0034645       0.99968265        1.0016687        1.0036855        1.0051632        1.0024112        1.0023075        1.0013628        1.0001432        1.0016273        1.0036536       0.99624912        1.0046950        1.0011621        1.0003325        1.0015062        1.0010444        1.0005952        1.0010783        1.0060092        1.0011564        1.0009271       0.99969128
  24995.779        1.0043625        1.0033596        1.0024449        1.0029406        1.0035631        1.0036834        1.0047712       0.99840838        1.0033949        1.0029018       0.99920664        1.0039456        1.0051123        1.0010241        1.0014898        1.0016969       0.99886254        1.0009953        1.0021647       0.99765641        1.0029502        1.0021907       0.99941287        1.0032425        1.0007606        1.0001784       0.99907773        1.0042680        1.0026392       0.99992883       0.99849069
  24997.703        1.0042606        1.0039813        1.0033100        1.0007796        1.0016614        1.0037806        1.0024220        1.0022657       0.99876786       0.99894306       0.99656271        1.0030021        1.0033378        1.0005592        1.0021333        1.0017847       0.99900338        1.0019892       0.99820767       0.99686877        1.0046713        1.0079778        1.0000444        1.0060670        1.0027688        1.0006321       0.99970110        1.0017611       0.99905043       0.99867637        1.0032227
  24998.747        1.0044256        1.0032272        1.0047240        1.0022045        1.0018848        1.0034983        1.0013535        1.0002012       0.99933980        1.0003295       0.99921927        1.0030241        1.0050855        1.0007169        1.0018131        1.0024009        1.0014156        1.0026821       0.99885603       0.99849003        1.0004860        1.0027709        1.0002606        1.0016064        1.0013635        1.0010926        1.0016227        1.0009986        1.0019737        1.0007481        1.0043446
  24999.903        1.0047901        1.0004648        1.0050469        1.0018072       0.99993945        1.0010157        1.0020949        1.0023332        1.0015368        1.0004919       0.99957966        1.0023025        1.0045821        1.0020432        1.0018930        1.0011248        1.0030210        1.0037398        1.0005179        1.0002191        1.0052250        1.0049603        1.0019762        1.0022381        1.0000994        1.0018975        1.0009605        1.0022121        1.0026813        1.0000237        1.0023435
  25001.057        1.0048222        1.0005275        1.0044577       0.99876832        1.0019776        1.0048657        1.0022695        1.0012136        1.0019868        1.0003608       0.99738172        1.0000783        1.0040639        1.0002816        1.0027761        1.0009389        1.0006408        1.0013021        1.0021804        1.0008465        1.0027335        1.0038349       0.99822212        1.0021195        1.0004260        1.0030897       0.99950382        1.0050752        1.0013249       0.99979394        1.0021206
  25002.983        1.0048151       0.99988545        1.0027909        1.0018278        1.0020906        1.0022311        1.0055512        1.0012364        1.0014624       0.99996582        1.0020022        1.0030913        1.0050085        1.0010269        1.0023125        1.0008537        1.0012128        1.0004887        1.0017753       0.99913059        1.0014413        1.0021696        1.0022001       0.99961574       0.99903480       0.99993780        1.0018011        1.0051591       0.99970778        1.0031804        1.0013087
  25005.129        1.0047999        1.0016370        1.0041880        1.0052513        1.0022127        1.0016982        1.0060010        1.0045933        1.0008405       0.99812993        1.0025282        1.0011284        1.0041745        1.0033494        1.0026432        1.0015660       0.99887106        1.0049561        1.0017336        1.0035299        1.0032350        1.0045899        1.0022960        1.0005905        1.0021949       0.99896437        1.0008878        1.0029538        1.0012879        1.0001069        1.0050631
  25006.174        1.0044870        1.0020692        1.0033774        1.0043795        1.0048532        1.0024676        1.0042558        1.0017024        1.0014743       0.99869569        1.0029976        1.0015939        1.0052299        1.0022197        1.0028483        1.0004242       0.99937508        1.0022103       0.99944533        1.0061410        1.0041478        1.0014244        1.0009854       0.99951488        1.0017596       0.99970026        1.0033117        1.0027711        1.0003216        1.0006220        1.0051938
  25007.961        1.0035771        1.0029383        1.0023918        1.0012014        1.0030994        1.0017116        1.0026686        1.0011316        1.0009303        1.0001525        1.0025918        1.0019694        1.0020404        1.0027615        1.0013448       0.99869925       0.99977987        1.0007719        1.0004230        1.0006281        1.0037948        1.0052853        1.0015863        1.0029202        1.0005356        1.0020745        1.0012203        1.0021937        1.0009334        1.0012970        1.0069775
  25008.980        1.0031548        1.0027652        1.0001950       0.99809985        1.0002888        1.0007830        1.0031305        1.0024384        1.0007188        1.0011746        1.0018314        1.0021077        1.0016338        1.0030499        1.0012646        1.0007386       0.99988344        1.0025760       0.99958489        1.0018075        1.0030360        1.0061154        1.0025755        1.0006940        1.0005207        1.0010163        1.0023215        1.0016091        1.0017410        1.0000812        1.0062662
  25010.080        1.0019961        1.0027489        1.0003540        1.0004527        1.0032634        1.0015772        1.0047873        1.0037426        1.0031800        1.0046016        1.0000921        1.0021713        1.0040114        1.0025455        1.0023221        1.0028305        1.0009581        1.0053197        1.0005078        1.0021795        1.0036725        1.0072421        1.0050602       0.99993960        1.0019879        1.0027650        1.0007820        1.0013138        1.0027944       0.99928195        1.0038857
  25011.127        1.0005946        1.0024961        1.0012614        1.0021977        1.0015538        1.0032373        1.0035209        1.0045655        1.0019075        1.0038301        1.0027395        1.0017444        1.0037951        1.0047913        1.0023025        1.0041015        1.0012738        1.0034926        1.0026498        1.0017334        1.0047871        1.0059318        1.0031512       0.99949777        1.0000865        1.0028087       0.99953123        1.0044576        1.0037459        1.0009414        1.0027750
  25013.054       0.99748304        1.0023672        1.0016276        1.0013721        1.0054396       0.99882433        1.0052972        1.0030498        1.0028636       0.99940341        1.0031161        1.0009637        1.0032653        1.0002137       0.99986761        1.0003074       0.99918462        1.0013894       0.99869646        1.0041820        1.0057397        1.0029781        1.0046738        1.0005788        1.0003313        1.0027334        1.0020238        1.0028473        1.0007781       0.99880730       0.99976369
  25014.099       0.99702528        1.0027717        1.0020588       0.99852432       0.99992646        1.0003070        1.0059108        1.0015207       0.99979793        1.0035794        1.0008027        1.0015080        1.0041240        1.0009091        1.0005001        1.0004736        1.0027697        1.0011959       0.99867160        1.0034513        1.0057517        1.0018255       0.99992276        1.0003874        1.0007328        1.0039509        1.0013846        1.0006651        1.0037877       0.99990524        1.0010229
  25015.118       0.99758574        1.0045186       0.99853635       0.99799007       0.99938773        1.0015126        1.0043780        1.0012075       0.99880949        1.0027664        1.0000082       0.99812432        1.0047476       0.99770799       0.99989883        1.0001424        1.0014164        1.0012711       0.99792984        1.0015919        1.0045737        1.0008900       0.99825387        1.0012756       0.99926167        1.0038733        1.0017156       0.99921053        1.0002103       0.99815869        1.0032678
  25017.073        1.0006953        1.0006852        1.0011326       0.99473223        1.0003289       0.99864750        1.0005727       0.99847251        1.0009182        1.0021271        1.0001882       0.99827824        1.0014087        1.0002002       0.99959586       0.99949872       0.99872630       0.99963840       0.99854891        1.0004501        1.0042406        1.0022818       0.99965974        1.0028109       0.99861330        1.0007192       0.99912089       0.99973695       0.99877591       0.99799462        1.0015551
  25018.175        1.0023768        1.0016567        1.0014657       0.99886174       0.99993250       0.99998984       0.99831336        1.0001031        1.0021388        1.0024683        1.0011015       0.99757492       0.99979231       0.99987070       0.99793702        1.0001922       0.99757463        1.0018426        1.0007279        1.0008557       0.99927767        1.0008904        1.0016961       0.99989595       0.99957424        1.0003556       0.99912449        1.0004981        1.0006359       0.99751648        1.0009724
  25019.220        1.0032641        1.0019472        1.0000194       0.99866349        1.0016973        1.0004380        1.0020320        1.0001370        1.0003003        1.0027085        1.0005825       0.99958980        1.0006176        1.0016099       0.99939767        1.0012421       0.99975536        1.0012436        1.0034170        1.0022186       0.99927905        1.0018341        1.0007793        1.0040011        1.0007263        1.0003143        1.0007759        1.0029768       0.99875291       0.99866095        1.0004049
  25021.149        1.0040039        1.0000945       0.99983275       0.99871706        1.0016447        1.0021334        1.0004619        1.0003420       0.99867606        1.0017647        1.0027764        1.0023566        1.0006451       0.99994354        1.0007160        1.0018936        1.0004076        1.0012404       0.99976483        1.0022654        1.0015258        1.0015577       0.99913275        1.0044672       0.99893069        1.0038244        1.0019096        1.0019275       0.99837924       0.99836456        1.0006423
  25022.251        1.0041415        1.0008593        1.0008893        1.0018421       0.99819154        1.0000318        1.0014487        1.0041846        1.0000937        1.0008808       0.99950218        1.0017187        1.0025545        1.0001804       0.99953238        1.0003584        1.0008808        1.0029661        1.0015411        1.0002897        1.0024866        1.0018347        1.0033635        1.0015922        1.0008420        1.0037496        1.0027103        1.0028667       0.99994922       0.99818321        1.0007841
  25023.352        1.0043166        1.0030966        1.0003326        1.0008344        1.0001536        1.0013402        1.0019255        1.0024978        1.0026294        1.0003723        1.0020752       0.99864264        1.0040565       0.99875380       0.99954550       0.99992680        1.0001038        1.0018693        1.0021905       0.99962744        1.0024893        1.0009511        1.0000416       0.99908116        1.0027867        1.0032032        1.0012458        1.0031905        1.0025428       0.99758044        1.0030124
  25025.253        1.0040530        1.0031923       0.99908457        1.0010913        1.0039132       0.99847374        1.0040210       0.99944574        1.0015376        1.0000412        1.0006971       0.99962355        1.0002160        1.0000413       0.99939339       0.99899285       0.99886847        1.0028060        1.0030774       0.99968490        1.0012627        1.0003296       0.99932438        1.0026340       0.99991257        1.0019235       0.99961725        1.0038755        1.0017747        1.0029295        1.0026488
  25026.274        1.0042312        1.0029656       0.99967964        1.0007376        1.0031806       0.99873096        1.0002447        1.0016012        1.0025546        1.0036881        1.0042998        1.0018724        1.0015449        1.0014616       0.99989917       0.99932261        1.0030035        1.0028569        1.0026625        1.0023196        1.0006967        1.0006884       0.99914414       0.99986070        1.0016657        1.0023294        1.0005541        1.0050301        1.0007620        1.0013450        1.0023065
  25027.431        1.0037231        1.0012374        1.0010628        1.0004300       0.99994750       0.99944806        1.0032581        1.0016866        1.0011536        1.0014860        1.0029307        1.0022664        1.0037262        1.0022384        1.0000501        1.0013728        1.0042791        1.0022534        1.0025542        1.0021879        1.0050102        1.0041306        1.0001717        1.0030486        1.0022394        1.0013354        1.0022469        1.0062099        1.0019227        1.0004777        1.0014826
  25028.561        1.0036681        1.0029111        1.0008478        1.0009374       0.99877388       0.99801441        1.0025403        1.0009562        1.0013010        1.0015043        1.0032435        1.0015337        1.0031164        1.0023426       0.99887408        1.0035169       0.99945232        1.0020635        1.0031153        1.0009245        1.0042626        1.0047877        1.0007241        1.0020845        1.0006258        1.0022686        1.0030239        1.0061504        1.0029460        1.0003345        1.0012293
  25030.352        1.0033247        1.0006586       0.99923848       0.99921329        1.0051754       0.99768937       0.99998521        1.0043975        1.0000048       0.99950468        1.0027736       0.99982627        1.0041395        1.0018678       0.99949732       0.99964228        1.0000999        1.0007499        1.0031967        1.0000142        1.0000253       0.99993522        1.0004544        1.0032197       0.99859721        1.0058988        1.0017188        1.0043706       0.99951497        1.0032380        1.0015448
  25031.372        1.0035211        1.0002201       0.99823904        1.0005609        1.0026380        1.0003400        1.0004956        1.0038639        1.0014817        1.0028477        1.0027424       0.99987172        1.0037343        1.0041759       0.99932451        1.0015562        1.0030956        1.0021164        1.0041270       0.99936952       0.99945587        1.0014069       0.99888434        1.0010405       0.99813820        1.0031216        1.0016530        1.0033693       0.99884559        1.0029384        1.0015516
  25032.530        1.0034266        1.0041409       0.99946478        1.0009853        1.0029726       0.99917347        1.0018381        1.0035179        1.0028942        1.0033621        1.0023417       0.99868283        1.0033326        1.0045709       0.99908081        1.0026935        1.0054669        1.0023250        1.0031001       0.99956902        1.0034652       0.99864316        1.0010142        1.0030976        1.0003102        1.0024696        1.0014390        1.0040095       0.99805603        1.0015319        1.0024789
  25033.550        1.0037274        1.0019971        1.0020291        1.0010932        1.0028940       0.99973842        1.0009130        1.0020558        1.0024756        1.0041003        1.0010121       0.99935947        1.0031395        1.0039678        1.0004410        1.0017839        1.0030536        1.0023122        1.0021485       0.99978978        1.0014220        1.0002044        1.0031322        1.0027656        1.0005404        1.0021966        1.0026540        1.0026469       0.99942735       0.99791019        1.0025588
  25035.425        1.0031789       0.99946605       0.99975602       0.99787805        1.0014163        1.0017213        1.0011798        1.0007111        1.0000469        1.0006929        1.0003072       0.99874749        1.0021918        1.0003738       0.99825167       0.99956842        1.0027518        1.0029509        1.0028825       0.99903059        1.0036092        1.0002887        1.0030526        1.0018744       0.99910458        1.0012565        1.0035340        1.0012246       0.99995924        1.0005633        1.0028102
  25036.528        1.0030632       0.99983656        1.0002624        1.0011722        1.0015272       0.99815491        1.0014312        1.0008441        1.0002683        1.0004409        1.0025299        1.0004248        1.0025220        1.0015855       0.99795523        1.0003719        1.0025982        1.0034378        1.0037418       0.99894967       0.99976028       0.99795531        1.0014121        1.0019875        1.0001083        1.0021849        1.0024487        1.0000382        1.0001271        1.0005041        1.0031759
  25037.603        1.0031122        1.0053951        1.0019846       0.99934825        1.0013229        1.0006664        1.0019630        1.0017215        1.0025158        1.0023621        1.0023937        1.0056664        1.0022063        1.0025548       0.99926612        1.0015015        1.0016050        1.0022520        1.0026583        1.0012171        1.0020090        1.0009228        1.0017456        1.0009282       0.99874800        1.0026235        1.0017990        1.0008959        1.0008001        1.0000814        1.0032868
  25039.534        1.0027590        1.0002868        1.0020374       0.99950374        1.0000773        1.0002192        1.0033949        1.0029897        1.0024678        1.0044003        1.0008170       0.99933576        1.0007604        1.0050637       0.99806204        1.0011591        1.0008561        1.0044540        1.0012836       0.99906911        1.0026312        1.0042582        1.0031347        1.0020919       0.99963092        1.0035161        1.0005411        1.0023993        1.0002315        1.0008361        1.0003829
  25040.556        1.0027757        1.0011231        1.0025824       0.99991709       0.99606974       0.99844444        1.0039532        1.0031391        1.0014785        1.0044881       0.99947717       0.99956550        1.0001984        1.0048201       0.99984557        1.0002460        1.0009461        1.0051019        1.0014423       0.99763003        1.0018750        1.0043798        1.0032348        1.0037449       0.99961316        1.0037094       0.99839722       0.99949157        1.0000444        1.0018989        1.0000613
  25042.541        1.0026560        1.0011478        1.0038023        1.0052921        1.0019494       0.99786110        1.0048862       0.99806304        1.0032724        1.0013291       0.99986501        1.0011007        1.0005050        1.0007660        1.0012607        1.0014799        1.0010779        1.0015160        1.0034947        1.0003300        1.0028091        1.0037752       0.99967935        1.0031726       0.99930654        1.0043542       0.99916041        1.0009161       0.99791942        1.0003797        1.0031262
  25043.562        1.0023906        1.0008603        1.0025732       0.99927015       0.99979461       0.99841827        1.0036046       0.99685624        1.0043542        1.0049526       0.99971023        1.0016075        1.0004061        1.0005671        1.0004367       0.99857459        1.0010499        1.0025866        1.0032911        1.0013010        1.0037128        1.0023409        1.0025075        1.0029719        1.0003958        1.0017444       0.99899752        1.0027634       0.99855940        1.0008082        1.0018047
  25044.639        1.0023933        1.0007958        1.0017470       0.99964709        1.0007647        1.0019213        1.0036786       0.99914565        1.0040758        1.0061814        1.0043730        1.0031591       0.99989112        1.0011722       0.99783560       0.99650719        1.0011672        1.0045168        1.0033735        1.0001024        1.0030035        1.0009318        1.0007723        1.0006935        1.0002818        1.0007085       0.99909802        1.0019468       0.99971165        1.0008422        1.0013392
  25045.797        1.0022152        1.0017634        1.0024366       0.99712447       0.99991470        1.0004045        1.0006631        1.0010761        1.0019108        1.0047929        1.0022797        1.0040220        1.0003522        1.0022949       0.99782218       0.99858180       0.99940031        1.0023597        1.0031161       0.99954527        1.0042530        1.0001650        1.0041516        1.0022117       0.99870641        1.0024079        1.0008000        1.0024388        1.0007547        1.0006027        1.0008749
  25046.846        1.0023205        1.0021766        1.0038792       0.99896837        1.0007659        1.0021118       0.99749468        1.0002737        1.0021073        1.0037488        1.0039092        1.0011271        1.0015972        1.0005226        1.0000887        1.0013414        1.0001387        1.0032093        1.0024594       0.99936002        1.0042918       0.99992690        1.0051600        1.0020648        1.0001394        1.0031408       0.99918279        1.0023010        1.0010780       0.99962767       0.99967087
  25048.696        1.0019820        1.0010407        1.0034463        1.0011020       0.99868340       0.99865162       0.99958469       0.99969826       0.99800294        1.0006837        1.0030948       0.99857919        1.0002733        1.0030292        1.0000394       0.99983198        1.0004542        1.0014431        1.0022814        1.0012929        1.0013103       0.99992512        1.0074143        1.0005708        1.0007870        1.0013431       0.99996658        1.0031757        1.0006907        1.0000559        1.0035071
  25049.801        1.0017068        1.0031234        1.0046728        1.0004204       0.99955518       0.99943984        1.0029685        1.0009342        1.0024801        1.0018514       0.99948181       0.99770524        1.0025568        1.0038432       0.99913424       0.99951672        1.0017208        1.0008493        1.0007134        1.0019069        1.0047417        1.0015669        1.0018043        1.0010889        1.0016635        1.0020510       0.99785989        1.0049720        1.0011406        1.0021823        1.0021662
  25050.877        1.0017630        1.0031747        1.0025657        1.0019070        1.0009506       0.99935240        1.0033177        1.0014175        1.0011736        1.0010814        1.0005890       0.99849050        1.0006183        1.0021108       0.99781581        1.0000216        1.0012253        1.0027979       0.99926367        1.0011743        1.0044052        1.0017900        1.0019834        1.0004361        1.0027235       0.99927564        1.0006936        1.0013424        1.0017762        1.0016765        1.0016258
  25052.727        1.0008352        1.0026492        1.0025426        1.0022486       0.99893986       0.99895828        1.0001520        1.0001986        1.0003128        1.0025530        1.0025219       0.99994639        1.0015375        1.0022856        1.0020534        1.0020449        1.0021702        1.0017160       0.99937964       0.99922119        1.0001642       0.99889008        1.0073380        1.0012566        1.0020562        1.0025558       0.99949919        1.0020086        1.0020328        1.0035577        1.0021520
  25053.886        1.0008769        1.0016225        1.0027813        1.0009638       0.99979120        1.0020743       0.99987823       0.99714419        1.0006879       0.99999220        1.0025681       0.99994482        1.0005398        1.0035288        1.0013378        1.0020339        1.0010592       0.99766277       0.99929492       0.99977464        1.0015746        1.0030967        1.0028414       0.99985385       0.99906076        1.0025848        1.0008090        1.0006459        1.0029337        1.0020607        1.0000975
  25055.075        1.0007919       0.99857175        1.0011442        1.0003125       0.99899329       0.99959138        1.0028412        1.0005715        1.0003864       0.99949623        1.0011393       0.99646086        1.0001355        1.0035016        1.0018727        1.0010632        1.0008936       0.99898675        1.0001756        1.0001024        1.0012607        1.0033419        1.0012305        1.0021026        1.0013563        1.0021727        1.0000556        1.0018255        1.0026610        1.0002127        1.0018237
  25056.152        1.0004425       0.99923494        1.0015132        1.0007932        1.0008524        1.0005705        1.0013893       0.99916925       0.99991543       0.99929942        1.0028224       0.99836367        1.0017162        1.0011198        1.0021274        1.0007565        1.0025605        1.0001399        1.0027878       0.99969663        1.0006829        1.0008991        1.0011340        1.0028879        1.0021378        1.0013430        1.0007115        1.0026657        1.0005912       0.99979437        1.0028321
  25058.031        1.0002421        1.0030840       0.99981012        1.0003285        1.0005474       0.99797024        1.0029268        1.0004456        1.0004128        1.0013234        1.0027250        1.0007204        1.0004823        1.0040402        1.0009692        1.0025044        1.0014197        1.0030349        1.0007770       0.99906083       0.99900229        1.0020967        1.0052550       0.99738432        1.0009365        1.0035883        1.0012381       0.99902370        1.0001640       0.99916695        1.0037467
  25059.162       0.99958780        1.0015703        1.0012874        1.0016394        1.0027523        1.0009892        1.0019151       0.99947007       0.99993957        1.0015412        1.0008689        1.0012432        1.0007192        1.0021806        1.0008845        1.0021177        1.0060368        1.0002257        1.0004620        1.0006025       0.99977916       0.99998088        1.0032589        1.0034392        1.0003310        1.0031485        1.0018031        1.0001261        1.0006913       0.99999411        1.0019961
  25060.240       0.99947640       0.99938624        1.0024948        1.0014070        1.0032651        1.0015990        1.0026460       0.99725518       0.99956760        1.0010662        1.0014293        1.0012935        1.0027732        1.0016860        1.0000819        1.0011326        1.0048044       0.99972860        1.0004984        1.0017634       0.99863616        1.0017289        1.0021550        1.0020030        1.0023228        1.0043521        1.0022419        1.0021671        1.0013418        1.0005674        1.0040918
  25062.147       0.99929601        1.0008001        1.0024404        1.0032233        1.0026808       0.99967809        1.0047282       0.99915403        1.0006070        1.0004653        1.0021139       0.99748936        1.0002559        1.0020534        1.0015881        1.0040736        1.0045482        1.0003355        1.0004967        1.0001382       0.99998449        1.0007012        1.0012593       0.99935541        1.0007900        1.0041304        1.0001316       0.99962071        1.0007382        1.0013659        1.0022161
  25064.220       0.99868445       0.99750551        1.0020457        1.0005158        1.0022633        1.0024680       0.99931117       0.99779758        1.0000055       0.99994586        1.0016499       0.99922485       0.99917521        1.0020793       0.99989386        1.0014765        1.0010797       0.99860873        1.0027601        1.0049567        1.0002209        1.0020031        1.0018352        1.0020486        1.0006953        1.0030292        1.0037579       0.99992730        1.0025273        1.0036434        1.0013684
  25065.269       0.99845137       0.99889986        1.0017050        1.0019470        1.0015897        1.0021671       0.99880848        1.0003553       0.99929727        1.0006314        1.0032174       0.99909403        1.0007137        1.0015547        1.0003184        1.0012775       0.99978887        1.0002014        1.0014030        1.0031171        1.0001952        1.0016042        1.0034380        1.0047519        1.0018532        1.0043038        1.0009642       0.99953341        1.0018268        1.0014304       0.99958222
  25067.205       0.99815407        1.0013842        1.0022293        1.0018275        1.0020520        1.0013385       0.99963224        1.0028551        1.0002115        1.0006889        1.0062546       0.99877122       0.99871619        1.0043540        1.0013511        1.0002219        1.0026725       0.99967941        1.0053156        1.0025986        1.0010031       0.99868062        1.0021836        1.0011150        1.0025105        1.0030490        1.0039308        1.0012249        1.0014215        1.0009718       0.99891703
  25068.283       0.99769102       0.99936992        1.0023719        1.0013244       0.99874411       0.99842699        1.0019478        1.0005179       0.99696326       0.99963707        1.0036272        1.0008863       0.99828871        1.0051034        1.0011619        1.0015826        1.0012531        1.0011772        1.0043104        1.0031617       0.99910731        1.0005983        1.0032102        1.0011077        1.0007827        1.0044269        1.0008808       0.99900613       0.99951532        1.0013548       0.99908771
  25069.334       0.99787751        1.0024609        1.0015220        1.0012431       0.99728641        1.0005202        1.0010549        1.0034250       0.99931331        1.0022949        1.0027998       0.99987812       0.99910119        1.0070562        1.0013434       0.99944717        1.0014087        1.0036999        1.0029797        1.0009167       0.99877002        1.0011228        1.0020686        1.0016777        1.0002041        1.0043886        1.0013711       0.99801427       0.99915713       0.99978277        1.0000333
  25071.270       0.99743683        1.0017615        1.0002464        1.0021758        1.0006055       0.99946943       0.99888336        1.0062200       0.99588727        1.0018706        1.0037819        1.0008118       0.99839028        1.0022713       0.99946091        1.0011991        1.0021146        1.0023041        1.0036811        1.0036572        1.0029315        1.0003584        1.0040860        1.0024556       0.99987900        1.0013992        1.0018202       0.99916144       0.99887479        1.0001510        1.0018690
  25072.349       0.99711496        1.0003540        1.0008967        1.0011964        1.0004151        1.0004287        1.0003237        1.0013385       0.99929719       0.99661918       0.99873554       0.99982992       0.99850618        1.0018969       0.99849739        1.0002714        1.0033160        1.0022936        1.0035303        1.0013481       0.99725633       0.99850561        1.0034274        1.0023111        1.0000773        1.0029178        1.0012494       0.99984173       0.99939954       0.99918665       0.99982260
  25073.482       0.99742834        1.0004222        1.0014663        1.0004141        1.0008016        1.0013000       0.99898077       0.99965259       0.99982298       0.99728592       0.99993725        1.0002766        1.0002608        1.0019299       0.99813641       0.99908095        1.0011430        1.0011637        1.0031720       0.99890831       0.99884945       0.99799292        1.0021375        1.0025541       0.99892541        1.0032388        1.0014111       0.99978389       0.99576781        1.0005260       0.99978393
  25075.336       0.99708106        1.0018061        1.0020682       0.99957705       0.99792216       0.99982317       0.99720816       0.99843630       0.99944276        1.0001091        1.0008483        1.0001051       0.99581462       0.99991063        1.0002881       0.99725475       0.99952202        1.0008695        1.0034439        1.0035113        1.0016039       0.99657744        1.0001396       0.99946310       0.99980123        1.0030482        1.0028557       0.99605720       0.99649722        1.0014240       0.99901251
  25077.467       0.99694763       0.99838260       0.99958912        1.0004335       0.99916876       0.99865108       0.99863314        1.0024754       0.99799438       0.99981091        1.0017627       0.99900319        1.0000116       0.99771962        1.0010894       0.99712018        1.0000427        1.0005092       0.99879618       0.99974221        1.0002015        1.0005213       0.99905388        1.0017795       0.99949187        1.0004184        1.0001099       0.99955513        1.0019215       0.99856448       0.99950992
  25078.545       0.99663020        1.0004192        1.0014272       0.99937688       0.99951781       0.99953228       0.99934992        1.0015531        1.0007693        1.0004747       0.99993687       0.99764841        1.0018412        1.0011909        1.0035616       0.99938499       0.99989843        1.0005537       0.99854341        1.0008067        1.0005430        1.0012257        1.0003756        1.0023764       0.99870580       0.99879470        1.0009541       0.99912792        1.0007239       0.99951180       0.99988007
  25080.400       0.99636210        1.0003802       0.99846996        1.0006636       0.99960234        1.0014897       0.99604651        1.0008501       0.99953294        1.0016448        1.0009235       0.99904875       0.99785568        1.0017740        1.0015256        1.0019614        1.0001239       0.99970369       0.99975574       0.99942582       0.99813328        1.0009742       0.99928582        1.0015594       0.99869868        1.0022939        1.0043198       0.99709935       0.99800635       0.99984619        1.0018918
  25081.507       0.99663770       0.99924870       0.99660313       0.99955442       0.99766258        1.0009578       0.99638371        1.0012208       0.99622835        1.0012858        1.0026110        1.0000530       0.99972617        1.0020911        1.0023876       0.99962102        1.0024372        1.0004511        1.0011594       0.99963056        1.0001367       0.99962878        1.0052910        1.0018437        1.0009238        1.0010025        1.0038578       0.99973761       0.99838196       0.99971911        1.0017457
  25082.668       0.99676204        1.0003415       0.99938164        1.0021883       0.99777507       0.99995020       0.99945675        1.0017069       0.99813279        1.0008277        1.0016470        1.0000782        1.0003268        1.0019002        1.0048550       0.99906954        1.0025313        1.0005138        1.0026493        1.0013012       0.99888196       0.99896767        1.0018233        1.0023922        1.0037831       0.99974737        1.0030071       0.99977229       0.99655294       0.99939890        1.0014144
  25083.721       0.99656511        1.0007926        1.0012929        1.0011813       0.99834975       0.99943981        1.0022184        1.0021654       0.99992315        1.0004558        1.0005505        1.0005683       0.99925525        1.0026347        1.0032236       0.99760945        1.0019023        1.0000947        1.0009749       0.99911587       0.99796141       0.99901624        1.0000856        1.0019077        1.0043189        1.0005954        1.0027255       0.99912463       0.99892994       0.99926373        1.0013028
  25085.548       0.99661524       0.99861527       0.99912362       0.99972583        1.0001355        1.0000877        1.0008804       0.99982484        1.0009520        1.0012282       0.99971745        1.0013978        1.0001302        1.0017581        1.0001658       0.99797565       0.99843127       0.99846930        1.0010634       0.99880609       0.99859309       0.99608829        1.0001180        1.0025468       0.99977910        1.0025305        1.0005262       0.99908639        1.0020352        1.0010104       0.99780036
  25086.601       0.99662967       0.99883580       0.99931903       0.99981400        1.0003691       0.99691011        1.0026736       0.99821849       0.99773083       0.99949492        1.0015807        1.0023279       0.99941179        1.0013173        1.0005421       0.99893153        1.0001393       0.99841287        1.0011586       0.99931635       0.99988980       0.99720913       0.99974170        1.0011010       0.99854611        1.0037237        1.0013369       0.99761164       0.99908636       0.99993367        1.0002596
  25087.707       0.99658056       0.99991934       0.99966842       0.99975299        1.0012283       0.99861364        1.0020194       0.99941175        1.0011368       0.99993519        1.0025551        1.0017832        1.0006013        1.0014312        1.0005297        1.0014993       0.99852935        1.0003393        1.0024076       0.99875787        1.0010308       0.99829790       0.99949234       0.99981214        1.0000375        1.0042496        1.0017751       0.99968830       0.99928385       0.99843947        1.0013675
  25089.619       0.99684984        1.0009287        1.0028519       0.99987847       0.99840137        1.0005364       0.99995929       0.99951291       0.99912221       0.99991881        1.0019940        1.0012211        1.0007002        1.0017721        1.0017964       0.99825408       0.99833837        1.0033795       0.99737504       0.99876287       0.99715753        1.0002999        1.0036689        1.0021838        1.0014586        1.0028407        1.0043490        1.0006590        1.0003943       0.99994041       0.99918473
  25090.671       0.99682502       0.99882840        1.0030367       0.99717724        1.0016978       0.99932213       0.99838274        1.0025245        1.0002241       0.99910759        1.0003517        1.0011886       0.99941541        1.0029668        1.0010636       0.99926675        1.0000464        1.0017247       0.99815504       0.99824704        1.0005403        1.0002222        1.0005654        1.0025822        1.0022807        1.0023293        1.0030083       0.99931403       0.99976583       0.99778393       0.99899602
  25091.751       0.99678154       0.99737608        1.0000848        1.0001220        1.0008370       0.99737357        1.0000970        1.0010446        1.0006290       0.99894094       0.99871361        1.0011856       0.99894491        1.0029251        1.0012999       0.99972253       0.99991796        1.0024852       0.99843910       0.99977236        1.0027162       0.99935234       0.99788197        1.0025765        1.0025586        1.0016072        1.0013353        1.0001489       0.99909721       0.99926637        1.0009764
  25092.804       0.99701060       0.99886851       0.99920128        1.0029036       0.99988579       0.99703500        1.0025045        1.0001411        1.0005807       0.99907110       0.99747479       0.99959502        1.0010289        1.0019511       0.99928290       0.99929643       0.99930432        1.0046830       0.99997659       0.99845562       0.99998802       0.99759777       0.99840429        1.0008703        1.0015355        1.0017721        1.0018665        1.0010362       0.99818811       0.99936599        1.0019208
  25094.744       0.99716349       0.99952275        1.0006153        1.0012392       0.99973330       0.99921948       0.99717612        1.0012315        1.0003347        1.0001164        1.0012098       0.99894107       0.99821097        1.0019285        1.0029299        1.0002507        1.0005451       0.99985013       0.99837000        1.0001376        1.0019241        1.0007060       0.99716775        1.0024805       0.99994086        1.0021393        1.0039894        1.0000789        1.0003232       0.99952204        1.0003434
  25095.796       0.99732274       0.99905775        1.0020500        1.0018704       0.99854081       0.99744509       0.99807406        1.0023264       0.99928197       0.99931759        1.0013191        1.0006685       0.99852933        1.0010840       0.99911930        1.0022858       0.99999629       0.99810459       0.99712628        1.0002533        1.0018901        1.0003299       0.99714681        1.0022785       0.99996625        1.0020013        1.0036933       0.99988090        1.0005495       0.99686401       0.99969924
  25097.765       0.99753483        1.0000555       0.99767065       0.99777668       0.99756251        1.0008228       0.99967335       0.99883306       0.99823374       0.99868294       0.99972387        1.0021374       0.99701969        1.0046864        1.0017742        1.0013674        1.0002017       0.99965629       0.99831314       0.99988065        1.0010947       0.99975190        1.0015964        1.0040391        1.0022358        1.0003142        1.0021256       0.99792147       0.99832072       0.99839273       0.99998533
  25098.844       0.99752261       0.99869541       0.99849825       0.99751325       0.99998072       0.99621948       0.99792579        1.0004249       0.99855891        1.0013813        1.0014848       0.99944205       0.99873160        1.0005335        1.0005174        1.0002562        1.0004626        1.0000390       0.99786477        1.0007337        1.0001886        1.0024846       0.99786816        1.0027188       0.99909829        1.0005060        1.0010036       0.99804129       0.99908916       0.99886575        1.0000885
  25099.981       0.99787779       0.99762673        1.0009658       0.99796245       0.99904488       0.99576563       0.99809244       0.99975973       0.99943052        1.0022575       0.99985895        1.0002985       0.99876387       0.99935645       0.99916831        1.0000093        1.0004287       0.99827416       0.99946475        1.0024007        1.0010577        1.0016766       0.99775281        1.0006463       0.99928857        1.0008030        1.0023835       0.99976759        1.0004024       0.99860499       0.99929766
  25101.118       0.99774192       0.99801116        1.0015160        1.0006683       0.99884808       0.99745395       0.99921687       0.99898003        1.0002316        1.0031990       0.99890725        1.0023803       0.99951871       0.99893846       0.99812272       0.99798610        1.0006680       0.99762669        1.0004166        1.0004181        1.0018413        1.0021520       0.99824550       0.99994771       0.99871604        1.0008245        1.0036582       0.99971925       0.99566325       0.99845016       0.99875781
  25102.976       0.99824066       0.99996323       0.99947680        1.0012691        1.0021486       0.99682790        1.0012670       0.99914419        1.0011325       0.99962825       0.99919630        1.0017772        1.0008151       0.99954963       0.99938904       0.99742513        1.0014310       0.99894223        1.0007857        1.0028558       0.99892725        1.0027447       0.99744386       0.99870999        1.0002879       0.99974546        1.0015913        1.0009133       0.99925885       0.99980857        1.0001154
  25104.002       0.99840500       0.99970151       0.99932763        1.0006341        1.0013099       0.99410186       0.99876598        1.0008202       0.99932889        1.0015817       0.99796817        1.0026649       0.99760663        1.0000907       0.99957910       0.99828495        1.0012774       0.99972292        1.0017395        1.0019040       0.99974153        1.0002382       0.99726571        1.0012788        1.0000536        1.0003779        1.0012641        1.0017103       0.99956325        1.0008020        1.0001687
  25105.110       0.99826026       0.99817692        1.0011075        1.0025027        1.0006277       0.99573847       0.99828739       0.99879538       0.99792990       0.99986103       0.99974934        1.0023623       0.99818400        1.0021197       0.99915078       0.99992946       0.99999230       0.99826675        1.0039395        1.0007483        1.0005482       0.99838398       0.99908590       0.99922144        1.0018802        1.0008512        1.0005131        1.0006959       0.99566908       0.99859330        1.0005345
  25106.165       0.99872397        1.0004315       0.99757992        1.0000461        1.0002212       0.99743417       0.99915929       0.99704407       0.99718946       0.99775853        1.0015636        1.0016546       0.99966285        1.0009173       0.99840615       0.99921798       0.99882817       0.99812049        1.0005664       0.99976168        1.0005373       0.99880498        1.0008261       0.99713147        1.0025806       0.99915712       0.99952545       0.99991215       0.99669858       0.99735910        1.0013270
  25108.049       0.99899612       0.99891306       0.99900769        1.0026332        1.0005642       0.99899869       0.99753175        1.0001671       0.99858529       0.99839152       0.99972360       0.99952208        1.0017000       0.99869669       0.99739940        1.0004597        1.0020545       0.99962840       0.99967877       0.99878358       0.99629608        1.0004395       0.99898817       0.99857733        1.0001434       0.99748195       0.99806774       0.99857672        1.0008733       0.99799097        1.0004458
  25109.215       0.99933168        1.0003031       0.99883133       0.99985572        1.0024844        1.0000248       0.99930227        1.0013450        1.0000254       0.99867031       0.99531869       0.99916790       0.99809164       0.99736763       0.99760136        1.0014241        1.0008631        1.0003204        1.0016024        1.0006839        1.0022235        1.0010382       0.99990042       0.99915055       0.99877001       0.99748949       0.99661211       0.99763646       0.99715008       0.99796707        1.0018521
  25110.380       0.99924940       0.99950106       0.99964437       0.99915342        1.0000109        1.0004610        1.0002344       0.99989117        1.0008502       0.99837286       0.99710760       0.99921469       0.99707700       0.99934051       0.99738990       0.99826185        1.0001768       0.99964497       0.99876633       0.99895423        1.0000830        1.0001382        1.0011417        1.0001251        1.0011331       0.99978151       0.99673452       0.99833783       0.99815674        1.0000721        1.0020196
  25111.380       0.99959038       0.99951280       0.99996990       0.99886864       0.99799167        1.0006400        1.0005048       0.99892707        1.0005594       0.99872254       0.99796748       0.99929611        1.0000431        1.0016851       0.99735083        1.0011042        1.0001089        1.0010171       0.99640888        1.0004918        1.0000223       0.99947785        1.0019585       0.99930777        1.0036649        1.0009298       0.99801602       0.99893803       0.99901204       0.99992479        1.0011642
  25113.321       0.99985850        1.0004097       0.99824529        1.0005211       0.99757584       0.99770247       0.99952639       0.99824594        1.0018117       0.99916367       0.99874080        1.0015139       0.99967493        1.0006604       0.99628670       0.99861291        1.0004139        1.0000388       0.99921968        1.0025678        1.0003681        1.0000794        1.0011034       0.99929611        1.0011658        1.0010096        1.0003883        1.0002668        1.0013053       0.99774655        1.0026211
  25114.431       0.99973777       0.99790343       0.99598257       0.99931766       0.99974843       0.99850715       0.99849776        1.0008647        1.0003454       0.99954727       0.99858833        1.0008745       0.99904412        1.0018009       0.99668644       0.99850595        1.0005397       0.99946067        1.0005526       0.99965999       0.99934924        1.0007168        1.0010727       0.99853116        1.0009240        1.0013164       0.99881600       0.99939960       0.99937045       0.99955312        1.0032536
  25116.375        1.0000106       0.99993089       0.99701232        1.0020505        1.0019187        1.0006272       0.99640653       0.99854483       0.99842576        1.0011126       0.99883258       0.99881457        1.0011256       0.99851765       0.99753539       0.99990625       0.99828961        1.0012853       0.99762929        1.0014166       0.99819959       0.99977914        1.0006343        1.0031305        1.0013026       0.99895861       0.99795595       0.99675077       0.99737508       0.99766166       0.99875332
  25118.427        1.0003074        1.0001771       0.99911349       0.99682484       0.99924858       0.99877065       0.99761565        1.0003449        1.0014347        1.0007504       0.99694893       0.99752610       0.99999617       0.99995617       0.99921992       0.99885019        1.0003091       0.99993613        1.0001592        1.0002935       0.99596260       0.99994333       0.99629990        1.0015740       0.99735687       0.99874521       0.99829086       0.99885830       0.99587754       0.99841621       0.99767345
  25119.455        1.0005905        1.0008281        1.0010452       0.99982140       0.99745010       0.99944073       0.99975429       0.99949025        1.0003117        1.0013320       0.99981857       0.99893885        1.0000881       0.99959302       0.99894241       0.99542646       0.99892498       0.99975409       0.99902524        1.0021120       0.99913796        1.0034972       0.99737534       0.99894072       0.99757709       0.99664863       0.99950622        1.0003681       0.99535578       0.99891648       0.99666053
  25121.399        1.0006471        1.0003189       0.99658452        1.0001691       0.99862553       0.99991966       0.99808482       0.99924768        1.0008279        1.0001855       0.99933420       0.99858167       0.99952812        1.0002153        1.0005887       0.99437397       0.99927080        1.0003149       0.99876471        1.0018892       0.99873033       0.99929557       0.99848798       0.99674319       0.99643866       0.99926252       0.99828408       0.99954100       0.99728680       0.99727429        1.0023832
  25122.482        1.0012168       0.99913679       0.99775498       0.99743479       0.99711673       0.99698630       0.99841383        1.0003945        1.0005846        1.0011677       0.99629956       0.99787256       0.99820566       0.99955178       0.99954811       0.99834202        1.0001086        1.0003325       0.99822682       0.99981369       0.99921377        1.0007574       0.99672841       0.99637500       0.99740907       0.99687752       0.99804151       0.99897325       0.99946045       0.99799158        1.0029257
  25123.592        1.0010464       0.99877926       0.99627270       0.99882063       0.99823437        1.0007005       0.99685700       0.99986965        1.0001612        1.0021755       0.99396430       0.99603162       0.99762015       0.99959769       0.99871062       0.99834379        1.0003373        1.0010611       0.99935290       0.99950911       0.99897097        1.0027519       0.99598576       0.99653838       0.99836077       0.99741517       0.99716920       0.99962649        1.0022628       0.99783761        1.0012305
  25125.481        1.0008819        1.0001652        1.0007448       0.99948344       0.99812497       0.99835226       0.99667482       0.99963397       0.99855619       0.99831606       0.99921060       0.99808800       0.99851444        1.0012203       0.99869283       0.99727428        1.0019368        1.0008907       0.99944960       0.99919543       0.99989921        1.0017903        1.0031827       0.99855857       0.99890222       0.99776098       0.99843124        1.0025360       0.99899828       0.99947478        1.0017235
  25126.593        1.0009932       0.99691082       0.99752444       0.99860675       0.99886022        1.0019185       0.99507622        1.0000426        1.0003931        1.0014568       0.99859541       0.99944906       0.99988480        1.0002438       0.99972734       0.99853102       0.99929567        1.0010377       0.99827853        1.0009879       0.99974463        1.0006636       0.99723286       0.99928732       0.99701619       0.99632359        1.0003916        1.0008039       0.99808116       0.99775465        1.0008409
  25127.758        1.0011864       0.99780793       0.99548513       0.99720874       0.99872245       0.99837230       0.99652832       0.99914983       0.99911372        1.0002214       0.99831459       0.99986153       0.99917324        1.0014263       0.99905898        1.0001083       0.99866629       0.99884853       0.99631069        1.0013947       0.99939755       0.99989492       0.99817929       0.99927767       0.99845851       0.99523198        1.0020917       0.99961128        1.0004978       0.99995608        1.0014870
[truncated: 112,113 more chars]
