# Supplementary material for: In situ X-ray absorption spectroscopy data during formation of active Pt- and Pd-sites in functionalized UiO-67 metal-organic frameworks
Source: Data Brief. 2019 Jul 17;25:104280. doi: 10.1016/j.dib.2019.104280 (PMC6661504; doi:10.1016/j.dib.2019.104280)
Supplement: Supplementary file 1 [file mmc1.zip › 11_Pd_5H2_ramp.chik2]

# k2-weighted oscillatory χ(k) data extracted from normalized experimental Pd K-edge spectra collected at BM01B@ESRF during the activation of UiO-67-Pd sample from room temperatures to 450 C in 5%H2/He.
# Column  1: k in 1/A
# Column  2: Energy in eV
# Column  3: 23
# Column  4: 23
# Column  5: 149
# Column  6: 200
# Column  7: 239
# Column  8: 274
# Column  9: 311
# Column 10: 348
# Column 11: 386
# Column 12: 450
#------------------------
  0.0000000        24350.000        0.0000000        0.0000000        0.0000000        0.0000000        0.0000000        0.0000000        0.0000000        0.0000000        0.0000000        0.0000000
  0.50000000E-01    24350.010       0.36250616E-03   0.50204646E-03   0.14341701E-02   0.13721598E-02   0.37813398E-03   0.12051938E-02   0.11650990E-02   0.11086658E-02   0.10753142E-02   0.10208582E-02
  0.10000000        24350.038       0.14943468E-02   0.20311058E-02   0.54718202E-02   0.52325228E-02   0.16205920E-02   0.46044640E-02   0.44585043E-02   0.42458540E-02   0.41168810E-02   0.39095718E-02
  0.15000000        24350.086       0.34620050E-02   0.46215581E-02   0.11715660E-01   0.11196915E-01   0.38894581E-02   0.98733439E-02   0.95773783E-02   0.91283505E-02   0.88481367E-02   0.84053491E-02
  0.20000000        24350.152       0.63319641E-02   0.83077833E-02   0.19768398E-01   0.18881161E-01   0.73468165E-02   0.16687367E-01   0.16218884E-01   0.15472942E-01   0.14992517E-01   0.14247399E-01
  0.25000000        24350.238       0.10170707E-01   0.13124161E-01   0.29232744E-01   0.27901088E-01   0.12154751E-01   0.24722065E-01   0.24080182E-01   0.22996413E-01   0.22273460E-01   0.21174928E-01
  0.30000000        24350.343       0.15044718E-01   0.19105072E-01   0.39711408E-01   0.37872520E-01   0.18475347E-01   0.33652973E-01   0.32858437E-01   0.31415551E-01   0.30414399E-01   0.28927147E-01
  0.35000000        24350.467       0.21020478E-01   0.26284896E-01   0.50807098E-01   0.48411283E-01   0.26470686E-01   0.43155624E-01   0.42250810E-01   0.40447142E-01   0.39138773E-01   0.37243263E-01
  0.40000000        24350.610       0.28164473E-01   0.34698013E-01   0.62122526E-01   0.59133203E-01   0.36302855E-01   0.52905550E-01   0.51954464E-01   0.49807972E-01   0.48170017E-01   0.45862485E-01
  0.45000000        24350.772       0.36543184E-01   0.44378803E-01   0.73260399E-01   0.69654106E-01   0.48133936E-01   0.62578285E-01   0.61666561E-01   0.59214826E-01   0.57231567E-01   0.54524021E-01
  0.50000000        24350.952       0.46223095E-01   0.55361645E-01   0.83823427E-01   0.79589817E-01   0.59189164E-01   0.71849362E-01   0.71084264E-01   0.68384492E-01   0.66046860E-01   0.62967079E-01
  0.55000000        24351.153       0.57270690E-01   0.66056255E-01   0.93414320E-01   0.88556162E-01   0.64994168E-01   0.80394314E-01   0.79904735E-01   0.77033754E-01   0.74339332E-01   0.70930868E-01
  0.60000000        24351.372       0.62850978E-01   0.69952537E-01   0.10163579       0.96168966E-01   0.69464466E-01   0.87888675E-01   0.87825137E-01   0.84879400E-01   0.81832419E-01   0.78154596E-01
  0.65000000        24351.610       0.64286025E-01   0.71933761E-01   0.10806507       0.10158341       0.72271559E-01   0.94007977E-01   0.94542631E-01   0.91638214E-01   0.88249557E-01   0.84377471E-01
  0.70000000        24351.867       0.63565981E-01   0.71639098E-01   0.11027414       0.10343386       0.73086950E-01   0.98128674E-01   0.98966156E-01   0.96537715E-01   0.93142738E-01   0.89248132E-01
  0.75000000        24352.143       0.60354401E-01   0.68754107E-01   0.10930680       0.10223152       0.71305025E-01   0.99282875E-01   0.10048055       0.98387472E-01   0.95089366E-01   0.91269124E-01
  0.80000000        24352.438       0.54960410E-01   0.63579520E-01   0.10470217       0.97536207E-01   0.66759284E-01   0.97755634E-01   0.99387165E-01   0.97796083E-01   0.94725315E-01   0.91118973E-01
  0.85000000        24352.753       0.46853428E-01   0.55239805E-01   0.96432690E-01   0.89730749E-01   0.59142602E-01   0.93190555E-01   0.95336245E-01   0.94431976E-01   0.91734991E-01   0.88499437E-01
  0.90000000        24353.086       0.35496168E-01   0.43391663E-01   0.84385422E-01   0.78282330E-01   0.48921620E-01   0.85737820E-01   0.87996024E-01   0.87985295E-01   0.85696311E-01   0.83062549E-01
  0.95000000        24353.439       0.22133611E-01   0.30475504E-01   0.67586615E-01   0.62358143E-01   0.35952560E-01   0.74755780E-01   0.77002068E-01   0.78111629E-01   0.76329804E-01   0.74521378E-01
  1.0000000        24353.810       0.65574874E-02   0.14509655E-01   0.47732127E-01   0.44858271E-01   0.19276201E-01   0.59814617E-01   0.62376952E-01   0.64476742E-01   0.63354007E-01   0.62597972E-01
  1.0500000        24354.201      -0.12579306E-01  -0.50354151E-02   0.25359280E-01   0.24686914E-01   0.59002672E-03   0.42683894E-01   0.46227432E-01   0.49280580E-01   0.48917340E-01   0.49074933E-01
  1.1000000        24354.610      -0.32020868E-01  -0.26381964E-01  -0.20919659E-02   0.79682737E-04  -0.19678601E-01   0.21370254E-01   0.25993627E-01   0.30174515E-01   0.31111235E-01   0.32441714E-01
  1.1500000        24355.039      -0.52781751E-01  -0.50056846E-01  -0.31915450E-01  -0.26438305E-01  -0.42058509E-01  -0.24994916E-02   0.36864107E-02   0.82484666E-02   0.10315978E-01   0.12119769E-01
  1.2000000        24355.486      -0.75922853E-01  -0.75713377E-01  -0.63840370E-01  -0.56024592E-01  -0.66493622E-01  -0.26177301E-01  -0.19101871E-01  -0.14323169E-01  -0.11060832E-01  -0.10525819E-01
  1.2500000        24355.953      -0.10152391      -0.10301385      -0.96138108E-01  -0.89503278E-01  -0.92026527E-01  -0.50061778E-01  -0.42707274E-01  -0.37232178E-01  -0.32880721E-01  -0.32999323E-01
  1.3000000        24356.439      -0.12886928      -0.13157247      -0.12893301      -0.12518698      -0.11728924      -0.73226455E-01  -0.66451531E-01  -0.59188518E-01  -0.53895310E-01  -0.51528456E-01
  1.3500000        24356.944      -0.15728999      -0.16088240      -0.16484312      -0.16018509      -0.14269727      -0.96982632E-01  -0.89555464E-01  -0.79733805E-01  -0.72895017E-01  -0.68058101E-01
  1.4000000        24357.468      -0.18526086      -0.19096163      -0.20264020      -0.19341095      -0.16924187      -0.12261775      -0.11097034      -0.98083112E-01  -0.88178629E-01  -0.84118717E-01
  1.4500000        24358.010      -0.21121259      -0.21990037      -0.23626187      -0.22465411      -0.19392533      -0.14410412      -0.12801625      -0.11147490      -0.99132837E-01  -0.96203068E-01
  1.5000000        24358.572      -0.23350949      -0.24224768      -0.26379993      -0.25192823      -0.21373465      -0.15713636      -0.13872880      -0.11772429      -0.10481567      -0.10139871
  1.5500000        24359.153      -0.25030506      -0.25734387      -0.28587819      -0.27199797      -0.22627746      -0.16517001      -0.14295248      -0.11854589      -0.10485824      -0.10076646
  1.6000000        24359.754      -0.25930412      -0.26740959      -0.30047075      -0.28439603      -0.22972381      -0.16838829      -0.14067667      -0.11433565      -0.99131202E-01  -0.94331942E-01
  1.6500000        24360.373      -0.25938370      -0.27018842      -0.30479217      -0.28854245      -0.23010703      -0.16395813      -0.13266006      -0.10458339      -0.88427238E-01  -0.80987604E-01
  1.7000000        24361.011      -0.24939523      -0.26373651      -0.29944088      -0.28512045      -0.22606201      -0.15210634      -0.11970683      -0.90143908E-01  -0.72900334E-01  -0.61912087E-01
  1.7500000        24361.668      -0.23315965      -0.24759918      -0.28540310      -0.27290635      -0.20949295      -0.13377682      -0.10258501      -0.72195451E-01  -0.52568544E-01  -0.39615148E-01
  1.8000000        24362.344      -0.21169183      -0.22468212      -0.26582178      -0.24790274      -0.18764197      -0.11204876      -0.79278162E-01  -0.48671906E-01  -0.29835375E-01  -0.14702544E-01
  1.8500000        24363.040      -0.18289588      -0.19786734      -0.23814201      -0.22056216      -0.16143389      -0.87266721E-01  -0.55397039E-01  -0.24552980E-01  -0.70929160E-02   0.10257561E-01
  1.9000000        24363.754      -0.14789960      -0.16409934      -0.20104076      -0.18804907      -0.12748701      -0.59973826E-01  -0.34867337E-01  -0.50103128E-02   0.13455037E-01   0.32032815E-01
  1.9500000        24364.487      -0.10851607      -0.12383802      -0.15500410      -0.14546110      -0.93110015E-01  -0.35760120E-01  -0.13662176E-01   0.13961146E-01   0.30886174E-01   0.50249255E-01
  2.0000000        24365.240      -0.67089596E-01  -0.79129911E-01  -0.10694935      -0.10066533      -0.57542318E-01  -0.13146486E-01   0.55623316E-02   0.29349136E-01   0.43349648E-01   0.63310763E-01
  2.0500000        24366.011      -0.26397847E-01  -0.33771501E-01  -0.59356627E-01  -0.52684252E-01  -0.20849691E-01   0.86267838E-02   0.22437814E-01   0.40743057E-01   0.50688652E-01   0.70483534E-01
  2.1000000        24366.802       0.13695477E-01   0.11092652E-01  -0.11454946E-01  -0.39568703E-02   0.13027606E-01   0.28997271E-01   0.37134553E-01   0.49116247E-01   0.54528641E-01   0.72167237E-01
  2.1500000        24367.612       0.51061833E-01   0.52526758E-01   0.38962074E-01   0.40938311E-01   0.45598677E-01   0.44004323E-01   0.48627332E-01   0.52108693E-01   0.55134432E-01   0.68038723E-01
  2.2000000        24368.440       0.83745839E-01   0.88593632E-01   0.82620155E-01   0.81394248E-01   0.75490314E-01   0.54236485E-01   0.52438893E-01   0.50405016E-01   0.50182460E-01   0.57645430E-01
  2.2500000        24369.288       0.11201506       0.11893322       0.12003523       0.11648973       0.10022270       0.58043047E-01   0.48521488E-01   0.41101022E-01   0.36852016E-01   0.39630092E-01
  2.3000000        24370.155       0.13730906       0.14417859       0.14902273       0.14429839       0.11902903       0.52062040E-01   0.36281786E-01   0.19725100E-01   0.12576558E-01   0.11406160E-01
  2.3500000        24371.041       0.16028893       0.17073036       0.17344796       0.16740206       0.13476558       0.35597487E-01   0.13113955E-01  -0.14238997E-01  -0.24081561E-01  -0.29307519E-01
  2.4000000        24371.946       0.18135667       0.19418534       0.19883964       0.18960630       0.14903318       0.14477880E-01  -0.21295297E-01  -0.55158451E-01  -0.72036808E-01  -0.80482832E-01
  2.4500000        24372.869       0.21023234       0.22193275       0.22543720       0.21330011       0.16543085      -0.10064729E-01  -0.59390448E-01  -0.10575370      -0.12410500      -0.13529908
  2.5000000        24373.812       0.24661535       0.25617509       0.26163759       0.24315504       0.18769528      -0.34777524E-01  -0.99193947E-01  -0.15345201      -0.17835071      -0.19236983
  2.5500000        24374.774       0.28865738       0.30063991       0.30528187       0.28118206       0.21792235      -0.58646343E-01  -0.13452324      -0.19803996      -0.22864173      -0.24452255
  2.6000000        24375.755       0.33996642       0.35155467       0.35480142       0.32658473       0.25400144      -0.68846733E-01  -0.16029139      -0.23574178      -0.26869553      -0.28642214
  2.6500000        24376.756       0.39912894       0.41081861       0.40914858       0.37689719       0.29625512      -0.67581652E-01  -0.17502851      -0.25939531      -0.29780722      -0.31831581
  2.7000000        24377.775       0.45961532       0.47066196       0.46678167       0.43064896       0.34407265      -0.53177571E-01  -0.17344519      -0.26528250      -0.30771029      -0.33113574
  2.7500000        24378.813       0.51547618       0.52947852       0.52301187       0.48312211       0.39144466      -0.21726801E-01  -0.14913292      -0.24802272      -0.29183859      -0.31850793
  2.8000000        24379.870       0.56926743       0.58382455       0.56933464       0.53158761       0.43814241       0.27138299E-01  -0.98264760E-01  -0.20207519      -0.24933404      -0.28619252
  2.8500000        24380.947       0.60692095       0.62474019       0.60777893       0.56853133       0.47855196       0.92901173E-01  -0.25356768E-01  -0.12712821      -0.18259421      -0.22059649
  2.9000000        24382.042       0.62907225       0.64609588       0.62808071       0.58870456       0.50627310       0.17424203       0.69190841E-01  -0.26114732E-01  -0.79054531E-01  -0.12955739
  2.9500000        24383.156       0.63290788       0.64172086       0.62138687       0.58855063       0.51520797       0.26149274       0.17800196       0.99458122E-01   0.47932044E-01  -0.98419709E-02
  3.0000000        24384.290       0.59577031       0.60318284       0.58403607       0.55531233       0.50018648       0.35726707       0.29802597       0.24453034       0.20658825       0.13585833
  3.0500000        24385.442       0.52411427       0.52109592       0.50690136       0.48897531       0.45879036       0.44176684       0.42717979       0.39293628       0.35798613       0.28877303
  3.1000000        24386.614       0.42700825       0.40324495       0.39603589       0.39124544       0.38843216       0.51377682       0.53841504       0.53666611       0.51362890       0.45839023
  3.1500000        24387.805       0.28930033       0.26420027       0.25756957       0.26222260       0.30127157       0.56102464       0.62804196       0.66020689       0.64873427       0.60301989
  3.2000000        24389.014       0.12980890       0.98662509E-01   0.10567509       0.12031908       0.18919485       0.57893824       0.67979391       0.74638684       0.75010252       0.72218361
  3.2500000        24390.243      -0.48190023E-01  -0.85833979E-01  -0.55548659E-01  -0.26306845E-01   0.55438195E-01   0.56121151       0.68229087       0.79551537       0.81620486       0.80893626
  3.3000000        24391.491      -0.21607150      -0.26786612      -0.22138876      -0.18898059      -0.71234537E-01   0.51982337       0.65904775       0.78647961       0.82577495       0.84207876
  3.3500000        24392.758      -0.36265847      -0.41274767      -0.37884310      -0.34056779      -0.20674328       0.40304490       0.57475306       0.71272909       0.76654500       0.81184828
  3.4000000        24394.043      -0.52844533      -0.55615944      -0.51346392      -0.47085868      -0.33651531       0.24287954       0.40988221       0.56160296       0.63887358       0.71272522
  3.4500000        24395.348      -0.65334438      -0.66667862      -0.61493422      -0.57456057      -0.46658022       0.58763269E-01   0.22160247       0.34217110       0.42770434       0.51898991
  3.5000000        24396.672      -0.73663797      -0.74042576      -0.68778264      -0.66014880      -0.56053790      -0.16047943      -0.23476642E-01   0.89355262E-01   0.19288919       0.29300914
  3.5500000        24398.015      -0.78941828      -0.79084022      -0.74211222      -0.71753228      -0.64232034      -0.35218890      -0.25915046      -0.16032707      -0.64496590E-01   0.45060932E-01
  3.6000000        24399.377      -0.82175443      -0.81179707      -0.77024315      -0.75278570      -0.70852375      -0.52961760      -0.46523219      -0.38399812      -0.32621933      -0.22080967
  3.6500000        24400.759      -0.82210157      -0.81231796      -0.78050398      -0.76426305      -0.74405711      -0.68171954      -0.64442815      -0.58545010      -0.52788639      -0.43458727
  3.7000000        24402.159      -0.81296083      -0.79963932      -0.76687648      -0.76051883      -0.76285234      -0.77857998      -0.77057266      -0.73317106      -0.68967762      -0.60977898
  3.7500000        24403.578      -0.78564044      -0.77367135      -0.75125528      -0.74126505      -0.75916954      -0.81617122      -0.82091208      -0.80357861      -0.77939516      -0.72147845
  3.8000000        24405.016      -0.75688395      -0.73930335      -0.71763184      -0.70686216      -0.73594571      -0.82348789      -0.82004625      -0.82230219      -0.81615165      -0.78517782
  3.8500000        24406.473      -0.71571251      -0.69503270      -0.67156121      -0.66177273      -0.69814513      -0.78431012      -0.79378269      -0.80022842      -0.79646528      -0.78134781
  3.9000000        24407.950      -0.66081759      -0.64416757      -0.62199097      -0.61689648      -0.64757194      -0.73081308      -0.73980885      -0.74730643      -0.74315193      -0.75016431
  3.9500000        24409.445      -0.60497439      -0.59272127      -0.57038911      -0.55825061      -0.58658169      -0.64816861      -0.64683080      -0.65788498      -0.66902597      -0.67299189
  4.0000000        24410.960      -0.54411781      -0.52969268      -0.50659820      -0.49730174      -0.51407869      -0.54762660      -0.54980952      -0.56377147      -0.57539883      -0.58666699
  4.0500000        24412.493      -0.48894935      -0.46459956      -0.45290468      -0.43253501      -0.44365766      -0.45251618      -0.45635326      -0.46363381      -0.46915818      -0.49499146
  4.1000000        24414.046      -0.41473481      -0.39680318      -0.38170667      -0.36263888      -0.36543912      -0.34308469      -0.32928332      -0.34585269      -0.35705267      -0.38977901
  4.1500000        24415.617      -0.33039067      -0.31530112      -0.29758380      -0.28340526      -0.27497832      -0.22657683      -0.21233260      -0.22838018      -0.24633945      -0.27784933
  4.2000000        24417.208      -0.25427400      -0.23718289      -0.22179042      -0.19661833      -0.18432645      -0.11042849      -0.92935003E-01  -0.10692149      -0.12516823      -0.17499299
  4.2500000        24418.818      -0.15994056      -0.12625021      -0.13043618      -0.10383493      -0.82301505E-01   0.47992040E-01   0.78184784E-01   0.60368253E-01   0.27480260E-01  -0.49115185E-01
  4.3000000        24420.447      -0.40643497E-01  -0.16215610E-01  -0.96596838E-02   0.17327330E-01   0.36957761E-01   0.21534814       0.24953554       0.23170676       0.19338400       0.86917441E-01
  4.3500000        24422.094       0.88763934E-01   0.10335582       0.98277057E-01   0.13688151       0.17159639       0.38160657       0.41914062       0.40917855       0.36178293       0.24906276
  4.4000000        24423.761       0.21856436       0.26390992       0.23974792       0.27448060       0.30747076       0.55458339       0.60880389       0.59772230       0.53998914       0.41831634
  4.4500000        24425.447       0.37289700       0.41390960       0.39109513       0.43376818       0.45881889       0.69714463       0.74119885       0.73861854       0.68947408       0.57717291
  4.5000000        24427.152       0.54313866       0.57565403       0.54761200       0.57343024       0.61300407       0.78033664       0.80865641       0.81428559       0.78062788       0.70754868
  4.5500000        24428.876       0.71604662       0.74478662       0.71923049       0.72583402       0.73285504       0.81003309       0.80992157       0.82265954       0.80906993       0.77708561
  4.6000000        24430.619       0.87597502       0.88909887       0.86991518       0.85951573       0.84340475       0.77258053       0.74423418       0.74042914       0.75009583       0.77461110
  4.6500000        24432.381        1.0224925        1.0432574       0.99110532       0.96184577       0.92593739       0.67959147       0.60471592       0.59407605       0.61692451       0.69208522
  4.7000000        24434.163        1.1409873        1.1511649        1.1017382        1.0493436       0.97206171       0.56480717       0.43232766       0.41949986       0.44994450       0.55969975
  4.7500000        24435.963        1.2134537        1.2049757        1.1476012        1.0859262       0.97445623       0.41247470       0.24991006       0.20055629       0.24750282       0.37461985
  4.8000000        24437.782        1.2337495        1.2161758        1.1463248        1.0699057       0.93354443       0.26169559       0.69650770E-01  -0.14075753E-03   0.20706903E-01   0.15032534
  4.8500000        24439.620        1.1796805        1.1498412        1.0951875        1.0083731       0.86133321       0.13236950      -0.67211675E-01  -0.15414232      -0.13630889      -0.20756085E-01
  4.9000000        24441.478        1.0911429        1.0302105       0.98850948       0.90353848       0.74612291       0.28261339E-02  -0.19041725      -0.29007646      -0.28034313      -0.18873698
  4.9500000        24443.354       0.93769827       0.89287404       0.82809348       0.74911536       0.60420858      -0.88944090E-01  -0.27596738      -0.38815190      -0.38960216      -0.32901441
  5.0000000        24445.250       0.77158607       0.71474033       0.67659243       0.59100588       0.45754952      -0.15232691      -0.32620182      -0.41999722      -0.43573662      -0.40279689
  5.0500000        24447.164       0.59991030       0.51667886       0.49386069       0.42541620       0.31800048      -0.18927442      -0.34024708      -0.43826657      -0.45686225      -0.44266756
  5.1000000        24449.098       0.38646122       0.35085488       0.30476183       0.23790609       0.17940289      -0.21823486      -0.32178010      -0.40699762      -0.43051000      -0.46459776
  5.1500000        24451.050       0.19195008       0.12778599       0.14287688       0.93498047E-01   0.32263298E-01  -0.21005916      -0.28564700      -0.35599099      -0.38401081      -0.44061913
  5.2000000        24453.022       0.15317573E-01  -0.35401064E-01  -0.35284992E-01  -0.62949758E-01  -0.85793695E-01  -0.20382944      -0.23573141      -0.28896077      -0.32515814      -0.39645655
  5.2500000        24455.013      -0.14518766      -0.18182592      -0.18420139      -0.18991660      -0.18420401      -0.18318199      -0.17387842      -0.21713812      -0.25403698      -0.33791670
  5.3000000        24457.022      -0.28499590      -0.32342522      -0.30471820      -0.30339072      -0.26682654      -0.13787026      -0.10433673      -0.12179074      -0.17415666      -0.25366070
  5.3500000        24459.051      -0.42478596      -0.43304944      -0.42633461      -0.40683097      -0.33496871      -0.10388629      -0.51855850E-01  -0.48630729E-01  -0.94970558E-01  -0.17898705
  5.4000000        24461.099      -0.51296381      -0.52767884      -0.51496941      -0.48962224      -0.39840555      -0.62364026E-01   0.26022670E-01   0.31695843E-01   0.19663730E-02  -0.86823921E-01
  5.4500000        24463.166      -0.59824243      -0.59906719      -0.59400366      -0.55908230      -0.43212599      -0.26896792E-01   0.80377458E-01   0.11241725       0.93051237E-01   0.11194798E-01
  5.5000000        24465.252      -0.65521854      -0.66472647      -0.63707830      -0.60510456      -0.46509219       0.15179950E-01   0.12501942       0.18625280       0.17924069       0.10028826
  5.5500000        24467.357      -0.69791346      -0.70354642      -0.67846709      -0.63312861      -0.47583126       0.46099917E-01   0.18739988       0.26463626       0.25035887       0.19925784
  5.6000000        24469.481      -0.70746415      -0.72910905      -0.70423766      -0.64951501      -0.47789840       0.62624688E-01   0.21328725       0.30210052       0.30359387       0.27005730
  5.6500000        24471.624      -0.73770956      -0.72625671      -0.70246157      -0.65351547      -0.47618692       0.51523005E-01   0.20021560       0.31084134       0.32217301       0.32364761
  5.7000000        24473.786      -0.72242158      -0.72203811      -0.70380184      -0.65292066      -0.47374583       0.28665519E-01   0.20179252       0.29696129       0.31686342       0.35280696
  5.7500000        24475.968      -0.71153689      -0.69648748      -0.69678623      -0.64105105      -0.47479145      -0.23779198E-01   0.12752476       0.23851925       0.28240752       0.32239713
  5.8000000        24478.168      -0.69606788      -0.68597884      -0.68065874      -0.62806223      -0.48079561      -0.99455470E-01   0.29600206E-01   0.15303538       0.20122126       0.27346955
  5.8500000        24480.387      -0.68018856      -0.67327084      -0.66240872      -0.61035272      -0.48656857      -0.17214931      -0.69817406E-01   0.56644723E-01   0.11521696       0.19921898
  5.9000000        24482.626      -0.67008862      -0.65155865      -0.64949086      -0.59372882      -0.49769014      -0.25715317      -0.16619636      -0.66411263E-01   0.17572140E-02   0.88106884E-01
  5.9500000        24484.883      -0.62088991      -0.62248118      -0.62457771      -0.57346349      -0.50048368      -0.34707571      -0.26528628      -0.19804870      -0.12863409      -0.22575711E-01
  6.0000000        24487.159      -0.59875594      -0.58078406      -0.57062021      -0.53218875      -0.47966828      -0.41282842      -0.34937009      -0.29575712      -0.24296067      -0.15247913
  6.0500000        24489.455      -0.53321749      -0.51297092      -0.51046005      -0.47209279      -0.45588621      -0.43263713      -0.42420717      -0.36563612      -0.33248327      -0.25480746
  6.1000000        24491.770      -0.47787725      -0.42048096      -0.42439970      -0.38852847      -0.41563375      -0.44147146      -0.42271534      -0.41180854      -0.39114147      -0.32858300
  6.1500000        24494.103      -0.36358210      -0.31419487      -0.29731586      -0.27740491      -0.33104825      -0.40992778      -0.39617357      -0.40670350      -0.39861971      -0.38402356
  6.2000000        24496.456      -0.22928711      -0.17253163      -0.17399671      -0.15664995      -0.22485000      -0.33049593      -0.34004594      -0.37312826      -0.37347066      -0.38437517
  6.2500000        24498.828      -0.10913091      -0.30343442E-01  -0.27584029E-01  -0.15332868E-01  -0.99091112E-01  -0.21816137      -0.24915079      -0.28939411      -0.32037791      -0.36898452
  6.3000000        24501.218       0.68479668E-01   0.13669931       0.14075182       0.14328460       0.31677677E-01  -0.11090541      -0.14339290      -0.20769263      -0.23312769      -0.28838786
  6.3500000        24503.628       0.25544062       0.31074645       0.30212393       0.28395457       0.18920357       0.30602381E-01  -0.27921479E-01  -0.96624159E-01  -0.13451380      -0.20064328
  6.4000000        24506.057       0.42384555       0.46140164       0.45504091       0.43634858       0.30819623       0.14704474       0.74124770E-01   0.40247094E-02  -0.39080320E-01  -0.11394198
  6.4500000        24508.505       0.56419088       0.59860333       0.57587490       0.55326532       0.42818673       0.24892855       0.17179030       0.11557870       0.74667518E-01  -0.10857986E-01
  6.5000000        24510.972       0.70181798       0.70235550       0.69928798       0.66275758       0.53402899       0.33628477       0.26890415       0.19450074       0.15222075       0.84796615E-01
  6.5500000        24513.458       0.76215044       0.78191202       0.76148302       0.71954396       0.59898850       0.41752905       0.31898678       0.26326223       0.22427144       0.16545223
  6.6000000        24515.963       0.80900784       0.82537673       0.79325451       0.76952069       0.63825918       0.47076554       0.37407818       0.31478794       0.28393554       0.24830385
  6.6500000        24518.487       0.83136304       0.83126623       0.80342430       0.75464656       0.64788130       0.47492215       0.42028660       0.35395069       0.33022526       0.30204193
  6.7000000        24521.030       0.81333053       0.79608934       0.77363217       0.72548023       0.63290373       0.46738502       0.38816524       0.36645914       0.34589651       0.34500868
  6.7500000        24523.592       0.73682428       0.73908301       0.71323332       0.66821023       0.59636666       0.42953455       0.37285495       0.35751711       0.34972757       0.36240679
  6.8000000        24526.174       0.66077043       0.63088877       0.63387469       0.58552461       0.52348239       0.36991430       0.35700348       0.32782345       0.32078950       0.35234000
  6.8500000        24528.774       0.57377757       0.53069587       0.53361674       0.47391275       0.43879955       0.31819768       0.28934188       0.26258033       0.29351777       0.33913869
  6.9000000        24531.393       0.41494428       0.39535062       0.43627135       0.38163038       0.34899618       0.22619940       0.21160377       0.20831169       0.24075535       0.28894444
  6.9500000        24534.032       0.27013529       0.28900280       0.30820389       0.27169827       0.25095178       0.15453447       0.11671056       0.14061063       0.16863242       0.23434469
  7.0000000        24536.689       0.14368788       0.13660187       0.18601212       0.15717495       0.14123171       0.46885556E-01   0.46859093E-01   0.67075885E-01   0.11342816       0.18067676
  7.0500000        24539.366       0.39098060E-01   0.23232422E-01   0.72296835E-01   0.55859654E-01   0.48317499E-01  -0.22264124E-01  -0.12740714E-01   0.77522541E-02   0.41503451E-01   0.11106623
  7.1000000        24542.061      -0.53196279E-01  -0.73702663E-01  -0.17850517E-01  -0.44526307E-01  -0.36503090E-01  -0.76368153E-01  -0.76905230E-01  -0.64872081E-01  -0.17692139E-01   0.43472161E-01
  7.1500000        24544.776      -0.15388537      -0.20632307      -0.14668538      -0.13980149      -0.13784538      -0.16692210      -0.17094195      -0.14689815      -0.10267160      -0.55750437E-01
  7.2000000        24547.510      -0.25758261      -0.31590826      -0.25717409      -0.25887179      -0.24008098      -0.25823030      -0.26496610      -0.21627136      -0.18548939      -0.13085406
  7.2500000        24550.262      -0.32032855      -0.38384964      -0.32469766      -0.32587995      -0.31825139      -0.29770374      -0.29007451      -0.27042258      -0.25279952      -0.20450917
  7.3000000        24553.034      -0.39021833      -0.40317942      -0.38908510      -0.38298195      -0.35878140      -0.34941297      -0.32436599      -0.29926203      -0.29012424      -0.25203168
  7.3500000        24555.825      -0.43195387      -0.48063837      -0.45646207      -0.42953195      -0.40110116      -0.35179128      -0.34789354      -0.31838145      -0.30367773      -0.29117272
  7.4000000        24558.635      -0.43852539      -0.51099756      -0.49453536      -0.46312375      -0.42909336      -0.33285962      -0.32830924      -0.31727995      -0.29733231      -0.31452463
  7.4500000        24561.464      -0.49527250      -0.55092208      -0.52800552      -0.49764372      -0.44018286      -0.32221064      -0.29986010      -0.29122580      -0.29147784      -0.33476600
  7.5000000        24564.312      -0.53087999      -0.55558824      -0.53899018      -0.50806284      -0.43239942      -0.25919076      -0.26900767      -0.25872305      -0.27249011      -0.32361362
  7.5500000        24567.179      -0.55806111      -0.55585337      -0.55333469      -0.52066786      -0.41765484      -0.21708968      -0.15651056      -0.17925131      -0.23004143      -0.27578592
  7.6000000        24570.065      -0.53437948      -0.55828178      -0.55057531      -0.50120230      -0.39924795      -0.17313735      -0.10139637      -0.11309640      -0.15313719      -0.23248078
  7.6500000        24572.970      -0.52770397      -0.53556921      -0.52377850      -0.47517948      -0.36026859      -0.88298481E-01  -0.36230473E-01  -0.52440579E-01  -0.10060232      -0.18271590
  7.7000000        24575.894      -0.50235307      -0.48989858      -0.45716869      -0.41113896      -0.28860683      -0.11586974E-01   0.24781975E-01   0.20903876E-01  -0.16445719E-01  -0.14432553
  7.7500000        24578.837      -0.43428155      -0.39440179      -0.39652417      -0.34891148      -0.22923123       0.76319289E-01   0.10035263       0.95269382E-01   0.48143286E-01  -0.45067244E-01
  7.8000000        24581.799      -0.31378414      -0.29045342      -0.30831161      -0.24250077      -0.12041406       0.13912088       0.17059797       0.16467623       0.13589150       0.52653844E-01
  7.8500000        24584.781      -0.22840534      -0.16645777      -0.19701748      -0.14650032      -0.46798219E-01   0.21482939       0.23588554       0.22463527       0.18819007       0.11697170
  7.9000000        24587.781      -0.94248409E-01  -0.56277117E-01  -0.65494126E-01  -0.37159299E-01   0.46995474E-01   0.25081694       0.28903772       0.28577160       0.25239965       0.19272426
  7.9500000        24590.801       0.50212035E-01   0.77054659E-01   0.57684532E-01   0.72738925E-01   0.14229148       0.30640428       0.30270360       0.32943182       0.30513791       0.25873283
  8.0000000        24593.839       0.16830588       0.19294800       0.16177628       0.17230530       0.23445161       0.33306485       0.34302383       0.33691299       0.32566908       0.30525615
  8.0500000        24596.896       0.26815398       0.34286953       0.28228242       0.28428310       0.29835740       0.31936200       0.33780842       0.33372423       0.34170355       0.33238195
  8.1000000        24599.973       0.40069406       0.41152722       0.36357949       0.35199055       0.34294126       0.31487793       0.29426745       0.32301670       0.31278803       0.37053681
  8.1500000        24603.069       0.46776728       0.46732235       0.43758643       0.41007098       0.38520099       0.23559699       0.21409355       0.25636473       0.28224871       0.36140390
  8.2000000        24606.183       0.52133123       0.51657971       0.46173371       0.43697982       0.39386937       0.19453455       0.13511330       0.19383184       0.23514925       0.31976901
  8.2500000        24609.317       0.50918692       0.54444488       0.47104172       0.44422778       0.36595751       0.89712819E-01   0.52644711E-01   0.10924888       0.16068832       0.26467820
  8.3000000        24612.470       0.51313906       0.54251394       0.47649623       0.42379115       0.32273308       0.20565660E-01  -0.12803982E-01   0.35878502E-01   0.82357054E-01   0.18318398
  8.3500000        24615.642       0.53410880       0.52122613       0.45329616       0.40472713       0.25932471      -0.51711260E-01  -0.98452475E-01  -0.74874450E-01  -0.15933107E-01   0.84124675E-01
  8.4000000        24618.832       0.47111614       0.43859010       0.40915181       0.36311466       0.22142925      -0.11392517      -0.15275497      -0.15512980      -0.10183718       0.71502817E-02
  8.4500000        24622.042       0.40535913       0.38433672       0.36798786       0.31590376       0.15836571      -0.17776358      -0.20604883      -0.22753874      -0.16356390      -0.68215368E-01
  8.5000000        24625.271       0.33121810       0.31535712       0.29058597       0.23808995       0.89927326E-01  -0.23510731      -0.28016557      -0.29154272      -0.23663172      -0.14059810
  8.5500000        24628.519       0.24364429       0.23567459       0.22881393       0.18107433       0.26261399E-01  -0.26327825      -0.32069076      -0.33134559      -0.29499033      -0.22151920
  8.6000000        24631.786       0.18120869       0.15694965       0.15103858       0.10790648      -0.38162077E-01  -0.29296334      -0.31534557      -0.34703117      -0.33635032      -0.29542343
  8.6500000        24635.073       0.10461700       0.62182523E-01   0.71134930E-01   0.50753848E-01  -0.97983609E-01  -0.30051847      -0.33518100      -0.35701338      -0.36393931      -0.33511678
  8.7000000        24638.378       0.45888551E-01   0.54845077E-02   0.10719393E-01  -0.18051563E-01  -0.12304067      -0.29767744      -0.33886248      -0.34948076      -0.35258568      -0.36423132
  8.7500000        24641.702      -0.66462560E-01  -0.71130622E-01  -0.47847514E-01  -0.65107355E-01  -0.13589065      -0.26218916      -0.27843910      -0.33059056      -0.34524313      -0.35704706
  8.8000000        24645.045      -0.13410355      -0.12511432      -0.11952233      -0.10343488      -0.16469352      -0.21003692      -0.18508482      -0.27094634      -0.31321567      -0.35655339
  8.8500000        24648.407      -0.14436934      -0.16419898      -0.13811088      -0.13525865      -0.16473060      -0.13839801      -0.12282819      -0.20746913      -0.23749251      -0.29322833
  8.9000000        24651.789      -0.21745454      -0.22434645      -0.19604749      -0.18356084      -0.15114008      -0.47091571E-01  -0.56524220E-01  -0.10310153      -0.18896496      -0.26649606
  8.9500000        24655.189      -0.26707452      -0.23419695      -0.22510354      -0.21666403      -0.15336808       0.46769238E-01   0.41465351E-01  -0.18719593E-01  -0.10349967      -0.20137584
  9.0000000        24658.609      -0.31542730      -0.29617757      -0.24396025      -0.23582928      -0.10781551       0.10558246       0.12700342       0.57256494E-01  -0.65598725E-02  -0.93290829E-01
  9.0500000        24662.047      -0.31070465      -0.29757841      -0.27972608      -0.24513817      -0.71517019E-01   0.18392902       0.18344639       0.16852075       0.10761810      -0.63976913E-01
  9.1000000        24665.505      -0.29266456      -0.29915626      -0.27824724      -0.24519463      -0.69910296E-01   0.22152512       0.25634031       0.23390167       0.17071518       0.71961111E-01
  9.1500000        24668.981      -0.30805454      -0.28114649      -0.28808000      -0.23220596      -0.63854554E-01   0.23642706       0.30819772       0.27265445       0.22308940       0.12528675
  9.2000000        24672.477      -0.25960922      -0.27634845      -0.25468485      -0.21490589      -0.58356916E-01   0.24358763       0.34344843       0.33266985       0.26943665       0.18206658
  9.2500000        24675.992      -0.27770096      -0.26451455      -0.25375540      -0.19900301      -0.29312938E-01   0.21720468       0.28566294       0.32407738       0.30313182       0.23207228
  9.3000000        24679.526      -0.25709982      -0.24796704      -0.21519968      -0.17577106      -0.17370622E-01   0.19189980       0.26239481       0.31432918       0.29467159       0.27492186
  9.3500000        24683.078      -0.19890542      -0.19025596      -0.16665511      -0.13106592       0.17026508E-01   0.19053930       0.24468236       0.29413182       0.31366430       0.28246861
  9.4000000        24686.650      -0.14424971      -0.13534309      -0.11209906      -0.88377107E-01   0.19009744E-01   0.12189123       0.19225151       0.24982499       0.25185245       0.29713324
  9.4500000        24690.241      -0.14828257      -0.61134097E-01  -0.80549481E-01  -0.41714044E-01   0.35284950E-01   0.11321591       0.12386598       0.18607427       0.22450893       0.29953735
  9.5000000        24693.851      -0.67133866E-01  -0.40247494E-01  -0.43721822E-01  -0.19324904E-01   0.38082803E-02  -0.51064699E-02   0.30903116E-01   0.91913552E-01   0.15443757       0.22032285
  9.5500000        24697.480      -0.22743988E-01  -0.88262224E-02  -0.18982531E-01  -0.21977834E-01  -0.10545111E-01  -0.95112094E-01  -0.41283888E-01  -0.15317363E-02   0.74454596E-01   0.12850131
  9.6000000        24701.128       0.29789784E-01   0.33917433E-02   0.14304343E-01   0.56450748E-02  -0.15772483E-01  -0.98889247E-01  -0.71753696E-01  -0.40676874E-01   0.37809188E-01   0.10269139
  9.6500000        24704.795       0.84671447E-01   0.33485752E-01   0.46590792E-01   0.22091834E-01  -0.25839253E-01  -0.12401077      -0.12238567      -0.78045460E-01  -0.31674338E-01   0.37700755E-01
  9.7000000        24708.481       0.39043250E-01   0.66613085E-01   0.76914914E-01   0.48221299E-01  -0.26937714E-01  -0.15226908      -0.17147550      -0.13366866      -0.77330958E-01  -0.19153702E-01
  9.7500000        24712.187       0.57432073E-01   0.85275823E-01   0.81278524E-01   0.74357195E-01  -0.34707875E-01  -0.19907008      -0.22437738      -0.16448624      -0.11267857      -0.46617931E-01
  9.8000000        24715.911       0.56330234E-01   0.10853859       0.11832994       0.89859407E-01  -0.23173193E-01  -0.17851630      -0.23549745      -0.17727858      -0.14983884      -0.76910519E-01
  9.8500000        24719.654       0.20384518       0.14164416       0.13682875       0.10346669      -0.32434643E-01  -0.18307128      -0.20938831      -0.18922018      -0.16346347      -0.98355832E-01
  9.9000000        24723.417       0.19014650       0.16905896       0.13265110       0.13484703      -0.18591694E-01  -0.17662079      -0.21064744      -0.21173983      -0.15817023      -0.14413893
  9.9500000        24727.198       0.24434657       0.18750038       0.18671107       0.14909594      -0.18916496E-01  -0.14062282      -0.19851946      -0.19998716      -0.17097623      -0.16981110
  10.000000        24730.998       0.25145495       0.18772741       0.15390394       0.12415133       0.18811158E-01  -0.14959613      -0.18379626      -0.19738847      -0.15590322      -0.17741171
  10.050000        24734.818       0.21906853       0.18454520       0.16893602       0.13856024       0.16958815E-01  -0.10755711      -0.11872031      -0.13746279      -0.13961627      -0.18466640
  10.100000        24738.656       0.19125984       0.14548575       0.15525026       0.95986912E-01   0.14445362E-01  -0.34650596E-01  -0.56308864E-01  -0.11760700      -0.14706230      -0.14355943
  10.150000        24742.514       0.11104617       0.10761348       0.12996706       0.11268402       0.33692433E-01  -0.72934915E-02  -0.95777573E-02  -0.98947742E-01  -0.11735747      -0.12008704
  10.200000        24746.391       0.43209223E-01   0.84411117E-01   0.12173556       0.10030140       0.47520670E-01   0.57231016E-01  -0.12777168E-02  -0.33381999E-01  -0.10116527      -0.13569352
  10.250000        24750.286       0.73693671E-01   0.75906116E-01   0.81411762E-01   0.73005316E-01   0.55520440E-01   0.11908234       0.76947463E-01   0.38648509E-02  -0.57418451E-01  -0.79254142E-01
  10.300000        24754.201       0.56130296E-01  -0.52854141E-02   0.24917375E-01   0.33079969E-01   0.40604371E-01   0.17865436       0.98967476E-01   0.21298454E-01  -0.16898092E-01  -0.56922216E-01
  10.350000        24758.135      -0.60675479E-01  -0.76963024E-02   0.19902498E-01  -0.91808939E-03   0.31993922E-01   0.16938818       0.11137776       0.99630289E-01   0.68921295E-02  -0.12120615E-01
  10.400000        24762.088      -0.77418051E-01  -0.39065501E-01  -0.22704183E-01  -0.10690094E-01   0.57398709E-01   0.18031169       0.14001208       0.87665193E-01   0.76087511E-01   0.17052863E-01
  10.450000        24766.060      -0.13359208      -0.54144148E-01  -0.55875833E-01  -0.54637347E-01   0.43692159E-01   0.15195829       0.16318883       0.12038562       0.10857942       0.50204768E-01
  10.500000        24770.051      -0.12252679      -0.13607383E-01  -0.64117488E-01  -0.93999705E-01   0.15623902E-01   0.15164923       0.17225575       0.12350871       0.12088813       0.77602392E-01
  10.550000        24774.061      -0.11009384      -0.11040524      -0.98459087E-01  -0.67883244E-01   0.11081765E-01   0.11262591       0.15618391       0.15587808       0.12240753       0.13459625
  10.600000        24778.090      -0.12632569      -0.97831906E-01  -0.10494362      -0.75974882E-01   0.10526236E-01   0.12944727       0.14435169       0.15312992       0.15636869       0.13563119
  10.650000        24782.138      -0.12671773      -0.10170200      -0.10979202      -0.55825703E-01   0.16566742E-01   0.10995352       0.12097873       0.13825254       0.15414785       0.14398263
  10.700000        24786.205      -0.87090585E-01  -0.11073607      -0.12019819      -0.90207316E-01  -0.37122693E-02   0.56696787E-01   0.96602690E-01   0.12195702       0.11848739       0.13603546
  10.750000        24790.291      -0.79378949E-01  -0.90244749E-01  -0.12300352      -0.92564789E-01   0.61215943E-02   0.32707423E-01   0.54984871E-01   0.10913965       0.13078001       0.13456062
  10.800000        24794.397      -0.55315264E-01  -0.10833091      -0.10544536      -0.52909863E-01  -0.28103870E-01   0.67747177E-02  -0.25319194E-02   0.67019899E-01   0.89051350E-01   0.11697808
  10.850000        24798.521      -0.51233734E-01  -0.80408359E-01  -0.10141218      -0.65488331E-01  -0.58648767E-01  -0.73499883E-02   0.53059256E-01   0.57036230E-01   0.75623355E-01   0.14047406
  10.900000        24802.664      -0.34911550E-01  -0.17859063E-01  -0.63916508E-01  -0.59644881E-01   0.15503498E-01  -0.23746139E-01  -0.29333219E-01   0.17672185E-01   0.57431036E-01   0.14853518
  10.950000        24806.827      -0.54837523E-01  -0.58009937E-01  -0.58427131E-01  -0.45174997E-01  -0.71969390E-02  -0.60295689E-01  -0.77229843E-01   0.16316708E-01   0.47189966E-01   0.76815866E-01
  11.000000        24811.008      -0.17717567E-01  -0.23692549E-01  -0.38513025E-01  -0.23572550E-01  -0.13853462E-01  -0.84602833E-01  -0.76870649E-01  -0.38969379E-01  -0.83134019E-02   0.30903612E-01
  11.050000        24815.209       0.33448748E-01   0.16869458E-01  -0.13341508E-01  -0.16629766E-01  -0.31860388E-01  -0.53770929E-01  -0.80961995E-01  -0.33229149E-01  -0.37347684E-01   0.37961499E-02
  11.100000        24819.428       0.32770248E-01   0.25913416E-01   0.13935925E-01   0.27228138E-02  -0.32796719E-01  -0.59955982E-01  -0.99820693E-01  -0.25322558E-01  -0.32802734E-01  -0.14485620E-01
  11.150000        24823.667       0.13176906       0.64599669E-01   0.39289415E-01   0.15019144E-01  -0.65295408E-03  -0.12831085      -0.12640976      -0.77577298E-01  -0.81511816E-01  -0.11777796E-01
  11.200000        24827.924       0.11003840       0.86638793E-01   0.44530970E-01   0.73458628E-01   0.11846964E-01  -0.10076714      -0.55913097E-01  -0.78215238E-01  -0.66312634E-01  -0.65265043E-01
  11.250000        24832.201       0.12918554       0.85120077E-01   0.10595040       0.80901429E-01   0.99417881E-04  -0.49758075E-01  -0.51501475E-01  -0.64334609E-01  -0.51198349E-01  -0.56925229E-01
  11.300000        24836.497       0.15374808       0.11449540       0.14544810       0.10884150       0.55250027E-01  -0.11995184E-01  -0.78330677E-02  -0.63328006E-01  -0.39832801E-01  -0.42901145E-01
  11.350000        24840.812       0.15590603       0.10897017       0.15977030       0.15131674       0.54626818E-01  -0.47012343E-02  -0.57470587E-01  -0.20388010E-01  -0.65334959E-01  -0.18879264E-01
  11.400000        24845.146       0.77106916E-01   0.84811066E-01   0.11217489       0.12713894       0.43946524E-01  -0.35201069E-01  -0.90610892E-01  -0.12746864      -0.89106865E-01  -0.10128748
  11.450000        24849.498       0.12195720       0.99417556E-01   0.88160990E-01   0.95930278E-01   0.54261581E-01  -0.47762289E-01  -0.31387623E-01  -0.84437214E-01  -0.70769740E-01  -0.12125000
  11.500000        24853.870       0.17857533       0.95069170E-01   0.12131600       0.93411051E-01   0.23179922E-01  -0.32300732E-01  -0.36729037E-01  -0.53766660E-01  -0.86674897E-01  -0.10313179
  11.550000        24858.261       0.22703991       0.10261485       0.13006631       0.67438429E-01   0.62602024E-01   0.39254981E-01   0.18725196E-01  -0.63251515E-02  -0.42677806E-01  -0.10298601
  11.600000        24862.671       0.13459772       0.96139839E-01   0.11337804       0.83528359E-01   0.78296221E-01   0.11037168E-01   0.55010177E-01  -0.97527584E-02  -0.36076114E-01  -0.72352034E-01
  11.650000        24867.101       0.96336691E-01   0.11491100       0.47206186E-01   0.54835225E-01   0.66740552E-01   0.42513550E-01   0.28740967E-01   0.17412561E-02  -0.33608235E-01  -0.69213547E-01
  11.700000        24871.549       0.43345515E-01   0.64558387E-01   0.76807131E-01   0.77016739E-01   0.73575044E-01   0.80142557E-01  -0.57499840E-02   0.74021552E-01  -0.17179347E-01  -0.98990409E-01
  11.750000        24876.016      -0.13263094E-01   0.53333867E-01   0.41922215E-01   0.44930600E-01   0.34301354E-01   0.64836554E-01   0.63814053E-01   0.34173532E-01   0.11385318E-01  -0.32313146E-01
  11.800000        24880.502      -0.15502831E-02   0.33952382E-01   0.16429993E-01   0.15698168E-01   0.45407721E-01   0.75228804E-01   0.11677824       0.29711115E-01   0.21311035E-01  -0.10313344E-01
  11.850000        24885.007      -0.17091430E-02  -0.19902097E-01  -0.21270296E-02  -0.82788801E-02   0.27503363E-01   0.52473542E-01   0.70414119E-01   0.62734616E-01   0.85649607E-02  -0.39610210E-01
  11.900000        24889.532      -0.14263022      -0.28049838E-01  -0.38604372E-01  -0.19763787E-01  -0.12099009E-01   0.35950933E-01   0.60581417E-01   0.38958375E-01   0.21431891E-01  -0.18510447E-01
  11.950000        24894.075      -0.15413759      -0.76079736E-01  -0.58534753E-01  -0.58094626E-01   0.82948994E-02  -0.81608699E-02   0.14614350E-02   0.30424529E-01   0.44579997E-01   0.16284590E-01
  12.000000        24898.638      -0.22046141      -0.39580627E-01  -0.78445180E-01  -0.75526047E-01  -0.15696971E-01   0.27620208E-01   0.95807925E-02   0.19703782E-01   0.24470975E-01   0.39084203E-01
  12.050000        24903.219      -0.22245140      -0.11493556      -0.10608122      -0.10491446      -0.43496608E-01  -0.92145768E-01   0.54302960E-01   0.51266987E-02   0.56573988E-01   0.37707012E-01
  12.100000        24907.820      -0.20523264      -0.16881330      -0.11753989      -0.14601127      -0.12208560      -0.50294238E-01   0.72366828E-01   0.11533945E-01   0.27935069E-01   0.33452259E-01
  12.150000        24912.439      -0.21635571      -0.14908286      -0.12392490      -0.11900470      -0.48212398E-01  -0.77181585E-01   0.17249851E-01  -0.93313108E-02   0.43639165E-01   0.27079600E-01
  12.200000        24917.078      -0.18526680      -0.17227480      -0.13512341      -0.14234603      -0.10110282      -0.10541664      -0.38479203E-01  -0.55506948E-01  -0.17533248E-01   0.35296558E-01
  12.250000        24921.736      -0.16838868      -0.15870250      -0.13509555      -0.14482633      -0.12662069      -0.12723220      -0.87268696E-01  -0.68053496E-01  -0.47905895E-01   0.40430493E-01
  12.300000        24926.412      -0.18842304      -0.12870077      -0.16251643      -0.12832456      -0.15459214      -0.13462919      -0.11392782      -0.47703709E-01  -0.21664719E-01  -0.21011332E-01
  12.350000        24931.108      -0.11929983      -0.13991173      -0.13897917      -0.15152133      -0.16592552      -0.59075024E-01  -0.10374793      -0.72002986E-01  -0.39913977E-01  -0.36205088E-01
  12.400000        24935.823      -0.11358683      -0.12932768      -0.12602939      -0.12817805      -0.13256717      -0.20387230E-01  -0.76544959E-01  -0.40176380E-01  -0.77672154E-01  -0.33515097E-01
  12.450000        24940.557      -0.12075263      -0.15021280      -0.10973578      -0.91136088E-01  -0.10583996      -0.33706397E-01  -0.76380712E-01  -0.70191914E-01  -0.60317650E-01  -0.12014871E-01
  12.500000        24945.310      -0.92744349E-01  -0.11198111      -0.98453087E-01  -0.11740849      -0.10693312      -0.87381969E-01  -0.77209821E-01  -0.71516417E-01  -0.61564231E-01  -0.99542336E-01
  12.550000        24950.082      -0.62148931E-01  -0.64819951E-01  -0.85177985E-01  -0.82896854E-01  -0.10325761      -0.58483319E-01  -0.62268892E-01  -0.86339985E-01  -0.43662389E-01  -0.67787658E-01
  12.600000        24954.873      -0.14709025E-01  -0.68849796E-01  -0.84413934E-01  -0.32980237E-01  -0.46701404E-01  -0.17966493E-01  -0.55684733E-01  -0.74259214E-01  -0.19782185E-01  -0.56864946E-03
  12.650000        24959.683       0.18245567E-02  -0.23875427E-01  -0.28715127E-01  -0.33802353E-01  -0.49373762E-01  -0.20204176E-01  -0.38486379E-01  -0.21465134E-01  -0.44498713E-01  -0.29263039E-01
  12.700000        24964.512       0.39857802E-01   0.26328248E-01  -0.11486966E-01  -0.28521640E-01  -0.56052435E-01   0.57336771E-02   0.20222895E-01  -0.19979677E-01  -0.33477508E-01   0.92162020E-02
  12.750000        24969.361       0.76729744E-01   0.24049945E-01   0.12691336E-01   0.32179077E-01  -0.15354860E-01   0.46736381E-01  -0.22286411E-02   0.50914059E-02  -0.55699834E-02  -0.70109027E-02
  12.800000        24974.228       0.15132329       0.33409980E-01   0.34901968E-01   0.43503391E-01   0.17350496E-01   0.52790046E-01   0.12879136E-01   0.16665785E-01   0.49321481E-01   0.28293689E-01
  12.850000        24979.114       0.15075954       0.98550288E-01   0.78283085E-01   0.90427666E-01   0.82266048E-01   0.73459488E-01  -0.24112125E-01   0.40052011E-01   0.59793487E-01   0.58543313E-01
  12.900000        24984.019       0.13895374       0.10032155       0.11558298       0.10279871       0.11057447       0.45359459E-01   0.11194232       0.42210981E-01   0.50182269E-01   0.84286365E-01
  12.950000        24988.944       0.20849568       0.14193756       0.16008398       0.14009986       0.12888199       0.86354870E-01   0.10034702       0.10328591       0.78020154E-01   0.96937222E-01
  13.000000        24993.887       0.15607322       0.12833041       0.13534216       0.13717784       0.96569797E-01   0.15928353       0.10128276       0.11586988       0.10494204       0.43977836E-01
  13.050000        24998.850       0.11836841       0.13513197       0.78183139E-01   0.10432569       0.77270514E-01   0.11912269       0.47529090E-01   0.11130030       0.45423419E-01   0.56191451E-01
  13.100000        25003.831       0.58997904E-01   0.11802473       0.12847366       0.11342492       0.96647101E-01   0.67638411E-01   0.10627945       0.10154992       0.57765670E-01   0.10216983
  13.150000        25008.832       0.14556277       0.97187969E-01   0.11416294       0.13216195       0.75487686E-01   0.76404318E-01   0.34289345E-01   0.97626713E-01   0.68661114E-01   0.11512580
  13.200000        25013.852       0.11459813       0.13980724       0.12262454       0.10825586       0.11037386       0.95916039E-01   0.95575134E-01   0.92273037E-01   0.85767276E-01   0.75779595E-01
  13.250000        25018.890       0.94840084E-01   0.50063293E-01   0.96604577E-01   0.97168056E-01   0.12380471       0.10902295       0.13001977E-01   0.11699969       0.11414707       0.48166194E-01
  13.300000        25023.948       0.70119106E-01   0.61781072E-01   0.61819194E-01   0.98053887E-01   0.72030930E-01   0.74781263E-01   0.40610110E-01   0.80208726E-01   0.84556682E-01   0.97067272E-01
  13.350000        25029.025       0.99618200E-01   0.52169744E-01   0.66116535E-01   0.53167023E-01   0.93606503E-01   0.76982918E-01   0.79675780E-01   0.74773538E-01   0.63478139E-01   0.11477497
  13.400000        25034.121      -0.58243572E-01   0.60516643E-01   0.62105199E-01   0.46185860E-01   0.74758464E-01   0.68533128E-01   0.12900310E-01   0.43568098E-01   0.51350663E-01   0.13599254
  13.450000        25039.236      -0.25940031E-01   0.18981087E-01   0.31381965E-01   0.69486697E-01   0.85886412E-01   0.35501776E-01   0.20296854E-01   0.45048044E-01   0.72003411E-01   0.92433048E-01
  13.500000        25044.370       0.79842217E-01  -0.13835410E-01   0.11935362E-01   0.18847553E-01   0.39456184E-01   0.33612510E-01  -0.14992699E-01  -0.18258988E-01   0.16053326E-01   0.47386951E-01
  13.550000        25049.523      -0.59104494E-01  -0.35818428E-01   0.20929834E-01  -0.98968588E-02   0.98063874E-02   0.54570619E-01  -0.76326432E-01  -0.31356429E-01   0.20818333E-01  -0.59476604E-01
  13.600000        25054.695      -0.11127040       0.11050292E-01  -0.12042861E-01   0.21306051E-01  -0.41012361E-01  -0.96873411E-01  -0.16125650E-01  -0.43465176E-01  -0.24408198E-01  -0.52819311E-01
  13.650000        25059.886      -0.24898147E-01  -0.43603763E-01  -0.49378616E-01  -0.40791217E-01  -0.17782083E-02  -0.94151312E-01   0.48861543E-01  -0.36933354E-01  -0.92618004E-01  -0.80430296E-01
  13.700000        25065.096      -0.42749536E-01  -0.45991752E-01  -0.62330807E-01  -0.76439626E-01  -0.48554100E-01  -0.14539746      -0.21890392E-01  -0.11126004      -0.89231801E-01  -0.10729869
  13.750000        25070.325      -0.10817101E-01  -0.58651311E-01  -0.50408244E-01  -0.75399134E-01  -0.48897502E-01  -0.13086087      -0.46128055E-01  -0.12930822      -0.11804189      -0.15377091
  13.800000        25075.573       0.15588134E-01  -0.52006991E-02  -0.86046249E-01  -0.10079807      -0.65955030E-01  -0.12285896      -0.67602000E-01  -0.15071125      -0.19170934      -0.24764228
  13.850000        25080.841      -0.85725741E-01  -0.18909675E-01  -0.68238855E-01  -0.41973198E-01  -0.50223933E-01  -0.17473446      -0.15686596      -0.18607589      -0.20401974      -0.26009424
  13.900000        25086.127       0.25228571E-01   0.15615356E-01  -0.72466179E-01  -0.90097124E-01  -0.95084070E-01  -0.21011455      -0.15756199      -0.22076543      -0.26869107      -0.31642522
  13.950000        25091.432      -0.43983804E-01   0.37215579E-01  -0.84612036E-01  -0.92055403E-01  -0.11337707      -0.24226396      -0.24954372      -0.26657155      -0.32306498      -0.37395528
  14.000000        25096.757      -0.11415287E-01   0.83823076E-02    0.0000000      -0.10403161      -0.80868493E-02  -0.96909141E-02  -0.64806456E-02  -0.93067249E-02  -0.14780752E-01  -0.19336545E-01
