# Supplementary material for: In situ X-ray absorption spectroscopy data during formation of active Pt- and Pd-sites in functionalized UiO-67 metal-organic frameworks
Source: Data Brief. 2019 Jul 17;25:104280. doi: 10.1016/j.dib.2019.104280 (PMC6661504; doi:10.1016/j.dib.2019.104280)
Supplement: Supplementary file 1 [file mmc1.zip › 11_Pd_5H2_ramp.mu]

# XDI/1.0 Demeter/0.9.26
# Demeter.output_filetype: multicolumn mu(E)
# Element.symbol: Pd
# Element.edge: K
# Column.1: energy eV
# Column.2: UiO67Pd_23.dat
# Column.3: UiO67Pd_23_1.dat
# Column.4: UiO67Pd_149.dat
# Column.5: UiO67Pd_200.dat
# Column.6: UiO67Pd_239.dat
# Column.7: UiO67Pd_274.dat
# Column.8: UiO67Pd_311.dat
# Column.9: UiO67Pd_348.dat
# Column.10: UiO67Pd_386.dat
# Column.11: UiO67Pd_450.dat
#------------------------
#  energy  UiO67Pd_23.dat  UiO67Pd_23_1.dat  UiO67Pd_149.dat  UiO67Pd_200.dat  UiO67Pd_239.dat  UiO67Pd_274.dat  UiO67Pd_311.dat  UiO67Pd_348.dat  UiO67Pd_386.dat  UiO67Pd_450.dat
  24105.492      -0.29229669      -0.31188210      -0.54096915      -0.56566490      -0.55416823      -0.54837682      -0.53468246      -0.50016162      -0.46334703      -0.39102855
  24110.454      -0.29376456      -0.31238922      -0.54219507      -0.56653694      -0.55507570      -0.54905391      -0.53522981      -0.50080539      -0.46421348      -0.39187353
  24115.562      -0.29524230      -0.31362934      -0.54371148      -0.56768813      -0.55607244      -0.55012837      -0.53625866      -0.50192006      -0.46540384      -0.39303772
  24120.527      -0.29680853      -0.31536510      -0.54547589      -0.56929047      -0.55748125      -0.55161916      -0.53782041      -0.50327603      -0.46675687      -0.39433906
  24125.496      -0.29871680      -0.31716384      -0.54731010      -0.57076699      -0.55899559      -0.55321678      -0.53915854      -0.50466254      -0.46841683      -0.39593045
  24130.464      -0.30053020      -0.31873883      -0.54928088      -0.57236786      -0.56051010      -0.55472036      -0.54061181      -0.50635644      -0.46988887      -0.39737596
  24135.580      -0.30231916      -0.32063754      -0.55133505      -0.57386487      -0.56209040      -0.55628631      -0.54240855      -0.50784450      -0.47140123      -0.39907748
  24140.554      -0.30402962      -0.32222636      -0.55323917      -0.57536835      -0.56362522      -0.55782830      -0.54401676      -0.50950126      -0.47294112      -0.40058333
  24145.531      -0.30570270      -0.32413808      -0.55527543      -0.57687390      -0.56515119      -0.55940628      -0.54543157      -0.51092189      -0.47434796      -0.40206658
  24150.511      -0.30766539      -0.32609035      -0.55724773      -0.57848007      -0.56656875      -0.56100864      -0.54683529      -0.51234562      -0.47613583      -0.40357239
  24155.489      -0.30921823      -0.32775143      -0.55916831      -0.58003646      -0.56820764      -0.56264538      -0.54836733      -0.51397397      -0.47765148      -0.40505088
  24160.473      -0.31104568      -0.32976185      -0.56109161      -0.58154127      -0.56967674      -0.56416291      -0.54977848      -0.51539676      -0.47899821      -0.40643706
  24165.457      -0.31292094      -0.33134196      -0.56301372      -0.58311438      -0.57119539      -0.56557524      -0.55128960      -0.51693538      -0.48046507      -0.40819953
  24170.444      -0.31468847      -0.33288081      -0.56489637      -0.58458015      -0.57269134      -0.56725139      -0.55276177      -0.51833718      -0.48207214      -0.40966467
  24175.575      -0.31641497      -0.33455905      -0.56684316      -0.58622380      -0.57439625      -0.56908258      -0.55413592      -0.51999328      -0.48358824      -0.41114637
  24180.565      -0.31797487      -0.33648824      -0.56872421      -0.58777514      -0.57584249      -0.57042862      -0.55572045      -0.52142921      -0.48513600      -0.41262712
  24185.560      -0.31980451      -0.33819096      -0.57065265      -0.58925279      -0.57723699      -0.57186563      -0.55728429      -0.52288239      -0.48659907      -0.41413921
  24190.555      -0.32121663      -0.33983712      -0.57243130      -0.59075571      -0.57882769      -0.57348790      -0.55858728      -0.52433820      -0.48798644      -0.41567194
  24195.553      -0.32268530      -0.34157653      -0.57416417      -0.59219316      -0.58016551      -0.57502728      -0.56010085      -0.52593740      -0.48944261      -0.41712535
  24200.552      -0.32514920      -0.34321976      -0.57607002      -0.59381928      -0.58179359      -0.57665271      -0.56165938      -0.52721469      -0.49108909      -0.41853323
  24205.553      -0.32671500      -0.34514054      -0.57791714      -0.59530425      -0.58319832      -0.57816421      -0.56314020      -0.52870903      -0.49237154      -0.42002575
  24210.556      -0.32847187      -0.34670213      -0.57973761      -0.59663505      -0.58461468      -0.57938175      -0.56443137      -0.53022993      -0.49388357      -0.42141587
  24215.561      -0.32982897      -0.34797286      -0.58143912      -0.59814597      -0.58611097      -0.58096597      -0.56588931      -0.53169057      -0.49542099      -0.42289847
  24220.569      -0.33149898      -0.34962544      -0.58330338      -0.59962326      -0.58753586      -0.58251794      -0.56736374      -0.53306734      -0.49682977      -0.42419795
  24225.580      -0.33323689      -0.35166376      -0.58508205      -0.60104372      -0.58890184      -0.58390532      -0.56873957      -0.53457918      -0.49822819      -0.42560576
  24230.448      -0.33481941      -0.35328066      -0.58658864      -0.60251528      -0.59033389      -0.58536979      -0.56998748      -0.53587331      -0.49948071      -0.42692643
  24235.462      -0.33632301      -0.35470565      -0.58847960      -0.60375489      -0.59175398      -0.58681874      -0.57125919      -0.53715442      -0.50091067      -0.42812995
  24240.477      -0.33760346      -0.35629446      -0.59003362      -0.60496795      -0.59284952      -0.58800683      -0.57271534      -0.53814531      -0.50208795      -0.42943643
  24245.497      -0.33889983      -0.35764255      -0.59159009      -0.60641373      -0.59392268      -0.58926861      -0.57370926      -0.53933170      -0.50317088      -0.43070426
  24250.515      -0.34005625      -0.35919843      -0.59309176      -0.60760224      -0.59521475      -0.59052171      -0.57489387      -0.54054212      -0.50437568      -0.43194647
  24255.539      -0.34160979      -0.36069884      -0.59474395      -0.60891635      -0.59635624      -0.59166277      -0.57615823      -0.54157504      -0.50561966      -0.43325878
  24260.561      -0.34315082      -0.36228441      -0.59635407      -0.61031049      -0.59779964      -0.59295560      -0.57742103      -0.54295524      -0.50686998      -0.43447538
  24265.446      -0.34482478      -0.36383715      -0.59789173      -0.61147801      -0.59902169      -0.59419772      -0.57876864      -0.54429198      -0.50815896      -0.43562678
  24270.328      -0.34601097      -0.36529013      -0.59937800      -0.61266145      -0.60032635      -0.59547345      -0.57979486      -0.54523670      -0.50932252      -0.43682545
  24274.784      -0.34726897      -0.36670997      -0.60080119      -0.61375785      -0.60142035      -0.59654252      -0.58084212      -0.54644199      -0.51024953      -0.43781150
  24278.808      -0.34880169      -0.36799713      -0.60205581      -0.61469235      -0.60212283      -0.59749623      -0.58158933      -0.54718276      -0.51110295      -0.43868167
  24282.406      -0.34984975      -0.36876649      -0.60326293      -0.61540710      -0.60296871      -0.59840088      -0.58243463      -0.54799353      -0.51174677      -0.43929400
  24285.713      -0.35041865      -0.36974347      -0.60429455      -0.61615007      -0.60355042      -0.59897969      -0.58304089      -0.54863143      -0.51229549      -0.43995465
  24288.591      -0.35114493      -0.37052959      -0.60511254      -0.61672686      -0.60414192      -0.59956386      -0.58352835      -0.54882732      -0.51293864      -0.44038341
  24291.038      -0.35205146      -0.37112512      -0.60587776      -0.61719834      -0.60465798      -0.60003470      -0.58394644      -0.54927736      -0.51341394      -0.44062034
  24293.197      -0.35234005      -0.37180416      -0.60649017      -0.61756092      -0.60501245      -0.60043463      -0.58422202      -0.54955875      -0.51367631      -0.44090274
  24294.925      -0.35295431      -0.37219135      -0.60717158      -0.61780763      -0.60526281      -0.60078941      -0.58450035      -0.54973263      -0.51393495      -0.44101062
  24296.222      -0.35299042      -0.37259361      -0.60753453      -0.61798925      -0.60539199      -0.60095677      -0.58453863      -0.54975462      -0.51397669      -0.44120629
  24297.230      -0.35304346      -0.37298119      -0.60797171      -0.61818143      -0.60559646      -0.60111810      -0.58464616      -0.54978206      -0.51397842      -0.44123317
  24298.239      -0.35319858      -0.37334290      -0.60856760      -0.61830186      -0.60566111      -0.60126993      -0.58477831      -0.54988787      -0.51397676      -0.44123059
  24299.246      -0.35345876      -0.37362896      -0.60899197      -0.61847632      -0.60576205      -0.60147988      -0.58481226      -0.55008994      -0.51409001      -0.44131071
  24300.255      -0.35366823      -0.37380482      -0.60932308      -0.61864425      -0.60587591      -0.60171346      -0.58487178      -0.55021663      -0.51421822      -0.44128879
  24301.264      -0.35383542      -0.37411067      -0.60973377      -0.61874969      -0.60603307      -0.60183485      -0.58488143      -0.55026685      -0.51435839      -0.44130411
  24302.273      -0.35402856      -0.37444316      -0.61007432      -0.61883314      -0.60614382      -0.60195413      -0.58495217      -0.55035077      -0.51442639      -0.44138236
  24303.280      -0.35422268      -0.37464872      -0.61043434      -0.61893054      -0.60616382      -0.60214963      -0.58515723      -0.55032161      -0.51436556      -0.44127338
  24304.291      -0.35461099      -0.37482957      -0.61076150      -0.61900561      -0.60616243      -0.60216206      -0.58516492      -0.55030715      -0.51428929      -0.44116335
  24305.298      -0.35458948      -0.37522523      -0.61116776      -0.61915868      -0.60618478      -0.60215330      -0.58507501      -0.55036171      -0.51431727      -0.44122642
  24306.307      -0.35444154      -0.37556816      -0.61147952      -0.61916597      -0.60625669      -0.60219715      -0.58516254      -0.55030759      -0.51434185      -0.44124593
  24307.316      -0.35476469      -0.37600870      -0.61175452      -0.61925384      -0.60633105      -0.60231027      -0.58517956      -0.55028402      -0.51430321      -0.44112034
  24308.325      -0.35502949      -0.37630574      -0.61207639      -0.61925950      -0.60642290      -0.60242106      -0.58500019      -0.55023124      -0.51421354      -0.44103979
  24309.334      -0.35509085      -0.37633833      -0.61235417      -0.61932889      -0.60641958      -0.60241656      -0.58499257      -0.55020719      -0.51414578      -0.44095488
  24310.341      -0.35515535      -0.37658506      -0.61268587      -0.61933466      -0.60646847      -0.60239101      -0.58514443      -0.55014043      -0.51413345      -0.44078526
  24311.352      -0.35527348      -0.37697779      -0.61299837      -0.61932507      -0.60648330      -0.60234210      -0.58509257      -0.54991882      -0.51404803      -0.44062865
  24312.218      -0.35522032      -0.37707684      -0.61323112      -0.61938055      -0.60645876      -0.60241682      -0.58496736      -0.54979792      -0.51395370      -0.44058330
  24313.227      -0.35535328      -0.37731013      -0.61346888      -0.61938410      -0.60643176      -0.60246613      -0.58489763      -0.54966436      -0.51381839      -0.44051464
  24314.237      -0.35557341      -0.37767707      -0.61366214      -0.61939311      -0.60632185      -0.60239809      -0.58480758      -0.54956467      -0.51366428      -0.44029856
  24315.246      -0.35590804      -0.37770101      -0.61380704      -0.61932251      -0.60620607      -0.60233584      -0.58468059      -0.54951193      -0.51351067      -0.44006865
  24316.255      -0.35576710      -0.37783773      -0.61398910      -0.61922870      -0.60624668      -0.60226675      -0.58446291      -0.54935788      -0.51336176      -0.43987265
  24317.266      -0.35579245      -0.37802930      -0.61410617      -0.61914291      -0.60616613      -0.60216715      -0.58427332      -0.54915313      -0.51314771      -0.43958555
  24318.275      -0.35584236      -0.37816193      -0.61406286      -0.61898831      -0.60601263      -0.60209135      -0.58404556      -0.54886504      -0.51293100      -0.43923138
  24319.284      -0.35565031      -0.37820598      -0.61414757      -0.61890798      -0.60587925      -0.60203006      -0.58374311      -0.54860324      -0.51264272      -0.43890608
  24320.293      -0.35586262      -0.37841679      -0.61427222      -0.61879378      -0.60573546      -0.60177306      -0.58351282      -0.54831917      -0.51227646      -0.43867662
  24321.304      -0.35560718      -0.37819283      -0.61442622      -0.61856528      -0.60537999      -0.60160491      -0.58330759      -0.54803247      -0.51198183      -0.43827074
  24322.315      -0.35530107      -0.37817216      -0.61443613      -0.61836611      -0.60512395      -0.60142673      -0.58304841      -0.54766945      -0.51163245      -0.43775580
  24323.324      -0.35547683      -0.37843824      -0.61442867      -0.61808498      -0.60488689      -0.60117750      -0.58261097      -0.54723671      -0.51119036      -0.43723830
  24324.337      -0.35520575      -0.37820213      -0.61433960      -0.61789109      -0.60459944      -0.60075328      -0.58211543      -0.54672126      -0.51067604      -0.43673259
  24325.346      -0.35473461      -0.37806592      -0.61423566      -0.61763572      -0.60413011      -0.60029430      -0.58164197      -0.54616024      -0.51014491      -0.43614946
  24326.355      -0.35447279      -0.37800623      -0.61418186      -0.61711647      -0.60369436      -0.59994350      -0.58110239      -0.54555834      -0.50951430      -0.43552368
  24327.221      -0.35404042      -0.37806001      -0.61393411      -0.61670930      -0.60337352      -0.59945294      -0.58055886      -0.54500822      -0.50893670      -0.43493585
  24328.234      -0.35364302      -0.37794813      -0.61354687      -0.61623993      -0.60291510      -0.59887638      -0.57991384      -0.54434100      -0.50823684      -0.43409185
  24329.243      -0.35308970      -0.37741564      -0.61306234      -0.61573865      -0.60229434      -0.59822413      -0.57918451      -0.54357588      -0.50739099      -0.43307393
  24330.253      -0.35277967      -0.37715726      -0.61272573      -0.61511213      -0.60170075      -0.59754899      -0.57829281      -0.54261747      -0.50642874      -0.43204543
  24331.266      -0.35228232      -0.37681343      -0.61225532      -0.61434384      -0.60096284      -0.59674602      -0.57723478      -0.54155296      -0.50536896      -0.43093665
  24332.277      -0.35154618      -0.37617408      -0.61174552      -0.61356027      -0.60002427      -0.59580169      -0.57606292      -0.54043407      -0.50417578      -0.42968227
  24333.286      -0.35072363      -0.37556497      -0.61116309      -0.61259181      -0.59895147      -0.59464547      -0.57478135      -0.53915569      -0.50274843      -0.42828136
  24334.299      -0.34993807      -0.37491985      -0.61035913      -0.61162674      -0.59789072      -0.59336289      -0.57341309      -0.53761569      -0.50123782      -0.42655595
  24335.310      -0.34896395      -0.37424586      -0.60925488      -0.61047852      -0.59668906      -0.59188447      -0.57179645      -0.53581656      -0.49941235      -0.42458565
  24336.321      -0.34747532      -0.37327724      -0.60804694      -0.60909585      -0.59520872      -0.59018285      -0.56996114      -0.53383785      -0.49730444      -0.42242161
  24337.334      -0.34624841      -0.37195175      -0.60679551      -0.60761173      -0.59361165      -0.58822394      -0.56784923      -0.53152916      -0.49501071      -0.41998355
  24338.344      -0.34462306      -0.37053052      -0.60547957      -0.60584980      -0.59173354      -0.58597288      -0.56534124      -0.52880189      -0.49215226      -0.41719116
  24339.210      -0.34278733      -0.36908355      -0.60374009      -0.60400546      -0.58981099      -0.58362125      -0.56266522      -0.52597746      -0.48913155      -0.41405318
  24340.221      -0.34057362      -0.36699171      -0.60153980      -0.60167728      -0.58725268      -0.58035308      -0.55895895      -0.52208908      -0.48512780      -0.40958879
  24341.236      -0.33802321      -0.36482446      -0.59892339      -0.59895902      -0.58432107      -0.57637897      -0.55462289      -0.51732821      -0.48029322      -0.40450106
  24342.247      -0.33495769      -0.36203790      -0.59589065      -0.59556113      -0.58072647      -0.57156199      -0.54922728      -0.51149944      -0.47430860      -0.39840563
  24343.258      -0.33106312      -0.35834315      -0.59227690      -0.59153699      -0.57604353      -0.56553238      -0.54217945      -0.50411862      -0.46648003      -0.39068774
  24344.271      -0.32650588      -0.35408699      -0.58773386      -0.58650217      -0.57055904      -0.55765036      -0.53299411      -0.49431101      -0.45664276      -0.38037513
  24345.282      -0.32052952      -0.34852737      -0.58195422      -0.58013675      -0.56369831      -0.54719395      -0.52128199      -0.48171854      -0.44340933      -0.36593043
  24346.294      -0.31310909      -0.34172959      -0.57467844      -0.57219446      -0.55481105      -0.53367528      -0.50588096      -0.46531880      -0.42560422      -0.34743858
  24347.307      -0.30385274      -0.33283944      -0.56530495      -0.56218520      -0.54387720      -0.51676362      -0.48669414      -0.44445058      -0.40385948      -0.32496494
  24348.320      -0.29173615      -0.32140010      -0.55366479      -0.54988787      -0.53014472      -0.49652201      -0.46431157      -0.41975999      -0.37866130      -0.29809102
  24349.331      -0.27703612      -0.30747941      -0.53899824      -0.53489386      -0.51346343      -0.47427179      -0.43930380      -0.39250794      -0.35042761      -0.26760735
  24350.345      -0.25853587      -0.28954205      -0.52069088      -0.51592124      -0.49347597      -0.45024000      -0.41335414      -0.36478467      -0.32063092      -0.23686535
  24351.213      -0.23928166      -0.27099097      -0.50017862      -0.49649038      -0.47264916      -0.42842746      -0.39113704      -0.34144325      -0.29630017      -0.21083428
  24352.224      -0.21165348      -0.24467431      -0.47271918      -0.46940737      -0.44390336      -0.40190218      -0.36491511      -0.31468927      -0.26943510      -0.18199880
  24353.237      -0.17836606      -0.21202813      -0.44183339      -0.43725213      -0.41109200      -0.37331353      -0.33825842      -0.28836038      -0.24277602      -0.15367571
  24354.252      -0.14222644      -0.17559324      -0.40731167      -0.40034524      -0.37596084      -0.34402501      -0.31050486      -0.26145701      -0.21579822      -0.12527856
  24355.263      -0.10443968      -0.13976870      -0.37162328      -0.36303140      -0.33986440      -0.31373563      -0.28092544      -0.23337633      -0.18746704      -0.96764226E-01
  24356.275      -0.69810342E-01  -0.10521194      -0.33551011      -0.32850794      -0.30447748      -0.28135280      -0.24996450      -0.20338854      -0.15744360      -0.66795694E-01
  24357.290      -0.37661831E-01  -0.72525091E-01  -0.30178793      -0.29483388      -0.27019874      -0.24947796      -0.21857640      -0.17169431      -0.12526765      -0.33351660E-01
  24358.303      -0.64630426E-02  -0.41604487E-01  -0.26906492      -0.26167837      -0.23771360      -0.21814831      -0.18645167      -0.13871290      -0.91701947E-01   0.37510188E-03
  24359.316       0.24613676E-01  -0.92132446E-02  -0.23629712      -0.22863206      -0.20477747      -0.18596796      -0.15377227      -0.10534134      -0.58297875E-01   0.34807809E-01
  24360.330       0.55962631E-01   0.21797287E-01  -0.20407489      -0.19626895      -0.17253059      -0.15530220      -0.12251603      -0.74021196E-01  -0.26690284E-01   0.67922577E-01
  24361.343       0.86490480E-01   0.51632190E-01  -0.17348198      -0.16611766      -0.14337111      -0.12665651      -0.94464209E-01  -0.45977336E-01   0.17319420E-02   0.98186904E-01
  24362.356       0.11341477       0.78949245E-01  -0.14613519      -0.13781919      -0.11606554      -0.10140585      -0.69807400E-01  -0.21480501E-01   0.26336278E-01   0.12413343
  24363.224       0.13411658       0.99460310E-01  -0.12571023      -0.11758631      -0.95867138E-01  -0.83420901E-01  -0.52806274E-01  -0.45665578E-02   0.43162106E-01   0.14191478
  24364.239       0.15515688       0.12031893      -0.10442041      -0.96754868E-01  -0.75431379E-01  -0.66512743E-01  -0.37452180E-01   0.10370899E-01   0.58143892E-01   0.15758677
  24365.251       0.17223467       0.13781965      -0.87121554E-01  -0.79668896E-01  -0.59484964E-01  -0.54307830E-01  -0.26242712E-01   0.20899388E-01   0.68242538E-01   0.16809789
  24366.264       0.18516097       0.15137265      -0.74196192E-01  -0.66240876E-01  -0.47286023E-01  -0.45662926E-01  -0.18665287E-01   0.27548976E-01   0.74267321E-01   0.17417884
  24367.281       0.19462221       0.16122275      -0.64457115E-01  -0.56474470E-01  -0.38710604E-01  -0.40164282E-01  -0.14004271E-01   0.31153554E-01   0.77405658E-01   0.17682528
  24368.294       0.20064710       0.16744355      -0.57893980E-01  -0.50089211E-01  -0.33027980E-01  -0.37548404E-01  -0.12133179E-01   0.32187525E-01   0.78145034E-01   0.17674711
  24369.306       0.20404605       0.17080240      -0.54107236E-01  -0.46234229E-01  -0.29877054E-01  -0.37153724E-01  -0.12614108E-01   0.31092683E-01   0.76608485E-01   0.17448534
  24370.321       0.20578997       0.17225459      -0.52339312E-01  -0.44246846E-01  -0.28651869E-01  -0.38713741E-01  -0.14752385E-01   0.27879757E-01   0.73055272E-01   0.17031058
  24371.336       0.20662590       0.17322733      -0.51346930E-01  -0.43152342E-01  -0.28297194E-01  -0.41505392E-01  -0.18317573E-01   0.23302939E-01   0.67988225E-01   0.16464083
  24372.351       0.20716027       0.17372265      -0.50605228E-01  -0.42360113E-01  -0.28142636E-01  -0.44621664E-01  -0.22633294E-01   0.18105302E-01   0.62247877E-01   0.15841511
  24373.218       0.20860945       0.17453512      -0.49582985E-01  -0.41467390E-01  -0.27733510E-01  -0.47243413E-01  -0.26269129E-01   0.13674189E-01   0.57503466E-01   0.15332902
  24374.235       0.21041018       0.17600916      -0.47797964E-01  -0.39892600E-01  -0.26687331E-01  -0.50017062E-01  -0.30026637E-01   0.92893415E-02   0.52528965E-01   0.14803804
  24375.250       0.21274180       0.17825053      -0.45610189E-01  -0.37744863E-01  -0.25067091E-01  -0.51888769E-01  -0.32703702E-01   0.58868920E-02   0.48799990E-01   0.14413475
  24376.263       0.21561677       0.18058533      -0.43224468E-01  -0.35306374E-01  -0.23115494E-01  -0.52374228E-01  -0.34113541E-01   0.38491368E-02   0.46558254E-01   0.14175817
  24377.279       0.21860972       0.18334571      -0.40780895E-01  -0.32752844E-01  -0.20873674E-01  -0.51751889E-01  -0.34156625E-01   0.34895144E-02   0.45919589E-01   0.14099998
  24378.294       0.22105810       0.18534773      -0.38531944E-01  -0.30433453E-01  -0.18642666E-01  -0.49962542E-01  -0.32548933E-01   0.49320843E-02   0.47337833E-01   0.14238974
  24379.309       0.22298281       0.18719453      -0.36999472E-01  -0.28510455E-01  -0.16748020E-01  -0.47012665E-01  -0.29142868E-01   0.83312381E-02   0.50798447E-01   0.14567441
  24380.321       0.22413654       0.18806625      -0.36210588E-01  -0.27393805E-01  -0.15247867E-01  -0.43104340E-01  -0.24241556E-01   0.13613644E-01   0.55922771E-01   0.15065939
  24381.338       0.22390973       0.18781295      -0.36337729E-01  -0.27173805E-01  -0.14512755E-01  -0.38390779E-01  -0.18180012E-01   0.20447432E-01   0.62744243E-01   0.15759505
  24382.353       0.22285707       0.18608103      -0.37668968E-01  -0.28093988E-01  -0.14763547E-01  -0.33361046E-01  -0.11473308E-01   0.28361225E-01   0.71109825E-01   0.16577784
  24383.222       0.22099656       0.18354829      -0.40123171E-01  -0.30229080E-01  -0.16004286E-01  -0.28991232E-01  -0.53195264E-02   0.35911741E-01   0.79094666E-01   0.17385038
  24384.239       0.21669086       0.17891426      -0.44448374E-01  -0.34083102E-01  -0.18597153E-01  -0.23938679E-01   0.20603926E-02   0.44983093E-01   0.88955135E-01   0.18404879
  24385.254       0.21081614       0.17230212      -0.50392799E-01  -0.39396117E-01  -0.22303675E-01  -0.19747379E-01   0.89569802E-02   0.53733305E-01   0.98537099E-01   0.19445284
  24386.268       0.20434952       0.16469376      -0.57607711E-01  -0.45923104E-01  -0.27307053E-01  -0.16568300E-01   0.14824655E-01   0.61762732E-01   0.10751131       0.20429827
  24387.283       0.19628785       0.15637529      -0.65709352E-01  -0.53585527E-01  -0.33130275E-01  -0.14469730E-01   0.19329773E-01   0.68357073E-01   0.11497981       0.21278361
  24388.302       0.18733539       0.14631178      -0.74051907E-01  -0.61431091E-01  -0.39238401E-01  -0.13835175E-01   0.22193978E-01   0.73180365E-01   0.12069683       0.21971555
  24389.316       0.17851274       0.13720319      -0.82607330E-01  -0.69793679E-01  -0.46136125E-01  -0.14597543E-01   0.23010328E-01   0.76036462E-01   0.12446250       0.22481468
  24390.331       0.16930990       0.12756250      -0.90785487E-01  -0.77775473E-01  -0.53262489E-01  -0.16706390E-01   0.22105219E-01   0.76881576E-01   0.12626518       0.22800682
  24391.350       0.16116125       0.11929377      -0.98494007E-01  -0.85111231E-01  -0.59896451E-01  -0.19863082E-01   0.19776068E-01   0.75268875E-01   0.12571995       0.22885835
  24392.219       0.15559590       0.11278435      -0.10461434      -0.91029301E-01  -0.65077475E-01  -0.24123255E-01   0.16210768E-01   0.72067439E-01   0.12308829       0.22718654
  24393.234       0.14856776       0.10607896      -0.11065404      -0.97249975E-01  -0.71054678E-01  -0.30855766E-01   0.98336792E-02   0.66296313E-01   0.11778635       0.22310251
  24394.253       0.14217446       0.10026951      -0.11562485      -0.10216596      -0.76586383E-01  -0.38498222E-01   0.17855251E-02   0.58017392E-01   0.11033625       0.21653792
  24395.267       0.13754130       0.95909313E-01  -0.11952631      -0.10606389      -0.81539681E-01  -0.46394331E-01  -0.70031908E-02   0.48036823E-01   0.10084889       0.20749946
  24396.284       0.13460568       0.92756978E-01  -0.12223801      -0.10919721      -0.85212940E-01  -0.54777928E-01  -0.16537798E-01   0.37428517E-01   0.90339766E-01   0.19691672
  24397.299       0.13235867       0.90710880E-01  -0.12417442      -0.11136686      -0.88457630E-01  -0.62929478E-01  -0.25831884E-01   0.27319361E-01   0.80043403E-01   0.18624031
  24398.317       0.13120575       0.89260602E-01  -0.12536642      -0.11270631      -0.90867087E-01  -0.69453956E-01  -0.34344662E-01   0.18118173E-01   0.69794822E-01   0.17580341
  24399.334       0.13049361       0.88699570E-01  -0.12594825      -0.11342876      -0.92707913E-01  -0.75437856E-01  -0.41719422E-01   0.10100094E-01   0.60487531E-01   0.16596007
  24400.349       0.13067190       0.88649186E-01  -0.12595539      -0.11346810      -0.93767327E-01  -0.80617905E-01  -0.47658313E-01   0.30145335E-02   0.52884659E-01   0.15752528
  24401.367       0.13128033       0.88860800E-01  -0.12541727      -0.11309171      -0.94107927E-01  -0.84192571E-01  -0.52178468E-01  -0.25939192E-02   0.46815197E-01   0.15043428
  24402.384       0.13215346       0.89482715E-01  -0.12462349      -0.11240571      -0.94105106E-01  -0.86229535E-01  -0.55040125E-01  -0.62974321E-02   0.42442059E-01   0.14529964
  24403.400       0.13339906       0.90280914E-01  -0.12364544      -0.11125484      -0.93572120E-01  -0.86942244E-01  -0.56175291E-01  -0.81454705E-02   0.39889358E-01   0.14183440
  24404.419       0.13451877       0.91221816E-01  -0.12239002      -0.10983134      -0.92600509E-01  -0.86797532E-01  -0.55874795E-01  -0.83964696E-02   0.38989468E-01   0.14005120
  24405.580       0.13598542       0.92503541E-01  -0.12069959      -0.10806362      -0.91009518E-01  -0.85612519E-01  -0.54497085E-01  -0.74292001E-02   0.39574856E-01   0.13985335
  24406.597       0.13752123       0.93630297E-01  -0.11920345      -0.10633925      -0.89454565E-01  -0.83800757E-01  -0.52869163E-01  -0.58533055E-02   0.41163029E-01   0.14087594
  24407.761       0.13946541       0.95080867E-01  -0.11723853      -0.10447243      -0.87435610E-01  -0.81370025E-01  -0.50187902E-01  -0.32522860E-02   0.43749700E-01   0.14269516
  24408.777       0.14151904       0.96337395E-01  -0.11554924      -0.10267542      -0.85529087E-01  -0.78920960E-01  -0.47425251E-01  -0.49492971E-03   0.46188392E-01   0.14544194
  24409.941       0.14312402       0.97706957E-01  -0.11364182      -0.10056804      -0.83188030E-01  -0.75871782E-01  -0.44186779E-01   0.28418317E-02   0.49368709E-01   0.14878331
  24411.102       0.14505208       0.99317198E-01  -0.11177726      -0.98515381E-01  -0.80785598E-01  -0.72531376E-01  -0.40798524E-01   0.62804103E-02   0.52882896E-01   0.15217041
  24412.267       0.14659669       0.10083911      -0.10995262      -0.96368896E-01  -0.78576521E-01  -0.69331973E-01  -0.37393683E-01   0.98494327E-02   0.56589029E-01   0.15556727
  24413.429       0.14888240       0.10227643      -0.10795246      -0.94242472E-01  -0.76239328E-01  -0.66230236E-01  -0.33885258E-01   0.13378531E-01   0.60229702E-01   0.15917151
  24414.593       0.15073034       0.10378107      -0.10582523      -0.92070974E-01  -0.73767515E-01  -0.63122547E-01  -0.30444919E-01   0.16800489E-01   0.63517645E-01   0.16265361
  24415.756       0.15306961       0.10563555      -0.10372328      -0.89910288E-01  -0.71249879E-01  -0.59895972E-01  -0.27016770E-01   0.20275784E-01   0.66890415E-01   0.16616940
  24416.920       0.15484909       0.10705594      -0.10164363      -0.87567713E-01  -0.68804282E-01  -0.56596558E-01  -0.23368252E-01   0.23930572E-01   0.70485135E-01   0.16944620
  24418.083       0.15711744       0.10904848      -0.99480905E-01  -0.85209635E-01  -0.66325162E-01  -0.53061737E-01  -0.19602195E-01   0.27836119E-01   0.74263678E-01   0.17266910
  24419.391       0.15980019       0.11149304      -0.96810541E-01  -0.82348816E-01  -0.63410928E-01  -0.48897985E-01  -0.15115946E-01   0.32387588E-01   0.78641555E-01   0.17658891
  24420.557       0.16242846       0.11350517      -0.94316267E-01  -0.79677729E-01  -0.60568157E-01  -0.45040171E-01  -0.11038715E-01   0.36594140E-01   0.82759267E-01   0.18025254
  24421.865       0.16550696       0.11579921      -0.91464027E-01  -0.76559293E-01  -0.57304883E-01  -0.40774341E-01  -0.64018599E-02   0.41405479E-01   0.87286875E-01   0.18478539
  24423.031       0.16823475       0.11836977      -0.88657113E-01  -0.73641877E-01  -0.54241332E-01  -0.37208308E-01  -0.25138582E-02   0.45392608E-01   0.91159260E-01   0.18884402
  24424.339       0.17127181       0.12122596      -0.85391061E-01  -0.70432819E-01  -0.51077061E-01  -0.33844946E-01   0.96909016E-03   0.49177174E-01   0.95101040E-01   0.19292194
  24425.649       0.17451706       0.12422268      -0.82029609E-01  -0.67156082E-01  -0.47671999E-01  -0.31162753E-01   0.34560686E-02   0.51909649E-01   0.98157233E-01   0.19666760
  24426.960       0.17802554       0.12698478      -0.78493806E-01  -0.63906488E-01  -0.44575140E-01  -0.29659606E-01   0.46650376E-02   0.53325345E-01   0.99964193E-01   0.19959140
  24428.268       0.18132478       0.12977032      -0.75298993E-01  -0.60840156E-01  -0.42053186E-01  -0.29275785E-01   0.43840691E-02   0.53206449E-01   0.10035107       0.20110369
  24429.579       0.18445461       0.13228914      -0.72540893E-01  -0.58132598E-01  -0.39811654E-01  -0.30044967E-01   0.29605033E-02   0.51654417E-01   0.99340664E-01   0.20137127
  24430.891       0.18722703       0.13457354      -0.69975936E-01  -0.55812744E-01  -0.38081139E-01  -0.31817549E-01   0.48539851E-03   0.48762148E-01   0.96908062E-01   0.20024878
  24432.201       0.18958516       0.13624930      -0.67868668E-01  -0.53998805E-01  -0.36914370E-01  -0.34289759E-01  -0.30765459E-02   0.45062324E-01   0.93537206E-01   0.19794988
  24433.510       0.19162069       0.13739193      -0.66337903E-01  -0.52879170E-01  -0.36369356E-01  -0.37051045E-01  -0.71746470E-02   0.40794161E-01   0.89348561E-01   0.19435632
  24434.967       0.19269068       0.13790492      -0.65469624E-01  -0.52314608E-01  -0.36462442E-01  -0.40805253E-01  -0.11724295E-01   0.35573533E-01   0.84161821E-01   0.18960741
  24436.279       0.19311385       0.13744406      -0.65537517E-01  -0.52572620E-01  -0.37315231E-01  -0.44223258E-01  -0.15785175E-01   0.30765223E-01   0.79435405E-01   0.18490919
  24437.736       0.19256898       0.13617939      -0.66315856E-01  -0.53688018E-01  -0.38929796E-01  -0.47652146E-01  -0.19898681E-01   0.26240341E-01   0.74376109E-01   0.17969944
  24439.047       0.19123282       0.13391615      -0.67807197E-01  -0.55372385E-01  -0.40997604E-01  -0.50679799E-01  -0.23067383E-01   0.22591359E-01   0.70412735E-01   0.17526845
  24440.504       0.18882236       0.13074083      -0.70231963E-01  -0.57831709E-01  -0.43542778E-01  -0.53931202E-01  -0.26099664E-01   0.19087241E-01   0.66722492E-01   0.17076391
  24441.961       0.18565428       0.12707473      -0.73253889E-01  -0.60887394E-01  -0.46592957E-01  -0.56602307E-01  -0.28602588E-01   0.16297182E-01   0.63677071E-01   0.16702467
  24443.418       0.18181577       0.12292423      -0.76687182E-01  -0.64383211E-01  -0.49977150E-01  -0.58642706E-01  -0.30448957E-01   0.14302634E-01   0.61380124E-01   0.16392859
  24444.877       0.17798591       0.11846318      -0.80394560E-01  -0.68141428E-01  -0.53240960E-01  -0.60262100E-01  -0.31789863E-01   0.13352468E-01   0.60077905E-01   0.16194849
  24446.335       0.17419212       0.11375322      -0.84192545E-01  -0.71834846E-01  -0.56575048E-01  -0.61482977E-01  -0.32465916E-01   0.12814641E-01   0.59487753E-01   0.16087734
  24447.794       0.17002847       0.10927316      -0.88029405E-01  -0.75417040E-01  -0.59482721E-01  -0.62228455E-01  -0.32535078E-01   0.12638162E-01   0.59216173E-01   0.16007190
  24449.251       0.16588572       0.10485897      -0.91738601E-01  -0.78888657E-01  -0.62458458E-01  -0.62937307E-01  -0.32366602E-01   0.13142980E-01   0.59664824E-01   0.15960398
  24450.708       0.16203530       0.10049653      -0.95194907E-01  -0.82114837E-01  -0.65371464E-01  -0.63120100E-01  -0.31991195E-01   0.13824749E-01   0.60292103E-01   0.15976663
  24452.312       0.15801704       0.96258480E-01  -0.98711589E-01  -0.85519819E-01  -0.68139647E-01  -0.63385594E-01  -0.31330089E-01   0.14749550E-01   0.61029200E-01   0.16039244
  24453.771       0.15499692       0.92758025E-01  -0.10159698      -0.88263980E-01  -0.70499760E-01  -0.63505536E-01  -0.30694088E-01   0.15789543E-01   0.62090087E-01   0.16119454
  24455.375       0.15163134       0.89228161E-01  -0.10447064      -0.90893892E-01  -0.72531512E-01  -0.63404215E-01  -0.29847561E-01   0.16846875E-01   0.63119949E-01   0.16219043
  24456.835       0.14908408       0.86166848E-01  -0.10670498      -0.93115154E-01  -0.74202730E-01  -0.63108433E-01  -0.29106870E-01   0.17968885E-01   0.64155522E-01   0.16339198
  24458.441       0.14636899       0.83233671E-01  -0.10903645      -0.95258359E-01  -0.75876085E-01  -0.62890377E-01  -0.28469132E-01   0.19121509E-01   0.65387071E-01   0.16465093
  24460.045       0.14396316       0.80650466E-01  -0.11115177      -0.97076946E-01  -0.77380249E-01  -0.62688277E-01  -0.27809727E-01   0.19985993E-01   0.66507017E-01   0.16576858
  24461.655       0.14230776       0.78207843E-01  -0.11284189      -0.98699760E-01  -0.78551999E-01  -0.62506087E-01  -0.26995393E-01   0.20967206E-01   0.67628038E-01   0.16699872
  24463.259       0.14046653       0.76087041E-01  -0.11433459      -0.10007619      -0.79470020E-01  -0.62409486E-01  -0.26614157E-01   0.21802430E-01   0.68673603E-01   0.16826893
  24464.865       0.13919132       0.74207236E-01  -0.11544184      -0.10122919      -0.80434430E-01  -0.62227836E-01  -0.26361359E-01   0.22492778E-01   0.69548991E-01   0.16928992
  24466.471       0.13791641       0.72564766E-01  -0.11641007      -0.10212643      -0.81066260E-01  -0.62274046E-01  -0.26065593E-01   0.23221398E-01   0.70409088E-01   0.17041351
  24468.078       0.13705853       0.71099753E-01  -0.11728335      -0.10282131      -0.81551369E-01  -0.62440991E-01  -0.25758867E-01   0.23629071E-01   0.70705575E-01   0.17143302
  24469.684       0.13660852       0.69756607E-01  -0.11792461      -0.10342634      -0.82015919E-01  -0.62859530E-01  -0.26100955E-01   0.23493985E-01   0.70899350E-01   0.17191211
  24471.290       0.13559007       0.68814950E-01  -0.11830449      -0.10388931      -0.82482545E-01  -0.63589693E-01  -0.26846364E-01   0.23052237E-01   0.70667980E-01   0.17218916
  24473.043       0.13521837       0.67791939E-01  -0.11877906      -0.10429652      -0.82765809E-01  -0.64474299E-01  -0.27615358E-01   0.22238599E-01   0.69828036E-01   0.17201048
  24474.651       0.13495488       0.66969171E-01  -0.11918031      -0.10468816      -0.83433579E-01  -0.65672805E-01  -0.28512338E-01   0.21048295E-01   0.68976546E-01   0.17150184
  24476.406       0.13451182       0.66126708E-01  -0.11952322      -0.10496622      -0.83905221E-01  -0.67212651E-01  -0.30500215E-01   0.19301854E-01   0.67470622E-01   0.17005714
  24478.159       0.13417715       0.65126885E-01  -0.11982747      -0.10530055      -0.84547654E-01  -0.68975760E-01  -0.32654962E-01   0.17279413E-01   0.65492315E-01   0.16850712
  24479.767       0.13385816       0.64197388E-01  -0.12007874      -0.10558621      -0.85098516E-01  -0.70593479E-01  -0.34873950E-01   0.15215852E-01   0.63653347E-01   0.16673946
  24481.521       0.13337859       0.63294145E-01  -0.12034696      -0.10580660      -0.85854226E-01  -0.72376594E-01  -0.36605264E-01   0.12976406E-01   0.61352977E-01   0.16461100
  24483.276       0.13296649       0.62292487E-01  -0.12072097      -0.10616561      -0.86548492E-01  -0.74123788E-01  -0.38605513E-01   0.10538371E-01   0.59028419E-01   0.16212849
  24485.033       0.13307978       0.61597270E-01  -0.12089380      -0.10639734      -0.87141381E-01  -0.75970795E-01  -0.40558824E-01   0.80882834E-02   0.56508109E-01   0.15975726
  24486.788       0.13261110       0.60861174E-01  -0.12078596      -0.10640765      -0.87511788E-01  -0.77570536E-01  -0.42328708E-01   0.60631137E-02   0.54314255E-01   0.15722153
  24488.542       0.13258163       0.60304423E-01  -0.12062108      -0.10632773      -0.87850124E-01  -0.78505715E-01  -0.43890740E-01   0.44565069E-02   0.52257148E-01   0.15499505
  24490.446       0.13286176       0.59851524E-01  -0.12045158      -0.10606494      -0.88062983E-01  -0.79369110E-01  -0.45198306E-01   0.29137444E-02   0.50508648E-01   0.15282589
  24492.201       0.13267300       0.59721579E-01  -0.11990084      -0.10559641      -0.88096053E-01  -0.80014013E-01  -0.45556708E-01   0.19086888E-02   0.49290743E-01   0.15127892
  24493.956       0.13344758       0.59790208E-01  -0.11919086      -0.10498696      -0.87704613E-01  -0.80232100E-01  -0.45788947E-01   0.13945522E-02   0.48608986E-01   0.14992530
  24495.861       0.13409750       0.60035749E-01  -0.11837908      -0.10413694      -0.87088351E-01  -0.79933075E-01  -0.45748332E-01   0.10854095E-02   0.48233786E-01   0.14910358
  24497.616       0.13472681       0.60275556E-01  -0.11740241      -0.10323919      -0.86422508E-01  -0.79426798E-01  -0.45350344E-01   0.12916985E-02   0.48115112E-01   0.14866535
  24499.519       0.13567053       0.60576164E-01  -0.11639630      -0.10219650      -0.85612616E-01  -0.78825463E-01  -0.44912343E-01   0.17168698E-02   0.48314424E-01   0.14840269
  24501.425       0.13696358       0.60992145E-01  -0.11523060      -0.10113106      -0.84808438E-01  -0.78216624E-01  -0.44265757E-01   0.20834076E-02   0.48754960E-01   0.14888001
  24503.326       0.13816615       0.61456642E-01  -0.11417475      -0.10022832      -0.83910463E-01  -0.77353398E-01  -0.43623981E-01   0.26567791E-02   0.49125180E-01   0.14925515
  24505.085       0.13932559       0.61644114E-01  -0.11344665      -0.99451691E-01  -0.83274617E-01  -0.76862210E-01  -0.43123712E-01   0.31886812E-02   0.49745758E-01   0.14954446
  24506.990       0.13982427       0.61632876E-01  -0.11281487      -0.98857598E-01  -0.82702261E-01  -0.76273901E-01  -0.42707110E-01   0.37175274E-02   0.50195297E-01   0.15017160
  24508.894       0.14035433       0.61389144E-01  -0.11244879      -0.98473322E-01  -0.82309921E-01  -0.76091825E-01  -0.42353631E-01   0.41780289E-02   0.50745008E-01   0.15064088
  24510.946       0.14081727       0.60890031E-01  -0.11211125      -0.98274320E-01  -0.82089575E-01  -0.75993889E-01  -0.42079397E-01   0.42841312E-02   0.50857054E-01   0.15103409
  24512.852       0.14044404       0.60008187E-01  -0.11226101      -0.98602449E-01  -0.82289080E-01  -0.75817393E-01  -0.42314118E-01   0.42880404E-02   0.50922120E-01   0.15116589
  24514.759       0.13974158       0.58807758E-01  -0.11291812      -0.98981434E-01  -0.82755332E-01  -0.76272474E-01  -0.42543930E-01   0.41176443E-02   0.50787892E-01   0.15137397
  24516.664       0.13934093       0.57428886E-01  -0.11370908      -0.99729613E-01  -0.83491335E-01  -0.76732915E-01  -0.42871330E-01   0.36895546E-02   0.50526463E-01   0.15132609
  24518.717       0.13807176       0.55575595E-01  -0.11475619      -0.10099453      -0.84517225E-01  -0.77768825E-01  -0.43423974E-01   0.31722137E-02   0.50075922E-01   0.15101097
  24520.624       0.13682580       0.53484147E-01  -0.11602624      -0.10228318      -0.85662386E-01  -0.78787988E-01  -0.44607761E-01   0.24445867E-02   0.49342599E-01   0.15060688
  24522.678       0.13496760       0.51068901E-01  -0.11768015      -0.10394060      -0.87182038E-01  -0.79993256E-01  -0.45823764E-01   0.14732934E-02   0.48559092E-01   0.14992832
  24524.732       0.13286915       0.48327984E-01  -0.11952670      -0.10575210      -0.88764740E-01  -0.81755616E-01  -0.46879554E-01   0.22717988E-03   0.47391570E-01   0.14898069
  24526.787       0.13090280       0.45448142E-01  -0.12143873      -0.10775185      -0.90733411E-01  -0.83275491E-01  -0.48164605E-01  -0.11508410E-02   0.46098877E-01   0.14784471
  24528.696       0.12897637       0.42719707E-01  -0.12336977      -0.10969156      -0.92542776E-01  -0.84734920E-01  -0.49735233E-01  -0.27021547E-02   0.44920746E-01   0.14677030
  24530.748       0.12631924       0.39689328E-01  -0.12552456      -0.11178078      -0.94474578E-01  -0.86718734E-01  -0.51507230E-01  -0.42911998E-02   0.43439966E-01   0.14521858
  24532.804       0.12341427       0.36817083E-01  -0.12750113      -0.11384874      -0.96493117E-01  -0.88437249E-01  -0.53311738E-01  -0.57620022E-02   0.41816345E-01   0.14372330
  24534.862       0.12106108       0.33876274E-01  -0.12977214      -0.11597043      -0.98573322E-01  -0.90180065E-01  -0.55122713E-01  -0.75148491E-02   0.40110265E-01   0.14208971
  24537.064       0.11876032       0.30662601E-01  -0.13202269      -0.11817451      -0.10078599      -0.92303102E-01  -0.56769994E-01  -0.92332741E-02   0.38503028E-01   0.14042746
  24539.120       0.11668784       0.27783624E-01  -0.13399906      -0.12008312      -0.10267246      -0.93909911E-01  -0.58185000E-01  -0.10725930E-01   0.36844521E-01   0.13873173
  24541.178       0.11479332       0.25110931E-01  -0.13586318      -0.12197612      -0.10455334      -0.95392123E-01  -0.59699019E-01  -0.12471081E-01   0.35360522E-01   0.13706400
  24543.381       0.11286501       0.22219482E-01  -0.13791278      -0.12400957      -0.10642531      -0.97068614E-01  -0.61530631E-01  -0.14106076E-01   0.33561548E-01   0.13515700
  24545.439       0.11064432       0.19396822E-01  -0.14000111      -0.12585660      -0.10838847      -0.98868916E-01  -0.63309226E-01  -0.15765279E-01   0.31883086E-01   0.13324529
  24547.643       0.10865514       0.16657358E-01  -0.14196316      -0.12793617      -0.11036372      -0.10065534      -0.65068646E-01  -0.17380264E-01   0.30102514E-01   0.13150437
  24549.701       0.10716888       0.14430233E-01  -0.14350359      -0.12954284      -0.11199892      -0.10192064      -0.66158396E-01  -0.18789656E-01   0.28586291E-01   0.12996888
  24551.906       0.10520073       0.12363795E-01  -0.14502898      -0.13092409      -0.11352415      -0.10323730      -0.67369786E-01  -0.20030514E-01   0.27176950E-01   0.12821528
  24554.113       0.10382888       0.10188422E-01  -0.14657452      -0.13242336      -0.11481566      -0.10463778      -0.68592017E-01  -0.21184000E-01   0.26025189E-01   0.12700982
  24556.320       0.10235192       0.79000328E-02  -0.14805833      -0.13373972      -0.11620995      -0.10544068      -0.69602567E-01  -0.22242280E-01   0.25021899E-01   0.12563028
  24558.529       0.10128867       0.58924723E-02  -0.14934002      -0.13499126      -0.11743150      -0.10622070      -0.70321267E-01  -0.23137040E-01   0.24161585E-01   0.12446369
  24560.736       0.99735531E-01   0.38784792E-02  -0.15059834      -0.13626824      -0.11852112      -0.10715692      -0.71001700E-01  -0.23858228E-01   0.23309601E-01   0.12325787
  24562.941       0.98243988E-01   0.19690298E-02  -0.15174004      -0.13740868      -0.11954359      -0.10769983      -0.71566943E-01  -0.24459227E-01   0.22449934E-01   0.12232557
  24565.149       0.96971023E-01   0.26861130E-03  -0.15270413      -0.13836419      -0.12035527      -0.10807984      -0.72063955E-01  -0.25012493E-01   0.21826617E-01   0.12164341
  24567.505       0.95643277E-01  -0.15730262E-02  -0.15382732      -0.13943719      -0.12127517      -0.10878925      -0.72059147E-01  -0.25250328E-01   0.21301742E-01   0.12111415
  24569.715       0.94851733E-01  -0.32879544E-02  -0.15477184      -0.14023959      -0.12208992      -0.10949897      -0.72601169E-01  -0.25685400E-01   0.21053983E-01   0.12053967
  24571.924       0.93692657E-01  -0.48595811E-02  -0.15552459      -0.14093560      -0.12283626      -0.10976917      -0.72887515E-01  -0.26056403E-01   0.20594166E-01   0.12013667
  24574.282       0.92879396E-01  -0.63982818E-02  -0.15613521      -0.14159780      -0.12332301      -0.10995904      -0.73336757E-01  -0.26436690E-01   0.20215179E-01   0.11947887
  24576.639       0.91939088E-01  -0.76712196E-02  -0.15659276      -0.14205904      -0.12382207      -0.11039795      -0.73768653E-01  -0.26798184E-01   0.19902794E-01   0.11889307
  24578.850       0.91485899E-01  -0.86978862E-02  -0.15706898      -0.14246561      -0.12433097      -0.11069369      -0.74119316E-01  -0.27159934E-01   0.19480644E-01   0.11882370
  24581.209       0.91401340E-01  -0.97069367E-02  -0.15741815      -0.14258046      -0.12452652      -0.11126647      -0.74641986E-01  -0.27620462E-01   0.19236762E-01   0.11858398
  24583.568       0.90771762E-01  -0.10575142E-01  -0.15763620      -0.14286130      -0.12493153      -0.11173014      -0.74922676E-01  -0.28100659E-01   0.18700895E-01   0.11835969
  24585.926       0.90558219E-01  -0.11542590E-01  -0.15773066      -0.14310821      -0.12533290      -0.11221540      -0.75583957E-01  -0.28639735E-01   0.18145741E-01   0.11775286
  24588.287       0.90467731E-01  -0.12449351E-01  -0.15779361      -0.14328351      -0.12564104      -0.11302115      -0.76239539E-01  -0.29192222E-01   0.17658088E-01   0.11742221
  24590.647       0.90385565E-01  -0.13288889E-01  -0.15793172      -0.14348166      -0.12598106      -0.11364573      -0.77154673E-01  -0.29893215E-01   0.17047939E-01   0.11691230
  24593.008       0.90172863E-01  -0.14288440E-01  -0.15809834      -0.14367822      -0.12639246      -0.11453482      -0.77746210E-01  -0.30876798E-01   0.16096540E-01   0.11620891
  24595.369       0.89633615E-01  -0.15183874E-01  -0.15843310      -0.14394948      -0.12678067      -0.11537182      -0.78796744E-01  -0.31845915E-01   0.15381666E-01   0.11555951
  24597.877       0.89424320E-01  -0.16215595E-01  -0.15874641      -0.14438824      -0.12762730      -0.11679956      -0.80018721E-01  -0.33055874E-01   0.14166420E-01   0.11453355
  24600.239       0.89015547E-01  -0.17631029E-01  -0.15926459      -0.14498603      -0.12836442      -0.11790126      -0.81393940E-01  -0.34222969E-01   0.12900168E-01   0.11377668
  24602.749       0.88213253E-01  -0.19141717E-01  -0.15984966      -0.14569185      -0.12920627      -0.11962291      -0.82926882E-01  -0.35839738E-01   0.11552271E-01   0.11257168
  24605.112       0.87557145E-01  -0.20599881E-01  -0.16069943      -0.14645095      -0.13009307      -0.12093212      -0.84738315E-01  -0.37366142E-01   0.10212409E-01   0.11120895
  24607.622       0.86362108E-01  -0.22379096E-01  -0.16173646      -0.14752894      -0.13141853      -0.12256214      -0.86300593E-01  -0.38997683E-01   0.86036878E-02   0.10964544
  24610.136       0.84901210E-01  -0.24169397E-01  -0.16280729      -0.14864802      -0.13279114      -0.12442071      -0.87998312E-01  -0.40686396E-01   0.69612821E-02   0.10806064
  24612.648       0.83758585E-01  -0.26148846E-01  -0.16391738      -0.14989834      -0.13425972      -0.12596712      -0.89531821E-01  -0.42322718E-01   0.52749728E-02   0.10626503
  24615.013       0.82840535E-01  -0.28152749E-01  -0.16509246      -0.15103503      -0.13571416      -0.12749583      -0.91133215E-01  -0.44055173E-01   0.35928488E-02   0.10455962
  24617.525       0.81093159E-01  -0.30466004E-01  -0.16647923      -0.15245361      -0.13720156      -0.12886773      -0.92519903E-01  -0.45792702E-01   0.19458165E-02   0.10273295
  24620.039       0.79597355E-01  -0.32895903E-01  -0.16789716      -0.15382318      -0.13858690      -0.13049898      -0.93972708E-01  -0.47361483E-01   0.21342689E-03   0.10109378
  24622.703       0.77718607E-01  -0.35331601E-01  -0.16941166      -0.15538406      -0.14028833      -0.13201172      -0.95459379E-01  -0.48998786E-01  -0.12926555E-02   0.99335445E-01
  24625.217       0.76038472E-01  -0.37659691E-01  -0.17100033      -0.15697832      -0.14183955      -0.13343037      -0.96969989E-01  -0.50461151E-01  -0.28514951E-02   0.97725542E-01
  24627.731       0.74272805E-01  -0.40036065E-01  -0.17248042      -0.15849365      -0.14332169      -0.13466412      -0.98314176E-01  -0.51784806E-01  -0.43461689E-02   0.96029854E-01
  24630.247       0.72526786E-01  -0.42464109E-01  -0.17405110      -0.15992158      -0.14485176      -0.13587610      -0.99391092E-01  -0.52984727E-01  -0.56059274E-02   0.94513012E-01
  24632.910       0.70954997E-01  -0.45006149E-01  -0.17567187      -0.16154978      -0.14643812      -0.13713851      -0.10037632      -0.54102184E-01  -0.69952887E-02   0.92824783E-01
  24635.429       0.69225460E-01  -0.47387325E-01  -0.17720969      -0.16295295      -0.14786136      -0.13818255      -0.10153280      -0.55172195E-01  -0.81240494E-02   0.91564756E-01
  24638.094       0.67635309E-01  -0.49731516E-01  -0.17871626      -0.16449276      -0.14916791      -0.13924602      -0.10259503      -0.56178878E-01  -0.91079053E-02   0.90239423E-01
  24640.758       0.65768397E-01  -0.52114610E-01  -0.18025810      -0.16604703      -0.15032771      -0.14011630      -0.10335162      -0.57185364E-01  -0.10125990E-01   0.89191957E-01
  24643.280       0.63957653E-01  -0.54365847E-01  -0.18164688      -0.16719759      -0.15158250      -0.14086271      -0.10373070      -0.57885556E-01  -0.11022551E-01   0.88166098E-01
  24645.946       0.62473259E-01  -0.56568957E-01  -0.18309636      -0.16856605      -0.15283480      -0.14156658      -0.10428359      -0.58523911E-01  -0.11734513E-01   0.87164402E-01
  24648.613       0.61213594E-01  -0.58759371E-01  -0.18431950      -0.16986365      -0.15391431      -0.14218434      -0.10496860      -0.59149651E-01  -0.12298558E-01   0.86539392E-01
  24651.283       0.59564944E-01  -0.61057497E-01  -0.18573710      -0.17124186      -0.15489074      -0.14276166      -0.10577729      -0.59557527E-01  -0.13075561E-01   0.85667781E-01
  24653.950       0.57807619E-01  -0.63154300E-01  -0.18707035      -0.17253573      -0.15616586      -0.14303826      -0.10602896      -0.59974912E-01  -0.13508500E-01   0.84813916E-01
  24656.622       0.56708116E-01  -0.65149268E-01  -0.18824954      -0.17377287      -0.15699489      -0.14382431      -0.10657406      -0.60560658E-01  -0.14043730E-01   0.84547905E-01
  24659.439       0.54879370E-01  -0.67434999E-01  -0.18954193      -0.17499692      -0.15791332      -0.14458015      -0.10716351      -0.61213991E-01  -0.14505457E-01   0.83863718E-01
  24662.111       0.53873859E-01  -0.69340680E-01  -0.19080142      -0.17610700      -0.15881587      -0.14521313      -0.10788355      -0.61601202E-01  -0.14877244E-01   0.82983466E-01
  24664.781       0.52820203E-01  -0.71224459E-01  -0.19189873      -0.17716075      -0.15986202      -0.14606173      -0.10847014      -0.62246216E-01  -0.15603382E-01   0.82802239E-01
  24667.601       0.51459580E-01  -0.73152295E-01  -0.19297868      -0.17826622      -0.16110097      -0.14706449      -0.10931800      -0.63125498E-01  -0.16294014E-01   0.82093168E-01
  24670.275       0.50228614E-01  -0.74946802E-01  -0.19409496      -0.17918637      -0.16200451      -0.14810470      -0.11003529      -0.63919796E-01  -0.17097021E-01   0.81301458E-01
  24673.094       0.49427638E-01  -0.76878997E-01  -0.19500828      -0.18021303      -0.16320649      -0.14922392      -0.11108654      -0.64738420E-01  -0.17927501E-01   0.80523643E-01
  24675.916       0.47971109E-01  -0.78785552E-01  -0.19610485      -0.18122403      -0.16417150      -0.15051413      -0.11253863      -0.65938233E-01  -0.18855429E-01   0.79677987E-01
  24678.591       0.46806929E-01  -0.80561453E-01  -0.19701717      -0.18212044      -0.16516093      -0.15175813      -0.11369168      -0.67028700E-01  -0.19948222E-01   0.78891666E-01
  24681.415       0.45988439E-01  -0.82291094E-01  -0.19778289      -0.18308323      -0.16627606      -0.15290976      -0.11497435      -0.68284992E-01  -0.21086603E-01   0.77839203E-01
  24684.240       0.44952622E-01  -0.83932462E-01  -0.19869256      -0.18387672      -0.16712777      -0.15411345      -0.11615441      -0.69545462E-01  -0.22095553E-01   0.76699747E-01
  24687.063       0.44011286E-01  -0.85555071E-01  -0.19952405      -0.18476247      -0.16832961      -0.15560021      -0.11758684      -0.70952348E-01  -0.23642418E-01   0.75651261E-01
  24689.890       0.42669752E-01  -0.87110515E-01  -0.20047888      -0.18564740      -0.16939019      -0.15674980      -0.11904543      -0.72433954E-01  -0.24904413E-01   0.74497365E-01
  24692.714       0.41912942E-01  -0.88859541E-01  -0.20129597      -0.18651009      -0.17051226      -0.15839143      -0.12062426      -0.73948925E-01  -0.26304759E-01   0.73133199E-01
  24695.692       0.40861609E-01  -0.90850804E-01  -0.20241075      -0.18768532      -0.17213084      -0.16027486      -0.12227214      -0.75833689E-01  -0.28012125E-01   0.71065373E-01
  24698.520       0.39930024E-01  -0.92636568E-01  -0.20332909      -0.18872266      -0.17307171      -0.16154394      -0.12355384      -0.77204279E-01  -0.29409547E-01   0.69711108E-01
  24701.345       0.38907151E-01  -0.94484421E-01  -0.20426847      -0.18966411      -0.17428619      -0.16263503      -0.12477157      -0.78480447E-01  -0.30687750E-01   0.68419008E-01
  24704.325       0.37954191E-01  -0.96355768E-01  -0.20527256      -0.19070540      -0.17553531      -0.16387501      -0.12614246      -0.79774164E-01  -0.32212481E-01   0.66879708E-01
  24707.153       0.36550952E-01  -0.98114261E-01  -0.20620958      -0.19172246      -0.17660593      -0.16517475      -0.12746924      -0.81269713E-01  -0.33549926E-01   0.65337388E-01
  24710.132       0.35009153E-01  -0.10000963      -0.20724152      -0.19264670      -0.17786972      -0.16634649      -0.12881813      -0.82480824E-01  -0.34902665E-01   0.64006995E-01
  24713.112       0.34071368E-01  -0.10190843      -0.20835891      -0.19368560      -0.17901751      -0.16773424      -0.13011826      -0.83767662E-01  -0.36155320E-01   0.62710718E-01
  24715.944       0.32740137E-01  -0.10371041      -0.20926535      -0.19469148      -0.18006852      -0.16864509      -0.13116352      -0.84861705E-01  -0.37394040E-01   0.61453604E-01
  24718.923       0.32351949E-01  -0.10555865      -0.21027327      -0.19579312      -0.18128595      -0.16973151      -0.13206841      -0.85933701E-01  -0.38591440E-01   0.60219988E-01
  24721.907       0.30969356E-01  -0.10734256      -0.21144952      -0.19672821      -0.18239139      -0.17091390      -0.13314573      -0.87277250E-01  -0.39658011E-01   0.58886673E-01
  24724.890       0.29762067E-01  -0.10929791      -0.21250374      -0.19775195      -0.18346543      -0.17184016      -0.13419547      -0.88336193E-01  -0.40729363E-01   0.57431658E-01
  24727.875       0.28849973E-01  -0.11120963      -0.21344345      -0.19885741      -0.18463697      -0.17281254      -0.13519162      -0.89381410E-01  -0.41883470E-01   0.56252378E-01
  24730.856       0.27552093E-01  -0.11318164      -0.21472255      -0.20008310      -0.18558374      -0.17394854      -0.13617159      -0.90444153E-01  -0.42873813E-01   0.55092127E-01
  24733.990       0.26021755E-01  -0.11527654      -0.21583283      -0.20121129      -0.18680454      -0.17501752      -0.13693636      -0.91316681E-01  -0.43877728E-01   0.53730093E-01
  24736.977       0.24719226E-01  -0.11734833      -0.21697550      -0.20232376      -0.18792373      -0.17568008      -0.13776143      -0.92124041E-01  -0.44979914E-01   0.52902883E-01
  24739.963       0.23177876E-01  -0.11950569      -0.21821550      -0.20369391      -0.18908568      -0.17651852      -0.13846350      -0.93237089E-01  -0.46051420E-01   0.51942733E-01
  24743.099       0.21449579E-01  -0.12172126      -0.21948398      -0.20473241      -0.19015546      -0.17753340      -0.13941954      -0.94190161E-01  -0.46990242E-01   0.50849567E-01
  24746.088       0.19869710E-01  -0.12376890      -0.22063997      -0.20589453      -0.19123687      -0.17833332      -0.14043869      -0.94956351E-01  -0.47981755E-01   0.49627145E-01
  24749.224       0.18766389E-01  -0.12584907      -0.22199837      -0.20716555      -0.19236174      -0.17907491      -0.14116763      -0.95819702E-01  -0.48913539E-01   0.48866976E-01
  24752.361       0.17346274E-01  -0.12808093      -0.22334906      -0.20848825      -0.19358136      -0.18012477      -0.14200441      -0.96910445E-01  -0.49779620E-01   0.47709122E-01
  24755.352       0.16078471E-01  -0.13025788      -0.22467016      -0.20975229      -0.19480603      -0.18087965      -0.14308605      -0.97795520E-01  -0.50694689E-01   0.46820009E-01
  24758.493       0.14059858E-01  -0.13230031      -0.22585063      -0.21102758      -0.19598917      -0.18212506      -0.14409141      -0.98577284E-01  -0.51661127E-01   0.45862747E-01
  24761.635       0.12770806E-01  -0.13443089      -0.22719925      -0.21221130      -0.19702057      -0.18318724      -0.14504122      -0.99779839E-01  -0.52409929E-01   0.44828060E-01
  24764.776       0.11234927E-01  -0.13652447      -0.22846693      -0.21354726      -0.19836850      -0.18453889      -0.14610925      -0.10069487      -0.53452023E-01   0.43923778E-01
  24767.919       0.97599741E-02  -0.13842285      -0.22979936      -0.21488165      -0.19942358      -0.18562250      -0.14698563      -0.10179269      -0.54260642E-01   0.42780303E-01
  24771.063       0.87111497E-02  -0.14044224      -0.23090910      -0.21606500      -0.20087106      -0.18682543      -0.14819225      -0.10287687      -0.55493496E-01   0.41859484E-01
  24774.357       0.73463262E-02  -0.14283772      -0.23225160      -0.21714777      -0.20206099      -0.18817402      -0.14939534      -0.10388957      -0.56598786E-01   0.40896807E-01
  24777.502       0.60241729E-02  -0.14477115      -0.23336808      -0.21833939      -0.20324207      -0.18925765      -0.15052404      -0.10498540      -0.57560623E-01   0.39699219E-01
  24780.647       0.45696876E-02  -0.14672557      -0.23465889      -0.21935892      -0.20434590      -0.19029830      -0.15176375      -0.10627058      -0.58566205E-01   0.38745078E-01
  24783.943       0.35027034E-02  -0.14882106      -0.23575762      -0.22054322      -0.20561044      -0.19182621      -0.15295190      -0.10735460      -0.59902839E-01   0.37312182E-01
  24787.092       0.23154594E-02  -0.15072325      -0.23699132      -0.22182204      -0.20685862      -0.19304830      -0.15418069      -0.10862596      -0.61098891E-01   0.36247559E-01
  24790.390       0.10088008E-02  -0.15272046      -0.23817008      -0.22297560      -0.20802171      -0.19432262      -0.15550822      -0.10983597      -0.62191623E-01   0.35006038E-01
  24793.688      -0.19615412E-03  -0.15486742      -0.23925279      -0.22396248      -0.20934600      -0.19554040      -0.15693063      -0.11114062      -0.63501850E-01   0.33658968E-01
  24796.839      -0.14995221E-02  -0.15660434      -0.24040988      -0.22506780      -0.21073207      -0.19684148      -0.15797823      -0.11242514      -0.64741736E-01   0.32700887E-01
  24800.138      -0.27301725E-02  -0.15850766      -0.24149308      -0.22631896      -0.21187905      -0.19795885      -0.15883362      -0.11354577      -0.65886313E-01   0.31464967E-01
  24803.444      -0.40280406E-02  -0.16036829      -0.24254221      -0.22743260      -0.21272037      -0.19925357      -0.16050487      -0.11491818      -0.67140568E-01   0.30271956E-01
  24806.745      -0.54526659E-02  -0.16248604      -0.24370110      -0.22853808      -0.21406921      -0.20055604      -0.16178976      -0.11605991      -0.68324047E-01   0.28714252E-01
  24810.049      -0.66614134E-02  -0.16437653      -0.24484187      -0.22956039      -0.21529549      -0.20186504      -0.16291544      -0.11752578      -0.69687676E-01   0.27342407E-01
  24813.352      -0.77335836E-02  -0.16616320      -0.24586932      -0.23077552      -0.21654479      -0.20295085      -0.16404823      -0.11863188      -0.71011630E-01   0.25911145E-01
  24816.658      -0.89146793E-02  -0.16808901      -0.24698865      -0.23183855      -0.21783219      -0.20396362      -0.16520784      -0.11976500      -0.72199877E-01   0.24680745E-01
  24820.112      -0.10364438E-01  -0.17008571      -0.24809028      -0.23300812      -0.21903958      -0.20528754      -0.16647444      -0.12096812      -0.73390613E-01   0.23345825E-01
  24823.423      -0.11222801E-01  -0.17192105      -0.24917205      -0.23412337      -0.22010471      -0.20670509      -0.16768772      -0.12234120      -0.74742842E-01   0.22180668E-01
  24826.731      -0.12600822E-01  -0.17378323      -0.25039901      -0.23499877      -0.22130172      -0.20784009      -0.16866280      -0.12346012      -0.75807697E-01   0.20630183E-01
  24830.189      -0.14058255E-01  -0.17579490      -0.25141373      -0.23617137      -0.22242949      -0.20879453      -0.16941771      -0.12471963      -0.76970444E-01   0.19468092E-01
  24833.648      -0.15187108E-01  -0.17780253      -0.25242947      -0.23735037      -0.22380690      -0.20983730      -0.17083647      -0.12577569      -0.78059224E-01   0.18225162E-01
  24836.958      -0.16521806E-01  -0.17964589      -0.25348054      -0.23838709      -0.22471360      -0.21085990      -0.17172172      -0.12691264      -0.79178027E-01   0.17124089E-01
  24840.422      -0.17855944E-01  -0.18167038      -0.25464309      -0.23945070      -0.22597048      -0.21203552      -0.17308360      -0.12789274      -0.80458520E-01   0.16012396E-01
  24843.885      -0.19562923E-01  -0.18379258      -0.25612245      -0.24069897      -0.22730159      -0.21334552      -0.17445915      -0.12966938      -0.81823589E-01   0.14289445E-01
  24847.347      -0.21006668E-01  -0.18580680      -0.25736354      -0.24209372      -0.22850651      -0.21465385      -0.17557054      -0.13083713      -0.82931902E-01   0.13009328E-01
  24850.815      -0.21967117E-01  -0.18775775      -0.25867727      -0.24334678      -0.22975137      -0.21584296      -0.17645899      -0.13177119      -0.84076289E-01   0.11664160E-01
  24854.280      -0.23285856E-01  -0.18978031      -0.25976867      -0.24459128      -0.23111360      -0.21695348      -0.17770274      -0.13287622      -0.85321624E-01   0.10514623E-01
  24857.746      -0.24389980E-01  -0.19176258      -0.26097194      -0.24590614      -0.23220320      -0.21787311      -0.17870968      -0.13388039      -0.86344768E-01   0.92558722E-02
  24861.215      -0.26281506E-01  -0.19365803      -0.26222166      -0.24707613      -0.23340695      -0.21919497      -0.17956706      -0.13511144      -0.87423856E-01   0.80993623E-02
  24864.683      -0.27576464E-01  -0.19570707      -0.26361266      -0.24827428      -0.23458376      -0.22041161      -0.18094369      -0.13627068      -0.88712722E-01   0.69708696E-02
  24868.153      -0.29261704E-01  -0.19764786      -0.26501162      -0.24960898      -0.23593988      -0.22142856      -0.18216263      -0.13739032      -0.89816785E-01   0.56156540E-02
  24871.776      -0.30833806E-01  -0.19984333      -0.26618629      -0.25080704      -0.23721024      -0.22258776      -0.18351183      -0.13838587      -0.91004213E-01   0.42120695E-02
  24875.248      -0.32421440E-01  -0.20183186      -0.26751395      -0.25215685      -0.23864902      -0.22387536      -0.18447221      -0.13973841      -0.92077489E-01   0.32299650E-02
  24878.872      -0.33880244E-01  -0.20393105      -0.26890462      -0.25344853      -0.23981055      -0.22506421      -0.18542675      -0.14106136      -0.93315468E-01   0.19903100E-02
  24882.345      -0.35132014E-01  -0.20597368      -0.27020456      -0.25484039      -0.24120414      -0.22632589      -0.18658270      -0.14222184      -0.94439599E-01   0.82029884E-03
  24885.973      -0.36688871E-01  -0.20811440      -0.27156093      -0.25613869      -0.24252651      -0.22767671      -0.18806961      -0.14336908      -0.95800161E-01  -0.71507337E-03
  24889.599      -0.38656014E-01  -0.21017514      -0.27296027      -0.25745799      -0.24397804      -0.22900222      -0.18933096      -0.14473961      -0.96979415E-01  -0.19120543E-02
  24893.228      -0.40113052E-01  -0.21237009      -0.27428411      -0.25889251      -0.24519284      -0.23048047      -0.19081167      -0.14602529      -0.98107783E-01  -0.31014606E-02
  24896.856      -0.41633395E-01  -0.21427863      -0.27566709      -0.26016196      -0.24656601      -0.23157428      -0.19203545      -0.14735873      -0.99476578E-01  -0.43255311E-02
  24900.486      -0.43435460E-01  -0.21625524      -0.27699003      -0.26155118      -0.24795888      -0.23288739      -0.19323377      -0.14862563      -0.10070728      -0.55844480E-02
  24904.117      -0.44602517E-01  -0.21851520      -0.27836016      -0.26291814      -0.24938040      -0.23463979      -0.19428365      -0.14995048      -0.10184218      -0.69656894E-02
  24907.751      -0.46024952E-01  -0.22062436      -0.27966766      -0.26430503      -0.25095213      -0.23570548      -0.19548687      -0.15118606      -0.10322304      -0.83035558E-02
  24911.382      -0.47576703E-01  -0.22250451      -0.28099915      -0.26544929      -0.25192613      -0.23693991      -0.19686742      -0.15252288      -0.10429141      -0.97326324E-02
  24915.018      -0.48701368E-01  -0.22450360      -0.28222379      -0.26676014      -0.25329539      -0.23848062      -0.19834271      -0.15385256      -0.10582378      -0.10920355E-01
  24918.804      -0.50362595E-01  -0.22656915      -0.28364626      -0.26815457      -0.25492431      -0.23973744      -0.19979875      -0.15539383      -0.10729668      -0.12369298E-01
  24922.441      -0.51594514E-01  -0.22843487      -0.28490199      -0.26939292      -0.25622869      -0.24112129      -0.20119471      -0.15661230      -0.10861483      -0.13675428E-01
  24926.231      -0.53205050E-01  -0.23035329      -0.28630726      -0.27065810      -0.25767984      -0.24244566      -0.20257063      -0.15785280      -0.10982350      -0.15301023E-01
  24929.869      -0.54275231E-01  -0.23227811      -0.28760352      -0.27195789      -0.25905494      -0.24349787      -0.20375112      -0.15926160      -0.11106472      -0.16697811E-01
  24933.660      -0.55979056E-01  -0.23431305      -0.28870131      -0.27334680      -0.26033476      -0.24457461      -0.20504699      -0.16046897      -0.11255405      -0.18096036E-01
  24937.452      -0.57100335E-01  -0.23626757      -0.29012476      -0.27445437      -0.26153462      -0.24587827      -0.20618300      -0.16171226      -0.11390753      -0.19427563E-01
  24941.095      -0.58768070E-01  -0.23822613      -0.29130370      -0.27566189      -0.26278194      -0.24720213      -0.20746149      -0.16309689      -0.11508144      -0.20718761E-01
  24944.891      -0.60117663E-01  -0.24012271      -0.29258743      -0.27704992      -0.26414945      -0.24869550      -0.20874706      -0.16440775      -0.11638084      -0.22409439E-01
  24948.686      -0.61506109E-01  -0.24187819      -0.29390632      -0.27830020      -0.26539411      -0.24989309      -0.21000847      -0.16575239      -0.11769237      -0.23830017E-01
  24952.484      -0.62877688E-01  -0.24382119      -0.29513659      -0.27942944      -0.26686479      -0.25116606      -0.21121419      -0.16710287      -0.11881638      -0.24859191E-01
  24956.283      -0.64153586E-01  -0.24574096      -0.29647992      -0.28065422      -0.26783657      -0.25230372      -0.21251177      -0.16827927      -0.12013687      -0.26142406E-01
  24960.081      -0.65681429E-01  -0.24755280      -0.29762320      -0.28198232      -0.26930059      -0.25365357      -0.21370128      -0.16943531      -0.12150367      -0.27612277E-01
  24964.033      -0.67073576E-01  -0.24943512      -0.29895950      -0.28334957      -0.27070935      -0.25496420      -0.21482163      -0.17080308      -0.12280429      -0.28878885E-01
  24967.836      -0.68579453E-01  -0.25129488      -0.30014029      -0.28440860      -0.27203883      -0.25595044      -0.21622560      -0.17195699      -0.12407118      -0.30358232E-01
  24971.641      -0.69754989E-01  -0.25329803      -0.30150699      -0.28568867      -0.27310576      -0.25746864      -0.21743794      -0.17331176      -0.12516297      -0.31633548E-01
  24975.597      -0.71147817E-01  -0.25517536      -0.30273088      -0.28698720      -0.27451614      -0.25862339      -0.21877585      -0.17455632      -0.12637489      -0.32912987E-01
  24979.400      -0.72670550E-01  -0.25693964      -0.30393927      -0.28816261      -0.27562278      -0.25991445      -0.22011827      -0.17580081      -0.12764832      -0.34184073E-01
  24983.360      -0.74281121E-01  -0.25891614      -0.30519620      -0.28948837      -0.27692955      -0.26136186      -0.22097404      -0.17714078      -0.12899070      -0.35518463E-01
  24987.169      -0.75539731E-01  -0.26076758      -0.30642750      -0.29068927      -0.27822850      -0.26255386      -0.22233928      -0.17832928      -0.13035118      -0.36776846E-01
  24991.131      -0.76972996E-01  -0.26263708      -0.30765309      -0.29195945      -0.27957054      -0.26375238      -0.22355322      -0.17939968      -0.13136024      -0.38250589E-01
  24995.094      -0.78866073E-01  -0.26466218      -0.30925606      -0.29340904      -0.28115335      -0.26490952      -0.22497784      -0.18087712      -0.13282567      -0.39851409E-01
  24999.058      -0.80433406E-01  -0.26662439      -0.31073964      -0.29484959      -0.28256186      -0.26641423      -0.22642867      -0.18220663      -0.13431623      -0.41159158E-01
  25003.021      -0.82191168E-01  -0.26864978      -0.31195110      -0.29621802      -0.28386572      -0.26789059      -0.22755347      -0.18360094      -0.13560005      -0.42402613E-01
  25006.988      -0.83558547E-01  -0.27058979      -0.31336948      -0.29746554      -0.28537193      -0.26930895      -0.22899392      -0.18486501      -0.13690704      -0.43709737E-01
  25010.956      -0.84811042E-01  -0.27258263      -0.31473160      -0.29884653      -0.28670523      -0.27047276      -0.23054119      -0.18633621      -0.13816104      -0.45121094E-01
  25014.925      -0.86698609E-01  -0.27448388      -0.31608630      -0.30026113      -0.28797537      -0.27182596      -0.23149966      -0.18758469      -0.13943233      -0.46676667E-01
  25018.896      -0.88204489E-01  -0.27662448      -0.31752918      -0.30163874      -0.28933956      -0.27310964      -0.23309815      -0.18885415      -0.14066323      -0.48113977E-01
  25023.020      -0.89903376E-01  -0.27860060      -0.31901656      -0.30309393      -0.29094253      -0.27455882      -0.23441218      -0.19033182      -0.14208768      -0.49331311E-01
  25026.993      -0.91323565E-01  -0.28054366      -0.32046976      -0.30436382      -0.29229933      -0.27597243      -0.23552334      -0.19171880      -0.14352851      -0.50747718E-01
  25030.968      -0.92848924E-01  -0.28247042      -0.32173799      -0.30598040      -0.29359823      -0.27716298      -0.23684449      -0.19300759      -0.14479902      -0.51885917E-01
  25035.095      -0.95110195E-01  -0.28445866      -0.32321729      -0.30728270      -0.29514338      -0.27865002      -0.23840966      -0.19450677      -0.14620185      -0.53363619E-01
  25039.225      -0.96457108E-01  -0.28654595      -0.32470581      -0.30863001      -0.29652063      -0.28008926      -0.23970404      -0.19585153      -0.14747644      -0.54898943E-01
  25043.203      -0.97568750E-01  -0.28854418      -0.32609550      -0.31008080      -0.29805742      -0.28145057      -0.24108476      -0.19728945      -0.14893771      -0.56312428E-01
  25047.336      -0.99554392E-01  -0.29055912      -0.32756373      -0.31160393      -0.29946780      -0.28270268      -0.24248826      -0.19882504      -0.15032090      -0.58084425E-01
  25051.470      -0.10139920      -0.29251113      -0.32890517      -0.31298115      -0.30111328      -0.28413818      -0.24399166      -0.20008436      -0.15161305      -0.59691484E-01
  25055.605      -0.10300783      -0.29440064      -0.33044244      -0.31431996      -0.30255815      -0.28592357      -0.24501359      -0.20150420      -0.15314003      -0.60905910E-01
  25059.740      -0.10433038      -0.29647506      -0.33192937      -0.31587286      -0.30385643      -0.28720803      -0.24617166      -0.20281252      -0.15463996      -0.62381572E-01
  25063.879      -0.10599205      -0.29841908      -0.33343956      -0.31733417      -0.30540807      -0.28874650      -0.24771024      -0.20437232      -0.15594537      -0.63725175E-01
  25068.018      -0.10748256      -0.30040565      -0.33470954      -0.31880744      -0.30684098      -0.29000056      -0.24904553      -0.20577041      -0.15726626      -0.65316019E-01
  25072.159      -0.10901035      -0.30229275      -0.33618413      -0.32012470      -0.30823363      -0.29131401      -0.25044251      -0.20712869      -0.15873702      -0.66745366E-01
  25076.300      -0.11054571      -0.30413223      -0.33763127      -0.32155175      -0.30968497      -0.29262064      -0.25180307      -0.20851570      -0.16021100      -0.68374958E-01
  25080.446      -0.11245978      -0.30609115      -0.33896793      -0.32277188      -0.31101937      -0.29405832      -0.25332534      -0.20992946      -0.16152926      -0.69707553E-01
  25084.743      -0.11372982      -0.30794215      -0.34051422      -0.32434705      -0.31268148      -0.29564361      -0.25474634      -0.21130323      -0.16293547      -0.71219117E-01
  25088.888      -0.11540887      -0.30988393      -0.34174850      -0.32572009      -0.31397157      -0.29678993      -0.25594091      -0.21281461      -0.16451250      -0.72657655E-01
  25093.189      -0.11727522      -0.31180063      -0.34332238      -0.32714905      -0.31558127      -0.29846002      -0.25777164      -0.21420366      -0.16585360      -0.74198340E-01
  25097.338      -0.11817929      -0.31374428      -0.34453173      -0.32855573      -0.31698452      -0.30021661      -0.25926393      -0.21554221      -0.16719968      -0.75698941E-01
  25101.642      -0.11957922      -0.31557479      -0.34605172      -0.32996187      -0.31822496      -0.30128380      -0.26029847      -0.21704325      -0.16857112      -0.77177257E-01
  25105.797      -0.12132767      -0.31735355      -0.34735680      -0.33111420      -0.31947232      -0.30250309      -0.26156991      -0.21845272      -0.16978135      -0.78773940E-01
