# Supplementary material for: In situ X-ray absorption spectroscopy data during formation of active Pt- and Pd-sites in functionalized UiO-67 metal-organic frameworks
Source: Data Brief. 2019 Jul 17;25:104280. doi: 10.1016/j.dib.2019.104280 (PMC6661504; doi:10.1016/j.dib.2019.104280)
Supplement: Supplementary file 1 [file mmc1.zip › 11_Pd_5H2_ramp.norm]

# Normalized experimental Pd K-edge spectra collected at BM01B@ESRF during the activation of UiO-67-Pd sample from room temperatures to 450 C in 5%H2/He.
# Column  1: Energy in eV
# Column  2: 23
# Column  3: 23
# Column  4: 149
# Column  5: 200
# Column  6: 239
# Column  7: 274
# Column  8: 311
# Column  9: 348
# Column 10: 386
# Column 11: 450
#------------------------
  24105.492      -0.49656231E-03  -0.20330432E-02  -0.11489653E-02  -0.11438839E-02  -0.13240802E-02  -0.16353102E-02  -0.15187931E-02  -0.14723634E-02  -0.10375673E-02  -0.10614214E-02
  24110.454      -0.90613084E-04  -0.42089896E-04  -0.81036129E-04  -0.12684757E-03  -0.40840255E-03  -0.28151467E-03  -0.95820985E-04  -0.20898375E-03  -0.11540118E-03  -0.15666813E-03
  24115.562       0.38211499E-03   0.80322465E-03   0.59031842E-03   0.50749475E-03   0.43294790E-03   0.50285287E-03   0.63519500E-03   0.39364544E-03   0.38056893E-03   0.34680431E-03
  24120.527       0.62549286E-03   0.73585586E-03   0.75495414E-03   0.33816180E-03   0.54203190E-03   0.54522378E-03   0.46056609E-03   0.55880895E-03   0.56519734E-03   0.58959437E-03
  24125.496       0.30199047E-03   0.56516216E-03   0.80479934E-03   0.37530585E-03   0.48301048E-03   0.41720138E-03   0.64012041E-03   0.67862515E-03   0.28580335E-03   0.41283649E-03
  24130.464       0.13626922E-03   0.76943893E-03   0.62519921E-03   0.21021376E-03   0.42366841E-03   0.44082566E-03   0.63819351E-03   0.32400904E-03   0.29153898E-03   0.44788794E-03
  24135.580       0.95531532E-04   0.51522449E-03   0.39809917E-03   0.28605599E-03   0.32872485E-03   0.43623217E-03   0.16267519E-03   0.35386241E-03   0.30230857E-03   0.17424614E-03
  24140.554       0.10442789E-03   0.69963795E-03   0.33410973E-03   0.28215742E-03   0.23943111E-03   0.40075788E-03  -0.80729928E-04   0.59220146E-04   0.20768836E-03   0.12416006E-03
  24145.531       0.17662114E-03   0.34391731E-03   0.49378607E-04   0.27582255E-03   0.16532754E-03   0.30816150E-03  -0.18503758E-04   0.12982558E-03   0.31583319E-03   0.10771967E-03
  24150.511      -0.23095107E-03  -0.77644220E-04  -0.12559688E-03   0.10772154E-03   0.26760041E-03   0.17807093E-03   0.62888751E-04   0.19734550E-03  -0.15255982E-03   0.60093615E-04
  24155.489       0.42393834E-04  -0.12163419E-04  -0.21482728E-03   0.19672318E-04   0.12503458E-04  -0.83442411E-05  -0.58743737E-04  -0.51737519E-04  -0.20867414E-03   0.51370907E-04
  24160.473      -0.13792644E-03  -0.52897586E-03  -0.30503610E-03   0.18273581E-04   0.33637743E-04   0.30240953E-06   0.12752222E-04   0.18988090E-04  -0.58819726E-05   0.17916202E-03
  24165.457      -0.39779012E-03  -0.32450380E-03  -0.39325591E-03  -0.94164273E-04  -0.25050270E-04   0.17863575E-03  -0.73302066E-04  -0.89014733E-04   0.14600867E-04  -0.23953526E-03
  24170.444      -0.47620677E-03  -0.48721931E-04  -0.41278817E-03  -0.30241134E-04  -0.45346082E-04  -0.66676807E-04  -0.96207084E-04   0.15834384E-04  -0.17595870E-03  -0.22477396E-03
  24175.575      -0.40424236E-03   0.75355563E-04  -0.44989319E-03  -0.18529769E-03  -0.33366505E-03  -0.49150976E-03   0.10122863E-03  -0.20668079E-03  -0.16396927E-03  -0.17260341E-03
  24180.565      -0.13610073E-03  -0.30203182E-03  -0.46555420E-03  -0.25954237E-03  -0.27300234E-03  -0.20345691E-03  -0.97859583E-04  -0.15362161E-03  -0.26367798E-03  -0.17971358E-03
  24185.560      -0.31345014E-03  -0.29650408E-03  -0.55714025E-03  -0.21115393E-03  -0.12620593E-03  -0.59269960E-04  -0.26168681E-03  -0.12455459E-03  -0.23225037E-03  -0.22983741E-03
  24190.555       0.20384600E-03  -0.19622014E-03  -0.39720255E-03  -0.20387783E-03  -0.29547651E-03  -0.21393809E-03  -0.14512664E-04  -0.99591104E-04  -0.85993976E-04  -0.30997910E-03
  24195.553       0.62820929E-03  -0.25110011E-03  -0.15912080E-03  -0.89206377E-04  -0.56483922E-04  -0.23392205E-03  -0.98250022E-04  -0.29500554E-03  -0.43235162E-04  -0.27406772E-03
  24200.552      -0.60237383E-03  -0.14373122E-03  -0.21044319E-03  -0.28037246E-03  -0.28413678E-03  -0.39180718E-03  -0.25199698E-03   0.71727224E-05  -0.28847461E-03  -0.17126345E-03
  24205.553      -0.33743992E-03  -0.50044359E-03  -0.16186376E-03  -0.24107324E-03  -0.15109525E-03  -0.36495028E-03  -0.28236449E-03  -0.24679856E-04   0.19619684E-04  -0.19051999E-03
  24210.556      -0.38935004E-03  -0.25400366E-03  -0.67320443E-04   0.49801251E-04  -0.35869728E-04   0.13695025E-03  -0.13019492E-04  -0.96665857E-04  -0.19820264E-04  -0.60246335E-04
  24215.561       0.22500485E-03   0.48104113E-03   0.22823123E-03   0.48770038E-04  -0.48480341E-04   0.48386976E-04  -0.55913141E-05  -0.74784215E-04  -0.96942951E-04  -0.63460378E-04
  24220.569       0.32089597E-03   0.57823432E-03   0.25280958E-03   0.10427668E-03   0.55729265E-04   0.13716644E-04  -0.22403002E-04   0.78241429E-04   0.22870031E-04   0.20090304E-03
  24225.580       0.30488918E-03   0.29951749E-04   0.42235661E-03   0.25310800E-03   0.25574017E-03   0.24545256E-03   0.11703971E-03   0.23691230E-04   0.15925265E-03   0.30876061E-03
  24230.448       0.46531993E-03   0.10610614E-03   0.95873827E-03   0.24865772E-03   0.28077998E-03   0.28230226E-03   0.39215545E-03   0.24004297E-03   0.45254014E-03   0.48168417E-03
  24235.462       0.84137033E-03   0.58802912E-03   0.94206843E-03   0.69336437E-03   0.39545384E-03   0.41659472E-03   0.69741353E-03   0.54329495E-03   0.54277028E-03   0.88786864E-03
  24240.477       0.15887736E-02   0.79542661E-03   0.14914041E-02   0.11812973E-02   0.10329267E-02   0.97166403E-03   0.71208872E-03   0.12944682E-02   0.10165012E-02   0.11445500E-02
  24245.497       0.23129004E-02   0.14095262E-02   0.20401480E-02   0.12936259E-02   0.17091303E-02   0.14106384E-02   0.14577076E-02   0.17464820E-02   0.16359306E-02   0.14597741E-02
  24250.515       0.32688077E-02   0.16742221E-02   0.26797475E-02   0.18232826E-02   0.20318281E-02   0.18626818E-02   0.19019669E-02   0.21605495E-02   0.20695562E-02   0.18113881E-02
  24255.539       0.35672800E-02   0.20352368E-02   0.30701670E-02   0.21515957E-02   0.25998312E-02   0.24982810E-02   0.22232270E-02   0.28511649E-02   0.24463575E-02   0.20636927E-02
  24260.561       0.38854096E-02   0.22523588E-02   0.35299988E-02   0.23488109E-02   0.26806014E-02   0.28881209E-02   0.25460206E-02   0.30049514E-02   0.28126247E-02   0.24541429E-02
  24265.446       0.39036100E-02   0.24459656E-02   0.40251021E-02   0.28471374E-02   0.30521805E-02   0.32921264E-02   0.26720028E-02   0.31634184E-02   0.30583868E-02   0.28803369E-02
  24270.328       0.47322703E-02   0.28056375E-02   0.46052458E-02   0.33186184E-02   0.32897337E-02   0.36409444E-02   0.33034935E-02   0.39259488E-02   0.34935672E-02   0.32370215E-02
  24274.784       0.51962123E-02   0.29762620E-02   0.50221065E-02   0.37219708E-02   0.36619194E-02   0.41124696E-02   0.37050571E-02   0.40920470E-02   0.40951134E-02   0.37189400E-02
  24278.808       0.49556818E-02   0.31225665E-02   0.54505584E-02   0.41770859E-02   0.44582511E-02   0.45576593E-02   0.43809507E-02   0.47790058E-02   0.46140672E-02   0.41840125E-02
  24282.406       0.52764008E-02   0.38922234E-02   0.56896065E-02   0.47798770E-02   0.48189933E-02   0.48714361E-02   0.47055451E-02   0.51636611E-02   0.52585278E-02   0.48400281E-02
  24285.713       0.62279979E-02   0.41479306E-02   0.60407854E-02   0.51945743E-02   0.54663358E-02   0.55678858E-02   0.52733130E-02   0.56832779E-02   0.59166280E-02   0.53013381E-02
  24288.591       0.66713663E-02   0.44778079E-02   0.64802767E-02   0.56688311E-02   0.58922834E-02   0.60440996E-02   0.58305784E-02   0.66897843E-02   0.62379251E-02   0.59149995E-02
  24291.038       0.65675009E-02   0.48804694E-02   0.67369163E-02   0.61028857E-02   0.62333366E-02   0.64907511E-02   0.62987316E-02   0.71081347E-02   0.66197286E-02   0.66221578E-02
  24293.197       0.73264750E-02   0.49782409E-02   0.70686882E-02   0.65726686E-02   0.66966368E-02   0.69097891E-02   0.68587750E-02   0.76557280E-02   0.71947799E-02   0.71395183E-02
  24294.925       0.72961431E-02   0.53184271E-02   0.70129369E-02   0.70193164E-02   0.71211467E-02   0.71891879E-02   0.72159541E-02   0.81731857E-02   0.75811689E-02   0.77251522E-02
  24296.222       0.79804401E-02   0.53866315E-02   0.72205309E-02   0.73603479E-02   0.75343562E-02   0.75584467E-02   0.77529192E-02   0.87290558E-02   0.81024503E-02   0.79981354E-02
  24297.230       0.84701906E-02   0.53134842E-02   0.71207718E-02   0.75419851E-02   0.76874473E-02   0.77945718E-02   0.80472549E-02   0.91446912E-02   0.85537707E-02   0.83917226E-02
  24298.239       0.87911879E-02   0.52847996E-02   0.67556305E-02   0.78412014E-02   0.80666476E-02   0.80469569E-02   0.83036749E-02   0.94402412E-02   0.90110891E-02   0.88289161E-02
  24299.246       0.89362725E-02   0.53818091E-02   0.66773943E-02   0.80516558E-02   0.83864816E-02   0.82046640E-02   0.87139604E-02   0.95863819E-02   0.92931832E-02   0.91451833E-02
  24300.255       0.91668179E-02   0.56646324E-02   0.67570082E-02   0.82736396E-02   0.86864155E-02   0.83251954E-02   0.90848189E-02   0.98497084E-02   0.95534207E-02   0.96104522E-02
  24301.264       0.94677285E-02   0.57295737E-02   0.67029341E-02   0.85972269E-02   0.89166167E-02   0.86266789E-02   0.95342662E-02   0.10231055E-01   0.97955131E-02   0.10021654E-01
  24302.273       0.97254577E-02   0.57498603E-02   0.67666901E-02   0.89565655E-02   0.92215570E-02   0.89315530E-02   0.98874591E-02   0.10560379E-01   0.10147129E-01   0.10341445E-01
  24303.280       0.99804048E-02   0.59817483E-02   0.67964658E-02   0.92922510E-02   0.96717214E-02   0.91125243E-02   0.10028065E-01   0.11063314E-01   0.10693336E-01   0.10932297E-01
  24304.291       0.99144633E-02   0.62572962E-02   0.68839016E-02   0.96661501E-02   0.10158193E-01   0.95906623E-02   0.10481469E-01   0.11545332E-01   0.11264729E-01   0.11526353E-01
  24305.298       0.10528254E-01   0.61706062E-02   0.68360894E-02   0.99113680E-02   0.10604621E-01   0.10101121E-01   0.11086931E-01   0.11919102E-01   0.11676227E-01   0.11867391E-01
  24306.307       0.11353517E-01   0.61733999E-02   0.69481938E-02   0.10394535E-01   0.10972120E-01   0.10527649E-01   0.11413662E-01   0.12461467E-01   0.12093714E-01   0.12272493E-01
  24307.316       0.11394903E-01   0.60125733E-02   0.71220357E-02   0.10746684E-01   0.11335685E-01   0.10842465E-01   0.11851507E-01   0.12956673E-01   0.12607156E-01   0.12888333E-01
  24308.325       0.11533398E-01   0.60922775E-02   0.72171634E-02   0.11232495E-01   0.11671083E-01   0.11161039E-01   0.12598798E-01   0.13496974E-01   0.13198031E-01   0.13438754E-01
  24309.334       0.12010396E-01   0.66152386E-02   0.73863471E-02   0.11614685E-01   0.12159752E-01   0.11665553E-01   0.13075470E-01   0.13992930E-01   0.13755660E-01   0.13995513E-01
  24310.341       0.12481019E-01   0.67781224E-02   0.74636881E-02   0.12099344E-01   0.12563376E-01   0.12203043E-01   0.13299896E-01   0.14553885E-01   0.14228274E-01   0.14674434E-01
  24311.352       0.12864635E-01   0.66985282E-02   0.75757497E-02   0.12610878E-01   0.13023737E-01   0.12780114E-01   0.13847152E-01   0.15355580E-01   0.14813567E-01   0.15336146E-01
  24312.218       0.13450119E-01   0.70282426E-02   0.77304681E-02   0.12945526E-01   0.13478085E-01   0.13086391E-01   0.14443253E-01   0.15935968E-01   0.15347059E-01   0.15774011E-01
  24313.227       0.13807977E-01   0.72147984E-02   0.79668582E-02   0.13434765E-01   0.14004911E-01   0.13504123E-01   0.15017788E-01   0.16600912E-01   0.16007194E-01   0.16307176E-01
  24314.237       0.14021822E-01   0.71783767E-02   0.82791461E-02   0.13916010E-01   0.14666132E-01   0.14112004E-01   0.15625177E-01   0.17214417E-01   0.16696667E-01   0.17055201E-01
  24315.246       0.14044121E-01   0.77158353E-02   0.86715093E-02   0.14525802E-01   0.15335950E-01   0.14709662E-01   0.16289943E-01   0.17754641E-01   0.17384568E-01   0.17822545E-01
  24316.255       0.14857726E-01   0.80642509E-02   0.90014659E-02   0.15173335E-01   0.15753878E-01   0.15318350E-01   0.17097609E-01   0.18451210E-01   0.18065342E-01   0.18540648E-01
  24317.266       0.15395725E-01   0.83218271E-02   0.94417839E-02   0.15808746E-01   0.16367850E-01   0.15977188E-01   0.17861889E-01   0.19226888E-01   0.18845829E-01   0.19391856E-01
  24318.275       0.15891776E-01   0.86771127E-02   0.10150283E-01   0.16555109E-01   0.17098430E-01   0.16596705E-01   0.18685450E-01   0.20130324E-01   0.19629491E-01   0.20339669E-01
  24319.284       0.16790410E-01   0.91808772E-02   0.10643768E-01   0.17180703E-01   0.17796587E-01   0.17192818E-01   0.19626703E-01   0.20993170E-01   0.20521760E-01   0.21245540E-01
  24320.293       0.17016238E-01   0.94051009E-02   0.11070149E-01   0.17861385E-01   0.18511514E-01   0.18104573E-01   0.20454249E-01   0.21890402E-01   0.21532362E-01   0.22012233E-01
  24321.304       0.18021445E-01   0.10359179E-01   0.11448433E-01   0.18728809E-01   0.19568303E-01   0.18873966E-01   0.21243175E-01   0.22792546E-01   0.22435132E-01   0.23035962E-01
  24322.315       0.19110979E-01   0.10972502E-01   0.12068737E-01   0.19548561E-01   0.20464948E-01   0.19659538E-01   0.22117106E-01   0.23812458E-01   0.23420983E-01   0.24218075E-01
  24323.324       0.19397611E-01   0.11104093E-01   0.12717029E-01   0.20500627E-01   0.21330110E-01   0.20558763E-01   0.23271074E-01   0.24939109E-01   0.24546660E-01   0.25403086E-01
  24324.337       0.20429932E-01   0.12079622E-01   0.13504784E-01   0.21312728E-01   0.22278257E-01   0.21742093E-01   0.24518334E-01   0.26195126E-01   0.25783654E-01   0.26572604E-01
  24325.346       0.21792900E-01   0.12885468E-01   0.14315056E-01   0.22222866E-01   0.23517476E-01   0.22979575E-01   0.25729016E-01   0.27519697E-01   0.27044416E-01   0.27852896E-01
  24326.355       0.22807638E-01   0.13563099E-01   0.15041180E-01   0.23562058E-01   0.24702669E-01   0.24042618E-01   0.27043935E-01   0.28907412E-01   0.28456166E-01   0.29195160E-01
  24327.221       0.24024082E-01   0.13968690E-01   0.16002971E-01   0.24648866E-01   0.25634266E-01   0.25260598E-01   0.28299212E-01   0.30150169E-01   0.29723028E-01   0.30420884E-01
  24328.234       0.25266585E-01   0.14735983E-01   0.17291562E-01   0.25908830E-01   0.26857793E-01   0.26689631E-01   0.29782019E-01   0.31640415E-01   0.31241596E-01   0.32081705E-01
  24329.243       0.26766353E-01   0.16206110E-01   0.18741162E-01   0.27218821E-01   0.28340977E-01   0.28238850E-01   0.31395942E-01   0.33279993E-01   0.32979972E-01   0.33993497E-01
  24330.253       0.27862387E-01   0.17217873E-01   0.19943510E-01   0.28733337E-01   0.29781304E-01   0.29825943E-01   0.33266593E-01   0.35218736E-01   0.34895865E-01   0.35921454E-01
  24331.266       0.29271211E-01   0.18373943E-01   0.21371780E-01   0.30479279E-01   0.31454988E-01   0.31620140E-01   0.35400210E-01   0.37322080E-01   0.36960604E-01   0.37966824E-01
  24332.277       0.31076256E-01   0.20024284E-01   0.22865031E-01   0.32249129E-01   0.33450974E-01   0.33641393E-01   0.37712336E-01   0.39508466E-01   0.39226934E-01   0.40222822E-01
  24333.286       0.33023934E-01   0.21622777E-01   0.24479003E-01   0.34318589E-01   0.35662210E-01   0.36003399E-01   0.40196418E-01   0.41940084E-01   0.41847697E-01   0.42690784E-01
  24334.299       0.34912301E-01   0.23283865E-01   0.26467536E-01   0.36384437E-01   0.37855885E-01   0.38571118E-01   0.42818887E-01   0.44777206E-01   0.44596586E-01   0.45631695E-01
  24335.310       0.37113312E-01   0.24992248E-01   0.28959254E-01   0.38747128E-01   0.40275627E-01   0.41453780E-01   0.45831890E-01   0.48013372E-01   0.47822415E-01   0.48927452E-01
  24336.321       0.40170436E-01   0.27194477E-01   0.31625144E-01   0.41490978E-01   0.43144236E-01   0.44696403E-01   0.49189443E-01   0.51526660E-01   0.51476854E-01   0.52504569E-01
  24337.334       0.42793164E-01   0.29995976E-01   0.34365262E-01   0.44400700E-01   0.46201766E-01   0.48354950E-01   0.52983748E-01   0.55550037E-01   0.55414131E-01   0.56480470E-01
  24338.344       0.46077766E-01   0.32956864E-01   0.37212554E-01   0.47761133E-01   0.49711052E-01   0.52483753E-01   0.57401318E-01   0.60218518E-01   0.60207519E-01   0.60970147E-01
  24339.210       0.49629270E-01   0.35877938E-01   0.40679942E-01   0.51184465E-01   0.53222508E-01   0.56703327E-01   0.62016919E-01   0.64971043E-01   0.65181824E-01   0.65899479E-01
  24340.221       0.53892849E-01   0.39962865E-01   0.45012649E-01   0.55465496E-01   0.57827393E-01   0.62472563E-01   0.68322698E-01   0.71431362E-01   0.71713211E-01   0.72817440E-01
  24341.236       0.58718839E-01   0.44176369E-01   0.50046669E-01   0.60382585E-01   0.63035350E-01   0.69382238E-01   0.75622644E-01   0.79239867E-01   0.79507121E-01   0.80642298E-01
  24342.247       0.64399754E-01   0.49425750E-01   0.55777599E-01   0.66402712E-01   0.69309368E-01   0.77649445E-01   0.84590448E-01   0.88694628E-01   0.89044510E-01   0.89929025E-01
  24343.258       0.71460127E-01   0.56197404E-01   0.62484433E-01   0.73441003E-01   0.77336365E-01   0.87872436E-01   0.96161773E-01   0.10054456       0.10138011       0.10157208
  24344.271       0.79624193E-01   0.63911157E-01   0.70753354E-01   0.82123348E-01   0.86655301E-01   0.10108400       0.11110220       0.11614042       0.11676479       0.11698428
  24345.282       0.90148461E-01   0.73808619E-01   0.81098158E-01   0.92968011E-01   0.98190036E-01   0.11844671       0.13002342       0.13603307       0.13730232       0.13839675
  24346.294       0.10307661       0.85782531E-01   0.93957145E-01   0.10637725       0.11298977       0.14074929       0.15475838       0.16180203       0.16477829       0.16568777
  24347.307       0.11905953       0.10126357       0.11033960       0.12314691       0.13108594       0.16852423       0.18545890       0.19446683       0.19823269       0.19876159
  24348.320       0.13980164       0.12101745       0.13052927       0.14363643       0.15368981       0.20166983       0.22119521       0.23303039       0.23692773       0.23822601
  24349.331       0.16484125       0.14494180       0.15575317       0.16841979       0.18104467       0.23804157       0.26104553       0.27553380       0.28022293       0.28292868
  24350.345       0.19635480       0.17595383       0.18729002       0.19998646       0.21386101       0.27742875       0.30253267       0.31889457       0.32600360       0.32811504
  24351.213       0.22926298       0.20849374       0.22254015       0.23233913       0.24817112       0.31332585       0.33821047       0.35557131       0.36357078       0.36654437
  24352.224       0.27624762       0.25428691       0.26958993       0.27725764       0.29536174       0.35694156       0.38030879       0.39762212       0.40508978       0.40914913
  24353.237       0.33264986       0.31069104       0.32239587       0.33042345       0.34910175       0.40388619       0.42309319       0.43901789       0.44629715       0.45101070
  24354.252       0.39379906       0.37344734       0.38131001       0.39131538       0.40657928       0.45196061       0.46760696       0.48130121       0.48798912       0.49298080
  24355.263       0.45768440       0.43517283       0.44217958       0.45286493       0.46560761       0.50164557       0.51499447       0.52539804       0.53173159       0.53511796
  24356.275       0.51631729       0.49477504       0.50376370       0.50987898       0.52349416       0.55470795       0.56455993       0.57243894       0.57804303       0.57936805
  24357.290       0.57082349       0.55124466       0.56133283       0.56551310       0.57959680       0.60695203       0.61479946       0.62211421       0.62762187       0.62866661
  24358.303       0.62374682       0.60474918       0.61722126       0.62030187       0.63280823       0.65831469       0.66619779       0.67377401       0.67930782       0.67837402
  24359.316       0.67646631       0.66071727       0.67318425       0.67491244       0.68674542       0.71104883       0.71846969       0.72603544       0.73074804       0.72910629
  24360.330       0.72963995       0.71437274       0.72823190       0.72841330       0.73957349       0.76134120       0.76849996       0.77513206       0.77946302       0.77792546
  24361.343       0.78144472       0.76605310       0.78054043       0.77831592       0.78742643       0.80837341       0.81347885       0.81917076       0.82334231       0.82260314
  24362.356       0.82725280       0.81351161       0.82739592       0.82520566       0.83229268       0.84992945       0.85310748       0.85773519       0.86142746       0.86100964
  24363.224       0.86256239       0.84932214       0.86249255       0.85885570       0.86558428       0.87964773       0.88056117       0.88448837       0.88760127       0.88745384
  24364.239       0.89858063       0.88595582       0.89917481       0.89360616       0.89938589       0.90774916       0.90553134       0.90830115       0.91108463       0.91093911
  24365.251       0.92800300       0.91695654       0.92915120       0.92226503       0.92595429       0.92826290       0.92396857       0.92530804       0.92715591       0.92692742
  24366.264       0.95051699       0.94133880       0.95178090       0.94497625       0.94648604       0.94303436       0.93668202       0.93632848       0.93704461       0.93648136
  24367.281       0.96726850       0.95951921       0.96906149       0.96173717       0.96118411       0.95273397       0.94480228       0.94265219       0.94255542       0.94104963
  24368.294       0.97829775       0.97160865       0.98100344       0.97299716       0.97121886       0.95778047       0.94852285       0.94500559       0.94442253       0.94165780
  24369.306       0.98495699       0.97889956       0.98828130       0.98014284       0.97717520       0.95924399       0.94853668       0.94407331       0.94283545       0.93909431
  24370.321       0.98886356       0.98299626       0.99216927       0.98425322       0.98003080       0.95755589       0.94593986       0.93987333       0.93818898       0.93375351
  24371.336       0.99125860       0.98628788       0.99475390       0.98691133       0.98148365       0.95388081       0.94109405       0.93356810       0.93124480       0.92624111
  24372.351       0.99315114       0.98877773       0.99691681       0.98907739       0.98261354       0.94968164       0.93506510       0.92630437       0.92327843       0.91792090
  24373.218       0.99642008       0.99155805       0.99941766       0.99127921       0.98402550       0.94615995       0.92999543       0.92011360       0.91671529       0.91115106
  24374.235        1.0004203       0.99568884        1.0033334       0.99471793       0.98659198       0.94251387       0.92484661       0.91410473       0.90991162       0.90418898
  24375.250        1.0053012        1.0011012        1.0079232       0.99908583       0.99008081       0.94032037       0.92139839       0.90961005       0.90499621       0.89924050
  24376.263        1.0110835        1.0066657        1.0128432        1.0039241       0.99410107       0.94036058       0.91994510       0.90721952       0.90233585       0.89650754
  24377.279        1.0170653        1.0129482        1.0178630        1.0089521       0.99859145       0.94219002       0.92064791       0.90742108       0.90211048       0.89612730
  24378.294        1.0221383        1.0179550        1.0225535        1.0135971        1.0030621       0.94589956       0.92395003       0.91040195       0.90500465       0.89886480
  24379.309        1.0263393        1.0227004        1.0260400        1.0175971        1.0069905       0.95148038       0.93008556       0.91640188       0.91099775       0.90435396
  24380.321        1.0292548        1.0258067        1.0282751        1.0202838        1.0102811       0.95860484       0.93857527       0.92530613       0.91951363       0.91231070
  24381.338        1.0298762        1.0270319        1.0289742        1.0215153        1.0123421       0.96703055       0.94889562       0.93660687       0.93060727       0.92310273
  24382.353        1.0291209        1.0257742        1.0276485        1.0208909        1.0128129       0.97596412       0.96023069       0.94957244       0.94404228       0.93570425
  24383.222        1.0268785        1.0229380        1.0243059        1.0181662        1.0115636       0.98371548       0.97058448       0.96186943       0.95679335       0.94804276
  24384.239        1.0207111        1.0168165        1.0179519        1.0127725        1.0082626       0.99268643       0.98298096       0.97662198       0.97249745       0.96357226
  24385.254        1.0119303        1.0073746        1.0088756        1.0050045        1.0031654        1.0002661       0.99461382       0.99087701       0.98777701       0.97939859
  24386.268        1.0021639       0.99626142       0.99766466       0.99526216       0.99597881        1.0062127        1.0046249        1.0040192        1.0021338       0.99441324
  24387.283       0.98974270       0.98395656       0.98496361       0.98367321       0.98747105        1.0104161        1.0124883        1.0149464        1.0142053        1.0074522
  24388.302       0.97584236       0.96873141       0.97186062       0.97178910       0.97850702        1.0122607        1.0177684        1.0231427        1.0236211        1.0182374
  24389.316       0.96215356       0.95509926       0.95839600       0.95906053       0.96826730        1.0118488        1.0198182        1.0283000        1.0300725        1.0263578
  24390.331       0.94783142       0.94057377       0.94556438       0.94695038       0.95765868        1.0092646        1.0191549        1.0303535        1.0335446        1.0317082
  24391.350       0.93526633       0.92835245       0.93352431       0.93589316       0.94784580        1.0049929        1.0162500        1.0286163        1.0334561        1.0336615
  24392.219       0.92685399       0.91883980       0.92401874       0.92701331       0.94024526       0.99882136        1.0112850        1.0243173        1.0300930        1.0318453
  24393.234       0.91614826       0.90923015       0.91477703       0.91776447       0.93148577       0.98877835        1.0019977        1.0161591        1.0227825        1.0266273
  24394.253       0.90650182       0.90112686       0.90733339       0.91063934       0.92344645       0.97727025       0.99007951        1.0041332        1.0122144        1.0178090
  24395.267       0.89977964       0.89544518       0.90168183       0.90516543       0.91633488       0.96534944       0.97699101       0.98947799       0.99855148        1.0053948
  24396.284       0.89588324       0.89178981       0.89802974       0.90093566       0.91128612       0.95264344       0.96272815       0.97385508       0.98333903       0.99073878
  24397.299       0.89312993       0.88998400       0.89567743       0.89827025       0.90692532       0.94030953       0.94884231       0.95900054       0.96844754       0.97594498
  24398.317       0.89220003       0.88918149       0.89457814       0.89695711       0.90391241       0.93060232       0.93618999       0.94554953       0.95363084       0.96150127
  24399.334       0.89200099       0.88986499       0.89450138       0.89664481       0.90181314       0.92176490       0.92532902       0.93392245       0.94024073       0.94791787
  24400.349       0.89328096       0.89139992       0.89538751       0.89744081       0.90097023       0.91422189       0.91672873       0.92373260       0.92943527       0.93637840
  24401.367       0.89527959       0.89337859       0.89719218       0.89891527       0.90128770       0.90927058       0.91036641       0.91582459       0.92095905       0.92679278
  24402.384       0.89771617       0.89604066       0.89942399       0.90089090       0.90215614       0.90679735       0.90661566       0.91085453       0.91505526       0.92004676
  24403.400       0.90077170       0.89899657       0.90196452       0.90362156       0.90387779       0.90645929       0.90558491       0.90874734       0.91191347       0.91572476
  24404.419       0.90361884       0.90219326       0.90497191       0.90679637       0.90630689       0.90750506       0.90681735       0.90910566       0.91128073       0.91384653
  24405.580       0.90718064       0.90618692       0.90883544       0.91065097       0.90985429       0.91034216       0.90985329       0.91144826       0.91300435       0.91437021
  24406.597       0.91071674       0.90968897       0.91224399       0.91431192       0.91322000       0.91407390       0.91317498       0.91462349       0.91614492       0.91656467
  24407.761       0.91507312       0.91396506       0.91656857       0.91832762       0.91745676       0.91892030       0.91826523       0.91948759       0.92090574       0.92001812
  24408.777       0.91946926       0.91768149       0.92030008       0.92210525       0.92138737       0.92367872       0.92337394       0.92448510       0.92533599       0.92471580
  24409.941       0.92325946       0.92181823       0.92452635       0.92651041       0.92614137       0.92952119       0.92934100       0.93048347       0.93099653       0.93037888
  24411.102       0.92758447       0.92635346       0.92867807       0.93082413       0.93099178       0.93583112       0.93554204       0.93663697       0.93716176       0.93610656
  24412.267       0.93127404       0.93074457       0.93276507       0.93529265       0.93553305       0.94191585       0.94177130       0.94299388       0.94362031       0.94185045
  24413.429       0.93619222       0.93498612       0.93714275       0.93972459       0.94027672       0.94783940       0.94816041       0.94928588       0.94997628       0.94789242
  24414.593       0.94038285       0.93934160       0.94173461       0.94423054       0.94523799       0.95377333       0.95444299       0.95541332       0.95579773       0.95375781
  24415.756       0.94539006       0.94428154       0.94628311       0.94871806       0.95027223       0.95989827       0.96070571       0.96162247       0.96174730       0.95967161
  24416.920       0.94946489       0.94849195       0.95079325       0.95350042       0.95518961       0.96613996       0.96731504       0.96810802       0.96803307       0.96523778
  24418.083       0.95435208       0.95365918       0.95544193       0.95830701       0.96016006       0.97276050       0.97410884       0.97497985       0.97459711       0.97072508
  24419.391       0.96006645       0.95980993       0.96106895       0.96405132       0.96595227       0.98050925       0.98214395       0.98295315       0.98217348       0.97732451
  24420.557       0.96555239       0.96500906       0.96627433       0.96936664       0.97150835       0.98765076       0.98942820       0.99028967       0.98925236       0.98345217
  24421.865       0.97192287       0.97090278       0.97220461       0.97552763       0.97786067       0.99556232       0.99769901       0.99866249       0.99705443       0.99094061
  24423.031       0.97757236       0.97703382       0.97793319       0.98124159       0.98377059        1.0022317        1.0046837        1.0056591        1.0037597       0.99764080
  24424.339       0.98387160       0.98386508       0.98455634       0.98754782       0.98996145        1.0086860        1.0111347        1.0124460        1.0106713        1.0044673
  24425.649       0.99051792       0.99093257       0.99134032       0.99396467       0.99654077        1.0140423        1.0160168        1.0176099        1.0162397        1.0108119
  24426.960       0.99760095       0.99760422       0.99841592        1.0003362        1.0026225        1.0174959        1.0188843        1.0207409        1.0199115        1.0159622
  24428.268        1.0043329        1.0043099        1.0049161        1.0064072        1.0077757        1.0191420        1.0194018        1.0215016        1.0214263        1.0190607
  24429.579        1.0107834        1.0105689        1.0106831        1.0118953        1.0124777        1.0189289        1.0181193        1.0200512        1.0208212        1.0203520
  24430.891        1.0166400        1.0164357        1.0161263        1.0167537        1.0163572        1.0170982        1.0151804        1.0165332        1.0180586        1.0196253
  24432.201        1.0218041        1.0212767        1.0207979        1.0207868        1.0193260        1.0141366        1.0105267        1.0117668        1.0138699        1.0171879
  24433.510        1.0264285        1.0252188        1.0244984        1.0236886        1.0212907        1.0107064        1.0050259        1.0061212        1.0084382        1.0128684
  24434.967        1.0295855        1.0283332        1.0272132        1.0258095        1.0223500        1.0057900       0.99892148       0.99911190        1.0015961        1.0069725
  24436.279        1.0315281        1.0295883        1.0282294        1.0264724        1.0220643        1.0013017       0.99348043       0.99263389       0.99534942        1.0010499
  24437.736        1.0319953        1.0297174        1.0281757        1.0258596        1.0206704       0.99690779       0.98806130       0.98669645       0.98869890       0.99448307
  24439.047        1.0310061        1.0279432        1.0267968        1.0241995        1.0184238       0.99304550       0.98402293       0.98200449       0.98360708       0.98894580
  24440.504        1.0283663        1.0248639        1.0239750        1.0213992        1.0155285       0.98893570       0.98030563       0.97764050       0.97903231       0.98340161
  24441.961        1.0244644        1.0209589        1.0201488        1.0176279        1.0118186       0.98576070       0.97742146       0.97437752       0.97543510       0.97896805
  24443.418        1.0194456        1.0162392        1.0156303        1.0131399        1.0075694       0.98360186       0.97557093       0.97234132       0.97297284       0.97546781
  24444.877        1.0144413        1.0109986        1.0106515        1.0082254        1.0035143       0.98212228       0.97451720       0.97191716       0.97202040       0.97358873
  24446.335        1.0094938        1.0053349        1.0055175        1.0034133       0.99934315       0.98128283       0.97450873       0.97212704       0.97214626       0.97302762
  24447.794        1.0039311        1.0000565        1.0003184       0.99878223       0.99585907       0.98121046       0.97545694       0.97289496       0.97275593       0.97285286
  24449.251       0.99839992       0.99488258       0.99533069       0.99432804       0.99226248       0.98119454       0.97677723       0.97471198       0.97445627       0.97316619
  24450.708       0.99335363       0.98979223       0.99076631       0.99027149       0.98876562       0.98202591       0.97842256       0.97680111       0.97642673       0.97439446
  24452.312       0.98816351       0.98513114       0.98622405       0.98604257       0.98562101       0.98283615       0.98062319       0.97936878       0.97866545       0.97639445
  24453.771       0.98449740       0.98148218       0.98261725       0.98276838       0.98301349       0.98376795       0.98267840       0.98201010       0.98129325       0.97855097
  24455.375       0.98038979       0.97800114       0.97915178       0.97979642       0.98105203       0.98516716       0.98516886       0.98478010       0.98397405       0.98108655
  24456.835       0.97750730       0.97508192       0.97663554       0.97736950       0.97955135       0.98676706       0.98738691       0.98754600       0.98656144       0.98382146
  24458.441       0.97448034       0.97259681       0.97407906       0.97518720       0.97816566       0.98835334       0.98954738       0.99046221       0.98954741       0.98673846
  24460.045       0.97196437       0.97069177       0.97188231       0.97352947       0.97704935       0.98991104       0.99173938       0.99293127       0.99236156       0.98944796
  24461.655       0.97070048       0.96902732       0.97040286       0.97219299       0.97647151       0.99143961       0.99417839       0.99558335       0.99518014       0.99232370
  24463.259       0.96912031       0.96789003       0.96924846       0.97125083       0.97629612       0.99282439       0.99592960       0.99800496       0.99787912       0.99525277
  24464.865       0.96848186       0.96715590       0.96874139       0.97067181       0.97604597       0.99434640       0.99747856        1.0002032        1.0003200       0.99782018
  24466.471       0.96784210       0.96681591       0.96846608       0.97050696       0.97632992       0.99549953       0.99909400        1.0024593        1.0027365        1.0005356
  24468.078       0.96789615       0.96677256       0.96835015       0.97067099       0.97685014       0.99645799        1.0007268        1.0042204        1.0042980        1.0031002
  24469.684       0.96862528       0.96692697       0.96862061       0.97097792       0.97740036       0.99700784        1.0013347        1.0051414        1.0057010        1.0048776
  24471.290       0.96840667       0.96775041       0.96932825       0.97151405       0.97794554       0.99705360        1.0013057        1.0055878        1.0064577        1.0063605
  24473.043       0.96939722       0.96865341       0.96999815       0.97225702       0.97890299       0.99696071        1.0013430        1.0055624        1.0063910        1.0072794
  24474.651       0.97043281       0.96967145       0.97066799       0.97290729       0.97912249       0.99624973        1.0010740        1.0048527        1.0062056        1.0076205
  24476.406       0.97130220       0.97087143       0.97155665       0.97385796       0.97977441       0.99509831       0.99918917        1.0033865        1.0051269        1.0066996
  24478.159       0.97234792       0.97180042       0.97250656       0.97471362       0.98014775       0.99358363       0.99703851        1.0014916        1.0033287        1.0056233
  24479.767       0.97328535       0.97262790       0.97342282       0.97553095       0.98055049       0.99219211       0.99468240       0.99943058        1.0016411        1.0041328
  24481.521       0.97408763       0.97371326       0.97443095       0.97656966       0.98073935       0.99064350       0.99319756       0.99719953       0.99935284        1.0022154
  24483.276       0.97499992       0.97462915       0.97525926       0.97738097       0.98102519       0.98915109       0.99128740       0.99466058       0.99702642       0.99978266
  24485.033       0.97678604       0.97605726       0.97642508       0.97839885       0.98147403       0.98749756       0.98945115       0.99210305       0.99440294       0.99751164
  24486.788       0.97759990       0.97740968       0.97805869       0.97977323       0.98227780       0.98623973       0.98790112       0.99019857       0.99227218       0.99499927
  24488.542       0.97914231       0.97905807       0.97978597       0.98129222       0.98313125       0.98605199       0.98667706       0.98893857       0.99034748       0.99293473
  24490.446       0.98133235       0.98109476       0.98164171       0.98322417       0.98430327       0.98609016       0.98595729       0.98787899       0.98899108       0.99105127
  24492.201       0.98260526       0.98344971       0.98401292       0.98537100       0.98564454       0.98636723       0.98662691       0.98754454       0.98833709       0.98997120
  24493.956       0.98547891       0.98613300       0.98664951       0.98774493       0.98766766       0.98733101       0.98749384       0.98796632       0.98849533       0.98917074
  24495.861       0.98827867       0.98932854       0.98957876       0.99062652       0.99017031       0.98923987       0.98889492       0.98880721       0.98921961       0.98924146
  24497.616       0.99090605       0.99228965       0.99265903       0.99346509       0.99263145       0.99136848       0.99075188       0.99033790       0.99022947       0.98976794
  24499.519       0.99418803       0.99556471       0.99590845       0.99665396       0.99544017       0.99375972       0.99277447       0.99230758       0.99182116       0.99064662
  24501.425       0.99805039       0.99903078       0.99942508       0.99987900       0.99823895       0.99616255       0.99512534       0.99418647       0.99377859       0.99259984
  24503.326        1.0017563        1.0025678        1.0027518        1.0028344        1.0011837       0.99897096       0.99746433       0.99638041       0.99562520       0.99440082
  24505.085        1.0052598        1.0054279        1.0054088        1.0054706        1.0035914        1.0010709       0.99947880       0.99841032       0.99775353       0.99598130
  24506.990        1.0077930        1.0081630        1.0080216        1.0079226        1.0060103        1.0034350        1.0014623        1.0005350       0.99971995       0.99814806
  24508.894        1.0103741        1.0105002        1.0101841        1.0100297        1.0081355        1.0051405        1.0033431        1.0025513        1.0018354        1.0000828
  24510.946        1.0129735        1.0126185        1.0124169        1.0119489        1.0100979        1.0068184        1.0052007        1.0041209        1.0033851        1.0020036
  24512.852        1.0140480        1.0138785        1.0137096        1.0128946        1.0112668        1.0085123        1.0061525        1.0054306        1.0047631        1.0034466
  24514.759        1.0145737        1.0146019        1.0141491        1.0137566        1.0120051        1.0091869        1.0071116        1.0064709        1.0058382        1.0050002
  24516.664        1.0155975        1.0150183        1.0143599        1.0140147        1.0123054        1.0098496        1.0079139        1.0071106        1.0067175        1.0061795
  24518.717        1.0153035        1.0148442        1.0142564        1.0135438        1.0122507        1.0096903        1.0084609        1.0077111        1.0074063        1.0070654
  24520.624        1.0149171        1.0140581        1.0136588        1.0129197        1.0118887        1.0094491        1.0079113        1.0078865        1.0075673        1.0077256
  24522.678        1.0136389        1.0129331        1.0125322        1.0118070        1.0110351        1.0090136        1.0074104        1.0077840        1.0077485        1.0080817
  24524.732        1.0119580        1.0112562        1.0110791        1.0104410        1.0100775        1.0076774        1.0071599        1.0072556        1.0073450        1.0080454
  24526.787        1.0104940        1.0093407        1.0095134        1.0087664        1.0084956        1.0067300        1.0065463        1.0065218        1.0067498        1.0077340
  24528.696        1.0089661        1.0074678        1.0077969        1.0070755        1.0070558        1.0057719        1.0053811        1.0054205        1.0062301        1.0074160
  24530.748        1.0063452        1.0052855        1.0058163        1.0052487        1.0055267        1.0040704        1.0039949        1.0043561        1.0053445        1.0064963
  24532.804        1.0033122        1.0033677        1.0041354        1.0034567        1.0038583        1.0027974        1.0025580        1.0034748        1.0042428        1.0056595
  24534.862        1.0011962        1.0013316        1.0019586        1.0015762        1.0020895        1.0014843        1.0011103        1.0021577        1.0030153        1.0046214
  24537.064       0.99928906       0.99903276       0.99992685       0.99966772        1.0002144       0.99965951        1.0000160        1.0009882        1.0020304        1.0036326
  24539.120       0.99763213       0.99708520       0.99823755       0.99812650       0.99875076       0.99855963       0.99918667        1.0000674        1.0008699        1.0024997
  24541.178       0.99626997       0.99547995       0.99673545       0.99660939       0.99729495       0.99765978       0.99820060       0.99875639       0.99997358        1.0014069
  24543.381       0.99497440       0.99370414       0.99503350       0.99497097       0.99596149       0.99654914       0.99681048       0.99771068       0.99869273        1.0000586
  24545.439       0.99306333       0.99183508       0.99314895       0.99352300       0.99436775       0.99513155       0.99540331       0.99652839       0.99749739       0.99860808
  24547.643       0.99166147       0.99030333       0.99158929       0.99180506       0.99286361       0.99383993       0.99412376       0.99551066       0.99624153       0.99749851
  24549.701       0.99096620       0.98942003       0.99061916       0.99074230       0.99179272       0.99328049       0.99379786       0.99470999       0.99528847       0.99659105
  24551.906       0.98959269       0.98900293       0.98978665       0.99015364       0.99100763       0.99274144       0.99337738       0.99426542       0.99459174       0.99545943
  24554.113       0.98920957       0.98839896       0.98891853       0.98937145       0.99059745       0.99206597       0.99293877       0.99395480       0.99428496       0.99512320
  24556.320       0.98864812       0.98759865       0.98815085       0.98888353       0.99001872       0.99235166       0.99283140       0.99378893       0.99420131       0.99453227
  24558.529       0.98877329       0.98726488       0.98772098       0.98849938       0.98971672       0.99267307       0.99318294       0.99387458       0.99433376       0.99425002
  24560.736       0.98807818       0.98691067       0.98732555       0.98806928       0.98962273       0.99273850       0.99359111       0.99422459       0.99447537       0.99390761
  24562.941       0.98748050       0.98672219       0.98712128       0.98785666       0.98963247       0.99343432       0.99417719       0.99475666       0.99460191       0.99395936
  24565.149       0.98724631       0.98688224       0.98721500       0.98794439       0.98998157       0.99439292       0.99487100       0.99536273       0.99508740       0.99437491
  24567.505       0.98704238       0.98699826       0.98715183       0.98794684       0.99026319       0.99492185       0.99645119       0.99655025       0.99581503       0.99510394
  24569.715       0.98760379       0.98712252       0.98727327       0.98827858       0.99060265       0.99534470       0.99707061       0.99733556       0.99686723       0.99567327
  24571.924       0.98754852       0.98747721       0.98771200       0.98877868       0.99104778       0.99647237       0.99808924       0.99821625       0.99759415       0.99648847
  24574.282       0.98819096       0.98808081       0.98850055       0.98944019       0.99201865       0.99783199       0.99894758       0.99917808       0.99853726       0.99702583
  24576.639       0.98861817       0.98912224       0.98954262       0.99042501       0.99296636       0.99878704       0.99983069        1.0001665       0.99957903       0.99766569
  24578.850       0.98972821       0.99037122       0.99043709       0.99138733       0.99378595       0.99986662        1.0007419        1.0010559        1.0003575       0.99896071
  24581.209       0.99157327       0.99184211       0.99165543       0.99292980       0.99521729        1.0006013        1.0014781        1.0018880        1.0014996        1.0001002
  24583.568       0.99250755       0.99354118       0.99309030       0.99419887       0.99630782        1.0015089        1.0025929        1.0026872        1.0021962        1.0012600
  24585.926       0.99412854       0.99506348       0.99472760       0.99551818       0.99739941        1.0023774        1.0031041        1.0033918        1.0028598        1.0018608
  24588.287       0.99595352       0.99668466       0.99641701       0.99695314       0.99864052        1.0027287        1.0036241        1.0040758        1.0036257        1.0028630
  24590.647       0.99778682       0.99840808       0.99797502       0.99834601       0.99982547        1.0033678        1.0037312        1.0045269        1.0042021        1.0036015
  24593.008       0.99940057       0.99985792       0.99948286       0.99973932        1.0008934        1.0035787        1.0043468        1.0045406        1.0042593        1.0040580
  24595.369        1.0004670        1.0014742        1.0007045        1.0010076        1.0019953        1.0038706        1.0042364        1.0045741        1.0046730        1.0045908
  24597.877        1.0022004        1.0030476        1.0020692        1.0021061        1.0024625        1.0033085        1.0039492        1.0043285        1.0044179        1.0046661
  24600.239        1.0034758        1.0037760        1.0029751        1.0028362        1.0029953        1.0031673        1.0033217        1.0040514        1.0039897        1.0050384
  24602.749        1.0042153        1.0045316        1.0038766        1.0034940        1.0034640        1.0021259        1.0025398        1.0031737        1.0035289        1.0048501
  24605.112        1.0050726        1.0051746        1.0042193        1.0039559        1.0037500        1.0016451        1.0012207        1.0023382        1.0029851        1.0043392
  24607.622        1.0051500        1.0054627        1.0043534        1.0040009        1.0034323        1.0007450        1.0003867        1.0014323        1.0021231        1.0036256
  24610.136        1.0047837        1.0057283        1.0044295        1.0039778        1.0030375       0.99947550       0.99933880        1.0004378        1.0012096        1.0028810
  24612.648        1.0049410        1.0056655        1.0044340        1.0037360        1.0024829       0.99870476       0.99854541       0.99952008        1.0002255        1.0018266
  24615.013        1.0053475        1.0053629        1.0042161        1.0035705        1.0018416       0.99785867       0.99754734       0.99835746       0.99915301        1.0008102
  24617.525        1.0044899        1.0047232        1.0037476        1.0030474        1.0012491       0.99736278       0.99697944       0.99727815       0.99822301       0.99970593
  24620.039        1.0040478        1.0038811        1.0032239        1.0026011        1.0008184       0.99644643       0.99630548       0.99645757       0.99716176       0.99887266
  24622.703        1.0030865        1.0032136        1.0026449        1.0019463       0.99998241       0.99582040       0.99567180       0.99562423       0.99653493       0.99795651
  24625.217        1.0023286        1.0025239        1.0018259        1.0011266       0.99927662       0.99524003       0.99490062       0.99496217       0.99573131       0.99716079
  24627.731        1.0014239        1.0017444        1.0011850        1.0004311       0.99867821       0.99495445       0.99438866       0.99451136       0.99502224       0.99623804
  24630.247        1.0005490        1.0008715        1.0003891       0.99987509       0.99800004       0.99470188       0.99429605       0.99424989       0.99466800       0.99557373
  24632.910        1.0000776       0.99998464       0.99961200       0.99909214       0.99733124       0.99446361       0.99443828       0.99420543       0.99420491       0.99474766
  24635.429       0.99922396       0.99917669       0.99886537       0.99857070       0.99681982       0.99447743       0.99421648       0.99414103       0.99404599       0.99445361
  24638.094       0.99871384       0.99860424       0.99827232       0.99792403       0.99659462       0.99455393       0.99423203       0.99426263       0.99419332       0.99415044
  24640.758       0.99773819       0.99795662       0.99761534       0.99724937       0.99660143       0.99493821       0.99472583       0.99438140       0.99428555       0.99424809
  24643.280       0.99673695       0.99734078       0.99710721       0.99712736       0.99635050       0.99542270       0.99572080       0.99488011       0.99447133       0.99428763
  24645.946       0.99638951       0.99697750       0.99659748       0.99674727       0.99620113       0.99606920       0.99653016       0.99556202       0.99502309       0.99444755
  24648.613       0.99641089       0.99662528       0.99646313       0.99647779       0.99632563       0.99685068       0.99712789       0.99626017       0.99579608       0.99515173
  24651.283       0.99578310       0.99608727       0.99600018       0.99607542       0.99661451       0.99769616       0.99752977       0.99729379       0.99624510       0.99549736
  24653.950       0.99496644       0.99587189       0.99567145       0.99580303       0.99641526       0.99902029       0.99880361       0.99830722       0.99721075       0.99586373
  24656.622       0.99524379       0.99582402       0.99560077       0.99562221       0.99693409       0.99952269       0.99961521       0.99906119       0.99802144       0.99708450
  24659.439       0.99441653       0.99545678       0.99543844       0.99555708       0.99740473        1.0001657        1.0004439       0.99979735       0.99902825       0.99778214
  24662.111       0.99483990       0.99553787       0.99522315       0.99557353       0.99779615        1.0009071        1.0009728        1.0008512        1.0000804       0.99810519
  24664.781       0.99517663       0.99564311       0.99527412       0.99567570       0.99795054        1.0012956        1.0017075        1.0015028        1.0005905       0.99943953
  24667.601       0.99511358       0.99584558       0.99545469       0.99579009       0.99789217        1.0015293        1.0021192        1.0018813        1.0012409        1.0000933
  24670.275       0.99514788       0.99608426       0.99546670       0.99610271       0.99826985        1.0016034        1.0026432        1.0022984        1.0016301        1.0005377
  24673.094       0.99600508       0.99625733       0.99591680       0.99633533       0.99826149        1.0016410        1.0027270        1.0027636        1.0020614        1.0010856
  24675.916       0.99576874       0.99646667       0.99605643       0.99659088       0.99863245        1.0014009        1.0021777        1.0026393        1.0023434        1.0015342
  24678.591       0.99589843       0.99670499       0.99639621       0.99692796       0.99885812        1.0011343        1.0020045        1.0025894        1.0022829        1.0019777
  24681.415       0.99671430       0.99719113       0.99708257       0.99725332       0.99897909        1.0011107        1.0017159        1.0023723        1.0022399        1.0021211
  24684.240       0.99716291       0.99781391       0.99752181       0.99784886       0.99951944        1.0009988        1.0015853        1.0021451        1.0023896        1.0021351
  24687.063       0.99776164       0.99845455       0.99808574       0.99828806       0.99948965        1.0004248        1.0010520        1.0016873        1.0017184        1.0022770
  24689.890       0.99769174       0.99920097       0.99843982       0.99872605       0.99968505        1.0003928        1.0004759        1.0011129        1.0014782        1.0022649
  24692.714       0.99858759       0.99960909       0.99901851       0.99919375       0.99977513       0.99956156       0.99970539        1.0004823        1.0010233        1.0019432
  24695.692       0.99910377       0.99977972       0.99919696       0.99924901       0.99916279       0.99843397       0.99891480       0.99936952        1.0001889        1.0006860
  24698.520       0.99970018        1.0001077       0.99959736       0.99942494       0.99953727       0.99819733       0.99860702       0.99895679       0.99973340        1.0003746
  24701.345        1.0001362        1.0003157       0.99995446       0.99974916       0.99946357       0.99824103       0.99839391       0.99868392       0.99945300        1.0001482
  24704.325        1.0007993        1.0006531        1.0003030        1.0000071       0.99943176       0.99813860       0.99802867       0.99847295       0.99888541       0.99964972
  24707.153        1.0005936        1.0009920        1.0006557        1.0002004       0.99958222       0.99783937       0.99763818       0.99785651       0.99851001       0.99905579
  24710.132        1.0002648        1.0012645        1.0009459        1.0006376       0.99951613       0.99783767       0.99729933       0.99776532       0.99819568       0.99885399
  24713.112        1.0009346        1.0015186        1.0010866        1.0008827       0.99963136       0.99748278       0.99703302       0.99755327       0.99802923       0.99869827
  24715.944        1.0008340        1.0017537        1.0014766        1.0010808       0.99980062       0.99779979       0.99707655       0.99754765       0.99779475       0.99851113
  24718.923        1.0024061        1.0020680        1.0017897        1.0012129       0.99979309       0.99792163       0.99742484       0.99765951       0.99770446       0.99843976
  24721.907        1.0023201        1.0024818        1.0018167        1.0016126       0.99996296       0.99788629       0.99749944       0.99735059       0.99781094       0.99822235
  24724.890        1.0025196        1.0025957        1.0020426        1.0018625        1.0001779       0.99825926       0.99761324       0.99747693       0.99790619       0.99782476
  24727.875        1.0032053        1.0027722        1.0024563        1.0019751        1.0002316       0.99855426       0.99780836       0.99762162       0.99787298       0.99782527
  24730.856        1.0032400        1.0028306        1.0022914        1.0018841        1.0006394       0.99857817       0.99802249       0.99773306       0.99808211       0.99784778
  24733.990        1.0029935        1.0028419        1.0025053        1.0020429        1.0006989       0.99880008       0.99866118       0.99822347       0.99835402       0.99766097
  24736.977        1.0030117        1.0027137        1.0025612        1.0021280        1.0008214       0.99958132       0.99911403       0.99872426       0.99838856       0.99816338
  24739.963        1.0026263        1.0024293        1.0024476        1.0017884        1.0008696        1.0000741       0.99975644       0.99874933       0.99846565       0.99846925
  24743.099        1.0020316        1.0021999        1.0023779        1.0020761        1.0011559        1.0003691        1.0000812       0.99910386       0.99882469       0.99866296
  24746.088        1.0015705        1.0020755        1.0023945        1.0020644        1.0013238        1.0009153        1.0002163       0.99965719       0.99901609       0.99858194
  24749.224        1.0020021        1.0020457        1.0021610        1.0019618        1.0015096        1.0016407        1.0008898        1.0001416       0.99937721       0.99925183
  24752.361        1.0019010        1.0017499        1.0019352        1.0017701        1.0015380        1.0018648        1.0013897        1.0002719       0.99983474       0.99934144
  24755.352        1.0019410        1.0013716        1.0016572        1.0015762        1.0014593        1.0024699        1.0014143        1.0006306        1.0001309       0.99973485
  24758.493        1.0008331        1.0013700        1.0017068        1.0014517        1.0015370        1.0023706        1.0016416        1.0012313        1.0004296        1.0001105
  24761.635        1.0009323        1.0012067        1.0014675        1.0014698        1.0018530        1.0025615        1.0019517        1.0011782        1.0010543        1.0003698
  24764.776        1.0006137        1.0010914        1.0013575        1.0012342        1.0016531        1.0022802        1.0020708        1.0015645        1.0012294        1.0008148
  24767.919        1.0003909        1.0012913        1.0011334        1.0009959        1.0019201        1.0024270        1.0024883        1.0016654        1.0017555        1.0009095
  24771.063        1.0008701        1.0012743        1.0012767        1.0009969        1.0015489        1.0023761        1.0023807        1.0017830        1.0016334        1.0013239
  24774.357        1.0009227        1.0007735        1.0011183        1.0012470        1.0016800        1.0021752        1.0023596        1.0020920        1.0017840        1.0017573
  24777.502        1.0009342        1.0008740        1.0012380        1.0012229        1.0017267        1.0023069        1.0023662        1.0021837        1.0020652        1.0017629
  24780.647        1.0007185        1.0009251        1.0010583        1.0014722        1.0018916        1.0025027        1.0021931        1.0019787        1.0022756        1.0021183
  24783.943        1.0012456        1.0008844        1.0012894        1.0015384        1.0018843        1.0019966        1.0021816        1.0021647        1.0020621        1.0018576
  24787.092        1.0014630        1.0009984        1.0011946        1.0013556        1.0018067        1.0018912        1.0020182        1.0019743        1.0019766        1.0020468
  24790.390        1.0015777        1.0010941        1.0012783        1.0014593        1.0019509        1.0017838        1.0017780        1.0019575        1.0021247        1.0020570
  24793.688        1.0018539        1.0009235        1.0015162        1.0018271        1.0018288        1.0017619        1.0013830        1.0017898        1.0019380        1.0019096
  24796.839        1.0018575        1.0012728        1.0015306        1.0019080        1.0015114        1.0015135        1.0014915        1.0015664        1.0017732        1.0022427
  24800.138        1.0020772        1.0014823        1.0017546        1.0018336        1.0016629        1.0016432        1.0019809        1.0016743        1.0018294        1.0022495
  24803.444        1.0021813        1.0017538        1.0020321        1.0019794        1.0023035        1.0014843        1.0011828        1.0013920        1.0017174        1.0023177
  24806.745        1.0020642        1.0015748        1.0021156        1.0021292        1.0021177        1.0013048        1.0009861        1.0014587        1.0017058        1.0018498
  24810.049        1.0022998        1.0017632        1.0022234        1.0024084        1.0021236        1.0011099        1.0010361        1.0010214        1.0014170        1.0016487
  24813.352        1.0027550        1.0021102        1.0025143        1.0023672        1.0020858        1.0012692        1.0010697        1.0011344        1.0011836        1.0013571
  24816.658        1.0030225        1.0022103        1.0026448        1.0025674        1.0019811        1.0015416        1.0010569        1.0012020        1.0011522        1.0013540
  24820.112        1.0029352        1.0023250        1.0028877        1.0026739        1.0020867        1.0013916        1.0009516        1.0012381        1.0011916        1.0012749
  24823.423        1.0037277        1.0025508        1.0030697        1.0027783        1.0023296        1.0010023        1.0008466        1.0009285        1.0009045        1.0013610
  24826.731        1.0036453        1.0027122        1.0029983        1.0032635        1.0023511        1.0010607        1.0011097        1.0010043        1.0010465        1.0008812
  24830.189        1.0035231        1.0027561        1.0033663        1.0033450        1.0025657        1.0014900        1.0017962        1.0009399        1.0011149        1.0010417
  24833.648        1.0039405        1.0027918        1.0037257        1.0034096        1.0023720        1.0017716        1.0014319        1.0011853        1.0012912        1.0010812
  24836.958        1.0039075        1.0029386        1.0039283        1.0036121        1.0028414        1.0019942        1.0018214        1.0012192        1.0013373        1.0012420
  24840.422        1.0039693        1.0029164        1.0040277        1.0038516        1.0028297        1.0020510        1.0015376        1.0015734        1.0012141        1.0014650
  24843.885        1.0034022        1.0027134        1.0035870        1.0037833        1.0026910        1.0018847        1.0012266        1.0006931        1.0009574        1.0007957
  24847.347        1.0032634        1.0026725        1.0035374        1.0034680        1.0027471        1.0017135        1.0013250        1.0007460        1.0010838        1.0007638
  24850.815        1.0039240        1.0027262        1.0033611        1.0033788        1.0027348        1.0017313        1.0017721        1.0011574        1.0011532        1.0006359
  24854.280        1.0039786        1.0026409        1.0035491        1.0032947        1.0025249        1.0018684        1.0016525        1.0012984        1.0010630        1.0007864
  24857.746        1.0043820        1.0026061        1.0035413        1.0030886        1.0027468        1.0023069        1.0019004        1.0015899        1.0013046        1.0007737
  24861.215        1.0034690        1.0027034        1.0034495        1.0031124        1.0027796        1.0020923        1.0023802        1.0015279        1.0014579        1.0009067
  24864.683        1.0035390        1.0025244        1.0031115        1.0030819        1.0028473        1.0020399        1.0020350        1.0015703        1.0012866        1.0010749
  24868.153        1.0029523        1.0025115        1.0027530        1.0028226        1.0026199        1.0023041        1.0019336        1.0016696        1.0013913        1.0009101
  24871.776        1.0026435        1.0021979        1.0028514        1.0028625        1.0026098        1.0024168        1.0017018        1.0020359        1.0014430        1.0007504
  24875.248        1.0022030        1.0020718        1.0025974        1.0025641        1.0022352        1.0022324        1.0019971        1.0017658        1.0015844        1.0011189
  24878.872        1.0020646        1.0018831        1.0023159        1.0024355        1.0023847        1.0022834        1.0023750        1.0016155        1.0015480        1.0011874
  24882.345        1.0021668        1.0016331        1.0020931        1.0020541        1.0020687        1.0021285        1.0023513        1.0016318        1.0016021        1.0012745
  24885.973        1.0018493        1.0013416        1.0018541        1.0019002        1.0019453        1.0019066        1.0018799        1.0017432        1.0013700        1.0009054
  24889.599        1.0008387        1.0011639        1.0015332        1.0017030        1.0016048        1.0017173        1.0017567        1.0015032        1.0014063        1.0010218
  24893.228        1.0006700        1.0007460        1.0013324        1.0013120        1.0016396        1.0012768        1.0012835        1.0013902        1.0015158        1.0011460
  24896.856        1.0003854        1.0007877        1.0010224        1.0011800        1.0014102        1.0014481        1.0012080        1.0011968        1.0012537        1.0012138
  24900.486       0.99962391        1.0006983        1.0008055        1.0008459        1.0011419        1.0012596        1.0011672        1.0011010        1.0011961        1.0012268
  24904.117       0.99991088        1.0001170        1.0005017        1.0005407        1.0008204        1.0003566        1.0013550        1.0009111        1.0012790        1.0010581
  24907.751       0.99976477       0.99977142        1.0002953        1.0001956        1.0002499        1.0005551        1.0012958        1.0008539        1.0009837        1.0009483
  24911.382       0.99939300       0.99978931        1.0000387        1.0002357        1.0006331        1.0004733        1.0009500        1.0006338        1.0011558        1.0006999
  24915.018       0.99972482       0.99959230       0.99995491       0.99999842        1.0003735       0.99989237        1.0004505        1.0004206        1.0006197        1.0007988
  24918.804       0.99924526       0.99939492       0.99961128       0.99969492       0.99976769       0.99984074        1.0000502       0.99995102        1.0002418        1.0005886
  24922.441       0.99938068       0.99938480       0.99945825       0.99955935       0.99959699       0.99949931       0.99966379       0.99989848        1.0000197        1.0005061
  24926.231       0.99896785       0.99939740       0.99912679       0.99945005       0.99926226       0.99932560       0.99937829       0.99988242        1.0000321        1.0000303
  24929.869       0.99935335       0.99924996       0.99888771       0.99919746       0.99896111       0.99950458       0.99931853       0.99952422       0.99991473       0.99980575
  24933.660       0.99876652       0.99902879       0.99905493       0.99887004       0.99888600       0.99971607       0.99914667       0.99954770       0.99948953       0.99965023
  24937.452       0.99913881       0.99892212       0.99866558       0.99899089       0.99893086       0.99955386       0.99921986       0.99950938       0.99926410       0.99958604
  24941.095       0.99850446       0.99866487       0.99859928       0.99886517       0.99881333       0.99927559       0.99898892       0.99917310       0.99923333       0.99950178
  24944.891       0.99847914       0.99861833       0.99842776       0.99851400       0.99857277       0.99879417       0.99881480       0.99901983       0.99907917       0.99890694
  24948.686       0.99837905       0.99878795       0.99818763       0.99837767       0.99852126       0.99878208       0.99867195       0.99880807       0.99890023       0.99869884
  24952.484       0.99829788       0.99862426       0.99808767       0.99842986       0.99809778       0.99864158       0.99861084       0.99858179       0.99900027       0.99905449
  24956.283       0.99836680       0.99848059       0.99778918       0.99831846       0.99846996       0.99871250       0.99839901       0.99861865       0.99879662       0.99903653
  24960.081       0.99800528       0.99849577       0.99781610       0.99802902       0.99803949       0.99843251       0.99834969       0.99867965       0.99851536       0.99874104
  24964.033       0.99794737       0.99849543       0.99758786       0.99774225       0.99776701       0.99828472       0.99847629       0.99848212       0.99840064       0.99880962
  24967.836       0.99760476       0.99839309       0.99753504       0.99787427       0.99753797       0.99857814       0.99807769       0.99853603       0.99826052       0.99849168
  24971.641       0.99780270       0.99803135       0.99716127       0.99763868       0.99772390       0.99800679       0.99797506       0.99827449       0.99838056       0.99846542
  24975.597       0.99771348       0.99797750       0.99709327       0.99743640       0.99742261       0.99808770       0.99773883       0.99824863       0.99838180       0.99849952
  24979.400       0.99731178       0.99797276       0.99696477       0.99735126       0.99752548       0.99786587       0.99741624       0.99814325       0.99821214       0.99846707
  24983.360       0.99684067       0.99771207       0.99682269       0.99708701       0.99737407       0.99746011       0.99792689       0.99795831       0.99800346       0.99841130
  24987.169       0.99686071       0.99752369       0.99663884       0.99694434       0.99715183       0.99738494       0.99755690       0.99792892       0.99769114       0.99838858
  24991.131       0.99666397       0.99740009       0.99652983       0.99675179       0.99692564       0.99736500       0.99748937       0.99814723       0.99797544       0.99811947
  24995.094       0.99569209       0.99699485       0.99577741       0.99625848       0.99630293       0.99740427       0.99708326       0.99773134       0.99756107       0.99766062
  24999.058       0.99525105       0.99667267       0.99521501       0.99576982       0.99595124       0.99687447       0.99662828       0.99753670       0.99710149       0.99762129
  25003.021       0.99448210       0.99622235       0.99509925       0.99538845       0.99575850       0.99638198       0.99667962       0.99723512       0.99694868       0.99766930
  25006.988       0.99435365       0.99589567       0.99462728       0.99519543       0.99523200       0.99597640       0.99622780       0.99712932       0.99675540       0.99762054
  25010.956       0.99440522       0.99545810       0.99423930       0.99477539       0.99497432       0.99597290       0.99560013       0.99669687       0.99663551       0.99741431
  25014.925       0.99338998       0.99515308       0.99385420       0.99429158       0.99480958       0.99565639       0.99589364       0.99660201       0.99648322       0.99699343
  25018.896       0.99299971       0.99442577       0.99331136       0.99385871       0.99448454       0.99544439       0.99517194       0.99646864       0.99638600       0.99673908
  25023.020       0.99235771       0.99406057       0.99275492       0.99335854       0.99383659       0.99502788       0.99495956       0.99607667       0.99605564       0.99686817
  25026.993       0.99208833       0.99362029       0.99217426       0.99308129       0.99350464       0.99458997       0.99499136       0.99574856       0.99562640       0.99663268
  25030.968       0.99163374       0.99318608       0.99189456       0.99223111       0.99325705       0.99450416       0.99468551       0.99556580       0.99544937       0.99679594
  25035.095       0.99002282       0.99273253       0.99132026       0.99194956       0.99267340       0.99400159       0.99405534       0.99512025       0.99513130       0.99652940
  25039.225       0.98992224       0.99209021       0.99072002       0.99158485       0.99235057       0.99356784       0.99384462       0.99490632       0.99500107       0.99617347
  25043.203       0.99012360       0.99146983       0.99020562       0.99097494       0.99169166       0.99318220       0.99342336       0.99447350       0.99451449       0.99591985
  25047.336       0.98893850       0.99090373       0.98961883       0.99030472       0.99129658       0.99303394       0.99302635       0.99395189       0.99420614       0.99520894
  25051.470       0.98797570       0.99041894       0.98923364       0.98986090       0.99051237       0.99258078       0.99246380       0.99384906       0.99402835       0.99473102
  25055.605       0.98739471       0.99001588       0.98850895       0.98946942       0.99004159       0.99155491       0.99265258       0.99349172       0.99348736       0.99481753
  25059.740       0.98727763       0.98927860       0.98785740       0.98871900       0.98979641       0.99132778       0.99261867       0.99329890       0.99297978       0.99451802
  25063.879       0.98658616       0.98873821       0.98715711       0.98810826       0.98913433       0.99068349       0.99197868       0.99271209       0.99276143       0.99440543
  25068.018       0.98616730       0.98810210       0.98684882       0.98746715       0.98865293       0.99048867       0.99165080       0.99236718       0.99251188       0.99392710
  25072.159       0.98567530       0.98760971       0.98618630       0.98706961       0.98822672       0.99018971       0.99121840       0.99207698       0.99202810       0.99367757
  25076.300       0.98515852       0.98717275       0.98555841       0.98648263       0.98769537       0.98989249       0.99083515       0.99173476       0.99153174       0.99313054
  25080.446       0.98400231       0.98651478       0.98510713       0.98622353       0.98734434       0.98937719       0.99019132       0.99134613       0.99126643       0.99301075
  25084.743       0.98397859       0.98610764       0.98435689       0.98543842       0.98651969       0.98867962       0.98976225       0.99107635       0.99092265       0.99269002
  25088.888       0.98318770       0.98542749       0.98405336       0.98490762       0.98621764       0.98861455       0.98961726       0.99052067       0.99024820       0.99240196
  25093.189       0.98214796       0.98486108       0.98323421       0.98433867       0.98545671       0.98776234       0.98852681       0.99021281       0.98998860       0.99202656
  25097.338       0.98262366       0.98413049       0.98295085       0.98373250       0.98495250       0.98669582       0.98789758       0.98990993       0.98965059       0.99163650
  25101.642       0.98233609       0.98365926       0.98219956       0.98317905       0.98476557       0.98679805       0.98804597       0.98941472       0.98933027       0.99133926
  25105.797       0.98138470       0.98316539       0.98173612       0.98296820       0.98449413       0.98658264       0.98775135       0.98899002       0.98918582       0.99079916
