# Supplementary material for: In situ X-ray absorption spectroscopy data during formation of active Pt- and Pd-sites in functionalized UiO-67 metal-organic frameworks
Source: Data Brief. 2019 Jul 17;25:104280. doi: 10.1016/j.dib.2019.104280 (PMC6661504; doi:10.1016/j.dib.2019.104280)
Supplement: Supplementary file 1 [file mmc1.zip › 1_Pt_He_ramp.mu]

# Experimental absorpton coeffitients at Pt L3-edge collected at BM01B@ESRF during the activation of UiO-67-Pt sample from room temperatures to 300 C in helium.
# Column 1: Energy in eV
# Column 2: Reference Pt foil
# The columns 3 - 19 contain spectra collected at different temperatures (Celsius)
# The specified temperatures correspond to the beginning of each spectrum.
# Column  3:  20
# Column  4:  22
# Column  5:  40
# Column  6:  58
# Column  7:  77
# Column  8:  95
# Column  9: 113
# Column 10: 131
# Column 11: 149
# Column 12: 167
# Column 13: 185
# Column 14: 203
# Column 15: 221
# Column 16: 239
# Column 17: 257
# Column 18: 274
# Column 19: 293
#------------------------
  11348.339       0.32062815      -0.27537949      -0.17572586      -0.17672449      -0.17545245      -0.17624821      -0.17601397      -0.17586557      -0.17621357      -0.17612206      -0.17621056      -0.17589866      -0.17607654      -0.17672618      -0.17694331      -0.17788945      -0.17894370      -0.18028468
  11350.199       0.31816445      -0.27620033      -0.17696160      -0.17770160      -0.17673323      -0.17686992      -0.17712897      -0.17696596      -0.17695843      -0.17676723      -0.17737615      -0.17698701      -0.17748837      -0.17763531      -0.17794752      -0.17884574      -0.18006004      -0.18098362
  11352.020       0.31806259      -0.27687147      -0.17785644      -0.17843540      -0.17765542      -0.17779770      -0.17801819      -0.17777784      -0.17800252      -0.17782287      -0.17796975      -0.17795712      -0.17843021      -0.17851750      -0.17840941      -0.18027052      -0.18120619      -0.18195591
  11353.865       0.31696935      -0.27792633      -0.17898088      -0.17942964      -0.17819418      -0.17878075      -0.17917042      -0.17877639      -0.17866186      -0.17884187      -0.17904383      -0.17890338      -0.17913983      -0.17959356      -0.17933712      -0.18079852      -0.18174097      -0.18327936
  11355.664       0.31599298      -0.27878759      -0.17981379      -0.18038035      -0.17950058      -0.17981034      -0.18023741      -0.17988295      -0.17995022      -0.17979791      -0.17972695      -0.17981450      -0.17970075      -0.18033996      -0.18030930      -0.18154137      -0.18273273      -0.18434479
  11357.471       0.31515867      -0.27970668      -0.18018620      -0.18094907      -0.18069760      -0.18090549      -0.18124222      -0.18066202      -0.18092215      -0.18074421      -0.18070036      -0.18098502      -0.18075300      -0.18103521      -0.18105111      -0.18261267      -0.18345052      -0.18530541
  11359.271       0.31377473      -0.28050219      -0.18134354      -0.18160007      -0.18163701      -0.18147291      -0.18206478      -0.18117535      -0.18226830      -0.18095613      -0.18182154      -0.18163889      -0.18149031      -0.18217083      -0.18183106      -0.18364083      -0.18451903      -0.18638128
  11361.068       0.31287838      -0.28132402      -0.18227015      -0.18222621      -0.18250296      -0.18278704      -0.18284012      -0.18227599      -0.18277559      -0.18244041      -0.18225059      -0.18223267      -0.18251199      -0.18335058      -0.18293822      -0.18471309      -0.18521291      -0.18695153
  11362.886       0.31186065      -0.28224284      -0.18366559      -0.18343497      -0.18342077      -0.18359073      -0.18332914      -0.18276935      -0.18351586      -0.18340074      -0.18325525      -0.18384965      -0.18342180      -0.18411667      -0.18425527      -0.18535244      -0.18587197      -0.18799399
  11364.673       0.31022965      -0.28326978      -0.18459130      -0.18440951      -0.18456907      -0.18472155      -0.18479393      -0.18406478      -0.18446870      -0.18449508      -0.18492530      -0.18435883      -0.18500287      -0.18508502      -0.18507972      -0.18635337      -0.18736667      -0.18888786
  11366.482       0.30918674      -0.28403636      -0.18551273      -0.18520726      -0.18528433      -0.18555646      -0.18571163      -0.18493296      -0.18572684      -0.18507456      -0.18512631      -0.18546194      -0.18557751      -0.18613618      -0.18577796      -0.18755621      -0.18840972      -0.18981323
  11368.302       0.30879694      -0.28513163      -0.18630980      -0.18625496      -0.18613295      -0.18675418      -0.18665155      -0.18565786      -0.18634456      -0.18633508      -0.18583307      -0.18583432      -0.18665515      -0.18657267      -0.18719257      -0.18786142      -0.18927749      -0.19100817
  11370.107       0.30722636      -0.28592434      -0.18742351      -0.18687294      -0.18708859      -0.18707114      -0.18731410      -0.18676409      -0.18749754      -0.18748991      -0.18748008      -0.18694860      -0.18740553      -0.18728553      -0.18818367      -0.18857384      -0.19013077      -0.19168399
  11371.918       0.30582960      -0.28681652      -0.18829334      -0.18810182      -0.18843219      -0.18822662      -0.18761607      -0.18790430      -0.18850378      -0.18801695      -0.18815135      -0.18769369      -0.18839161      -0.18849735      -0.18905200      -0.19011061      -0.19096547      -0.19275853
  11373.740       0.30522773      -0.28767138      -0.18915036      -0.18952261      -0.18894374      -0.18867140      -0.18879492      -0.18870969      -0.18905641      -0.18904547      -0.18902906      -0.18839783      -0.18932368      -0.18971126      -0.18979545      -0.19083135      -0.19166581      -0.19337139
  11375.536       0.30388563      -0.28856145      -0.18977372      -0.19044157      -0.18985872      -0.18994547      -0.18942044      -0.18999648      -0.18967511      -0.19021219      -0.19003089      -0.18949717      -0.18989883      -0.19073930      -0.19054944      -0.19165382      -0.19272445      -0.19393724
  11377.320       0.30296525      -0.28925209      -0.19049940      -0.19100454      -0.19060219      -0.19104709      -0.19069371      -0.19053744      -0.19068442      -0.19058951      -0.19106636      -0.19071155      -0.19093309      -0.19133867      -0.19144667      -0.19267128      -0.19384702      -0.19482519
  11379.100       0.30148651      -0.28998745      -0.19109043      -0.19177725      -0.19150274      -0.19153324      -0.19155616      -0.19141206      -0.19183334      -0.19167473      -0.19161909      -0.19138715      -0.19175785      -0.19187976      -0.19233835      -0.19343293      -0.19472314      -0.19600933
  11380.902       0.30068297      -0.29107519      -0.19196461      -0.19244285      -0.19253340      -0.19253231      -0.19237077      -0.19277628      -0.19261394      -0.19291634      -0.19239218      -0.19184647      -0.19244999      -0.19279963      -0.19281853      -0.19425703      -0.19575182      -0.19672517
  11382.677       0.30003844      -0.29191405      -0.19322174      -0.19386026      -0.19333345      -0.19383205      -0.19336820      -0.19362126      -0.19334406      -0.19322008      -0.19315391      -0.19293076      -0.19367259      -0.19404960      -0.19404931      -0.19508785      -0.19687146      -0.19811089
  11384.452       0.29871135      -0.29277444      -0.19416759      -0.19462176      -0.19439504      -0.19423142      -0.19466473      -0.19415252      -0.19430540      -0.19467745      -0.19441456      -0.19400767      -0.19466347      -0.19508724      -0.19500359      -0.19607781      -0.19801320      -0.19921808
  11386.183       0.29783111      -0.29361115      -0.19526096      -0.19519549      -0.19524187      -0.19521387      -0.19528805      -0.19507526      -0.19538811      -0.19539767      -0.19531731      -0.19463501      -0.19565972      -0.19586372      -0.19588222      -0.19710825      -0.19892399      -0.20003929
  11387.813       0.29625136      -0.29432175      -0.19625593      -0.19643936      -0.19572389      -0.19608179      -0.19621174      -0.19654066      -0.19626659      -0.19656314      -0.19636288      -0.19543402      -0.19650888      -0.19652802      -0.19688030      -0.19771963      -0.19942081      -0.20079413
  11389.353       0.29619959      -0.29526279      -0.19672571      -0.19726623      -0.19680132      -0.19702024      -0.19729024      -0.19729467      -0.19712841      -0.19769863      -0.19734185      -0.19628639      -0.19687066      -0.19708640      -0.19776010      -0.19875511      -0.19959913      -0.20154171
  11390.809       0.29519944      -0.29604419      -0.19754965      -0.19807078      -0.19766665      -0.19804683      -0.19808057      -0.19809770      -0.19804513      -0.19835277      -0.19791298      -0.19700264      -0.19756632      -0.19839182      -0.19852296      -0.19951653      -0.20103346      -0.20222818
  11392.169       0.29436069      -0.29685847      -0.19839227      -0.19891821      -0.19812637      -0.19890921      -0.19874720      -0.19895835      -0.19856656      -0.19863707      -0.19814227      -0.19809167      -0.19842527      -0.19896745      -0.19920842      -0.19994375      -0.20167942      -0.20286039
  11393.474       0.29385383      -0.29751033      -0.19908636      -0.19925944      -0.19876969      -0.19939005      -0.19957214      -0.19970177      -0.19865965      -0.19896978      -0.19849157      -0.19853743      -0.19899909      -0.19953311      -0.19986189      -0.20041955      -0.20197533      -0.20341476
  11394.704       0.29337900      -0.29788729      -0.19968799      -0.19961271      -0.19987631      -0.19980121      -0.20011076      -0.19989781      -0.19935309      -0.19965869      -0.19930048      -0.19915543      -0.19955147      -0.20006806      -0.20064606      -0.20165565      -0.20221954      -0.20395175
  11395.879       0.29246033      -0.29850392      -0.20031116      -0.20021510      -0.20051426      -0.20036689      -0.20072987      -0.20025113      -0.20051748      -0.20032390      -0.20014567      -0.19997377      -0.20029907      -0.20057054      -0.20122101      -0.20253550      -0.20308817      -0.20456296
  11396.992       0.29177980      -0.29898439      -0.20078731      -0.20117227      -0.20036825      -0.20109264      -0.20141902      -0.20072424      -0.20114592      -0.20086413      -0.20045574      -0.20023724      -0.20091059      -0.20132618      -0.20158130      -0.20292360      -0.20389980      -0.20545746
  11398.066       0.29069000      -0.29951305      -0.20118846      -0.20168885      -0.20100013      -0.20133508      -0.20175041      -0.20159843      -0.20154914      -0.20119460      -0.20118112      -0.20058827      -0.20147751      -0.20205834      -0.20217783      -0.20353119      -0.20467479      -0.20632470
  11399.077       0.29022288      -0.30006225      -0.20144930      -0.20214079      -0.20177293      -0.20162698      -0.20213545      -0.20233609      -0.20167045      -0.20165716      -0.20213080      -0.20105948      -0.20201447      -0.20235824      -0.20277016      -0.20409144      -0.20532874      -0.20657349
  11400.530       0.28962708      -0.30049178      -0.20216980      -0.20335704      -0.20267420      -0.20277073      -0.20313560      -0.20297148      -0.20284268      -0.20258779      -0.20270418      -0.20212043      -0.20286011      -0.20317980      -0.20366088      -0.20461527      -0.20604783      -0.20697466
  11401.904       0.28903141      -0.30130391      -0.20304639      -0.20371977      -0.20332042      -0.20331779      -0.20340247      -0.20333608      -0.20371577      -0.20394628      -0.20340284      -0.20300935      -0.20368217      -0.20407564      -0.20452247      -0.20546739      -0.20645217      -0.20748646
  11403.199       0.28783786      -0.30194744      -0.20362234      -0.20427525      -0.20388260      -0.20392656      -0.20386307      -0.20392975      -0.20418560      -0.20437789      -0.20415152      -0.20365654      -0.20441405      -0.20461874      -0.20508490      -0.20622097      -0.20664925      -0.20817478
  11404.330       0.28771373      -0.30257471      -0.20467925      -0.20503019      -0.20436954      -0.20456666      -0.20443458      -0.20455096      -0.20483313      -0.20467168      -0.20476704      -0.20422779      -0.20481776      -0.20539192      -0.20545076      -0.20680551      -0.20784446      -0.20891548
  11405.926       0.28663161      -0.30329592      -0.20575782      -0.20564016      -0.20541522      -0.20570875      -0.20559412      -0.20521660      -0.20561887      -0.20532999      -0.20532535      -0.20535167      -0.20538248      -0.20617722      -0.20628539      -0.20729921      -0.20895722      -0.20968054
  11407.681       0.28566285      -0.30431589      -0.20647113      -0.20648396      -0.20618550      -0.20633183      -0.20684481      -0.20652662      -0.20684404      -0.20673158      -0.20635111      -0.20636175      -0.20614679      -0.20699517      -0.20731739      -0.20817465      -0.20926671      -0.21046167
  11409.435       0.28428447      -0.30492427      -0.20727902      -0.20719584      -0.20693815      -0.20763876      -0.20752208      -0.20759701      -0.20791814      -0.20700705      -0.20736920      -0.20719991      -0.20727151      -0.20794126      -0.20836896      -0.20899463      -0.21003652      -0.21151974
  11411.242       0.28328696      -0.30601621      -0.20807614      -0.20847264      -0.20794685      -0.20825982      -0.20829775      -0.20805195      -0.20855886      -0.20812147      -0.20822993      -0.20795704      -0.20838146      -0.20896107      -0.20962127      -0.21019850      -0.21129866      -0.21255505
  11413.032       0.28236582      -0.30678511      -0.20864684      -0.20901477      -0.20898356      -0.20953767      -0.20881979      -0.20878329      -0.20955040      -0.20889189      -0.20887249      -0.20918603      -0.20904964      -0.20968424      -0.20999464      -0.21072944      -0.21210252      -0.21348572
  11414.828       0.28119206      -0.30758023      -0.20950003      -0.21006280      -0.20953903      -0.21051448      -0.21037032      -0.20946363      -0.21048481      -0.20975256      -0.21004827      -0.20990470      -0.20976636      -0.21038288      -0.21106944      -0.21119425      -0.21298578      -0.21418065
  11416.619       0.28038677      -0.30847615      -0.21056079      -0.21084056      -0.21083022      -0.21084252      -0.21052082      -0.21064370      -0.21119441      -0.21082525      -0.21084292      -0.21068828      -0.21096238      -0.21165079      -0.21179179      -0.21209702      -0.21416992      -0.21499431
  11418.428       0.27990458      -0.30937887      -0.21139249      -0.21162963      -0.21157120      -0.21210407      -0.21142758      -0.21169245      -0.21222572      -0.21192182      -0.21187128      -0.21159184      -0.21206669      -0.21272938      -0.21242691      -0.21345121      -0.21498637      -0.21626471
  11420.220       0.27832965      -0.31012345      -0.21243412      -0.21263821      -0.21264481      -0.21322191      -0.21246636      -0.21243824      -0.21310094      -0.21311128      -0.21289495      -0.21238242      -0.21268540      -0.21355171      -0.21385683      -0.21443070      -0.21584093      -0.21711547
  11422.003       0.27722627      -0.31122692      -0.21347656      -0.21411723      -0.21381099      -0.21397934      -0.21340377      -0.21334674      -0.21409233      -0.21363622      -0.21379500      -0.21349090      -0.21357446      -0.21421185      -0.21439899      -0.21539426      -0.21689796      -0.21792786
  11423.819       0.27606724      -0.31196228      -0.21426814      -0.21459391      -0.21426456      -0.21481077      -0.21466406      -0.21423548      -0.21483618      -0.21482542      -0.21463752      -0.21441279      -0.21444938      -0.21516667      -0.21530789      -0.21621136      -0.21791207      -0.21901157
  11425.612       0.27512201      -0.31288257      -0.21509373      -0.21520350      -0.21559510      -0.21555169      -0.21499512      -0.21536314      -0.21551410      -0.21531404      -0.21527669      -0.21526230      -0.21536364      -0.21621683      -0.21598014      -0.21725153      -0.21854225      -0.22012944
  11427.430       0.27361575      -0.31377680      -0.21598048      -0.21618625      -0.21608213      -0.21672121      -0.21614913      -0.21616928      -0.21660586      -0.21615411      -0.21600551      -0.21638538      -0.21655894      -0.21674866      -0.21705433      -0.21799957      -0.21934500      -0.22090750
  11429.243       0.27310272      -0.31489789      -0.21693845      -0.21734549      -0.21694066      -0.21755026      -0.21739450      -0.21687578      -0.21742453      -0.21677182      -0.21674957      -0.21688508      -0.21761085      -0.21757102      -0.21811996      -0.21896467      -0.21992959      -0.22170575
  11431.067       0.27199584      -0.31560027      -0.21797626      -0.21780493      -0.21755006      -0.21812508      -0.21788530      -0.21797580      -0.21837166      -0.21790848      -0.21766811      -0.21790520      -0.21863964      -0.21858938      -0.21896014      -0.21991763      -0.22076777      -0.22253607
  11432.886       0.27081955      -0.31637166      -0.21858068      -0.21903861      -0.21856186      -0.21919651      -0.21875692      -0.21875205      -0.21941525      -0.21890430      -0.21899427      -0.21921742      -0.21950723      -0.21929445      -0.21992657      -0.22062235      -0.22214734      -0.22373422
  11434.694       0.27043820      -0.31729484      -0.21932019      -0.22035751      -0.21984210      -0.21965781      -0.21968928      -0.21998447      -0.22005571      -0.21948930      -0.21996025      -0.21978098      -0.22035526      -0.22000665      -0.22067580      -0.22189241      -0.22317977      -0.22443092
  11436.521       0.26951671      -0.31813770      -0.22061478      -0.22118410      -0.22016358      -0.22068403      -0.22044133      -0.22052590      -0.22079667      -0.22098282      -0.22066768      -0.22029794      -0.22095445      -0.22078154      -0.22162855      -0.22244954      -0.22368615      -0.22535767
  11438.353       0.26810743      -0.31882615      -0.22163827      -0.22189850      -0.22134293      -0.22173124      -0.22173166      -0.22141283      -0.22164303      -0.22163235      -0.22181009      -0.22117870      -0.22167670      -0.22175868      -0.22257287      -0.22326109      -0.22454526      -0.22613771
  11440.146       0.26611274      -0.31975351      -0.22229545      -0.22289273      -0.22278924      -0.22267711      -0.22297048      -0.22266942      -0.22263675      -0.22228307      -0.22280196      -0.22232598      -0.22246903      -0.22318155      -0.22327715      -0.22425090      -0.22579913      -0.22711863
  11441.985       0.26540244      -0.32069567      -0.22334472      -0.22385483      -0.22394140      -0.22369542      -0.22346383      -0.22399826      -0.22375273      -0.22308626      -0.22375500      -0.22315587      -0.22372110      -0.22447092      -0.22456147      -0.22498498      -0.22680175      -0.22796019
  11443.786       0.26445963      -0.32157228      -0.22442619      -0.22529825      -0.22480075      -0.22450240      -0.22492414      -0.22490407      -0.22471153      -0.22458003      -0.22446822      -0.22395199      -0.22450707      -0.22501431      -0.22516158      -0.22587959      -0.22775865      -0.22885948
  11445.614       0.26308376      -0.32240725      -0.22520186      -0.22566810      -0.22555104      -0.22544850      -0.22559108      -0.22573665      -0.22551301      -0.22514740      -0.22522059      -0.22501189      -0.22505268      -0.22584037      -0.22587520      -0.22725619      -0.22845604      -0.22968021
  11447.427       0.26262156      -0.32328417      -0.22610583      -0.22652279      -0.22659091      -0.22688102      -0.22634458      -0.22664340      -0.22624080      -0.22612217      -0.22637015      -0.22599916      -0.22619767      -0.22684738      -0.22693794      -0.22790468      -0.22951922      -0.23059769
  11449.245       0.26094858      -0.32412042      -0.22707007      -0.22750487      -0.22735200      -0.22755967      -0.22730670      -0.22738074      -0.22714373      -0.22654844      -0.22718210      -0.22705659      -0.22723146      -0.22764991      -0.22833434      -0.22927828      -0.23029924      -0.23151459
  11451.077       0.26027518      -0.32514086      -0.22811621      -0.22860895      -0.22811990      -0.22829872      -0.22782343      -0.22844819      -0.22823714      -0.22817991      -0.22803620      -0.22792367      -0.22819505      -0.22847666      -0.22913573      -0.23024696      -0.23101686      -0.23212859
  11452.885       0.25932593      -0.32601776      -0.22919490      -0.22896613      -0.22914195      -0.22941790      -0.22907548      -0.22912771      -0.22907950      -0.22909240      -0.22890609      -0.22876366      -0.22907466      -0.22951485      -0.22996042      -0.23110556      -0.23193411      -0.23363724
  11454.705       0.25864663      -0.32681876      -0.23015826      -0.22998637      -0.22979788      -0.22979824      -0.22965574      -0.22991234      -0.23009265      -0.22981670      -0.22982147      -0.22976404      -0.22995869      -0.23063939      -0.23070110      -0.23198522      -0.23289503      -0.23436488
  11456.521       0.25758107      -0.32764787      -0.23102464      -0.23069691      -0.23085490      -0.23124750      -0.23105603      -0.23076632      -0.23081944      -0.23116454      -0.23055332      -0.23042548      -0.23074391      -0.23127405      -0.23145523      -0.23282857      -0.23352426      -0.23496150
  11458.337       0.25631508      -0.32833129      -0.23166407      -0.23169780      -0.23159347      -0.23206932      -0.23197728      -0.23208200      -0.23167067      -0.23157033      -0.23188713      -0.23122489      -0.23163104      -0.23230501      -0.23249813      -0.23400345      -0.23398209      -0.23606835
  11460.165       0.25490534      -0.32954923      -0.23262839      -0.23243970      -0.23246403      -0.23300438      -0.23306521      -0.23293108      -0.23273850      -0.23280965      -0.23310527      -0.23242017      -0.23295193      -0.23323841      -0.23370480      -0.23450038      -0.23503616      -0.23685239
  11461.965       0.25411862      -0.33066573      -0.23346684      -0.23357881      -0.23358008      -0.23438480      -0.23413389      -0.23360612      -0.23372083      -0.23382491      -0.23370915      -0.23361014      -0.23353784      -0.23422613      -0.23417319      -0.23549313      -0.23626361      -0.23833448
  11463.799       0.25321518      -0.33133487      -0.23437128      -0.23448627      -0.23447239      -0.23488771      -0.23502002      -0.23508098      -0.23460912      -0.23434948      -0.23453680      -0.23469282      -0.23449318      -0.23489813      -0.23552048      -0.23671867      -0.23751263      -0.23899134
  11465.607       0.25257018      -0.33223262      -0.23546726      -0.23555378      -0.23514698      -0.23591877      -0.23580131      -0.23567145      -0.23563218      -0.23574552      -0.23560929      -0.23531705      -0.23521822      -0.23601535      -0.23656822      -0.23737784      -0.23839574      -0.24004108
  11467.448       0.25113033      -0.33294448      -0.23646829      -0.23677812      -0.23639171      -0.23664863      -0.23658599      -0.23675165      -0.23687616      -0.23641108      -0.23645581      -0.23604513      -0.23596011      -0.23689858      -0.23725102      -0.23841018      -0.23924846      -0.24085087
  11469.291       0.25051382      -0.33391262      -0.23696866      -0.23778992      -0.23694610      -0.23748397      -0.23782764      -0.23774984      -0.23737226      -0.23767469      -0.23733526      -0.23700739      -0.23715196      -0.23770664      -0.23796744      -0.23910301      -0.24050085      -0.24156683
  11471.111       0.24985695      -0.33474736      -0.23785367      -0.23830083      -0.23816257      -0.23846441      -0.23828291      -0.23844991      -0.23790883      -0.23828961      -0.23849172      -0.23765897      -0.23816926      -0.23849057      -0.23877386      -0.24003478      -0.24136023      -0.24260122
  11472.943       0.24832719      -0.33573064      -0.23866646      -0.23911581      -0.23872303      -0.23947633      -0.23912465      -0.23922056      -0.23927517      -0.23955165      -0.23914206      -0.23866406      -0.23903822      -0.23929288      -0.23976065      -0.24103606      -0.24217665      -0.24351260
  11474.776       0.24716424      -0.33661440      -0.23947234      -0.23959843      -0.23964481      -0.24030133      -0.24036619      -0.24013858      -0.24023890      -0.23987845      -0.23990908      -0.23994317      -0.23979830      -0.24036572      -0.24124009      -0.24170662      -0.24289321      -0.24415205
  11476.586       0.24632025      -0.33737630      -0.24056310      -0.24096109      -0.24065306      -0.24132953      -0.24113211      -0.24096111      -0.24079783      -0.24080782      -0.24100188      -0.24084292      -0.24089240      -0.24136511      -0.24213325      -0.24293611      -0.24423886      -0.24485125
  11478.426       0.24523172      -0.33835914      -0.24165418      -0.24173569      -0.24129396      -0.24191199      -0.24190435      -0.24199338      -0.24168081      -0.24212565      -0.24183116      -0.24154322      -0.24190363      -0.24221559      -0.24266860      -0.24382172      -0.24493657      -0.24584427
  11480.244       0.24427575      -0.33919328      -0.24227285      -0.24234534      -0.24255929      -0.24282267      -0.24268982      -0.24293608      -0.24258428      -0.24282998      -0.24274641      -0.24241860      -0.24261825      -0.24296473      -0.24353450      -0.24453429      -0.24562007      -0.24758112
  11482.084       0.24377176      -0.33984705      -0.24310344      -0.24353874      -0.24342927      -0.24386951      -0.24410794      -0.24383429      -0.24368486      -0.24408986      -0.24335247      -0.24371716      -0.24382894      -0.24392503      -0.24457374      -0.24546808      -0.24703379      -0.24800353
  11483.903       0.24275691      -0.34067247      -0.24427911      -0.24461381      -0.24464883      -0.24499405      -0.24524087      -0.24468602      -0.24460490      -0.24501869      -0.24424990      -0.24465747      -0.24476092      -0.24489237      -0.24545519      -0.24659824      -0.24754264      -0.24904228
  11485.716       0.24192046      -0.34158277      -0.24489491      -0.24562580      -0.24550075      -0.24591413      -0.24533406      -0.24544226      -0.24554420      -0.24564143      -0.24544349      -0.24532296      -0.24547582      -0.24549357      -0.24637595      -0.24754157      -0.24809164      -0.24991411
  11487.576       0.24090308      -0.34252494      -0.24570907      -0.24630919      -0.24608816      -0.24658708      -0.24597036      -0.24624387      -0.24688528      -0.24651273      -0.24633335      -0.24618447      -0.24652132      -0.24637554      -0.24736318      -0.24812755      -0.24903138      -0.25038115
  11489.396       0.24008583      -0.34334757      -0.24724166      -0.24694138      -0.24697146      -0.24749249      -0.24730740      -0.24680503      -0.24752227      -0.24766910      -0.24724722      -0.24719168      -0.24750169      -0.24743629      -0.24832725      -0.24903788      -0.25049479      -0.25159600
  11491.241       0.23960183      -0.34399306      -0.24839708      -0.24779783      -0.24811257      -0.24816266      -0.24810559      -0.24810759      -0.24829717      -0.24807726      -0.24813186      -0.24804827      -0.24817522      -0.24778893      -0.24886255      -0.24967590      -0.25085846      -0.25279113
  11493.045       0.23877446      -0.34497199      -0.24880696      -0.24891896      -0.24903183      -0.24924568      -0.24905572      -0.24890337      -0.24947333      -0.24903982      -0.24896789      -0.24880763      -0.24915636      -0.24862758      -0.24951563      -0.25078758      -0.25164899      -0.25333412
  11494.861       0.23801574      -0.34574494      -0.24925851      -0.25006407      -0.25001118      -0.25009090      -0.24998273      -0.24970123      -0.25004848      -0.25001474      -0.24974495      -0.24950559      -0.24995651      -0.24961247      -0.25064402      -0.25165262      -0.25279039      -0.25430820
  11496.677       0.23701585      -0.34661435      -0.25027703      -0.25102302      -0.25060063      -0.25108452      -0.25109011      -0.25080863      -0.25103151      -0.25067040      -0.25099573      -0.25050976      -0.25104750      -0.25085774      -0.25149714      -0.25252500      -0.25327153      -0.25500356
  11498.495       0.23583156      -0.34744136      -0.25122395      -0.25151360      -0.25118193      -0.25170419      -0.25172082      -0.25178334      -0.25222331      -0.25132049      -0.25177860      -0.25133662      -0.25198623      -0.25197937      -0.25209578      -0.25368909      -0.25440700      -0.25614913
  11500.313       0.23502908      -0.34835463      -0.25251709      -0.25213903      -0.25205515      -0.25289903      -0.25210756      -0.25291214      -0.25309995      -0.25258644      -0.25265989      -0.25238025      -0.25286717      -0.25283582      -0.25265632      -0.25430601      -0.25516811      -0.25724613
  11502.126       0.23430820      -0.34919518      -0.25338462      -0.25309591      -0.25318224      -0.25404174      -0.25314181      -0.25355640      -0.25385146      -0.25320050      -0.25319031      -0.25319933      -0.25376587      -0.25367680      -0.25372999      -0.25485240      -0.25580616      -0.25785716
  11503.968       0.23357178      -0.35003164      -0.25396487      -0.25415194      -0.25434952      -0.25472526      -0.25408801      -0.25475779      -0.25480805      -0.25409083      -0.25414778      -0.25374254      -0.25435245      -0.25408241      -0.25485871      -0.25581363      -0.25789141      -0.25862415
  11505.828       0.23259175      -0.35070057      -0.25517851      -0.25504019      -0.25505385      -0.25533831      -0.25488001      -0.25561927      -0.25579192      -0.25465893      -0.25511064      -0.25500490      -0.25518507      -0.25508744      -0.25587551      -0.25684185      -0.25842053      -0.25956446
  11507.671       0.23248530      -0.35185726      -0.25585829      -0.25600609      -0.25596677      -0.25619717      -0.25605986      -0.25640814      -0.25610394      -0.25609292      -0.25579760      -0.25576832      -0.25572452      -0.25615001      -0.25684111      -0.25769111      -0.25942891      -0.26047726
  11509.516       0.23164197      -0.35269257      -0.25680949      -0.25691196      -0.25699379      -0.25697157      -0.25719450      -0.25702458      -0.25686830      -0.25697687      -0.25647343      -0.25650044      -0.25697718      -0.25722408      -0.25763101      -0.25864324      -0.25954923      -0.26138479
  11511.349       0.23123130      -0.35361412      -0.25760414      -0.25785225      -0.25784988      -0.25799574      -0.25820237      -0.25825960      -0.25794279      -0.25782983      -0.25777839      -0.25713471      -0.25798758      -0.25806905      -0.25875756      -0.25951187      -0.26109858      -0.26192273
  11513.194       0.23095047      -0.35436724      -0.25823078      -0.25879255      -0.25861380      -0.25888501      -0.25891422      -0.25910748      -0.25877468      -0.25895460      -0.25871064      -0.25811858      -0.25877098      -0.25875237      -0.25980322      -0.26043190      -0.26212384      -0.26287324
  11515.028       0.23067612      -0.35493872      -0.25910912      -0.25945902      -0.25950940      -0.25971383      -0.25948872      -0.25996911      -0.25955022      -0.25992868      -0.25943734      -0.25906940      -0.26077325      -0.25976286      -0.26034667      -0.26136561      -0.26250606      -0.26372078
  11516.875       0.23008964      -0.35586366      -0.26020959      -0.26039771      -0.26051708      -0.26063822      -0.26045583      -0.26076736      -0.26071573      -0.26077003      -0.26035747      -0.26011695      -0.26082593      -0.26083705      -0.26117490      -0.26223017      -0.26379068      -0.26406833
  11518.733       0.22927310      -0.35670719      -0.26110699      -0.26119369      -0.26142075      -0.26127389      -0.26140976      -0.26164890      -0.26164042      -0.26149094      -0.26154187      -0.26137732      -0.26181148      -0.26145904      -0.26192231      -0.26324983      -0.26425046      -0.26513506
  11520.581       0.22933063      -0.35762574      -0.26223427      -0.26189479      -0.26223442      -0.26174558      -0.26220223      -0.26236939      -0.26238071      -0.26211323      -0.26197703      -0.26224774      -0.26239700      -0.26227703      -0.26261765      -0.26406141      -0.26526927      -0.26615304
  11522.429       0.22928796      -0.35834661      -0.26290992      -0.26281462      -0.26288307      -0.26256895      -0.26327439      -0.26315672      -0.26329380      -0.26286253      -0.26294763      -0.26240467      -0.26332622      -0.26308662      -0.26370404      -0.26483796      -0.26605470      -0.26759381
  11524.296       0.22954950      -0.35935256      -0.26384521      -0.26379440      -0.26361429      -0.26347857      -0.26427281      -0.26412794      -0.26392782      -0.26359523      -0.26370183      -0.26351781      -0.26402249      -0.26438672      -0.26467899      -0.26540168      -0.26681991      -0.26795819
  11526.156       0.22945824      -0.36003867      -0.26426615      -0.26456870      -0.26454307      -0.26437639      -0.26517907      -0.26477136      -0.26426947      -0.26462997      -0.26401773      -0.26397091      -0.26503425      -0.26540775      -0.26544469      -0.26590201      -0.26728134      -0.26883470
  11528.018       0.22999245      -0.36060166      -0.26560143      -0.26517337      -0.26536055      -0.26541015      -0.26582788      -0.26550240      -0.26550342      -0.26537092      -0.26492329      -0.26478241      -0.26530451      -0.26583920      -0.26618387      -0.26689755      -0.26807084      -0.27011621
  11529.875       0.23023433      -0.36143460      -0.26642787      -0.26619350      -0.26621202      -0.26618943      -0.26640225      -0.26622897      -0.26624311      -0.26642100      -0.26575682      -0.26569029      -0.26655770      -0.26684829      -0.26700935      -0.26795263      -0.26930279      -0.27027020
  11531.737       0.23106555      -0.36225708      -0.26668272      -0.26738944      -0.26744481      -0.26702283      -0.26718771      -0.26714080      -0.26685157      -0.26695181      -0.26636907      -0.26638469      -0.26755619      -0.26696307      -0.26768091      -0.26866060      -0.27018353      -0.27083562
  11533.589       0.23176684      -0.36279209      -0.26762913      -0.26801373      -0.26821645      -0.26774930      -0.26781789      -0.26791282      -0.26798482      -0.26748558      -0.26688744      -0.26732550      -0.26777187      -0.26786170      -0.26846836      -0.26910869      -0.27072525      -0.27160142
  11535.436       0.23398528      -0.36355708      -0.26851002      -0.26827657      -0.26843513      -0.26836201      -0.26838482      -0.26804890      -0.26876119      -0.26857397      -0.26815828      -0.26786773      -0.26853076      -0.26908238      -0.26925180      -0.26971169      -0.27120194      -0.27296493
  11537.307       0.23665454      -0.36427166      -0.26910304      -0.26885562      -0.26909312      -0.26924694      -0.26886203      -0.26866727      -0.26894862      -0.26900557      -0.26854796      -0.26901844      -0.26871954      -0.26947389      -0.26979842      -0.27050509      -0.27200276      -0.27382530
  11539.160       0.23890972      -0.36477787      -0.26945979      -0.26965890      -0.26969516      -0.26974134      -0.26928434      -0.26938112      -0.27000483      -0.26961523      -0.26934153      -0.26919764      -0.26963932      -0.27011821      -0.27048110      -0.27110731      -0.27280184      -0.27386826
  11541.003       0.24269639      -0.36536642      -0.26981176      -0.27020716      -0.27011710      -0.26985660      -0.26967796      -0.26972209      -0.26974349      -0.27004198      -0.27017144      -0.26956203      -0.26997945      -0.27050853      -0.27124643      -0.27135017      -0.27339266      -0.27436147
  11542.887       0.24752927      -0.36593331      -0.27049185      -0.27065814      -0.27048927      -0.27021404      -0.27001541      -0.27054340      -0.27077713      -0.27043285      -0.27032065      -0.27085507      -0.27113045      -0.27149128      -0.27121997      -0.27193776      -0.27358967      -0.27499086
  11544.743       0.25387247      -0.36632821      -0.27028682      -0.27103658      -0.27065822      -0.27051999      -0.27066649      -0.27112481      -0.27067628      -0.27074453      -0.27075385      -0.27037759      -0.27062449      -0.27114535      -0.27139819      -0.27269559      -0.27400272      -0.27554825
  11546.621       0.26366752      -0.36631637      -0.27037912      -0.27091829      -0.27073031      -0.27049453      -0.27098197      -0.27100638      -0.27086910      -0.27077453      -0.27095094      -0.27064999      -0.27111199      -0.27107293      -0.27132112      -0.27279758      -0.27394392      -0.27566953
  11548.490       0.27487517      -0.36622605      -0.27030576      -0.27052226      -0.27067105      -0.27041824      -0.27050933      -0.27051828      -0.27078854      -0.27072478      -0.27047723      -0.27028768      -0.27010205      -0.27038608      -0.27136889      -0.27279751      -0.27380081      -0.27554881
  11550.364       0.29236052      -0.36573057      -0.26947908      -0.26998986      -0.26987433      -0.27011479      -0.26998532      -0.27004449      -0.26983182      -0.26995746      -0.26933012      -0.26940918      -0.26945210      -0.27008837      -0.27091703      -0.27200719      -0.27311880      -0.27456390
  11552.240       0.31903512      -0.36452301      -0.26809519      -0.26851554      -0.26839419      -0.26880213      -0.26877784      -0.26866113      -0.26875724      -0.26830187      -0.26824604      -0.26782468      -0.26823011      -0.26875182      -0.26949186      -0.27093980      -0.27216498      -0.27321561
  11554.111       0.36261302      -0.36214750      -0.26522712      -0.26568445      -0.26571793      -0.26589508      -0.26577647      -0.26565900      -0.26625364      -0.26542765      -0.26510221      -0.26535086      -0.26552095      -0.26644189      -0.26664148      -0.26842569      -0.26983339      -0.27133813
  11556.010       0.44130845      -0.35767292      -0.25985995      -0.26031376      -0.26024401      -0.26039774      -0.26026674      -0.26039034      -0.26098774      -0.25992295      -0.25980056      -0.25950544      -0.25960278      -0.26093130      -0.26153483      -0.26378536      -0.26531395      -0.26685630
  11557.893       0.58889584      -0.34862737      -0.24981653      -0.24915043      -0.24962837      -0.24910325      -0.24927544      -0.24930960      -0.25046649      -0.24883684      -0.24842868      -0.24752964      -0.24877113      -0.25047008      -0.25161800      -0.25411841      -0.25605497      -0.25709780
  11559.736       0.85364215      -0.32972129      -0.22765529      -0.22658774      -0.22775707      -0.22619675      -0.22681315      -0.22742456      -0.22805866      -0.22574933      -0.22522554      -0.22335874      -0.22515742      -0.22862925      -0.23122775      -0.23544248      -0.23758350      -0.23813035
  11561.621        1.1496645      -0.29310081      -0.18414541      -0.18641393      -0.18731587      -0.18634799      -0.18706998      -0.18739404      -0.18541699      -0.18504491      -0.17989374      -0.17887547      -0.18174686      -0.18719616      -0.19337675      -0.19990679      -0.20300236      -0.20403889
  11563.488        1.2542047      -0.25650317      -0.14515948      -0.14877756      -0.14861420      -0.14946654      -0.14934020      -0.14968976      -0.14587348      -0.14968548      -0.14354239      -0.14314159      -0.14788888      -0.15106030      -0.15474023      -0.15992690      -0.16660509      -0.16913694
  11565.391        1.2285088      -0.25962942      -0.15244186      -0.15110463      -0.15042064      -0.15116412      -0.15080342      -0.15081307      -0.15289832      -0.15201143      -0.15480856      -0.15437147      -0.15393108      -0.15370668      -0.15056574      -0.15100288      -0.15545694      -0.15921754
  11567.260        1.1763767      -0.28172034      -0.17544041      -0.17543103      -0.17467905      -0.17475340      -0.17493930      -0.17509459      -0.17582384      -0.17548632      -0.17720193      -0.17702703      -0.17610630      -0.17374104      -0.17043621      -0.16779645      -0.16741073      -0.17072619
  11569.111        1.1400899      -0.29552762      -0.19048211      -0.19057064      -0.18984856      -0.19045109      -0.19069589      -0.19057212      -0.19124782      -0.19063529      -0.19158193      -0.19133878      -0.19094703      -0.18924391      -0.18670581      -0.18478859      -0.18333398      -0.18518688
  11570.981        1.1169546      -0.30178708      -0.19732423      -0.19716182      -0.19698712      -0.19755165      -0.19760644      -0.19782918      -0.19806981      -0.19759193      -0.19761927      -0.19702866      -0.19743781      -0.19647992      -0.19495155      -0.19488195      -0.19352631      -0.19473181
  11572.840        1.1080800      -0.30252043      -0.19796697      -0.19832966      -0.19876485      -0.19854659      -0.19823547      -0.19918999      -0.19866265      -0.19844146      -0.19784916      -0.19729072      -0.19832870      -0.19837480      -0.19724844      -0.19764951      -0.19796060      -0.19923778
  11574.717        1.1219220      -0.30245290      -0.19796530      -0.19858682      -0.19821151      -0.19836218      -0.19887222      -0.19903252      -0.19856799      -0.19839025      -0.19795238      -0.19762896      -0.19859664      -0.19911457      -0.19851420      -0.19873853      -0.20022154      -0.20131245
  11576.589        1.1331402      -0.30531022      -0.20144667      -0.20137559      -0.20149693      -0.20134577      -0.20115682      -0.20111376      -0.20143938      -0.20077394      -0.20123247      -0.20124179      -0.20156567      -0.20167637      -0.20123399      -0.20212175      -0.20327650      -0.20410478
  11578.449        1.1310580      -0.30910865      -0.20535760      -0.20560176      -0.20523101      -0.20536598      -0.20509224      -0.20527860      -0.20539581      -0.20492305      -0.20515405      -0.20527890      -0.20535363      -0.20520016      -0.20491374      -0.20596374      -0.20683510      -0.20751666
  11580.334        1.1156583      -0.31208757      -0.20803842      -0.20836686      -0.20806818      -0.20827193      -0.20823742      -0.20875677      -0.20808765      -0.20783167      -0.20822836      -0.20756285      -0.20781484      -0.20786608      -0.20807786      -0.20844988      -0.20921813      -0.21010979
  11582.208        1.1036958      -0.31309854      -0.20899508      -0.20967153      -0.20974176      -0.20977555      -0.20947202      -0.20975536      -0.20964554      -0.20949650      -0.20935019      -0.20892537      -0.20905380      -0.20902057      -0.20920799      -0.21025136      -0.21035030      -0.21111961
  11584.087        1.1007283      -0.31315377      -0.20910860      -0.20960004      -0.21003325      -0.20980511      -0.20993950      -0.20969114      -0.20979456      -0.20900414      -0.20884696      -0.20903206      -0.20885306      -0.20921831      -0.20948559      -0.20940668      -0.21038014      -0.21117161
  11585.957        1.1110226      -0.31287898      -0.20904018      -0.20887159      -0.20961469      -0.20914767      -0.20911334      -0.20957067      -0.20941697      -0.20873317      -0.20882358      -0.20799595      -0.20821006      -0.20887622      -0.20895694      -0.20924655      -0.20973982      -0.21116395
  11587.820        1.1234594      -0.31275778      -0.20899030      -0.20895065      -0.20891077      -0.20918843      -0.20952734      -0.20919117      -0.20916736      -0.20878893      -0.20855843      -0.20800994      -0.20847942      -0.20859185      -0.20850128      -0.20888667      -0.20947195      -0.21082092
  11589.708        1.1484192      -0.31325519      -0.20895657      -0.20916969      -0.20914992      -0.20971706      -0.20954193      -0.20964819      -0.20933481      -0.20922285      -0.20871712      -0.20877180      -0.20907087      -0.20892694      -0.20888159      -0.20966587      -0.20999070      -0.21103331
  11591.567        1.1578256      -0.31335772      -0.20924165      -0.20962277      -0.20980013      -0.20992333      -0.20946445      -0.21024514      -0.20957441      -0.20943877      -0.20899662      -0.20905923      -0.20935100      -0.20953495      -0.20975660      -0.21016525      -0.21077168      -0.21176349
  11593.451        1.1590671      -0.31353166      -0.20946926      -0.21001428      -0.20975249      -0.21023994      -0.21005511      -0.21016918      -0.21010740      -0.20925200      -0.20921775      -0.20878815      -0.20943505      -0.20942587      -0.21004715      -0.21060694      -0.21150038      -0.21209117
  11595.323        1.1442118      -0.31351327      -0.20914631      -0.20958235      -0.20965004      -0.20946449      -0.20965053      -0.20978362      -0.20997710      -0.20862108      -0.20883876      -0.20821605      -0.20913003      -0.20888302      -0.20935759      -0.21091415      -0.21200531      -0.21237321
  11597.196        1.1289571      -0.31318776      -0.20863486      -0.20879388      -0.20893956      -0.20907840      -0.20907273      -0.20938331      -0.20927628      -0.20821777      -0.20816135      -0.20799063      -0.20873034      -0.20872887      -0.20964010      -0.21049995      -0.21195465      -0.21242799
  11599.069        1.1267488      -0.31265580      -0.20769773      -0.20797589      -0.20865321      -0.20833766      -0.20848660      -0.20820372      -0.20847617      -0.20753924      -0.20779930      -0.20720638      -0.20760841      -0.20835807      -0.20889737      -0.20975750      -0.21163926      -0.21232412
  11600.930        1.1203843      -0.31158025      -0.20668328      -0.20695309      -0.20685340      -0.20727020      -0.20765591      -0.20742866      -0.20766766      -0.20685699      -0.20694511      -0.20588099      -0.20633834      -0.20732644      -0.20813245      -0.20920970      -0.21129630      -0.21240013
  11602.805        1.1151973      -0.31074752      -0.20562209      -0.20668188      -0.20603106      -0.20624904      -0.20642082      -0.20632634      -0.20648228      -0.20590888      -0.20563534      -0.20498693      -0.20583982      -0.20655030      -0.20739405      -0.20838421      -0.21057638      -0.21233556
  11604.669        1.1148146      -0.30990111      -0.20473600      -0.20517897      -0.20520508      -0.20540744      -0.20555435      -0.20558003      -0.20544557      -0.20486124      -0.20498912      -0.20444121      -0.20540936      -0.20620030      -0.20671887      -0.20821106      -0.21029793      -0.21196054
  11606.521        1.1146286      -0.30961299      -0.20422972      -0.20488064      -0.20432146      -0.20524876      -0.20477914      -0.20475038      -0.20474694      -0.20479584      -0.20471706      -0.20397746      -0.20518589      -0.20565033      -0.20671692      -0.20793639      -0.21012225      -0.21144143
  11608.385        1.1136772      -0.30936638      -0.20413823      -0.20514857      -0.20433361      -0.20485795      -0.20457249      -0.20452227      -0.20441089      -0.20485546      -0.20469470      -0.20387633      -0.20471366      -0.20563519      -0.20673881      -0.20823999      -0.21019022      -0.21160110
  11610.228        1.1212962      -0.31004671      -0.20437872      -0.20515856      -0.20490015      -0.20468171      -0.20490292      -0.20567634      -0.20490743      -0.20508324      -0.20511909      -0.20411370      -0.20524115      -0.20620486      -0.20744217      -0.20854822      -0.21071756      -0.21253360
  11612.104        1.1375353      -0.31066325      -0.20522439      -0.20645521      -0.20582882      -0.20588214      -0.20613538      -0.20615760      -0.20602053      -0.20592283      -0.20619718      -0.20464706      -0.20602350      -0.20705363      -0.20797602      -0.20975528      -0.21097971      -0.21374621
  11613.976        1.1361628      -0.31161871      -0.20671517      -0.20747202      -0.20669020      -0.20712087      -0.20728057      -0.20715970      -0.20736289      -0.20702861      -0.20755036      -0.20636790      -0.20784784      -0.20819996      -0.20870995      -0.21056873      -0.21159583      -0.21405655
  11615.868        1.1438168      -0.31325016      -0.20831477      -0.20924866      -0.20828081      -0.20884229      -0.20877345      -0.20859409      -0.20905168      -0.20909166      -0.20924899      -0.20863645      -0.20966287      -0.20954176      -0.21005857      -0.21167470      -0.21277716      -0.21518263
  11617.776        1.1465154      -0.31495200      -0.21033657      -0.21126815      -0.21066309      -0.21050352      -0.21116964      -0.21085252      -0.21094928      -0.21081337      -0.21136478      -0.21030373      -0.21125081      -0.21103642      -0.21151950      -0.21302006      -0.21443760      -0.21665104
  11619.674        1.1478338      -0.31694545      -0.21228384      -0.21324757      -0.21274055      -0.21259721      -0.21287628      -0.21313284      -0.21306733      -0.21316124      -0.21366658      -0.21213208      -0.21322993      -0.21320783      -0.21348790      -0.21474432      -0.21651537      -0.21826016
  11621.572        1.1539095      -0.31918966      -0.21457195      -0.21575916      -0.21541439      -0.21518603      -0.21532619      -0.21528783      -0.21530690      -0.21540131      -0.21593869      -0.21437469      -0.21516660      -0.21522580      -0.21586555      -0.21691718      -0.21849263      -0.22009524
  11623.459        1.1421849      -0.32165273      -0.21719602      -0.21781259      -0.21749487      -0.21828502      -0.21752284      -0.21761386      -0.21744854      -0.21763289      -0.21788736      -0.21674724      -0.21737725      -0.21709137      -0.21766862      -0.21914268      -0.21976927      -0.22190431
  11625.323        1.1368578      -0.32342501      -0.21941525      -0.21992243      -0.21977755      -0.22035835      -0.21981010      -0.22008407      -0.21956644      -0.21958685      -0.21987670      -0.21899904      -0.21982928      -0.21932499      -0.21974537      -0.22085793      -0.22211401      -0.22377337
  11627.212        1.1357985      -0.32542247      -0.22170004      -0.22212167      -0.22179399      -0.22197853      -0.22171942      -0.22186326      -0.22166301      -0.22184272      -0.22190305      -0.22128038      -0.22181474      -0.22162025      -0.22128797      -0.22287029      -0.22391052      -0.22523165
  11629.078        1.1330035      -0.32714702      -0.22395573      -0.22385707      -0.22375784      -0.22379493      -0.22339841      -0.22361755      -0.22379576      -0.22372335      -0.22346551      -0.22328870      -0.22345647      -0.22327992      -0.22355003      -0.22467120      -0.22550997      -0.22736527
  11630.967        1.1288827      -0.32867386      -0.22560342      -0.22610008      -0.22542024      -0.22542215      -0.22550706      -0.22517035      -0.22552183      -0.22553562      -0.22530065      -0.22487648      -0.22530188      -0.22504390      -0.22579581      -0.22665812      -0.22689395      -0.22847818
  11632.833        1.1195211      -0.33008704      -0.22677931      -0.22731367      -0.22697235      -0.22688475      -0.22699808      -0.22710953      -0.22707484      -0.22649578      -0.22729229      -0.22644707      -0.22653807      -0.22693792      -0.22675700      -0.22786683      -0.22896811      -0.23004483
  11634.719        1.1130234      -0.33132519      -0.22810443      -0.22840156      -0.22788732      -0.22819628      -0.22801410      -0.22810542      -0.22837167      -0.22832004      -0.22833586      -0.22770233      -0.22797187      -0.22770035      -0.22794292      -0.22887229      -0.23016616      -0.23132712
  11636.628        1.1061693      -0.33217065      -0.22931424      -0.22927521      -0.22887881      -0.22917969      -0.22924842      -0.22918368      -0.22931147      -0.22949227      -0.22922677      -0.22889835      -0.22898528      -0.22877790      -0.22925812      -0.23029722      -0.23116393      -0.23214623
  11638.520        1.0980339      -0.33308166      -0.23017473      -0.23049280      -0.22979705      -0.22997705      -0.23025631      -0.22986859      -0.23022764      -0.23029118      -0.23017924      -0.23014829      -0.23006188      -0.22991618      -0.23043494      -0.23097982      -0.23188040      -0.23317038
  11640.425        1.0983753      -0.33434001      -0.23095207      -0.23162184      -0.23115229      -0.23151916      -0.23115004      -0.23097420      -0.23112673      -0.23093358      -0.23075564      -0.23074514      -0.23099234      -0.23090053      -0.23100045      -0.23175273      -0.23340893      -0.23370400
  11642.318        1.0900457      -0.33533363      -0.23203655      -0.23200632      -0.23169444      -0.23217767      -0.23217962      -0.23186727      -0.23226857      -0.23190211      -0.23168814      -0.23118857      -0.23173811      -0.23174185      -0.23175668      -0.23296040      -0.23401677      -0.23505215
  11644.217        1.0878474      -0.33608746      -0.23298294      -0.23291020      -0.23282242      -0.23294170      -0.23271221      -0.23328079      -0.23309431      -0.23277244      -0.23276241      -0.23239068      -0.23301820      -0.23300973      -0.23282073      -0.23394979      -0.23488282      -0.23585263
  11646.124        1.0841511      -0.33666936      -0.23353897      -0.23407848      -0.23409152      -0.23383352      -0.23399874      -0.23391365      -0.23398445      -0.23392641      -0.23369729      -0.23345285      -0.23396003      -0.23391137      -0.23363481      -0.23468019      -0.23555708      -0.23685412
  11648.014        1.0867869      -0.33756174      -0.23456458      -0.23441622      -0.23487134      -0.23490126      -0.23474280      -0.23439110      -0.23482403      -0.23420061      -0.23445143      -0.23395547      -0.23422219      -0.23482085      -0.23446624      -0.23534469      -0.23635136      -0.23769007
  11649.916        1.0929373      -0.33816122      -0.23538116      -0.23520389      -0.23527272      -0.23574597      -0.23554635      -0.23545693      -0.23541154      -0.23567090      -0.23527306      -0.23471676      -0.23519457      -0.23507410      -0.23549665      -0.23645397      -0.23757062      -0.23851275
  11651.835        1.0973424      -0.33889353      -0.23587012      -0.23620402      -0.23633586      -0.23639183      -0.23636160      -0.23612975      -0.23619762      -0.23598934      -0.23616661      -0.23571020      -0.23591020      -0.23583225      -0.23601672      -0.23728200      -0.23817214      -0.23886799
  11653.739        1.1042111      -0.33954711      -0.23635163      -0.23717554      -0.23666729      -0.23701026      -0.23704668      -0.23683387      -0.23705683      -0.23643909      -0.23660938      -0.23607892      -0.23673712      -0.23621580      -0.23658059      -0.23796781      -0.23863926      -0.23970272
  11655.660        1.1064965      -0.34020679      -0.23688488      -0.23722557      -0.23708410      -0.23752588      -0.23734789      -0.23721703      -0.23723301      -0.23737715      -0.23674928      -0.23656186      -0.23729796      -0.23693942      -0.23723302      -0.23841645      -0.23955433      -0.24068495
  11657.577        1.1074567      -0.34076706      -0.23745312      -0.23768443      -0.23759596      -0.23790860      -0.23763592      -0.23766833      -0.23817924      -0.23742616      -0.23706560      -0.23710037      -0.23781101      -0.23776542      -0.23809846      -0.23922990      -0.24041796      -0.24120495
  11659.499        1.1132046      -0.34108945      -0.23778254      -0.23840475      -0.23826401      -0.23809560      -0.23810560      -0.23825018      -0.23845947      -0.23799061      -0.23748093      -0.23737524      -0.23819322      -0.23777466      -0.23869455      -0.23964506      -0.24024945      -0.24198282
  11661.434        1.1134150      -0.34148067      -0.23829346      -0.23866035      -0.23857383      -0.23802396      -0.23834878      -0.23863294      -0.23863763      -0.23864553      -0.23838180      -0.23801281      -0.23839322      -0.23855176      -0.23895234      -0.24004955      -0.24115656      -0.24208910
  11663.364        1.1161604      -0.34207315      -0.23894889      -0.23949406      -0.23947100      -0.23911361      -0.23887299      -0.23904180      -0.23899387      -0.23886914      -0.23865810      -0.23894299      -0.23876707      -0.23886628      -0.23969920      -0.24056967      -0.24174739      -0.24315572
  11665.295        1.1099702      -0.34235781      -0.23958738      -0.23998548      -0.23941324      -0.23985572      -0.23913911      -0.23930624      -0.23936118      -0.23925880      -0.23905524      -0.23940688      -0.23966860      -0.23961194      -0.24040143      -0.24121958      -0.24273883      -0.24383042
  11667.261        1.1058249      -0.34272646      -0.23993218      -0.24047480      -0.24028674      -0.24030473      -0.23971101      -0.24010006      -0.24005641      -0.23975792      -0.23970925      -0.23947919      -0.23999736      -0.24035774      -0.24097543      -0.24200089      -0.24331198      -0.24461630
  11669.169        1.1065924      -0.34323099      -0.24048258      -0.24094395      -0.24073798      -0.24048619      -0.24034601      -0.24053972      -0.24070068      -0.24047894      -0.24036311      -0.24026198      -0.24051770      -0.24069975      -0.24161721      -0.24263992      -0.24431739      -0.24504453
  11671.108        1.1049592      -0.34392740      -0.24086204      -0.24105278      -0.24093787      -0.24103187      -0.24097523      -0.24167558      -0.24098842      -0.24080492      -0.24112518      -0.24076964      -0.24130094      -0.24135463      -0.24206086      -0.24306333      -0.24570129      -0.24620812
  11673.035        1.1024432      -0.34457909      -0.24134377      -0.24184477      -0.24170364      -0.24171658      -0.24151545      -0.24173355      -0.24173778      -0.24160781      -0.24135082      -0.24100990      -0.24207611      -0.24181233      -0.24258938      -0.24370735      -0.24585406      -0.24635966
  11674.957        1.1007192      -0.34479544      -0.24182696      -0.24218797      -0.24204032      -0.24235082      -0.24198018      -0.24219592      -0.24210173      -0.24215430      -0.24204881      -0.24179985      -0.24267949      -0.24242300      -0.24333850      -0.24472830      -0.24691353      -0.24671096
  11676.891        1.0999745      -0.34598171      -0.24274045      -0.24293204      -0.24295449      -0.24361994      -0.24298757      -0.24317682      -0.24262331      -0.24297912      -0.24301054      -0.24270285      -0.24322713      -0.24341628      -0.24432676      -0.24553123      -0.24741996      -0.24808616
  11678.826        1.1033205      -0.34652875      -0.24356930      -0.24341168      -0.24346405      -0.24397852      -0.24378855      -0.24399947      -0.24333767      -0.24371663      -0.24371903      -0.24368753      -0.24397077      -0.24404142      -0.24554420      -0.24632824      -0.24875205      -0.24910232
  11680.775        1.1013260      -0.34758836      -0.24414961      -0.24468932      -0.24471421      -0.24491113      -0.24473636      -0.24488881      -0.24485517      -0.24499765      -0.24484254      -0.24454558      -0.24514528      -0.24514083      -0.24634797      -0.24735263      -0.24881048      -0.25028162
  11682.711        1.1024499      -0.34840700      -0.24528036      -0.24559972      -0.24575895      -0.24572098      -0.24575574      -0.24565421      -0.24558621      -0.24601775      -0.24581735      -0.24528557      -0.24575685      -0.24603090      -0.24731274      -0.24829077      -0.25061045      -0.25163486
  11684.624        1.1065876      -0.34943138      -0.24658361      -0.24689938      -0.24695398      -0.24701075      -0.24701807      -0.24694462      -0.24662940      -0.24710838      -0.24651304      -0.24652444      -0.24709385      -0.24693190      -0.24830430      -0.24965638      -0.25178385      -0.25249480
  11686.543        1.1059460      -0.35060312      -0.24759747      -0.24824126      -0.24802155      -0.24825160      -0.24795013      -0.24833986      -0.24766984      -0.24749576      -0.24760120      -0.24755566      -0.24793874      -0.24834225      -0.24927287      -0.25072619      -0.25224793      -0.25348746
  11688.464        1.1037574      -0.35175268      -0.24897484      -0.24948292      -0.24931657      -0.24948580      -0.24933295      -0.24950321      -0.24885658      -0.24937330      -0.24921230      -0.24868811      -0.24889068      -0.24993540      -0.25053076      -0.25141769      -0.25365044      -0.25457576
  11690.373        1.0996377      -0.35286344      -0.25027489      -0.25050267      -0.25047741      -0.25079410      -0.25077066      -0.25060719      -0.25009675      -0.25069137      -0.25045090      -0.25002693      -0.25006611      -0.25108112      -0.25141687      -0.25263153      -0.25460335      -0.25560564
  11692.313        1.0994373      -0.35399711      -0.25157801      -0.25174835      -0.25160512      -0.25222149      -0.25163406      -0.25157217      -0.25140346      -0.25213703      -0.25145592      -0.25135885      -0.25209622      -0.25243087      -0.25264199      -0.25372475      -0.25526262      -0.25617269
  11694.236        1.0932956      -0.35519532      -0.25277002      -0.25279183      -0.25256245      -0.25287611      -0.25301631      -0.25276541      -0.25274378      -0.25336428      -0.25260334      -0.25240161      -0.25321319      -0.25315068      -0.25399130      -0.25498356      -0.25691943      -0.25749826
  11696.165        1.0876477      -0.35643748      -0.25430250      -0.25404974      -0.25425738      -0.25451888      -0.25413827      -0.25410804      -0.25417165      -0.25451213      -0.25398207      -0.25380192      -0.25426269      -0.25435765      -0.25479047      -0.25623249      -0.25742682      -0.25835894
  11698.124        1.0862413      -0.35747314      -0.25535555      -0.25509666      -0.25535810      -0.25573165      -0.25554350      -0.25502668      -0.25530487      -0.25537742      -0.25524521      -0.25476251      -0.25558170      -0.25515282      -0.25575987      -0.25709584      -0.25858504      -0.25983981
  11700.061        1.0808965      -0.35862574      -0.25629122      -0.25632375      -0.25634796      -0.25694880      -0.25659221      -0.25675047      -0.25650252      -0.25643180      -0.25616227      -0.25577166      -0.25686383      -0.25659875      -0.25663825      -0.25804654      -0.25960213      -0.26061522
  11702.015        1.0746214      -0.35967967      -0.25757924      -0.25794449      -0.25778014      -0.25773547      -0.25734773      -0.25828442      -0.25768187      -0.25771435      -0.25709629      -0.25726271      -0.25794775      -0.25787436      -0.25776126      -0.25938520      -0.26021929      -0.26167231
  11703.947        1.0725994      -0.36054858      -0.25856778      -0.25879847      -0.25853987      -0.25912588      -0.25857446      -0.25898394      -0.25890608      -0.25871949      -0.25823421      -0.25843403      -0.25884860      -0.25894438      -0.25888205      -0.26019269      -0.26100804      -0.26248558
  11705.844        1.0723630      -0.36177974      -0.25932412      -0.26013970      -0.25986053      -0.25971747      -0.26023358      -0.26009987      -0.26022160      -0.25973902      -0.25938806      -0.25932315      -0.25997768      -0.25970605      -0.26045154      -0.26106979      -0.26194075      -0.26307292
  11707.783        1.0749689      -0.36267362      -0.26061376      -0.26112984      -0.26072291      -0.26089896      -0.26108139      -0.26075741      -0.26127773      -0.26052808      -0.26029754      -0.26029963      -0.26101238      -0.26041222      -0.26140329      -0.26261168      -0.26294198      -0.26336655
  11709.704        1.0753987      -0.36357947      -0.26194999      -0.26205146      -0.26153799      -0.26196712      -0.26209995      -0.26195014      -0.26226851      -0.26119436      -0.26124864      -0.26144323      -0.26212384      -0.26151055      -0.26208623      -0.26330837      -0.26364139      -0.26455882
  11711.644        1.0775078      -0.36479916      -0.26267485      -0.26255124      -0.26283215      -0.26311826      -0.26306489      -0.26278751      -0.26346230      -0.26280077      -0.26219758      -0.26251917      -0.26288169      -0.26300221      -0.26304168      -0.26402438      -0.26481347      -0.26581933
  11713.573        1.0810564      -0.36575064      -0.26352927      -0.26381513      -0.26409889      -0.26401917      -0.26401611      -0.26393317      -0.26437356      -0.26374334      -0.26338926      -0.26369053      -0.26414005      -0.26413205      -0.26429102      -0.26510527      -0.26585888      -0.26652185
  11715.490        1.0825613      -0.36678019      -0.26445653      -0.26478105      -0.26525722      -0.26511923      -0.26489180      -0.26473236      -0.26517008      -0.26462767      -0.26438213      -0.26440310      -0.26480637      -0.26558417      -0.26506758      -0.26572329      -0.26689169      -0.26780895
  11717.444        1.0845753      -0.36761296      -0.26546956      -0.26589118      -0.26591922      -0.26596550      -0.26583659      -0.26579223      -0.26599639      -0.26560823      -0.26507603      -0.26536039      -0.26581460      -0.26624645      -0.26561041      -0.26680516      -0.26755067      -0.26863619
  11719.388        1.0860317      -0.36822076      -0.26638556      -0.26673340      -0.26680319      -0.26726295      -0.26670836      -0.26689712      -0.26683866      -0.26665662      -0.26623079      -0.26617055      -0.26658915      -0.26718520      -0.26609327      -0.26783802      -0.26884996      -0.26980264
  11721.295        1.0830495      -0.36915949      -0.26752455      -0.26717352      -0.26764798      -0.26768053      -0.26704584      -0.26810964      -0.26764447      -0.26788878      -0.26735413      -0.26706196      -0.26751575      -0.26736968      -0.26744389      -0.26868040      -0.26950538      -0.27089571
  11723.228        1.0835325      -0.36975350      -0.26859518      -0.26845735      -0.26859495      -0.26883407      -0.26841344      -0.26864072      -0.26853835      -0.26879077      -0.26843262      -0.26789053      -0.26833787      -0.26785376      -0.26890716      -0.26937590      -0.27065043      -0.27175968
  11725.154        1.0898663      -0.37086895      -0.26933731      -0.26964099      -0.26930916      -0.26953745      -0.26922358      -0.26919929      -0.26959227      -0.26940862      -0.26924336      -0.26868949      -0.26918033      -0.26908092      -0.26967131      -0.27040276      -0.27145470      -0.27282228
  11727.081        1.0925565      -0.37185438      -0.27028357      -0.27039254      -0.26985729      -0.27030695      -0.26965882      -0.27008925      -0.27054787      -0.27037509      -0.27004685      -0.26966968      -0.27009494      -0.26980844      -0.27008285      -0.27185669      -0.27233451      -0.27352336
  11729.010        1.0924800      -0.37246513      -0.27128435      -0.27149173      -0.27048393      -0.27087945      -0.27113243      -0.27110063      -0.27137859      -0.27117972      -0.27099106      -0.27040366      -0.27081552      -0.27042132      -0.27081361      -0.27190176      -0.27282438      -0.27431055
  11730.938        1.0911360      -0.37330581      -0.27174084      -0.27175479      -0.27206175      -0.27185285      -0.27149963      -0.27224640      -0.27207608      -0.27168322      -0.27168303      -0.27125801      -0.27189657      -0.27147445      -0.27193429      -0.27263274      -0.27395257      -0.27477102
  11732.880        1.0920650      -0.37407080      -0.27248660      -0.27248046      -0.27295506      -0.27312980      -0.27256209      -0.27228958      -0.27296909      -0.27201390      -0.27213155      -0.27230187      -0.27266587      -0.27286625      -0.27339030      -0.27408744      -0.27435582      -0.27575382
  11734.810        1.0920114      -0.37489222      -0.27325264      -0.27359272      -0.27364726      -0.27377908      -0.27378867      -0.27327314      -0.27364704      -0.27296848      -0.27301061      -0.27316121      -0.27337798      -0.27382922      -0.27384931      -0.27507830      -0.27542592      -0.27654834
  11736.758        1.0869283      -0.37551695      -0.27405748      -0.27441017      -0.27423327      -0.27464253      -0.27464024      -0.27433815      -0.27433512      -0.27383807      -0.27395612      -0.27420122      -0.27438914      -0.27413375      -0.27476920      -0.27557003      -0.27620335      -0.27778537
  11738.720        1.0844759      -0.37605622      -0.27483973      -0.27533371      -0.27494316      -0.27533860      -0.27550050      -0.27479073      -0.27509299      -0.27449707      -0.27500481      -0.27477118      -0.27492368      -0.27492130      -0.27550131      -0.27597034      -0.27725591      -0.27892016
  11740.658        1.0809088      -0.37673844      -0.27560026      -0.27591308      -0.27626289      -0.27553516      -0.27582199      -0.27550688      -0.27568523      -0.27571005      -0.27567185      -0.27525658      -0.27549976      -0.27570907      -0.27594217      -0.27704034      -0.27786804      -0.27944138
  11742.608        1.0835841      -0.37744063      -0.27647688      -0.27634847      -0.27668130      -0.27666923      -0.27673980      -0.27644119      -0.27613911      -0.27608440      -0.27642846      -0.27559681      -0.27653095      -0.27646406      -0.27686052      -0.27760781      -0.27885315      -0.28044518
  11744.554        1.0795161      -0.37827669      -0.27718875      -0.27708908      -0.27685433      -0.27756059      -0.27682624      -0.27675098      -0.27685787      -0.27644669      -0.27669491      -0.27611314      -0.27700411      -0.27689062      -0.27724975      -0.27898290      -0.27983819      -0.28108783
  11746.488        1.0828154      -0.37887335      -0.27772995      -0.27800262      -0.27742086      -0.27775046      -0.27773948      -0.27749479      -0.27758837      -0.27727986      -0.27712664      -0.27712674      -0.27761247      -0.27756760      -0.27817240      -0.27946357      -0.28083363      -0.28155477
  11748.458        1.0872944      -0.37958644      -0.27817396      -0.27842833      -0.27822119      -0.27825781      -0.27849577      -0.27827425      -0.27824415      -0.27827863      -0.27826023      -0.27763403      -0.27882871      -0.27863906      -0.27861639      -0.28070106      -0.28173780      -0.28284502
  11750.387        1.0831548      -0.38021192      -0.27861952      -0.27970784      -0.27915138      -0.27916052      -0.27897884      -0.27896489      -0.27889364      -0.27843176      -0.27921730      -0.27856743      -0.27937292      -0.27940957      -0.27994614      -0.28120412      -0.28229484      -0.28361737
  11752.347        1.0724464      -0.38080655      -0.27987229      -0.28058591      -0.27950313      -0.28026125      -0.27971623      -0.27996206      -0.27995400      -0.27996834      -0.27976957      -0.27958063      -0.27972144      -0.27985841      -0.28042373      -0.28206690      -0.28312038      -0.28447963
  11754.301        1.0633734      -0.38148818      -0.28080643      -0.28087623      -0.28025958      -0.28080794      -0.28083026      -0.28072008      -0.28086164      -0.27973917      -0.28018835      -0.28014438      -0.28040254      -0.28052103      -0.28122951      -0.28311006      -0.28428040      -0.28541253
  11756.239        1.0432623      -0.38168176      -0.28083946      -0.28158154      -0.28086166      -0.28157626      -0.28093042      -0.28068319      -0.28083813      -0.28045464      -0.28044221      -0.28022583      -0.28063657      -0.28080168      -0.28226268      -0.28329613      -0.28415297      -0.28564889
  11758.195        1.0439936      -0.38275969      -0.28090474      -0.28015912      -0.27988662      -0.28028753      -0.27994081      -0.27997668      -0.28088811      -0.28007557      -0.28108862      -0.28061697      -0.28099227      -0.28129377      -0.28079106      -0.28251794      -0.28420892      -0.28572710
  11760.139        1.0897509      -0.38421293      -0.28264405      -0.28340316      -0.28355996      -0.28368695      -0.28327840      -0.28302538      -0.28247309      -0.28353833      -0.28267526      -0.28245076      -0.28262240      -0.28295717      -0.28402079      -0.28515852      -0.28638015      -0.28770991
  11762.090        1.0935475      -0.38558577      -0.28460190      -0.28474868      -0.28424212      -0.28507203      -0.28468478      -0.28442049      -0.28466121      -0.28434881      -0.28441251      -0.28401738      -0.28419116      -0.28482988      -0.28579397      -0.28704470      -0.28819076      -0.28918702
  11764.048        1.0868905      -0.38644153      -0.28561059      -0.28562953      -0.28553875      -0.28560212      -0.28514130      -0.28583867      -0.28576537      -0.28521143      -0.28532147      -0.28527626      -0.28508337      -0.28595607      -0.28594349      -0.28788606      -0.28922020      -0.28986027
  11765.988        1.0818299      -0.38718136      -0.28618159      -0.28655681      -0.28597852      -0.28641860      -0.28608290      -0.28643899      -0.28648247      -0.28593368      -0.28648062      -0.28642463      -0.28604733      -0.28702767      -0.28705590      -0.28845156      -0.29025790      -0.29112114
  11767.929        1.0752914      -0.38787735      -0.28701624      -0.28728694      -0.28675439      -0.28704198      -0.28706455      -0.28702147      -0.28720887      -0.28705268      -0.28749565      -0.28713131      -0.28747222      -0.28778149      -0.28802295      -0.28934298      -0.29113114      -0.29235004
  11769.883        1.0681445      -0.38875465      -0.28800064      -0.28808654      -0.28799956      -0.28791091      -0.28819039      -0.28797417      -0.28824968      -0.28821562      -0.28790133      -0.28803313      -0.28835409      -0.28862999      -0.28879335      -0.29060162      -0.29191205      -0.29342466
  11771.819        1.0645814      -0.38955404      -0.28875882      -0.28914636      -0.28934450      -0.28927147      -0.28882977      -0.28900186      -0.28931371      -0.28903334      -0.28865788      -0.28878091      -0.28938931      -0.28927438      -0.29024392      -0.29130228      -0.29302182      -0.29389282
  11773.781        1.0641825      -0.39047880      -0.28973814      -0.29060777      -0.28984251      -0.29000741      -0.28957637      -0.28998215      -0.29033916      -0.28990876      -0.28971751      -0.28971046      -0.29025271      -0.29024923      -0.29094905      -0.29238369      -0.29346313      -0.29489278
  11775.712        1.0585955      -0.39143409      -0.29059190      -0.29110494      -0.29076393      -0.29090035      -0.29072038      -0.29083534      -0.29099926      -0.29057508      -0.29066382      -0.29062207      -0.29140024      -0.29110812      -0.29235963      -0.29343853      -0.29454563      -0.29597130
  11777.669        1.0526658      -0.39215772      -0.29148881      -0.29194847      -0.29187286      -0.29220060      -0.29177156      -0.29180935      -0.29139057      -0.29172944      -0.29158569      -0.29146515      -0.29205450      -0.29181086      -0.29299641      -0.29439041      -0.29565622      -0.29650520
  11779.619        1.0513030      -0.39313666      -0.29261946      -0.29265030      -0.29289846      -0.29270352      -0.29284578      -0.29311015      -0.29246538      -0.29252358      -0.29255153      -0.29269565      -0.29293830      -0.29307120      -0.29339119      -0.29456582      -0.29605865      -0.29725667
  11781.577        1.0541182      -0.39437295      -0.29358911      -0.29377450      -0.29389565      -0.29401944      -0.29354331      -0.29398677      -0.29377169      -0.29380480      -0.29382187      -0.29374833      -0.29393140      -0.29430955      -0.29472248      -0.29563551      -0.29732256      -0.29782336
  11783.560        1.0547469      -0.39527051      -0.29476958      -0.29517404      -0.29513642      -0.29512635      -0.29466899      -0.29470895      -0.29466065      -0.29441287      -0.29484993      -0.29467296      -0.29487079      -0.29551462      -0.29568646      -0.29696262      -0.29795580      -0.29854277
  11785.531        1.0516867      -0.39614743      -0.29587691      -0.29638038      -0.29555548      -0.29577896      -0.29614962      -0.29570541      -0.29550893      -0.29584723      -0.29568989      -0.29540731      -0.29574855      -0.29641188      -0.29684186      -0.29742750      -0.29923707      -0.29961097
  11787.491        1.0473768      -0.39685978      -0.29668613      -0.29673350      -0.29678431      -0.29710783      -0.29659981      -0.29691219      -0.29676955      -0.29630269      -0.29639073      -0.29599572      -0.29652912      -0.29689756      -0.29776992      -0.29819356      -0.30031707      -0.30074262
  11789.475        1.0338386      -0.39764370      -0.29706201      -0.29770373      -0.29815877      -0.29765581      -0.29746340      -0.29725748      -0.29786818      -0.29756077      -0.29703129      -0.29674112      -0.29709178      -0.29773864      -0.29885151      -0.29947490      -0.30069708      -0.30156622
  11791.436        1.0183850      -0.39832436      -0.29723876      -0.29864270      -0.29786788      -0.29867232      -0.29743337      -0.29756697      -0.29789137      -0.29813750      -0.29733713      -0.29751461      -0.29743633      -0.29813232      -0.29880278      -0.29910778      -0.30119120      -0.30226014
  11793.434        1.0492105      -0.39968308      -0.29950820      -0.29998723      -0.30040666      -0.29995548      -0.29991089      -0.29988872      -0.29948378      -0.29916475      -0.29911512      -0.29926734      -0.29890160      -0.29908750      -0.30027259      -0.30148362      -0.30183303      -0.30310801
  11795.403        1.0615618      -0.40125663      -0.30120199      -0.30157923      -0.30113925      -0.30114654      -0.30122029      -0.30111088      -0.30080077      -0.30090517      -0.30048900      -0.30060971      -0.30045307      -0.30116670      -0.30151944      -0.30259846      -0.30350605      -0.30478620
  11797.372        1.0665223      -0.40222722      -0.30235459      -0.30235510      -0.30248965      -0.30296298      -0.30225044      -0.30229350      -0.30216961      -0.30186592      -0.30158175      -0.30189912      -0.30178446      -0.30227096      -0.30276382      -0.30335731      -0.30480141      -0.30619216
  11799.348        1.0707230      -0.40318547      -0.30353663      -0.30320343      -0.30374157      -0.30302300      -0.30312134      -0.30288541      -0.30289255      -0.30264191      -0.30317423      -0.30267350      -0.30317823      -0.30312132      -0.30411911      -0.30423869      -0.30542106      -0.30700596
  11801.336        1.0684275      -0.40389740      -0.30412842      -0.30423415      -0.30357985      -0.30440409      -0.30399322      -0.30357931      -0.30359476      -0.30421615      -0.30367154      -0.30369824      -0.30395567      -0.30383795      -0.30487159      -0.30516224      -0.30646819      -0.30748968
  11803.289        1.0687364      -0.40488983      -0.30492623      -0.30522976      -0.30525929      -0.30509398      -0.30510781      -0.30467297      -0.30438503      -0.30487944      -0.30463193      -0.30486757      -0.30469736      -0.30474368      -0.30550412      -0.30640590      -0.30744726      -0.30817101
  11805.262        1.0695576      -0.40554739      -0.30592893      -0.30620696      -0.30598665      -0.30633157      -0.30570226      -0.30598312      -0.30608553      -0.30602056      -0.30566343      -0.30566932      -0.30548827      -0.30610049      -0.30647771      -0.30744434      -0.30841467      -0.30939232
  11807.198        1.0652787      -0.40639906      -0.30685195      -0.30684022      -0.30710544      -0.30679497      -0.30666287      -0.30623985      -0.30666932      -0.30602217      -0.30631108      -0.30657100      -0.30610973      -0.30687742      -0.30740690      -0.30795793      -0.30895972      -0.31032878
  11809.140        1.0674318      -0.40733104      -0.30759901      -0.30776422      -0.30753854      -0.30757453      -0.30657408      -0.30661380      -0.30721852      -0.30710915      -0.30728211      -0.30730907      -0.30681897      -0.30760791      -0.30696840      -0.30873912      -0.30970873      -0.31097824
  11811.095        1.0853971      -0.40856791      -0.30875269      -0.30920098      -0.30950047      -0.30875306      -0.30836338      -0.30820939      -0.30850447      -0.30875262      -0.30819251      -0.30777206      -0.30808031      -0.30892835      -0.30899542      -0.30971154      -0.31121454      -0.31215457
  11813.040        1.0915828      -0.40950436      -0.31014641      -0.31025009      -0.30987937      -0.31001312      -0.30916507      -0.30925874      -0.30926321      -0.30945866      -0.30932562      -0.30904504      -0.30929615      -0.30998184      -0.30988141      -0.31086652      -0.31238690      -0.31288003
  11815.015        1.0914202      -0.41066315      -0.31084260      -0.31128003      -0.31087255      -0.31051646      -0.31077922      -0.31075750      -0.31078298      -0.31073753      -0.31068161      -0.31054536      -0.31068224      -0.31065207      -0.31067220      -0.31174657      -0.31335592      -0.31376902
  11816.966        1.0915719      -0.41133084      -0.31152872      -0.31184279      -0.31166326      -0.31200718      -0.31186093      -0.31148087      -0.31161786      -0.31140952      -0.31132142      -0.31123626      -0.31176996      -0.31127172      -0.31207015      -0.31291565      -0.31418663      -0.31460290
  11818.936        1.0887399      -0.41207592      -0.31285890      -0.31255042      -0.31292208      -0.31283936      -0.31247939      -0.31209109      -0.31272405      -0.31227152      -0.31231837      -0.31216770      -0.31234821      -0.31236791      -0.31287301      -0.31404367      -0.31544717      -0.31562408
  11820.913        1.0860021      -0.41303255      -0.31360569      -0.31352359      -0.31362117      -0.31361009      -0.31301495      -0.31305221      -0.31345951      -0.31334791      -0.31299735      -0.31323416      -0.31310427      -0.31359419      -0.31421375      -0.31459006      -0.31628021      -0.31668072
  11822.873        1.0822371      -0.41361925      -0.31429444      -0.31451024      -0.31417871      -0.31419322      -0.31406052      -0.31405706      -0.31447023      -0.31412053      -0.31377501      -0.31381686      -0.31427224      -0.31457687      -0.31488856      -0.31562633      -0.31697702      -0.31773638
  11824.840        1.0778611      -0.41440920      -0.31515338      -0.31562448      -0.31498926      -0.31529120      -0.31494429      -0.31527549      -0.31573355      -0.31535251      -0.31471629      -0.31458323      -0.31517536      -0.31521266      -0.31549116      -0.31680493      -0.31764071      -0.31808305
  11826.800        1.0743380      -0.41542350      -0.31606539      -0.31649424      -0.31570097      -0.31638108      -0.31584375      -0.31577315      -0.31612482      -0.31597583      -0.31561722      -0.31525224      -0.31577853      -0.31579818      -0.31665563      -0.31726810      -0.31840898      -0.31919988
  11828.743        1.0665757      -0.41607229      -0.31688884      -0.31703978      -0.31699282      -0.31726006      -0.31666121      -0.31678547      -0.31710042      -0.31670239      -0.31634014      -0.31604913      -0.31690888      -0.31704538      -0.31696722      -0.31860012      -0.31970276      -0.32056700
  11830.724        1.0608699      -0.41707124      -0.31774001      -0.31749739      -0.31774524      -0.31768839      -0.31707887      -0.31802782      -0.31754963      -0.31759024      -0.31710948      -0.31686031      -0.31789016      -0.31786053      -0.31781996      -0.31894326      -0.32071360      -0.32143799
  11832.662        1.0558112      -0.41789342      -0.31862572      -0.31858967      -0.31882926      -0.31866369      -0.31856985      -0.31814761      -0.31822646      -0.31791710      -0.31796147      -0.31781388      -0.31847638      -0.31828925      -0.31823168      -0.32022930      -0.32135292      -0.32208080
  11834.638        1.0499315      -0.41857269      -0.31915595      -0.31937432      -0.31919920      -0.31925020      -0.31920770      -0.31904111      -0.31922361      -0.31921081      -0.31858266      -0.31877001      -0.31903676      -0.31912327      -0.31988642      -0.32083998      -0.32200827      -0.32272963
  11836.577        1.0471707      -0.41955174      -0.31978647      -0.32013153      -0.32039000      -0.32001219      -0.31970599      -0.32007863      -0.31985741      -0.31982681      -0.31964189      -0.31967246      -0.32023008      -0.32014734      -0.32059722      -0.32190749      -0.32294008      -0.32392108
  11838.536        1.0441771      -0.42022875      -0.32067051      -0.32112544      -0.32096736      -0.32087814      -0.32107071      -0.32095018      -0.32097540      -0.32046865      -0.32034263      -0.32068760      -0.32070839      -0.32096904      -0.32113005      -0.32209720      -0.32389811      -0.32472892
  11840.508        1.0418579      -0.42096478      -0.32151706      -0.32193749      -0.32183465      -0.32235583      -0.32205010      -0.32227581      -0.32228474      -0.32172541      -0.32125655      -0.32161671      -0.32178574      -0.32186323      -0.32246080      -0.32350934      -0.32486505      -0.32556559
  11842.474        1.0381455      -0.42167400      -0.32260985      -0.32283785      -0.32249397      -0.32272172      -0.32292767      -0.32315137      -0.32271636      -0.32271249      -0.32253013      -0.32239783      -0.32282675      -0.32289329      -0.32273249      -0.32457010      -0.32570106      -0.32666723
  11844.434        1.0374588      -0.42255188      -0.32341738      -0.32373261      -0.32330017      -0.32316936      -0.32367815      -0.32353893      -0.32363129      -0.32295266      -0.32316496      -0.32296664      -0.32333164      -0.32344394      -0.32390333      -0.32534754      -0.32656008      -0.32751449
  11846.390        1.0341703      -0.42318979      -0.32398246      -0.32450954      -0.32417548      -0.32439655      -0.32418639      -0.32450708      -0.32486129      -0.32374871      -0.32398832      -0.32368895      -0.32419763      -0.32431462      -0.32465983      -0.32595908      -0.32737248      -0.32840337
  11848.333        1.0334059      -0.42411649      -0.32499761      -0.32550823      -0.32502452      -0.32522957      -0.32479820      -0.32564623      -0.32515822      -0.32502980      -0.32504464      -0.32430283      -0.32506721      -0.32524790      -0.32499151      -0.32667686      -0.32836895      -0.32925294
  11850.307        1.0296014      -0.42464963      -0.32550660      -0.32598642      -0.32576859      -0.32630729      -0.32571706      -0.32599410      -0.32562720      -0.32532667      -0.32589402      -0.32525101      -0.32604338      -0.32585989      -0.32618081      -0.32773253      -0.32887351      -0.33022776
  11852.259        1.0240748      -0.42511437      -0.32645256      -0.32642560      -0.32646087      -0.32655932      -0.32628768      -0.32595039      -0.32634374      -0.32611448      -0.32656445      -0.32608244      -0.32712157      -0.32676079      -0.32642293      -0.32799430      -0.32917099      -0.33076764
  11854.229        1.0128734      -0.42559905      -0.32657674      -0.32681579      -0.32697528      -0.32726141      -0.32656568      -0.32725196      -0.32668834      -0.32644921      -0.32707219      -0.32638672      -0.32679834      -0.32711484      -0.32712357      -0.32818702      -0.32963175      -0.33115325
  11856.188       0.98944879      -0.42599241      -0.32695294      -0.32697694      -0.32721488      -0.32702744      -0.32752707      -0.32724619      -0.32699146      -0.32699938      -0.32717385      -0.32677972      -0.32748476      -0.32769944      -0.32759905      -0.32861873      -0.33017145      -0.33169563
  11858.165       0.98000151      -0.42679184      -0.32804023      -0.32821689      -0.32823313      -0.32816810      -0.32759103      -0.32780849      -0.32747757      -0.32823740      -0.32850110      -0.32792161      -0.32821047      -0.32836859      -0.32795706      -0.32918191      -0.33100803      -0.33255907
  11859.169       0.99765087      -0.42818016      -0.32902850      -0.32929021      -0.32915824      -0.32920439      -0.32897234      -0.32914826      -0.32873419      -0.32947750      -0.32949023      -0.32880689      -0.32877161      -0.32964349      -0.32938516      -0.33057515      -0.33211417      -0.33331761
  11861.141        1.0387238      -0.43006824      -0.33158676      -0.33210922      -0.33128800      -0.33124664      -0.33139667      -0.33114715      -0.33137066      -0.33153768      -0.33135261      -0.33099904      -0.33145466      -0.33149067      -0.33190980      -0.33336221      -0.33448853      -0.33552747
  11863.127        1.0330499      -0.43164357      -0.33308018      -0.33360411      -0.33304751      -0.33348244      -0.33297356      -0.33284704      -0.33294481      -0.33312880      -0.33281582      -0.33270838      -0.33284354      -0.33275091      -0.33332143      -0.33506973      -0.33578181      -0.33704066
  11864.132        1.0317051      -0.43225998      -0.33337824      -0.33416306      -0.33341770      -0.33384317      -0.33359097      -0.33351331      -0.33345440      -0.33362696      -0.33351615      -0.33289615      -0.33356421      -0.33338164      -0.33371813      -0.33548243      -0.33640366      -0.33745847
  11866.124        1.0352770      -0.43301233      -0.33400519      -0.33413169      -0.33435207      -0.33420873      -0.33404171      -0.33427501      -0.33430631      -0.33400825      -0.33367040      -0.33335176      -0.33418683      -0.33446015      -0.33507976      -0.33680045      -0.33741927      -0.33804777
  11868.099        1.0411436      -0.43336589      -0.33484898      -0.33478786      -0.33492583      -0.33485204      -0.33493052      -0.33454761      -0.33501570      -0.33433676      -0.33432062      -0.33380775      -0.33444759      -0.33539007      -0.33534162      -0.33705173      -0.33783609      -0.33882133
  11870.081        1.0408011      -0.43428273      -0.33543086      -0.33572038      -0.33545031      -0.33538679      -0.33498242      -0.33487936      -0.33559112      -0.33507976      -0.33498461      -0.33460119      -0.33547254      -0.33562191      -0.33664675      -0.33703041      -0.33838836      -0.33989845
  11872.045        1.0409913      -0.43499504      -0.33628030      -0.33663676      -0.33612313      -0.33636116      -0.33613545      -0.33594671      -0.33619904      -0.33621769      -0.33618091      -0.33554625      -0.33629658      -0.33675712      -0.33720184      -0.33824927      -0.33948278      -0.34102410
  11874.009        1.0425784      -0.43585357      -0.33726188      -0.33736991      -0.33761327      -0.33758493      -0.33740055      -0.33738535      -0.33704553      -0.33679807      -0.33752828      -0.33631035      -0.33742932      -0.33748428      -0.33816393      -0.33868850      -0.34041001      -0.34206309
  11875.998        1.0425377      -0.43651146      -0.33814898      -0.33833266      -0.33808025      -0.33862801      -0.33787927      -0.33832530      -0.33801812      -0.33800123      -0.33822445      -0.33746701      -0.33855547      -0.33839196      -0.33883674      -0.33992159      -0.34116739      -0.34298306
  11877.976        1.0438175      -0.43764914      -0.33949873      -0.33945456      -0.33880436      -0.33920924      -0.33895123      -0.33924466      -0.33877175      -0.33858037      -0.33899077      -0.33854129      -0.33920908      -0.33887656      -0.33996648      -0.34150460      -0.34174599      -0.34404960
  11878.978        1.0443048      -0.43802770      -0.33999529      -0.33989234      -0.33928684      -0.33946639      -0.33933962      -0.33980745      -0.33915906      -0.33884331      -0.33949818      -0.33878608      -0.33961659      -0.33916604      -0.34042633      -0.34161330      -0.34199050      -0.34455907
  11879.980        1.0448413      -0.43844295      -0.34017598      -0.34009062      -0.33951250      -0.34020560      -0.34013259      -0.34002987      -0.33981377      -0.33978265      -0.34007634      -0.33931205      -0.34028448      -0.34005543      -0.34030679      -0.34167022      -0.34290676      -0.34441997
  11881.966        1.0466026      -0.43935839      -0.34100427      -0.34108669      -0.34079651      -0.34107365      -0.34081598      -0.34069903      -0.34096510      -0.34120197      -0.34111490      -0.34024780      -0.34067318      -0.34136061      -0.34161979      -0.34290090      -0.34340464      -0.34527345
  11883.940        1.0473987      -0.44015946      -0.34175735      -0.34218269      -0.34160857      -0.34192393      -0.34173050      -0.34157384      -0.34177457      -0.34151484      -0.34198872      -0.34144023      -0.34162711      -0.34223406      -0.34255076      -0.34371239      -0.34475159      -0.34602076
  11885.926        1.0482820      -0.44120180      -0.34255627      -0.34285350      -0.34295198      -0.34275933      -0.34264022      -0.34255449      -0.34255987      -0.34278197      -0.34261911      -0.34232463      -0.34287298      -0.34254663      -0.34358732      -0.34462015      -0.34551878      -0.34678243
  11887.914        1.0495599      -0.44190711      -0.34403644      -0.34396873      -0.34389584      -0.34397022      -0.34382480      -0.34363623      -0.34379010      -0.34326022      -0.34339466      -0.34306625      -0.34383828      -0.34361094      -0.34409757      -0.34532509      -0.34687646      -0.34779780
  11889.884        1.0499120      -0.44296033      -0.34499844      -0.34509055      -0.34442189      -0.34497041      -0.34499656      -0.34453538      -0.34495801      -0.34472114      -0.34425223      -0.34417870      -0.34475690      -0.34481121      -0.34508395      -0.34599838      -0.34778606      -0.34871364
  11890.887        1.0509063      -0.44340963      -0.34555154      -0.34540173      -0.34513725      -0.34529122      -0.34528669      -0.34492931      -0.34535683      -0.34486711      -0.34473864      -0.34483675      -0.34523705      -0.34542141      -0.34591506      -0.34654716      -0.34762004      -0.34902525
  11892.870        1.0501267      -0.44432569      -0.34660985      -0.34588704      -0.34622243      -0.34633385      -0.34601713      -0.34629814      -0.34561079      -0.34595094      -0.34585077      -0.34600094      -0.34625809      -0.34591445      -0.34618766      -0.34742603      -0.34875389      -0.35017310
  11894.848        1.0494580      -0.44515153      -0.34731824      -0.34704352      -0.34723940      -0.34688784      -0.34711234      -0.34716441      -0.34722669      -0.34698405      -0.34657431      -0.34678704      -0.34704370      -0.34695386      -0.34753038      -0.34847330      -0.35066431      -0.35107851
  11896.845        1.0471234      -0.44600882      -0.34816976      -0.34835432      -0.34804963      -0.34752611      -0.34827429      -0.34806247      -0.34787062      -0.34761048      -0.34731563      -0.34727650      -0.34750587      -0.34815672      -0.34841039      -0.34948748      -0.35089237      -0.35167684
  11898.829        1.0454895      -0.44673479      -0.34908109      -0.34887077      -0.34856921      -0.34830986      -0.34882969      -0.34913925      -0.34869977      -0.34884269      -0.34857419      -0.34865363      -0.34880320      -0.34899448      -0.34935288      -0.35039796      -0.35185136      -0.35301420
  11899.835        1.0438384      -0.44735882      -0.34942447      -0.34905161      -0.34890165      -0.34909895      -0.34885415      -0.34934056      -0.34900510      -0.34888377      -0.34922261      -0.34878919      -0.34891779      -0.34934653      -0.34999158      -0.35092139      -0.35245526      -0.35315272
  11900.852        1.0424750      -0.44784843      -0.34988660      -0.34964931      -0.34965436      -0.34982873      -0.34946926      -0.34986980      -0.34951894      -0.34930147      -0.34970483      -0.34947065      -0.34917260      -0.34971018      -0.35024028      -0.35136560      -0.35273643      -0.35325447
  11902.851        1.0387620      -0.44858451      -0.35112768      -0.35078510      -0.35088331      -0.35031697      -0.35053338      -0.35082224      -0.35071127      -0.35040575      -0.35073030      -0.35047310      -0.35044380      -0.35040409      -0.35139981      -0.35274299      -0.35299506      -0.35474174
  11904.851        1.0334735      -0.44923308      -0.35191499      -0.35141872      -0.35164010      -0.35171835      -0.35181844      -0.35160461      -0.35198830      -0.35165289      -0.35118796      -0.35114588      -0.35204938      -0.35119549      -0.35219683      -0.35283678      -0.35378206      -0.35542997
  11905.863        1.0312631      -0.44979389      -0.35212217      -0.35170487      -0.35257683      -0.35207732      -0.35214268      -0.35199036      -0.35209711      -0.35145798      -0.35178734      -0.35158919      -0.35242321      -0.35176202      -0.35262157      -0.35337656      -0.35417478      -0.35563813
  11907.864        1.0267796      -0.45072257      -0.35300650      -0.35283998      -0.35359928      -0.35296491      -0.35296633      -0.35276563      -0.35313253      -0.35239918      -0.35265179      -0.35263539      -0.35330373      -0.35258976      -0.35351749      -0.35457097      -0.35555528      -0.35729295
  11909.853        1.0228840      -0.45175506      -0.35376452      -0.35400775      -0.35443938      -0.35358393      -0.35409345      -0.35405648      -0.35359092      -0.35379643      -0.35328710      -0.35316698      -0.35389102      -0.35391218      -0.35430654      -0.35556831      -0.35675332      -0.35771442
  11910.859        1.0200487      -0.45202313      -0.35431530      -0.35449744      -0.35483914      -0.35434105      -0.35469282      -0.35418115      -0.35409692      -0.35431031      -0.35396160      -0.35354137      -0.35443603      -0.35427355      -0.35464191      -0.35594284      -0.35692498      -0.35827468
  11911.867        1.0177826      -0.45255391      -0.35499461      -0.35474183      -0.35472865      -0.35498643      -0.35454542      -0.35486574      -0.35459588      -0.35431464      -0.35436912      -0.35418174      -0.35477171      -0.35479079      -0.35538655      -0.35625210      -0.35703845      -0.35867739
  11912.880        1.0160568      -0.45290602      -0.35550380      -0.35505720      -0.35520456      -0.35557032      -0.35523305      -0.35573874      -0.35513460      -0.35452376      -0.35450954      -0.35454776      -0.35507617      -0.35524495      -0.35559482      -0.35707128      -0.35802508      -0.35907800
  11913.881        1.0138009      -0.45334429      -0.35555667      -0.35558646      -0.35571327      -0.35586308      -0.35588072      -0.35600719      -0.35570380      -0.35521005      -0.35482310      -0.35520642      -0.35527351      -0.35542510      -0.35620624      -0.35748395      -0.35829915      -0.35931364
  11914.884        1.0125457      -0.45401797      -0.35572154      -0.35614428      -0.35606190      -0.35611929      -0.35606855      -0.35646318      -0.35609108      -0.35579885      -0.35529762      -0.35584893      -0.35555730      -0.35629360      -0.35651247      -0.35789706      -0.35877561      -0.35954907
  11915.897        1.0112308      -0.45426905      -0.35642619      -0.35661047      -0.35669142      -0.35629402      -0.35687453      -0.35691138      -0.35651895      -0.35587255      -0.35608911      -0.35569321      -0.35609142      -0.35640996      -0.35713125      -0.35792058      -0.35961453      -0.35978671
  11916.911        1.0085871      -0.45477285      -0.35711701      -0.35680155      -0.35651764      -0.35680754      -0.35747846      -0.35725067      -0.35701567      -0.35632324      -0.35681654      -0.35602373      -0.35655527      -0.35670898      -0.35803309      -0.35909307      -0.35939183      -0.36109980
  11917.926        1.0080342      -0.45492197      -0.35747426      -0.35722096      -0.35746274      -0.35728882      -0.35752260      -0.35753868      -0.35731291      -0.35721577      -0.35724229      -0.35684855      -0.35718716      -0.35702704      -0.35825530      -0.35918078      -0.36020085      -0.36122816
  11918.928        1.0075168      -0.45543303      -0.35770033      -0.35789296      -0.35758458      -0.35766562      -0.35789439      -0.35810238      -0.35764362      -0.35773486      -0.35763767      -0.35743872      -0.35777090      -0.35742252      -0.35850437      -0.35984166      -0.36064160      -0.36162094
  11919.937        1.0064891      -0.45582284      -0.35832488      -0.35844396      -0.35839970      -0.35814644      -0.35863197      -0.35841336      -0.35809073      -0.35802159      -0.35793308      -0.35801390      -0.35818691      -0.35823400      -0.35924210      -0.36021276      -0.36105337      -0.36235871
  11921.936        1.0055229      -0.45657444      -0.35910770      -0.35928868      -0.35926193      -0.35915338      -0.35953734      -0.35914529      -0.35932738      -0.35909588      -0.35853906      -0.35823208      -0.35909185      -0.35871120      -0.35978371      -0.36062144      -0.36206747      -0.36305476
  11922.951        1.0049461      -0.45723744      -0.35986086      -0.35959377      -0.35970915      -0.35975125      -0.35960108      -0.35959718      -0.35993452      -0.35942390      -0.35904924      -0.35919755      -0.35932135      -0.35924920      -0.36013003      -0.36089239      -0.36273361      -0.36372426
  11923.954        1.0050411      -0.45751454      -0.36034836      -0.36042328      -0.36003752      -0.36015649      -0.36017719      -0.36030640      -0.36048295      -0.35973456      -0.35973608      -0.35982111      -0.36000361      -0.36015855      -0.36080846      -0.36174726      -0.36336083      -0.36371994
  11924.957        1.0043278      -0.45792051      -0.36063922      -0.36071962      -0.36074797      -0.36082745      -0.36054749      -0.36052312      -0.36100932      -0.36012475      -0.36021328      -0.36035114      -0.36043611      -0.36029027      -0.36115424      -0.36261346      -0.36387570      -0.36373992
  11925.961        1.0037050      -0.45846759      -0.36101379      -0.36101403      -0.36081516      -0.36121903      -0.36086481      -0.36064646      -0.36137777      -0.36067730      -0.36061736      -0.36081257      -0.36061228      -0.36082869      -0.36153994      -0.36280995      -0.36364830      -0.36454895
  11926.965        1.0039487      -0.45885334      -0.36145213      -0.36132101      -0.36148331      -0.36192887      -0.36125328      -0.36148102      -0.36145897      -0.36115660      -0.36101210      -0.36097313      -0.36155484      -0.36110876      -0.36196039      -0.36300172      -0.36378248      -0.36534456
  11927.975        1.0042207      -0.45918763      -0.36197824      -0.36173697      -0.36244460      -0.36245550      -0.36177816      -0.36148082      -0.36165637      -0.36165132      -0.36114945      -0.36127633      -0.36193060      -0.36177135      -0.36255134      -0.36356920      -0.36480525      -0.36573111
  11929.964        1.0044658      -0.46036147      -0.36294432      -0.36279680      -0.36294920      -0.36314295      -0.36297454      -0.36280421      -0.36268666      -0.36259609      -0.36242834      -0.36236112      -0.36297086      -0.36298287      -0.36354645      -0.36462266      -0.36565162      -0.36621936
  11931.967        1.0028800      -0.46116909      -0.36356495      -0.36359342      -0.36388781      -0.36378767      -0.36394734      -0.36368345      -0.36365723      -0.36351041      -0.36347310      -0.36340521      -0.36387364      -0.36382822      -0.36424314      -0.36574791      -0.36735912      -0.36733054
  11932.978        1.0027795      -0.46161235      -0.36403902      -0.36403859      -0.36444969      -0.36474416      -0.36381590      -0.36438180      -0.36418351      -0.36368233      -0.36394597      -0.36372945      -0.36445663      -0.36404978      -0.36455091      -0.36610371      -0.36714435      -0.36770343
  11934.975        1.0038323      -0.46257760      -0.36514057      -0.36544320      -0.36523395      -0.36516832      -0.36508725      -0.36542381      -0.36495413      -0.36507002      -0.36455851      -0.36437424      -0.36534133      -0.36550912      -0.36569717      -0.36719002      -0.36822849      -0.36834770
  11936.973        1.0030862      -0.46354160      -0.36600648      -0.36614854      -0.36619820      -0.36620839      -0.36618531      -0.36591164      -0.36576247      -0.36627147      -0.36591014      -0.36573191      -0.36581817      -0.36601527      -0.36664329      -0.36758268      -0.36889448      -0.36986730
  11937.990        1.0024430      -0.46369306      -0.36654116      -0.36662733      -0.36684540      -0.36658397      -0.36679796      -0.36662741      -0.36672348      -0.36661701      -0.36613907      -0.36641006      -0.36605360      -0.36658790      -0.36665551      -0.36821376      -0.36931589      -0.37032821
  11938.996        1.0018325      -0.46406778      -0.36698825      -0.36712064      -0.36724031      -0.36696557      -0.36679953      -0.36673591      -0.36736268      -0.36665059      -0.36663491      -0.36676312      -0.36652719      -0.36677335      -0.36720143      -0.36837043      -0.36938055      -0.37077080
  11939.996        1.0020012      -0.46449036      -0.36715395      -0.36760740      -0.36764260      -0.36739251      -0.36712757      -0.36687296      -0.36752189      -0.36695748      -0.36701413      -0.36696060      -0.36704057      -0.36698706      -0.36739709      -0.36853471      -0.37001052      -0.37086385
  11941.996        1.0008952      -0.46552928      -0.36838992      -0.36827942      -0.36849191      -0.36817280      -0.36792157      -0.36764805      -0.36850960      -0.36783788      -0.36773281      -0.36766321      -0.36821047      -0.36816050      -0.36867402      -0.36969661      -0.37111078      -0.37189644
  11943.014        1.0000744      -0.46578710      -0.36896724      -0.36876243      -0.36877186      -0.36862816      -0.36839621      -0.36865677      -0.36892661      -0.36831470      -0.36843316      -0.36815960      -0.36848838      -0.36905418      -0.36913089      -0.37001146      -0.37152763      -0.37250084
  11944.027       0.99918748      -0.46612835      -0.36936044      -0.36911008      -0.36930976      -0.36912832      -0.36897670      -0.36919202      -0.36931327      -0.36839290      -0.36870484      -0.36853117      -0.36899336      -0.36878029      -0.36989326      -0.37056202      -0.37171120      -0.37309683
  11946.022       0.99633299      -0.46694521      -0.37002336      -0.37057272      -0.36990306      -0.37038790      -0.37031755      -0.36926887      -0.36973661      -0.36902497      -0.36986649      -0.36946200      -0.36966570      -0.37028711      -0.37082059      -0.37131587      -0.37279692      -0.37354722
  11948.042       0.99574164      -0.46791771      -0.37075683      -0.37089133      -0.37105775      -0.37080523      -0.37047023      -0.37069505      -0.37064073      -0.37033984      -0.37063249      -0.37021279      -0.37044953      -0.37095324      -0.37129261      -0.37217237      -0.37382578      -0.37462402
  11950.045       0.99456928      -0.46905153      -0.37172474      -0.37196853      -0.37208512      -0.37184772      -0.37192585      -0.37167080      -0.37230914      -0.37111701      -0.37134387      -0.37098874      -0.37174635      -0.37184889      -0.37263520      -0.37336177      -0.37495514      -0.37569659
  11951.053       0.99341590      -0.46945620      -0.37194039      -0.37238837      -0.37249068      -0.37202190      -0.37244548      -0.37215973      -0.37248173      -0.37162698      -0.37164745      -0.37179065      -0.37216410      -0.37253087      -0.37298705      -0.37394712      -0.37569035      -0.37637251
  11952.061       0.99089627      -0.46983728      -0.37221509      -0.37227711      -0.37265619      -0.37222888      -0.37294000      -0.37278836      -0.37277089      -0.37232734      -0.37222189      -0.37223084      -0.37260496      -0.37294035      -0.37364063      -0.37458315      -0.37583928      -0.37698872
  11953.074       0.98919828      -0.46996447      -0.37289717      -0.37320030      -0.37367499      -0.37296884      -0.37303503      -0.37315667      -0.37326088      -0.37274776      -0.37294617      -0.37260346      -0.37300649      -0.37316376      -0.37426756      -0.37488359      -0.37639237      -0.37688806
  11954.089       0.99008463      -0.47055509      -0.37362737      -0.37348198      -0.37383244      -0.37365185      -0.37308282      -0.37349563      -0.37354914      -0.37313962      -0.37336597      -0.37341160      -0.37312935      -0.37344956      -0.37456474      -0.37523171      -0.37679994      -0.37710702
  11955.097       0.98908801      -0.47133881      -0.37404090      -0.37394208      -0.37403259      -0.37398641      -0.37453535      -0.37415703      -0.37429455      -0.37403809      -0.37359466      -0.37385815      -0.37352205      -0.37400325      -0.37445776      -0.37552465      -0.37725040      -0.37745432
  11956.106       0.98887412      -0.47130229      -0.37452103      -0.37477715      -0.37436718      -0.37420897      -0.37459209      -0.37418694      -0.37505795      -0.37478987      -0.37398383      -0.37410744      -0.37419328      -0.37472164      -0.37508883      -0.37585227      -0.37769864      -0.37817406
  11958.111       0.98746432      -0.47226235      -0.37548411      -0.37562180      -0.37547576      -0.37459586      -0.37527592      -0.37479967      -0.37575842      -0.37491058      -0.37492395      -0.37489880      -0.37495910      -0.37554849      -0.37635479      -0.37669917      -0.37823882      -0.37929489
  11959.121       0.98839143      -0.47269840      -0.37611723      -0.37640268      -0.37628534      -0.37571225      -0.37579146      -0.37573403      -0.37632867      -0.37529799      -0.37543014      -0.37524386      -0.37557868      -0.37597621      -0.37649294      -0.37750451      -0.37884645      -0.37915473
  11960.142       0.98814036      -0.47312713      -0.37634961      -0.37662849      -0.37671617      -0.37642154      -0.37617080      -0.37647613      -0.37656334      -0.37597829      -0.37569852      -0.37562566      -0.37588387      -0.37631288      -0.37688652      -0.37748225      -0.37950593      -0.37988662
  11961.151       0.98784228      -0.47338706      -0.37666959      -0.37706667      -0.37692548      -0.37673076      -0.37669953      -0.37693058      -0.37692275      -0.37662667      -0.37637293      -0.37601871      -0.37662917      -0.37694157      -0.37733246      -0.37825345      -0.37955859      -0.38057432
  11962.161       0.98818229      -0.47381244      -0.37705447      -0.37702445      -0.37722278      -0.37741737      -0.37686127      -0.37748979      -0.37739453      -0.37686917      -0.37718343      -0.37642463      -0.37735782      -0.37726983      -0.37783502      -0.37813797      -0.37972295      -0.38096792
  11963.171       0.98954444      -0.47414096      -0.37750357      -0.37763189      -0.37758753      -0.37761450      -0.37708565      -0.37787406      -0.37766231      -0.37687286      -0.37752916      -0.37672217      -0.37729790      -0.37795438      -0.37848442      -0.37887619      -0.38055956      -0.38146490
  11964.187       0.98910374      -0.47465383      -0.37816310      -0.37803817      -0.37794406      -0.37833091      -0.37795443      -0.37815079      -0.37819828      -0.37730174      -0.37777403      -0.37750992      -0.37760075      -0.37826192      -0.37890801      -0.37959120      -0.38067288      -0.38216421
  11965.203       0.98904705      -0.47516094      -0.37830653      -0.37856560      -0.37853621      -0.37850138      -0.37832476      -0.37872070      -0.37845234      -0.37784396      -0.37806251      -0.37804500      -0.37818206      -0.37831602      -0.37924747      -0.38003480      -0.38114883      -0.38228949
  11966.208       0.98930320      -0.47553919      -0.37862680      -0.37881294      -0.37868951      -0.37901094      -0.37875750      -0.37891392      -0.37903651      -0.37854534      -0.37849213      -0.37810604      -0.37857626      -0.37884150      -0.37967259      -0.38025525      -0.38145288      -0.38264715
  11967.212       0.98993449      -0.47601541      -0.37911556      -0.37923340      -0.37898727      -0.37954790      -0.37920794      -0.37912997      -0.37954593      -0.37904476      -0.37892877      -0.37841342      -0.37890866      -0.37945427      -0.38010760      -0.38073356      -0.38193681      -0.38309073
  11968.216       0.99053349      -0.47679477      -0.37956969      -0.38001890      -0.37976072      -0.37963279      -0.37982064      -0.37959152      -0.37988637      -0.37934184      -0.37931814      -0.37943429      -0.37919965      -0.38001521      -0.38053557      -0.38125073      -0.38296176      -0.38407719
  11969.221       0.99058598      -0.47681845      -0.38008657      -0.38050474      -0.38022830      -0.38023196      -0.38022774      -0.37986872      -0.38017698      -0.37975484      -0.37966250      -0.38010072      -0.37979355      -0.37971263      -0.38065188      -0.38146732      -0.38308964      -0.38404312
  11970.232       0.99022534      -0.47746775      -0.38043990      -0.38066045      -0.38060388      -0.38075441      -0.38054021      -0.38044670      -0.38040578      -0.38022043      -0.38014669      -0.38026398      -0.38037133      -0.38035825      -0.38110344      -0.38176766      -0.38331426      -0.38463683
  11972.217       0.98938311      -0.47800313      -0.38134112      -0.38178703      -0.38199900      -0.38143792      -0.38125019      -0.38134666      -0.38158577      -0.38107268      -0.38124329      -0.38141838      -0.38132588      -0.38182047      -0.38177598      -0.38319962      -0.38460750      -0.38564712
  11974.202       0.98963091      -0.47882945      -0.38251311      -0.38253209      -0.38217594      -0.38262524      -0.38205256      -0.38206955      -0.38272457      -0.38180968      -0.38192001      -0.38229013      -0.38194110      -0.38280743      -0.38295190      -0.38382735      -0.38522150      -0.38675449
  11975.221       0.98921161      -0.47932368      -0.38298545      -0.38294077      -0.38322420      -0.38304937      -0.38250264      -0.38244757      -0.38313336      -0.38236019      -0.38235592      -0.38273449      -0.38230178      -0.38316723      -0.38380688      -0.38396772      -0.38583891      -0.38738277
  11976.227       0.98925224      -0.47984048      -0.38326576      -0.38336812      -0.38323950      -0.38324243      -0.38320205      -0.38277997      -0.38353531      -0.38312959      -0.38288614      -0.38321550      -0.38264693      -0.38371573      -0.38440972      -0.38456567      -0.38618425      -0.38772374
  11977.232       0.98848098      -0.48006562      -0.38371127      -0.38380398      -0.38345171      -0.38367234      -0.38397010      -0.38318188      -0.38382088      -0.38364187      -0.38336856      -0.38382519      -0.38302984      -0.38413147      -0.38433625      -0.38515579      -0.38652159      -0.38808640
  11979.239       0.98677066      -0.48114531      -0.38502673      -0.38447166      -0.38450822      -0.38465764      -0.38487510      -0.38494510      -0.38422042      -0.38436854      -0.38423575      -0.38400139      -0.38451074      -0.38466437      -0.38522185      -0.38596728      -0.38741758      -0.38883672
  11980.276       0.98818716      -0.48184188      -0.38536221      -0.38503537      -0.38483758      -0.38493383      -0.38515212      -0.38517961      -0.38493545      -0.38466565      -0.38465695      -0.38483384      -0.38496960      -0.38516144      -0.38565160      -0.38641299      -0.38768969      -0.38918917
  11981.301       0.98731857      -0.48195601      -0.38584789      -0.38582155      -0.38565419      -0.38525007      -0.38564625      -0.38519678      -0.38559010      -0.38510184      -0.38505664      -0.38534849      -0.38533252      -0.38586426      -0.38615575      -0.38698815      -0.38798089      -0.38987071
  11982.302       0.98747115      -0.48213993      -0.38606446      -0.38628922      -0.38551567      -0.38566615      -0.38582091      -0.38562170      -0.38617414      -0.38575069      -0.38561323      -0.38571871      -0.38610532      -0.38642145      -0.38689593      -0.38721326      -0.38866357      -0.39039232
  11983.303       0.98660509      -0.48275781      -0.38644619      -0.38693270      -0.38642067      -0.38635986      -0.38642724      -0.38615136      -0.38665774      -0.38606986      -0.38615104      -0.38588211      -0.38651583      -0.38667201      -0.38731480      -0.38769665      -0.38934510      -0.39117429
  11984.323       0.98630519      -0.48336420      -0.38683383      -0.38717289      -0.38732410      -0.38677150      -0.38700408      -0.38667273      -0.38693107      -0.38615212      -0.38643022      -0.38612309      -0.38671938      -0.38699037      -0.38777966      -0.38821398      -0.38996986      -0.39121115
  11985.354       0.98523986      -0.48396543      -0.38725576      -0.38744887      -0.38753956      -0.38706015      -0.38731040      -0.38705330      -0.38715322      -0.38656850      -0.38694750      -0.38679701      -0.38783643      -0.38731868      -0.38823672      -0.38898667      -0.38988213      -0.39124709
  11986.356       0.98577404      -0.48430119      -0.38780281      -0.38808109      -0.38778716      -0.38836967      -0.38792488      -0.38744912      -0.38736229      -0.38723368      -0.38744237      -0.38710657      -0.38807468      -0.38782557      -0.38871624      -0.38919279      -0.39069532      -0.39184379
  11987.357       0.98553929      -0.48466541      -0.38819079      -0.38856104      -0.38839736      -0.38878057      -0.38854630      -0.38791045      -0.38786078      -0.38758191      -0.38772442      -0.38770886      -0.38839702      -0.38865822      -0.38905775      -0.38980075      -0.39104202      -0.39214001
  11988.359       0.98581013      -0.48489702      -0.38862026      -0.38918143      -0.38894006      -0.38868719      -0.38892289      -0.38841659      -0.38853607      -0.38804855      -0.38817604      -0.38843449      -0.38856185      -0.38925045      -0.38907141      -0.39005247      -0.39130017      -0.39267878
  11989.367       0.98496992      -0.48526086      -0.38932680      -0.38966679      -0.38928983      -0.38882898      -0.38930806      -0.38913017      -0.38950376      -0.38845326      -0.38860066      -0.38867592      -0.38902125      -0.38957988      -0.38973051      -0.39062714      -0.39183794      -0.39318274
  11990.388       0.98440129      -0.48582102      -0.38970741      -0.39004809      -0.38986573      -0.38973353      -0.38978836      -0.38938104      -0.38946483      -0.38882178      -0.38904001      -0.38893102      -0.38955439      -0.38977247      -0.38998104      -0.39110595      -0.39201442      -0.39352315
  11991.403       0.98307206      -0.48630252      -0.39004968      -0.39018371      -0.39052418      -0.39016938      -0.39054000      -0.38945069      -0.38996391      -0.38956171      -0.38961710      -0.38934870      -0.38997484      -0.39010616      -0.39092325      -0.39162176      -0.39279302      -0.39420844
  11992.417       0.98338901      -0.48676951      -0.39063875      -0.39050582      -0.39072094      -0.39041931      -0.39097613      -0.39060274      -0.39038333      -0.39033666      -0.39030164      -0.39004714      -0.39036997      -0.39068931      -0.39157678      -0.39214229      -0.39347721      -0.39487417
  11993.426       0.98187366      -0.48727323      -0.39105468      -0.39111946      -0.39113100      -0.39080701      -0.39129318      -0.39097899      -0.39089253      -0.39067931      -0.39048274      -0.39060667      -0.39120244      -0.39132718      -0.39210017      -0.39272940      -0.39343344      -0.39544164
  11994.441       0.97999850      -0.48770349      -0.39154900      -0.39137901      -0.39186192      -0.39139913      -0.39175645      -0.39128003      -0.39127430      -0.39080522      -0.39100664      -0.39118778      -0.39167129      -0.39154288      -0.39228040      -0.39339799      -0.39414416      -0.39583684
  11995.462       0.98027959      -0.48826898      -0.39197312      -0.39200978      -0.39181980      -0.39158645      -0.39229769      -0.39131818      -0.39159385      -0.39152346      -0.39152522      -0.39137815      -0.39179472      -0.39165540      -0.39275866      -0.39315387      -0.39458604      -0.39591660
  11996.478       0.97876246      -0.48869449      -0.39225379      -0.39240762      -0.39231151      -0.39202908      -0.39271020      -0.39205615      -0.39236718      -0.39193669      -0.39193242      -0.39166435      -0.39218170      -0.39219239      -0.39305676      -0.39362827      -0.39504957      -0.39648926
  11997.494       0.97783620      -0.48924217      -0.39250575      -0.39300558      -0.39268046      -0.39304805      -0.39310876      -0.39235455      -0.39270207      -0.39204276      -0.39281186      -0.39203874      -0.39244448      -0.39271529      -0.39356409      -0.39456502      -0.39554513      -0.39686439
  11998.497       0.97647911      -0.48969121      -0.39318360      -0.39364121      -0.39312610      -0.39338762      -0.39340939      -0.39290031      -0.39316684      -0.39271118      -0.39286564      -0.39286987      -0.39269457      -0.39336013      -0.39427016      -0.39495473      -0.39617486      -0.39745586
  11999.507       0.97521313      -0.48985494      -0.39389589      -0.39391830      -0.39340405      -0.39379181      -0.39369083      -0.39339596      -0.39373938      -0.39318926      -0.39337902      -0.39343041      -0.39347837      -0.39376739      -0.39447310      -0.39551731      -0.39634585      -0.39761763
  12000.529       0.97382912      -0.49027334      -0.39444891      -0.39471287      -0.39402257      -0.39427123      -0.39446327      -0.39367121      -0.39405029      -0.39346802      -0.39408249      -0.39363530      -0.39402904      -0.39422582      -0.39485264      -0.39591041      -0.39706814      -0.39831489
  12001.558       0.97079009      -0.49060394      -0.39485835      -0.39524252      -0.39467855      -0.39460826      -0.39473475      -0.39461792      -0.39450086      -0.39402166      -0.39467027      -0.39441871      -0.39423876      -0.39463780      -0.39526075      -0.39630756      -0.39740575      -0.39866619
  12002.575       0.97094671      -0.49096000      -0.39515707      -0.39536178      -0.39524401      -0.39484813      -0.39526117      -0.39502393      -0.39491364      -0.39450898      -0.39488794      -0.39496909      -0.39466217      -0.39507504      -0.39612493      -0.39707853      -0.39758561      -0.39903615
  12003.579       0.96815760      -0.49159534      -0.39572947      -0.39605940      -0.39562350      -0.39534231      -0.39537187      -0.39535997      -0.39542526      -0.39488293      -0.39528524      -0.39503367      -0.39507716      -0.39560187      -0.39659788      -0.39750501      -0.39800790      -0.39947024
  12004.596       0.96599919      -0.49202905      -0.39620067      -0.39645322      -0.39610011      -0.39582399      -0.39594045      -0.39609766      -0.39599749      -0.39553256      -0.39577477      -0.39582249      -0.39576504      -0.39631076      -0.39663489      -0.39807338      -0.39905363      -0.39998210
  12005.619       0.96434491      -0.49240097      -0.39647852      -0.39681579      -0.39624746      -0.39607436      -0.39678480      -0.39605969      -0.39675246      -0.39616445      -0.39638303      -0.39623985      -0.39608625      -0.39668294      -0.39721389      -0.39859820      -0.39952191      -0.40039412
  12006.630       0.96230146      -0.49273189      -0.39689031      -0.39739493      -0.39653898      -0.39677579      -0.39696086      -0.39671470      -0.39691523      -0.39648321      -0.39680967      -0.39663823      -0.39647207      -0.39717810      -0.39766970      -0.39880363      -0.40019844      -0.40118984
  12008.627       0.95937922      -0.49381210      -0.39769293      -0.39834761      -0.39784340      -0.39728179      -0.39803770      -0.39737712      -0.39791289      -0.39751897      -0.39790721      -0.39758375      -0.39749309      -0.39793992      -0.39814001      -0.39974628      -0.40066577      -0.40168751
  12009.639       0.95677017      -0.49400102      -0.39825108      -0.39866866      -0.39816933      -0.39783425      -0.39863435      -0.39838775      -0.39833552      -0.39785666      -0.39805614      -0.39801490      -0.39749485      -0.39850538      -0.39829881      -0.40046544      -0.40093807      -0.40227346
  12010.656       0.95435015      -0.49471750      -0.39868013      -0.39882402      -0.39857444      -0.39859018      -0.39887528      -0.39880482      -0.39861413      -0.39810699      -0.39844063      -0.39834835      -0.39799522      -0.39905693      -0.39915079      -0.40022941      -0.40163800      -0.40225281
  12011.675       0.95305268      -0.49518927      -0.39922245      -0.39902658      -0.39936523      -0.39920705      -0.39946431      -0.39903880      -0.39917123      -0.39864659      -0.39891552      -0.39905781      -0.39852236      -0.39960858      -0.40018361      -0.40046858      -0.40210181      -0.40260416
  12012.687       0.95011744      -0.49563726      -0.39989438      -0.39930447      -0.40010838      -0.39974926      -0.39952291      -0.39949495      -0.39940104      -0.39919035      -0.39935723      -0.39965466      -0.39882320      -0.39981145      -0.40030613      -0.40139948      -0.40219982      -0.40305099
  12013.699       0.94969142      -0.49584026      -0.39998489      -0.40027293      -0.40069424      -0.40008451      -0.40044506      -0.40009541      -0.39990223      -0.39960572      -0.39998780      -0.39986922      -0.39916240      -0.40036651      -0.40075253      -0.40137130      -0.40296690      -0.40352300
  12014.711       0.94917315      -0.49652366      -0.40043300      -0.40097422      -0.40106106      -0.40050991      -0.40047945      -0.40037536      -0.40067105      -0.40056502      -0.40051545      -0.40071785      -0.39982502      -0.40079912      -0.40112363      -0.40196478      -0.40311403      -0.40411967
  12015.718       0.94617719      -0.49699234      -0.40078955      -0.40128072      -0.40085955      -0.40108945      -0.40028945      -0.40101692      -0.40102031      -0.40107446      -0.40105547      -0.40095528      -0.40080630      -0.40134459      -0.40107433      -0.40285697      -0.40430607      -0.40461584
  12016.724       0.94483918      -0.49740208      -0.40117366      -0.40174069      -0.40138755      -0.40149729      -0.40133245      -0.40122357      -0.40114429      -0.40132812      -0.40125602      -0.40101647      -0.40130203      -0.40166499      -0.40183633      -0.40305074      -0.40401764      -0.40548958
  12017.743       0.94395511      -0.49768295      -0.40180395      -0.40184000      -0.40195768      -0.40195381      -0.40204698      -0.40126482      -0.40151993      -0.40178394      -0.40173686      -0.40119120      -0.40176772      -0.40246078      -0.40270644      -0.40393773      -0.40493137      -0.40545960
  12018.756       0.94372772      -0.49808509      -0.40234811      -0.40239243      -0.40254542      -0.40227130      -0.40241410      -0.40188589      -0.40209898      -0.40186141      -0.40224345      -0.40165235      -0.40258348      -0.40294494      -0.40284856      -0.40416655      -0.40515172      -0.40587862
  12019.763       0.94213155      -0.49855588      -0.40262256      -0.40302448      -0.40292432      -0.40302933      -0.40282362      -0.40257127      -0.40264939      -0.40227205      -0.40250335      -0.40212426      -0.40292666      -0.40310696      -0.40379705      -0.40462346      -0.40559807      -0.40602593
  12020.777       0.94177338      -0.49907621      -0.40300536      -0.40348357      -0.40362947      -0.40342541      -0.40348201      -0.40329368      -0.40288482      -0.40298403      -0.40291989      -0.40265926      -0.40311368      -0.40307283      -0.40402777      -0.40478325      -0.40585633      -0.40642069
  12021.809       0.94128537      -0.49936152      -0.40389930      -0.40358267      -0.40404508      -0.40365876      -0.40410207      -0.40385117      -0.40337598      -0.40345443      -0.40330089      -0.40337245      -0.40347621      -0.40347831      -0.40436958      -0.40549059      -0.40613801      -0.40676637
  12022.835       0.94045566      -0.49976535      -0.40418357      -0.40407890      -0.40412761      -0.40438268      -0.40480335      -0.40409151      -0.40399786      -0.40381337      -0.40375557      -0.40375270      -0.40366394      -0.40415433      -0.40457984      -0.40567801      -0.40628725      -0.40737742
  12023.849       0.93963256      -0.50005562      -0.40443661      -0.40455353      -0.40469836      -0.40460223      -0.40540418      -0.40429635      -0.40447321      -0.40426280      -0.40412386      -0.40405042      -0.40417562      -0.40451129      -0.40501565      -0.40611149      -0.40655812      -0.40825494
  12024.851       0.93982237      -0.50051697      -0.40525934      -0.40499064      -0.40472924      -0.40500716      -0.40563188      -0.40487851      -0.40463078      -0.40458570      -0.40469694      -0.40439231      -0.40474225      -0.40494187      -0.40531253      -0.40672278      -0.40708844      -0.40852976
  12025.865       0.93873761      -0.50131557      -0.40590442      -0.40570079      -0.40529783      -0.40576977      -0.40576408      -0.40539782      -0.40489586      -0.40479315      -0.40514371      -0.40500151      -0.40513645      -0.40536935      -0.40570079      -0.40686994      -0.40781900      -0.40957417
  12026.898       0.93964988      -0.50171237      -0.40605174      -0.40631627      -0.40615776      -0.40651088      -0.40610107      -0.40553005      -0.40566480      -0.40535684      -0.40545814      -0.40592716      -0.40553461      -0.40594458      -0.40642445      -0.40718111      -0.40881890      -0.40928823
  12027.931       0.93841151      -0.50189271      -0.40636688      -0.40659867      -0.40645314      -0.40640142      -0.40641219      -0.40607745      -0.40636822      -0.40605756      -0.40603518      -0.40608706      -0.40620023      -0.40652478      -0.40607192      -0.40739254      -0.40904868      -0.41036527
  12028.953       0.93879539      -0.50223925      -0.40692807      -0.40724434      -0.40688077      -0.40691312      -0.40664307      -0.40686834      -0.40674448      -0.40650452      -0.40641422      -0.40628410      -0.40660751      -0.40682980      -0.40675038      -0.40827127      -0.40957515      -0.41081384
  12029.974       0.93854321      -0.50279056      -0.40714092      -0.40773117      -0.40725317      -0.40730839      -0.40705698      -0.40743855      -0.40696652      -0.40684343      -0.40710570      -0.40684743      -0.40703529      -0.40727777      -0.40746925      -0.40881904      -0.41025947      -0.41165845
  12031.001       0.93837575      -0.50320173      -0.40765918      -0.40826255      -0.40796043      -0.40792398      -0.40757627      -0.40789756      -0.40747451      -0.40692556      -0.40752661      -0.40731725      -0.40755236      -0.40796142      -0.40772492      -0.40902264      -0.41022738      -0.41130576
  12032.023       0.93808608      -0.50380869      -0.40818477      -0.40874486      -0.40802967      -0.40831186      -0.40825640      -0.40852977      -0.40827538      -0.40748591      -0.40803883      -0.40735106      -0.40828009      -0.40852607      -0.40799513      -0.40956751      -0.41102821      -0.41201858
  12033.051       0.93869540      -0.50419156      -0.40837504      -0.40878700      -0.40793395      -0.40883367      -0.40881510      -0.40852881      -0.40853011      -0.40861981      -0.40847403      -0.40768985      -0.40884590      -0.40859421      -0.40875612      -0.41021877      -0.41092873      -0.41252904
  12034.073       0.93866255      -0.50470880      -0.40924823      -0.40934347      -0.40872261      -0.40885539      -0.40879223      -0.40921256      -0.40889709      -0.40872504      -0.40895505      -0.40856906      -0.40890153      -0.40905886      -0.40926395      -0.41072661      -0.41195549      -0.41306237
  12035.108       0.93822476      -0.50497343      -0.40971787      -0.40987749      -0.40915212      -0.40943606      -0.40954938      -0.40943734      -0.40987323      -0.40912243      -0.40927206      -0.40902003      -0.40886726      -0.40974517      -0.40985039      -0.41116976      -0.41270931      -0.41312941
  12036.130       0.93781178      -0.50552731      -0.41008622      -0.41034580      -0.41008872      -0.40984884      -0.40993012      -0.40991484      -0.41037877      -0.40965994      -0.40929809      -0.40919317      -0.40954930      -0.41012738      -0.41007883      -0.41108886      -0.41299083      -0.41364907
  12037.152       0.93798237      -0.50588994      -0.41063476      -0.41062896      -0.41025363      -0.41020794      -0.41045365      -0.41028555      -0.41069316      -0.41009406      -0.40992435      -0.40983388      -0.41025363      -0.41035499      -0.41058213      -0.41182952      -0.41339378      -0.41422979
  12038.181       0.93809962      -0.50635753      -0.41097599      -0.41098399      -0.41082128      -0.41057032      -0.41066793      -0.41096494      -0.41103353      -0.41041705      -0.41057328      -0.41009885      -0.41060154      -0.41085804      -0.41075548      -0.41237414      -0.41341726      -0.41477092
  12039.217       0.93866017      -0.50693175      -0.41154812      -0.41161633      -0.41160937      -0.41077983      -0.41136502      -0.41143989      -0.41156158      -0.41072732      -0.41115827      -0.41082629      -0.41098297      -0.41119413      -0.41121099      -0.41276742      -0.41413615      -0.41521086
  12040.246       0.93718756      -0.50714492      -0.41143172      -0.41213363      -0.41206101      -0.41171758      -0.41170532      -0.41208838      -0.41202407      -0.41126997      -0.41185816      -0.41120357      -0.41138148      -0.41157194      -0.41216762      -0.41336940      -0.41436079      -0.41561870
  12041.269       0.93625339      -0.50760063      -0.41191013      -0.41233924      -0.41244305      -0.41240521      -0.41211652      -0.41211736      -0.41235617      -0.41160589      -0.41171705      -0.41155783      -0.41161499      -0.41184648      -0.41270409      -0.41372322      -0.41466341      -0.41594062
  12042.299       0.93733600      -0.50797940      -0.41265660      -0.41283915      -0.41231681      -0.41267782      -0.41218456      -0.41241716      -0.41258740      -0.41239745      -0.41218201      -0.41196195      -0.41239831      -0.41221426      -0.41298890      -0.41408525      -0.41547497      -0.41655166
  12043.336       0.93697625      -0.50839318      -0.41308558      -0.41317941      -0.41257837      -0.41282273      -0.41292955      -0.41303630      -0.41297854      -0.41300995      -0.41283433      -0.41285776      -0.41308451      -0.41285002      -0.41366370      -0.41418214      -0.41575983      -0.41686663
  12044.366       0.93687462      -0.50875204      -0.41338142      -0.41348643      -0.41329904      -0.41283232      -0.41364302      -0.41379597      -0.41330871      -0.41310083      -0.41331322      -0.41315135      -0.41312528      -0.41319714      -0.41406577      -0.41501002      -0.41603488      -0.41716280
  12045.383       0.93610586      -0.50930837      -0.41388839      -0.41408716      -0.41390946      -0.41350753      -0.41375032      -0.41436905      -0.41394743      -0.41350715      -0.41348886      -0.41346957      -0.41339624      -0.41380174      -0.41408396      -0.41536333      -0.41660698      -0.41746504
  12046.401       0.93746359      -0.50970957      -0.41427808      -0.41471885      -0.41409035      -0.41417208      -0.41430933      -0.41454445      -0.41456523      -0.41374359      -0.41396377      -0.41371823      -0.41392543      -0.41412842      -0.41466155      -0.41560527      -0.41717767      -0.41793120
  12047.425       0.93652220      -0.51020258      -0.41478420      -0.41513399      -0.41471692      -0.41459580      -0.41461032      -0.41493343      -0.41484381      -0.41455366      -0.41437929      -0.41423175      -0.41430100      -0.41452099      -0.41519293      -0.41616911      -0.41719377      -0.41844148
  12048.456       0.93653133      -0.51045234      -0.41541136      -0.41536648      -0.41480900      -0.41504869      -0.41516850      -0.41520759      -0.41522299      -0.41509850      -0.41487569      -0.41484771      -0.41462902      -0.41532600      -0.41605092      -0.41703786      -0.41781915      -0.41899806
  12049.480       0.93507982      -0.51101167      -0.41570733      -0.41555825      -0.41587255      -0.41546331      -0.41553311      -0.41609640      -0.41555333      -0.41566554      -0.41578387      -0.41537773      -0.41527230      -0.41595001      -0.41614701      -0.41781486      -0.41807740      -0.41964768
  12050.506       0.93657701      -0.51132463      -0.41622096      -0.41639076      -0.41662468      -0.41613028      -0.41617159      -0.41647628      -0.41597111      -0.41585223      -0.41616943      -0.41591245      -0.41578330      -0.41637259      -0.41685172      -0.41794445      -0.41843293      -0.42020673
  12051.530       0.93579367      -0.51161350      -0.41660030      -0.41667105      -0.41653978      -0.41630688      -0.41651573      -0.41668091      -0.41669590      -0.41635687      -0.41633312      -0.41656557      -0.41631163      -0.41661826      -0.41730573      -0.41823219      -0.41917342      -0.42069122
  12052.549       0.93574866      -0.51215450      -0.41703721      -0.41696133      -0.41686649      -0.41686740      -0.41713036      -0.41690602      -0.41728147      -0.41727052      -0.41695551      -0.41665241      -0.41666357      -0.41712530      -0.41781635      -0.41850065      -0.41994871      -0.42078628
  12053.575       0.93540691      -0.51278298      -0.41735797      -0.41746717      -0.41718651      -0.41727913      -0.41754935      -0.41761034      -0.41748264      -0.41770757      -0.41743154      -0.41702314      -0.41737600      -0.41752967      -0.41833350      -0.41906208      -0.42010798      -0.42146180
  12054.587       0.93511370      -0.51314564      -0.41790756      -0.41795160      -0.41770082      -0.41762039      -0.41773075      -0.41789746      -0.41778790      -0.41785763      -0.41746519      -0.41757472      -0.41818561      -0.41788685      -0.41872444      -0.41946580      -0.42063251      -0.42206217
  12055.613       0.93483846      -0.51332634      -0.41837084      -0.41860898      -0.41818027      -0.41831075      -0.41822409      -0.41877190      -0.41837232      -0.41767646      -0.41819495      -0.41811208      -0.41875673      -0.41875834      -0.41879608      -0.42011091      -0.42106178      -0.42246212
  12056.626       0.93504484      -0.51407341      -0.41915101      -0.41922203      -0.41843325      -0.41897254      -0.41832844      -0.41918623      -0.41898424      -0.41813039      -0.41893669      -0.41881136      -0.41924490      -0.41901680      -0.41923061      -0.42022191      -0.42162380      -0.42270855
  12057.652       0.93419209      -0.51418511      -0.41944332      -0.41961592      -0.41884339      -0.41961052      -0.41895265      -0.41947248      -0.41942502      -0.41895650      -0.41940683      -0.41959102      -0.41940661      -0.41905582      -0.41962042      -0.42054437      -0.42219012      -0.42347782
  12058.665       0.93405518      -0.51456093      -0.42021130      -0.41988880      -0.41956168      -0.41996158      -0.41981661      -0.42009636      -0.41979241      -0.41969581      -0.41968672      -0.41949420      -0.41962796      -0.41966319      -0.42030006      -0.42100185      -0.42230686      -0.42362799
  12059.691       0.93454835      -0.51511436      -0.42021862      -0.42042044      -0.42016306      -0.41998918      -0.41990272      -0.42038315      -0.42031062      -0.41983838      -0.42013637      -0.41961207      -0.41999366      -0.42037685      -0.42045718      -0.42174532      -0.42283850      -0.42416459
  12060.731       0.93348419      -0.51550896      -0.42078108      -0.42073298      -0.42071647      -0.42057468      -0.42050266      -0.42055450      -0.42099727      -0.41974906      -0.42064054      -0.42004303      -0.42047995      -0.42089078      -0.42086699      -0.42206913      -0.42361719      -0.42486665
  12061.745       0.93385524      -0.51581348      -0.42115652      -0.42099285      -0.42099692      -0.42087982      -0.42078273      -0.42117940      -0.42144388      -0.42061030      -0.42096203      -0.42049105      -0.42082472      -0.42114331      -0.42161744      -0.42243271      -0.42414039      -0.42502098
  12062.753       0.93329256      -0.51649049      -0.42134002      -0.42152406      -0.42151564      -0.42138040      -0.42154193      -0.42160198      -0.42170083      -0.42118105      -0.42110810      -0.42119520      -0.42151625      -0.42136072      -0.42195357      -0.42272149      -0.42458864      -0.42541006
  12063.774       0.93229735      -0.51680492      -0.42183336      -0.42169171      -0.42189085      -0.42185163      -0.42155563      -0.42164289      -0.42221765      -0.42163056      -0.42176680      -0.42162463      -0.42179717      -0.42170711      -0.42252892      -0.42327399      -0.42480434      -0.42585570
  12064.814       0.93180464      -0.51713979      -0.42246969      -0.42213502      -0.42237146      -0.42231965      -0.42212754      -0.42199937      -0.42250522      -0.42190500      -0.42220240      -0.42207017      -0.42205434      -0.42234021      -0.42279895      -0.42394559      -0.42502865      -0.42641751
  12065.854       0.93272562      -0.51765158      -0.42289653      -0.42292894      -0.42283565      -0.42272367      -0.42245318      -0.42264117      -0.42267433      -0.42206154      -0.42260716      -0.42252191      -0.42229100      -0.42262435      -0.42298122      -0.42482065      -0.42573402      -0.42698111
  12066.881       0.93060461      -0.51785929      -0.42328467      -0.42338731      -0.42314799      -0.42329500      -0.42275775      -0.42333334      -0.42319399      -0.42293861      -0.42316623      -0.42273975      -0.42299355      -0.42322015      -0.42371676      -0.42487352      -0.42615098      -0.42794201
  12067.909       0.93041793      -0.51843837      -0.42356241      -0.42394371      -0.42369429      -0.42356843      -0.42322434      -0.42394250      -0.42364891      -0.42377671      -0.42365368      -0.42321615      -0.42378900      -0.42352385      -0.42443192      -0.42514099      -0.42697593      -0.42783325
  12068.950       0.93050530      -0.51898377      -0.42409327      -0.42428510      -0.42404405      -0.42415486      -0.42384557      -0.42442482      -0.42389692      -0.42397459      -0.42372645      -0.42396322      -0.42451077      -0.42366485      -0.42497689      -0.42556233      -0.42701624      -0.42822931
  12069.990       0.92924453      -0.51942399      -0.42443157      -0.42449410      -0.42463877      -0.42459655      -0.42449778      -0.42492353      -0.42451255      -0.42434539      -0.42434608      -0.42396738      -0.42452693      -0.42473021      -0.42525886      -0.42630381      -0.42723054      -0.42862715
  12071.032       0.92828786      -0.51965342      -0.42501625      -0.42524093      -0.42491976      -0.42468328      -0.42508722      -0.42541968      -0.42515922      -0.42463257      -0.42482802      -0.42465299      -0.42512998      -0.42533121      -0.42562610      -0.42654995      -0.42790756      -0.42932523
  12072.054       0.92923849      -0.52026286      -0.42563528      -0.42587732      -0.42553669      -0.42521151      -0.42531358      -0.42552421      -0.42557163      -0.42526668      -0.42495184      -0.42464493      -0.42567035      -0.42558018      -0.42598253      -0.42737329      -0.42847114      -0.42967262
  12073.083       0.92849473      -0.52072480      -0.42609252      -0.42620929      -0.42614061      -0.42592831      -0.42550164      -0.42598747      -0.42604643      -0.42545942      -0.42538019      -0.42539117      -0.42595408      -0.42613000      -0.42679519      -0.42733241      -0.42884821      -0.43027700
  12074.105       0.92824624      -0.52115938      -0.42638552      -0.42654783      -0.42671540      -0.42632916      -0.42612686      -0.42667037      -0.42616585      -0.42580797      -0.42607857      -0.42618390      -0.42631909      -0.42647923      -0.42702950      -0.42774240      -0.42944016      -0.43058350
  12075.134       0.92665353      -0.52157031      -0.42690383      -0.42685011      -0.42688731      -0.42640011      -0.42655621      -0.42701152      -0.42670406      -0.42645179      -0.42692200      -0.42624225      -0.42684981      -0.42678200      -0.42714786      -0.42835480      -0.43011865      -0.43085328
  12076.176       0.92719371      -0.52191961      -0.42736491      -0.42726290      -0.42740161      -0.42718167      -0.42699161      -0.42744103      -0.42731124      -0.42710572      -0.42714105      -0.42645485      -0.42726319      -0.42739805      -0.42739469      -0.42831274      -0.43032543      -0.43125068
  12077.206       0.92633442      -0.52227582      -0.42773585      -0.42754132      -0.42820799      -0.42755961      -0.42764816      -0.42781498      -0.42744224      -0.42733742      -0.42745224      -0.42718855      -0.42756443      -0.42753509      -0.42797679      -0.42866613      -0.43053973      -0.43176020
  12078.235       0.92661567      -0.52271353      -0.42814834      -0.42807004      -0.42817165      -0.42775731      -0.42798370      -0.42836321      -0.42749823      -0.42761377      -0.42804989      -0.42739197      -0.42792822      -0.42786713      -0.42900551      -0.42908208      -0.43095360      -0.43238493
  12079.258       0.92556084      -0.52322174      -0.42834521      -0.42845134      -0.42844123      -0.42835330      -0.42860561      -0.42858647      -0.42820858      -0.42801999      -0.42799585      -0.42751076      -0.42817460      -0.42857957      -0.42916760      -0.42978578      -0.43128590      -0.43284759
  12080.288       0.92517306      -0.52365293      -0.42868680      -0.42883539      -0.42896055      -0.42880318      -0.42895597      -0.42928080      -0.42853622      -0.42863986      -0.42840122      -0.42809138      -0.42837919      -0.42913695      -0.42927083      -0.43063728      -0.43171870      -0.43325652
  12081.325       0.92490504      -0.52417518      -0.42971697      -0.42920155      -0.42943947      -0.42964009      -0.42932984      -0.42986852      -0.42895045      -0.42909820      -0.42887544      -0.42894914      -0.42890899      -0.42966330      -0.42983794      -0.43117447      -0.43238187      -0.43384249
  12082.355       0.92376019      -0.52453477      -0.42986620      -0.42946435      -0.42976223      -0.42976588      -0.42994712      -0.43005037      -0.42961549      -0.42962177      -0.42941854      -0.42928285      -0.42952752      -0.42997301      -0.43060670      -0.43145633      -0.43263410      -0.43393176
  12083.385       0.92188944      -0.52482032      -0.43064514      -0.43010689      -0.43030953      -0.43020159      -0.43031149      -0.43048084      -0.43030640      -0.43009557      -0.43001854      -0.42998599      -0.43023488      -0.43046722      -0.43101197      -0.43218860      -0.43384464      -0.43419851
  12084.391       0.92184672      -0.52526911      -0.43026021      -0.43068375      -0.43070428      -0.43097764      -0.43102774      -0.43098040      -0.43068698      -0.43072758      -0.43039328      -0.43020132      -0.43067487      -0.43099672      -0.43115412      -0.43281633      -0.43426357      -0.43489130
  12085.422       0.92034786      -0.52590580      -0.43109888      -0.43130555      -0.43112031      -0.43115436      -0.43103366      -0.43127946      -0.43137289      -0.43095366      -0.43111371      -0.43098383      -0.43130840      -0.43157828      -0.43151352      -0.43337742      -0.43404036      -0.43555887
  12086.472       0.91993215      -0.52631038      -0.43187524      -0.43166578      -0.43165749      -0.43157321      -0.43135781      -0.43167762      -0.43174623      -0.43124166      -0.43126218      -0.43141826      -0.43157574      -0.43170906      -0.43240065      -0.43372875      -0.43489610      -0.43569515
  12087.509       0.91899717      -0.52680073      -0.43190629      -0.43175442      -0.43203676      -0.43225042      -0.43162075      -0.43186491      -0.43209668      -0.43172824      -0.43201612      -0.43167588      -0.43181216      -0.43202744      -0.43311598      -0.43390319      -0.43559355      -0.43619616
  12088.534       0.91752031      -0.52696268      -0.43276324      -0.43239170      -0.43228478      -0.43280915      -0.43220408      -0.43259803      -0.43221540      -0.43198845      -0.43229304      -0.43210860      -0.43256031      -0.43254807      -0.43330524      -0.43413296      -0.43563778      -0.43660030
  12089.560       0.91622903      -0.52720886      -0.43275548      -0.43310011      -0.43321973      -0.43310655      -0.43273598      -0.43293139      -0.43284153      -0.43237072      -0.43264939      -0.43265349      -0.43291607      -0.43276508      -0.43391756      -0.43461343      -0.43619581      -0.43720489
  12090.585       0.91415904      -0.52779344      -0.43324971      -0.43360065      -0.43421168      -0.43319429      -0.43303712      -0.43325241      -0.43350859      -0.43275786      -0.43366661      -0.43315457      -0.43336253      -0.43341134      -0.43399504      -0.43551785      -0.43665865      -0.43759374
  12091.622       0.91286054      -0.52814681      -0.43405656      -0.43374984      -0.43420379      -0.43360228      -0.43346073      -0.43348481      -0.43372310      -0.43282285      -0.43352809      -0.43371740      -0.43373124      -0.43393217      -0.43394995      -0.43552227      -0.43686655      -0.43756117
  12092.655       0.91245804      -0.52864345      -0.43380583      -0.43417273      -0.43426507      -0.43388569      -0.43400005      -0.43406055      -0.43405245      -0.43353953      -0.43388453      -0.43429337      -0.43396121      -0.43438694      -0.43452848      -0.43581194      -0.43771853      -0.43791123
  12093.687       0.91139455      -0.52897520      -0.43461172      -0.43485064      -0.43466398      -0.43442544      -0.43443308      -0.43471144      -0.43451994      -0.43408279      -0.43441848      -0.43443161      -0.43466381      -0.43501481      -0.43557899      -0.43658722      -0.43796986      -0.43845838
  12094.719       0.90962204      -0.52965004      -0.43525450      -0.43534474      -0.43521607      -0.43530213      -0.43493171      -0.43515469      -0.43509651      -0.43481624      -0.43480984      -0.43486719      -0.43512767      -0.43557039      -0.43613796      -0.43686710      -0.43825864      -0.43920541
  12095.746       0.90987980      -0.53004870      -0.43550364      -0.43602979      -0.43574816      -0.43572796      -0.43544307      -0.43529824      -0.43578966      -0.43545871      -0.43557839      -0.43540291      -0.43532840      -0.43592149      -0.43641638      -0.43697926      -0.43872852      -0.43964707
  12096.766       0.90879544      -0.53047713      -0.43600902      -0.43639833      -0.43627206      -0.43609564      -0.43603889      -0.43607470      -0.43616107      -0.43599850      -0.43579480      -0.43557398      -0.43602237      -0.43642570      -0.43666571      -0.43763100      -0.43909317      -0.44002378
  12097.793       0.90744551      -0.53110183      -0.43654650      -0.43650784      -0.43660345      -0.43640111      -0.43644582      -0.43691576      -0.43652318      -0.43586260      -0.43645263      -0.43621780      -0.43673735      -0.43680201      -0.43702792      -0.43819121      -0.43931514      -0.44050731
  12098.825       0.90677122      -0.53154969      -0.43667749      -0.43710641      -0.43661478      -0.43673648      -0.43662684      -0.43735072      -0.43682127      -0.43636640      -0.43734894      -0.43684298      -0.43727384      -0.43721019      -0.43750980      -0.43848576      -0.44031848      -0.44127974
  12099.858       0.90487857      -0.53185555      -0.43715087      -0.43781285      -0.43743702      -0.43743701      -0.43749314      -0.43766449      -0.43726456      -0.43717977      -0.43724127      -0.43725535      -0.43760268      -0.43761242      -0.43802062      -0.43903981      -0.44079654      -0.44140644
  12100.892       0.90410261      -0.53197353      -0.43799478      -0.43815784      -0.43805437      -0.43789560      -0.43798022      -0.43814938      -0.43760813      -0.43755348      -0.43748665      -0.43785075      -0.43774693      -0.43777047      -0.43851984      -0.43956921      -0.44090001      -0.44163005
  12101.926       0.90329365      -0.53233579      -0.43858722      -0.43848427      -0.43848223      -0.43815422      -0.43829677      -0.43868144      -0.43808165      -0.43784778      -0.43846072      -0.43861740      -0.43825273      -0.43808067      -0.43906933      -0.44017313      -0.44104387      -0.44242849
  12102.960       0.90300332      -0.53295225      -0.43868238      -0.43899050      -0.43867921      -0.43898563      -0.43885590      -0.43877856      -0.43843191      -0.43791910      -0.43850408      -0.43854728      -0.43911111      -0.43892671      -0.43980791      -0.44016241      -0.44175064      -0.44265793
  12103.993       0.90139549      -0.53332785      -0.43907490      -0.43953459      -0.43917331      -0.43984754      -0.43961757      -0.43896274      -0.43920885      -0.43898626      -0.43923715      -0.43875713      -0.43953533      -0.43915238      -0.44009987      -0.44050219      -0.44258830      -0.44286170
  12105.021       0.89994801      -0.53362001      -0.43950725      -0.44010214      -0.43981047      -0.43998719      -0.44035654      -0.43957766      -0.43961869      -0.43979635      -0.43942701      -0.43897517      -0.43988989      -0.43929722      -0.44036600      -0.44162681      -0.44283805      -0.44353943
  12106.050       0.90073132      -0.53428957      -0.44039659      -0.44088697      -0.44034970      -0.44012200      -0.44039312      -0.43975267      -0.44023810      -0.43972768      -0.44008742      -0.43991980      -0.44030685      -0.43990554      -0.44098228      -0.44194794      -0.44342455      -0.44426389
  12107.084       0.89826703      -0.53447821      -0.44016805      -0.44125524      -0.44078359      -0.44059312      -0.44057357      -0.44009458      -0.44060276      -0.44026621      -0.44024213      -0.44063246      -0.44066142      -0.44040772      -0.44145098      -0.44234456      -0.44349249      -0.44498546
  12108.119       0.89823683      -0.53503565      -0.44051747      -0.44152777      -0.44123131      -0.44094158      -0.44127675      -0.44073464      -0.44144610      -0.44118483      -0.44061552      -0.44114247      -0.44107038      -0.44082289      -0.44193355      -0.44285760      -0.44418116      -0.44483975
  12109.166       0.89721986      -0.53576257      -0.44128873      -0.44218825      -0.44165403      -0.44155634      -0.44199437      -0.44112123      -0.44175508      -0.44093504      -0.44119463      -0.44152551      -0.44144123      -0.44140715      -0.44232748      -0.44354003      -0.44441247      -0.44503001
  12110.208       0.89607942      -0.53606008      -0.44152989      -0.44255090      -0.44180737      -0.44227758      -0.44248230      -0.44120238      -0.44172683      -0.44101377      -0.44143949      -0.44106346      -0.44205703      -0.44198641      -0.44271749      -0.44350248      -0.44478845      -0.44551020
  12111.250       0.89504071      -0.53659989      -0.44248336      -0.44295771      -0.44205955      -0.44260723      -0.44305746      -0.44181342      -0.44230031      -0.44177713      -0.44252095      -0.44191335      -0.44244902      -0.44235609      -0.44320179      -0.44416892      -0.44549161      -0.44643189
  12112.272       0.89426333      -0.53694608      -0.44271452      -0.44341227      -0.44276684      -0.44291350      -0.44333653      -0.44258174      -0.44288633      -0.44242083      -0.44285750      -0.44279085      -0.44259901      -0.44271986      -0.44359957      -0.44430578      -0.44559919      -0.44687735
  12113.308       0.89338405      -0.53721237      -0.44317991      -0.44383458      -0.44324722      -0.44339156      -0.44378443      -0.44321318      -0.44340898      -0.44304183      -0.44333996      -0.44330490      -0.44307701      -0.44307813      -0.44404685      -0.44471982      -0.44591911      -0.44730276
  12114.350       0.89231970      -0.53760896      -0.44396546      -0.44431674      -0.44392837      -0.44391698      -0.44415574      -0.44358037      -0.44384398      -0.44352104      -0.44342040      -0.44366544      -0.44356637      -0.44341662      -0.44466430      -0.44560207      -0.44652804      -0.44771111
  12115.386       0.89101001      -0.53816685      -0.44403764      -0.44438572      -0.44458959      -0.44433837      -0.44440596      -0.44407030      -0.44388082      -0.44392116      -0.44393764      -0.44388666      -0.44420941      -0.44398262      -0.44504612      -0.44582736      -0.44721051      -0.44839629
  12116.416       0.89015038      -0.53842359      -0.44463395      -0.44453429      -0.44485602      -0.44474612      -0.44461953      -0.44455751      -0.44422503      -0.44431522      -0.44402344      -0.44428291      -0.44446987      -0.44476697      -0.44531465      -0.44675384      -0.44741007      -0.44884975
  12117.446       0.88918285      -0.53903935      -0.44546897      -0.44520374      -0.44524494      -0.44515145      -0.44504696      -0.44509175      -0.44492175      -0.44429270      -0.44498346      -0.44455752      -0.44495347      -0.44529790      -0.44573081      -0.44705687      -0.44792478      -0.44918068
  12118.476       0.88777728      -0.53964458      -0.44596336      -0.44594744      -0.44566338      -0.44545822      -0.44523946      -0.44565972      -0.44535593      -0.44506765      -0.44537300      -0.44529461      -0.44553605      -0.44542170      -0.44611760      -0.44718591      -0.44868969      -0.44927019
  12119.526       0.88700758      -0.53989918      -0.44615169      -0.44644598      -0.44605165      -0.44615061      -0.44563564      -0.44584106      -0.44565944      -0.44574863      -0.44528717      -0.44557418      -0.44595071      -0.44602216      -0.44648298      -0.44759306      -0.44912887      -0.44965005
  12120.563       0.88627440      -0.54020102      -0.44653801      -0.44658404      -0.44645319      -0.44662408      -0.44631750      -0.44625665      -0.44624544      -0.44587107      -0.44593535      -0.44633007      -0.44630224      -0.44677085      -0.44669006      -0.44789449      -0.44943458      -0.45036473
  12121.593       0.88508075      -0.54058274      -0.44684460      -0.44743800      -0.44674615      -0.44666382      -0.44672619      -0.44679026      -0.44668221      -0.44667584      -0.44664233      -0.44723885      -0.44681270      -0.44704792      -0.44735111      -0.44848298      -0.45017716      -0.45079433
  12122.623       0.88411102      -0.54086895      -0.44746309      -0.44793876      -0.44734565      -0.44708159      -0.44707115      -0.44751586      -0.44739054      -0.44682937      -0.44688687      -0.44715114      -0.44721306      -0.44749034      -0.44798524      -0.44910386      -0.45088685      -0.45090126
  12123.661       0.88276332      -0.54142848      -0.44789493      -0.44823033      -0.44779603      -0.44778347      -0.44745979      -0.44797248      -0.44784556      -0.44757521      -0.44739711      -0.44760395      -0.44739973      -0.44798493      -0.44806638      -0.44971563      -0.45108712      -0.45107015
  12124.699       0.88155569      -0.54191263      -0.44801844      -0.44860713      -0.44805839      -0.44809141      -0.44806554      -0.44807381      -0.44776270      -0.44768603      -0.44771062      -0.44826187      -0.44780942      -0.44823567      -0.44852734      -0.45012283      -0.45143038      -0.45178202
  12125.743       0.88102947      -0.54233967      -0.44862315      -0.44874994      -0.44873799      -0.44877235      -0.44863177      -0.44855067      -0.44852580      -0.44825397      -0.44775358      -0.44876358      -0.44846710      -0.44861178      -0.44891999      -0.44977483      -0.45169154      -0.45233387
  12126.775       0.88011412      -0.54266865      -0.44912889      -0.44887987      -0.44886368      -0.44926316      -0.44894253      -0.44924856      -0.44917537      -0.44868714      -0.44875716      -0.44852144      -0.44904755      -0.44913919      -0.44900389      -0.45039489      -0.45199277      -0.45263276
  12127.812       0.87979406      -0.54317594      -0.44972258      -0.44942083      -0.44919377      -0.44964793      -0.44924899      -0.45000710      -0.44966974      -0.44965860      -0.44910258      -0.44949581      -0.44925026      -0.44946503      -0.44973077      -0.45146773      -0.45221119      -0.45331638
  12128.851       0.87841315      -0.54365884      -0.44983901      -0.44997835      -0.44965242      -0.45038178      -0.44959159      -0.45073856      -0.44988929      -0.44953676      -0.45014348      -0.44961784      -0.44967933      -0.44980378      -0.45061957      -0.45155211      -0.45250064      -0.45383141
  12129.903       0.87734812      -0.54402407      -0.45042855      -0.45037122      -0.44999092      -0.45070127      -0.45002522      -0.45106284      -0.45032398      -0.45000888      -0.45030188      -0.45010493      -0.44993426      -0.45044353      -0.45101081      -0.45194359      -0.45311507      -0.45415376
  12130.954       0.87644974      -0.54464318      -0.45041042      -0.45083173      -0.45088564      -0.45103592      -0.45055317      -0.45137438      -0.45120188      -0.45043794      -0.45026232      -0.45034933      -0.45040791      -0.45098591      -0.45151187      -0.45252591      -0.45383972      -0.45475551
  12131.993       0.87692137      -0.54485323      -0.45145341      -0.45127092      -0.45142391      -0.45144323      -0.45090662      -0.45150409      -0.45155661      -0.45071152      -0.45087920      -0.45136608      -0.45092432      -0.45139630      -0.45191674      -0.45298981      -0.45429809      -0.45523234
  12133.032       0.87555769      -0.54535081      -0.45150752      -0.45184510      -0.45170764      -0.45220545      -0.45134811      -0.45186090      -0.45203401      -0.45130787      -0.45151928      -0.45185656      -0.45147193      -0.45200407      -0.45194257      -0.45342389      -0.45484575      -0.45556676
  12134.071       0.87554418      -0.54587615      -0.45224773      -0.45216892      -0.45217800      -0.45247980      -0.45169937      -0.45250580      -0.45234445      -0.45162947      -0.45186143      -0.45230457      -0.45204410      -0.45216197      -0.45257581      -0.45378757      -0.45523630      -0.45618979
  12135.117       0.87392787      -0.54650862      -0.45201698      -0.45281231      -0.45270160      -0.45253745      -0.45258482      -0.45285984      -0.45234138      -0.45211212      -0.45253383      -0.45214448      -0.45232189      -0.45240323      -0.45323449      -0.45420093      -0.45527176      -0.45683695
  12136.157       0.87341139      -0.54679670      -0.45301407      -0.45307177      -0.45311833      -0.45308467      -0.45331877      -0.45317780      -0.45308021      -0.45312336      -0.45241214      -0.45235467      -0.45289045      -0.45319236      -0.45364698      -0.45488575      -0.45559608      -0.45711994
  12137.190       0.87399174      -0.54731215      -0.45347633      -0.45373567      -0.45324308      -0.45319713      -0.45349900      -0.45394627      -0.45351073      -0.45300049      -0.45318945      -0.45307738      -0.45346424      -0.45348763      -0.45401062      -0.45540529      -0.45585564      -0.45773661
  12138.217       0.87366585      -0.54765636      -0.45432941      -0.45393037      -0.45346648      -0.45361873      -0.45389938      -0.45450308      -0.45416327      -0.45332327      -0.45392062      -0.45368803      -0.45368081      -0.45356126      -0.45408666      -0.45581991      -0.45631940      -0.45836899
  12139.244       0.87235628      -0.54804119      -0.45441595      -0.45462765      -0.45414095      -0.45398611      -0.45449321      -0.45462265      -0.45503061      -0.45365359      -0.45413635      -0.45380096      -0.45424304      -0.45403451      -0.45476786      -0.45615741      -0.45681008      -0.45829334
  12140.272       0.87236358      -0.54833918      -0.45458260      -0.45516258      -0.45454976      -0.45453653      -0.45495622      -0.45485357      -0.45509685      -0.45419280      -0.45424601      -0.45457820      -0.45457214      -0.45469838      -0.45543604      -0.45612638      -0.45713400      -0.45869622
  12141.299       0.87083533      -0.54876496      -0.45514750      -0.45517739      -0.45470535      -0.45515991      -0.45537963      -0.45509534      -0.45514257      -0.45495205      -0.45475840      -0.45500306      -0.45469200      -0.45517726      -0.45597039      -0.45639689      -0.45743154      -0.45926079
  12142.334       0.87071536      -0.54917549      -0.45582656      -0.45568843      -0.45522144      -0.45594027      -0.45549007      -0.45555393      -0.45552225      -0.45543826      -0.45506636      -0.45469472      -0.45523572      -0.45585852      -0.45663871      -0.45722672      -0.45781471      -0.45941431
  12143.368       0.87006054      -0.54951301      -0.45602443      -0.45609827      -0.45613298      -0.45638337      -0.45599517      -0.45615268      -0.45662150      -0.45604601      -0.45590188      -0.45616179      -0.45613085      -0.45628263      -0.45695655      -0.45801527      -0.45866839      -0.45972136
  12144.397       0.87068041      -0.55008159      -0.45639244      -0.45651522      -0.45653436      -0.45695022      -0.45664384      -0.45677737      -0.45666378      -0.45634575      -0.45648447      -0.45642469      -0.45694098      -0.45655755      -0.45706782      -0.45832420      -0.45932552      -0.46039093
  12145.432       0.87075074      -0.55078996      -0.45713873      -0.45724498      -0.45688332      -0.45748944      -0.45711151      -0.45708330      -0.45717380      -0.45668767      -0.45717596      -0.45649628      -0.45704287      -0.45707298      -0.45729518      -0.45851704      -0.46008533      -0.46076142
  12146.479       0.87037982      -0.55101997      -0.45815905      -0.45765902      -0.45771362      -0.45774368      -0.45755938      -0.45766823      -0.45765822      -0.45742641      -0.45753008      -0.45710375      -0.45754610      -0.45763158      -0.45786073      -0.45922401      -0.46057968      -0.46100197
  12147.527       0.87034690      -0.55168566      -0.45776349      -0.45810756      -0.45790945      -0.45838859      -0.45795414      -0.45817590      -0.45784945      -0.45781990      -0.45763353      -0.45743715      -0.45774047      -0.45844299      -0.45847129      -0.45976577      -0.46092585      -0.46180080
  12148.575       0.86961280      -0.55185924      -0.45831468      -0.45874984      -0.45842393      -0.45861872      -0.45844249      -0.45855614      -0.45870223      -0.45799365      -0.45848923      -0.45824359      -0.45821954      -0.45890468      -0.45894963      -0.46008649      -0.46138819      -0.46246923
  12149.617       0.86915721      -0.55239042      -0.45902769      -0.45915959      -0.45888945      -0.45911213      -0.45887172      -0.45928666      -0.45932689      -0.45860356      -0.45905424      -0.45883873      -0.45905168      -0.45917033      -0.45930572      -0.46046340      -0.46206893      -0.46267079
  12150.660       0.86870372      -0.55280864      -0.45917006      -0.45961549      -0.45945071      -0.45963164      -0.45975126      -0.45976577      -0.45978934      -0.45880011      -0.45936498      -0.45930729      -0.45915569      -0.45943672      -0.46007407      -0.46080620      -0.46285030      -0.46310173
  12151.708       0.86808504      -0.55297727      -0.46018215      -0.46009099      -0.45995100      -0.46021612      -0.46010029      -0.45998595      -0.45978119      -0.45962420      -0.45968978      -0.45975042      -0.45984664      -0.46007810      -0.46075319      -0.46118909      -0.46286182      -0.46367951
  12152.770       0.86916927      -0.55321702      -0.46007945      -0.46066121      -0.46018454      -0.46061230      -0.46053362      -0.45981517      -0.46003349      -0.45974097      -0.45984807      -0.45973986      -0.46002260      -0.46059698      -0.46086808      -0.46149236      -0.46277632      -0.46399127
  12153.812       0.86778836      -0.55379697      -0.46095599      -0.46089839      -0.46063897      -0.46100148      -0.46091702      -0.46055605      -0.46057963      -0.46025968      -0.45988246      -0.46054511      -0.46041290      -0.46119247      -0.46139001      -0.46203543      -0.46322723      -0.46453166
  12154.861       0.86777460      -0.55430259      -0.46151301      -0.46140170      -0.46096968      -0.46122918      -0.46150758      -0.46120451      -0.46107065      -0.46028926      -0.46054156      -0.46109720      -0.46060340      -0.46122940      -0.46192336      -0.46245069      -0.46404572      -0.46496785
  12155.911       0.86778094      -0.55477446      -0.46151556      -0.46193955      -0.46136252      -0.46176828      -0.46184403      -0.46142762      -0.46146320      -0.46121011      -0.46135157      -0.46078362      -0.46139299      -0.46167577      -0.46213472      -0.46289848      -0.46453545      -0.46528426
  12156.967       0.86675234      -0.55515574      -0.46209080      -0.46232838      -0.46164645      -0.46222875      -0.46215846      -0.46161975      -0.46205920      -0.46167222      -0.46184524      -0.46157907      -0.46199700      -0.46223826      -0.46276313      -0.46361722      -0.46468356      -0.46621420
  12158.036       0.86716536      -0.55565171      -0.46292054      -0.46286371      -0.46196569      -0.46258563      -0.46250747      -0.46222362      -0.46264581      -0.46221116      -0.46251308      -0.46188994      -0.46227587      -0.46262687      -0.46340265      -0.46432412      -0.46508294      -0.46605632
  12159.080       0.86681301      -0.55603355      -0.46261726      -0.46320366      -0.46298144      -0.46354159      -0.46298594      -0.46249712      -0.46296730      -0.46292988      -0.46303486      -0.46284519      -0.46290379      -0.46299730      -0.46382695      -0.46456835      -0.46576268      -0.46669828
  12160.117       0.86612225      -0.55654552      -0.46365153      -0.46369307      -0.46332986      -0.46341192      -0.46341321      -0.46330060      -0.46359599      -0.46329892      -0.46300243      -0.46294666      -0.46309275      -0.46356514      -0.46409434      -0.46486405      -0.46598945      -0.46724932
  12161.161       0.86541758      -0.55690982      -0.46404978      -0.46400860      -0.46353775      -0.46395085      -0.46381985      -0.46326447      -0.46376309      -0.46331728      -0.46347351      -0.46337608      -0.46353024      -0.46363210      -0.46441037      -0.46535040      -0.46637303      -0.46763303
  12162.211       0.86652070      -0.55748271      -0.46432245      -0.46453009      -0.46415293      -0.46460561      -0.46455287      -0.46384823      -0.46413545      -0.46402744      -0.46386146      -0.46376739      -0.46441925      -0.46394674      -0.46465000      -0.46617730      -0.46717551      -0.46777077
  12163.269       0.86522961      -0.55790667      -0.46456570      -0.46528203      -0.46476391      -0.46498827      -0.46492302      -0.46429728      -0.46437557      -0.46441216      -0.46432107      -0.46409878      -0.46422406      -0.46444599      -0.46504144      -0.46651513      -0.46792203      -0.46850407
  12164.327       0.86590184      -0.55832355      -0.46548189      -0.46576359      -0.46515409      -0.46544639      -0.46504767      -0.46513797      -0.46490663      -0.46487644      -0.46511619      -0.46483432      -0.46449925      -0.46527616      -0.46559525      -0.46700567      -0.46816699      -0.46873228
  12165.378       0.86493548      -0.55849127      -0.46640966      -0.46620912      -0.46565149      -0.46585176      -0.46545599      -0.46512144      -0.46584984      -0.46494741      -0.46532352      -0.46509406      -0.46518407      -0.46586726      -0.46584287      -0.46735479      -0.46857992      -0.46935566
  12166.416       0.86507059      -0.55889434      -0.46607477      -0.46698238      -0.46617907      -0.46617256      -0.46572272      -0.46572596      -0.46614309      -0.46567369      -0.46579616      -0.46539077      -0.46610265      -0.46637431      -0.46652202      -0.46752203      -0.46870822      -0.46992896
  12167.467       0.86543174      -0.55944647      -0.46633691      -0.46669150      -0.46646853      -0.46668730      -0.46665763      -0.46624978      -0.46631195      -0.46599590      -0.46638344      -0.46590070      -0.46711704      -0.46665240      -0.46710414      -0.46800667      -0.46908349      -0.47015624
  12168.532       0.86411923      -0.55973011      -0.46730379      -0.46720574      -0.46675667      -0.46728817      -0.46719318      -0.46683309      -0.46654047      -0.46645929      -0.46684982      -0.46622573      -0.46709707      -0.46702903      -0.46736364      -0.46846668      -0.46955040      -0.47068250
  12169.590       0.86468750      -0.56017849      -0.46758107      -0.46748419      -0.46715366      -0.46769236      -0.46738666      -0.46722142      -0.46697359      -0.46688704      -0.46705754      -0.46639530      -0.46734025      -0.46745777      -0.46768523      -0.46900817      -0.47010424      -0.47113495
  12170.662       0.86333239      -0.56071099      -0.46790705      -0.46796656      -0.46743961      -0.46808999      -0.46776374      -0.46791318      -0.46762559      -0.46732841      -0.46710202      -0.46723367      -0.46818450      -0.46793780      -0.46830860      -0.46916681      -0.47076257      -0.47142626
  12171.714       0.86341147      -0.56116476      -0.46849129      -0.46872909      -0.46806347      -0.46845462      -0.46801025      -0.46811148      -0.46796157      -0.46766045      -0.46783866      -0.46758812      -0.46838133      -0.46835814      -0.46909513      -0.46982718      -0.47135314      -0.47179214
  12172.767       0.86298222      -0.56149625      -0.46900932      -0.46885773      -0.46828386      -0.46892420      -0.46861125      -0.46874278      -0.46821848      -0.46842849      -0.46817970      -0.46793650      -0.46826989      -0.46882823      -0.46941922      -0.47012824      -0.47160431      -0.47232778
  12173.819       0.86347061      -0.56184563      -0.46969271      -0.46910952      -0.46892219      -0.46893971      -0.46925268      -0.46966526      -0.46865903      -0.46858361      -0.46912322      -0.46924865      -0.46894829      -0.46924612      -0.46942796      -0.47078241      -0.47204655      -0.47307036
  12174.885       0.86159150      -0.56228494      -0.46987098      -0.46993344      -0.46959796      -0.46974961      -0.46948117      -0.46980734      -0.46960185      -0.46892167      -0.46971481      -0.46975112      -0.46972922      -0.46999097      -0.47003370      -0.47116233      -0.47249667      -0.47306472
  12175.938       0.86115746      -0.56307712      -0.47062225      -0.47005876      -0.46972536      -0.47043971      -0.46997594      -0.47020938      -0.46968154      -0.46956565      -0.46974386      -0.46959022      -0.47016117      -0.47029260      -0.47095990      -0.47186148      -0.47261840      -0.47386130
  12176.991       0.86193089      -0.56319054      -0.47042211      -0.47018416      -0.47073717      -0.47092274      -0.47071899      -0.47048198      -0.47020258      -0.47003649      -0.46972902      -0.47006516      -0.47065441      -0.47085664      -0.47109884      -0.47202341      -0.47343598      -0.47386232
  12178.051       0.86126807      -0.56377692      -0.47103478      -0.47083239      -0.47122987      -0.47140359      -0.47105941      -0.47097518      -0.47066023      -0.47092850      -0.47024318      -0.47051081      -0.47111252      -0.47140856      -0.47144926      -0.47271584      -0.47379332      -0.47482359
  12179.104       0.86022462      -0.56413923      -0.47114569      -0.47155551      -0.47162368      -0.47115212      -0.47138716      -0.47152159      -0.47099354      -0.47108328      -0.47077225      -0.47133393      -0.47152465      -0.47190427      -0.47199575      -0.47308556      -0.47449385      -0.47534507
  12180.158       0.86005264      -0.56470309      -0.47210561      -0.47187229      -0.47235795      -0.47135174      -0.47193151      -0.47228366      -0.47153147      -0.47152204      -0.47100759      -0.47153129      -0.47170304      -0.47150591      -0.47213111      -0.47378196      -0.47465784      -0.47553156
  12181.218       0.85949725      -0.56493367      -0.47269548      -0.47263891      -0.47240505      -0.47185119      -0.47206701      -0.47230585      -0.47182564      -0.47225269      -0.47169827      -0.47209024      -0.47248353      -0.47229463      -0.47271213      -0.47405368      -0.47534466      -0.47614632
  12182.266       0.85907115      -0.56551987      -0.47279196      -0.47265248      -0.47249688      -0.47318400      -0.47288117      -0.47285991      -0.47226776      -0.47270620      -0.47221389      -0.47273487      -0.47304489      -0.47331219      -0.47370074      -0.47387580      -0.47522954      -0.47720855
  12183.313       0.85876178      -0.56566117      -0.47328095      -0.47348302      -0.47313442      -0.47326821      -0.47364820      -0.47316564      -0.47287704      -0.47301304      -0.47255363      -0.47281533      -0.47358392      -0.47309421      -0.47370054      -0.47442331      -0.47546847      -0.47707967
  12184.349       0.85844721      -0.56603514      -0.47388810      -0.47327666      -0.47401090      -0.47345385      -0.47349236      -0.47351692      -0.47366971      -0.47302625      -0.47307947      -0.47312045      -0.47328221      -0.47422611      -0.47442337      -0.47501766      -0.47672485      -0.47734797
  12185.397       0.85789740      -0.56660978      -0.47421929      -0.47423140      -0.47493308      -0.47410868      -0.47375022      -0.47456639      -0.47403187      -0.47335525      -0.47337088      -0.47383160      -0.47418967      -0.47446483      -0.47483949      -0.47564517      -0.47691951      -0.47752232
  12186.445       0.85701443      -0.56677542      -0.47465806      -0.47474155      -0.47480514      -0.47410887      -0.47436905      -0.47470936      -0.47426725      -0.47409529      -0.47397041      -0.47421179      -0.47425890      -0.47473997      -0.47498567      -0.47621111      -0.47721281      -0.47792655
  12187.488       0.85635653      -0.56750655      -0.47510537      -0.47493384      -0.47503962      -0.47503781      -0.47489207      -0.47504118      -0.47466530      -0.47489939      -0.47467029      -0.47418801      -0.47500928      -0.47472050      -0.47580724      -0.47626838      -0.47726733      -0.47841975
  12188.529       0.85634764      -0.56768665      -0.47518588      -0.47563282      -0.47554993      -0.47535878      -0.47539027      -0.47534043      -0.47512418      -0.47515897      -0.47497503      -0.47502918      -0.47561168      -0.47534384      -0.47602124      -0.47623958      -0.47800017      -0.47890778
  12189.566       0.85538206      -0.56815080      -0.47616978      -0.47541850      -0.47610708      -0.47578912      -0.47593580      -0.47565165      -0.47554551      -0.47534650      -0.47556618      -0.47547922      -0.47585349      -0.47578345      -0.47662938      -0.47730221      -0.47813766      -0.47957286
  12190.621       0.85508058      -0.56860240      -0.47648116      -0.47619893      -0.47574990      -0.47647645      -0.47623414      -0.47630214      -0.47587474      -0.47614401      -0.47607798      -0.47594433      -0.47568207      -0.47629704      -0.47673797      -0.47793497      -0.47892585      -0.48023701
  12191.696       0.85500748      -0.56925267      -0.47667719      -0.47684568      -0.47640212      -0.47694711      -0.47663759      -0.47727942      -0.47636712      -0.47636804      -0.47624583      -0.47614252      -0.47642047      -0.47661001      -0.47739837      -0.47823569      -0.47923394      -0.48009498
  12192.759       0.85405232      -0.56961556      -0.47690549      -0.47747054      -0.47713373      -0.47706046      -0.47768528      -0.47713804      -0.47716505      -0.47702067      -0.47683631      -0.47662693      -0.47754355      -0.47724286      -0.47802319      -0.47840665      -0.47994285      -0.48069931
  12193.814       0.85245852      -0.57013637      -0.47728710      -0.47778393      -0.47750644      -0.47757127      -0.47789274      -0.47767986      -0.47772970      -0.47729532      -0.47721076      -0.47705539      -0.47752839      -0.47731634      -0.47837997      -0.47913972      -0.48042400      -0.48157807
  12194.864       0.85185738      -0.57023125      -0.47792174      -0.47844499      -0.47791359      -0.47837747      -0.47821178      -0.47823396      -0.47841288      -0.47735469      -0.47775484      -0.47783152      -0.47775931      -0.47826556      -0.47843879      -0.47961901      -0.48096712      -0.48151831
  12195.921       0.85108980      -0.57082106      -0.47863837      -0.47912777      -0.47858020      -0.47836797      -0.47833613      -0.47808797      -0.47891501      -0.47808505      -0.47847068      -0.47858524      -0.47817079      -0.47828312      -0.47911082      -0.48035019      -0.48122378      -0.48182508
  12196.991       0.85005288      -0.57140179      -0.47910729      -0.47976545      -0.47870619      -0.47892517      -0.47907239      -0.47835744      -0.47901164      -0.47850889      -0.47885494      -0.47858206      -0.47893595      -0.47807357      -0.47960751      -0.48051465      -0.48164658      -0.48298999
  12198.041       0.84886389      -0.57170105      -0.47899995      -0.47969411      -0.47915274      -0.47939158      -0.47939669      -0.47891572      -0.47932307      -0.47886773      -0.47888759      -0.47871667      -0.47906899      -0.47888532      -0.47945110      -0.48055296      -0.48213753      -0.48234025
  12199.104       0.84803399      -0.57214016      -0.47953378      -0.47992721      -0.48000464      -0.48025702      -0.47992767      -0.47924375      -0.47984779      -0.47974836      -0.47939043      -0.47939139      -0.47983839      -0.47948532      -0.48019016      -0.48158645      -0.48256163      -0.48363773
  12200.155       0.84761654      -0.57248379      -0.48023986      -0.48054589      -0.48036208      -0.48007118      -0.48010159      -0.47951874      -0.48036162      -0.48015205      -0.47999577      -0.47980309      -0.48026336      -0.48003812      -0.48052118      -0.48199130      -0.48305541      -0.48402824
  12201.219       0.84650171      -0.57298292      -0.48082434      -0.48092988      -0.48107659      -0.48077144      -0.48011599      -0.48010582      -0.48073088      -0.48035379      -0.48039202      -0.48020094      -0.48033709      -0.48051941      -0.48115299      -0.48225980      -0.48322612      -0.48385380
  12202.271       0.84619605      -0.57315841      -0.48142131      -0.48117809      -0.48131745      -0.48075871      -0.48097249      -0.48108909      -0.48125835      -0.48082753      -0.48099497      -0.48081262      -0.48101477      -0.48113009      -0.48154276      -0.48292952      -0.48368151      -0.48433026
  12203.335       0.84474673      -0.57361232      -0.48153709      -0.48136306      -0.48122251      -0.48167630      -0.48183058      -0.48094942      -0.48114137      -0.48147443      -0.48126041      -0.48132376      -0.48191559      -0.48116886      -0.48182236      -0.48297608      -0.48443352      -0.48497655
  12204.399       0.84449845      -0.57412788      -0.48205584      -0.48191339      -0.48205707      -0.48223914      -0.48210004      -0.48129269      -0.48188279      -0.48176165      -0.48141512      -0.48131795      -0.48219590      -0.48188332      -0.48221275      -0.48354374      -0.48466664      -0.48546849
  12205.457       0.84434199      -0.57443353      -0.48246324      -0.48232189      -0.48235287      -0.48277009      -0.48292110      -0.48198737      -0.48282077      -0.48204831      -0.48232797      -0.48153969      -0.48222574      -0.48195173      -0.48301884      -0.48407368      -0.48494386      -0.48591087
  12206.502       0.84196266      -0.57485386      -0.48317162      -0.48266522      -0.48315851      -0.48297574      -0.48330225      -0.48275154      -0.48311318      -0.48241230      -0.48300964      -0.48256187      -0.48266318      -0.48278469      -0.48363362      -0.48452552      -0.48560200      -0.48746952
  12207.541       0.84159900      -0.57541299      -0.48308877      -0.48369083      -0.48329138      -0.48353472      -0.48367982      -0.48329310      -0.48340990      -0.48305466      -0.48326909      -0.48320778      -0.48306830      -0.48293964      -0.48436220      -0.48461282      -0.48600901      -0.48695372
  12208.600       0.83983333      -0.57572633      -0.48351179      -0.48403356      -0.48405076      -0.48383278      -0.48412497      -0.48416543      -0.48384911      -0.48343055      -0.48350250      -0.48329368      -0.48383629      -0.48312104      -0.48454404      -0.48492455      -0.48646778      -0.48718018
  12209.672       0.83818854      -0.57613331      -0.48420571      -0.48437676      -0.48403388      -0.48427160      -0.48477100      -0.48440314      -0.48428707      -0.48388534      -0.48378429      -0.48382221      -0.48431930      -0.48402948      -0.48486511      -0.48547641      -0.48667237      -0.48785137
  12210.732       0.83732489      -0.57655727      -0.48477140      -0.48486323      -0.48416516      -0.48430023      -0.48500799      -0.48481004      -0.48471140      -0.48422628      -0.48462331      -0.48438110      -0.48455031      -0.48466118      -0.48479457      -0.48585244      -0.48728511      -0.48873949
  12211.790       0.83660173      -0.57726692      -0.48545292      -0.48574734      -0.48496520      -0.48467246      -0.48548715      -0.48518099      -0.48542582      -0.48469227      -0.48526071      -0.48470107      -0.48479630      -0.48481233      -0.48551073      -0.48713673      -0.48801753      -0.48890179
  12212.843       0.83458979      -0.57745704      -0.48575749      -0.48615809      -0.48512856      -0.48586908      -0.48551499      -0.48574045      -0.48562280      -0.48520972      -0.48544707      -0.48498122      -0.48545793      -0.48511530      -0.48646574      -0.48656482      -0.48806058      -0.48933423
  12213.909       0.83481314      -0.57795603      -0.48589459      -0.48643297      -0.48573711      -0.48583894      -0.48598459      -0.48626501      -0.48568491      -0.48575724      -0.48566810      -0.48562326      -0.48629298      -0.48598859      -0.48627801      -0.48733911      -0.48882060      -0.48970148
  12214.989       0.83378626      -0.57851849      -0.48653301      -0.48671722      -0.48600379      -0.48613025      -0.48629266      -0.48662694      -0.48615533      -0.48637995      -0.48606667      -0.48626127      -0.48678987      -0.48623146      -0.48683016      -0.48769413      -0.48900234      -0.48988178
  12216.043       0.83102064      -0.57882442      -0.48690249      -0.48694517      -0.48653658      -0.48668764      -0.48713452      -0.48700484      -0.48650848      -0.48675759      -0.48663060      -0.48661683      -0.48711627      -0.48673751      -0.48699093      -0.48819027      -0.48960115      -0.49072570
  12217.096       0.83217303      -0.57921280      -0.48723897      -0.48780219      -0.48717742      -0.48727237      -0.48756916      -0.48746514      -0.48718015      -0.48688997      -0.48687784      -0.48705548      -0.48744058      -0.48720904      -0.48748049      -0.48873780      -0.48990830      -0.49148556
  12218.157       0.83035809      -0.57972820      -0.48776517      -0.48793575      -0.48738691      -0.48742846      -0.48794738      -0.48771854      -0.48780290      -0.48726017      -0.48706749      -0.48716628      -0.48784786      -0.48765994      -0.48839502      -0.48884669      -0.49038305      -0.49129519
  12219.211       0.82958651      -0.57999253      -0.48817059      -0.48834577      -0.48772714      -0.48796546      -0.48845111      -0.48795030      -0.48801774      -0.48756639      -0.48753263      -0.48738997      -0.48798223      -0.48783047      -0.48889436      -0.48930166      -0.49097980      -0.49193797
  12220.271       0.82792376      -0.58043453      -0.48873877      -0.48896048      -0.48831954      -0.48906385      -0.48891741      -0.48860137      -0.48844007      -0.48808463      -0.48817396      -0.48800405      -0.48848555      -0.48880903      -0.48914846      -0.49029382      -0.49096320      -0.49221283
  12221.326       0.82753527      -0.58101465      -0.48900386      -0.48894554      -0.48908516      -0.48914890      -0.48915480      -0.48846721      -0.48904155      -0.48879715      -0.48873760      -0.48855284      -0.48884481      -0.48900477      -0.48937280      -0.49056161      -0.49160059      -0.49263914
  12222.381       0.82713157      -0.58132262      -0.48934029      -0.48957739      -0.48947017      -0.48898950      -0.48932103      -0.48939113      -0.48953242      -0.48936788      -0.48923005      -0.48895822      -0.48949925      -0.48953136      -0.49005208      -0.49127361      -0.49197131      -0.49295594
  12223.435       0.82606151      -0.58166385      -0.49012270      -0.48991712      -0.48957798      -0.48960816      -0.48959549      -0.49001914      -0.49011764      -0.48984459      -0.48936221      -0.48962769      -0.48984108      -0.48978760      -0.49056869      -0.49147625      -0.49236517      -0.49326746
  12224.477       0.82549426      -0.58230685      -0.49082893      -0.49039835      -0.49014609      -0.49007937      -0.48994815      -0.49030707      -0.49043963      -0.48979080      -0.48986729      -0.48986150      -0.49050838      -0.49006102      -0.49055308      -0.49192897      -0.49275218      -0.49371085
  12225.533       0.82466831      -0.58270793      -0.49134660      -0.49056548      -0.49034143      -0.49044702      -0.49068121      -0.49085964      -0.49059781      -0.49031416      -0.49032029      -0.49030196      -0.49091824      -0.49052251      -0.49114073      -0.49227123      -0.49304761      -0.49408373
  12226.587       0.82437872      -0.58313214      -0.49140863      -0.49111323      -0.49073676      -0.49098451      -0.49104875      -0.49112449      -0.49100998      -0.49106781      -0.49079915      -0.49085769      -0.49137079      -0.49114579      -0.49156681      -0.49280354      -0.49354704      -0.49492541
  12227.643       0.82285595      -0.58341853      -0.49156334      -0.49135040      -0.49108622      -0.49142667      -0.49161954      -0.49162952      -0.49142463      -0.49130153      -0.49131005      -0.49133100      -0.49167625      -0.49160439      -0.49185422      -0.49294624      -0.49389942      -0.49534841
  12228.685       0.82291286      -0.58387890      -0.49207525      -0.49190575      -0.49144019      -0.49211763      -0.49217075      -0.49196608      -0.49176333      -0.49171763      -0.49143978      -0.49169771      -0.49211032      -0.49187990      -0.49218522      -0.49331706      -0.49440080      -0.49596900
  12229.742       0.82182018      -0.58413984      -0.49248189      -0.49309822      -0.49228795      -0.49232161      -0.49221883      -0.49232658      -0.49230600      -0.49156835      -0.49180217      -0.49176289      -0.49273532      -0.49213713      -0.49297608      -0.49343843      -0.49490419      -0.49655935
  12230.798       0.81997605      -0.58461883      -0.49294469      -0.49279859      -0.49270981      -0.49305974      -0.49298940      -0.49251852      -0.49265169      -0.49223346      -0.49213188      -0.49200340      -0.49294963      -0.49273940      -0.49347224      -0.49378708      -0.49525145      -0.49724237
  12231.867       0.82055780      -0.58503050      -0.49356294      -0.49323087      -0.49292666      -0.49337915      -0.49367519      -0.49316375      -0.49308547      -0.49309101      -0.49313673      -0.49320817      -0.49346697      -0.49340262      -0.49338169      -0.49446615      -0.49630409      -0.49747973
  12232.937       0.81942506      -0.58552959      -0.49390474      -0.49393518      -0.49348013      -0.49356599      -0.49396565      -0.49366793      -0.49354737      -0.49345286      -0.49359298      -0.49344295      -0.49347837      -0.49379715      -0.49447475      -0.49470225      -0.49618037      -0.49792402
  12233.980       0.81902810      -0.58611059      -0.49441312      -0.49456176      -0.49374375      -0.49423636      -0.49448502      -0.49421077      -0.49392865      -0.49368808      -0.49369608      -0.49380952      -0.49390323      -0.49412075      -0.49468509      -0.49498145      -0.49592973      -0.49812565
  12235.037       0.81853178      -0.58633537      -0.49476728      -0.49496385      -0.49427413      -0.49475680      -0.49459923      -0.49427430      -0.49427234      -0.49429731      -0.49438552      -0.49381697      -0.49470675      -0.49460537      -0.49527925      -0.49567152      -0.49679354      -0.49839163
  12236.107       0.81634174      -0.58683598      -0.49481745      -0.49512477      -0.49506455      -0.49538644      -0.49539461      -0.49468605      -0.49465373      -0.49485317      -0.49478924      -0.49451393      -0.49514880      -0.49511844      -0.49573048      -0.49627905      -0.49755310      -0.49891600
  12237.171       0.81717176      -0.58737080      -0.49546858      -0.49534852      -0.49554152      -0.49586612      -0.49581203      -0.49563152      -0.49536783      -0.49507844      -0.49510068      -0.49499511      -0.49562408      -0.49546589      -0.49607545      -0.49683550      -0.49820583      -0.49920794
  12238.241       0.81482468      -0.58776353      -0.49608889      -0.49610041      -0.49625838      -0.49584880      -0.49600804      -0.49590707      -0.49607418      -0.49533503      -0.49602184      -0.49546561      -0.49628836      -0.49577987      -0.49652010      -0.49750218      -0.49890255      -0.49959442
  12239.312       0.81489999      -0.58806479      -0.49669424      -0.49684916      -0.49636050      -0.49626966      -0.49685580      -0.49621558      -0.49654005      -0.49560668      -0.49638969      -0.49594600      -0.49639138      -0.49614589      -0.49688218      -0.49767660      -0.49890630      -0.50006381
  12240.376       0.81491815      -0.58846674      -0.49726914      -0.49708515      -0.49682987      -0.49689194      -0.49740875      -0.49633775      -0.49675845      -0.49650388      -0.49646973      -0.49655530      -0.49665355      -0.49707229      -0.49757640      -0.49805198      -0.49985748      -0.50037858
  12241.434       0.81355124      -0.58894211      -0.49771748      -0.49735870      -0.49711834      -0.49764219      -0.49778777      -0.49707021      -0.49701387      -0.49688985      -0.49681632      -0.49649979      -0.49746284      -0.49733489      -0.49811990      -0.49868865      -0.50022054      -0.50069525
  12242.493       0.81246232      -0.58944035      -0.49797298      -0.49742853      -0.49772121      -0.49772927      -0.49768050      -0.49759655      -0.49755730      -0.49723704      -0.49725526      -0.49696604      -0.49795862      -0.49773290      -0.49868508      -0.49905450      -0.50055225      -0.50140908
  12243.570       0.81187072      -0.58977100      -0.49815194      -0.49834441      -0.49846121      -0.49779119      -0.49803868      -0.49853232      -0.49829524      -0.49801166      -0.49781304      -0.49768056      -0.49813159      -0.49826345      -0.49920953      -0.49992980      -0.50117421      -0.50228932
  12244.648       0.81167356      -0.59032328      -0.49904833      -0.49894977      -0.49865084      -0.49861462      -0.49862495      -0.49919408      -0.49870921      -0.49865520      -0.49819060      -0.49827342      -0.49879333      -0.49861854      -0.49955666      -0.50044503      -0.50158680      -0.50252342
  12245.713       0.80947429      -0.59074230      -0.49949683      -0.49919684      -0.49916250      -0.49936951      -0.49918535      -0.49930409      -0.49913780      -0.49911491      -0.49879792      -0.49839741      -0.49920013      -0.49908465      -0.50000032      -0.50068958      -0.50191596      -0.50269481
  12246.766       0.80925846      -0.59110354      -0.49979546      -0.49959432      -0.49958265      -0.49951838      -0.49949675      -0.49958895      -0.49955324      -0.49961756      -0.49909053      -0.49905910      -0.49927933      -0.49943882      -0.50057232      -0.50094683      -0.50234773      -0.50339814
  12247.845       0.80831771      -0.59129935      -0.50056713      -0.50022298      -0.49990402      -0.49988942      -0.50002385      -0.50015781      -0.49985963      -0.49981560      -0.49982499      -0.49968811      -0.50006509      -0.49998194      -0.50079851      -0.50154593      -0.50249334      -0.50378627
  12248.930       0.80846430      -0.59152584      -0.50111412      -0.50085941      -0.50016322      -0.50046869      -0.50075201      -0.50047933      -0.50042563      -0.50034565      -0.50028104      -0.49998694      -0.50062492      -0.50061408      -0.50112720      -0.50203757      -0.50317424      -0.50442280
  12249.996       0.80737081      -0.59212027      -0.50141508      -0.50098531      -0.50058939      -0.50103011      -0.50112397      -0.50098717      -0.50089993      -0.50060670      -0.50079903      -0.50047870      -0.50104488      -0.50108704      -0.50156650      -0.50238715      -0.50419649      -0.50446866
  12251.056       0.80516580      -0.59261517      -0.50131326      -0.50115452      -0.50114435      -0.50144346      -0.50151962      -0.50131275      -0.50132640      -0.50121450      -0.50154859      -0.50124493      -0.50152195      -0.50121032      -0.50221850      -0.50254241      -0.50447429      -0.50500765
  12252.122       0.80535165      -0.59305779      -0.50171737      -0.50167210      -0.50148413      -0.50195445      -0.50173805      -0.50160167      -0.50184220      -0.50208464      -0.50179757      -0.50136685      -0.50182174      -0.50157326      -0.50264114      -0.50277896      -0.50447942      -0.50592900
  12253.195       0.80452032      -0.59348812      -0.50216120      -0.50228067      -0.50190950      -0.50249554      -0.50190584      -0.50178561      -0.50196593      -0.50220748      -0.50201115      -0.50198236      -0.50229301      -0.50240360      -0.50277492      -0.50322613      -0.50499235      -0.50620770
  12254.275       0.80287034      -0.59398486      -0.50260048      -0.50265893      -0.50252314      -0.50260944      -0.50260757      -0.50239745      -0.50252799      -0.50231393      -0.50261515      -0.50246115      -0.50268331      -0.50267064      -0.50305444      -0.50360248      -0.50522319      -0.50652055
  12255.335       0.80169809      -0.59430316      -0.50346092      -0.50325276      -0.50297010      -0.50273486      -0.50330550      -0.50321715      -0.50290920      -0.50297199      -0.50284302      -0.50286786      -0.50307940      -0.50269557      -0.50348757      -0.50435557      -0.50588455      -0.50699615
  12256.409       0.80141231      -0.59483230      -0.50397632      -0.50356234      -0.50325838      -0.50327390      -0.50379094      -0.50339949      -0.50316329      -0.50319394      -0.50327550      -0.50298366      -0.50350152      -0.50314074      -0.50389601      -0.50473199      -0.50641733      -0.50734413
  12257.489       0.80055664      -0.59512085      -0.50442144      -0.50357699      -0.50364582      -0.50399321      -0.50395797      -0.50364541      -0.50339477      -0.50347217      -0.50421893      -0.50343211      -0.50380839      -0.50394119      -0.50428162      -0.50526765      -0.50681548      -0.50791739
  12258.570       0.79951382      -0.59556483      -0.50512918      -0.50376321      -0.50420919      -0.50433016      -0.50434520      -0.50387672      -0.50434501      -0.50420617      -0.50461757      -0.50424335      -0.50424480      -0.50454981      -0.50469394      -0.50608402      -0.50702378      -0.50870361
  12259.645       0.79927797      -0.59597923      -0.50520216      -0.50454944      -0.50487991      -0.50462359      -0.50490871      -0.50431830      -0.50492715      -0.50466971      -0.50502803      -0.50479176      -0.50479779      -0.50492439      -0.50531191      -0.50624217      -0.50727866      -0.50939914
  12260.718       0.79821658      -0.59630447      -0.50550011      -0.50504723      -0.50520859      -0.50491930      -0.50525648      -0.50514962      -0.50528504      -0.50513742      -0.50469739      -0.50510060      -0.50515203      -0.50519084      -0.50596844      -0.50688818      -0.50787216      -0.50970094
  12261.800       0.79777680      -0.59690304      -0.50580903      -0.50553295      -0.50589849      -0.50561978      -0.50558864      -0.50564971      -0.50561813      -0.50554762      -0.50554583      -0.50551532      -0.50563913      -0.50585303      -0.50626072      -0.50747213      -0.50840275      -0.50994760
  12262.868       0.79619496      -0.59736464      -0.50621091      -0.50616932      -0.50641985      -0.50625111      -0.50618478      -0.50613984      -0.50605671      -0.50654073      -0.50599718      -0.50572510      -0.50614320      -0.50624062      -0.50705893      -0.50779891      -0.50878858      -0.51022141
  12263.943       0.79681841      -0.59772785      -0.50697802      -0.50661800      -0.50663638      -0.50645662      -0.50674419      -0.50668163      -0.50632882      -0.50622511      -0.50623266      -0.50595023      -0.50641316      -0.50659726      -0.50748310      -0.50817469      -0.50910906      -0.51038368
  12265.005       0.79611916      -0.59810951      -0.50742497      -0.50705092      -0.50704336      -0.50679541      -0.50704942      -0.50718757      -0.50667524      -0.50695316      -0.50673954      -0.50681352      -0.50693130      -0.50728852      -0.50751120      -0.50854785      -0.50959249      -0.51097218
  12266.081       0.79446633      -0.59834147      -0.50805580      -0.50780341      -0.50750223      -0.50753022      -0.50749923      -0.50772182      -0.50722881      -0.50737275      -0.50700742      -0.50723250      -0.50748231      -0.50761602      -0.50775278      -0.50879654      -0.51026538      -0.51146703
  12267.162       0.79477883      -0.59890875      -0.50805549      -0.50854594      -0.50776308      -0.50794956      -0.50819796      -0.50799053      -0.50743290      -0.50784290      -0.50746276      -0.50796153      -0.50836645      -0.50790707      -0.50853779      -0.50925650      -0.51025797      -0.51179055
  12268.232       0.79452944      -0.59943805      -0.50840035      -0.50861121      -0.50813472      -0.50834560      -0.50869183      -0.50825619      -0.50813886      -0.50816584      -0.50799667      -0.50829587      -0.50886099      -0.50824747      -0.50925775      -0.50972506      -0.51049422      -0.51214076
  12269.295       0.79433247      -0.59975271      -0.50908842      -0.50860854      -0.50869054      -0.50855957      -0.50906871      -0.50854398      -0.50821678      -0.50850405      -0.50762091      -0.50847752      -0.50908642      -0.50913399      -0.50951209      -0.51020643      -0.51091807      -0.51237943
  12270.358       0.79364188      -0.60014372      -0.50968031      -0.50934360      -0.50930075      -0.50925759      -0.50921937      -0.50910321      -0.50873646      -0.50899214      -0.50903964      -0.50931083      -0.50911603      -0.50932293      -0.50971063      -0.51121358      -0.51113827      -0.51302193
  12271.421       0.79257190      -0.60065693      -0.50990682      -0.50994069      -0.50964391      -0.50981087      -0.50941483      -0.50980678      -0.50909125      -0.50947240      -0.50973229      -0.50957059      -0.50942763      -0.50999443      -0.50999712      -0.51166792      -0.51158964      -0.51318240
  12272.497       0.79302119      -0.60104233      -0.50990234      -0.51047868      -0.50999257      -0.51035683      -0.51005630      -0.51011424      -0.51008862      -0.50997215      -0.50998118      -0.50991082      -0.51031004      -0.51026229      -0.51063114      -0.51173387      -0.51232885      -0.51358270
  12273.555       0.79277054      -0.60145335      -0.51061591      -0.51070233      -0.51035938      -0.51081042      -0.51046062      -0.51071615      -0.51062084      -0.50985893      -0.50999309      -0.51020088      -0.51048351      -0.51006384      -0.51099583      -0.51214275      -0.51294458      -0.51399290
  12274.611       0.79171126      -0.60188945      -0.51119159      -0.51084557      -0.51077998      -0.51131162      -0.51097699      -0.51131967      -0.51118369      -0.51079338      -0.51066484      -0.51037943      -0.51100052      -0.51058575      -0.51114009      -0.51269213      -0.51347068      -0.51472883
  12275.676       0.79062463      -0.60229099      -0.51173556      -0.51109383      -0.51118489      -0.51170731      -0.51135974      -0.51168174      -0.51170935      -0.51105402      -0.51133580      -0.51138548      -0.51154689      -0.51121956      -0.51157131      -0.51332849      -0.51412586      -0.51529751
  12276.747       0.79155120      -0.60276285      -0.51208928      -0.51168249      -0.51153832      -0.51227774      -0.51182914      -0.51202498      -0.51197078      -0.51139943      -0.51147617      -0.51133499      -0.51178394      -0.51168690      -0.51190785      -0.51352736      -0.51459513      -0.51571333
  12277.823       0.79071452      -0.60313007      -0.51238592      -0.51272300      -0.51163248      -0.51263188      -0.51220117      -0.51267983      -0.51218708      -0.51145271      -0.51166568      -0.51160741      -0.51223772      -0.51210682      -0.51274658      -0.51371763      -0.51488917      -0.51608320
  12278.908       0.79124682      -0.60353824      -0.51315153      -0.51311233      -0.51226059      -0.51281779      -0.51260745      -0.51313763      -0.51307177      -0.51262038      -0.51232710      -0.51262656      -0.51248764      -0.51293043      -0.51282638      -0.51411872      -0.51514458      -0.51637995
  12279.986       0.79021844      -0.60395243      -0.51337085      -0.51304300      -0.51333357      -0.51299365      -0.51336080      -0.51315082      -0.51313444      -0.51262331      -0.51263261      -0.51289340      -0.51282820      -0.51305884      -0.51295499      -0.51469437      -0.51562480      -0.51687243
  12281.064       0.79075862      -0.60429994      -0.51380153      -0.51342988      -0.51362504      -0.51361118      -0.51375257      -0.51361191      -0.51346420      -0.51335094      -0.51331613      -0.51335892      -0.51335461      -0.51374450      -0.51359744      -0.51519953      -0.51606022      -0.51723383
  12282.143       0.79049646      -0.60495625      -0.51431899      -0.51419132      -0.51369119      -0.51412463      -0.51388452      -0.51448778      -0.51427856      -0.51409257      -0.51341401      -0.51337088      -0.51411949      -0.51436192      -0.51432829      -0.51531635      -0.51657852      -0.51779363
  12283.234       0.79042811      -0.60533020      -0.51464591      -0.51457409      -0.51419205      -0.51478130      -0.51442938      -0.51480051      -0.51491818      -0.51443701      -0.51391180      -0.51409606      -0.51434737      -0.51442568      -0.51505280      -0.51601098      -0.51701129      -0.51849489
  12284.312       0.79006579      -0.60576838      -0.51480975      -0.51450938      -0.51466214      -0.51540228      -0.51492762      -0.51526283      -0.51512141      -0.51483444      -0.51458658      -0.51434192      -0.51528769      -0.51440727      -0.51528084      -0.51672414      -0.51758303      -0.51879878
  12285.404       0.79025132      -0.60603136      -0.51561031      -0.51480468      -0.51504413      -0.51539153      -0.51515902      -0.51553608      -0.51541668      -0.51531736      -0.51507998      -0.51497946      -0.51547960      -0.51544731      -0.51554992      -0.51689454      -0.51781006      -0.51919006
  12286.484       0.79003255      -0.60639370      -0.51601977      -0.51581280      -0.51556395      -0.51579693      -0.51596966      -0.51615512      -0.51565778      -0.51577739      -0.51557641      -0.51530211      -0.51544100      -0.51570550      -0.51621602      -0.51733509      -0.51846376      -0.51957079
  12287.550       0.78951141      -0.60707491      -0.51615835      -0.51624487      -0.51560515      -0.51615026      -0.51654934      -0.51657428      -0.51627453      -0.51619232      -0.51539738      -0.51609885      -0.51594574      -0.51601509      -0.51665343      -0.51770655      -0.51923177      -0.51991315
  12288.629       0.78981456      -0.60752203      -0.51647984      -0.51690325      -0.51630337      -0.51691036      -0.51703837      -0.51641119      -0.51635559      -0.51662397      -0.51602853      -0.51635829      -0.51646066      -0.51659532      -0.51728196      -0.51823618      -0.51961799      -0.52048793
  12289.708       0.78906909      -0.60795732      -0.51734664      -0.51740090      -0.51696360      -0.51736235      -0.51714069      -0.51714371      -0.51655416      -0.51720546      -0.51653305      -0.51683323      -0.51722847      -0.51737113      -0.51783761      -0.51842959      -0.51979925      -0.52087140
  12290.789       0.78887061      -0.60842233      -0.51760036      -0.51748577      -0.51746629      -0.51756481      -0.51741193      -0.51784115      -0.51739384      -0.51764916      -0.51720672      -0.51722930      -0.51755221      -0.51807769      -0.51773227      -0.51898524      -0.52014003      -0.52199648
  12291.855       0.78889118      -0.60872287      -0.51809798      -0.51813865      -0.51803825      -0.51846529      -0.51779844      -0.51804718      -0.51787510      -0.51761838      -0.51790492      -0.51747775      -0.51776224      -0.51813449      -0.51866884      -0.51944077      -0.52085725      -0.52200280
  12292.935       0.78844846      -0.60907142      -0.51832960      -0.51849841      -0.51807086      -0.51875338      -0.51822625      -0.51851604      -0.51843640      -0.51849017      -0.51810153      -0.51808868      -0.51822390      -0.51836636      -0.51907076      -0.51972498      -0.52158171      -0.52232480
  12294.003       0.78892122      -0.60956874      -0.51885973      -0.51916580      -0.51900469      -0.51934098      -0.51874499      -0.51907051      -0.51873036      -0.51895246      -0.51844433      -0.51838244      -0.51902730      -0.51923645      -0.51946165      -0.52001212      -0.52151067      -0.52261866
  12295.083       0.78778494      -0.61014544      -0.51931809      -0.51950652      -0.51916780      -0.51954034      -0.51918321      -0.51930485      -0.51940279      -0.51924711      -0.51870276      -0.51895145      -0.51939340      -0.51936537      -0.51966499      -0.52049613      -0.52200993      -0.52298457
  12296.164       0.78766495      -0.61019923      -0.51989660      -0.51995304      -0.51964669      -0.51920816      -0.52014391      -0.51978562      -0.51988622      -0.51966348      -0.51966909      -0.51958203      -0.51972841      -0.51969943      -0.52018741      -0.52112689      -0.52256252      -0.52335982
  12297.245       0.78743727      -0.61075798      -0.52046316      -0.51989761      -0.52064024      -0.52034217      -0.52009250      -0.52013274      -0.52002364      -0.52000128      -0.51964300      -0.51984410      -0.52037715      -0.52047595      -0.52078841      -0.52193790      -0.52276941      -0.52431239
  12298.319       0.78725152      -0.61102533      -0.52073029      -0.52114275      -0.52047016      -0.52037495      -0.52103692      -0.52089109      -0.52089191      -0.52021934      -0.52027964      -0.52033055      -0.52045219      -0.52072629      -0.52135147      -0.52219505      -0.52348579      -0.52492003
  12299.387       0.78638966      -0.61162432      -0.52189736      -0.52147873      -0.52103429      -0.52093451      -0.52136882      -0.52121410      -0.52134992      -0.52086106      -0.52088589      -0.52103934      -0.52095350      -0.52096923      -0.52238826      -0.52215688      -0.52384850      -0.52511016
  12300.462       0.78640792      -0.61201910      -0.52180496      -0.52179853      -0.52138123      -0.52211276      -0.52183973      -0.52173039      -0.52173175      -0.52161825      -0.52113352      -0.52132928      -0.52144861      -0.52160547      -0.52246259      -0.52328840      -0.52447675      -0.52546399
  12301.563       0.78562119      -0.61237778      -0.52181017      -0.52205722      -0.52191386      -0.52217432      -0.52207162      -0.52169720      -0.52214502      -0.52209720      -0.52141773      -0.52172078      -0.52191057      -0.52173284      -0.52266405      -0.52361721      -0.52482955      -0.52592215
  12302.659       0.78535635      -0.61296392      -0.52296199      -0.52275251      -0.52237053      -0.52238739      -0.52220688      -0.52237265      -0.52263040      -0.52211698      -0.52268740      -0.52219761      -0.52232790      -0.52278194      -0.52302683      -0.52430709      -0.52494545      -0.52634217
  12303.747       0.78503367      -0.61323101      -0.52367790      -0.52304574      -0.52265635      -0.52233094      -0.52294509      -0.52298643      -0.52260711      -0.52280051      -0.52285189      -0.52267911      -0.52292202      -0.52292016      -0.52360493      -0.52496014      -0.52556001      -0.52683303
  12304.816       0.78380407      -0.61353458      -0.52377878      -0.52329567      -0.52291498      -0.52325628      -0.52316301      -0.52334993      -0.52299537      -0.52327688      -0.52321317      -0.52328129      -0.52331489      -0.52328923      -0.52400623      -0.52487418      -0.52600791      -0.52701559
  12305.899       0.78346172      -0.61400530      -0.52377471      -0.52409864      -0.52354303      -0.52337019      -0.52393804      -0.52368027      -0.52375800      -0.52346192      -0.52357921      -0.52371263      -0.52330687      -0.52391792      -0.52471170      -0.52544337      -0.52657989      -0.52775735
  12306.975       0.78316805      -0.61441298      -0.52410020      -0.52436628      -0.52395925      -0.52451591      -0.52451207      -0.52465652      -0.52380786      -0.52417417      -0.52407079      -0.52410822      -0.52359501      -0.52412375      -0.52490072      -0.52622673      -0.52682753      -0.52840502
  12308.051       0.78228343      -0.61473988      -0.52463604      -0.52484050      -0.52444225      -0.52445451      -0.52464902      -0.52459806      -0.52448973      -0.52456257      -0.52454542      -0.52440449      -0.52446387      -0.52431004      -0.52543965      -0.52613491      -0.52722483      -0.52879780
  12309.128       0.78185669      -0.61546792      -0.52517416      -0.52522926      -0.52505314      -0.52489955      -0.52535945      -0.52537602      -0.52488887      -0.52487632      -0.52493781      -0.52467195      -0.52527827      -0.52503387      -0.52603575      -0.52619620      -0.52775217      -0.52891050
  12310.191       0.78132481      -0.61595707      -0.52607711      -0.52607906      -0.52525257      -0.52525084      -0.52549957      -0.52557063      -0.52506530      -0.52531251      -0.52495714      -0.52508900      -0.52522369      -0.52543787      -0.52637706      -0.52682284      -0.52858737      -0.52917243
  12311.261       0.78068183      -0.61628242      -0.52616780      -0.52650488      -0.52603782      -0.52518352      -0.52620514      -0.52589441      -0.52536605      -0.52623492      -0.52555665      -0.52581451      -0.52571120      -0.52581125      -0.52670503      -0.52792095      -0.52839097      -0.52944943
  12312.332       0.77953596      -0.61663723      -0.52666390      -0.52676863      -0.52676779      -0.52588390      -0.52663487      -0.52677176      -0.52635920      -0.52620264      -0.52597671      -0.52618349      -0.52615180      -0.52649559      -0.52713038      -0.52814606      -0.52869617      -0.53006817
  12313.396       0.77887003      -0.61702776      -0.52721270      -0.52678037      -0.52684014      -0.52642348      -0.52689242      -0.52698423      -0.52667351      -0.52666967      -0.52629858      -0.52636496      -0.52690395      -0.52727641      -0.52742060      -0.52863076      -0.52938336      -0.53030163
  12314.473       0.77821419      -0.61748546      -0.52769603      -0.52709495      -0.52707298      -0.52685727      -0.52710608      -0.52730716      -0.52738330      -0.52716290      -0.52682255      -0.52674547      -0.52744627      -0.52718803      -0.52818027      -0.52866893      -0.52984565      -0.53122094
  12315.544       0.77761880      -0.61775344      -0.52780663      -0.52803205      -0.52762687      -0.52785269      -0.52757035      -0.52804406      -0.52770383      -0.52795955      -0.52742973      -0.52711558      -0.52783744      -0.52721775      -0.52865440      -0.52913431      -0.53068751      -0.53183173
  12316.615       0.77713004      -0.61854675      -0.52821731      -0.52830852      -0.52839986      -0.52768384      -0.52787567      -0.52808802      -0.52794392      -0.52795617      -0.52743831      -0.52768317      -0.52800587      -0.52770088      -0.52922636      -0.52955607      -0.53063418      -0.53186602
  12317.687       0.77595996      -0.61850164      -0.52863884      -0.52862495      -0.52880615      -0.52856047      -0.52880235      -0.52849036      -0.52829046      -0.52843764      -0.52796793      -0.52810613      -0.52810275      -0.52882036      -0.52941767      -0.53024170      -0.53138043      -0.53227961
  12318.758       0.77485340      -0.61894726      -0.52918333      -0.52898196      -0.52953112      -0.52917929      -0.52913358      -0.52921968      -0.52841198      -0.52896112      -0.52856916      -0.52847358      -0.52884670      -0.52866116      -0.52979332      -0.53052582      -0.53196217      -0.53284347
  12319.843       0.77409204      -0.61934182      -0.52994179      -0.52946957      -0.52936926      -0.52953936      -0.52930668      -0.52914749      -0.52930251      -0.52930040      -0.52910488      -0.52912235      -0.52936188      -0.52907901      -0.53003059      -0.53149636      -0.53205700      -0.53326303
  12320.902       0.77259832      -0.62000362      -0.53011759      -0.53003061      -0.52949859      -0.53004612      -0.52992746      -0.52959564      -0.52971060      -0.52972708      -0.52963217      -0.52949331      -0.52972367      -0.52931136      -0.53086253      -0.53172198      -0.53269271      -0.53356416
  12321.960       0.77147769      -0.62032387      -0.53070884      -0.53021408      -0.52979984      -0.53039538      -0.52997958      -0.53014042      -0.53029734      -0.53015029      -0.52983481      -0.52980499      -0.53048976      -0.52994062      -0.53080399      -0.53193878      -0.53319756      -0.53387718
  12323.020       0.77110148      -0.62072294      -0.53087429      -0.53051689      -0.53045595      -0.53049477      -0.53078396      -0.53072760      -0.53068424      -0.53083857      -0.53064443      -0.53008691      -0.53061966      -0.53041066      -0.53127632      -0.53267546      -0.53350768      -0.53463458
  12324.105       0.77003986      -0.62121745      -0.53133552      -0.53099834      -0.53109755      -0.53148114      -0.53131031      -0.53129284      -0.53134065      -0.53083263      -0.53116023      -0.53043571      -0.53065408      -0.53102601      -0.53210566      -0.53310568      -0.53390974      -0.53506372
  12325.191       0.76920691      -0.62176637      -0.53215998      -0.53156850      -0.53163497      -0.53189196      -0.53178747      -0.53174152      -0.53161012      -0.53140658      -0.53119590      -0.53123052      -0.53155260      -0.53121764      -0.53240994      -0.53312585      -0.53442765      -0.53550479
  12326.264       0.76798024      -0.62207881      -0.53233913      -0.53206024      -0.53162774      -0.53231404      -0.53259172      -0.53194021      -0.53240318      -0.53175165      -0.53162546      -0.53153915      -0.53191046      -0.53184028      -0.53291499      -0.53386405      -0.53445129      -0.53640670
  12327.324       0.76729929      -0.62248889      -0.53321281      -0.53241096      -0.53206093      -0.53221670      -0.53310810      -0.53254406      -0.53239495      -0.53220625      -0.53197703      -0.53200511      -0.53227020      -0.53264032      -0.53347864      -0.53415372      -0.53462208      -0.53616971
  12328.390       0.76588973      -0.62303965      -0.53317112      -0.53335960      -0.53267380      -0.53252278      -0.53288181      -0.53298826      -0.53296322      -0.53277581      -0.53233532      -0.53258202      -0.53263426      -0.53371073      -0.53323983      -0.53429044      -0.53583017      -0.53737796
  12329.471       0.76515177      -0.62328914      -0.53369111      -0.53345189      -0.53381794      -0.53371378      -0.53348439      -0.53338446      -0.53319030      -0.53313317      -0.53293540      -0.53302828      -0.53319123      -0.53350723      -0.53390911      -0.53562725      -0.53646170      -0.53746640
  12330.564       0.76383082      -0.62392579      -0.53436216      -0.53421898      -0.53376594      -0.53388321      -0.53380109      -0.53380205      -0.53409606      -0.53343669      -0.53326524      -0.53332166      -0.53365999      -0.53356751      -0.53433726      -0.53585980      -0.53660784      -0.53749459
  12331.645       0.76315104      -0.62417350      -0.53414891      -0.53440817      -0.53435545      -0.53410257      -0.53442029      -0.53447331      -0.53435960      -0.53353425      -0.53357039      -0.53377270      -0.53427405      -0.53431926      -0.53540989      -0.53627928      -0.53739026      -0.53848831
  12332.719       0.76149156      -0.62465904      -0.53504681      -0.53518338      -0.53503178      -0.53488115      -0.53448141      -0.53454578      -0.53460286      -0.53450122      -0.53419098      -0.53458794      -0.53461709      -0.53497697      -0.53580723      -0.53694129      -0.53719638      -0.53893718
  12333.793       0.76010870      -0.62523822      -0.53531628      -0.53582814      -0.53509122      -0.53506187      -0.53511882      -0.53492381      -0.53514498      -0.53507611      -0.53508285      -0.53546228      -0.53525395      -0.53493984      -0.53561286      -0.53697425      -0.53794946      -0.53948154
  12334.867       0.75945867      -0.62531259      -0.53538137      -0.53584547      -0.53563066      -0.53575033      -0.53558058      -0.53561469      -0.53560806      -0.53536272      -0.53550785      -0.53553078      -0.53537723      -0.53578511      -0.53655781      -0.53767490      -0.53843750      -0.53966519
  12335.955       0.75827421      -0.62566575      -0.53599858      -0.53636222      -0.53600881      -0.53610709      -0.53546488      -0.53620476      -0.53622790      -0.53544601      -0.53552528      -0.53560163      -0.53572506      -0.53632127      -0.53705403      -0.53775530      -0.53892550      -0.54010511
  12337.043       0.75745495      -0.62620171      -0.53656663      -0.53724263      -0.53631444      -0.53702685      -0.53632752      -0.53615303      -0.53638645      -0.53580899      -0.53620939      -0.53634193      -0.53628065      -0.53655542      -0.53720040      -0.53824021      -0.53919973      -0.54005232
  12338.118       0.75589165      -0.62647456      -0.53712410      -0.53751781      -0.53679815      -0.53733021      -0.53691574      -0.53681479      -0.53685451      -0.53652941      -0.53675847      -0.53717071      -0.53671684      -0.53662829      -0.53727376      -0.53883886      -0.53957214      -0.54073646
  12339.187       0.75466341      -0.62711949      -0.53740100      -0.53753058      -0.53724090      -0.53737863      -0.53687781      -0.53737631      -0.53720812      -0.53731500      -0.53718872      -0.53723854      -0.53732615      -0.53709587      -0.53770167      -0.53917396      -0.53992145      -0.54111521
  12340.255       0.75397673      -0.62745393      -0.53789264      -0.53794358      -0.53766002      -0.53809885      -0.53755607      -0.53739147      -0.53743851      -0.53778509      -0.53753632      -0.53772943      -0.53793935      -0.53781124      -0.53825195      -0.53930790      -0.54023951      -0.54184938
  12341.344       0.75322814      -0.62779328      -0.53841687      -0.53830342      -0.53815791      -0.53865811      -0.53773313      -0.53874039      -0.53810780      -0.53791896      -0.53774649      -0.53825082      -0.53824704      -0.53829744      -0.53843930      -0.54000845      -0.54057314      -0.54218215
  12342.426       0.75322684      -0.62841992      -0.53899187      -0.53932920      -0.53905702      -0.53920021      -0.53853352      -0.53826107      -0.53845962      -0.53835029      -0.53824382      -0.53838185      -0.53840950      -0.53832552      -0.53912771      -0.54034055      -0.54126493      -0.54295595
  12343.509       0.75187334      -0.62874689      -0.53942268      -0.53935558      -0.53907850      -0.53947726      -0.53900601      -0.53893276      -0.53870525      -0.53869150      -0.53894132      -0.53917355      -0.53865616      -0.53878415      -0.53971919      -0.54092243      -0.54142594      -0.54308105
  12344.578       0.75097699      -0.62897825      -0.53984863      -0.54016609      -0.53940106      -0.53970967      -0.53933572      -0.53955669      -0.53911910      -0.53903575      -0.53922787      -0.53935673      -0.53931324      -0.53914829      -0.53996193      -0.54155965      -0.54181942      -0.54360329
  12345.654       0.75084031      -0.62950123      -0.54037951      -0.54014809      -0.54045210      -0.54036904      -0.53960875      -0.53988422      -0.53990972      -0.53954260      -0.53932198      -0.53976763      -0.53984147      -0.53975381      -0.54073182      -0.54201412      -0.54221028      -0.54381537
  12346.738       0.74939551      -0.62983386      -0.54064039      -0.54084717      -0.54076608      -0.54025512      -0.54035925      -0.54037200      -0.54037747      -0.54001940      -0.53989332      -0.53999657      -0.54023482      -0.54047647      -0.54099647      -0.54241389      -0.54299545      -0.54412355
  12347.821       0.74885085      -0.63014205      -0.54103333      -0.54111271      -0.54093279      -0.54062524      -0.54050372      -0.54059904      -0.54061993      -0.54047636      -0.54025787      -0.54036234      -0.54070533      -0.54051741      -0.54128640      -0.54249033      -0.54367232      -0.54431049
  12348.918       0.74685796      -0.63061580      -0.54126116      -0.54153059      -0.54188945      -0.54082387      -0.54134113      -0.54123154      -0.54108649      -0.54096038      -0.54070557      -0.54100584      -0.54113947      -0.54120665      -0.54197514      -0.54292261      -0.54396316      -0.54448206
  12350.008       0.74699665      -0.63097842      -0.54155688      -0.54201787      -0.54164769      -0.54149305      -0.54165345      -0.54178479      -0.54167984      -0.54123352      -0.54134003      -0.54126216      -0.54145860      -0.54192435      -0.54228059      -0.54331926      -0.54462213      -0.54472549
  12351.079       0.74677828      -0.63130846      -0.54193804      -0.54220901      -0.54201035      -0.54192641      -0.54180703      -0.54211829      -0.54171232      -0.54184204      -0.54170461      -0.54154961      -0.54216299      -0.54213383      -0.54253290      -0.54381998      -0.54512946      -0.54505142
  12352.156       0.74484958      -0.63173064      -0.54284288      -0.54258313      -0.54211209      -0.54232326      -0.54191670      -0.54283011      -0.54212751      -0.54225902      -0.54192289      -0.54235123      -0.54256772      -0.54257927      -0.54282786      -0.54424687      -0.54549928      -0.54602592
  12353.233       0.74419087      -0.63249319      -0.54303817      -0.54304687      -0.54284823      -0.54323206      -0.54213040      -0.54326109      -0.54264173      -0.54283066      -0.54240260      -0.54256211      -0.54302874      -0.54284649      -0.54332644      -0.54420207      -0.54607515      -0.54668654
  12354.319       0.74496379      -0.63262856      -0.54313561      -0.54340486      -0.54364798      -0.54368249      -0.54312405      -0.54324198      -0.54309023      -0.54346421      -0.54260250      -0.54259824      -0.54369624      -0.54294482      -0.54386014      -0.54473792      -0.54604690      -0.54720325
  12355.396       0.74341490      -0.63327765      -0.54381994      -0.54383293      -0.54379460      -0.54395878      -0.54359245      -0.54437607      -0.54381915      -0.54395616      -0.54313533      -0.54318941      -0.54374518      -0.54367716      -0.54424724      -0.54540603      -0.54621878      -0.54767067
  12356.467       0.74272005      -0.63367369      -0.54426567      -0.54433977      -0.54417572      -0.54435868      -0.54390794      -0.54469188      -0.54429125      -0.54425327      -0.54387236      -0.54381099      -0.54410111      -0.54399487      -0.54463521      -0.54590656      -0.54645325      -0.54806901
  12357.533       0.74182358      -0.63414179      -0.54486710      -0.54564357      -0.54492845      -0.54461320      -0.54424216      -0.54511988      -0.54476330      -0.54413818      -0.54417886      -0.54390707      -0.54459996      -0.54439567      -0.54532437      -0.54605904      -0.54710814      -0.54844267
  12358.604       0.74165073      -0.63460554      -0.54518115      -0.54561420      -0.54514236      -0.54512276      -0.54517842      -0.54565183      -0.54500189      -0.54466416      -0.54459144      -0.54454575      -0.54510039      -0.54510228      -0.54586519      -0.54661374      -0.54743406      -0.54895781
  12359.690       0.74112348      -0.63474954      -0.54565142      -0.54583379      -0.54569221      -0.54563278      -0.54572410      -0.54570658      -0.54537375      -0.54542711      -0.54527576      -0.54491338      -0.54576688      -0.54565352      -0.54595490      -0.54711270      -0.54794698      -0.54963062
  12360.763       0.74030469      -0.63530520      -0.54625499      -0.54631725      -0.54565066      -0.54635315      -0.54602130      -0.54584691      -0.54587928      -0.54545418      -0.54571807      -0.54510522      -0.54576579      -0.54615199      -0.54604457      -0.54745787      -0.54839717      -0.54987488
  12361.841       0.73991989      -0.63554643      -0.54652231      -0.54687465      -0.54619759      -0.54681129      -0.54663394      -0.54637264      -0.54603966      -0.54610399      -0.54649628      -0.54609935      -0.54621897      -0.54668647      -0.54647843      -0.54777308      -0.54867884      -0.55030196
  12362.907       0.73825445      -0.63610253      -0.54669210      -0.54658718      -0.54694413      -0.54651896      -0.54691452      -0.54700292      -0.54655897      -0.54683232      -0.54655344      -0.54628049      -0.54692148      -0.54682678      -0.54730947      -0.54828789      -0.54904270      -0.55055994
  12363.987       0.73811765      -0.63646851      -0.54722628      -0.54759639      -0.54714123      -0.54707450      -0.54721889      -0.54731273      -0.54700516      -0.54732084      -0.54670404      -0.54700441      -0.54742790      -0.54732445      -0.54750328      -0.54875145      -0.54937075      -0.55087581
  12365.073       0.73752977      -0.63677947      -0.54781405      -0.54810042      -0.54784037      -0.54775498      -0.54770134      -0.54806498      -0.54732452      -0.54779620      -0.54721149      -0.54748740      -0.54763093      -0.54787369      -0.54806182      -0.54902252      -0.55008794      -0.55123309
  12366.147       0.73671052      -0.63746261      -0.54819058      -0.54813789      -0.54824246      -0.54830214      -0.54807321      -0.54840748      -0.54800522      -0.54794824      -0.54801064      -0.54729066      -0.54766323      -0.54829284      -0.54859845      -0.54920503      -0.55058131      -0.55214186
  12367.220       0.73651663      -0.63754004      -0.54843464      -0.54834653      -0.54863808      -0.54870769      -0.54849211      -0.54877279      -0.54839909      -0.54840756      -0.54807796      -0.54802587      -0.54840767      -0.54876861      -0.54878855      -0.54982774      -0.55086797      -0.55283198
  12368.294       0.73451606      -0.63794055      -0.54872868      -0.54891365      -0.54890062      -0.54924770      -0.54874980      -0.54936191      -0.54896938      -0.54878943      -0.54876446      -0.54835812      -0.54920620      -0.54900306      -0.54924751      -0.55044441      -0.55148460      -0.55276290
  12369.374       0.73454787      -0.63835313      -0.54919721      -0.54962696      -0.54933562      -0.54967182      -0.54914560      -0.54929964      -0.54950695      -0.54913155      -0.54929343      -0.54938252      -0.54933829      -0.54915937      -0.55004602      -0.55081457      -0.55209577      -0.55345078
  12370.468       0.73376003      -0.63879115      -0.54990232      -0.55006455      -0.55009468      -0.54985885      -0.54979546      -0.54962192      -0.54968519      -0.54968490      -0.54956334      -0.54950056      -0.54964032      -0.54973259      -0.55030832      -0.55126813      -0.55225372      -0.55417579
  12371.562       0.73304683      -0.63891986      -0.55061668      -0.55037157      -0.55052269      -0.55011186      -0.55022815      -0.55031508      -0.54993218      -0.55013888      -0.54993519      -0.54980644      -0.54984574      -0.55036860      -0.55073447      -0.55211049      -0.55267676      -0.55440682
  12372.643       0.73156665      -0.63959085      -0.55093394      -0.55046087      -0.55063876      -0.55051720      -0.55030750      -0.55094334      -0.55005357      -0.55032689      -0.54996938      -0.55061464      -0.55044243      -0.55089495      -0.55157269      -0.55239013      -0.55298991      -0.55449268
  12373.725       0.73131633      -0.63984348      -0.55130034      -0.55114111      -0.55096342      -0.55097716      -0.55069314      -0.55116225      -0.55045680      -0.55088640      -0.55047916      -0.55106121      -0.55097703      -0.55104865      -0.55182094      -0.55238173      -0.55323538      -0.55472368
  12374.813       0.73063193      -0.64019928      -0.55152471      -0.55154772      -0.55138309      -0.55155037      -0.55167708      -0.55144618      -0.55090812      -0.55124200      -0.55136437      -0.55158060      -0.55138315      -0.55141858      -0.55207645      -0.55270102      -0.55366386      -0.55535982
  12375.908       0.72922225      -0.64070653      -0.55168591      -0.55195292      -0.55152116      -0.55229707      -0.55217622      -0.55172974      -0.55139329      -0.55169213      -0.55128551      -0.55169959      -0.55211055      -0.55208940      -0.55261796      -0.55338665      -0.55429212      -0.55594328
  12377.003       0.73018676      -0.64149018      -0.55212623      -0.55260967      -0.55200507      -0.55263893      -0.55243596      -0.55219084      -0.55178040      -0.55212121      -0.55221499      -0.55216143      -0.55237290      -0.55261432      -0.55307730      -0.55440872      -0.55510692      -0.55635602
  12378.085       0.72843746      -0.64183617      -0.55300606      -0.55279120      -0.55263275      -0.55271231      -0.55246002      -0.55255463      -0.55253157      -0.55220114      -0.55230966      -0.55281291      -0.55268363      -0.55306834      -0.55326516      -0.55475486      -0.55562477      -0.55683570
  12379.168       0.72786762      -0.64230411      -0.55366361      -0.55316468      -0.55321125      -0.55344028      -0.55258958      -0.55311584      -0.55313842      -0.55282843      -0.55277996      -0.55305490      -0.55330366      -0.55336543      -0.55394148      -0.55497881      -0.55600959      -0.55697866
  12380.257       0.72756264      -0.64259194      -0.55432180      -0.55379529      -0.55342671      -0.55414715      -0.55329120      -0.55347515      -0.55336259      -0.55344506      -0.55328208      -0.55380952      -0.55371053      -0.55359245      -0.55465824      -0.55509464      -0.55665158      -0.55755907
  12381.352       0.72663364      -0.64323250      -0.55490724      -0.55415720      -0.55384189      -0.55417205      -0.55408937      -0.55379937      -0.55393347      -0.55406562      -0.55388448      -0.55363423      -0.55403955      -0.55437489      -0.55479496      -0.55582585      -0.55726310      -0.55839910
  12382.448       0.72557414      -0.64349006      -0.55508912      -0.55483004      -0.55440696      -0.55443874      -0.55440172      -0.55426871      -0.55453281      -0.55399663      -0.55417956      -0.55462208      -0.55435174      -0.55495872      -0.55512921      -0.55658560      -0.55753811      -0.55870997
  12383.545       0.72493445      -0.64373574      -0.55543116      -0.55543455      -0.55521981      -0.55516325      -0.55470278      -0.55485599      -0.55477713      -0.55455540      -0.55470904      -0.55465380      -0.55477672      -0.55544725      -0.55533768      -0.55666884      -0.55771548      -0.55914176
  12384.628       0.72470751      -0.64438482      -0.55581686      -0.55572178      -0.55558297      -0.55547790      -0.55517144      -0.55540656      -0.55525906      -0.55515783      -0.55520500      -0.55517605      -0.55528276      -0.55585893      -0.55573294      -0.55716742      -0.55850541      -0.55979269
  12385.718       0.72321491      -0.64464786      -0.55613231      -0.55606650      -0.55582664      -0.55595011      -0.55576530      -0.55585142      -0.55569225      -0.55540164      -0.55537144      -0.55568342      -0.55551579      -0.55630923      -0.55666680      -0.55768858      -0.55896958      -0.56023569
  12386.795       0.72390870      -0.64523086      -0.55686152      -0.55648812      -0.55615979      -0.55644159      -0.55643202      -0.55610920      -0.55631158      -0.55631616      -0.55583890      -0.55586638      -0.55589464      -0.55658372      -0.55708071      -0.55800907      -0.55922590      -0.56051382
  12387.872       0.72359591      -0.64542886      -0.55701126      -0.55685562      -0.55663717      -0.55691225      -0.55682554      -0.55675430      -0.55678940      -0.55646947      -0.55608406      -0.55658547      -0.55622260      -0.55696310      -0.55724800      -0.55841830      -0.55965490      -0.56094987
  12388.963       0.72207863      -0.64580373      -0.55730396      -0.55732465      -0.55724202      -0.55732686      -0.55699168      -0.55718821      -0.55740270      -0.55709004      -0.55665293      -0.55699991      -0.55670782      -0.55704082      -0.55754277      -0.55871938      -0.55999690      -0.56112274
  12390.054       0.72170251      -0.64611230      -0.55773149      -0.55787302      -0.55741554      -0.55774570      -0.55747261      -0.55743727      -0.55730929      -0.55741842      -0.55729280      -0.55698431      -0.55716400      -0.55727030      -0.55789220      -0.55895503      -0.56091920      -0.56144726
  12391.131       0.72113836      -0.64666836      -0.55823610      -0.55828278      -0.55788477      -0.55831979      -0.55787848      -0.55774281      -0.55755755      -0.55786579      -0.55782065      -0.55745542      -0.55763437      -0.55813993      -0.55858526      -0.55939109      -0.56128499      -0.56190591
  12392.216       0.71966285      -0.64717152      -0.55861075      -0.55870746      -0.55856781      -0.55861668      -0.55826921      -0.55820365      -0.55807552      -0.55787503      -0.55820635      -0.55844916      -0.55806447      -0.55863202      -0.55889866      -0.55969972      -0.56124820      -0.56216405
  12393.320       0.71883542      -0.64762125      -0.55897448      -0.55937951      -0.55891827      -0.55889557      -0.55877874      -0.55867763      -0.55852549      -0.55825456      -0.55898066      -0.55796781      -0.55844029      -0.55911460      -0.55908460      -0.56044447      -0.56182773      -0.56240812
  12394.439       0.71955409      -0.64794087      -0.55928939      -0.55968706      -0.55932528      -0.55937646      -0.55933427      -0.55894145      -0.55906531      -0.55880793      -0.55904210      -0.55936165      -0.55933997      -0.55963300      -0.55992492      -0.56122318      -0.56237932      -0.56282886
  12395.524       0.71862719      -0.64847265      -0.56004597      -0.56012838      -0.55988023      -0.55971124      -0.55973402      -0.55944874      -0.55942888      -0.55961443      -0.55928215      -0.55963071      -0.55941310      -0.55975280      -0.56043136      -0.56151549      -0.56255808      -0.56343746
  12396.609       0.71785642      -0.64904526      -0.56035388      -0.56060267      -0.56028547      -0.56004959      -0.56001261      -0.56006962      -0.55996247      -0.55968029      -0.55948071      -0.55961078      -0.55952891      -0.55970350      -0.56109123      -0.56182546      -0.56297923      -0.56391710
  12397.695       0.71703400      -0.64929187      -0.56101269      -0.56079633      -0.56077062      -0.56045087      -0.56043385      -0.56028545      -0.56067141      -0.56023636      -0.56064907      -0.56020222      -0.56052178      -0.56053845      -0.56119072      -0.56203084      -0.56338338      -0.56444564
  12398.793       0.71620933      -0.64972267      -0.56158993      -0.56107564      -0.56108883      -0.56078215      -0.56099222      -0.56078743      -0.56112931      -0.56075525      -0.56135760      -0.56073720      -0.56089673      -0.56147710      -0.56128242      -0.56238983      -0.56372554      -0.56460936
  12399.893       0.71677230      -0.64987843      -0.56172055      -0.56188232      -0.56126669      -0.56138626      -0.56120548      -0.56116810      -0.56154734      -0.56123088      -0.56115529      -0.56173742      -0.56099532      -0.56159446      -0.56180694      -0.56284148      -0.56438778      -0.56498152
  12400.986       0.71370654      -0.65031263      -0.56206292      -0.56209311      -0.56198623      -0.56177117      -0.56152136      -0.56117806      -0.56151267      -0.56186604      -0.56165599      -0.56173110      -0.56176685      -0.56166790      -0.56198444      -0.56300700      -0.56475876      -0.56520853
  12402.072       0.71364920      -0.65066260      -0.56233612      -0.56198812      -0.56256924      -0.56220329      -0.56187324      -0.56159927      -0.56207447      -0.56190364      -0.56192656      -0.56187456      -0.56188811      -0.56203451      -0.56258803      -0.56359034      -0.56493269      -0.56549711
  12403.152       0.71357042      -0.65103696      -0.56257748      -0.56263458      -0.56282023      -0.56230585      -0.56229651      -0.56235921      -0.56236936      -0.56203455      -0.56221970      -0.56199403      -0.56220491      -0.56217996      -0.56308131      -0.56390880      -0.56538929      -0.56596698
  12404.239       0.71428022      -0.65169496      -0.56337456      -0.56308941      -0.56322701      -0.56285750      -0.56288560      -0.56281160      -0.56300278      -0.56268965      -0.56323507      -0.56306805      -0.56254038      -0.56283869      -0.56356116      -0.56473344      -0.56561759      -0.56657826
  12405.345       0.71385147      -0.65219319      -0.56395628      -0.56366292      -0.56389679      -0.56345628      -0.56323086      -0.56366479      -0.56353231      -0.56312058      -0.56363631      -0.56360922      -0.56291423      -0.56352110      -0.56356307      -0.56526004      -0.56616150      -0.56732990
  12406.439       0.71238861      -0.65262392      -0.56430489      -0.56412240      -0.56398532      -0.56395012      -0.56378974      -0.56399766      -0.56403849      -0.56404544      -0.56362990      -0.56364197      -0.56423857      -0.56329664      -0.56435032      -0.56548958      -0.56733660      -0.56777355
  12407.539       0.71117448      -0.65281854      -0.56489221      -0.56478953      -0.56439883      -0.56425192      -0.56455232      -0.56412651      -0.56452055      -0.56455712      -0.56438188      -0.56373283      -0.56439424      -0.56384252      -0.56515414      -0.56548496      -0.56741699      -0.56841470
  12408.641       0.71212937      -0.65320754      -0.56479891      -0.56498895      -0.56503385      -0.56457251      -0.56510144      -0.56459546      -0.56501702      -0.56496449      -0.56499523      -0.56438329      -0.56464751      -0.56453015      -0.56560653      -0.56600671      -0.56765571      -0.56849584
  12409.741       0.71187227      -0.65361553      -0.56528407      -0.56567117      -0.56518230      -0.56509811      -0.56550827      -0.56510817      -0.56546994      -0.56502699      -0.56532514      -0.56519172      -0.56550425      -0.56519429      -0.56611706      -0.56680308      -0.56790088      -0.56899266
  12410.843       0.70970959      -0.65404232      -0.56602784      -0.56658897      -0.56557600      -0.56576647      -0.56551677      -0.56530811      -0.56586480      -0.56528751      -0.56559889      -0.56574922      -0.56612742      -0.56546567      -0.56651579      -0.56712511      -0.56878031      -0.56910557
  12411.958       0.71054100      -0.65450296      -0.56602322      -0.56670589      -0.56608890      -0.56646465      -0.56595853      -0.56567807      -0.56636864      -0.56555860      -0.56576726      -0.56562768      -0.56635065      -0.56605175      -0.56651469      -0.56744169      -0.56941595      -0.57007366
  12413.079       0.70920628      -0.65520480      -0.56671846      -0.56684661      -0.56642768      -0.56688109      -0.56685561      -0.56629490      -0.56653765      -0.56615768      -0.56613331      -0.56639034      -0.56698281      -0.56693467      -0.56731630      -0.56785445      -0.56954356      -0.57029459
  12414.175       0.70920023      -0.65557469      -0.56769131      -0.56721122      -0.56701837      -0.56722267      -0.56752573      -0.56696317      -0.56681987      -0.56693156      -0.56652422      -0.56652077      -0.56663602      -0.56701873      -0.56774931      -0.56867782      -0.57013352      -0.57086804
  12415.277       0.70873144      -0.65588081      -0.56746160      -0.56802863      -0.56788120      -0.56766214      -0.56763002      -0.56742232      -0.56757492      -0.56757604      -0.56750666      -0.56737216      -0.56757206      -0.56775888      -0.56810323      -0.56932727      -0.57050832      -0.57099043
  12416.366       0.70839743      -0.65622816      -0.56749303      -0.56837666      -0.56827787      -0.56786795      -0.56831790      -0.56773432      -0.56731435      -0.56786911      -0.56775515      -0.56782553      -0.56781458      -0.56829019      -0.56875649      -0.56959920      -0.57071376      -0.57159588
  12417.481       0.70808788      -0.65672099      -0.56841361      -0.56872037      -0.56842210      -0.56813497      -0.56868257      -0.56857692      -0.56836159      -0.56799903      -0.56788750      -0.56799177      -0.56810053      -0.56848964      -0.56945903      -0.57004463      -0.57129398      -0.57196162
  12418.584       0.70800838      -0.65721970      -0.56868661      -0.56959891      -0.56895557      -0.56910660      -0.56914467      -0.56870400      -0.56855647      -0.56863241      -0.56795427      -0.56837782      -0.56836085      -0.56835544      -0.56958271      -0.57042626      -0.57122088      -0.57250849
  12419.687       0.70692487      -0.65745787      -0.56895962      -0.57056270      -0.56959057      -0.57022226      -0.56978456      -0.56843677      -0.56871172      -0.56926578      -0.56802104      -0.56876387      -0.56862117      -0.56821683      -0.56965082      -0.57078852      -0.57102273      -0.57308340
  12420.790       0.70552953      -0.65762439      -0.56923262      -0.57152649      -0.57022557      -0.57133791      -0.57042444      -0.56816953      -0.56886696      -0.56989916      -0.56808781      -0.56914993      -0.56888149      -0.56807823      -0.56971893      -0.57115077      -0.57082458      -0.57365830
