# Supplementary material for: In situ X-ray absorption spectroscopy data during formation of active Pt- and Pd-sites in functionalized UiO-67 metal-organic frameworks
Source: Data Brief. 2019 Jul 17;25:104280. doi: 10.1016/j.dib.2019.104280 (PMC6661504; doi:10.1016/j.dib.2019.104280)
Supplement: Supplementary file 1 [file mmc1.zip › 1_Pt_He_ramp.norm]

# Normalized experimental Pt L3-edge spectra collected at BM01B@ESRF during the activation of UiO-67-Pt sample from room temperatures to 300 C in helium.
# Column 1: Energy in eV
# Column 2: Reference Pt foil
# The columns 3 - 19 contain spectra collected at different temperatures (Celsius)
# The specified temperatures correspond to the beginning of each spectrum.
# Column  3:  20
# Column  4:  22
# Column  5:  40
# Column  6:  58
# Column  7:  77
# Column  8:  95
# Column  9: 113
# Column 10: 131
# Column 11: 149
# Column 12: 167
# Column 13: 185
# Column 14: 203
# Column 15: 221
# Column 16: 239
# Column 17: 257
# Column 18: 274
# Column 19: 293
#------------------------
  11348.339       0.14234061E-02   0.11030195E-02   0.54614374E-02  -0.22995167E-02   0.81692356E-02   0.10494841E-02   0.35133721E-02   0.25990956E-02   0.28853615E-02   0.19325933E-02   0.87957622E-03  -0.22189117E-03   0.48680638E-02   0.23492703E-02   0.10890646E-02   0.18944837E-02   0.51839858E-02   0.50709215E-02
  11350.199      -0.44051063E-04   0.20122956E-02   0.22838945E-02  -0.27409110E-02   0.45347288E-02   0.44163624E-02   0.16646820E-02   0.94402168E-03   0.49084822E-02   0.50286452E-02  -0.15136150E-02  -0.17624791E-02  -0.17481385E-03   0.26083648E-02   0.41579431E-03   0.17130448E-02   0.32831108E-02   0.75626792E-02
  11352.020       0.93091949E-03   0.44655478E-02   0.25030831E-02  -0.81929267E-03   0.44829932E-02   0.43499352E-02   0.19781832E-02   0.21070210E-02   0.35731558E-02   0.35881309E-02   0.18951096E-02  -0.22699207E-02  -0.46198618E-03   0.29449915E-02   0.52154011E-02  -0.36026257E-02   0.86308326E-03   0.69803928E-02
  11353.865       0.88520937E-03   0.25283340E-02   0.42251507E-03  -0.15212458E-02   0.86120193E-02   0.38290511E-02  -0.34059681E-03   0.14400596E-02   0.64173027E-02   0.26618552E-02   0.38371305E-03  -0.23997725E-02   0.18300874E-02   0.13654053E-02   0.52639331E-02   0.64073995E-03   0.49925066E-02   0.28403025E-02
  11355.664       0.93419224E-03   0.26133376E-02   0.11795813E-02  -0.20077785E-02   0.43819876E-02   0.25723647E-02  -0.20086304E-02  -0.60397921E-03   0.23925107E-02   0.21547348E-02   0.27356015E-02  -0.24052620E-02   0.54482638E-02   0.30167479E-02   0.46032941E-02   0.23802470E-02   0.40780620E-02   0.11644784E-02
  11357.471       0.11362326E-02   0.20615114E-02   0.68477666E-02   0.15831520E-02   0.13506181E-02   0.66759289E-03  -0.29818907E-02   0.82872643E-03   0.17428655E-02   0.17928635E-02   0.20803893E-02  -0.50891994E-02   0.39209790E-02   0.52495817E-02   0.63974201E-02   0.70792057E-03   0.60841237E-02   0.63062513E-03
  11359.271       0.76034000E-03   0.29279077E-02   0.41802176E-02   0.42678292E-02   0.10050850E-02   0.42865934E-02  -0.20803279E-02   0.50107916E-02  -0.28851521E-02   0.91386242E-02  -0.16412393E-03  -0.23909150E-02   0.56819698E-02   0.28041464E-02   0.77551879E-02  -0.54799922E-03   0.43687612E-02  -0.11495462E-02
  11361.068       0.89166418E-03   0.34666491E-02   0.39360260E-02   0.71991640E-02   0.14200647E-02   0.20783759E-04  -0.69918584E-03   0.30183176E-02   0.13057465E-02   0.30498993E-02   0.48461195E-02   0.92171820E-03   0.44245397E-02  -0.12221627E-03   0.56705094E-02  -0.22835376E-02   0.65732015E-02   0.23597478E-02
  11362.886       0.90875172E-03   0.29806813E-02  -0.11531979E-02   0.40877638E-02   0.13985952E-02   0.12460787E-02   0.37969289E-02   0.75053892E-02   0.31543389E-02   0.25986015E-02   0.39208772E-02  -0.63869958E-02   0.44596000E-02   0.14222155E-02   0.14988898E-02   0.64531432E-03   0.92543378E-02   0.10252814E-02
  11364.673       0.26723545E-03   0.10426910E-02  -0.14409917E-02   0.32858496E-02  -0.12241936E-02  -0.11413914E-02  -0.21079847E-02   0.34171635E-02   0.25995652E-02   0.56904908E-03  -0.41581543E-02  -0.22400831E-02  -0.27574434E-02   0.67084896E-03   0.23218107E-02  -0.39313784E-03   0.29929176E-02   0.10860945E-02
  11366.482       0.25269576E-03   0.23015640E-02  -0.15666479E-02   0.44681359E-02   0.84742293E-03  -0.29315020E-03  -0.21568295E-02   0.39259764E-02  -0.10538230E-02   0.40863865E-02   0.33110765E-02  -0.42062957E-02   0.76894097E-03  -0.83675804E-03   0.45828393E-02  -0.34383489E-02   0.15926355E-02   0.93265846E-03
  11368.302       0.92647999E-03  -0.25467665E-03  -0.31910865E-03   0.30687423E-02   0.15680259E-02  -0.32095002E-02  -0.23805642E-02   0.59957869E-02   0.20961189E-02   0.47997499E-03   0.55258382E-02   0.15508014E-02  -0.95752081E-03   0.41920074E-02  -0.59975299E-03   0.30154402E-02   0.20917134E-02  -0.19911054E-02
  11370.107       0.35871842E-03   0.67314832E-03  -0.24988688E-02   0.61287622E-02   0.10775039E-02   0.30755799E-02   0.22622425E-03   0.39870832E-02  -0.47103009E-03  -0.20917112E-02  -0.22158961E-02  -0.55380941E-03   0.69210209E-03   0.62285731E-02  -0.14267485E-02   0.51068275E-02   0.26638965E-02   0.45262989E-03
  11371.918      -0.24025133E-04   0.46159181E-03  -0.20682931E-02   0.27676953E-02  -0.34818186E-02   0.55626377E-03   0.66476390E-02   0.16540756E-02  -0.14607534E-02   0.19892313E-02   0.32400016E-03   0.12459976E-02  -0.11531796E-03   0.30382449E-02  -0.93636386E-03  -0.14397668E-02   0.34628940E-02  -0.12553430E-02
  11373.740       0.42956037E-03   0.75313827E-03  -0.14438753E-02  -0.25621426E-02   0.81234725E-03   0.55849894E-02   0.39279065E-02   0.28903633E-02   0.23852273E-02   0.84010880E-03   0.75352344E-03   0.35338026E-02  -0.29400187E-03  -0.11589117E-03   0.91999442E-03   0.65439644E-03   0.57314288E-02   0.19388721E-02
  11375.536       0.94968693E-04   0.48108149E-03   0.15127339E-02  -0.27291679E-02   0.70359943E-03   0.17360360E-02   0.68754734E-02  -0.10595250E-02   0.53975178E-02  -0.19048375E-02  -0.25836685E-03   0.15380720E-02   0.31579774E-02  -0.14485743E-02   0.25284596E-02   0.15406334E-02   0.40986378E-02   0.54889334E-02
  11377.320       0.19349853E-03   0.24934998E-02   0.33237477E-02   0.80034884E-03   0.23439668E-02  -0.35968474E-03   0.29639633E-02   0.27478743E-02   0.42321855E-02   0.36114578E-02  -0.16873260E-02  -0.17281265E-02   0.16986518E-02   0.16730006E-02   0.25732656E-02   0.31232053E-03   0.17307761E-02   0.55961037E-02
  11379.100      -0.29323865E-03   0.39556082E-02   0.65370440E-02   0.20931793E-02   0.23026615E-02   0.40092532E-02   0.33411133E-02   0.30350331E-02   0.15752358E-02   0.16408229E-02   0.19336544E-02   0.63607127E-03   0.24302548E-02   0.53876520E-02   0.26551151E-02   0.17532052E-02   0.19309414E-02   0.25742957E-02
  11380.902      -0.62050360E-04   0.13856793E-02   0.68737387E-02   0.46341833E-02   0.10032563E-02   0.30901785E-02   0.43367328E-02  -0.16948840E-02   0.29140915E-02  -0.18620369E-02   0.33562946E-02   0.53856397E-02   0.46788490E-02   0.52266730E-02   0.71625988E-02   0.26541725E-02   0.64447595E-03   0.45823715E-02
  11382.677       0.31909391E-03   0.15981481E-02   0.30182370E-02  -0.90960322E-03   0.19976606E-02  -0.11413228E-02   0.32714535E-02  -0.11233435E-02   0.46414173E-02   0.43822491E-02   0.47552517E-02   0.34362400E-02   0.11832332E-02   0.14438617E-02   0.36669741E-02   0.33410431E-02  -0.17401210E-02  -0.58080025E-03
  11384.452      -0.12298811E-04   0.15566942E-02   0.24536435E-02   0.47508268E-03   0.22747189E-03   0.41153965E-02  -0.93186418E-03   0.27377965E-02   0.39335574E-02  -0.15397639E-02   0.91327642E-03   0.15643637E-02   0.13419852E-03  -0.10122664E-03   0.30668293E-02   0.23542098E-02  -0.43568297E-02  -0.28216323E-02
  11386.183       0.96659005E-04   0.15440268E-02   0.95542053E-04   0.36094544E-02   0.49303878E-03   0.29928431E-02   0.16946728E-02   0.22600842E-02   0.17140218E-02   0.78211358E-04   0.59784358E-03   0.41745360E-02  -0.12047852E-02   0.87339734E-03   0.30259980E-02   0.70799336E-03  -0.47798951E-02  -0.22941612E-02
  11387.813      -0.58458428E-03   0.24439267E-02  -0.17590218E-02  -0.87140370E-03   0.40770766E-02   0.25387328E-02   0.63510895E-03  -0.44448643E-02   0.11095237E-02  -0.35372193E-02  -0.17527914E-02   0.44477621E-02  -0.15263499E-02   0.24959909E-02   0.11998037E-02   0.29328556E-02  -0.13875435E-02  -0.16038857E-02
  11389.353       0.27581357E-03   0.11243889E-03   0.14603619E-02  -0.14255375E-02   0.88820560E-03   0.86142662E-03  -0.25250054E-02  -0.41682500E-02   0.20298263E-03  -0.73154577E-02  -0.38804110E-02   0.36833581E-02   0.28209694E-02   0.47587071E-02   0.13599710E-03   0.21945209E-03   0.48751942E-02  -0.13128809E-02
  11390.809       0.96301559E-04  -0.81385750E-03   0.48903463E-03  -0.21900207E-02  -0.50603679E-03  -0.21926759E-02  -0.31067899E-02  -0.48520105E-02  -0.17273590E-02  -0.64642918E-02  -0.21687500E-02   0.39007952E-02   0.31973229E-02  -0.12963254E-02  -0.14771467E-03  -0.57600261E-04  -0.25006661E-02  -0.82444995E-03
  11392.169       0.28270238E-04  -0.26749205E-02  -0.11901412E-02  -0.39174824E-02   0.18760646E-02  -0.40282733E-02  -0.28991491E-02  -0.66500921E-02  -0.37557774E-05  -0.22238325E-02   0.26254625E-02  -0.30163726E-03   0.13404845E-02  -0.16768470E-03  -0.12885701E-03   0.26704935E-02  -0.21015910E-02  -0.27376073E-03
  11393.474       0.27405370E-03  -0.29330606E-02  -0.15913217E-02  -0.59002656E-03   0.20246021E-02  -0.21363829E-02  -0.46436374E-02  -0.75112158E-02   0.59393071E-02   0.12133805E-02   0.58677041E-02   0.19513893E-02   0.22025889E-02   0.77492800E-03  -0.66135422E-04   0.45956860E-02   0.16843555E-02   0.80317550E-03
  11394.704       0.50873172E-03  -0.37508572E-03  -0.14137690E-02   0.22118115E-02  -0.31235039E-02   0.89834228E-04  -0.37813193E-02  -0.30307695E-02   0.51615768E-02   0.49485193E-03   0.38846802E-02   0.19995457E-02   0.28932935E-02   0.16445045E-02  -0.17690447E-02  -0.18737409E-02   0.56171456E-02   0.16662775E-02
  11395.879       0.24742204E-03  -0.95795947E-03  -0.17562377E-02   0.20900666E-02  -0.36103696E-02   0.39432289E-03  -0.40547912E-02  -0.49202781E-03  -0.86807958E-03  -0.26647378E-03   0.12291975E-02  -0.34587288E-03   0.12310167E-02   0.25652595E-02  -0.15718919E-02  -0.48883670E-02   0.26995895E-02   0.14599802E-02
  11396.992       0.19789846E-03  -0.28751217E-03  -0.87386260E-03  -0.21085516E-02   0.38592068E-02  -0.13185399E-02  -0.53913015E-02   0.46121664E-03  -0.15820223E-02  -0.39789512E-04   0.38667379E-02   0.27998650E-02   0.67678605E-03   0.48986126E-03   0.54496595E-03  -0.30603155E-02   0.53237001E-04  -0.20460280E-02
  11398.066      -0.30203246E-03  -0.40778632E-03   0.59401921E-03  -0.18602871E-02   0.28986657E-02   0.18537651E-02  -0.31809434E-02  -0.29987061E-02  -0.13076936E-03   0.21915686E-02   0.19348705E-02   0.48201075E-02   0.38671388E-03  -0.15443513E-02  -0.18442321E-04  -0.37478122E-02  -0.24141692E-02  -0.54722086E-02
  11399.077      -0.18933683E-03  -0.11291095E-02   0.32104728E-02  -0.12640220E-02   0.11312991E-03   0.41689268E-02  -0.18671496E-02  -0.53615907E-02   0.39553352E-02   0.26944752E-02  -0.26867218E-02   0.52452454E-02   0.78734889E-04   0.64374291E-03  -0.87124372E-03  -0.42719301E-02  -0.39428516E-02  -0.27421002E-02
  11400.530       0.51473742E-04   0.20787502E-02   0.33168015E-02  -0.63932557E-02  -0.16769609E-02  -0.13576959E-03  -0.46660551E-02  -0.43033865E-02  -0.68200715E-03   0.61362515E-03  -0.10145680E-02   0.18310717E-02  -0.11443450E-02  -0.32758961E-03  -0.25098209E-02  -0.20661210E-02  -0.38206821E-02   0.72405693E-03
  11401.904       0.24552122E-03   0.32275964E-03   0.13528473E-02  -0.29263944E-02  -0.11916950E-02   0.14261659E-02  -0.19034554E-03  -0.82546519E-03  -0.25878321E-02  -0.63999011E-02  -0.10768576E-02  -0.19809340E-03  -0.25374004E-02  -0.24996848E-02  -0.42613282E-02  -0.37324719E-02  -0.80941333E-03   0.26120572E-02
  11403.199      -0.23148691E-03   0.10600275E-03   0.21474985E-02  -0.19151834E-02  -0.23874018E-03   0.19165838E-02   0.18346511E-02  -0.16935495E-03  -0.66575855E-03  -0.40589365E-02  -0.20829464E-02  -0.11103057E-03  -0.33973150E-02  -0.13721315E-02  -0.32981991E-02  -0.47819567E-02   0.39619389E-02   0.22307012E-02
  11404.330       0.31051181E-03  -0.85297924E-03  -0.30144285E-02  -0.38820134E-02   0.63626806E-03   0.12022282E-02   0.18275797E-02  -0.67346573E-03  -0.14851929E-02  -0.11374430E-02  -0.25588000E-02  -0.98160621E-04  -0.16618218E-02  -0.35371626E-02  -0.11444032E-02  -0.49242979E-02  -0.26188844E-02   0.43345132E-03
  11405.926       0.12856385E-03  -0.27193026E-03  -0.59336878E-02  -0.18475407E-02  -0.19188314E-02  -0.23224891E-02  -0.18862916E-02   0.82738814E-03  -0.12932514E-02   0.41485890E-03   0.29050448E-04  -0.34131389E-02   0.83963902E-03  -0.33697412E-02  -0.14388211E-02  -0.16423263E-02  -0.58769361E-02   0.83681315E-03
  11407.681       0.15935800E-03  -0.23099911E-02  -0.41460003E-02  -0.14384629E-02  -0.71629536E-03   0.47006780E-03  -0.57144831E-02  -0.35839318E-02  -0.48859048E-02  -0.50253652E-02  -0.14514910E-02  -0.46902684E-02   0.20768829E-02  -0.27052621E-02  -0.29586975E-02  -0.15308921E-02   0.14374796E-03   0.19116057E-02
  11409.435      -0.23804609E-03   0.50209561E-03  -0.33636504E-02   0.35877186E-03   0.66726490E-03  -0.39490722E-02  -0.35321631E-02  -0.54877590E-02  -0.68928083E-02   0.14053404E-02  -0.28566277E-02  -0.41693885E-02  -0.49664667E-03  -0.33965544E-02  -0.46887911E-02  -0.84155877E-03   0.13233415E-02   0.75232816E-04
  11411.242      -0.20638119E-03  -0.20889420E-02  -0.21856771E-02  -0.35297810E-02  -0.37337108E-03  -0.85798359E-03  -0.21016318E-02  -0.65615318E-03  -0.40541714E-02  -0.72953649E-03  -0.23281178E-02  -0.25171240E-02  -0.26330900E-02  -0.45843940E-02  -0.82406396E-02  -0.39082006E-02  -0.23892279E-02  -0.12423206E-02
  11413.032      -0.10508058E-03  -0.96565237E-03   0.12957767E-02   0.25180572E-03  -0.18006653E-02  -0.47787710E-02   0.18999162E-02   0.11866540E-02  -0.50005132E-02   0.67297702E-03   0.40215764E-03  -0.59045799E-02  -0.19518013E-03  -0.27357852E-02  -0.26781348E-02   0.12193541E-04  -0.13772523E-02  -0.15516941E-02
  11414.828      -0.26394539E-03  -0.11742031E-03   0.18224166E-02  -0.12786955E-02   0.18907280E-02  -0.54952516E-02  -0.48568634E-02   0.35962132E-02  -0.53133659E-02   0.11556286E-02  -0.24371351E-02  -0.39073346E-02   0.17620254E-02  -0.59685454E-03  -0.44292138E-02   0.46599489E-02  -0.11676375E-02   0.64405660E-03
  11416.619      -0.41110467E-04  -0.48696436E-03   0.12809586E-03   0.19194638E-04  -0.22211485E-02   0.59838576E-03   0.30477384E-02   0.73885652E-03  -0.32850390E-02  -0.62432678E-03  -0.12991986E-02  -0.26174393E-02  -0.13681370E-02  -0.44841307E-02  -0.25158977E-02   0.46751103E-02  -0.41452804E-02   0.15676001E-02
  11418.428       0.52969483E-03  -0.83422577E-03   0.95106067E-03   0.12931921E-02  -0.42130878E-03  -0.30493187E-02   0.31136378E-02  -0.64577114E-03  -0.45494423E-02  -0.25602594E-02  -0.25210752E-02  -0.24905079E-02  -0.34344596E-02  -0.62809036E-02   0.40609740E-03   0.38149700E-04  -0.31651152E-02  -0.22060113E-02
  11420.220      -0.50325275E-04   0.58746009E-03  -0.53569630E-03   0.15823192E-03  -0.22280093E-02  -0.52731951E-02   0.17045227E-02   0.10561043E-02  -0.42600768E-02  -0.55663205E-02  -0.37836082E-02  -0.12688073E-02  -0.46358090E-03  -0.54667299E-02  -0.50850141E-02  -0.74829752E-03  -0.26751145E-02  -0.16663681E-02
  11422.003      -0.14342876E-03  -0.22762737E-02  -0.20789348E-02  -0.59937418E-02  -0.50611774E-02  -0.37471706E-02   0.13112292E-02   0.10040498E-02  -0.52420679E-02  -0.16122004E-02  -0.37952588E-02  -0.34294036E-02  -0.39499234E-03  -0.29909259E-02  -0.13271570E-02  -0.14150488E-02  -0.43597379E-02  -0.77181990E-03
  11423.819      -0.27504118E-03  -0.60918686E-03  -0.79456971E-03  -0.13827621E-02  -0.18612328E-03  -0.28249663E-02  -0.22947425E-02   0.13345171E-02  -0.34417505E-02  -0.44878781E-02  -0.30278173E-02  -0.34576048E-02  -0.20861289E-05  -0.34462006E-02  -0.12351564E-02  -0.36618562E-03  -0.54190800E-02  -0.25496147E-02
  11425.612      -0.19711087E-03  -0.12548683E-02   0.80153458E-05   0.17021625E-02  -0.47032103E-02  -0.10715050E-02   0.37261565E-02  -0.96266500E-03  -0.10691588E-02  -0.97428785E-04  -0.24609883E-03  -0.28486634E-02  -0.14664440E-03  -0.50278914E-02   0.12134000E-02  -0.17855383E-02  -0.25666328E-02  -0.48073453E-02
  11427.430      -0.69000303E-03  -0.14507271E-02   0.29685793E-03   0.97811474E-03  -0.17124774E-03  -0.37014081E-02   0.12458341E-02   0.24463580E-03  -0.29225293E-02   0.71952949E-03   0.17263687E-02  -0.49765723E-02  -0.31259443E-02  -0.10146477E-02  -0.41500268E-03   0.34585713E-06  -0.13949352E-02  -0.33676240E-02
  11429.243      -0.14901934E-03  -0.43514170E-02  -0.19378156E-03  -0.16366847E-02   0.40733262E-03  -0.27701898E-02  -0.22194892E-02   0.24701536E-02  -0.19261964E-02   0.38549829E-02   0.35121994E-02  -0.59211609E-03  -0.46177976E-02  -0.89691256E-04  -0.19800530E-02  -0.52328198E-03   0.20421296E-02  -0.21661085E-02
  11431.067      -0.22142831E-03  -0.22497141E-02  -0.14701240E-02   0.31988637E-02   0.36778114E-02   0.89889499E-03   0.22898007E-02   0.62751622E-03  -0.22244671E-02   0.15760160E-02   0.35234833E-02  -0.16082210E-02  -0.58071961E-02  -0.11723345E-02  -0.11260909E-02  -0.86080780E-03   0.28732498E-02  -0.12430090E-02
  11432.886      -0.36927136E-03  -0.99055733E-03   0.18088998E-02  -0.17037498E-03   0.26682457E-02  -0.69203085E-03   0.27772908E-02   0.21535650E-02  -0.35651594E-02   0.75586248E-03  -0.77362992E-03  -0.57148168E-02  -0.53209980E-02   0.10204399E-02  -0.16206212E-02   0.13859053E-02  -0.20096029E-02  -0.42058174E-02
  11434.694       0.30620798E-03  -0.15849126E-02   0.36012966E-02  -0.44983622E-02  -0.12373906E-02   0.40880807E-02   0.25693371E-02  -0.11623851E-02  -0.71843183E-03   0.42095783E-02  -0.13454476E-02  -0.20267549E-02  -0.46866628E-02   0.30798825E-02   0.10112078E-03  -0.23715801E-02  -0.33036829E-02  -0.19652495E-02
  11436.521       0.42911167E-03  -0.11233772E-02  -0.37385101E-03  -0.35250374E-02   0.50924151E-02   0.30162376E-02   0.43536667E-02   0.28684815E-02   0.11706328E-02  -0.18167986E-02   0.89928320E-03   0.22509323E-02  -0.13239882E-02   0.45791716E-02  -0.20783805E-03   0.14698845E-02   0.10290104E-02  -0.20381166E-02
  11438.353       0.45766195E-04   0.11882964E-02  -0.14562168E-02  -0.13401153E-02   0.23810089E-02   0.17498759E-02   0.51727386E-03   0.33029559E-02   0.19761332E-02   0.10841552E-02  -0.13987412E-02   0.27391062E-02   0.76575140E-03   0.39733216E-02  -0.40215171E-03   0.26620939E-02   0.16824653E-02  -0.54513071E-03
  11440.146      -0.97186407E-03   0.45918012E-03   0.11268333E-02  -0.23181877E-02  -0.33598699E-02   0.13434896E-02  -0.29852269E-02  -0.34621493E-03   0.10227668E-02   0.37649879E-02  -0.23219935E-02   0.22463478E-03   0.19086304E-02  -0.15365145E-02   0.17109955E-02   0.17723625E-02  -0.20171240E-02  -0.13660121E-02
  11441.985      -0.62137460E-03  -0.18244722E-03  -0.19093141E-03  -0.27125107E-02  -0.57465855E-02   0.41899205E-03   0.15767396E-02  -0.45084617E-02  -0.97428683E-03   0.50827108E-02  -0.25936448E-02   0.12835722E-02  -0.15587427E-02  -0.53959398E-02  -0.20067043E-02   0.38165632E-02  -0.28343164E-02  -0.48163003E-03
  11443.786      -0.53616076E-03  -0.26721028E-03  -0.20510683E-02  -0.83928762E-02  -0.52405593E-02   0.15188768E-02  -0.42070581E-02  -0.44367981E-02  -0.15174305E-02  -0.10847308E-02  -0.54738272E-03   0.24950030E-02  -0.30626637E-03  -0.15944689E-02   0.12396439E-02   0.39705570E-02  -0.33718914E-02  -0.40360519E-03
  11445.614      -0.88701174E-03   0.29303966E-03  -0.53466326E-03  -0.25896984E-02  -0.34380657E-02   0.12966927E-02  -0.15245622E-02  -0.34536521E-02  -0.26046201E-03   0.26614370E-02   0.12306550E-02   0.10828734E-02   0.36274520E-02  -0.62920583E-03   0.34400862E-02  -0.80119425E-03  -0.10405150E-02   0.64121962E-03
  11447.427      -0.29295520E-03   0.27301476E-03  -0.45443273E-03  -0.19875676E-02  -0.47763298E-02  -0.41313007E-02   0.17035348E-03  -0.33279163E-02   0.16929893E-02   0.20312522E-02  -0.12432338E-02   0.35301058E-03   0.11527453E-02  -0.16503350E-02   0.19052641E-02   0.20049759E-02  -0.26313086E-02   0.59169838E-03
  11449.245      -0.95989676E-03   0.76116353E-03  -0.98487781E-03  -0.27044449E-02  -0.31411516E-02  -0.15884233E-02  -0.29678742E-03  -0.13992482E-02   0.18284404E-02   0.72122266E-02  -0.14404915E-03  -0.10863002E-02  -0.12121439E-03  -0.49002841E-03  -0.30972922E-02  -0.27882842E-02  -0.12208436E-02   0.57463037E-03
  11451.077      -0.57504417E-03  -0.84396544E-03  -0.23067201E-02  -0.46358033E-02  -0.15034412E-02   0.39260480E-03   0.39827427E-02  -0.28577970E-02   0.31993359E-04  -0.24247617E-03   0.58654190E-03  -0.45462620E-03  -0.57970173E-03   0.48909840E-03  -0.17947015E-02  -0.32486681E-02   0.91909314E-03   0.38096864E-02
  11452.885      -0.49240252E-03  -0.89223869E-03  -0.41003114E-02   0.11950546E-02  -0.26799257E-02  -0.17601670E-02   0.42090544E-03  -0.37585619E-03   0.75231079E-03  -0.24238473E-03   0.10241632E-02   0.33380300E-03  -0.27879509E-03  -0.88708346E-03  -0.86318316E-03  -0.26787395E-02   0.83504872E-03  -0.24689905E-02
  11454.705      -0.12083049E-03   0.23200851E-04  -0.46107218E-02   0.85634467E-04   0.77467887E-04   0.39370304E-02   0.39703435E-02   0.10675844E-02  -0.26255889E-03   0.18061317E-02   0.10474225E-02  -0.49641286E-03   0.39123013E-04  -0.31099103E-02   0.10115589E-02  -0.22666217E-02   0.35556550E-03  -0.48971148E-03
  11456.521      -0.15486159E-03   0.58427453E-03  -0.41171800E-02   0.22263336E-02  -0.14261033E-02  -0.16513959E-02  -0.11043457E-02   0.17625362E-02   0.17173723E-02  -0.27424861E-02   0.29774214E-02   0.22073716E-02   0.13790464E-02  -0.19092752E-03   0.27243311E-02  -0.14938466E-02   0.33394770E-02   0.28431700E-02
  11458.337      -0.39812374E-03   0.28642391E-02  -0.12241462E-02   0.13000980E-02   0.43640441E-03  -0.62798061E-03  -0.11533096E-02  -0.23840736E-02   0.23867595E-02   0.26438663E-02  -0.14159445E-02   0.34639330E-02   0.16430197E-02  -0.14486282E-02   0.14131200E-02  -0.42078373E-02   0.81240733E-02   0.82261846E-03
  11460.165      -0.78432866E-03  -0.10938029E-02  -0.17022957E-02   0.31733373E-02   0.96770574E-03  -0.73377211E-03  -0.28874745E-02  -0.15738887E-02   0.83842917E-03  -0.69650543E-03  -0.45307295E-02   0.63171607E-03  -0.26093275E-02  -0.16147428E-02  -0.15495764E-02   0.27212811E-03   0.67083584E-02   0.22523907E-02
  11461.965      -0.53676803E-03  -0.40144128E-02  -0.99841572E-03   0.70205977E-03  -0.12450186E-02  -0.56821521E-02  -0.45679846E-02   0.91245217E-03   0.42185929E-04  -0.18228318E-02  -0.13411868E-02  -0.22933611E-02   0.75023437E-03  -0.25013419E-02   0.30707633E-02  -0.61140358E-03   0.33232384E-02  -0.37899079E-02
  11463.799      -0.39087218E-03  -0.14635631E-02  -0.81156259E-03   0.85834435E-03  -0.91173208E-03  -0.12019657E-02  -0.41531805E-02  -0.48076411E-02   0.41666355E-03   0.24066493E-02  -0.32222741E-03  -0.39126047E-02   0.38951417E-03   0.11928615E-03  -0.13327726E-02  -0.37626075E-02  -0.10879340E-03  -0.99396428E-03
  11465.607       0.93804100E-05  -0.17578510E-02  -0.27879087E-02  -0.81418641E-03   0.15845147E-02  -0.24261134E-02  -0.27763128E-02  -0.13919752E-02  -0.76617787E-03  -0.26929491E-02  -0.20128560E-02  -0.86094449E-03   0.23224411E-02  -0.20898513E-02  -0.27369909E-02  -0.10951554E-02   0.16572110E-03  -0.24577150E-02
  11467.448      -0.40053118E-03   0.32892995E-03  -0.35849968E-02  -0.39678717E-02  -0.17700051E-02  -0.30022667E-03  -0.12601582E-02  -0.29363593E-02  -0.41007333E-02   0.86949678E-04  -0.11550601E-02   0.12765967E-02   0.42526128E-02  -0.16583743E-02  -0.14496386E-03  -0.21772565E-02   0.93391954E-03  -0.12294160E-02
  11469.291       0.50252867E-04  -0.59642396E-03   0.92163311E-03  -0.48659721E-02   0.21830807E-02   0.72475766E-03  -0.45276100E-02  -0.36101884E-02   0.45215083E-03  -0.34296718E-02  -0.63250580E-03   0.96823521E-03   0.14422399E-02  -0.42395669E-03   0.21055682E-02   0.32193932E-03  -0.24859680E-02   0.99396593E-03
  11471.111       0.44523003E-03  -0.79091797E-04   0.12395547E-02  -0.59531816E-03  -0.98459726E-03   0.98044017E-04   0.33320407E-03  -0.12800426E-02   0.44566814E-02  -0.22756734E-03  -0.31416910E-02   0.37967280E-02   0.35292041E-03   0.94293200E-03   0.32918679E-02   0.18604082E-03  -0.18987275E-02  -0.24523010E-03
  11472.943      -0.63879368E-04  -0.12457751E-02   0.23847359E-02   0.52718327E-03   0.28457560E-02  -0.79640465E-03   0.12030126E-02   0.37386046E-03  -0.21421338E-03  -0.37862689E-02  -0.27078023E-03   0.29807792E-02   0.89360449E-03   0.21797233E-02   0.26529453E-02  -0.61717554E-03  -0.79674597E-03  -0.13041279E-03
  11474.776      -0.18948385E-03  -0.12325765E-02   0.36083309E-02   0.51656982E-02   0.28622333E-02   0.28430277E-03  -0.21162058E-02   0.48755710E-03  -0.63958274E-03   0.25236587E-02   0.13798875E-02  -0.70421421E-03   0.25892219E-02   0.57046943E-03  -0.31397857E-02   0.20630745E-02   0.13595750E-02   0.28429092E-02
  11476.586       0.42306382E-05   0.87177777E-04   0.16977655E-02   0.38618827E-03   0.18422832E-02  -0.89904232E-03  -0.56732527E-03   0.14804456E-02   0.30763935E-02   0.23562738E-02  -0.51356805E-03  -0.53194810E-03   0.63598883E-03  -0.38622661E-03  -0.29146968E-02  -0.12570250E-02  -0.32144409E-02   0.50678886E-02
  11478.426      -0.39530564E-04  -0.10287571E-02  -0.56705835E-04   0.19777932E-02   0.48650364E-02   0.27748338E-02   0.10740078E-02   0.43330002E-03   0.35386184E-02  -0.17481597E-02   0.52011222E-03   0.18916254E-02  -0.28313029E-03   0.38510843E-03   0.12160913E-02  -0.80131951E-03  -0.82302946E-03   0.43683918E-02
  11480.244       0.42035535E-04  -0.51560557E-03   0.30663751E-02   0.51947840E-02   0.11702893E-02   0.28725400E-02   0.24600289E-02   0.20857960E-03   0.36684392E-02   0.50045786E-03   0.53411930E-03   0.23619618E-02   0.18129091E-02   0.21081889E-02   0.17690492E-02   0.13575100E-02   0.16013022E-02  -0.42519049E-02
  11482.084       0.60849212E-03   0.22507327E-02   0.40659332E-02   0.23625748E-02   0.17715159E-02   0.16527385E-02  -0.26746554E-02   0.56732730E-03   0.18389100E-02  -0.29928643E-02   0.39125721E-02  -0.14898728E-02  -0.12122640E-02   0.17221101E-02   0.62310471E-03   0.13066077E-02  -0.35293024E-02   0.10355863E-02
  11483.903       0.62917795E-03   0.28724615E-02   0.13055427E-02   0.66864307E-03  -0.14341167E-02  -0.49781688E-03  -0.49285585E-02   0.13017254E-02   0.17994037E-02  -0.31065752E-02   0.41191392E-02  -0.16953486E-02  -0.14059182E-02   0.11508619E-02   0.10184459E-02  -0.92109217E-03   0.73517871E-03  -0.25459918E-03
  11485.716       0.83253584E-03   0.24585982E-02   0.44324496E-02  -0.39076786E-03  -0.78568705E-03  -0.52576345E-03   0.36937335E-02   0.30057009E-02   0.15252301E-02  -0.24149039E-04   0.11828775E-02   0.94997452E-03   0.66063558E-03   0.44065128E-02   0.97043094E-03  -0.12157301E-02   0.45461363E-02   0.17480513E-03
  11487.576       0.87493353E-03   0.19363567E-02   0.57119197E-02   0.22704686E-02   0.29089364E-02   0.23011608E-02   0.68671869E-02   0.44836455E-02  -0.27310552E-02   0.68697577E-03   0.16860731E-02   0.17888567E-02  -0.51424083E-03   0.49518644E-02   0.47497661E-03   0.24975059E-02   0.45005448E-02   0.50997397E-02
  11489.396       0.11024962E-02   0.25966323E-02  -0.81665183E-03   0.52600642E-02   0.32629353E-02   0.24650802E-02   0.24772100E-02   0.82705109E-02   0.21580083E-03  -0.18210781E-02   0.17251552E-02   0.88691246E-03  -0.12135341E-02   0.34013077E-02   0.10491334E-04   0.25871205E-02  -0.12577530E-02   0.19670831E-02
  11491.241       0.16927888E-02   0.54892251E-02  -0.32246721E-02   0.60135445E-02   0.10249386E-02   0.52413779E-02   0.38727397E-02   0.44155661E-02   0.18429517E-02   0.36946056E-02   0.22037015E-02   0.16976484E-02   0.14595332E-02   0.94460686E-02   0.41683080E-02   0.56733663E-02   0.46692440E-02  -0.82659225E-03
  11493.045       0.19002919E-02   0.42143921E-02   0.20313819E-02   0.37534982E-02   0.91362584E-03   0.34483285E-02   0.34572501E-02   0.56570959E-02  -0.97359623E-03   0.31452768E-02   0.29758632E-02   0.33106145E-02   0.66719493E-03   0.10151591E-01   0.68757999E-02   0.35603641E-02   0.58952796E-02   0.30056439E-02
  11494.861       0.21865745E-02   0.54380719E-02   0.69106219E-02   0.13038248E-02   0.23106867E-03   0.42252902E-02   0.33477562E-02   0.69405528E-02   0.26034406E-02   0.25295693E-02   0.44309026E-02   0.56313836E-02   0.18496101E-02   0.93794036E-02   0.46693090E-02   0.41050237E-02   0.34986561E-02   0.23781080E-02
  11496.677       0.22211012E-02   0.55236074E-02   0.57957990E-02   0.82060602E-03   0.36698209E-02   0.34382953E-02   0.13460516E-02   0.49780738E-02   0.18846611E-02   0.52807718E-02   0.90977381E-03   0.47401002E-02  -0.38999473E-04   0.58630246E-02   0.53453779E-02   0.45724956E-02   0.80384132E-02   0.46749333E-02
  11498.495       0.20643173E-02   0.61208094E-02   0.54484695E-02   0.52953381E-02   0.72053921E-02   0.66027138E-02   0.43557055E-02   0.44177191E-02  -0.10222959E-02   0.81012795E-02   0.23143542E-02   0.57192952E-02  -0.30931408E-03   0.36603690E-02   0.86970550E-02   0.19826372E-02   0.57146179E-02   0.22586434E-02
  11500.313       0.23061119E-02   0.57004320E-02   0.14408600E-02   0.83457336E-02   0.76553738E-02   0.37059732E-02   0.99248708E-02   0.22413819E-02  -0.61004546E-03   0.44269306E-02   0.26852067E-02   0.44248369E-02   0.30610287E-04   0.42524295E-02   0.12447743E-01   0.51474299E-02   0.73237558E-02   0.35195330E-03
  11502.126       0.26301232E-02   0.61093781E-02   0.19063428E-02   0.78684157E-02   0.53952052E-02   0.13320168E-02   0.86743792E-02   0.51196094E-02   0.10936566E-02   0.76008540E-02   0.67152847E-02   0.54590765E-02   0.15650373E-03   0.49811123E-02   0.10798408E-01   0.90274811E-02   0.10199134E-01   0.35177631E-02
  11503.968       0.29551276E-02   0.67319043E-02   0.55632158E-02   0.64978317E-02   0.28645884E-02   0.39515050E-02   0.85012676E-02   0.23097520E-02   0.79129435E-03   0.80155767E-02   0.64129177E-02   0.95410963E-02   0.37318482E-02   0.10451603E-01   0.87259901E-02   0.86986107E-02  -0.19755995E-02   0.52004375E-02
  11505.828       0.30365063E-02   0.94333499E-02   0.26192668E-02   0.69950985E-02   0.53233608E-02   0.74097060E-02   0.10041202E-01   0.31598329E-02   0.29705841E-03   0.11924387E-01   0.61492406E-02   0.61752315E-02   0.48046631E-02   0.97000034E-02   0.79209340E-02   0.77606533E-02   0.22925200E-02   0.51596308E-02
  11507.671       0.40197471E-02   0.62834348E-02   0.52292304E-02   0.65818725E-02   0.54867229E-02   0.81868363E-02   0.74222059E-02   0.46810587E-02   0.67886071E-02   0.66108842E-02   0.86937704E-02   0.79526248E-02   0.88829599E-02   0.82519488E-02   0.75620944E-02   0.86146791E-02   0.14360785E-02   0.53176497E-02
  11509.516       0.42349268E-02   0.69364691E-02   0.49801734E-02   0.68134227E-02   0.44546486E-02   0.98646670E-02   0.52879761E-02   0.80210542E-02   0.85266961E-02   0.71087802E-02   0.11365846E-01   0.10069044E-01   0.54410824E-02   0.66932698E-02   0.90537399E-02   0.83973856E-02   0.99194941E-02   0.55416236E-02
  11511.349       0.48946481E-02   0.65037214E-02   0.63224708E-02   0.66175479E-02   0.51655404E-02   0.88465084E-02   0.44202629E-02   0.48106362E-02   0.69348095E-02   0.78697233E-02   0.73656250E-02   0.13148142E-01   0.44936120E-02   0.74857044E-02   0.69564434E-02   0.89945688E-02   0.33270618E-02   0.95799648E-02
  11513.194       0.56970411E-02   0.81265007E-02   0.95048011E-02   0.64853473E-02   0.69145628E-02   0.93138910E-02   0.67216139E-02   0.57236363E-02   0.79617217E-02   0.58279286E-02   0.73440239E-02   0.12623707E-01   0.60066003E-02   0.10045320E-01   0.57698442E-02   0.91148955E-02   0.23037970E-02   0.93529480E-02
  11515.028       0.64996601E-02   0.11829597E-01   0.99676238E-02   0.91872512E-02   0.72130978E-02   0.10359607E-01   0.10405692E-01   0.64340689E-02   0.95236672E-02   0.53168626E-02   0.94235394E-02   0.12387708E-01  -0.54084754E-02   0.90985642E-02   0.97840367E-02   0.90328854E-02   0.79777549E-02   0.10148141E-01
  11516.875       0.69841606E-02   0.11436585E-01   0.81511036E-02   0.90826055E-02   0.63961066E-02   0.10467457E-01   0.10039732E-01   0.78781014E-02   0.70474800E-02   0.62747116E-02   0.95398124E-02   0.11205951E-01   0.38307230E-02   0.75491878E-02   0.10884899E-01   0.97472355E-02   0.42404141E-02   0.16258174E-01
  11518.733       0.72350336E-02   0.12066734E-01   0.85399833E-02   0.10543928E-01   0.67371642E-02   0.13676581E-01   0.98701801E-02   0.85073282E-02   0.71659707E-02   0.85612588E-02   0.69384133E-02   0.78502741E-02   0.32781616E-02   0.10823912E-01   0.12890354E-01   0.88887675E-02   0.92263599E-02   0.14880358E-01
  11520.581       0.83924200E-02   0.11754889E-01   0.64453850E-02   0.12954366E-01   0.79762730E-02   0.18560438E-01   0.11341710E-01   0.10772149E-01   0.91734396E-02   0.11834768E-01   0.12154521E-01   0.85319825E-02   0.68964290E-02   0.11980064E-01   0.15388127E-01   0.10165597E-01   0.82866792E-02   0.13961201E-01
  11522.429       0.94452162E-02   0.13775255E-01   0.91255035E-02   0.13054306E-01   0.10959637E-01   0.19738208E-01   0.98788314E-02   0.12336081E-01   0.93610092E-02   0.13768673E-01   0.11746001E-01   0.16697740E-01   0.68857513E-02   0.13224692E-01   0.13790751E-01   0.11810907E-01   0.97988264E-02   0.86059907E-02
  11524.296       0.10826859E-01   0.12540396E-01   0.91616699E-02   0.12622018E-01   0.13171385E-01   0.20108450E-01   0.92902591E-02   0.12072563E-01   0.12588548E-01   0.15978905E-01   0.13711364E-01   0.14934154E-01   0.94354135E-02   0.94003296E-02   0.13460970E-01   0.15795337E-01   0.11623649E-01   0.14645068E-01
  11526.156       0.11836045E-01   0.15039195E-01   0.14598412E-01   0.14322871E-01   0.13257632E-01   0.20565761E-01   0.96315003E-02   0.15209350E-01   0.18858261E-01   0.14966387E-01   0.20243856E-01   0.20056992E-01   0.86168005E-02   0.84800041E-02   0.15285402E-01   0.20409460E-01   0.16602917E-01   0.15273634E-01
  11528.018       0.13499368E-01   0.19001900E-01   0.10379145E-01   0.17826325E-01   0.14531000E-01   0.19601044E-01   0.12684258E-01   0.17437979E-01   0.15740860E-01   0.17062894E-01   0.20592696E-01   0.21431012E-01   0.15638098E-01   0.13784076E-01   0.17398214E-01   0.19825844E-01   0.18146187E-01   0.11663454E-01
  11529.875       0.14854551E-01   0.19751207E-01   0.11512971E-01   0.16914568E-01   0.15418524E-01   0.21291558E-01   0.16491433E-01   0.19686856E-01   0.17802454E-01   0.15872770E-01   0.21671792E-01   0.21767424E-01   0.12254316E-01   0.12973736E-01   0.18580786E-01   0.18589579E-01   0.15014924E-01   0.19857193E-01
  11531.737       0.16827927E-01   0.20652463E-01   0.18716352E-01   0.14172400E-01   0.12302015E-01   0.22438302E-01   0.18110550E-01   0.20019564E-01   0.21272652E-01   0.20185465E-01   0.25101769E-01   0.24369739E-01   0.11586400E-01   0.21615196E-01   0.21401570E-01   0.21030444E-01   0.15599691E-01   0.23760467E-01
  11533.589       0.18659736E-01   0.24888403E-01   0.18555190E-01   0.17415343E-01   0.14006656E-01   0.24658518E-01   0.21305803E-01   0.21765337E-01   0.19162671E-01   0.24413724E-01   0.29464974E-01   0.24334193E-01   0.19131006E-01   0.21942616E-01   0.22956011E-01   0.26151331E-01   0.19693205E-01   0.25508364E-01
  11535.436       0.22072352E-01   0.26382418E-01   0.19060133E-01   0.24449843E-01   0.21529563E-01   0.28050958E-01   0.25138108E-01   0.30153060E-01   0.20784941E-01   0.22766243E-01   0.25897217E-01   0.28453096E-01   0.20913441E-01   0.18849395E-01   0.24525837E-01   0.29616552E-01   0.24443414E-01   0.20958537E-01
  11537.307       0.25969846E-01   0.28608012E-01   0.22736182E-01   0.28271649E-01   0.24536672E-01   0.28702708E-01   0.30038862E-01   0.33610962E-01   0.28737254E-01   0.28173113E-01   0.31712948E-01   0.26316731E-01   0.28842747E-01   0.24621981E-01   0.28702724E-01   0.31206788E-01   0.25915345E-01   0.21814627E-01
  11539.160       0.29424382E-01   0.33189306E-01   0.28814460E-01   0.29629278E-01   0.28039415E-01   0.33373899E-01   0.35420108E-01   0.35972069E-01   0.27444031E-01   0.31606405E-01   0.33190504E-01   0.34275412E-01   0.28958172E-01   0.27634882E-01   0.31359467E-01   0.34712040E-01   0.27310448E-01   0.31152146E-01
  11541.003       0.34471736E-01   0.36742292E-01   0.34890062E-01   0.33627608E-01   0.33392509E-01   0.41987101E-01   0.41049485E-01   0.42189978E-01   0.39974179E-01   0.36915412E-01   0.34233436E-01   0.40238452E-01   0.35140977E-01   0.33271921E-01   0.33097879E-01   0.41943632E-01   0.30840550E-01   0.35712688E-01
  11542.887       0.40635602E-01   0.40784277E-01   0.37714606E-01   0.38871281E-01   0.39490021E-01   0.48266913E-01   0.47485285E-01   0.43588930E-01   0.39083115E-01   0.42821042E-01   0.42644112E-01   0.36678167E-01   0.32979462E-01   0.32882081E-01   0.43344860E-01   0.45767446E-01   0.38724371E-01   0.39060996E-01
  11544.743       0.48359498E-01   0.46695810E-01   0.49748110E-01   0.44732454E-01   0.47586571E-01   0.54940007E-01   0.50482427E-01   0.47354643E-01   0.49991998E-01   0.49412830E-01   0.47923193E-01   0.51541062E-01   0.48164886E-01   0.46347272E-01   0.51300191E-01   0.47651995E-01   0.44190696E-01   0.43016773E-01
  11546.621       0.59699922E-01   0.57531421E-01   0.58755122E-01   0.55957470E-01   0.56824086E-01   0.65222787E-01   0.57116830E-01   0.58576057E-01   0.57924745E-01   0.59092375E-01   0.55799078E-01   0.58654900E-01   0.52977308E-01   0.57046421E-01   0.62045404E-01   0.56551078E-01   0.54730297E-01   0.51664732E-01
  11548.490       0.72509654E-01   0.69241725E-01   0.69465694E-01   0.70068465E-01   0.67402023E-01   0.75993156E-01   0.71971920E-01   0.73626015E-01   0.68688889E-01   0.69564960E-01   0.70673793E-01   0.72378662E-01   0.73553080E-01   0.74173494E-01   0.71435556E-01   0.66475685E-01   0.66107981E-01   0.62804172E-01
  11550.364       0.91875773E-01   0.85760453E-01   0.88167270E-01   0.85646492E-01   0.85801643E-01   0.89184165E-01   0.87392382E-01   0.88552602E-01   0.88707305E-01   0.87631838E-01   0.92648849E-01   0.91543639E-01   0.90354414E-01   0.87225764E-01   0.86084390E-01   0.84738160E-01   0.83173466E-01   0.83037529E-01
  11552.240       0.12083596       0.11069149       0.11277041       0.11118465       0.11143593       0.11302078       0.10999381       0.11302778       0.10997773       0.11507718       0.11397247       0.11812476       0.11320630       0.11123722       0.11093627       0.10592513       0.10310494       0.10709408
  11554.111       0.16743892       0.14937348       0.15303831       0.15102782       0.14968673       0.15363264       0.15138865       0.15445113       0.14627203       0.15534783       0.15690660       0.15400777       0.15173446       0.14548092       0.15068655       0.14230116       0.13748405       0.13667671
  11556.010       0.25071848       0.21297947       0.21987642       0.21784562       0.21765840       0.22169031       0.21924728       0.21979087       0.21180765       0.22350898       0.22265626       0.22540588       0.22429441       0.21360520       0.21421264       0.20118770       0.19499537       0.19373310
  11557.893       0.40590643       0.33042213       0.33606839       0.34576631       0.33989401       0.35075323       0.34452889       0.34599251       0.33260790       0.35044747       0.35208720       0.36102354       0.34865004       0.33382065       0.32802614       0.31285528       0.30221279       0.30606984
  11559.736       0.68337549       0.56397008       0.58016166       0.59390109       0.58090470       0.60200117       0.58996079       0.58529943       0.57838602       0.60378431       0.60559010       0.62434898       0.60775677       0.57375682       0.55131404       0.51906477       0.50599982       0.51481916
  11561.621       0.99350901        1.0067451        1.0501608        1.0282514        1.0183938        1.0319433        1.0168685        1.0150599        1.0374648        1.0430443        1.0917477        1.1009342        1.0760789        1.0203665       0.95765102       0.90279967       0.87920791       0.88243011
  11563.488        1.1032830        1.4489367        1.4720802        1.4355280        1.4372028        1.4302678        1.4223725        1.4200916        1.4636537        1.4256125        1.4832992        1.4854402        1.4433177        1.4109332        1.3719032        1.3329455        1.2713074        1.2583348
  11565.391        1.0771148        1.4226673        1.4049998        1.4208528        1.4280160        1.4222270        1.4168805        1.4181485        1.3995436        1.4109265        1.3748076        1.3774787        1.3894071        1.3929164        1.4254508        1.4366521        1.3983018        1.3722525
  11567.260        1.0233393        1.1724609        1.1715810        1.1736165        1.1813259        1.1833104        1.1733466        1.1731821        1.1677862        1.1730202        1.1492476        1.1494879        1.1649701        1.1914628        1.2270198        1.2697012        1.2824204        1.2611587
  11569.111       0.98610056        1.0198787        1.0221871        1.0233228        1.0306096        1.0274586        1.0176234        1.0204397        1.0149377        1.0228234        1.0077683        1.0089220        1.0178789        1.0376701        1.0662000        1.1005645        1.1247405        1.1189938
  11570.981       0.96259942       0.95644593       0.95957662       0.96342098       0.96487653       0.96229772       0.95479898       0.95399313       0.95277998       0.95911836       0.95402002       0.95888915       0.95904768       0.97109806       0.98949974        1.0040777        1.0273603        1.0285007
  11572.840       0.95398326       0.95814353       0.96244681       0.96074459       0.95574704       0.96141722       0.95781351       0.94931524       0.95616672       0.95975903       0.96121624       0.96573025       0.95928320       0.96075620       0.97503475       0.98457691       0.99040923       0.99081740
  11574.717       0.96908954       0.96938520       0.97221933       0.96777691       0.97134671       0.97305347       0.96083568       0.96064703       0.96688323       0.96998780       0.96983177       0.97186086       0.96618556       0.96267723       0.97145633       0.98281852       0.97637899       0.97873293
  11576.589       0.98145678       0.94608741       0.94513750       0.94803758       0.94633961       0.95127529       0.94654000       0.94847310       0.94633098       0.95450782       0.94504514       0.94361272       0.94453740       0.94536531       0.95262123       0.95690142       0.95397688       0.95908835
  11578.449       0.97993705       0.91161501       0.91344778       0.91304839       0.91652350       0.91850705       0.91485900       0.91438392       0.91428465       0.92034346       0.91345361       0.91084808       0.91417602       0.91784849       0.92366745       0.92609317       0.92621748       0.93287706
  11580.334       0.96452535       0.88694539       0.89488875       0.89361787       0.89631333       0.89760572       0.89159327       0.88761986       0.89568202       0.89938629       0.89088715       0.89659770       0.89794874       0.89949792       0.90023767       0.90966941       0.91093273       0.91538101
  11582.208       0.95269980       0.88542758       0.89449673       0.88955265       0.88834120       0.89142131       0.88831053       0.88679631       0.88896105       0.89148551       0.88876979       0.89195172       0.89456574       0.89701551       0.89804684       0.90038538       0.90872747       0.91443675
  11584.087       0.95026794       0.89520839       0.90304040       0.90004535       0.89499958       0.90079227       0.89309722       0.89713925       0.89709981       0.90635649       0.90374461       0.90050019       0.90640576       0.90463806       0.90480519       0.91895301       0.91812402       0.92356359
  11585.957       0.96167890       0.90882805       0.91345663       0.91742672       0.90911245       0.91735219       0.91140484       0.90802143       0.91073405       0.91884213       0.91362809       0.92098563       0.92286487       0.91789933       0.91995594       0.93027061       0.93451006       0.93326597
  11587.820       0.97532579       0.92059219       0.92363634       0.92623776       0.92620108       0.92651427       0.91666131       0.92157962       0.92298004       0.92784183       0.92601090       0.93041572       0.92965005       0.93051181       0.93430207       0.94364867       0.94694275       0.94644686
  11589.708        1.0020564       0.92519185       0.93377058       0.93369522       0.93344627       0.93065974       0.92623259       0.92649008       0.93095823       0.93297796       0.93406597       0.93212528       0.93315933       0.93672038       0.94001799       0.94517120       0.95123636       0.95392434
  11591.567        1.0125420       0.93428480       0.94037983       0.93852621       0.93619228       0.93804880       0.93661607       0.92977983       0.93802258       0.94025984       0.94069823       0.93865819       0.93980183       0.93989869       0.94040032       0.94948315       0.95262121       0.95581568
  11593.451        1.0145147       0.94266915       0.94772179       0.94413266       0.94643963       0.94439955       0.94011433       0.94025019       0.94212160       0.95191292       0.94806806       0.95117367       0.94863941       0.95075932       0.94702708       0.95452630       0.95467971       0.96205426
  11595.323       0.99968106       0.95325138       0.96081803       0.95837069       0.95719989       0.96219248       0.95398762       0.95390104       0.95314028       0.96818434       0.96167589       0.96678093       0.96151895       0.96612537       0.96385166       0.96091780       0.95902267       0.96870586
  11597.196       0.98443264       0.96745763       0.97590818       0.97637575       0.97438809       0.97588336       0.96967910       0.96770758       0.97016847       0.98205643       0.97841934       0.97875252       0.97539902       0.97739573       0.97049747       0.97489743       0.96920315       0.97774277
  11599.069       0.98280544       0.98409493       0.99549451       0.99468828       0.98708880       0.99330739       0.98545362       0.98968145       0.98823806       0.99882682       0.99184585       0.99658176       0.99690085       0.99094513       0.98787541       0.99232512       0.98216035       0.98844014
  11600.930       0.97683687        1.0070744        1.0158320        1.0150980        1.0157208        1.0141087        1.0037278        1.0073476        1.0063302        1.0155708        1.0103761        1.0200215        1.0199007        1.0113931        1.0054199        1.0076397       0.99534095       0.99718422
  11602.805       0.97210445        1.0272618        1.0367318        1.0276367        1.0340888        1.0344897        1.0263121        1.0285129        1.0284592        1.0351863        1.0337597        1.0390043        1.0348219        1.0292162        1.0227541        1.0259426        1.0125495        1.0074709
  11604.669       0.97238508        1.0475450        1.0557193        1.0531248        1.0524341        1.0529179        1.0449684        1.0458846        1.0489616        1.0557910        1.0501122        1.0542727        1.0489637        1.0424874        1.0393657        1.0373238        1.0250591        1.0209543
  11606.521       0.97286846        1.0611707        1.0706252        1.0658227        1.0713227        1.0640838        1.0626015        1.0640644        1.0658374        1.0659712        1.0624685        1.0686156        1.0608539        1.0578001        1.0488615        1.0497072        1.0364231        1.0358839
  11608.385       0.97255888        1.0743683        1.0812035        1.0725969        1.0808004        1.0777534        1.0743270        1.0759936        1.0789518        1.0748903        1.0722589        1.0792121        1.0754282        1.0675337        1.0581649        1.0560662        1.0452848        1.0437487
  11610.228       0.98119023        1.0765094        1.0881595        1.0819833        1.0843056        1.0890501        1.0803061        1.0733172        1.0831854        1.0819245        1.0772447        1.0861463        1.0793346        1.0709918        1.0602203        1.0622646        1.0492085        1.0433931
  11612.104       0.99883424        1.0795804        1.0888832        1.0779443        1.0841488        1.0860042        1.0769866        1.0778606        1.0810904        1.0826712        1.0755282        1.0901402        1.0807154        1.0716735        1.0642153        1.0591747        1.0560832        1.0402628
  11613.976       0.99809345        1.0786262        1.0827617        1.0768364        1.0846784        1.0825302        1.0745580        1.0769177        1.0765560        1.0805860        1.0708973        1.0816535        1.0710692        1.0691944        1.0660903        1.0601998        1.0592143        1.0465750
  11615.868        1.0067847        1.0698023        1.0755884        1.0678010        1.0775984        1.0740676        1.0685797        1.0715396        1.0684713        1.0685035        1.0627355        1.0675193        1.0616198        1.0647535        1.0616261        1.0582463        1.0565059        1.0444259
  11617.776        1.0103108        1.0602310        1.0640294        1.0562783        1.0622283        1.0663170        1.0532020        1.0575976        1.0582650        1.0600983        1.0502691        1.0597695        1.0546460        1.0587790        1.0560630        1.0538527        1.0488416        1.0387622
  11619.674        1.0123941        1.0471594        1.0532025        1.0451229        1.0500242        1.0539535        1.0450029        1.0433707        1.0456812        1.0450342        1.0357930        1.0502749        1.0434861        1.0456167        1.0451302        1.0454186        1.0367374        1.0315667
  11621.572        1.0194455        1.0311247        1.0387678        1.0283419        1.0315119        1.0363681        1.0290015        1.0304537        1.0318131        1.0311028        1.0216244        1.0364303        1.0327700        1.0340670        1.0299074        1.0322620        1.0256845        1.0219960
  11623.459        1.0079125        1.0124425        1.0207203        1.0163394        1.0192106        1.0133459        1.0155966        1.0156826        1.0189157        1.0172004        1.0107929        1.0211625        1.0191003        1.0240628        1.0206410        1.0184914        1.0219312        1.0126376
  11625.323        1.0030512        1.0017789        1.0068305        1.0036187        1.0046495        1.0010108        1.0011190       0.99927805        1.0061463        1.0061045       0.99941233        1.0070398        1.0027599        1.0100578        1.0083872        1.0099655        1.0068349        1.0025283
  11627.212        1.0026563       0.98859133       0.99237165       0.99007771       0.99302676       0.99357423       0.99072994       0.99024285       0.99372514       0.99194784       0.98776625       0.99273027       0.99146960       0.99552659        1.0018501       0.99843821       0.99762152       0.99685221
  11629.078        1.0004426       0.97849243       0.97809820       0.98131391       0.98183748       0.98394844       0.98263549       0.98134731       0.98080095       0.98162716       0.98087162       0.98116326       0.98368666       0.98757222       0.98765727       0.98901308       0.99035628       0.98396871
  11630.967       0.99685534       0.97084763       0.97036639       0.96730189       0.97394820       0.97642923       0.97014638       0.97467757       0.97227323       0.97214052       0.97122545       0.97412026       0.97386656       0.97863169       0.97374775       0.97774472       0.98546767       0.98190773
  11632.833       0.98779012       0.96441272       0.96750042       0.96404137       0.96710258       0.97052351       0.96401523       0.96383464       0.96544624       0.97151900       0.95981380       0.96713625       0.97035720       0.96819891       0.97316903       0.97453944       0.97320667       0.97496455
  11634.719       0.98172404       0.96014788       0.96315489       0.96220683       0.96708975       0.96630735       0.96296501       0.96298088       0.96141529       0.96188235       0.95845883       0.96355739       0.96485930       0.96979006       0.97033437       0.97356940       0.97024717       0.97110240
  11636.628       0.97529653       0.96063706       0.96014199       0.96274860       0.96638137       0.96566182       0.95973726       0.96137587       0.96125743       0.95923490       0.95882031       0.96071246       0.96391349       0.96817299       0.96625835       0.96830048       0.96950459       0.97221269
  11638.520       0.96752671       0.96025504       0.96073081       0.95956602       0.96635594       0.96688604       0.95879388       0.96380484       0.96125738       0.96043389       0.95844407       0.95721119       0.96220916       0.96582482       0.96354061       0.97074799       0.97162591       0.97108081
  11640.425       0.96861289       0.95584138       0.96226077       0.95738076       0.96177336       0.96032391       0.95910996       0.96188385       0.96149910       0.96334530       0.96208013       0.96062219       0.96210995       0.96516091       0.96728615       0.97230732       0.96527797       0.97515743
  11642.318       0.96064437       0.95448045       0.96047793       0.96299458       0.96571948       0.96300797       0.95793533       0.96212637       0.95911857       0.96275192       0.96190990       0.96557720       0.96389527       0.96593881       0.96896914       0.96922890       0.96853657       0.97062235
  11644.217       0.95908066       0.95597647       0.96018123       0.96314816       0.96349952       0.96460617       0.96200073       0.95693735       0.96009335       0.96322060       0.96027665       0.96260011       0.96006505       0.96224727       0.96745469       0.96847232       0.96910869       0.97185968
  11646.124       0.95595810       0.95953982       0.96404804       0.96054541       0.95982432       0.96489414       0.95819257       0.95997079       0.96042612       0.96073431       0.96014374       0.96112717       0.95984291       0.96245204       0.96859398       0.97047584       0.97173171       0.97102412
  11648.014       0.95944095       0.95934238       0.96285919       0.96662439       0.96122969       0.96323757       0.95998472       0.96454330       0.96120051       0.96743565       0.96181871       0.96543311       0.96670621       0.96248312       0.96946101       0.97308179       0.97300294       0.97183485
  11649.916       0.96659931       0.96266124       0.96393703       0.96800756       0.96669210       0.96398795       0.96120928       0.96300232       0.96468630       0.96157947       0.96284124       0.96708207       0.96612721       0.96948718       0.96830079       0.97106639       0.96986604       0.97284128
  11651.835       0.97194408       0.96450093       0.96856102       0.96722883       0.96524190       0.96691572       0.96239289       0.96566416       0.96616265       0.96795290       0.96319006       0.96637771       0.96834135       0.97125184       0.97256641       0.97209084       0.97330066       0.97883391
  11653.739       0.97985674       0.96718261       0.97318282       0.96667134       0.97144494       0.97005223       0.96486142       0.96791746       0.96678821       0.97286113       0.96819370       0.97214591       0.96929967       0.97688395       0.97629298       0.97453056       0.97806635       0.97971521
  11655.660       0.98299329       0.96988017       0.97733978       0.97592969       0.97682766       0.97435390       0.97143896       0.97361800       0.97468919       0.97270149       0.97646049       0.97679754       0.97314959       0.97901383       0.97917357       0.97954635       0.97820789       0.97913035
  11657.577       0.98474676       0.97372385       0.98110204       0.98084470       0.98118075       0.98003140       0.97812980       0.97857938       0.97445524       0.98189325       0.98284923       0.98084166       0.97747918       0.98003989       0.97979881       0.98070064       0.97886495       0.98337076
  11659.499       0.99150203       0.98039625       0.98741009       0.98301876       0.98390392       0.98779239       0.98293581       0.98219243       0.98125649       0.98567010       0.98821876       0.98767205       0.98321141       0.98969484       0.98326548       0.98606475       0.99038580       0.98492629
  11661.434       0.99248351       0.98632242       0.99186103       0.99016339       0.99047521       0.99834033       0.99017925       0.98795446       0.98919407       0.98855432       0.98854904       0.99075909       0.99092895       0.99131862       0.99033591       0.99160231       0.99066808       0.99358954
  11663.364       0.99611136       0.98984185       0.99475419       0.99117137       0.99080808       0.99662079       0.99444441       0.99341294       0.99522620       0.99595740       0.99541039       0.99074696       0.99678100       0.99778773       0.99225491       0.99589402       0.99424294       0.99214664
  11665.295       0.99041346       0.99699347       0.99782701       0.99579553        1.0012353       0.99856424        1.0014177        1.0003864        1.0011423        1.0016101        1.0010028       0.99562659       0.99706198       0.99971344       0.99464191       0.99882117       0.99360964       0.99481658
  11667.261       0.98686595        1.0033394        1.0041781        1.0006151        1.0019921        1.0037689        1.0053553        1.0019807        1.0037772        1.0062808        1.0040691        1.0047857        1.0035637        1.0018104       0.99854345        1.0005388       0.99754317       0.99649182
  11669.169       0.98842597        1.0077617        1.0080563        1.0053484        1.0069130        1.0114953        1.0083331        1.0069916        1.0066507        1.0083139        1.0068394        1.0061952        1.0077439        1.0078647        1.0014383        1.0034552       0.99663736        1.0016226
  11671.108       0.98749411        1.0100839        1.0138946        1.0140407        1.0146437        1.0155359        1.0115235        1.0048539        1.0134315        1.0146654        1.0086250        1.0106424        1.0093009        1.0107741        1.0065596        1.0087914       0.99190747       0.99918949
  11673.035       0.98563771        1.0128634        1.0185862        1.0154513        1.0163273        1.0180464        1.0155825        1.0139541        1.0152851        1.0159223        1.0159804        1.0178295        1.0108777        1.0156962        1.0107271        1.0117423        1.0000458        1.0073102
  11674.957       0.98460799        1.0207467        1.0232326        1.0215726        1.0225166        1.0210589        1.0204037        1.0187840        1.0211682        1.0198536        1.0183443        1.0192210        1.0142386        1.0189765        1.0125548        1.0106992       0.99862897        1.0133052
  11676.891       0.98460730        1.0172474        1.0233860        1.0235158        1.0226580        1.0174372        1.0195877        1.0182324        1.0254472        1.0209058        1.0179935        1.0194826        1.0182444        1.0182804        1.0119341        1.0120050        1.0030780        1.0086129
  11678.826       0.98887927        1.0212898        1.0244348        1.0282525        1.0270767        1.0234114        1.0209375        1.0193407        1.0276962        1.0228795        1.0203033        1.0188879        1.0201812        1.0214647        1.0089137        1.0133737       0.99885348        1.0076883
  11680.775       0.98758377        1.0193560        1.0281776        1.0246263        1.0237334        1.0234026        1.0208128        1.0198155        1.0215525        1.0191872        1.0183194        1.0196874        1.0176347        1.0197167        1.0102912        1.0124170        1.0080752        1.0051177
  11682.711       0.98954037        1.0201895        1.0260305        1.0248089        1.0224909        1.0246174        1.0198671        1.0215200        1.0236217        1.0181768        1.0178275        1.0216552        1.0209618        1.0201048        1.0099127        1.0122973       0.99893101        1.0006522
  11684.624       0.99463559        1.0184661        1.0219387        1.0207587        1.0195390        1.0206546        1.0162523        1.0175990        1.0222827        1.0163025        1.0201473        1.0182701        1.0165087        1.0202572        1.0091336        1.0075616       0.99624863        1.0012425
  11686.543       0.99474591        1.0150316        1.0209323        1.0162884        1.0179602        1.0172332        1.0161279        1.0126044        1.0209984        1.0218706        1.0183701        1.0170888        1.0172776        1.0150671        1.0086208        1.0059626        1.0010435        1.0004658
  11688.464       0.99324411        1.0118648        1.0160885        1.0128823        1.0139828        1.0138875        1.0112801        1.0100471        1.0181789        1.0117289        1.0111050        1.0148513        1.0169217        1.0079561        1.0050839        1.0083481       0.99598531       0.99869132
  11690.373       0.98972319        1.0090859        1.0119970        1.0117552        1.0113585        1.0096962        1.0057916        1.0080477        1.0147316        1.0074230        1.0076881        1.0103844        1.0141410        1.0054958        1.0053755        1.0051751       0.99558533       0.99746506
  11692.313       0.99030831        1.0061992        1.0080252        1.0083936        1.0092364        1.0044014        1.0064795        1.0076567        1.0107351        1.0019228        1.0068760        1.0061408        1.0024879        1.0010368        1.0022679        1.0034221       0.99842149        1.0012459
  11694.236       0.98468616        1.0024543        1.0051377        1.0070775        1.0088249        1.0071602        1.0016339        1.0047826        1.0062945       0.99863625        1.0044783        1.0048407        1.0003862        1.0031266       0.99776998       0.99983756       0.99068788       0.99697836
  11696.165       0.97958386       0.99821825       0.99867639        1.0035220        1.0006425       0.99953162       0.99954470        1.0003673        1.0009575       0.99621284       0.99967618       0.99981564       0.99902258        1.0001079       0.99905867       0.99638261       0.99505496       0.99761407
  11698.124       0.97892358       0.99657532       0.99743075        1.0023419       0.99888786       0.99658033       0.99462944        1.0005439       0.99886982       0.99691542       0.99623419       0.99954864       0.99495988        1.0015755       0.99871026       0.99712884       0.99273071       0.99188815
  11700.061       0.97414474       0.99342897       0.99731035       0.99914318       0.99818934       0.99346805       0.99333951       0.99216266       0.99598853       0.99550902       0.99631267       0.99865752       0.99117113       0.99606931       0.99920018       0.99684147       0.99177392       0.99344953
  11702.015       0.96840385       0.99153327       0.99354597       0.99186736       0.99289646       0.99497301       0.99520606       0.98585263       0.99338053       0.99177724       0.99629353       0.99279214       0.98955639       0.99243905       0.99720886       0.99255445       0.99509919       0.99213584
  11703.947       0.96709551       0.99169669       0.99283232       0.99257531       0.99459599       0.99000097       0.99201406       0.98817792       0.99018514       0.99085617       0.99401767       0.99016587       0.98975923       0.99086049       0.99512606       0.99373910       0.99650662       0.99326576
  11705.844       0.96763861       0.98739279       0.99439272       0.98795573       0.99018578       0.99326717       0.98410610       0.98595727       0.98584786       0.98960387       0.99139477       0.99032039       0.98737209       0.99235154       0.98816522       0.99401191       0.99622160       0.99658677
  11707.783       0.97116809       0.98728947       0.99052195       0.98725159       0.99082645       0.99052295       0.98491538       0.98874885       0.98444862       0.99098807       0.99154452       0.98976388       0.98618793       0.99463375       0.98787852       0.98749889       0.99542269        1.0031949
  11709.704       0.97242039       0.98694286       0.98606352       0.98717611       0.99187195       0.98887849       0.98383850       0.98583383       0.98364288       0.99357264       0.99116241       0.98736006       0.98409837       0.99268813       0.99031245       0.98978027       0.99769965        1.0002796
  11711.644       0.97543555       0.98299088       0.98815976       0.99164759       0.98794454       0.98645020       0.98341463       0.98673551       0.98078961       0.98633312       0.99089346       0.98575617       0.98583335       0.98668772       0.98998282       0.99194912       0.99510149       0.99673872
  11713.573       0.97995073       0.98213898       0.98882647       0.98798784       0.98424696       0.98659932       0.98307507       0.98434491       0.98085227       0.98603519       0.98801506       0.98309207       0.98222397       0.98444106       0.98651615       0.99022076       0.99377432       0.99899296
  11715.490       0.98232932       0.98029649       0.98865813       0.98741068       0.98163060       0.98458541       0.98346340       0.98552320       0.98205883       0.98628711       0.98716061       0.98517614       0.98480110       0.97873323       0.98793605       0.99329618       0.99251487       0.99504923
  11717.444       0.98525681       0.98096940       0.98776439       0.98549150       0.98444174       0.98542640       0.98330696       0.98414787       0.98313205       0.98570470       0.98962682       0.98487303       0.98394894       0.98153025       0.99198330       0.99167349       0.99536289       0.99611043
  11719.388       0.98760002       0.98423768       0.98784172       0.98634739       0.98485164       0.98145837       0.98386194       0.98224594       0.98398266       0.98435243       0.98719733       0.98605886       0.98550958       0.98135885       0.99660415       0.99051165       0.99142950       0.99355805
  11721.295       0.98529575       0.98339804       0.98537128       0.99126044       0.98548558       0.98657342       0.98983298       0.97902657       0.98502768       0.98087309       0.98490879       0.98620368       0.98527490       0.98894735       0.99194913       0.99116408       0.99407077       0.99158681
  11723.228       0.98662189       0.98675984       0.98374948       0.98738733       0.98516530       0.98405808       0.98512207       0.98307789       0.98527054       0.98100116       0.98321647       0.98713265       0.98626908       0.99350385       0.98623925       0.99348653       0.99169348       0.99214434
  11725.154       0.99405469       0.98392725       0.98556112       0.98453283       0.98726573       0.98624739       0.98622003       0.98680167       0.98378825       0.98408660       0.98429736       0.98833287       0.98700896       0.99018927       0.98781124       0.99228451       0.99285656       0.99057837
  11727.081       0.99768620       0.98262900       0.98521512       0.98624296       0.99112205       0.98774036       0.99125150       0.98705078       0.98334201       0.98349602       0.98545473       0.98763250       0.98698767       0.99214106       0.99307614       0.98659147       0.99322647       0.99280598
  11729.010       0.99843216       0.98575688       0.98429828       0.98428654       0.99415396       0.99131491       0.98539464       0.98603219       0.98421642       0.98461785       0.98513941       0.98952025       0.98902044       0.99530640       0.99500349       0.99572118       0.99769813       0.99413559
  11730.938       0.99785649       0.98616173       0.98912625       0.99115248       0.98712220       0.99065538       0.99113566       0.98359480       0.98648441       0.98890611       0.98746415       0.99013588       0.98723772       0.99382249       0.99283815       0.99762754       0.99545426       0.99888374
  11732.880       0.99966157       0.98752936       0.99096148       0.99319732       0.98739125       0.98686221       0.98964773       0.99278443       0.98675837       0.99508220       0.99241135       0.98882873       0.98881198       0.98883435       0.98722605       0.99198745        1.0008913       0.99821642
  11734.810        1.0004376       0.98816213       0.99251779       0.99109410       0.98972150       0.98961933       0.98637361       0.99204885       0.98923304       0.99461438       0.99277161       0.98939290       0.99092577       0.98830144       0.99199049       0.99116146       0.99925834       0.99946043
  11736.758       0.99597289       0.99120650       0.99374930       0.99219023       0.99325952       0.99020457       0.98711868       0.99054386       0.99168593       0.99512815       0.99251861       0.98814673       0.98996719       0.99479308       0.99201320       0.99566987        1.0007849       0.99614609
  11738.720       0.99426246       0.99532882       0.99528508       0.99223098       0.99555336       0.99261867       0.98783720       0.99552581       0.99346893       0.99792774       0.99124662       0.99189596       0.99410628       0.99625916       0.99406702        1.0012047       0.99948588       0.99396935
  11740.658       0.99137991       0.99763127       0.99692581       0.99578279       0.99127647        1.0001729       0.99408427       0.99762036       0.99687213       0.99476142       0.99385998       0.99640863       0.99768260       0.99759878       0.99904726       0.99957253        1.0026898       0.99810683
  11742.608       0.99502102       0.99975714       0.99739466        1.0009106       0.99658209       0.99790269       0.99413020       0.99748206        1.0017877        1.0004944       0.99558722        1.0024989       0.99650866       0.99933896       0.99908211        1.0032805        1.0020301       0.99723581
  11744.554       0.99162294        1.0002772       0.99958064        1.0027898        1.0044568       0.99816586        1.0028735        1.0038681        1.0038890        1.0063305        1.0024391        1.0067175        1.0012024        1.0045161        1.0046333       0.99847010        1.0013467        1.0001295
  11746.488       0.99591228        1.0035526        1.0035066        1.0027780        1.0081076        1.0057572        1.0028786        1.0056391        1.0058024        1.0071365        1.0074905        1.0056562        1.0044043        1.0069898        1.0045347        1.0030026        1.0004897        1.0048030
  11748.458        1.0014510        1.0056411        1.0086350        1.0080938        1.0094619        1.0101770        1.0047040        1.0072097        1.0086768        1.0063701        1.0053429        1.0100793        1.0013622        1.0054801        1.0096218       0.99974915        1.0007653        1.0010114
  11750.387       0.99797642        1.0085396        1.0135380        1.0041821        1.0092346        1.0102227        1.0091880        1.0095042        1.0114092        1.0143143        1.0048418        1.0098253        1.0052076        1.0069341        1.0052261        1.0040121        1.0044796        1.0024463
  11752.347       0.98766010        1.0119621        1.0100568        1.0046603        1.0152713        1.0083309        1.0111527        1.0087331        1.0099636        1.0078175        1.0087418        1.0088830        1.0112685        1.0119274        1.0099026        1.0046409        1.0055221        1.0030867
  11754.301       0.97905022        1.0143211        1.0099097        1.0113126        1.0169956        1.0122431        1.0091316        1.0104354        1.0100920        1.0199085        1.0140097        1.0126209        1.0137835        1.0146331        1.0111080        1.0033381        1.0030163        1.0029514
  11756.239       0.95891238        1.0223478        1.0192052        1.0134971        1.0202674        1.0137362        1.0176633        1.0203898        1.0199433        1.0219534        1.0209262        1.0213342        1.0209349        1.0212807        1.0098486        1.0109658        1.0139516        1.0100409
  11758.195       0.96054225        1.0200317        1.0282447        1.0382416        1.0402945        1.0369911        1.0377122        1.0374502        1.0291051        1.0356261        1.0238035        1.0268833        1.0268864        1.0257844        1.0349035        1.0288193        1.0230448        1.0188740
  11760.139        1.0091725        1.0132188        1.0195215        1.0136299        1.0111231        1.0107782        1.0122998        1.0150687        1.0220362        1.0087185        1.0167401        1.0172360        1.0193174        1.0178794        1.0106619        1.0106530        1.0098520        1.0076595
  11762.090        1.0140039        1.0073865        1.0085180        1.0091025        1.0135992        1.0058226        1.0071780        1.0100570        1.0086450        1.0098124        1.0081243        1.0104211        1.0124264        1.0077984        1.0017033        1.0004508        1.0004776        1.0017809
  11764.048        1.0079277        1.0076868        1.0075795        1.0095135        1.0096102        1.0099070        1.0120511        1.0048333        1.0067000        1.0103865        1.0082394        1.0068641        1.0127091        1.0056152        1.0097775        1.0012672       0.99933936        1.0043665
  11765.988        1.0035119        1.0092540        1.0111743        1.0093400        1.0145844        1.0108800        1.0117416        1.0080926        1.0087378        1.0123476        1.0056328        1.0043730        1.0121404        1.0039137        1.0076749        1.0048914       0.99802077        1.0006933
  11767.929       0.99755568        1.0113388        1.0119823        1.0112493        1.0160063        1.0138883        1.0110123        1.0115393        1.0106781        1.0101250        1.0045405        1.0065154        1.0067053        1.0055616        1.0070949        1.0050883       0.99843003       0.99735574
  11769.883       0.99097201        1.0113482        1.0112669        1.0124847        1.0125275        1.0143686        1.0088295        1.0111631        1.0093665        1.0074987        1.0099086        1.0066702        1.0070635        1.0062713        1.0086334        1.0014824       0.99986875       0.99569646
  11771.819       0.98812350        1.0121764        1.0128492        1.0108776        1.0079001        1.0095749        1.0116570        1.0099075        1.0077169        1.0084200        1.0114977        1.0083478        1.0057089        1.0090387        1.0029562        1.0036518       0.99775910        1.0003072
  11773.781       0.98859174        1.0116581        1.0122180        1.0051526        1.0123492        1.0114870        1.0134829        1.0092721        1.0065972        1.0088565        1.0100264        1.0082418        1.0062925        1.0084470        1.0052082        1.0019401        1.0027952       0.99946120
  11775.712       0.98363191        1.0106104        1.0127559        1.0094547        1.0121646        1.0115875        1.0109823        1.0098126        1.0091679        1.0113409        1.0095882        1.0081672        1.0037184        1.0089199       0.99991598        1.0003507        1.0009380       0.99763401
  11777.669       0.97832805        1.0124282        1.0129618        1.0102223        1.0101218        1.0075191        1.0095789        1.0092093        1.0146930        1.0088020        1.0095299        1.0089346        1.0064762        1.0111621        1.0028499       0.99996758       0.99890887        1.0016443
  11779.619       0.97779049        1.0111918        1.0106573        1.0124473        1.0089207        1.0118142        1.0078945        1.0051400        1.0129803        1.0100232        1.0089707        1.0055991        1.0067715        1.0074885        1.0082790        1.0077116        1.0042801        1.0033328
  11781.577       0.98162002        1.0069563        1.0100898        1.0102458        1.0080548        1.0075766        1.0101966        1.0055535        1.0088641        1.0061423        1.0052475        1.0041635        1.0059473        1.0040815        1.0039356        1.0060851        1.0006357        1.0069946
  11783.560       0.98318027        1.0068440        1.0074124        1.0052544        1.0047329        1.0056599        1.0081250        1.0077045        1.0092617        1.0094790        1.0041874        1.0041890        1.0058090        1.0011434        1.0035563        1.0018693        1.0037348        1.0091720
  11785.531       0.98088620        1.0069065        1.0054442        1.0022398        1.0100326        1.0084670        1.0022658        1.0069156        1.0100241        1.0040380        1.0050395        1.0061469        1.0062575        1.0013858        1.0011090        1.0066583       0.99996227        1.0076261
  11787.491       0.97728446        1.0088474        1.0065687        1.0081789        1.0067138        1.0040891        1.0071583        1.0038627        1.0063847        1.0088620        1.0072943        1.0095771        1.0076733        1.0059070        1.0009838        1.0082209       0.99824516        1.0053557
  11789.475       0.96406203        1.0100654        1.0123884        1.0077129        1.0019693        1.0080533        1.0078267        1.0099565        1.0045647        1.0053346        1.0102953        1.0114733        1.0115036        1.0067958       0.99936352        1.0044773        1.0039948        1.0064304
  11791.436       0.94883150        1.0123749        1.0201952        1.0074591        1.0147097        1.0069627        1.0177525        1.0163083        1.0139535        1.0088755        1.0166948        1.0129576        1.0175189        1.0122822        1.0094626        1.0179533        1.0084279        1.0087485
  11793.434       0.98193183        1.0068746        1.0060550        1.0030986       0.99771746        1.0032390        1.0015479        1.0017353        1.0069925        1.0078420        1.0078064        1.0043465        1.0118780        1.0120276        1.0038358        1.0027577        1.0114857        1.0096275
  11795.403       0.99573516       0.99868168       0.99785306       0.99597670       0.99966927        1.0003389       0.99745123       0.99854620        1.0027846       0.99914048        1.0030161       0.99989327        1.0051795       0.99977980        1.0003971        1.0006775        1.0035635        1.0016478
  11797.372        1.0018250       0.99759720       0.99536809       0.99747068       0.99508599       0.99084396       0.99627937       0.99576714       0.99802582       0.99865688        1.0011743       0.99599093        1.0008003       0.99780216       0.99697960        1.0023366       0.99960382       0.99651980
  11799.348        1.0071269       0.99668979       0.99260152       0.99822851       0.99157328       0.99988786       0.99680761       0.99921174        1.0000993        1.0001517       0.99411241       0.99752033       0.99579197       0.99853015       0.99242997        1.0027366        1.0027721       0.99763441
  11801.336        1.0056548       0.99874644       0.99612975       0.99711449        1.0030573       0.99506435       0.99737949        1.0016408        1.0024452       0.99328200       0.99860888       0.99647758       0.99734557        1.0007216       0.99424680        1.0027471        1.0015034        1.0022661
  11803.289        1.0068873       0.99730434       0.99730281       0.99619445       0.99490302       0.99734891       0.99522913       0.99970227        1.0036872       0.99584352       0.99806499       0.99374259       0.99910011        1.0007438       0.99714428       0.99921498        1.0007737        1.0046488
  11805.262        1.0086657       0.99991305       0.99640345       0.99556251       0.99690604       0.99395503       0.99862858       0.99558644       0.99543594       0.99345913       0.99686700       0.99495617        1.0004284       0.99610527       0.99656289       0.99793430        1.0002592        1.0014588
  11807.198        1.0051048        1.0000321       0.99615985       0.99837718       0.99458512       0.99853413       0.99800120        1.0023321       0.99876015        1.0029068       0.99951596       0.99493658        1.0033600       0.99739247       0.99626157        1.0019882        1.0039963        1.0010724
  11809.140        1.0082631       0.99923012       0.99780157       0.99814567       0.99953694       0.99980636        1.0084078        1.0078731        1.0024735        1.0009329       0.99879245       0.99665781        1.0053894       0.99919384        1.0103073        1.0032524        1.0056153        1.0037219
  11811.095        1.0279361       0.99489425       0.99520356       0.99255690       0.98838783       0.99693313       0.99916989        1.0006623       0.99848607       0.99314909       0.99876466        1.0013232        1.0016484       0.99483661       0.99859271        1.0025644       0.99934255        1.0009021
  11813.040        1.0353093       0.99404501       0.99001414       0.99100932       0.99391796       0.99314745        1.0002396       0.99912642       0.99999778       0.99519831       0.99634395       0.99743893       0.99833438       0.99323919       0.99877369       0.99990297       0.99651914        1.0027596
  11815.015        1.0360716       0.99072485       0.99234167       0.98980641       0.99309734       0.99747795       0.99292725       0.99301909       0.99363614       0.99134829       0.99172351       0.99131143       0.99336487       0.99582305        1.0000927        1.0002746       0.99597351        1.0030427
  11816.966        1.0371525       0.99306753       0.99465337       0.99341612       0.99429455       0.99128181       0.99107907       0.99492143       0.99436585       0.99377698       0.99450467       0.99355280       0.99142368       0.99881812       0.99493233       0.99748487       0.99675903        1.0037825
  11818.936        1.0351296       0.99459162       0.99024419       0.99558382       0.99063209       0.99211331       0.99417862       0.99809788       0.99232608       0.99428986       0.99362190       0.99335886       0.99495016       0.99687878       0.99609117       0.99521481       0.99311678        1.0026448
  11820.913        1.0332105       0.99365121       0.99203257       0.99497618       0.99291546       0.99362197       0.99817713       0.99762400       0.99422024       0.99257136       0.99610859       0.99177786       0.99662868       0.99359785       0.99164663       0.99909130       0.99399476        1.0011643
  11822.873        1.0302128       0.99698106       0.99434649       0.99413824       0.99660725       0.99702013       0.99673764       0.99660423       0.99312782       0.99396907       0.99747131       0.99518404       0.99387019       0.99279671       0.99408846       0.99772819       0.99621636       0.99960673
  11824.840        1.0265826       0.99794428       0.99489066       0.99198203       0.99765412       0.99502226       0.99702480       0.99337408       0.98940435       0.99055187       0.99714452       0.99669290       0.99393772       0.99568084       0.99731566       0.99489751       0.99881506        1.0055175
  11826.800        1.0238414       0.99621907       0.99483490       0.99236936       0.99970680       0.99307115       0.99710855       0.99766360       0.99482649       0.99351503       0.99720278       0.99918440       0.99713361       0.99905609       0.99462022       0.99955253        1.0002763        1.0033088
  11828.743        1.0166687       0.99871197       0.99562766       0.99609380       0.99553968       0.99325529       0.99796542       0.99646905       0.99400695       0.99530227       0.99904384        1.0002475       0.99467552       0.99537029        1.0007692       0.99498240       0.99612930       0.99838686
  11830.724        1.0116628       0.99726712       0.99630839        1.0009277       0.99725513       0.99836852        1.0031962       0.99304195       0.99891157       0.99556880        1.0005769        1.0013402       0.99397203       0.99641818        1.0014305        1.0009925       0.99513455       0.99884995
  11832.662        1.0073139       0.99767804       0.99640922       0.99884312       0.99525103       0.99750426       0.99695338        1.0011732        1.0012052        1.0015381        1.0010285        1.0007263       0.99722571        1.0013250        1.0064974       0.99687255       0.99782910        1.0014943
  11834.638        1.0021281       0.99996819        1.0004492        1.0001887        1.0009754        1.0009171       0.99984033        1.0013706        1.0003050       0.99749090        1.0040841        1.0002649        1.0009332        1.0021402       0.99872651        1.0000351        1.0005349        1.0042547
  11836.577        1.0001823       0.99852346        1.0032437        1.0016391       0.99783820        1.0022965        1.0040074       0.99987393        1.0030473        1.0004068        1.0023542        1.0001830       0.99777236        1.0007682        1.0006570       0.99820914        1.0001522        1.0011380
  11838.536       0.99800517        1.0007412        1.0034507        1.0006819        1.0012780        1.0026730       0.99917675        1.0002098        1.0007825        1.0031428        1.0044824       0.99901116        1.0022538        1.0016213        1.0045431        1.0057075       0.99958611        1.0021385
  11840.508       0.99654017        1.0023251        1.0041129        1.0017043        1.0017111       0.99666129       0.99844676       0.99584239       0.99656073       0.99945227        1.0044294       0.99879983        1.0004688        1.0017690        1.0001315        1.0004076       0.99898464        1.0028946
  11842.474       0.99361996        1.0041889        1.0021377        1.0017600        1.0043090        1.0023322       0.99875130       0.99616072        1.0015493       0.99857219        1.0005644        1.0001072       0.99903362        1.0004508        1.0067767       0.99876946       0.99972480        1.0008367
  11844.434       0.99385733        1.0040266        1.0031446        1.0018409        1.0053206        1.0071079        1.0003553        1.0015626        1.0014138        1.0055356        1.0033756        1.0036080        1.0032254        1.0041514        1.0039722        1.0000775        1.0001892        1.0014143
  11846.390       0.99137859        1.0066693        1.0066906        1.0031423        1.0055775        1.0036447        1.0044765        1.0008524       0.99793590        1.0066127        1.0041822        1.0054746        1.0035803        1.0044552        1.0054827        1.0031062        1.0011193        1.0015312
  11848.333       0.99153043        1.0058323        1.0054104        1.0020335        1.0060441        1.0042679        1.0074437       0.99828160        1.0042175        1.0025071        1.0024743        1.0084113        1.0038296        1.0040315        1.0113746        1.0049501        1.0000480        1.0019931
  11850.307       0.98852573        1.0097942        1.0096276        1.0065685        1.0077663        1.0024578        1.0073346        1.0041533        1.0088324        1.0089266        1.0030852        1.0079863        1.0030993        1.0071395        1.0084303        1.0033856        1.0042894        1.0012858
  11852.259       0.98371457        1.0144438        1.0091134        1.0114041        1.0099243        1.0092379        1.0107679        1.0140205        1.0107288        1.0100577        1.0054649        1.0086751        1.0011803        1.0070914        1.0152941        1.0100598        1.0105951        1.0050312
  11854.229       0.97299010        1.0189463        1.0173702        1.0168397        1.0140450        1.0113577        1.0173532        1.0098628        1.0166248        1.0160496        1.0096358        1.0149756        1.0141413        1.0128896        1.0174382        1.0175425        1.0152677        1.0104773
  11856.188       0.94950205        1.0244640        1.0229044        1.0246368        1.0210125        1.0232840        1.0167111        1.0193564        1.0228998        1.0197118        1.0180147        1.0202879        1.0163837        1.0161996        1.0218825        1.0224538        1.0190530        1.0142210
  11858.165       0.94061613        1.0252790        1.0210033        1.0211208        1.0198320        1.0208068        1.0255662        1.0229751        1.0273299        1.0162023        1.0136011        1.0178266        1.0182937        1.0187008        1.0276388        1.0260646        1.0198016        1.0146778
  11859.169       0.95953727        1.0141013        1.0154255        1.0146479        1.0149185        1.0147308        1.0159100        1.0137563        1.0189429        1.0079704        1.0080480        1.0133717        1.0172282        1.0101135        1.0175086        1.0162511        1.0130229        1.0115502
  11861.141        1.0033910        1.0020388       0.99794148       0.99442090        1.0019576        1.0027215       0.99997065        1.0022793        1.0006938       0.99575906       0.99798176       0.99986256       0.99843963        1.0001679        1.0005448       0.99644170       0.99758495       0.99784865
  11863.127       0.99845369       0.99373315       0.99177841       0.98824361       0.99297345       0.98873524       0.99298454       0.99400034       0.99369582       0.98855748       0.99217121       0.99148071       0.99337899       0.99647086       0.99529878       0.98804870       0.99356669       0.99151944
  11864.132       0.99754944       0.99166093       0.99349640       0.98720191       0.99392378       0.98977684       0.99134227       0.99184215       0.99317511       0.98814892       0.98965034       0.99434069       0.99062751       0.99467264       0.99596913       0.98854740       0.99187355       0.99196482
  11866.124        1.0022700       0.99308775       0.99651586       0.99716825       0.99368308       0.99552108       0.99619220       0.99342280       0.99380544       0.99372840       0.99761156       0.99913116       0.99367949       0.99291262       0.99126828       0.98427266       0.99079374       0.99535094
  11868.099        1.0093796       0.99912621       0.99715560       0.99978512       0.99716719       0.99825194       0.99635958        1.0000459       0.99585002       0.99977790        1.0002764        1.0038313        1.0004653       0.99263185       0.99799776       0.99113036       0.99591771       0.99671726
  11870.081        1.0100128       0.99855018        1.0005935       0.99951193        1.0012012        1.0021558        1.0053359        1.0060776       0.99933456        1.0014852        1.0028253        1.0050206       0.99921135       0.99973739       0.99383091        1.0008841       0.99964746       0.99492731
  11872.045        1.0111952        1.0002888        1.0011109       0.99931744        1.0035755        1.0013357        1.0026690        1.0043044        1.0023854       0.99893633       0.99969120        1.0045284       0.99998720       0.99723069       0.99742742       0.99750328       0.99759029       0.99253716
  11874.009        1.0138378        1.0002972        1.0002265        1.0010537       0.99730580       0.99788329       0.99882156       0.99863325        1.0029187        1.0022629       0.99496539        1.0059298       0.99749875       0.99901982       0.99675715        1.0023174       0.99728466       0.99105150
  11875.998        1.0147955        1.0027965        1.0004571        1.0004807        1.0019670       0.99644949        1.0033392       0.99830641        1.0022396       0.99913724       0.99719540        1.0033285       0.99519583       0.99902127       0.99923102       0.99889753       0.99887868       0.99092963
  11877.976        1.0171283       0.99957333       0.99573856       0.99816857        1.0038524       0.99982570        1.0015754       0.99813806        1.0038087        1.0025350       0.99863119        1.0015341       0.99782458        1.0034246       0.99686258       0.99174000        1.0022929       0.98921252
  11878.978        1.0181427        1.0002716       0.99532545       0.99837491        1.0035831        1.0019277        1.0023024       0.99703365        1.0045438        1.0045757       0.99810423        1.0037636       0.99834815        1.0051903       0.99683847       0.99540251        1.0045316       0.98866468
  11879.980        1.0192089        1.0005356       0.99825057        1.0011093        1.0060270       0.99894801       0.99878366       0.99949668        1.0024606       0.99948136       0.99683291        1.0030425       0.99612067        1.0006315        1.0028805       0.99960945       0.99971168       0.99492006
  11881.966        1.0220524       0.99996492       0.99907413        1.0001552        1.0020231       0.99933020        1.0011244        1.0019801       0.99986989       0.99404762       0.99543690        1.0027297        1.0015750       0.99641543       0.99862082       0.99618573        1.0040024       0.99546707
  11883.940        1.0238842        1.0006765        1.0006301       0.99808296        1.0029450       0.99983795        1.0009786        1.0022454        1.0008173        1.0002208       0.99570957       0.99966264        1.0009997       0.99668705       0.99830028       0.99710900       0.99931055       0.99706590
  11885.926        1.0258151       0.99859805        1.0017545        1.0005550       0.99830353        1.0005553        1.0009363        1.0014535        1.0020720       0.99638276       0.99859196       0.99987856       0.99739383        1.0029227       0.99692652       0.99707254        1.0007628       0.99856610
  11887.914        1.0281610        1.0005007       0.99568136       0.99833740       0.99789003       0.99732074       0.99801460       0.99960634       0.99864537        1.0008695       0.99995424        1.0015974       0.99675583        1.0012404        1.0010690       0.99917393       0.99601567       0.99740962
  11889.884        1.0295332       0.99820112       0.99499516       0.99595882        1.0018016       0.99621555       0.99513643       0.99958305       0.99578406       0.99490186        1.0003641       0.99933561       0.99651946       0.99803348        1.0001347        1.0015174       0.99588496       0.99720678
  11890.887        1.0310834       0.99805384       0.99397463       0.99749177       0.99906033       0.99763719       0.99688377        1.0002396       0.99638799       0.99816651        1.0000481       0.99722091       0.99626637       0.99640922       0.99621348        1.0005429        1.0024259       0.99872510
  11892.870        1.0312839       0.99743127       0.99232553        1.0018919       0.99711695       0.99614007       0.99869039       0.99534604        1.0032075       0.99623110       0.99783871       0.99447140       0.99500379        1.0007117        1.0028087        1.0007791       0.99999393       0.99614275
  11894.848        1.0315995       0.99784204       0.99434702       0.99917362       0.99586578       0.99976366       0.99664136       0.99569378       0.99565424       0.99480231       0.99968269       0.99565928       0.99619844       0.99922716       0.99816888       0.99921580       0.98937511       0.99607554
  11896.845        1.0301878       0.99797406       0.99494192       0.99491170       0.99688631        1.0025853       0.99397805       0.99579409       0.99842383       0.99774840        1.0014257        1.0000447        1.0008946       0.99610558       0.99845980       0.99808583       0.99651565       0.99931604
  11898.829        1.0295030       0.99958331       0.99483721       0.99897321        1.0009118        1.0038070       0.99761118       0.99395343       0.99917580       0.99423927       0.99766861       0.99505208       0.99670519       0.99676532       0.99803022       0.99798029       0.99591071       0.99473568
  11899.835        1.0282978       0.99737789       0.99603738        1.0018871        1.0022224        1.0002965        1.0021500       0.99663264        1.0007674       0.99861408       0.99565382       0.99842112        1.0003147       0.99786530       0.99612715       0.99727579       0.99436667       0.99807252
  11900.852        1.0273991       0.99681331       0.99603360        1.0004488       0.99914165       0.99746342        1.0005428       0.99592365        1.0002141       0.99906816       0.99543585       0.99611522        1.0024959       0.99889366       0.99835865       0.99745521       0.99626395        1.0018473
  11902.851        1.0245555       0.99836949       0.99250528       0.99803024       0.99573104        1.0018614       0.99890049       0.99544857       0.99720275       0.99697033       0.99418896       0.99511447       0.99864420        1.0011310       0.99571776       0.99250088        1.0030781       0.99575565
  11904.851        1.0200700        1.0009576       0.99377370        1.0009163       0.99731115       0.99663670       0.99494004       0.99675738       0.99329940       0.99336609       0.99890643       0.99757204       0.99126271        1.0023412       0.99687295        1.0010465        1.0043413       0.99804771
  11905.863        1.0182871       0.99952073       0.99643530        1.0027386       0.99225507       0.99768070       0.99635363       0.99752369       0.99698174        1.0002512       0.99742770       0.99773442       0.99215632        1.0012020       0.99723036        1.0001902        1.0050364        1.0006754
  11907.864        1.0146454       0.99880126       0.99667606        1.0003246       0.99102443       0.99786788       0.99723127       0.99890374       0.99562024       0.99987061       0.99786930       0.99627175       0.99242769        1.0020266       0.99734721       0.99715775        1.0000619       0.99282312
  11909.853        1.0116131       0.99679025       0.99818926       0.99750345       0.99165911        1.0008234       0.99486304       0.99481547        1.0002741       0.99461887        1.0006561        1.0001457       0.99573347       0.99757575       0.99852132       0.99613594       0.99694208       0.99784965
  11910.859        1.0091774       0.99876957       0.99718330       0.99714090       0.99224407       0.99763706       0.99335671       0.99828488       0.99973844       0.99399460       0.99835350        1.0009964       0.99478504       0.99856339       0.99978112       0.99698413       0.99992409       0.99674839
  11911.867        1.0073373       0.99765824       0.99482676       0.99937751       0.99823072       0.99563631       0.99969248       0.99589114       0.99928507       0.99875216       0.99886433       0.99906529       0.99605504       0.99791604       0.99676280       0.99852650        1.0035267       0.99730785
  11912.880        1.0060644       0.99867899       0.99429179        1.0008878       0.99804168       0.99430688       0.99729027       0.99154414       0.99843626        1.0013731        1.0022029        1.0000348       0.99767795       0.99795719       0.99938371       0.99472852       0.99797835       0.99791298
  11913.881        1.0042324       0.99862063       0.99852232        1.0000797       0.99744736       0.99598634       0.99524917       0.99347844       0.99720764       0.99890303        1.0036644       0.99787619        1.0003728        1.0008272       0.99772469       0.99514694       0.99985742        1.0001897
  11914.884        1.0034466       0.99579379        1.0015770       0.99897835       0.99855350       0.99806013       0.99804041       0.99345441       0.99790322       0.99746939        1.0034440       0.99589532        1.0021639       0.99645082       0.99926992       0.99557028       0.99961859        1.0024781
  11915.897        1.0026042       0.99800237       0.99897157       0.99889124       0.99673705        1.0010385       0.99439285       0.99355821       0.99821770        1.0015145       0.99993967        1.0023336        1.0013579        1.0000479       0.99758828        1.0001367       0.99561818        1.0047889
  11916.911        1.0003757       0.99723303       0.99651589        1.0017138        1.0034151        1.0004502       0.99286851       0.99480762       0.99781037        1.0015875       0.99711186        1.0036751        1.0012972        1.0017233       0.99294591       0.99262268        1.0027739       0.99581914
  11917.926        1.0003309        1.0006520       0.99759003        1.0021279       0.99826994        1.0002051       0.99722044       0.99659821       0.99950730       0.99700418       0.99745625       0.99983461       0.99946561        1.0032010       0.99542349       0.99652099       0.99909464       0.99928352
  11918.928        1.0003167       0.99973320       0.99998806       0.99981070        1.0017634        1.0009980       0.99807207       0.99543500        1.0007894       0.99629617       0.99805688       0.99839316       0.99807995        1.0038007       0.99755808       0.99432822       0.99922045       0.99991067
  11919.937       0.99977419        1.0002792       0.99820563       0.99880371       0.99796109        1.0007269       0.99511808       0.99695335        1.0008768       0.99807088       0.99974017       0.99714108       0.99849694        1.0000473       0.99460633       0.99521507       0.99968386       0.99694999
  11921.936       0.99981753        1.0016007       0.99947529       0.99941310       0.99837989       0.99961338       0.99509404       0.99874478       0.99735233       0.99624429        1.0028526        1.0043205       0.99846692        1.0045231       0.99839011        1.0004028       0.99851369       0.99911353
  11922.951       0.99975035       0.99895007       0.99635784        1.0010285       0.99849114       0.99813360       0.99923404       0.99881073       0.99577929       0.99760823        1.0023041       0.99899895        1.0008782        1.0036772       0.99956235        1.0023677       0.99632895       0.99689387
  11923.954        1.0003786        1.0007898       0.99599049       0.99704601       0.99980020       0.99862565       0.99794056       0.99612013       0.99476619       0.99909766       0.99984164       0.99720602       0.99845051       0.99885929       0.99719867       0.99813276       0.99449494        1.0016855
  11924.957        1.0001637        1.0011077       0.99770104       0.99869387       0.99706938       0.99631629       0.99880504       0.99859286       0.99398493       0.99974672       0.99958055       0.99639277       0.99865876        1.0022358       0.99831744       0.99377859       0.99383985        1.0062221
  11925.961        1.0000443       0.99976456       0.99852995        1.0003664        1.0011415       0.99695460        1.0002288        1.0020484       0.99486981       0.99868696        1.0000907       0.99630224        1.0015770        1.0013294       0.99902157       0.99647031        1.0009861        1.0024821
  11926.965        1.0008298        1.0003234       0.99868353        1.0019046       0.99886011       0.99423779        1.0009049       0.99804452       0.99877869       0.99839846        1.0006976       0.99936683       0.99640202        1.0031446       0.99936054       0.99921152        1.0043325       0.99888284
  11927.975        1.0016487        1.0015185       0.99793644        1.0023188       0.99350745       0.99347864        1.0001771        1.0028214        1.0014915       0.99797499        1.0040356        1.0009623       0.99723899        1.0009556       0.99794103       0.99802802       0.99837113       0.99960206
  11929.964        1.0029595       0.99778606       0.99720208        1.0005886       0.99763869       0.99566535       0.99703289       0.99834322        1.0000728       0.99744842        1.0000129       0.99898536       0.99571314       0.99762489       0.99690837       0.99636758       0.99889510        1.0038792
  11931.967        1.0023684       0.99844006        1.0001812        1.0017006       0.99724472       0.99836445       0.99629543       0.99858390       0.99934460       0.99730452       0.99851027       0.99749610       0.99570063       0.99821430       0.99906179       0.99401359       0.99043486        1.0016815
  11932.978        1.0028014       0.99834784       0.99998320        1.0018046       0.99611299       0.99307442        1.0024516       0.99603405       0.99859158        1.0002840       0.99832237       0.99886946       0.99434783        1.0006725        1.0006064       0.99505498       0.99747267        1.0025427
  11934.975        1.0049647       0.99710357       0.99784219       0.99645875       0.99731441       0.99806177       0.99854564       0.99453221       0.99993349       0.99511194        1.0013250        1.0015335       0.99449048       0.99475574       0.99801625       0.99307484       0.99552449        1.0052083
  11936.973        1.0052526       0.99587362       0.99819213       0.99849881       0.99661336       0.99655870       0.99645817       0.99884145        1.0008782       0.99190441       0.99656325       0.99671924       0.99893957       0.99888413       0.99752195       0.99838998       0.99796900       0.99868956
  11937.990        1.0051249       0.99924767       0.99737560       0.99826992       0.99460137       0.99741236       0.99483065       0.99613115       0.99556881       0.99307554       0.99895960       0.99440277        1.0012797       0.99766459        1.0021835       0.99655832       0.99834557       0.99864873
  11938.996        1.0050261       0.99993055       0.99743176       0.99783496       0.99520243       0.99815008       0.99956024       0.99973521       0.99359612       0.99748295       0.99849918       0.99544290        1.0010509        1.0004715        1.0012032       0.99966241        1.0024166       0.99874808
  11939.996        1.0057379        1.0000170        1.0004328       0.99743890       0.99569656       0.99837967        1.0008347        1.0030114       0.99664862       0.99897902       0.99923446       0.99808557        1.0003730        1.0029517        1.0038613        1.0026581        1.0005193        1.0024844
  11941.996        1.0056563       0.99789979       0.99686792       0.99982816       0.99620772       0.99961207        1.0019340        1.0043057       0.99570059       0.99915503        1.0011187        1.0001400       0.99750170        1.0000451       0.99989984       0.99988023       0.99839845        1.0010733
  11943.014        1.0053463        1.0000172       0.99559868       0.99955325       0.99807629       0.99962359        1.0017528       0.99852194       0.99611983       0.99894023       0.99856165       0.99972832       0.99939146       0.99543999       0.99990354        1.0013730       0.99882120       0.99952599
  11944.027        1.0049652        1.0011235       0.99625149        1.0006839       0.99719324       0.99913905        1.0004355       0.99767821       0.99683315        1.0029044        1.0004832        1.0006012       0.99885844        1.0031152       0.99668326        1.0003614        1.0016698       0.99804206
  11946.022        1.0030597        1.0015901       0.99871188       0.99468826        1.0003762       0.99528703       0.99576439        1.0062611        1.0017962        1.0056662       0.99768080        1.0002285        1.0012073       0.99666175       0.99634883        1.0018418       0.99966796        1.0027056
  11948.042        1.0035323        1.0003415        1.0005398        1.0008905       0.99773970        1.0004240        1.0036712        1.0008072        1.0018086        1.0013406       0.99914731        1.0018571        1.0024925       0.99918164        1.0008960        1.0023560       0.99837637        1.0009095
  11950.045        1.0033912       0.99709819       0.99980359       0.99899384       0.99636247       0.99888784       0.99782366       0.99999120       0.99368612        1.0026001        1.0011027        1.0031370       0.99827551       0.99919688       0.99624069       0.99928308       0.99594375       0.99907273
  11951.053        1.0027329       0.99742149        1.0023012       0.99932962       0.99684645        1.0018061       0.99711207       0.99960173       0.99662163        1.0019792        1.0026565       0.99946366       0.99863122       0.99676625       0.99728761       0.99787446       0.99296456       0.99671743
  11952.061        1.0006488       0.99802175        1.0041730        1.0052736       0.99986610        1.0043774       0.99666383       0.99774551       0.99832892       0.99934892        1.0013638       0.99958339       0.99874245       0.99720583       0.99517272       0.99593116       0.99614332       0.99498857
  11953.074       0.99942560        1.0016413        1.0017602        1.0003132       0.99388856        1.0013545        1.0004283       0.99864140       0.99794294       0.99969324       0.99851931        1.0004338       0.99929091       0.99962881       0.99336009       0.99753956       0.99509844        1.0008030
  11954.089        1.0009019       0.99980194       0.99884722        1.0021373       0.99702400       0.99894000        1.0046965       0.99985310       0.99968964        1.0003470       0.99888136       0.99672431        1.0027899        1.0014024       0.99500817       0.99865471       0.99559042        1.0032720
  11955.097        1.0004093       0.99564781       0.99924795        1.0020423       0.99967371        1.0001631       0.99419328       0.99764949       0.99658748       0.99562374        1.0012169       0.99677396        1.0034055        1.0003184        1.0008546        1.0003155       0.99559706        1.0043603
  11956.106        1.0007348        1.0011743       0.99894785       0.99798996        1.0009058        1.0025698       0.99833688        1.0020714       0.99329930       0.99245100        1.0018701       0.99889588        1.0010836       0.99750199       0.99897553        1.0016161       0.99563164        1.0015442
  11958.111        1.0003551       0.99996941       0.99825221       0.99853978       0.99866027        1.0079331        1.0005757        1.0050525       0.99536092        1.0006245        1.0014121        1.0000039        1.0024635       0.99823261       0.99511272        1.0021357       0.99937768       0.99919084
  11959.121        1.0018739       0.99992164       0.99633575       0.99506094       0.99487262        1.0009220       0.99990684       0.99999089       0.99410800        1.0012957        1.0008371        1.0011219        1.0006880       0.99848075       0.99839654       0.99841251       0.99773809        1.0053982
  11960.142        1.0021692        1.0000143       0.99870698       0.99749586       0.99513913       0.99825137        1.0007173       0.99699592       0.99643989       0.99892854        1.0028104        1.0019053        1.0022827       0.99973890       0.99905568        1.0034438       0.99560405        1.0025054
  11961.151        1.0024094        1.0020365        1.0000938       0.99762964       0.99768928       0.99973914       0.99990288       0.99695972       0.99740028       0.99684030        1.0004610        1.0025130       0.99917254       0.99786181       0.99910907        1.0000724       0.99978739        1.0000199
  11962.161        1.0033169        1.0021104        1.0007980        1.0028415       0.99931268       0.99725337        1.0029415       0.99582841       0.99718064       0.99903611       0.99668531        1.0029893       0.99624175       0.99915442       0.99857292        1.0060299        1.0028006        1.0006232
  11963.171        1.0052918        1.0033258        1.0008217        1.0011895        1.0002220       0.99992463        1.0053228       0.99653036       0.99910830        1.0037490       0.99779078        1.0046014        1.0016361       0.99669073       0.99649794        1.0030076       0.99875040        1.0001404
  11964.187        1.0053885        1.0023950       0.99864812        1.0016896        1.0012453       0.99715058        1.0009699       0.99838689       0.99823837        1.0040048       0.99998260        1.0010981        1.0032269       0.99822743       0.99681433        1.0002564        1.0023254       0.99756157
  11965.203        1.0058867        1.0015308        1.0019299        1.0009084       0.99977649        1.0001285        1.0018451       0.99716778        1.0003360        1.0030644        1.0017146        1.0002436        1.0018762        1.0024338       0.99801040        1.0003585        1.0020895        1.0010043
  11966.208        1.0067059        1.0021301        1.0032886        1.0030327        1.0028932       0.99948023        1.0020121       0.99984541       0.99890396        1.0003924        1.0019118        1.0043092        1.0024481        1.0016191       0.99825644        1.0027546        1.0036067        1.0019557
  11967.212        1.0079167        1.0015671        1.0028600        1.0033231        1.0044777       0.99853718        1.0019886        1.0022790       0.99825389       0.99984472        1.0020293        1.0057850        1.0036671       0.99987914       0.99839391        1.0024328        1.0032282        1.0020007
  11968.216        1.0090943       0.99742639        1.0027960       0.99975583        1.0010325        1.0023569        1.0002610        1.0021362       0.99938186        1.0014295        1.0026416       0.99977533        1.0053216       0.99868388       0.99860339        1.0017011       0.99716483       0.99634788
  11969.221        1.0097024        1.0022048        1.0020726       0.99935739        1.0008238        1.0007603        1.0006940        1.0039301        1.0010378        1.0017951        1.0037306       0.99748661        1.0037811        1.0065928        1.0020800        1.0041341        1.0005290        1.0014062
  11970.232        1.0098831       0.99963103        1.0031050        1.0024731        1.0016144       0.99999979        1.0021463        1.0025962        1.0033718        1.0016332        1.0033774        1.0005032        1.0024385        1.0045351        1.0020721        1.0057131        1.0029037       0.99990407
  11972.217        1.0100993        1.0032977        1.0029354       0.99991576       0.99621134        1.0021095        1.0039823        1.0024374        1.0002545        1.0019646        1.0011477       0.99767527        1.0016974       0.99844102        1.0042957       0.99995162       0.99860945       0.99858246
  11974.202        1.0114554        1.0035266       0.99989774        1.0013843        1.0036797       0.99890514        1.0048435        1.0041312       0.99756651        1.0035069        1.0033232       0.99780757        1.0045338       0.99735105        1.0012430        1.0026436        1.0014459       0.99623755
  11975.221        1.0115819        1.0028157       0.99970376        1.0018590       0.99739146       0.99921197        1.0048839        1.0049260       0.99803611        1.0024811        1.0035084       0.99790657        1.0055149       0.99833769       0.99704266        1.0059364       0.99972529       0.99440476
  11976.227        1.0121818        1.0017718        1.0014776        1.0020749        1.0019591        1.0018917        1.0022460        1.0061366       0.99851608       0.99908460        1.0026411       0.99755941        1.0065972       0.99727277       0.99542034        1.0043542        1.0008002       0.99552368
  11977.232        1.0119341        1.0041626        1.0014988        1.0021945        1.0044403        1.0020695       0.99888208        1.0066135        1.0002156       0.99839421        1.0022700       0.99585669        1.0072754       0.99760187        1.0008745        1.0028496        1.0019542       0.99641020
  11979.239        1.0112634        1.0014991       0.99703569        1.0045709        1.0027022        1.0010848       0.99875751       0.99748804        1.0054038        1.0001368        1.0025352        1.0033754        1.0010631        1.0013883        1.0009522        1.0036997        1.0019187       0.99790200
  11980.276        1.0133189       0.99848450       0.99836710        1.0034870        1.0040917        1.0030290        1.0006906       0.99986532        1.0027259        1.0018616        1.0029527       0.99948161        1.0010856        1.0010058        1.0012814        1.0038591        1.0039025       0.99904063
  11981.301        1.0129828        1.0022797       0.99805290       0.99999506        1.0002726        1.0044932        1.0002888        1.0044645        1.0006272        1.0020623        1.0035389       0.99886393        1.0020634       0.99839725        1.0007754        1.0025998        1.0056297       0.99666900
  11982.302        1.0136999        1.0051298        1.0004695       0.99975370        1.0064357        1.0047925        1.0031251        1.0046747       0.99915815       0.99990661        1.0023639       0.99964805       0.99859957       0.99721070       0.99768412        1.0049086        1.0031297       0.99586231
  11983.303        1.0133541        1.0028588        1.0011387       0.99765395        1.0015672        1.0021644        1.0014312        1.0037849       0.99874570        1.0012266        1.0013846        1.0026004       0.99895993       0.99925392       0.99795631        1.0044993        1.0006416       0.99232258
  11984.323        1.0136104        1.0008172        1.0018336       0.99990214       0.99680324        1.0025965        1.0001350        1.0030703        1.0006355        1.0051327        1.0032095        1.0048264        1.0015933        1.0006701       0.99783416        1.0038216       0.99883680       0.99668805
  11985.354        1.0130744       0.99889015        1.0022163        1.0018225       0.99936148        1.0043747        1.0017262        1.0038817        1.0031144        1.0055655        1.0025833        1.0025609       0.99463153        1.0020323       0.99784334        1.0005078        1.0045669        1.0011133
  11986.356        1.0141925       0.99994842        1.0011387       0.99984265        1.0014427       0.99525828       0.99994807        1.0043967        1.0055942        1.0032375        1.0020560        1.0039811       0.99681173        1.0013751       0.99748105        1.0030161        1.0006960       0.99951838
  11987.357        1.0145078        1.0006646        1.0017369       0.99946541       0.99968501       0.99560574       0.99809128        1.0042185        1.0050201        1.0042463        1.0037584        1.0023249       0.99809806       0.99727889       0.99855888        1.0012923        1.0017198        1.0010703
  11988.359        1.0153520        1.0029488        1.0019000       0.99760806       0.99864506        1.0012706       0.99880587        1.0035749        1.0025872        1.0040097        1.0036830       0.99937820        1.0010511       0.99571978        1.0030729        1.0033186        1.0036773        1.0000804
  11989.367        1.0150402        1.0037019       0.99916082       0.99720393       0.99967085        1.0044842       0.99945829        1.0007821       0.99710154        1.0044532        1.0039179        1.0015374        1.0009206       0.99695725        1.0008546        1.0019750        1.0027240       0.99948325
  11990.388        1.0150197        1.0022023       0.99992714       0.99795860       0.99836600       0.99971935       0.99917129        1.0029008        1.0022771        1.0053375        1.0040574        1.0036120        1.0000712       0.99969640        1.0029739        1.0016991        1.0056253        1.0006609
  11991.403        1.0142024        1.0015993        1.0010691        1.0012791       0.99615914       0.99986435       0.99600845        1.0068905        1.0017568        1.0022760        1.0027207        1.0039525        1.0003822        1.0009192       0.99782064        1.0010043        1.0021714       0.99819040
  11992.417        1.0151035        1.0011613       0.99959623        1.0026236       0.99882619        1.0019627       0.99614974       0.99952389        1.0020696       0.99883950        1.0002493        1.0013423        1.0009547       0.99950691       0.99568443        1.0002550       0.99970450       0.99592014
  11993.426        1.0140896        1.0002634       0.99992940        1.0008642       0.99921486        1.0025846       0.99751584        1.0002677        1.0014129       0.99993738        1.0030420        1.0001644       0.99688485       0.99749338       0.99488729       0.99878038        1.0048601       0.99465586
  11994.441        1.0127040        1.0002609       0.99946040        1.0028718       0.99623830        1.0010791       0.99737458        1.0018278        1.0021245        1.0033477        1.0022603       0.99878682       0.99668120       0.99995592       0.99770987       0.99647560        1.0021159       0.99522573
  11995.462        1.0135732       0.99869144       0.99976015        1.0009848        1.0014597        1.0038663       0.99644173        1.0061707        1.0035182        1.0005381        1.0015611        1.0015345        1.0001515        1.0035327       0.99743805        1.0037965        1.0022227       0.99913193
  11996.478        1.0125629       0.99874717        1.0015522        1.0015336        1.0010138        1.0039384       0.99683466        1.0031506        1.0001080        1.0009206        1.0020074        1.0032525        1.0008144        1.0026113       0.99902844        1.0035362        1.0020770       0.99784197
  11997.494        1.0121700       0.99736016        1.0036467       0.99996784        1.0018642       0.99793580       0.99737348        1.0047388        1.0013143        1.0045413       0.99749171        1.0040442        1.0027875        1.0018370       0.99842642       0.99841194        1.0015945       0.99862328
  11998.497        1.0113204       0.99707054        1.0011762       0.99794174        1.0018419       0.99903089       0.99887764        1.0036714        1.0010908        1.0021694        1.0015876       0.99998331        1.0048326       0.99971579       0.99568178       0.99897934       0.99964029       0.99707301
  11999.507        1.0105705        1.0001806       0.99837265       0.99973440        1.0036236       0.99947641        1.0006143        1.0031608       0.99976366        1.0018364        1.0008869       0.99879203        1.0012739        1.0001300       0.99823707       0.99775997        1.0025366        1.0000627
  12000.529        1.0097047        1.0003445       0.99730850       0.99611573        1.0018603       0.99918390       0.99725433        1.0050158        1.0012467        1.0036602       0.99824384        1.0013858        1.0002315        1.0000593       0.99899728       0.99837756       0.99969568       0.99748822
  12001.558        1.0071157        1.0015778       0.99779389       0.99532677       0.99973235        1.0004231       0.99918109       0.99986083        1.0012900        1.0026165       0.99684721       0.99794243        1.0028205        1.0005097       0.99948955       0.99898393        1.0009273       0.99857477
  12002.575        1.0078564        1.0024496       0.99939217       0.99881552       0.99850397        1.0026292       0.99837638        1.0003189        1.0016742        1.0022150       0.99928150       0.99688646        1.0030960        1.0006366       0.99514890       0.99560163        1.0037589       0.99940876
  12003.579        1.0055151       0.99996015       0.99803491       0.99613301       0.99917934        1.0020937        1.0018714        1.0014492        1.0009558        1.0029474       0.99976723        1.0008647        1.0033985       0.99975763       0.99484384       0.99578074        1.0039823       0.99950825
  12004.596        1.0038401       0.99991300       0.99780726       0.99671911       0.99888757        1.0017491        1.0006218       0.99842664       0.99965821        1.0008318       0.99934325       0.99730514        1.0008789       0.99701914       0.99916283       0.99452677       0.99771510       0.99885076
  12005.619        1.0026954        1.0006232       0.99965041       0.99766193        1.0021028        1.0038687       0.99650557        1.0035645       0.99646249       0.99892988       0.99769846       0.99766862        1.0022578       0.99785594       0.99783265       0.99375744       0.99754078       0.99926744
  12006.630        1.0011380        1.0017562        1.0000202       0.99625966        1.0037370        1.0011781       0.99934357        1.0013787       0.99944690        1.0002733       0.99790469       0.99817425        1.0028971       0.99733948       0.99773573       0.99629024       0.99512189       0.99560129
  12008.627       0.99922651       0.99895732        1.0008611       0.99550724       0.99925985        1.0051281       0.99729631        1.0036784       0.99821707       0.99864036       0.99563175       0.99750561        1.0014227       0.99859497        1.0020434       0.99564263       0.99946853       0.99962577
  12009.639       0.99708087        1.0017663       0.99968449       0.99683232        1.0005312        1.0040083       0.99572323       0.99776450       0.99846549       0.99978526       0.99875612       0.99766848        1.0061183       0.99733854        1.0050581       0.99277392        1.0012976       0.99816153
  12010.656       0.99513594       0.99837475       0.99989492       0.99992968        1.0009876        1.0007664       0.99790340       0.99809656        1.0002527        1.0018734       0.99942791       0.99887812        1.0055712       0.99625080        1.0008352       0.99997254       0.99865547        1.0030839
  12011.675       0.99436454       0.99787888       0.99891556        1.0025364       0.99737536       0.99899781       0.99643962        1.0003566       0.99911470        1.0009190       0.99915765       0.99615148        1.0047493       0.99517000       0.99472652        1.0021813       0.99850182        1.0041110
  12012.687       0.99187994       0.99762724       0.99653245        1.0043136       0.99423266       0.99798222        1.0005069        1.0002532        1.0013900       0.99988702       0.99920298       0.99457250        1.0062831       0.99773127       0.99811689       0.99708140        1.0021573        1.0041022
  12013.699       0.99201531        1.0002646        1.0002951       0.99879507       0.99275109       0.99914621       0.99551332       0.99863537        1.0008063        1.0002078       0.99726303       0.99700229        1.0074111       0.99657949       0.99811433        1.0020671       0.99878282        1.0038290
  12014.711       0.99205489       0.99723292        1.0002757       0.99609743       0.99358441       0.99935977       0.99983216        1.0003773       0.99740247       0.99479099       0.99640280       0.99277986        1.0051226       0.99671702       0.99889906        1.0005134        1.0019198        1.0022460
  12015.718       0.98950561       0.99670824        1.0011998       0.99754543        1.0004000       0.99792412        1.0064806       0.99830282       0.99839294       0.99409418       0.99538825       0.99494414       0.99944496       0.99564065        1.0040619       0.99579378       0.99405509        1.0016932
  12016.724       0.98868703       0.99687251        1.0018266       0.99736643       0.99949827       0.99829194        1.0001878        1.0007831        1.0017501       0.99608854       0.99793383       0.99895128       0.99888824       0.99693051        1.0007229       0.99841370        1.0017375       0.99717283
  12017.743       0.98835034       0.99862041       0.99990999        1.0010563       0.99821135       0.99820591       0.99739968        1.0050566        1.0025159       0.99601051       0.99759385        1.0018263       0.99870791       0.99326911       0.99631057       0.99380179       0.99684959        1.0021935
  12018.756       0.98869622       0.99890642       0.99887474       0.99993058       0.99670867       0.99955585       0.99822728        1.0032210        1.0011102       0.99989378       0.99695441        1.0016680       0.99480216       0.99286299       0.99949274       0.99608298       0.99921678        1.0024741
  12019.763       0.98761028       0.99835139        1.0006619       0.99793477       0.99738426       0.99623440       0.99858107        1.0006821       0.99997717        1.0002340       0.99887750        1.0013678       0.99585718       0.99582294       0.99420172       0.99593640       0.99918080        1.0055767
  12020.777       0.98782128       0.99724518        1.0013347       0.99779727       0.99464271       0.99675840       0.99635505       0.99778597        1.0021926       0.99742761       0.99918608        1.0004368       0.99859228        1.0008813       0.99645821       0.99894570        1.0011518        1.0061139
  12021.809       0.98790765       0.99899964       0.99668631        1.0015446       0.99504393       0.99907947       0.99461290       0.99670101        1.0017968       0.99725119       0.99994990       0.99771874       0.99955662        1.0013887       0.99763300       0.99627837        1.0029586        1.0072480
  12022.835       0.98763437       0.99932469       0.99845421        1.0010680       0.99893660       0.99620170       0.99198970       0.99891272       0.99999513       0.99822114       0.99991077       0.99846389        1.0023374       0.99901564        1.0001564       0.99905007        1.0061277        1.0055687
  12023.849       0.98736159        1.0009285        1.0004951        1.0007625       0.99761181       0.99858236       0.99036364        1.0014402       0.99967995       0.99817993        1.0007225        1.0000182        1.0016407       0.99994849        1.0002614       0.99917724        1.0079624        1.0010369
  12024.851       0.98813980        1.0004531       0.99645622        1.0007963        1.0019366       0.99895263       0.99259557       0.99995441        1.0026549       0.99941634       0.99932619        1.0010526        1.0003070        1.0000487        1.0017647       0.99737760        1.0070148        1.0027723
  12025.865       0.98759491       0.99605705       0.99434991       0.99800052        1.0006321       0.99560794       0.99588350       0.99918181        1.0045518        1.0019247       0.99931091       0.99933712        1.0008483        1.0002358        1.0023651        1.0005136        1.0040176       0.99648686
  12026.898       0.98914631       0.99649402       0.99759318       0.99629162       0.99633493       0.99257655       0.99710915        1.0025545        1.0012285        1.0007628        1.0007722       0.99438868        1.0014347       0.99895231       0.99953932        1.0020110       0.99827730        1.0042462
  12027.931       0.98845315       0.99948342       0.99906089       0.99809972       0.99800385       0.99850726       0.99860501        1.0015722       0.99859400       0.99815459       0.99947355       0.99747115       0.99919569       0.99761521        1.0079822        1.0045562        1.0006260       0.99770352
  12028.953       0.98944766        1.0004559       0.99787498       0.99601826       0.99822267       0.99783993        1.0008906       0.99798466       0.99935304       0.99817036        1.0002028        1.0001121       0.99963222       0.99912617        1.0055765        1.0000313       0.99980588       0.99770293
  12029.974       0.98977810       0.99900641        1.0003658       0.99560865       0.99901924       0.99839375        1.0012501       0.99670545        1.0017305       0.99931976       0.99764409       0.99890508       0.99984641       0.99912453        1.0027418       0.99898118       0.99732155       0.99354103
  12031.001       0.99020102       0.99923848       0.99965443       0.99475509       0.99630281       0.99665234        1.0005304       0.99661865        1.0011227        1.0032038       0.99795399       0.99870521       0.99914435       0.99666556        1.0047840        1.0015772        1.0023897        1.0019681
  12032.023       0.99049397       0.99713448       0.99884099       0.99439534        1.0003060       0.99728611       0.99809898       0.99469129       0.99740585        1.0020201       0.99728039        1.0030546       0.99619349       0.99543644        1.0066497        1.0005597       0.99868337       0.99919100
  12033.051       0.99172944       0.99770249        1.0015993       0.99871173        1.0060793       0.99653510       0.99696781       0.99942986       0.99946733       0.99481420       0.99744227        1.0042312       0.99497880       0.99946650        1.0034023       0.99844967        1.0044615       0.99856356
  12034.073       0.99229156       0.99665419       0.99710829       0.99756611        1.0024755        1.0010249        1.0019091       0.99695957        1.0003177       0.99842771       0.99709387       0.99971025       0.99912200       0.99928861        1.0027771       0.99781916       0.99837898       0.99766729
  12035.108       0.99243910       0.99864897       0.99694296       0.99671644        1.0027268       0.99968345       0.99872559       0.99936059       0.99481104       0.99901903       0.99852686       0.99973980        1.0042734       0.99683342        1.0013871       0.99792751       0.99522244        1.0017219
  12036.130       0.99260546       0.99716560       0.99778676       0.99649950       0.99755657        1.0000499       0.99942993       0.99905049       0.99419949       0.99807119        1.0029553        1.0026226        1.0017999       0.99752196        1.0036851        1.0034863       0.99696633        1.0009665
  12037.152       0.99338157       0.99793708       0.99672440       0.99823697        1.0005421        1.0009807       0.99863495       0.99985891       0.99559995       0.99821260        1.0010774        1.0005996       0.99908980       0.99983849        1.0031035        1.0004032       0.99743330       0.99956918
  12038.181       0.99410662       0.99750342       0.99788491       0.99924639       0.99930157        1.0019081        1.0011152       0.99746140       0.99675765       0.99955704       0.99899215        1.0025488        1.0001741       0.99928313        1.0060079       0.99941300        1.0019176       0.99861807
  12039.217       0.99529908       0.99584493       0.99663540       0.99735768       0.99576206        1.0044773       0.99856102       0.99723849       0.99596966        1.0010667       0.99760948       0.99967778        1.0009356        1.0005184        1.0059884        1.0000454       0.99912724       0.99875956
  12040.246       0.99436552       0.99841008        1.0026315       0.99665046       0.99574516       0.99933899       0.99971657       0.99516236       0.99583865        1.0000921       0.99498623        1.0004463        1.0014831        1.0012804        1.0006876       0.99844928        1.0014957       0.99920437
  12041.269       0.99399107       0.99808267        1.0023101       0.99920659       0.99643501       0.99680736        1.0000994       0.99955373       0.99705194        1.0012687        1.0011687        1.0014276        1.0037439        1.0031018       0.99975812       0.99943432        1.0030159        1.0005219
  12042.299       0.99572662       0.99869616       0.99918569       0.99868501        1.0025284       0.99868029        1.0041133        1.0011361       0.99935853       0.99767120        1.0010154        1.0019166        1.0002303        1.0039716        1.0014948        1.0003639       0.99922047       0.99883667
  12043.336       0.99596113       0.99892975       0.99944906       0.99988095        1.0045539        1.0019299        1.0010559       0.99940063        1.0000118       0.99599304       0.99892482       0.99727894       0.99777327        1.0020480       0.99917810        1.0041129        1.0009890        1.0002888
  12044.366       0.99646152       0.99977521        1.0010863        1.0013942        1.0016928        1.0065719       0.99829588       0.99615802        1.0012737       0.99978253       0.99862258       0.99892475        1.0020977        1.0031329       0.99968423        1.0001404        1.0028271        1.0019047
  12045.383       0.99625835       0.99822558        1.0004301       0.99974388       0.99993568        1.0041386        1.0018343       0.99481124       0.99922496        1.0001841        1.0014449        1.0002514        1.0039302        1.0014430        1.0041494        1.0010981        1.0014836        1.0033961
  12046.401       0.99827618       0.99850957        1.0010171       0.99776978        1.0027222        1.0018210        1.0006370       0.99763794       0.99739977        1.0023808        1.0011268        1.0023109        1.0030395        1.0026855        1.0027599        1.0032305        1.0001582        1.0031709
  12047.425       0.99789799       0.99773853        1.0003997       0.99810959        1.0008241        1.0020677        1.0021729       0.99825117       0.99917364       0.99855415        1.0014589        1.0016186        1.0037972        1.0032600        1.0018806        1.0020036        1.0046851        1.0025090
  12048.456       0.99851673       0.99987050       0.99853366        1.0004096        1.0046067        1.0020378        1.0010414        1.0000993       0.99991880       0.99755567        1.0009722       0.99988241        1.0050879       0.99951851       0.99761170       0.99760074        1.0028422        1.0013920
  12049.480       0.99760707       0.99831426        1.0001354        1.0031063       0.99808719        1.0023778        1.0019072       0.99546863        1.0011450       0.99628967       0.99612633       0.99901440        1.0030165       0.99765126        1.0012880       0.99412956        1.0048227       0.99926551
  12050.506       0.99977735       0.99967306       0.99944401       0.99904271       0.99486725        1.0000665       0.99990769       0.99618270        1.0014581       0.99904286       0.99677838       0.99810503        1.0023497       0.99791479       0.99859882       0.99747515        1.0057891       0.99809717
  12051.530       0.99956628        1.0013048        1.0001618        1.0008017        1.0004845        1.0029122        1.0009857       0.99872401       0.99852721       0.99843246       0.99975076       0.99594316        1.0014893        1.0000323       0.99852447       0.99914700        1.0027007       0.99770072
  12052.549        1.0001235       0.99993598        1.0002466        1.0024309        1.0017265        1.0016880       0.99920181        1.0010264       0.99703847       0.99348433       0.99788028       0.99969722        1.0024672       0.99937092       0.99783321        1.0009974       0.99922275        1.0013662
  12053.575        1.0003757       0.99756812        1.0015904        1.0018141        1.0030703        1.0020628       0.99950107       0.99833448       0.99962903       0.99359310       0.99757813        1.0005041       0.99966978       0.99982253       0.99710423       0.99979747        1.0022469       0.99897198
  12054.587        1.0006708       0.99826600        1.0004491        1.0013574        1.0022946        1.0031143        1.0022277       0.99995208        1.0010578       0.99666343        1.0018577       0.99934823       0.99578047        1.0007059       0.99763176        1.0001907        1.0013686       0.99730100
  12055.613        1.0009934        1.0011782        1.0002836       0.99913711        1.0019506        1.0005501        1.0017443       0.99547364       0.99960944        1.0032902       0.99888767       0.99840503       0.99447251       0.99623186        1.0015656       0.99810809        1.0015536       0.99779553
  12056.626        1.0018117       0.99734308       0.99670674       0.99732460        1.0039392       0.99822654        1.0052812       0.99575932       0.99781041        1.0031579       0.99573095       0.99570261       0.99397923       0.99815782        1.0016386        1.0015821        1.0002834       0.99984024
  12057.652        1.0015325        1.0010665       0.99834621       0.99788516        1.0043252       0.99621206        1.0034224       0.99744619       0.99787234       0.99915899       0.99548554       0.99221504       0.99699170        1.0024548        1.0022381        1.0028904       0.99902615       0.99645726
  12058.665        1.0019934        1.0016085       0.99489563       0.99966288        1.0013929       0.99716018       0.99898754       0.99553206       0.99864625       0.99601470       0.99717788       0.99786054       0.99931332        1.0007010       0.99974180        1.0027178        1.0024311       0.99950952
  12059.691        1.0031204        1.0001175       0.99954568       0.99876581       0.99975503        1.0015754        1.0027713       0.99721082       0.99789001       0.99922210       0.99714510        1.0013123        1.0001692       0.99788520        1.0027754       0.99959573        1.0015355       0.99856524
  12060.731        1.0026305        1.0005678       0.99838974        1.0002462       0.99868715        1.0001743        1.0012272        1.0001626       0.99542262        1.0049380       0.99660235        1.0015426       0.99981506       0.99723748        1.0032253        1.0009500       0.99810728       0.99594750
  12061.745        1.0036239        1.0019518       0.99909007        1.0021622        1.0003836        1.0016073        1.0029186       0.99823854       0.99536301        1.0005087       0.99785848        1.0014738        1.0008343       0.99922405       0.99998829        1.0017659       0.99724287       0.99895683
  12062.753        1.0036395       0.99891036        1.0017907        1.0011831       0.99953281        1.0009519       0.99955498       0.99840733       0.99727211       0.99911417        1.0009286       0.99868969       0.99816332        1.0015521        1.0010613        1.0033397       0.99713720       0.99947445
  12063.774        1.0032118        1.0002089        1.0012742        1.0041028        1.0002573        1.0006642        1.0040704        1.0026365       0.99650254       0.99905664       0.99867192       0.99884542       0.99988652        1.0025792       0.99968741        1.0021981       0.99953266       0.99945663
  12064.814        1.0033206        1.0013582       0.99933221        1.0041966       0.99995385        1.0004962        1.0028150        1.0036420       0.99823309        1.0009314       0.99884416       0.99891756        1.0019463        1.0006703        1.0015958       0.99988952        1.0019230       0.99830532
  12065.854        1.0049058        1.0004186       0.99960359        1.0005857       0.99982244        1.0010012        1.0041419        1.0016541        1.0012099        1.0040482       0.99933910       0.99892344        1.0042214        1.0024377        1.0044221       0.99543985       0.99925837       0.99713385
  12066.881        1.0033081        1.0030015        1.0002231        1.0004581        1.0012353       0.99968234        1.0056293       0.99907753        1.0004339       0.99950539       0.99815252        1.0013221        1.0015164        1.0008598        1.0013940       0.99957652       0.99956287       0.99173327
  12067.909        1.0037309        1.0012064        1.0020131       0.99929847        1.0001783        1.0015060        1.0054201       0.99737466        1.0003431       0.99537687       0.99772147        1.0010119       0.99783364        1.0023637       0.99858251        1.0014596       0.99558446       0.99755918
  12068.950        1.0044480       0.99987088        1.0011855        1.0004683        1.0012571        1.0000897        1.0036465       0.99705986        1.0024895       0.99805848        1.0017044       0.99792057       0.99498727        1.0056404       0.99761112        1.0017824       0.99990700       0.99814625
  12069.990        1.0037578       0.99976992        1.0023878        1.0030306       0.99974081        1.0001926        1.0015420       0.99656726        1.0007583       0.99891064       0.99993696        1.0026161       0.99958540       0.99916923       0.99938800       0.99873235        1.0023957       0.99870884
  12071.032        1.0033868        1.0021641        1.0009931       0.99991960        1.0015485        1.0040441        1.0001039       0.99610927       0.99870796        1.0006526       0.99962368        1.0001713       0.99799458       0.99759988        1.0002797        1.0008997        1.0000313       0.99612898
  12072.054        1.0049954       0.99997575       0.99914219       0.99788215       0.99971220        1.0031502        1.0023824       0.99966561       0.99903228       0.99864294        1.0029799        1.0049104       0.99697259       0.99964795        1.0011923       0.99690408       0.99876603       0.99713622
  12073.083        1.0048399       0.99956033       0.99903250       0.99909115       0.99804430        1.0002999        1.0050932       0.99949078       0.99873011        1.0013188        1.0031677        1.0017679       0.99869113       0.99855592       0.99735793        1.0020282       0.99949065       0.99547767
  12074.105        1.0051977       0.99943213        1.0006259        1.0001974       0.99665093        1.0007460        1.0031847       0.99697965        1.0021375        1.0023182        1.0004857       0.99810450       0.99951818       0.99954478       0.99954686        1.0023772       0.99792476       0.99691148
  12075.134        1.0041570       0.99961573       0.99986806        1.0017174       0.99954678        1.0046991        1.0033615       0.99808273        1.0011649        1.0002345       0.99631062        1.0021750       0.99862636        1.0010539        1.0029806        1.0006282       0.99548027       0.99876117
  12076.176        1.0053513        1.0005886       0.99977368        1.0021284       0.99888178        1.0012220        1.0035328       0.99831702       0.99952391       0.99810227       0.99875234        1.0046855       0.99903171       0.99931948        1.0051266        1.0058201       0.99804909       0.99932962
  12077.206        1.0050780        1.0014198        1.0005759        1.0039024       0.99507309        1.0019422        1.0013280       0.99907806        1.0028420        1.0003669        1.0001702        1.0016739        1.0005649        1.0025772        1.0037059        1.0067971        1.0004830       0.99866571
  12078.235        1.0059952        1.0012832        1.0009330        1.0030267        1.0001663        1.0045560        1.0024851       0.99800581        1.0069443        1.0021548       0.99857306        1.0042189        1.0014317        1.0037741       0.99760240        1.0071102        1.0008145       0.99678719
  12079.258        1.0055146        1.0002841        1.0035409        1.0036794        1.0019972        1.0029438        1.0006093        1.0003127        1.0041262        1.0025445        1.0037931        1.0076230        1.0035096        1.0009331        1.0005458        1.0043685        1.0019741       0.99658057
  12080.288        1.0057351        1.0002263        1.0046496        1.0043338        1.0012190        1.0029022        1.0016129       0.99771035        1.0053693        1.0007116        1.0042178        1.0062133        1.0060595       0.99975698        1.0041359        1.0001028        1.0021086       0.99696827
  12081.325        1.0060854       0.99912713       0.99850907        1.0052077        1.0008985       0.99881256        1.0024002       0.99625639        1.0057311        1.0006130        1.0039497        1.0019271        1.0052061       0.99893849        1.0028988       0.99917341       0.99985346       0.99552889
  12082.355        1.0055166       0.99991124        1.0016488        1.0071403        1.0021953        1.0021836        1.0006009       0.99902545        1.0034181       0.99979323        1.0029249        1.0031048        1.0033827        1.0003701       0.99951687        1.0008962        1.0018822       0.99926800
  12083.385        1.0041906        1.0015675       0.99812984        1.0050603        1.0011174        1.0022875        1.0014535       0.99918611        1.0008315       0.99949714        1.0013011        1.0004061        1.0006201       0.99985584       0.99994013       0.99788079       0.99384223        1.0011436
  12084.391        1.0047589        1.0011795        1.0068045        1.0035632        1.0015410       0.99869415       0.99850423       0.99851210        1.0014026       0.99742187        1.0019333        1.0027141        1.0005697       0.99885903        1.0030088       0.99585429       0.99400812       0.99843896
  12085.422        1.0038228       0.99869500        1.0026560        1.0017043        1.0018527        1.0015292        1.0031194        1.0000527       0.99887051       0.99974030       0.99904645       0.99918477       0.99858856       0.99742622        1.0039145       0.99464112        1.0010321       0.99611096
  12086.472        1.0040296       0.99904026       0.99925189        1.0026939        1.0009691        1.0018981        1.0044808        1.0006391       0.99971554        1.0014912        1.0022527       0.99939168        1.0005594        1.0008295       0.99937835       0.99571915       0.99680622       0.99944231
  12087.509        1.0036869       0.99830866        1.0036667        1.0064915        1.0016941       0.99948376        1.0064240        1.0033764        1.0007412        1.0010872       0.99903837        1.0013929        1.0027962        1.0021950       0.99658121       0.99859705       0.99418287       0.99888656
  12088.534        1.0027717        1.0013917       0.99929359        1.0044377        1.0037504       0.99826213        1.0049502        1.0003342        1.0041516        1.0030147        1.0007792        1.0015016       0.99957363        1.0013732       0.99923739        1.0008374       0.99836610       0.99929153
  12089.560        1.0020514        1.0034843        1.0040659        1.0016359       0.99854886       0.99979774        1.0040193        1.0014874        1.0022212        1.0036581        1.0016889        1.0004370        1.0004975        1.0037545       0.99746656        1.0004442       0.99715486       0.99759650
  12090.585        1.0005182        1.0015783        1.0035250        1.0010241       0.99273903        1.0035369        1.0055035        1.0027642       0.99985386        1.0042445       0.99565056       0.99982614        1.0004578        1.0016060        1.0012908       0.99558654       0.99693776       0.99815925
  12091.622       0.99979816        1.0024572       0.99973261        1.0041768       0.99755112        1.0039547        1.0057557        1.0050232        1.0023060        1.0082817        1.0018060       0.99862075        1.0012926        1.0008327        1.0064514        1.0002474       0.99945197        1.0031969
  12092.655        1.0000116        1.0016247        1.0071017        1.0044190        1.0016125        1.0056657        1.0047747        1.0036625        1.0035292        1.0054266        1.0027426       0.99725798        1.0035728        1.0007361        1.0050623        1.0018889       0.99518042        1.0042003
  12093.687       0.99953496        1.0027313        1.0032940        1.0019615        1.0020992        1.0046696        1.0049030        1.0015079        1.0032916        1.0043945        1.0018087        1.0004811        1.0008566       0.99880944       0.99872463       0.99841736       0.99721306        1.0031300
  12094.719       0.99831868       0.99978879        1.0012095        1.0014444        1.0009655        1.0001216        1.0043417        1.0015295        1.0019039        1.0013556        1.0023713        1.0005838        1.0006600       0.99764328       0.99753302        1.0001546       0.99885092       0.99996110
  12095.746       0.99921933        1.0000789        1.0032625       0.99888606        1.0000190        1.0003007        1.0036229        1.0046698       0.99926428       0.99925206       0.99894776       0.99961226        1.0032177       0.99860819       0.99925554        1.0036320       0.99856235       0.99997241
  12096.766       0.99871513       0.99998223        1.0025734       0.99963790       0.99912598        1.0010597        1.0019851        1.0011403       0.99998030       0.99819828        1.0012912        1.0024328        1.0005342       0.99792634        1.0012498        1.0014014       0.99934620        1.0006323
  12097.793       0.99793853       0.99760263        1.0015754        1.0031566        1.0002985        1.0025047        1.0023593       0.99696384        1.0008247        1.0043011       0.99902819        1.0003248       0.99765951       0.99862298        1.0020923        1.0001639        1.0016594        1.0002016
  12098.825       0.99787088       0.99733235        1.0048966        1.0015307        1.0048754        1.0036560        1.0051248       0.99706715        1.0023647        1.0036790       0.99428124       0.99843368       0.99669095       0.99900522        1.0017028        1.0017419       0.99578513       0.99676111
  12099.858       0.99653251       0.99874065        1.0046011       0.99876856        1.0008842        1.0009626        1.0007041       0.99844445        1.0023787       0.99979548        1.0000840       0.99877806       0.99791816       0.99945337        1.0010136        1.0005938       0.99543239        1.0000990
  12100.892       0.99636104        1.0023690        1.0003915       0.99982771       0.99906187        1.0008221        1.0002652       0.99803063        1.0034462        1.0005519        1.0021813       0.99720577        1.0010977        1.0024781        1.0004489       0.99970818       0.99901813        1.0024234
  12101.926       0.99615566        1.0031139       0.99883927        1.0010816       0.99924129        1.0027875        1.0016140       0.99712090        1.0031437        1.0021446       0.99662270       0.99383580        1.0004583        1.0038982       0.99935656       0.99803762        1.0021781       0.99871513
  12102.960       0.99649224        1.0008584        1.0025431        1.0004350        1.0018597       0.99871565        1.0004164        1.0007706        1.0041382        1.0060876        1.0008395       0.99924191       0.99609493       0.99966949       0.99628279        1.0028300       0.99942320        1.0009757
  12103.993       0.99545337        1.0014382        1.0030974       0.99938255        1.0013318       0.99431649       0.99708824        1.0035017        1.0006330       0.99952251       0.99780540        1.0017054       0.99630985        1.0019733       0.99788018        1.0039302       0.99528739        1.0034998
  12105.021       0.99457935        1.0029768        1.0032064       0.99805837       0.99926757       0.99750467       0.99397425        1.0016921        1.0009701       0.99564463        1.0004535        1.0040592       0.99723626        1.0051049       0.99972416       0.99675228       0.99730387        1.0010270
  12106.050       0.99603524        1.0000663       0.99848740       0.99444221       0.99824181        1.0007471       0.99823240        1.0044987       0.99910324        1.0010375       0.99816201       0.99879466       0.99750719        1.0033551       0.99790467       0.99802805       0.99578586       0.99806716
  12107.084       0.99410454        1.0028523        1.0056084       0.99524766       0.99835093        1.0004668        1.0010024        1.0055763       0.99994075        1.0000482        1.0012040       0.99598463       0.99845813        1.0027453       0.99765179       0.99853128       0.99973677       0.99515890
  12108.119       0.99471601        1.0012908        1.0066221       0.99706752       0.99831704        1.0014825       0.99829150        1.0035308       0.99573999       0.99505371        1.0019519       0.99530346       0.99883820        1.0030557       0.99725690       0.99781325       0.99716989        1.0013537
  12109.166       0.99430537       0.99778643        1.0032294       0.99484274       0.99860052       0.99974489       0.99548197        1.0041959       0.99722006        1.0024346        1.0005917       0.99600697       0.99967377        1.0016371       0.99784286       0.99536656       0.99946037        1.0040761
  12110.208       0.99376329       0.99932249        1.0054170       0.99573988        1.0017074       0.99686122       0.99505815        1.0080402        1.0022279        1.0063269        1.0027187        1.0055512       0.99789885        1.0002472       0.99844604        1.0004683        1.0002073        1.0037326
  12111.250       0.99332796       0.99799843        1.0000725       0.99616913        1.0037681       0.99810293       0.99371791        1.0063265        1.0008969        1.0029978       0.99605622        1.0013325       0.99848590        1.0010647       0.99806053       0.99816458       0.99751557       0.99875538
  12112.272       0.99315351       0.99886041        1.0022722       0.99600205        1.0009263       0.99949919       0.99539259        1.0028722       0.99934232        1.0008386       0.99712720       0.99673287        1.0015362        1.0018529       0.99848985        1.0013390        1.0009892       0.99868363
  12113.308       0.99288196        1.0007314        1.0020580       0.99623786        1.0005452       0.99914727       0.99535779        1.0009150       0.99851701       0.99898112       0.99672735       0.99600735        1.0011852        1.0027610       0.99846241        1.0016602        1.0022939       0.99888395
  12114.350       0.99242150        1.0010928       0.99848485       0.99586730       0.99806769       0.99832204       0.99615216        1.0017545       0.99864054       0.99864487        1.0005763       0.99691779        1.0007402        1.0039033       0.99667857       0.99708283        1.0005881       0.99928901
  12115.386       0.99170174       0.99952052        1.0024252       0.99983270       0.99577240       0.99856469       0.99818854        1.0012785        1.0029292       0.99911422       0.99980839       0.99926128       0.99864402        1.0026195       0.99733397       0.99938661       0.99808134       0.99676110
  12116.416       0.99144859        1.0014709        1.0007957        1.0029288       0.99762158       0.99892272        1.0005811        1.0008029        1.0039522       0.99961907        1.0035443       0.99974056        1.0005589       0.99900598       0.99914753       0.99428737        1.0006194       0.99663613
  12117.446       0.99108334       0.99918414       0.99664112        1.0005216       0.99817472       0.99930496        1.0007287       0.99983277        1.0012612        1.0045160       0.99809558        1.0014945        1.0001165       0.99806207       0.99941378       0.99574384       0.99984540       0.99779561
  12118.476       0.99026134       0.99702009       0.99608658       0.99732885       0.99841451        1.0007246        1.0033398       0.99850760        1.0013340        1.0010015       0.99863823       0.99839590       0.99862768        1.0014076       0.99998622       0.99902889       0.99644154        1.0014868
  12119.526       0.99011625       0.99908799       0.99885727       0.99681490       0.99906245       0.99816961        1.0039025        1.0013254        1.0028720       0.99856714        1.0042631        1.0001852       0.99900114       0.99981857        1.0008714       0.99947785       0.99654828        1.0022201
  12120.563       0.99000166        1.0005343       0.99947436        1.0000484       0.99950993       0.99786151        1.0014083        1.0016270        1.0013747        1.0019633        1.0021177       0.99691830       0.99998102       0.99660735        1.0033545        1.0009788       0.99799728       0.99938063
  12121.593       0.98940253        1.0010029        1.0009015       0.99568707        1.0010722        1.0020913        1.0017473        1.0006583        1.0014163       0.99813042       0.99932180       0.99201500       0.99924975       0.99833375        1.0010511       0.99942784       0.99482407       0.99949961
  12122.623       0.98903769        1.0025969       0.99902969       0.99505523       0.99939298        1.0023361        1.0027536       0.99767498       0.99859657        1.0011645        1.0013824       0.99756299       0.99967984       0.99831607       0.99902819       0.99753494       0.99199496        1.0030028
  12123.661       0.98828387        1.0010035       0.99916614       0.99666793       0.99932479       0.99962182        1.0033362       0.99754688       0.99847939       0.99798676        1.0006865       0.99747589        1.0024010       0.99778347        1.0028308       0.99577263       0.99455216        1.0058905
  12124.699       0.98767681        1.0002980        1.0025612       0.99737897        1.0012427        1.0010576        1.0016397        1.0011432        1.0040258        1.0015049        1.0020558       0.99523596        1.0027661       0.99981950        1.0026546       0.99616047       0.99560589        1.0030798
  12125.743       0.98778542        1.0002936        1.0008946        1.0005874       0.99877599       0.99858838        1.0003834        1.0008272        1.0006883        1.0002279        1.0062929       0.99466026        1.0005385        1.0005600        1.0032193        1.0045166       0.99754757        1.0019736
  12126.775       0.98748079        1.0013869        1.0002187        1.0038765        1.0021089       0.99806746        1.0017522       0.99813830       0.99849113        1.0003168        1.0003837        1.0018319       0.99907089       0.99965040        1.0069621        1.0026362       0.99901320        1.0034666
  12127.812       0.98780130        1.0003993       0.99863426        1.0028451        1.0033024       0.99868516        1.0031871       0.99483450       0.99794967       0.99475014        1.0014094       0.99626423        1.0016131        1.0008865        1.0039928       0.99601497        1.0013698        1.0009437
  12128.851       0.98701617       0.99970752        1.0021035        1.0016464        1.0031447       0.99563204        1.0042505       0.99182229        1.0003103        1.0007213       0.99513696       0.99964484        1.0017728        1.0019942       0.99933545       0.99979729        1.0029879        1.0001976
  12129.903       0.98656957        1.0004651        1.0006281        1.0022444        1.0043143       0.99700268        1.0044158       0.99313687        1.0004624        1.0004859       0.99819198       0.99925307        1.0038287       0.99998689       0.99994536        1.0004069        1.0012488        1.0015300
  12130.954       0.98629687       0.99822120        1.0055715        1.0021218       0.99959870       0.99820779        1.0035858       0.99457925       0.99594054        1.0006987        1.0033205        1.0014012        1.0035693       0.99899982       0.99939941       0.99900350       0.99834588       0.99992499
  12131.993       0.98744732        1.0007440       0.99924072        1.0021691       0.99859545       0.99859194        1.0045313       0.99787313       0.99687347        1.0024960        1.0014983       0.99539267        1.0028029       0.99934861       0.99980578       0.99879033       0.99818530       0.99957565
  12133.032       0.98668239       0.99987314        1.0033634        1.0007892        1.0002813       0.99523467        1.0045520       0.99878438       0.99651308        1.0008879       0.99943099       0.99490310        1.0017058       0.99761574        1.0041801       0.99888951       0.99708528        1.0007192
  12134.071       0.98732748       0.99867336        1.0002311        1.0020525       0.99999320       0.99701732        1.0055177       0.99667329       0.99790992        1.0021761        1.0004921       0.99485782        1.0003480        1.0006229        1.0021923       0.99972776       0.99763447       0.99883324
  12135.117       0.98630438       0.99624195        1.0073945       0.99997042       0.99917253        1.0011137        1.0009094       0.99764228        1.0026386        1.0017962       0.99811400        1.0012212        1.0021288        1.0027817       0.99996808        1.0000737        1.0019439       0.99672408
  12136.157       0.98642615       0.99784317        1.0015482        1.0019153       0.99945314        1.0000228       0.99786217       0.99896149       0.99952547       0.99581333        1.0040494        1.0036723        1.0008111       0.99913794        1.0002938       0.99753638        1.0031906       0.99840774
  12137.190       0.98768901       0.99672687        1.0013235       0.99955541        1.0027872        1.0034806        1.0005914       0.99552385       0.99962656        1.0017582        1.0005084        1.0007147       0.99940522        1.0006664        1.0010985       0.99670459        1.0050849       0.99655771
  12138.217       0.98800256       0.99760056       0.99693850        1.0021233        1.0050502        1.0036524        1.0009830       0.99427758       0.99736124        1.0029749       0.99742396       0.99890436        1.0017429        1.0045025        1.0048869       0.99694813        1.0048060       0.99451472
  12139.244       0.98728976       0.99799351        1.0006564       0.99938104        1.0025440        1.0043944       0.99934375       0.99761507       0.99283227        1.0041109       0.99975273        1.0023137        1.0004297        1.0041258        1.0023368       0.99800144        1.0042428       0.99989937
  12140.272       0.98795285       0.99941444        1.0035305       0.99835700        1.0028490        1.0032108       0.99908000       0.99978809       0.99674372        1.0030471        1.0031989       0.99875785        1.0015811        1.0017431       0.99992608        1.0029339        1.0054347        1.0002663
  12141.299       0.98701284       0.99932153        1.0021885        1.0028212        1.0058249        1.0012526       0.99922608        1.0018416        1.0008655       0.99965709        1.0024088       0.99889263        1.0049361        1.0013044       0.99891118        1.0046892        1.0068979       0.99893083
  12142.334       0.98754860       0.99944552       0.99967418        1.0020783        1.0050248       0.99767464        1.0026899        1.0016559        1.0015046       0.99918124        1.0038005        1.0067527        1.0038504       0.99876734       0.99652764        1.0005966        1.0074959        1.0019428
  12143.368       0.98752594        1.0004246        1.0022415        1.0023987        1.0000389       0.99764505        1.0020075       0.99999466       0.99455933       0.99741795       0.99964465       0.99598394       0.99904846       0.99893470       0.99780866       0.99693233        1.0031452        1.0033381
  12144.397       0.98883130       0.99865225        1.0029862        1.0026202        1.0004219       0.99628774       0.99979529       0.99803783       0.99872244       0.99887920       0.99812221       0.99782265       0.99512019        1.0006506        1.0012291       0.99828874        1.0008358        1.0009060
  12145.432       0.98956736       0.99525794       0.99975716       0.99956300        1.0013845       0.99524722       0.99950744       0.99944915       0.99798475       0.99992124       0.99548115        1.0016936       0.99869579       0.99985735        1.0034595        1.0008916       0.99747302        1.0016376
  12146.479       0.98985103       0.99756345       0.99368390       0.99989348       0.99731189       0.99726233       0.99947950       0.99798691       0.99756920       0.99683101       0.99643635       0.99999566       0.99808633       0.99866167        1.0022004       0.99813967       0.99695127        1.0037847
  12147.527       0.99048874       0.99473209        1.0025829       0.99986265       0.99994882       0.99516367        1.0000118       0.99733809        1.0002446       0.99738509        1.0000279        1.0011758        1.0007412       0.99480456        1.0004730       0.99712836       0.99798923        1.0000773
  12148.575       0.99039504       0.99770515        1.0014712       0.99778407       0.99921629       0.99743476       0.99956089       0.99802413       0.99595118        1.0002553       0.99571603       0.99739268        1.0003887       0.99463199        1.0001290       0.99844051       0.99780548       0.99773674
  12149.617       0.99058878       0.99642911       0.99862032       0.99813327       0.99897300       0.99690314       0.99970212       0.99500895       0.99403213       0.99849737       0.99442954       0.99579783       0.99627991       0.99649737        1.0010371       0.99913351       0.99529913        1.0002666
  12150.660       0.99078591       0.99648904        1.0018057       0.99799831       0.99772083       0.99609977       0.99512219       0.99463319       0.99382469        1.0011021       0.99581726       0.99553385       0.99986251       0.99835802       0.99763115        1.0001884       0.99173885        1.0003929
  12151.708       0.99081436       0.99951603       0.99581720       0.99767734       0.99713426       0.99463271       0.99612890       0.99699377       0.99859453       0.99710983       0.99707823       0.99555770       0.99726879       0.99628762       0.99518040        1.0008427       0.99628694       0.99899945
  12152.770       0.99263010        1.0017695        1.0016762       0.99641726       0.99942868       0.99521136       0.99631220        1.0035149        1.0006827        1.0006385        1.0001494        1.0004014        1.0001742       0.99556961       0.99869928        1.0023956        1.0019153        1.0004582
  12153.812       0.99186010       0.99991215       0.99709123       0.99858407       0.99929727       0.99577298       0.99692883        1.0003858       0.99958524       0.99983739        1.0044315       0.99659743        1.0007255       0.99395332       0.99786534        1.0013358        1.0018180       0.99942766
  12154.861       0.99252237       0.99896368       0.99591433       0.99796972        1.0005036       0.99806635       0.99540187       0.99825564       0.99909828        1.0042247        1.0021812       0.99547874        1.0034165       0.99825379       0.99694159        1.0016501       0.99788886       0.99952027
  12155.911       0.99320684       0.99841677        1.0006027       0.99699371        1.0010563       0.99708120       0.99654405        1.0005889       0.99965152       0.99921583       0.99834860        1.0034436       0.99978489       0.99824229       0.99939280        1.0016254       0.99741662        1.0008728
  12156.967       0.99281533       0.99896576       0.99926202       0.99761734        1.0027858       0.99695026       0.99794242        1.0032725       0.99808744       0.99907031       0.99786454       0.99980068       0.99813842       0.99703236       0.99750200       0.99877656        1.0005585       0.99581318
  12158.036       0.99393775       0.99822230       0.99528754       0.99675033        1.0041988       0.99796772       0.99903452        1.0016949       0.99667890       0.99817158       0.99560729        1.0012972       0.99998179       0.99771177       0.99555114       0.99610884        1.0011171        1.0022239
  12159.080       0.99424557       0.99870440        1.0031783       0.99783382       0.99813628       0.99255900       0.99865585        1.0034690       0.99794972       0.99526352       0.99477180       0.99592207       0.99802636       0.99846966       0.99574168       0.99819421       0.99861789        1.0001298
  12160.117       0.99419615       0.99761631       0.99689526       0.99730584       0.99909491       0.99855809       0.99878196       0.99965323       0.99595245       0.99601073       0.99972558       0.99947008        1.0006732       0.99711448       0.99754311       0.99970580        1.0008447       0.99895734
  12161.161       0.99413728       0.99830242       0.99736658       0.99864465        1.0015690       0.99754147       0.99915414        1.0046717       0.99884667        1.0004862       0.99941996       0.99960795        1.0007259        1.0010681       0.99886476       0.99924217        1.0014540       0.99957026
  12162.211       0.99597006       0.99655476       0.99919103       0.99783330       0.99976349       0.99532971       0.99612765        1.0032151       0.99960443       0.99769148        1.0000129        1.0001708       0.99603661        1.0024369        1.0010118       0.99522234       0.99768791        1.0027893
  12163.269       0.99530923       0.99660075        1.0013611       0.99462219       0.99803667       0.99601970       0.99694217        1.0032053        1.0017892       0.99836337       0.99988734        1.0013966        1.0028296        1.0018944        1.0016033       0.99638049       0.99454381       0.99979375
  12164.327       0.99669852       0.99672892       0.99641527       0.99426574       0.99864252       0.99591316        1.0003309       0.99908719        1.0009084       0.99819487       0.99623586       0.99838151        1.0046545       0.99786277        1.0004930       0.99593109       0.99666739        1.0020965
  12165.378       0.99637326       0.99976159       0.99131431       0.99425723       0.99808222       0.99632993        1.0007111        1.0039258       0.99565435        1.0021417       0.99872655        1.0003250        1.0021217       0.99631822        1.0025567       0.99693657       0.99699385        1.0002204
  12166.416       0.99718994       0.99995435       0.99950303       0.99072742       0.99714365       0.99757870        1.0025177        1.0021929       0.99718646       0.99911813       0.99837114        1.0018217       0.99706108       0.99560024        1.0000426       0.99979579        1.0002515       0.99881083
  12167.467       0.99825163       0.99844885        1.0014367       0.99849491       0.99877869       0.99684037       0.99737074        1.0013626        1.0000852        1.0004128       0.99686791        1.0011381       0.99104570       0.99735192       0.99860069       0.99937328        1.0009708        1.0010881
  12168.532       0.99757582        1.0001762       0.99598088       0.99781908        1.0004888       0.99525549       0.99647417       0.99996917        1.0024165        1.0002797       0.99669541        1.0024547       0.99601317       0.99812609        1.0005980       0.99927087        1.0007883        1.0002891
  12169.590       0.99885942       0.99992524       0.99778302       0.99960116        1.0010158       0.99571062       0.99913382        1.0005879        1.0025604        1.0004899       0.99920760        1.0053698       0.99816938       0.99831851        1.0019127       0.99827890       0.99965995        1.0002322
  12170.662       0.99814487       0.99874683       0.99913161       0.99929041        1.0027776       0.99629600       0.99992798       0.99808556        1.0004600        1.0006175        1.0034953        1.0013301       0.99404019       0.99803126        1.0001277        1.0013743       0.99749451        1.0019266
  12171.714       0.99891501       0.99840061       0.99765890       0.99592976        1.0008769       0.99713867        1.0020021        1.0006677        1.0015974        1.0018078        1.0004220        1.0022765       0.99665634       0.99828273       0.99654418       0.99910272       0.99595091        1.0027487
  12172.767       0.99915571       0.99950034       0.99688935       0.99926793        1.0032441       0.99687847        1.0003601       0.99871242        1.0035709       0.99840294        1.0015075        1.0032896        1.0025305       0.99801301       0.99780653        1.0006131       0.99797596        1.0017926
  12173.819        1.0003543        1.0003827       0.99436567        1.0012994        1.0011879        1.0013975       0.99828820       0.99369790        1.0036044        1.0014564       0.99625832       0.99418757        1.0000591       0.99828765        1.0023654       0.99840403       0.99798779       0.99865948
  12174.885       0.99909108        1.0002692       0.99724358       0.99734857       0.99879680       0.99760628        1.0006090       0.99692755       0.99840879        1.0026415       0.99476665       0.99363929       0.99656633       0.99517722        1.0007329       0.99914015       0.99797756        1.0034376
  12175.938       0.99932849       0.99592917       0.99400408        1.0007178        1.0021429       0.99501827        1.0000774       0.99737222        1.0022446        1.0005412       0.99912538       0.99999050       0.99669897       0.99667886       0.99568578       0.99645972        1.0013582       0.99973952
  12176.991        1.0008270       0.99959557        1.0008218        1.0040848       0.99613921       0.99461107       0.99693978       0.99917292        1.0014307        1.0002654        1.0039438       0.99967066       0.99618306       0.99541359       0.99888154       0.99942805       0.99742723        1.0043876
  12178.051        1.0008313       0.99771393       0.99907624        1.0019588       0.99565243       0.99425671       0.99805566       0.99869001        1.0013142       0.99557792        1.0032348       0.99968780       0.99606794       0.99430580       0.99989209       0.99684674       0.99836081       0.99898979
  12179.104        1.0004342       0.99844101        1.0026028       0.99900934       0.99617831        1.0015871       0.99927216       0.99761677        1.0024747       0.99863282        1.0023368       0.99571309       0.99640582       0.99375793       0.99881732       0.99762699       0.99565672       0.99817412
  12180.158        1.0009481       0.99679339       0.99715643        1.0003551       0.99310861        1.0041669       0.99821937       0.99428513        1.0014833       0.99869598        1.0045275       0.99830533       0.99921487        1.0026360        1.0020508       0.99497457       0.99859225        1.0008764
  12181.218        1.0010662       0.99910490       0.99564780       0.99697457       0.99732777        1.0036125        1.0014809       0.99873723        1.0030844       0.99570620        1.0019601       0.99712992       0.99569174       0.99902840        1.0006424       0.99681385       0.99606032       0.99911030
  12182.266        1.0013120       0.99716232       0.99930059        1.0014938        1.0010194       0.99422146       0.99756827       0.99755769        1.0030727       0.99558449        1.0011772       0.99500136       0.99442768       0.99295438       0.99491165        1.0033272        1.0018987       0.99259482
  12183.313        1.0016796        1.0004624       0.99879773       0.99737750       0.99893702       0.99798252       0.99414416       0.99897635        1.0012948       0.99700386        1.0022362       0.99878491       0.99339360       0.99989624       0.99952978        1.0022056        1.0040118       0.99857112
  12184.349        1.0020350        1.0009638       0.99699540        1.0041638       0.99427863        1.0006245        1.0003522       0.99986754       0.99753526        1.0014697        1.0012902        1.0001619        1.0011864       0.99256125       0.99652659        1.0005414       0.99538632        1.0003301
  12185.397        1.0021533       0.99915316       0.99816284       0.99873726       0.98918925       0.99837420        1.0022717       0.99348893       0.99836169        1.0026573        1.0028586       0.99733160       0.99626404       0.99469162       0.99678677       0.99858027       0.99796626        1.0031266
  12186.445        1.0019244        1.0021664       0.99819149       0.99800568       0.99519846        1.0030212        1.0004028       0.99661473        1.0005221       0.99950860        1.0011889       0.99797154        1.0001909       0.99643684       0.99987245       0.99726536       0.99950852        1.0035097
  12187.488        1.0019276       0.99848295       0.99810617        1.0006081       0.99735334       0.99785744       0.99951564       0.99773696        1.0009457       0.99566088       0.99844167        1.0028256       0.99690221        1.0012635       0.99586207        1.0012768        1.0035358        1.0029359
  12188.529        1.0026077        1.0012895        1.0018887       0.99784815       0.99658235       0.99909040       0.99887877       0.99919051        1.0007185       0.99754564       0.99983503       0.99859660       0.99516570       0.99930530       0.99820403        1.0061834        1.0004269        1.0024062
  12189.566        1.0022869        1.0007244       0.99610107        1.0047163       0.99529722       0.99915180       0.99772626        1.0004995        1.0008677        1.0001712       0.99820081       0.99845132       0.99721755       0.99926442       0.99639963       0.99959203        1.0035534       0.99999994
  12190.621        1.0026719        1.0003912       0.99750236        1.0011554        1.0037553       0.99658351       0.99924510       0.99832900        1.0020653       0.99644239       0.99747824       0.99822617        1.0037112       0.99852215       0.99990432       0.99760005       0.99992203       0.99768137
  12191.696        1.0033091       0.99780722        1.0002108       0.99909408        1.0016312       0.99638570       0.99974792       0.99281833        1.0016315       0.99884895        1.0004556        1.0008877        1.0006857       0.99998143       0.99771712       0.99918713        1.0014210        1.0039083
  12192.759        1.0030181       0.99855541        1.0025233       0.99720928       0.99861317       0.99989876       0.99343779       0.99898403       0.99792526       0.99668099       0.99893891        1.0004925       0.99354378       0.99801502       0.99584840        1.0020846       0.99865493        1.0022499
  12193.814        1.0020557       0.99740120        1.0031780       0.99857766       0.99935205       0.99918662       0.99590591       0.99794894       0.99663918       0.99846240       0.99965497        1.0006477       0.99838345        1.0019071       0.99674990       0.99903349       0.99824485       0.99767549
  12194.864        1.0021269        1.0012468        1.0011340       0.99625001       0.99970331       0.99533817       0.99718003       0.99676165       0.99408122        1.0024907       0.99856576       0.99713259        1.0006014       0.99654609        1.0007484       0.99862806       0.99716044        1.0029250
  12195.921        1.0020294       0.99928488       0.99825298       0.99372274       0.99734179        1.0001152        1.0005261        1.0029452       0.99345969       0.99947237       0.99570169       0.99388203        1.0009424        1.0010336       0.99835476       0.99560306       0.99911481        1.0043583
  12196.991        1.0016601       0.99749006       0.99804715       0.99172801        1.0007508       0.99897657       0.99750832        1.0048280       0.99716492       0.99974294       0.99637671       0.99862687       0.99760527        1.0079709       0.99785302       0.99859433       0.99937950       0.99684331
  12198.041        1.0011192       0.99891995        1.0038435       0.99713265        1.0006815       0.99870486       0.99872317        1.0035928       0.99851827        1.0006090        1.0006558        1.0018370        1.0008526        1.0040547        1.0041013        1.0028227       0.99883902        1.0082791
  12199.104        1.0009625       0.99875975        1.0029177       0.99937775       0.99638385       0.99428432       0.99782541        1.0048279       0.99768117       0.99602858        1.0000516       0.99943745       0.99743698        1.0024262        1.0010278       0.99664061       0.99905649       0.99933971
  12200.155        1.0012288       0.99966789        1.0001161       0.99749543       0.99725820        1.0008879        1.0006196        1.0065651       0.99690445       0.99642354       0.99831635       0.99974268       0.99760367        1.0012408        1.0021734       0.99701578       0.99848780       0.99986239
  12201.219        1.0007764       0.99880140       0.99865645       0.99814831       0.99441431       0.99820977        1.0051430        1.0050854       0.99770632       0.99900455       0.99883344        1.0002491        1.0015352        1.0008652        1.0002248       0.99888086        1.0013688        1.0063686
  12202.271        1.0011613        1.0016950       0.99701011        1.0001810       0.99652269        1.0029908        1.0007777       0.99939705       0.99678773       0.99866256       0.99712504       0.99845838       0.99903523       0.99907155        1.0007569       0.99647206        1.0012050        1.0059911
  12203.335        1.0003608        1.0013588        1.0005030        1.0029334        1.0022321       0.99801987       0.99644707        1.0055355        1.0027079       0.99654617       0.99901355       0.99777373       0.99423088        1.0033568        1.0024937        1.0006687       0.99797647        1.0038832
  12204.399        1.0008148        1.0002939       0.99973418        1.0018251       0.99811518       0.99678587       0.99829033        1.0066085       0.99958600       0.99822167        1.0020638        1.0025101       0.99597707        1.0005197        1.0030691       0.99938334        1.0001975        1.0033933
  12205.457        1.0013611        1.0016757        1.0001146        1.0021871       0.99966514       0.99586005       0.99431911        1.0039686       0.99436617       0.99987524       0.99712222        1.0048321        1.0003401        1.0044635       0.99926355       0.99846701        1.0019277        1.0033958
  12206.502       0.99957881        1.0016416       0.99725395        1.0031785       0.99576722       0.99830361       0.99490456        1.0005417       0.99588678        1.0006545       0.99455069       0.99869925        1.0003404        1.0002909       0.99740316       0.99831347       0.99959760       0.99162743
  12207.541       0.99989721       0.99994028        1.0027306       0.99693535       0.99895271       0.99699601       0.99549990       0.99942144       0.99733438       0.99847030       0.99638680       0.99648565        1.0006542        1.0032362       0.99432340        1.0019662       0.99987812        1.0015974
  12208.600       0.99876602        1.0012315        1.0029463       0.99799237       0.99560289       0.99852494       0.99547259       0.99491903       0.99736791       0.99918344       0.99858282        1.0002328       0.99722367        1.0059896       0.99705529        1.0033452       0.99970116        1.0038657
  12209.672       0.99777035        1.0014777        1.0003541       0.99910039        1.0005144       0.99862645       0.99339342       0.99712711       0.99747036       0.99912046        1.0003264       0.99939270       0.99685816        1.0011364       0.99838472        1.0022544        1.0022500        1.0015233
  12210.732       0.99758262        1.0014655       0.99906313       0.99864077        1.0038053        1.0029963       0.99555159       0.99750701       0.99766226        1.0002039       0.99616233       0.99818000       0.99909903       0.99914546        1.0037612        1.0029588        1.0004570       0.99685074
  12211.790       0.99754078       0.99807183       0.99653734       0.99397056        1.0000171        1.0037352       0.99515895       0.99825377       0.99478867       0.99995829       0.99410606       0.99946344        1.0011717        1.0022091        1.0008892       0.99410067       0.99739672       0.99978376
  12212.843       0.99615075        1.0007825       0.99797324       0.99427717        1.0029354       0.99576328       0.99947784       0.99700049       0.99734149       0.99914671       0.99676451        1.0011412       0.99883219        1.0036494       0.99549278        1.0047413        1.0015552       0.99985903
  12213.909       0.99710353       0.99990891        1.0012359       0.99607485        1.0012038        1.0007749       0.99921767       0.99616880        1.0013705       0.99807404       0.99911443       0.99907861       0.99471759       0.99913470        1.0021186        1.0012794       0.99823703        1.0006739
  12214.989       0.99676121       0.99835067       0.99925894       0.99783392        1.0031462        1.0024594        1.0007121       0.99710229        1.0011593       0.99626876       0.99965924       0.99711822       0.99423389        1.0013243        1.0010561        1.0022870        1.0010538        1.0035102
  12216.043       0.99458679       0.99969518        1.0000089        1.0000716        1.0021599        1.0012241       0.99649125       0.99775323        1.0020675       0.99693207       0.99835172       0.99800529       0.99543430        1.0006245        1.0039771        1.0016950       0.99937397       0.99926840
  12217.096       0.99650235        1.0000608        1.0011022       0.99565880        1.0000256       0.99969491       0.99653684       0.99753425       0.99961539        1.0001762        1.0003652       0.99801508       0.99665114        1.0002827        1.0034494        1.0005568        1.0007523       0.99590281
  12218.157       0.99532624       0.99896392        1.0002235       0.99892163        1.0024846        1.0027167       0.99720786       0.99951865       0.99771222        1.0009462        1.0030173        1.0014975       0.99702571        1.0001923       0.99850494        1.0040657        1.0004036        1.0025410
  12219.211       0.99523513        1.0007948        1.0005896       0.99923211        1.0035295        1.0016923       0.99653024        1.0016979        1.0000730        1.0023588        1.0027435        1.0037639        1.0002498        1.0030246       0.99787643        1.0039027       0.99874105        1.0004055
  12220.271       0.99421835        1.0005561       0.99925987       0.99740546        1.0019338       0.99477698       0.99627023       0.99950508        1.0002736        1.0015605        1.0006437        1.0019601       0.99960318       0.99736579       0.99984090       0.99811485        1.0035470        1.0021552
  12221.326       0.99452897       0.99866287        1.0011113        1.0022065       0.99848400       0.99851699       0.99838840        1.0055232       0.99856396       0.99868989       0.99933672        1.0008179        1.0004544       0.99993404        1.0020938       0.99992208        1.0014592        1.0022927
  12222.381       0.99482429       0.99997906        1.0022070        1.0001740       0.99905579        1.0048316        1.0012518        1.0004446       0.99801796       0.99731341       0.99877628        1.0011787       0.99818745       0.99901405       0.99958120       0.99705613        1.0021714        1.0035779
  12223.435       0.99442386        1.0008966       0.99858196        1.0012215        1.0025520        1.0029414        1.0029739       0.99846334       0.99647249       0.99692282        1.0019948       0.99876366       0.99921565        1.0009375       0.99876632       0.99954161        1.0026348        1.0049127
  12224.477       0.99454072       0.99819616       0.99570806        1.0007202        1.0011285        1.0025510        1.0038219       0.99999442       0.99764552        1.0020728        1.0012421        1.0008646       0.99675300        1.0026261        1.0034712       0.99934293        1.0031165        1.0048101
  12225.533       0.99439762       0.99841410       0.99488809        1.0035968        1.0037055        1.0033121        1.0007388       0.99881028        1.0006036        1.0011964        1.0010963        1.0008578       0.99706901        1.0023925        1.0019185        1.0003660        1.0046199        1.0055071
  12226.587       0.99481363       0.99834818       0.99887516        1.0024430        1.0041584        1.0022733        1.0014804        1.0006331        1.0008767       0.99788108        1.0006688       0.99963174       0.99692403        1.0004437        1.0020477       0.99938021        1.0039702        1.0012752
  12227.643       0.99394423       0.99991611        1.0018897        1.0045771        1.0051036        1.0022464        1.0000969       0.99994469        1.0011310        1.0000567       0.99991207       0.99927765       0.99833959        1.0002378        1.0036362        1.0024993        1.0048725        1.0014436
  12228.685       0.99471490       0.99936447        1.0010650        1.0032875        1.0059383       0.99953513       0.99885649        1.0009606        1.0021226        1.0002460        1.0030970       0.99997930       0.99833431        1.0018990        1.0047061        1.0031568        1.0041471       0.99947640
  12229.742       0.99429629        1.0012343        1.0014178       0.99533248        1.0016180        1.0020200        1.0029585        1.0017894        1.0010302        1.0064625        1.0039019        1.0039080       0.99637769        1.0038171        1.0010243        1.0065019        1.0034646       0.99789055
  12230.798       0.99309311        1.0005255        1.0011712        1.0031327        1.0017939       0.99887034       0.99947500        1.0043802        1.0020067        1.0040846        1.0050444        1.0059918       0.99875168        1.0020931        1.0004228        1.0074511        1.0044166       0.99532671
  12231.867       0.99443183        1.0006702       0.99933690        1.0032576        1.0041924        1.0001887       0.99693625        1.0022728        1.0021109       0.99973297       0.99915017       0.99801632       0.99798178       0.99978218        1.0060204        1.0049806       0.99801342       0.99749414
  12232.937       0.99398201       0.99978679        1.0004283        1.0005119        1.0030356        1.0029073       0.99854778        1.0016476        1.0019220        1.0006121       0.99902169        1.0002186        1.0025569        1.0003061       0.99922635        1.0071719        1.0039713       0.99749337
  12233.980       0.99428236       0.99780914       0.99963855       0.99846752        1.0048230        1.0004106       0.99763890        1.0004980        1.0024626        1.0027069        1.0024839        1.0009194        1.0026467        1.0014581        1.0015573        1.0087905        1.0111436       0.99991972
  12235.037       0.99448915        1.0000981        1.0005395       0.99885448        1.0038506       0.99955411        1.0010402        1.0044341        1.0034591        1.0009175       0.99984644        1.0054468       0.99879828        1.0009729       0.99992842        1.0061479        1.0066678        1.0017305
  12236.107       0.99293733       0.99919210        1.0047100        1.0018445        1.0001851       0.99760224       0.99735049        1.0047740        1.0041139       0.99974657        1.0002655        1.0027970       0.99882220        1.0002434       0.99985140        1.0044286        1.0033422        1.0008854
  12237.171       0.99453467       0.99785303        1.0024992        1.0041431       0.99980524       0.99720319       0.99759836       0.99948973        1.0012369        1.0020345        1.0016265        1.0023830       0.99846760        1.0012317        1.0008596        1.0032190        1.0011114        1.0024514
  12238.241       0.99282007       0.99821661        1.0006393        1.0008879       0.99691450        1.0020664        1.0001938        1.0012550       0.99846637        1.0040170       0.99660744        1.0021057       0.99614227        1.0025975        1.0008487        1.0008749       0.99844318        1.0030503
  12239.312       0.99363553       0.99966260       0.99894052       0.99766887        1.0005247        1.0023149       0.99595459        1.0026776       0.99823158        1.0058438       0.99740354        1.0017277       0.99974620        1.0034180        1.0017054        1.0037111        1.0030577        1.0027822
  12240.376       0.99438708       0.99988643       0.99753152       0.99983401        1.0002210        1.0004090       0.99477643        1.0060225        1.0005712        1.0010413        1.0011911       0.99996582        1.0016377       0.99830056       0.99905214        1.0044018       0.99768742        1.0041046
  12241.434       0.99368917       0.99921450       0.99743290        1.0015749        1.0018017       0.99712705       0.99539552        1.0029403        1.0024933        1.0016029        1.0021513        1.0051498       0.99772457        1.0001513       0.99794978        1.0023168       0.99846800        1.0053796
  12242.493       0.99328272       0.99827601       0.99937611        1.0054705        1.0000622        1.0008365        1.0011193        1.0020224        1.0013851        1.0025765        1.0021442        1.0048638       0.99712476        1.0005782       0.99662346        1.0030832       0.99958084        1.0024904
  12243.570       0.99340844       0.99939704        1.0022059        1.0005067       0.99695049        1.0048885        1.0020368       0.99688797       0.99830543       0.99911975        1.0009656        1.0020505        1.0000108       0.99968517       0.99580017       0.99856864       0.99772113       0.99793202
  12244.648       0.99394719       0.99790644       0.99745396       0.99882585       0.99965927        1.0009186        1.0005642       0.99462974       0.99864067       0.99704835        1.0016832        1.0005163       0.99773910        1.0006444       0.99683675       0.99784394       0.99806393        1.0001561
  12245.713       0.99238750       0.99792588       0.99737881        1.0008714       0.99890587       0.99761287       0.99930524       0.99809963       0.99876386       0.99685753       0.99992928        1.0038424       0.99810099        1.0003754       0.99680470       0.99990804       0.99922525        1.0029803
  12246.766       0.99289064       0.99856956       0.99883416        1.0012744       0.99906597        1.0006397        1.0006051       0.99968243       0.99897209       0.99616003        1.0014278        1.0014748        1.0018680        1.0012326       0.99537541        1.0017850       0.99925526        1.0001697
  12247.845       0.99265560        1.0012845       0.99540099       0.99934765        1.0003824        1.0014374       0.99975336       0.99839857        1.0004404       0.99878737       0.99839635       0.99956163       0.99828699        1.0002103       0.99767860        1.0001783        1.0024028        1.0007778
  12248.930       0.99356040        1.0036639       0.99436801       0.99736353        1.0023808        1.0000656       0.99681680       0.99973305       0.99919931       0.99793807       0.99831404        1.0011365       0.99711623       0.99827444       0.99893290       0.99972662       0.99995139       0.99880408
  12249.996       0.99315808        1.0016124       0.99585148        1.0006878        1.0025298       0.99879749       0.99753338       0.99902985       0.99883991       0.99984139       0.99749718        1.0006037       0.99733802       0.99793208       0.99894523        1.0006850       0.99383022        1.0029443
  12251.056       0.99159182        1.0007058        1.0015657        1.0035269        1.0012899       0.99906240       0.99797417        1.0002105       0.99895677       0.99806025       0.99422042       0.99716439       0.99692919        1.0012477       0.99670290        1.0036596       0.99550233        1.0018828
  12252.122       0.99252619        1.0004422        1.0019560        1.0027111        1.0023494       0.99832316        1.0002987        1.0018002       0.99815753       0.99353723       0.99622666        1.0005083       0.99841703        1.0020621       0.99688694        1.0058039        1.0000637       0.99683414
  12253.195       0.99240413        1.0003547        1.0019555        1.0009633        1.0025332       0.99729583        1.0031833        1.0045197        1.0015165       0.99692466       0.99863380       0.99870370       0.99812344       0.99797953        1.0001249        1.0057621       0.99931903       0.99855740
  12254.275       0.99143293       0.99951464        1.0020323        1.0016773        1.0007562        1.0007993        1.0004953        1.0027812        1.0002881        1.0005140       0.99696853       0.99836216       0.99871390       0.99986277        1.0018653        1.0064941        1.0015668       0.99995119
  12255.335       0.99094711        1.0006853       0.99756776        1.0000257        1.0006523        1.0040930       0.99775914       0.99877484        1.0008760       0.99819761       0.99916639       0.99868861       0.99915459        1.0042094        1.0019094        1.0031758       0.99920383       0.99954935
  12256.409       0.99139702       0.99943203       0.99681078        1.0014363        1.0022853        1.0030876       0.99731133        1.0015112        1.0028622        1.0005401       0.99927407        1.0021259       0.99938019        1.0041864        1.0022711        1.0038782       0.99825074        1.0005458
  12257.489       0.99125678        1.0010435       0.99682167        1.0059869        1.0028949        1.0002071        1.0002286        1.0036055        1.0051111        1.0023138       0.99403906        1.0020983        1.0008474        1.0004436        1.0028964        1.0029306       0.99873656       0.99920300
  12258.570       0.99092246        1.0008243       0.99405901        1.0087281        1.0016479        1.0013589        1.0008386        1.0058559       0.99979301       0.99928392       0.99452961       0.99826832        1.0009498       0.99872566        1.0032449       0.99903362        1.0012195       0.99562865
  12259.645       0.99142696        1.0009247       0.99797964        1.0051039       0.99923856        1.0029420       0.99957181        1.0058740       0.99832426       0.99907884       0.99486876       0.99716778       0.99979373       0.99944669        1.0014125        1.0020318        1.0031859       0.99297862
  12260.718       0.99106886        1.0020662       0.99951171        1.0045164        1.0004345        1.0044909        1.0005583        1.0017951       0.99920715       0.99881964        1.0029828       0.99857016        1.0007260        1.0012973       0.99916623       0.99988906        1.0015848       0.99444958
  12261.800       0.99136654        1.0000230        1.0009657        1.0040941       0.99785006        1.0018120        1.0017461        1.0012271        1.0003889       0.99920490       0.99874841       0.99889950        1.0002933       0.99901477        1.0007718       0.99843663        1.0006820       0.99653659
  12262.868       0.99046279       0.99952947        1.0013743        1.0020181       0.99698479       0.99979967        1.0001024        1.0007016        1.0003976       0.99338033       0.99862348        1.0013166       0.99961911       0.99956414       0.99701744       0.99962679        1.0012381       0.99827683
  12263.943       0.99186669        1.0002276       0.99795072        1.0019537       0.99937066        1.0023037       0.99887300       0.99966319        1.0021883        1.0013869        1.0007950        1.0036016        1.0014458        1.0004688       0.99720885        1.0003305        1.0025095        1.0012163
  12265.005       0.99188126        1.0006462       0.99785389        1.0019979       0.99968560        1.0033454        1.0002526       0.99894326        1.0031388       0.99832889        1.0000580       0.99913494        1.0005942       0.99778885        1.0014905        1.0010042        1.0020115       0.99962601
  12266.081       0.99091076        1.0028943       0.99587270       0.99872599       0.99951143        1.0002732        1.0001745       0.99798541        1.0019668       0.99858357        1.0018907       0.99938810       0.99945498       0.99900208        1.0035954        1.0030461       0.99958213       0.99907740
  12267.162       0.99199602        1.0012079        1.0005845       0.99557955        1.0014507        1.0005458       0.99750493       0.99983238        1.0044957       0.99832541        1.0017742       0.99640915       0.99481857        1.0006197        1.0000297        1.0028864        1.0043196        1.0003466
  12268.232       0.99248757       0.99991711        1.0015978       0.99953781        1.0021696        1.0010148       0.99693582        1.0016623        1.0016899       0.99957047        1.0007837       0.99752134       0.99424675        1.0016681       0.99709641        1.0025871        1.0064486        1.0012868
  12269.295       0.99302951        1.0011246       0.99895052        1.0041819        1.0009099        1.0033708       0.99756239        1.0032288        1.0054670        1.0006228        1.0093172        1.0002037       0.99648462       0.99692913       0.99900753        1.0021216        1.0065751        1.0033659
  12270.358       0.99305670        1.0014299       0.99731889        1.0010320       0.99907398        1.0006244        1.0005609        1.0019474        1.0045899        1.0000931       0.99899884       0.99604895        1.0007887       0.99954067        1.0015016       0.99612491        1.0088396        1.0012064
  12271.421       0.99268843        1.0002920       0.99954872       0.99933812        1.0000594       0.99940209        1.0030881       0.99915103        1.0054483       0.99964465       0.99630632       0.99790920        1.0021140       0.99706512        1.0030734       0.99594086        1.0086742        1.0041032
  12272.497       0.99391590        1.0007205        1.0042759       0.99832343        1.0010417       0.99831176        1.0009906        1.0005630       0.99959362       0.99904580       0.99833003       0.99898004       0.99746722       0.99889853        1.0010602       0.99989636        1.0055395        1.0045382
  12273.555       0.99440057        1.0007619        1.0013319        1.0005496        1.0017527       0.99811561        1.0013023       0.99880844       0.99855880        1.0048320        1.0027641        1.0004980        1.0002265        1.0055672        1.0017888        1.0001660        1.0036230        1.0047904
  12274.611       0.99404026        1.0004969       0.99983564        1.0036152        1.0018850       0.99740762        1.0004284       0.99702697       0.99719136       0.99955925        1.0002568        1.0031759       0.99934847        1.0046337        1.0048156       0.99894813        1.0026382        1.0016149
  12275.676       0.99365831        1.0006795       0.99871241        1.0056092        1.0022209       0.99784922        1.0009936       0.99781483       0.99625316        1.0014304       0.99779519       0.99721107       0.99819799        1.0025585        1.0048748       0.99685283        1.0003346        1.0002317
  12276.747       0.99538282        1.0000587       0.99962528        1.0040320        1.0031255       0.99647400        1.0006743       0.99882452       0.99812221        1.0024321        1.0009317        1.0023532        1.0003383        1.0022623        1.0059498       0.99938332        1.0000084        1.0004768
  12277.823       0.99527075        1.0006940        1.0011619       0.99770219        1.0067908       0.99739830        1.0013965       0.99658680        1.0004869        1.0065351        1.0035721        1.0041283        1.0002104        1.0024860        1.0017859        1.0020244        1.0015431        1.0012241
  12278.908       0.99659476        1.0008862       0.99777812       0.99828836        1.0048499        1.0001330        1.0017965       0.99645265       0.99584935       0.99892315        1.0012925       0.99810803        1.0022726       0.99849276        1.0056067        1.0024857        1.0035208        1.0027759
  12279.986       0.99628516        1.0009734        1.0001381        1.0036877       0.99817467        1.0029420       0.99852397        1.0009492       0.99983773        1.0035630        1.0027201       0.99994747        1.0033462        1.0017946        1.0088850        1.0010795        1.0031054        1.0022424
  12281.064       0.99761362        1.0018458        1.0002619        1.0042665       0.99975887        1.0010952       0.99904330        1.0007476        1.0010117        1.0005587        1.0001755       0.99970152        1.0024558       0.99922212        1.0067808        1.0004132        1.0031591        1.0030830
  12282.143       0.99810580       0.99907791       0.99947135        1.0008918        1.0037276        1.0003481        1.0022914       0.99619935       0.99708480       0.99740979        1.0037856        1.0042160       0.99905054       0.99737164        1.0037538        1.0038341        1.0023449        1.0018447
  12283.234       0.99880942       0.99969520        1.0007459        1.0015676        1.0031518       0.99814226        1.0012576       0.99760651       0.99504841       0.99850022        1.0032449        1.0012994        1.0013658        1.0014068        1.0008432        1.0012284        1.0024794       0.99917233
  12284.312       0.99919752       0.99949310        1.0036867        1.0069124        1.0028436       0.99625490        1.0006556       0.99738777       0.99755078       0.99897419        1.0007878        1.0033533       0.99610080        1.0062504        1.0030746       0.99837027        1.0010965        1.0006119
  12285.404        1.0001681        1.0014209       0.99995519        1.0085134        1.0035257        1.0010839        1.0029117       0.99921037       0.99914255       0.99860576        1.0002946        1.0013575       0.99879736       0.99999764        1.0049345        1.0012793        1.0033936        1.0011933
  12286.484        1.0007087        1.0021196        1.0003050        1.0025315        1.0026977        1.0014743       0.99903804       0.99735394        1.0012517       0.99842538       0.99971666        1.0026116        1.0038745        1.0019319        1.0025842        1.0012941        1.0011554        1.0018325
  12287.550        1.0009242       0.99899036        1.0034567        1.0025727        1.0068667        1.0023515       0.99752585       0.99753202       0.99934287       0.99865876        1.0061726       0.99883129        1.0031527        1.0032626        1.0025673        1.0019739       0.99765496        1.0028127
  12288.629        1.0020101       0.99868116        1.0047296        1.0002781        1.0041458       0.99899692       0.99701905        1.0038701        1.0031304       0.99877068        1.0041724        1.0007415        1.0023782        1.0017956        1.0006032        1.0010448       0.99821961        1.0014088
  12289.708        1.0020019       0.99850989        1.0002356       0.99967985        1.0018249       0.99888784        1.0005678        1.0008151        1.0056790       0.99730100        1.0035008        1.0003897       0.99893200       0.99826595       0.99940093        1.0036503        1.0009360        1.0020107
  12290.789        1.0025667       0.99799572        1.0022308        1.0034489        1.0011766        1.0014156        1.0023516       0.99813523        1.0014825       0.99729172        1.0010596        1.0008724        1.0001820       0.99547327        1.0051277        1.0024532        1.0019835       0.99483843
  12291.855        1.0033501       0.99935130        1.0015810        1.0011521       0.99972984       0.99652139        1.0028604        1.0005427        1.0009951        1.0022203       0.99829496        1.0028378        1.0025664       0.99946267       0.99987792        1.0022433       0.99901090       0.99933895
  12292.935        1.0036604        1.0002034        1.0038026        1.0020104        1.0040431       0.99813971        1.0029943        1.0002527       0.99972330       0.99768926        1.0008580        1.0010596        1.0023529        1.0016658        1.0002855        1.0038938       0.99602062        1.0005859
  12294.003        1.0049184       0.99924354        1.0028149       0.99956601       0.99877715       0.99654863        1.0021216       0.99901204        1.0012143       0.99742370        1.0018325        1.0025556       0.99847796       0.99708948        1.0007559        1.0054607        1.0013346        1.0020753
  12295.083        1.0045059       0.99740077        1.0026365        1.0006226        1.0017081       0.99909918        1.0021435        1.0011784       0.99876932       0.99897661        1.0037432        1.0012144       0.99927062        1.0003748        1.0032401        1.0050072        1.0007073        1.0028586
  12296.164        1.0051556        1.0017301        1.0011907        1.0005645        1.0013042        1.0072540       0.99668685        1.0007634       0.99831774       0.99924871       0.99822051       0.99923016        1.0003946        1.0015010        1.0023858        1.0030132       0.99952240        1.0035468
  12297.245        1.0056935        1.0001006       0.99986994        1.0058071       0.99545872       0.99995670        1.0018469        1.0017486        1.0015089        1.0003481        1.0031215        1.0011100       0.99820441       0.99796250        1.0007072       0.99912199        1.0019679       0.99817609
  12298.319        1.0062707        1.0018753        1.0016831       0.99728010        1.0018815        1.0042327       0.99652833       0.99839016       0.99697132        1.0026787        1.0010293        1.0006049        1.0020404       0.99993815       0.99939454        1.0010245       0.99902959       0.99639311
  12299.387        1.0061384       0.99970820       0.99395454       0.99832946        1.0005163        1.0029303       0.99760862       0.99956972       0.99672738        1.0005142       0.99922926       0.99774046        1.0013481        1.0019646       0.99309407        1.0060058       0.99977968       0.99896385
  12300.462        1.0069305       0.99998087       0.99957037       0.99957839        1.0014756       0.99513679       0.99725903       0.99875097       0.99731449       0.99716060        1.0012249       0.99929809        1.0007500       0.99987449       0.99690082       0.99871381       0.99776851       0.99984546
  12301.563        1.0069016        1.0007971        1.0042650        1.0015833        1.0005825       0.99922151       0.99952657        1.0038040       0.99768030       0.99685208        1.0029461       0.99990019        1.0006126        1.0032578       0.99948579       0.99997403       0.99876070       0.99974205
  12302.659        1.0074145       0.99890535       0.99681412       0.99895330        1.0004693        1.0016866        1.0027850        1.0014032       0.99726388        1.0013630       0.99429240       0.99958433        1.0009233       0.99690380        1.0003585       0.99741406        1.0022187        1.0000160
  12303.747        1.0078618        1.0007393       0.99393598        1.0005345        1.0021261        1.0069561       0.99968225       0.99961336        1.0021690       0.99883817       0.99721268       0.99918391       0.99933157        1.0001140       0.99894093       0.99520562        1.0004025       0.99951102
  12304.816        1.0073493        1.0020544       0.99747683        1.0024899        1.0039872        1.0017966        1.0019554        1.0003656        1.0026569       0.99841490       0.99798307       0.99743500       0.99978167        1.0008083       0.99929239        1.0006868        1.0002545        1.0021584
  12305.899        1.0077737        1.0014599        1.0021861       0.99866240        1.0020023        1.0052466       0.99844219        1.0015239       0.99926035        1.0011229       0.99876197       0.99753658        1.0045234       0.99882504       0.99651686       0.99933621       0.99886135       0.99899676
  12306.975        1.0082445        1.0015756        1.0033797        1.0004580        1.0022249       0.99779186       0.99700633       0.99587767        1.0033394       0.99823939       0.99819064       0.99798186        1.0061066        1.0012670       0.99911822       0.99570165        1.0008442       0.99679094
  12308.051        1.0080989        1.0026427        1.0023480        1.0000700        1.0017403        1.0030565        1.0001545        1.0010804        1.0007607       0.99876986       0.99779608       0.99946749        1.0015566        1.0039134       0.99805404        1.0012702        1.0012533       0.99725827
  12309.128        1.0084326       0.99898035        1.0012949        1.0005877       0.99990672        1.0029871       0.99728905       0.99751488        1.0011626        1.0000907       0.99826821        1.0012581       0.99758468        1.0008975       0.99639399        1.0052313        1.0002992        1.0006671
  12310.191        1.0086471       0.99807075       0.99632313       0.99617395        1.0023609        1.0038442        1.0003458        1.0000055        1.0038487        1.0000585        1.0025981        1.0014186        1.0027265        1.0011911       0.99734107        1.0031854       0.99604980        1.0024491
  12311.261        1.0087512       0.99912401       0.99996762       0.99626726       0.99865132        1.0091415       0.99749865        1.0011701        1.0052540       0.99492746        1.0008618       0.99837196        1.0021733        1.0018359       0.99845622       0.99620937        1.0026661        1.0041013
  12312.332        1.0083316       0.99983287       0.99932894       0.99807555       0.99552909        1.0063515       0.99754828       0.99653273       0.99936992       0.99986769        1.0010135       0.99906801        1.0021182       0.99920625       0.99855448       0.99841775        1.0040158        1.0021708
  12313.396        1.0084085        1.0000867       0.99810155        1.0025143       0.99932661        1.0052247       0.99937306       0.99883621        1.0006040       0.99951068        1.0021653        1.0016998       0.99874213       0.99552851        1.0000367       0.99786470        1.0013213        1.0042516
  12314.473        1.0085060       0.99960595       0.99762086        1.0038084        1.0014819        1.0052671        1.0017122        1.0000353       0.99772701       0.99893181        1.0012482        1.0022977       0.99763601        1.0010656       0.99665661        1.0020621        1.0010433       0.99919012
  12315.544        1.0086629        1.0013345        1.0010536       0.99849978        1.0002167       0.99936382        1.0013952       0.99686656       0.99892272       0.99512586       0.99942991        1.0029777       0.99809868        1.0053311       0.99623987        1.0017393       0.99675076       0.99733885
  12316.615        1.0089316       0.99686386        1.0013123        1.0001681       0.99663403        1.0057284        1.0027444        1.0009627        1.0009642       0.99975591        1.0038984        1.0015849        1.0009119        1.0048164       0.99479715        1.0018739        1.0018612        1.0015350
  12317.687        1.0084904        1.0022876        1.0014593        1.0014170       0.99693041        1.0010786       0.99757759        1.0013036        1.0018874       0.99927552        1.0028965        1.0017120        1.0044834       0.99759813       0.99734349       0.99923630       0.99857455        1.0017542
  12318.758        1.0081154        1.0019158        1.0003007        1.0022317       0.99385247       0.99913990       0.99865204       0.99821007        1.0051749       0.99834653        1.0011365        1.0024159        1.0012171        1.0038505       0.99795386        1.0008157       0.99701041        1.0003912
  12319.843        1.0081115        1.0022087       0.99693850        1.0017254        1.0002071       0.99998647        1.0014435        1.0035796        1.0004212       0.99941868        1.0001228        1.0002270        1.0004247        1.0040794        1.0000712       0.99523422        1.0006194        1.0006003
  12320.902        1.0073247       0.99922861       0.99962342        1.0003307        1.0033711       0.99917456       0.99942644        1.0033807        1.0006365       0.99945637       0.99908579        1.0008401        1.0011393        1.0061510       0.99584947       0.99737509       0.99843446        1.0019400
  12321.960        1.0069272        1.0002719       0.99791049        1.0029186        1.0047122        1.0000169        1.0033697        1.0021629       0.99896466       0.99952506        1.0014534        1.0020695       0.99757938        1.0040339        1.0009473       0.99960300       0.99761865        1.0031494
  12323.020        1.0073089        1.0003930        1.0007064        1.0042532        1.0023095        1.0034996       0.99942795        1.0005077       0.99940465       0.99680563       0.99745206        1.0036180        1.0007441        1.0036021        1.0004929       0.99637038       0.99885556       0.99970338
  12324.105        1.0069940       0.99950046        1.0004810        1.0038061        1.0001657       0.99774059       0.99850775       0.99918720       0.99711121        1.0015131       0.99664199        1.0045701        1.0050224        1.0017439       0.99640451       0.99646599       0.99923121       0.99980626
  12325.191        1.0069190       0.99796892       0.99641838        1.0024249       0.99912593       0.99804971       0.99810635       0.99909185       0.99889587        1.0001079        1.0008783        1.0008464        1.0001797        1.0043542       0.99781724        1.0008769       0.99839262       0.99978672
  12326.264        1.0064242       0.99916660       0.99912093        1.0018152        1.0037863       0.99818335       0.99421685        1.0015614       0.99510924        1.0010596        1.0009203        1.0021660        1.0009889        1.0023653       0.99707102       0.99767954        1.0026900       0.99487544
  12327.324        1.0064900       0.99915171       0.99442372        1.0026380        1.0037344        1.0037337       0.99329092       0.99972576       0.99970511        1.0007991        1.0017251        1.0017786        1.0017211       0.99844993       0.99565484       0.99914275        1.0053849        1.0018573
  12328.390        1.0058003       0.99750280       0.99942843       0.99716931        1.0018074        1.0050571        1.0001804       0.99958835       0.99825352       0.99935055        1.0024833        1.0002516        1.0024322       0.99170915        1.0026659        1.0022387       0.99720657       0.99369926
  12329.471        1.0058232       0.99947491       0.99855763        1.0008089       0.99432737       0.99711780       0.99843629        1.0000165        1.0004576        1.0002027        1.0007637        1.0001573        1.0011689       0.99845697        1.0002296       0.99277543       0.99514730       0.99735278
  12330.564        1.0052470       0.99693229       0.99613969       0.99737022       0.99954062       0.99999354       0.99974066        1.0002698       0.99556341        1.0016726        1.0019325        1.0017160        1.0008869        1.0024744        1.0003676       0.99497538       0.99823654        1.0016880
  12331.645        1.0053318       0.99892223        1.0030181       0.99998332       0.99792026        1.0022907       0.99781933       0.99781066       0.99738063        1.0052620        1.0033082        1.0015688       0.99901794       0.99915171       0.99370446       0.99515707       0.99458916       0.99584013
  12332.719        1.0043894       0.99807298       0.99811769       0.99637493       0.99535097       0.99866342        1.0017217        1.0015996       0.99938021       0.99965104        1.0013392       0.99757014       0.99997939       0.99678906       0.99408196       0.99275686        1.0011672       0.99567799
  12333.793        1.0037363       0.99611733       0.99985986       0.99414321       0.99930084        1.0013351       0.99957675        1.0021829       0.99823093       0.99817373       0.99651919       0.99295007       0.99783710        1.0017479        1.0006544       0.99697099       0.99779545       0.99451263
  12334.867        1.0038489        1.0001158        1.0037614       0.99853757       0.99817567       0.99865481       0.99927312       0.99948422       0.99791258       0.99973522       0.99660200       0.99678152        1.0011162       0.99740560       0.99529453       0.99416161       0.99720675       0.99713052
  12335.955        1.0034144        1.0008872        1.0018843       0.99771468       0.99881357       0.99952824        1.0050855       0.99790054       0.99600122        1.0034995        1.0010240        1.0006463        1.0020825       0.99637923       0.99469140       0.99793348       0.99667613       0.99711724
  12337.043        1.0033618       0.99950023        1.0005253       0.99304908        1.0002166       0.99446737        1.0006325        1.0030454       0.99894675        1.0043126       0.99844141       0.99748737        1.0008539       0.99853429       0.99775041       0.99744963       0.99838967        1.0022723
  12338.118        1.0025234        1.0011570       0.99922125       0.99471978       0.99968051       0.99584540       0.99900207        1.0006521       0.99857591        1.0012993       0.99722071       0.99334390        1.0008290        1.0023325        1.0015178       0.99571304       0.99901551       0.99963884
  12339.187        1.0020310       0.99839521        1.0008566       0.99913526       0.99955035       0.99988307        1.0039139       0.99928308       0.99938366       0.99757182       0.99722156       0.99715562       0.99894929        1.0019439        1.0015455       0.99672131       0.99985730        1.0001829
  12340.255        1.0021038       0.99929043        1.0002159       0.99931758       0.99966438       0.99683568        1.0013065        1.0036377        1.0014835       0.99716593       0.99808499       0.99652400       0.99702290       0.99893811        1.0002862       0.99983974        1.0010217       0.99699207
  12341.344        1.0021281        1.0002213       0.99931875        1.0001492       0.99903366       0.99557248        1.0040444       0.99409364       0.99904840        1.0003941        1.0004794       0.99565993       0.99841023       0.99843535        1.0029146       0.99708645        1.0021096       0.99810013
  12342.426        1.0029279       0.99772954       0.99785362       0.99391537       0.99413071       0.99445889        1.0002119        1.0036899       0.99992574        1.0004540       0.99982628       0.99885950        1.0012999        1.0027298        1.0002650       0.99817728       0.99940393       0.99454984
  12343.509        1.0023175       0.99877617       0.99791586       0.99824104       0.99850742       0.99614127       0.99982222        1.0012191        1.0019244        1.0014672       0.99707324       0.99513175        1.0033033        1.0024892       0.99863311       0.99664388        1.0022771       0.99780878
  12344.578        1.0021745        1.0008857       0.99796826       0.99422298       0.99964069       0.99823318        1.0008700       0.99918875        1.0020905        1.0023873       0.99857652       0.99772647        1.0009122        1.0031838        1.0005930       0.99446779        1.0026475       0.99684023
  12345.654        1.0028303       0.99958505       0.99693986       0.99898487       0.99310202       0.99585413        1.0025404        1.0002946       0.99831684        1.0016211        1.0021295       0.99796083       0.99991007        1.0013626       0.99706051       0.99424202        1.0030736       0.99915412
  12346.738        1.0021270        1.0005647       0.99879855       0.99620467       0.99438690        1.0016567       0.99923405       0.99975229       0.99797593        1.0012045        1.0007015        1.0001362        1.0003646       0.99833935       0.99885115       0.99462390       0.99938959        1.0004919
  12347.821        1.0023634        1.0018267       0.99925537       0.99799838       0.99722264        1.0023528        1.0022799        1.0019387        1.0000022        1.0009914        1.0014403        1.0008705       0.99999878        1.0024953        1.0003714       0.99840070       0.99683750        1.0030963
  12348.918        1.0010988        1.0011970        1.0015160       0.99824084       0.99176653        1.0049140       0.99811339       0.99993078       0.99972597        1.0005512        1.0013631       0.99874936        1.0000750       0.99987645       0.99777283       0.99849281       0.99839830        1.0059194
  12350.008        1.0020549        1.0018452        1.0030276       0.99771907       0.99894667        1.0024854       0.99942487       0.99872296       0.99808333        1.0023037       0.99929321        1.0006586        1.0013344       0.99692666       0.99915715       0.99892861       0.99606084        1.0079577
  12351.079        1.0026247        1.0027903        1.0035536        1.0002434       0.99965598        1.0024599        1.0023202       0.99973801        1.0022660        1.0004371       0.99997666        1.0021596       0.99844394       0.99925117        1.0010166       0.99818811       0.99523496        1.0090489
  12352.156        1.0014141        1.0026739       0.99856732        1.0008590        1.0031474        1.0028434        1.0057000       0.99680984        1.0024419        1.0006148        1.0022209       0.99829120       0.99874155       0.99911290        1.0024533       0.99824808       0.99587750        1.0033588
  12353.233        1.0015298       0.99854033        1.0010812        1.0005265       0.99993155       0.99783030        1.0079871       0.99682521        1.0015735       0.99915993        1.0017174        1.0006179       0.99844337        1.0008515        1.0017562        1.0032676       0.99435394        1.0009607
  12354.319        1.0031474        1.0018452        1.0046664        1.0013476       0.99608009       0.99768440        1.0021280        1.0015967        1.0014337       0.99708903        1.0041897        1.0048143       0.99600182        1.0044067        1.0007277        1.0022168       0.99921319        1.0001090
  12355.396        1.0023350       0.99904709        1.0020071        1.0013890       0.99909271       0.99933406        1.0017401       0.99423628       0.99830116       0.99647190        1.0031254        1.0031491        1.0000519        1.0012405        1.0011951       0.99973558        1.0019308       0.99973522
  12356.467        1.0024103       0.99920580        1.0018435        1.0005716       0.99959983       0.99965439        1.0029296       0.99542984       0.99784675       0.99788279       0.99988939        1.0011385        1.0008337        1.0024173        1.0016269       0.99899022        1.0039642        1.0000595
  12357.533        1.0022720       0.99849024        1.0000112       0.99131320       0.99615641        1.0014841        1.0039004       0.99542449       0.99737026        1.0036182        1.0011535        1.0046174        1.0000839        1.0026960       0.99888219        1.0018828        1.0015586        1.0006205
  12358.604        1.0028934       0.99784695        1.0012370       0.99615688       0.99842818        1.0006461       0.99857456       0.99434882       0.99937239        1.0026126        1.0013229        1.0024246       0.99933722       0.99977139       0.99771055        1.0005650        1.0026284       0.99971645
  12359.690        1.0031567        1.0010422        1.0008734       0.99843291       0.99721104       0.99986534       0.99740793       0.99833879        1.0000326       0.99917024       0.99869937        1.0031366       0.99689927       0.99854612        1.0013244       0.99989511        1.0017951       0.99721987
  12360.763        1.0031064       0.99932052       0.99904392       0.99786520        1.0021887       0.99681149       0.99879212        1.0013753       0.99922886        1.0034321       0.99856192        1.0056364        1.0014537       0.99782083        1.0048827        1.0007865        1.0015650       0.99916367
  12361.841        1.0035136        1.0013294        1.0007892       0.99653617        1.0009657       0.99654077       0.99688658        1.0003900        1.0020799        1.0011462       0.99491567       0.99974025        1.0012313       0.99673565        1.0048562        1.0020126        1.0031247       0.99920881
  12362.907        1.0025754       0.99956784        1.0035135        1.0040794       0.99758065        1.0041264       0.99841298       0.99825651        1.0010986       0.99798004       0.99879199        1.0023202       0.99832418       0.99975268        1.0006187        1.0010876        1.0037692        1.0009765
  12363.987        1.0032442        1.0001109        1.0024431       0.99798361        1.0000610        1.0028350       0.99974696       0.99954100        1.0009451       0.99740089        1.0017441       0.99926394       0.99754531       0.99906104        1.0031115        1.0007592        1.0048472        1.0021941
  12365.073        1.0034471        1.0013284        1.0008302       0.99724783       0.99725864        1.0002510       0.99923644       0.99620973        1.0021512       0.99698454        1.0009714       0.99875876       0.99999390       0.99784977        1.0018086        1.0024790        1.0018607        1.0030010
  12366.147        1.0034001       0.99809945        1.0013983        1.0013883       0.99754409       0.99901974       0.99983435       0.99712333       0.99949955       0.99992581       0.99708267        1.0053319        1.0041930       0.99795761        1.0006835        1.0050784        1.0011737       0.99796964
  12367.220        1.0040057        1.0020106        1.0033613        1.0037151       0.99789223       0.99927527       0.99993319       0.99779224       0.99986334       0.99962093        1.0008759        1.0021236        1.0008672       0.99746310        1.0031815        1.0030424        1.0026528       0.99522686
  12368.294        1.0027266        1.0021129        1.0047987        1.0022580       0.99964993       0.99811660        1.0017261       0.99611704       0.99837180        1.0001357       0.99816771        1.0031450       0.99697308       0.99951459        1.0028669        1.0010728        1.0006682        1.0004527
  12369.374        1.0035743        1.0020983        1.0044154       0.99928059       0.99960848       0.99820320        1.0020938        1.0012961       0.99724866        1.0010938       0.99713799       0.99692996        1.0001396        1.0024136       0.99902021        1.0017197       0.99876453       0.99775998
  12370.468        1.0035776        1.0018448        1.0015887       0.99927327       0.99619941        1.0008459       0.99985313        1.0025000       0.99996742       0.99988178       0.99888688        1.0002794        1.0015696        1.0009761        1.0008457        1.0015467        1.0016792       0.99473483
  12371.562        1.0036593        1.0052389       0.99866267        1.0006436       0.99628802        1.0027919       0.99988941       0.99981329        1.0019606       0.99971649       0.99956342        1.0016571        1.0040181       0.99887548        1.0009540       0.99728326        1.0018075       0.99689123
  12372.643        1.0029312        1.0021755       0.99987849        1.0042576       0.99961767        1.0030764        1.0035767       0.99775114        1.0052206        1.0022999        1.0037312       0.99770972        1.0022791       0.99787449       0.99669129       0.99888208        1.0030344        1.0005151
  12373.725        1.0034882        1.0040505        1.0005777        1.0016323        1.0007453        1.0027881        1.0040536       0.99998450        1.0055150        1.0009681        1.0029057       0.99755850        1.0011985        1.0008036       0.99860948        1.0035130        1.0049750        1.0026187
  12374.813        1.0035973        1.0047337        1.0028024        1.0019210        1.0008924        1.0013304       0.99827718        1.0015596        1.0053266        1.0018108       0.99816004       0.99666706        1.0014982        1.0014777        1.0004753        1.0047214        1.0050166        1.0004951
  12375.908        1.0029552        1.0036600        1.0057230        1.0022528        1.0040442       0.99807232       0.99761457        1.0031665        1.0048096        1.0016848        1.0035696        1.0000036       0.99843380       0.99900855       0.99937386        1.0021048        1.0029873       0.99895206
  12377.003        1.0047921       0.99932367        1.0056913       0.99992590        1.0035388       0.99907914       0.99946209        1.0029101        1.0053239        1.0017793       0.99838526       0.99974227        1.0002783       0.99807569       0.99913134       0.99594823       0.99899664       0.99919887
  12378.085        1.0037868        1.0000909        1.0009565        1.0025626        1.0014577        1.0028590        1.0037264        1.0036184        1.0019480        1.0054998        1.0019146       0.99743587        1.0015557       0.99783401        1.0016762       0.99684465       0.99806987       0.99868754
  12379.168        1.0040140       0.99942247       0.99857463        1.0031745       0.99989904       0.99974372        1.0068866        1.0022591        1.0000947        1.0034505        1.0015007       0.99942763       0.99957015       0.99924900       0.99910863       0.99902897       0.99854343        1.0017120
  12380.257        1.0045230        1.0009041       0.99620983        1.0010941        1.0022017       0.99687459        1.0040689        1.0030408        1.0022957        1.0015376        1.0007763       0.99606578       0.99985909        1.0014262       0.99614112        1.0023742       0.99633875        1.0001700
  12381.352        1.0043857       0.99824945       0.99463808        1.0018758        1.0024170        1.0012158        1.0002618        1.0042141        1.0008687       0.99960711       0.99902205        1.0024819        1.0009938       0.99777345       0.99927131       0.99927098       0.99447770       0.99592779
  12382.448        1.0041135        1.0001164       0.99733554       0.99937587        1.0010507        1.0030119        1.0015542        1.0038682       0.99914465        1.0049515        1.0004988       0.99670005        1.0023091       0.99621654        1.0003356       0.99587031       0.99615450       0.99724025
  12383.545        1.0042809        1.0021262       0.99834262       0.99760048       0.99706809       0.99998619        1.0029677        1.0022884        1.0011624        1.0036784       0.99951593        1.0009502        1.0024361       0.99566690        1.0027199       0.99958742       0.99885969       0.99728678
  12384.628        1.0048692       0.99931266       0.99882758       0.99911622       0.99777841        1.0012194        1.0025630        1.0010336        1.0006176        1.0018844       0.99882527       0.99999496        1.0016470       0.99586694        1.0030883       0.99887625       0.99506995       0.99497418
  12385.718        1.0041421        1.0010833        1.0000833        1.0000526       0.99977978        1.0008202        1.0008726        1.0009151        1.0006140        1.0039005        1.0016239       0.99922364        1.0037685       0.99568798       0.99784418       0.99795553       0.99473011       0.99487095
  12386.795        1.0056881       0.99901932       0.99690854        1.0001208        1.0007793        1.0001620       0.99836217        1.0027027       0.99859414       0.99878715        1.0012048        1.0017996        1.0042943       0.99730592       0.99798938       0.99908938       0.99651815       0.99644201
  12387.872        1.0061840        1.0014959       0.99985868        1.0007591        1.0002528       0.99972171       0.99871658        1.0004274       0.99806328        1.0017002        1.0031194       0.99875033        1.0053559       0.99781705        1.0007159       0.99928865       0.99649080       0.99635477
  12388.963        1.0054337        1.0019468        1.0013548        1.0003822       0.99843622       0.99992957        1.0015132        1.0004236       0.99616253       0.99974313        1.0016904       0.99895371        1.0048145        1.0015646        1.0021641        1.0006824       0.99743408       0.99908571
  12390.054        1.0058753        1.0031783        1.0014242       0.99916594        1.0011775        1.0000913        1.0010059        1.0023566        1.0017034        1.0008659       0.99951415        1.0036665        1.0045783        1.0037112        1.0030385        1.0027628       0.99227956        1.0002240
  12391.131        1.0061106        1.0014259        1.0006183       0.99935358        1.0007329       0.99855697        1.0012263        1.0036378        1.0035860        1.0006737       0.99845496        1.0032142        1.0041320       0.99905128        1.0002548        1.0026756       0.99291182       0.99989529
  12392.216        1.0054011        1.0003316        1.0012185       0.99941580       0.99806031       0.99997593        1.0016374        1.0033222        1.0026599        1.0051344       0.99892083       0.99731172        1.0041433       0.99840223        1.0014787        1.0039606       0.99780511        1.0017022
  12393.320        1.0053834       0.99995107        1.0020126       0.99694307       0.99898139        1.0016628        1.0008797        1.0029466        1.0025278        1.0057682       0.99538204        1.0069599        1.0048057       0.99793150        1.0041147        1.0007367       0.99630107        1.0037345
  12394.439        1.0069918        1.0011706        1.0033844       0.99838200       0.99936606        1.0012824       0.99970009        1.0048357        1.0015105        1.0046303       0.99939273       0.99699925       0.99999835       0.99714435       0.99995896       0.99721677       0.99515134        1.0039739
  12395.524        1.0068569       0.99973390       0.99994236       0.99826396       0.99804308        1.0022977        1.0000122        1.0040287        1.0022061        1.0006787        1.0013842       0.99869393        1.0037744        1.0004146       0.99915684       0.99866906       0.99777563        1.0020994
  12396.609        1.0068856       0.99781393        1.0012425       0.99779628       0.99830109        1.0032742        1.0015938        1.0020292        1.0011096        1.0045367        1.0038100        1.0034186        1.0070983        1.0054657       0.99674673       0.99993428       0.99785206        1.0015764
  12397.695        1.0068617       0.99974297       0.99883543        1.0002956       0.99771716        1.0035902        1.0016816        1.0042799       0.99816910        1.0032276       0.99605113        1.0017329        1.0011642        1.0012002        1.0002075        1.0023021       0.99810973        1.0005431
  12398.793        1.0068453       0.99955073       0.99733982        1.0019390       0.99894656        1.0046927        1.0003790        1.0035783       0.99792114        1.0023595       0.99317100        1.0006881        1.0018035       0.99589036        1.0037982        1.0031030       0.99906689        1.0033861
  12399.893        1.0082796        1.0026106        1.0005728       0.99801864        1.0016664        1.0029270        1.0027039        1.0041557       0.99809988        1.0019546       0.99986584       0.99476995        1.0053677       0.99924321        1.0028632        1.0029363       0.99666833        1.0040489
  12400.986        1.0059211        1.0023529        1.0015364        1.0003619       0.99862981        1.0034405        1.0039217        1.0085899        1.0030158       0.99983649       0.99914524       0.99937928        1.0017958        1.0030283        1.0055317        1.0057483       0.99729901        1.0062042
  12402.072        1.0066983        1.0030560        1.0032003        1.0060100       0.99700569        1.0034259        1.0047313        1.0086810        1.0016191        1.0039897        1.0008115        1.0023870        1.0050591        1.0036929        1.0037078        1.0041352       0.99996929        1.0076828
  12403.152        1.0074492        1.0034431        1.0051744        1.0036941       0.99886453        1.0068576        1.0047656        1.0051939        1.0030071        1.0071323        1.0022144        1.0056200        1.0062314        1.0066619        1.0030127        1.0052818       0.99964380        1.0072330
  12404.239        1.0090292        1.0005135        1.0013012        1.0034302       0.99910455        1.0055848        1.0030879        1.0049595        1.0008574        1.0047745       0.99605792       0.99886795        1.0072342        1.0042491        1.0024858        1.0011323        1.0017441        1.0053271
  12405.345        1.0094359       0.99955163       0.99978285        1.0019906       0.99664240        1.0038932        1.0040452        1.0005994       0.99987947        1.0048592       0.99643024       0.99778262        1.0079099        1.0016645        1.0070410        1.0001950        1.0006058        1.0020258
  12406.439        1.0087545       0.99933116        1.0006774        1.0017038        1.0002725        1.0032560        1.0027105        1.0016445       0.99909600       0.99968304        1.0010335        1.0019792       0.99849790        1.0085860        1.0033211        1.0023306       0.99278564        1.0019048
  12407.539        1.0083380        1.0019213       0.99907187       0.99924715        1.0004912        1.0046659       0.99926195        1.0048523       0.99859009       0.99888809       0.99769340        1.0055895        1.0014493        1.0074124       0.99945091        1.0069524       0.99648902       0.99973494
  12408.641        1.0101879        1.0022255        1.0046689        1.0017378       0.99837531        1.0058849       0.99805968        1.0045005       0.99793914       0.99920018       0.99581639        1.0033368        1.0033769        1.0047516       0.99926772        1.0060450       0.99853586        1.0034478
  12409.741        1.0107717        1.0022951        1.0041406       0.99911887        1.0013927        1.0049336       0.99834037        1.0036801       0.99773709        1.0031395       0.99690713       0.99941734       0.99892301        1.0023286       0.99846594        1.0022397        1.0005052        1.0027894
  12410.843        1.0093683        1.0021500        1.0008849       0.99401829        1.0018246        1.0024850        1.0028068        1.0061462       0.99815339        1.0049974       0.99859450       0.99813676       0.99694203        1.0040518       0.99884173        1.0034299       0.99581808        1.0061659
  12411.958        1.0111013        1.0016618        1.0055943       0.99743019        1.0010493       0.99977468        1.0027800        1.0068819       0.99747444        1.0067966        1.0014413        1.0040314       0.99923677        1.0025109        1.0034566        1.0047301       0.99374422        1.0006219
  12413.079        1.0105783       0.99835272        1.0029282        1.0006140        1.0021379        1.0000569       0.99799963        1.0050521        1.0003451        1.0051605        1.0022348        1.0006745       0.99723721       0.99786500       0.99968887        1.0050419       0.99703066        1.0029406
  12414.175        1.0114235       0.99884752       0.99722105        1.0013274        1.0004580        1.0010224       0.99549556        1.0025779        1.0019184        1.0015751        1.0026621        1.0038445        1.0054685        1.0015330       0.99967641        1.0009302       0.99535513        1.0014556
  12415.277        1.0117910        1.0001195        1.0042514       0.99728133       0.99592519        1.0009800       0.99895092        1.0023201       0.99853509       0.99937784       0.99689894       0.99947524        1.0001781       0.99830984        1.0005155       0.99867101       0.99596321        1.0047267
  12416.366        1.0122896        1.0008460        1.0084652       0.99813761       0.99626416        1.0033442       0.99622869        1.0035500        1.0057931        1.0008310       0.99879054       0.99922586        1.0021548       0.99723228       0.99816472        1.0003269       0.99829547        1.0028742
  12417.481        1.0128346       0.99996966        1.0033856       0.99914641       0.99937813        1.0051701       0.99700304       0.99932200       0.99938337        1.0041119        1.0020081        1.0020944        1.0037798       0.99975863       0.99540363        1.0002643       0.99679610        1.0036428
  12418.584        1.0136111       0.99896911        1.0051010       0.99445429       0.99832627       0.99951955       0.99670424        1.0025459        1.0018995        1.0020319        1.0058638        1.0026065        1.0056241        1.0057502       0.99865333        1.0008216        1.0021091        1.0024597
  12419.687        1.0133401        1.0010407        1.0068163       0.98886143       0.99620101       0.99235096       0.99453984        1.0099044        1.0048330       0.99995189        1.0097195        1.0031186        1.0074683        1.0117881        1.0024849        1.0015824        1.0087356        1.0009823
  12420.790        1.0127441        1.0039561        1.0085316       0.98326857       0.99407576       0.98518237       0.99237545        1.0172629        1.0077666       0.99787189        1.0135752        1.0036307        1.0093126        1.0178260        1.0063165        1.0023432        1.0153620       0.99950498
