# Supplementary material for: In situ X-ray absorption spectroscopy data during formation of active Pt- and Pd-sites in functionalized UiO-67 metal-organic frameworks
Source: Data Brief. 2019 Jul 17;25:104280. doi: 10.1016/j.dib.2019.104280 (PMC6661504; doi:10.1016/j.dib.2019.104280)
Supplement: Supplementary file 1 [file mmc1.zip › 2_Pt_He_steady.mu]

# Experimental absorpton coeffitients at Pt L3-edge collected at BM01B@ESRF during the activation of UiO-67-Pt sample from room temperatures to 300 C in helium.
# Column 1: Energy in eV
# Column 2: Reference Pt foil
# The columns 3 - 16 contain spectra collected at 300 C in heliun. The time in minutes spent at 300 C is specified.
# Column  3:  0
# Column  4:  4
# Column  5:  8
# Column  6: 12
# Column  7: 16
# Column  8: 20
# Column  9: 24
# Column 10: 28
# Column 11: 32
# Column 12: 36
# Column 13: 40
# Column 14: 44
# Column 15: 48
# Column 16: 52
#------------------------
  11348.339       0.32062815      -0.18177572      -0.18210191      -0.18314376      -0.18287639      -0.18274459      -0.18318829      -0.18337591      -0.18346737      -0.18422384      -0.18418503      -0.18570064      -0.18515887      -0.18566568      -0.18513348
  11350.199       0.31816445      -0.18261606      -0.18379519      -0.18373686      -0.18400522      -0.18346627      -0.18437116      -0.18442516      -0.18460680      -0.18512328      -0.18567857      -0.18662475      -0.18657227      -0.18699101      -0.18598775
  11352.020       0.31806259      -0.18352267      -0.18486320      -0.18461525      -0.18521419      -0.18487694      -0.18541461      -0.18548241      -0.18574101      -0.18584152      -0.18671066      -0.18787636      -0.18761279      -0.18766032      -0.18718092
  11353.865       0.31696935      -0.18445230      -0.18549301      -0.18555306      -0.18641889      -0.18603808      -0.18637101      -0.18626663      -0.18615690      -0.18647800      -0.18776368      -0.18823351      -0.18814516      -0.18873994      -0.18860019
  11355.664       0.31599298      -0.18512668      -0.18599341      -0.18707288      -0.18742260      -0.18700760      -0.18756536      -0.18692271      -0.18746789      -0.18801956      -0.18836143      -0.18909186      -0.18882130      -0.18923453      -0.18915573
  11357.471       0.31515867      -0.18600558      -0.18690947      -0.18786415      -0.18780209      -0.18785671      -0.18790013      -0.18816106      -0.18836435      -0.18837575      -0.18958923      -0.19008845      -0.18974847      -0.19014421      -0.19028499
  11359.271       0.31377473      -0.18709822      -0.18745387      -0.18864670      -0.18893550      -0.18889869      -0.18894921      -0.18861152      -0.18946868      -0.18953384      -0.19071987      -0.19099213      -0.19079779      -0.19113553      -0.19136276
  11361.068       0.31287838      -0.18814616      -0.18846184      -0.18975776      -0.18972533      -0.18959075      -0.19029745      -0.18969296      -0.18980823      -0.19002739      -0.19136305      -0.19228804      -0.19214206      -0.19179712      -0.19220812
  11362.886       0.31186065      -0.18917147      -0.18961648      -0.19017065      -0.19068953      -0.19036322      -0.19078433      -0.19054139      -0.19052836      -0.19088332      -0.19255435      -0.19324990      -0.19291301      -0.19282371      -0.19324973
  11364.673       0.31022965      -0.19019796      -0.19037676      -0.19103801      -0.19136615      -0.19125726      -0.19172099      -0.19213982      -0.19179938      -0.19158594      -0.19345717      -0.19402797      -0.19375846      -0.19379564      -0.19425110
  11366.482       0.30918674      -0.19067168      -0.19113106      -0.19241073      -0.19243542      -0.19262956      -0.19288178      -0.19285821      -0.19255281      -0.19271108      -0.19400657      -0.19513173      -0.19469122      -0.19498542      -0.19510608
  11368.302       0.30879694      -0.19171160      -0.19249633      -0.19296864      -0.19336209      -0.19337349      -0.19377676      -0.19311181      -0.19343676      -0.19379374      -0.19508948      -0.19602624      -0.19564619      -0.19592216      -0.19611195
  11370.107       0.30722636      -0.19248767      -0.19334720      -0.19345341      -0.19379495      -0.19426512      -0.19492522      -0.19413047      -0.19458267      -0.19460762      -0.19626920      -0.19692549      -0.19670144      -0.19688850      -0.19662826
  11371.918       0.30582960      -0.19347092      -0.19434417      -0.19464118      -0.19454022      -0.19554745      -0.19563073      -0.19568889      -0.19596583      -0.19518101      -0.19713270      -0.19817611      -0.19765532      -0.19800689      -0.19754339
  11373.740       0.30522773      -0.19457538      -0.19556029      -0.19603238      -0.19547775      -0.19650719      -0.19665331      -0.19612999      -0.19633342      -0.19571057      -0.19790653      -0.19908920      -0.19866881      -0.19909423      -0.19842944
  11375.536       0.30388563      -0.19530055      -0.19588850      -0.19685898      -0.19624049      -0.19707036      -0.19766129      -0.19676745      -0.19681584      -0.19714967      -0.19849105      -0.20010696      -0.19944089      -0.19948698      -0.19933744
  11377.320       0.30296525      -0.19614285      -0.19716562      -0.19735794      -0.19753137      -0.19783007      -0.19838159      -0.19794305      -0.19745689      -0.19847724      -0.19908962      -0.20084349      -0.20037235      -0.20028597      -0.19991178
  11379.100       0.30148651      -0.19688277      -0.19815267      -0.19833111      -0.19842865      -0.19867885      -0.19895039      -0.19910582      -0.19882972      -0.19909358      -0.19990332      -0.20123232      -0.20123890      -0.20144198      -0.20063847
  11380.902       0.30068297      -0.19781144      -0.19894085      -0.19940519      -0.19929226      -0.19932947      -0.19987560      -0.20004397      -0.19986867      -0.20000436      -0.20079451      -0.20197015      -0.20188896      -0.20202272      -0.20178983
  11382.677       0.30003844      -0.19910215      -0.20010163      -0.20008070      -0.20042364      -0.20059091      -0.20124757      -0.20110887      -0.20074198      -0.20136682      -0.20183298      -0.20283577      -0.20294805      -0.20282425      -0.20299458
  11384.452       0.29871135      -0.20028862      -0.20032193      -0.20096973      -0.20106836      -0.20144007      -0.20231298      -0.20189730      -0.20161077      -0.20225749      -0.20288602      -0.20431001      -0.20406178      -0.20407270      -0.20430983
  11386.183       0.29783111      -0.20116723      -0.20165814      -0.20216254      -0.20175610      -0.20254527      -0.20293588      -0.20264121      -0.20252640      -0.20324178      -0.20391949      -0.20533256      -0.20488341      -0.20498467      -0.20534922
  11387.813       0.29625136      -0.20183572      -0.20252225      -0.20301159      -0.20282757      -0.20333833      -0.20380285      -0.20360131      -0.20374230      -0.20416527      -0.20504792      -0.20561016      -0.20579400      -0.20565754      -0.20605371
  11389.353       0.29619959      -0.20281627      -0.20327001      -0.20393238      -0.20388534      -0.20408396      -0.20413049      -0.20450285      -0.20435069      -0.20509910      -0.20598309      -0.20639578      -0.20659914      -0.20639066      -0.20670430
  11390.809       0.29519944      -0.20321775      -0.20424521      -0.20455288      -0.20466582      -0.20500060      -0.20475409      -0.20544887      -0.20515031      -0.20610798      -0.20660547      -0.20771470      -0.20708271      -0.20716845      -0.20730899
  11392.169       0.29436069      -0.20426508      -0.20502397      -0.20534052      -0.20536568      -0.20584936      -0.20583781      -0.20594670      -0.20596189      -0.20610829      -0.20749517      -0.20822654      -0.20809887      -0.20802265      -0.20796999
  11393.474       0.29385383      -0.20491790      -0.20521066      -0.20604091      -0.20591752      -0.20625671      -0.20677514      -0.20643146      -0.20656399      -0.20641589      -0.20804502      -0.20889745      -0.20856430      -0.20854872      -0.20872955
  11394.704       0.29337900      -0.20540719      -0.20555888      -0.20661867      -0.20662928      -0.20706980      -0.20734252      -0.20703960      -0.20711456      -0.20713361      -0.20873198      -0.20947268      -0.20901852      -0.20899978      -0.20945393
  11395.879       0.29246033      -0.20590839      -0.20621611      -0.20708071      -0.20746023      -0.20791864      -0.20746327      -0.20780654      -0.20783145      -0.20839754      -0.20974721      -0.20994208      -0.20955082      -0.20942183      -0.21013560
  11396.992       0.29177980      -0.20632470      -0.20712641      -0.20765503      -0.20827463      -0.20837734      -0.20793778      -0.20845115      -0.20865447      -0.20860672      -0.20995972      -0.21025405      -0.21016934      -0.20995804      -0.21058924
  11398.066       0.29069000      -0.20677363      -0.20766373      -0.20811248      -0.20884768      -0.20871857      -0.20881900      -0.20898650      -0.20936536      -0.20878191      -0.21023095      -0.21062492      -0.21080952      -0.21054489      -0.21106880
  11399.077       0.29022288      -0.20756523      -0.20814126      -0.20835015      -0.20916807      -0.20898623      -0.20934951      -0.20932943      -0.20999573      -0.20935781      -0.21084179      -0.21108163      -0.21148634      -0.21119259      -0.21159379
  11400.530       0.28962708      -0.20831824      -0.20879584      -0.20921181      -0.21008348      -0.21012769      -0.21018713      -0.21007303      -0.21078102      -0.21027490      -0.21122400      -0.21184959      -0.21248642      -0.21194256      -0.21221698
  11401.904       0.28903141      -0.20894250      -0.20919102      -0.21008374      -0.21057928      -0.21050100      -0.21125254      -0.21060126      -0.21111839      -0.21096363      -0.21184518      -0.21246096      -0.21302246      -0.21285810      -0.21267968
  11403.199       0.28783786      -0.20989079      -0.21007282      -0.21074870      -0.21091015      -0.21087677      -0.21173870      -0.21092452      -0.21198926      -0.21134060      -0.21302221      -0.21292592      -0.21321159      -0.21378121      -0.21314841
  11404.330       0.28771373      -0.21049243      -0.21102068      -0.21138888      -0.21170039      -0.21165763      -0.21226394      -0.21188664      -0.21282793      -0.21250998      -0.21351220      -0.21341207      -0.21392135      -0.21402705      -0.21413501
  11405.926       0.28663161      -0.21106644      -0.21189655      -0.21226413      -0.21239952      -0.21248190      -0.21303424      -0.21343728      -0.21328787      -0.21369187      -0.21437818      -0.21414376      -0.21520320      -0.21500364      -0.21538160
  11407.681       0.28566285      -0.21205511      -0.21270579      -0.21303723      -0.21330733      -0.21310885      -0.21379820      -0.21418238      -0.21371489      -0.21447801      -0.21551051      -0.21546047      -0.21620993      -0.21596771      -0.21635340
  11409.435       0.28428447      -0.21310942      -0.21351740      -0.21422311      -0.21444491      -0.21408163      -0.21477210      -0.21488897      -0.21538632      -0.21499722      -0.21646975      -0.21633232      -0.21697900      -0.21720634      -0.21714649
  11411.242       0.28328696      -0.21385295      -0.21416286      -0.21516826      -0.21500335      -0.21524168      -0.21601322      -0.21580643      -0.21605274      -0.21592879      -0.21680421      -0.21754569      -0.21797418      -0.21789076      -0.21791423
  11413.032       0.28236582      -0.21487144      -0.21528945      -0.21604153      -0.21559396      -0.21612639      -0.21636168      -0.21658838      -0.21584614      -0.21700505      -0.21744730      -0.21837372      -0.21870239      -0.21854750      -0.21881563
  11414.828       0.28119206      -0.21569132      -0.21650786      -0.21701476      -0.21661408      -0.21669741      -0.21708466      -0.21770471      -0.21762401      -0.21765963      -0.21846544      -0.21927494      -0.21944511      -0.21935233      -0.21968237
  11416.619       0.28038677      -0.21656032      -0.21738386      -0.21791563      -0.21769030      -0.21770566      -0.21797270      -0.21853376      -0.21857349      -0.21850584      -0.21953258      -0.22043319      -0.22042413      -0.22029976      -0.22079822
  11418.428       0.27990458      -0.21757610      -0.21880590      -0.21871309      -0.21864363      -0.21888729      -0.21904192      -0.21938331      -0.21882370      -0.21925930      -0.22091966      -0.22109819      -0.22126734      -0.22117247      -0.22171855
  11420.220       0.27832965      -0.21806214      -0.21881343      -0.21893052      -0.21955740      -0.21952432      -0.21977522      -0.22049943      -0.21975427      -0.22027584      -0.22191489      -0.22178356      -0.22211530      -0.22232525      -0.22271121
  11422.003       0.27722627      -0.21862998      -0.21979087      -0.21991166      -0.22041879      -0.22070020      -0.22111078      -0.22142743      -0.22078905      -0.22140601      -0.22243407      -0.22296707      -0.22310216      -0.22355078      -0.22319388
  11423.819       0.27606724      -0.21979140      -0.22053490      -0.22126315      -0.22153179      -0.22165840      -0.22201574      -0.22240426      -0.22179035      -0.22213094      -0.22318245      -0.22423348      -0.22390716      -0.22416829      -0.22389700
  11425.612       0.27512201      -0.22080823      -0.22205607      -0.22212597      -0.22243771      -0.22271533      -0.22311337      -0.22287706      -0.22250540      -0.22316866      -0.22418433      -0.22511401      -0.22462960      -0.22500019      -0.22472259
  11427.430       0.27361575      -0.22194707      -0.22257077      -0.22313701      -0.22356646      -0.22342369      -0.22382528      -0.22337824      -0.22415827      -0.22433160      -0.22506952      -0.22592286      -0.22558342      -0.22569301      -0.22564443
  11429.243       0.27310272      -0.22310163      -0.22283522      -0.22412136      -0.22441687      -0.22393748      -0.22503923      -0.22435338      -0.22499458      -0.22534342      -0.22614754      -0.22700035      -0.22648694      -0.22633017      -0.22688423
  11431.067       0.27199584      -0.22360959      -0.22424316      -0.22533566      -0.22549701      -0.22549270      -0.22610514      -0.22557169      -0.22583404      -0.22596414      -0.22719829      -0.22803425      -0.22739599      -0.22730388      -0.22782172
  11432.886       0.27081955      -0.22457374      -0.22562503      -0.22619553      -0.22636590      -0.22637011      -0.22656635      -0.22668012      -0.22706113      -0.22646355      -0.22779276      -0.22882745      -0.22836331      -0.22846603      -0.22867795
  11434.694       0.27043820      -0.22577727      -0.22597869      -0.22646873      -0.22668004      -0.22724323      -0.22695500      -0.22729250      -0.22754572      -0.22724119      -0.22857342      -0.22980218      -0.22929540      -0.22949300      -0.22949534
  11436.521       0.26951671      -0.22666450      -0.22711192      -0.22741668      -0.22770359      -0.22787676      -0.22822940      -0.22810063      -0.22811024      -0.22786950      -0.22954279      -0.23054927      -0.22997506      -0.23023200      -0.23027661
  11438.353       0.26810743      -0.22713871      -0.22804396      -0.22859864      -0.22916050      -0.22845372      -0.22931786      -0.22913265      -0.22936170      -0.22864656      -0.23052086      -0.23114954      -0.23071211      -0.23114330      -0.23133510
  11440.146       0.26611274      -0.22827132      -0.22890095      -0.22942325      -0.22986695      -0.22975936      -0.23036079      -0.23013576      -0.23061225      -0.23011457      -0.23169007      -0.23202758      -0.23205551      -0.23206481      -0.23239402
  11441.985       0.26540244      -0.22937752      -0.23005765      -0.23032537      -0.23054080      -0.23108538      -0.23156352      -0.23131542      -0.23139344      -0.23105618      -0.23311014      -0.23297453      -0.23320272      -0.23325545      -0.23339600
  11443.786       0.26445963      -0.23046661      -0.23112371      -0.23113027      -0.23178266      -0.23182131      -0.23181788      -0.23238855      -0.23205562      -0.23168238      -0.23401000      -0.23398283      -0.23389193      -0.23409874      -0.23428059
  11445.614       0.26308376      -0.23133415      -0.23189268      -0.23198863      -0.23264763      -0.23272050      -0.23288730      -0.23329236      -0.23261670      -0.23279676      -0.23434659      -0.23487568      -0.23488731      -0.23471210      -0.23490494
  11447.427       0.26262156      -0.23173887      -0.23274949      -0.23282054      -0.23339553      -0.23363688      -0.23388270      -0.23416815      -0.23382254      -0.23369557      -0.23504749      -0.23588579      -0.23585642      -0.23573908      -0.23599705
  11449.245       0.26094858      -0.23251268      -0.23373787      -0.23374632      -0.23450690      -0.23457534      -0.23432712      -0.23477319      -0.23416228      -0.23451716      -0.23606768      -0.23684913      -0.23676053      -0.23666722      -0.23725628
  11451.077       0.26027518      -0.23359799      -0.23459629      -0.23490910      -0.23513665      -0.23527932      -0.23565989      -0.23548255      -0.23520796      -0.23557753      -0.23716411      -0.23775297      -0.23770509      -0.23743051      -0.23785142
  11452.885       0.25932593      -0.23444275      -0.23495759      -0.23582421      -0.23590597      -0.23604518      -0.23677383      -0.23631770      -0.23643077      -0.23644028      -0.23805604      -0.23869737      -0.23859096      -0.23837641      -0.23832532
  11454.705       0.25864663      -0.23566740      -0.23615288      -0.23637642      -0.23712017      -0.23704038      -0.23703224      -0.23723665      -0.23758082      -0.23702732      -0.23852589      -0.23961202      -0.23962893      -0.23941902      -0.23914497
  11456.521       0.25758107      -0.23653251      -0.23694633      -0.23722214      -0.23809121      -0.23787123      -0.23810789      -0.23805945      -0.23900803      -0.23790862      -0.23936195      -0.24080474      -0.24048915      -0.24047413      -0.23991866
  11458.337       0.25631508      -0.23717792      -0.23823604      -0.23846942      -0.23897536      -0.23878016      -0.23877332      -0.23860080      -0.23957646      -0.23928734      -0.24033060      -0.24157599      -0.24131122      -0.24132694      -0.24090459
  11460.165       0.25490534      -0.23808365      -0.23908731      -0.23925383      -0.23975638      -0.23971286      -0.24041932      -0.23968793      -0.24066285      -0.24040672      -0.24153445      -0.24210344      -0.24206988      -0.24221041      -0.24207366
  11461.965       0.25411862      -0.23910118      -0.24017258      -0.24028435      -0.24050028      -0.24021295      -0.24097333      -0.24072806      -0.24069139      -0.24144978      -0.24243823      -0.24298672      -0.24298934      -0.24330040      -0.24299679
  11463.799       0.25321518      -0.24027998      -0.24131567      -0.24100393      -0.24163529      -0.24113216      -0.24206249      -0.24159203      -0.24212878      -0.24228137      -0.24319757      -0.24420639      -0.24355653      -0.24372532      -0.24413631
  11465.607       0.25257018      -0.24098951      -0.24185122      -0.24184468      -0.24267692      -0.24225034      -0.24237232      -0.24264664      -0.24287991      -0.24284322      -0.24428217      -0.24518099      -0.24460040      -0.24455379      -0.24518265
  11467.448       0.25113033      -0.24218208      -0.24261870      -0.24321225      -0.24320595      -0.24346467      -0.24302347      -0.24361541      -0.24365771      -0.24378443      -0.24556156      -0.24603045      -0.24627224      -0.24549746      -0.24588243
  11469.291       0.25051382      -0.24317051      -0.24377994      -0.24441402      -0.24420862      -0.24440117      -0.24415404      -0.24421867      -0.24458877      -0.24481026      -0.24634816      -0.24707088      -0.24714120      -0.24629433      -0.24690676
  11471.111       0.24985695      -0.24366033      -0.24456942      -0.24528279      -0.24545108      -0.24515006      -0.24502553      -0.24518034      -0.24569683      -0.24573216      -0.24675918      -0.24789908      -0.24767234      -0.24722872      -0.24771588
  11472.943       0.24832719      -0.24454767      -0.24561420      -0.24607887      -0.24626780      -0.24612413      -0.24613317      -0.24602896      -0.24605797      -0.24672804      -0.24768663      -0.24841756      -0.24827775      -0.24806993      -0.24833715
  11474.776       0.24716424      -0.24554143      -0.24629822      -0.24682242      -0.24718550      -0.24705735      -0.24691585      -0.24693842      -0.24702090      -0.24748691      -0.24850852      -0.24904665      -0.24927392      -0.24910250      -0.24955644
  11476.586       0.24632025      -0.24635390      -0.24710310      -0.24771500      -0.24811358      -0.24797274      -0.24822310      -0.24763090      -0.24831582      -0.24838679      -0.24938255      -0.25001859      -0.25037158      -0.24996688      -0.25045924
  11478.426       0.24523172      -0.24711294      -0.24811559      -0.24846312      -0.24880769      -0.24871949      -0.24904103      -0.24884254      -0.24901037      -0.24924250      -0.25040328      -0.25080569      -0.25128155      -0.25102571      -0.25145161
  11480.244       0.24427575      -0.24810558      -0.24921273      -0.24919014      -0.24975266      -0.24932652      -0.24991137      -0.24985717      -0.24970767      -0.25045041      -0.25149851      -0.25188277      -0.25191798      -0.25170997      -0.25230212
  11482.084       0.24377176      -0.24925635      -0.24952534      -0.25006271      -0.25111768      -0.25055354      -0.25110270      -0.25067494      -0.25069944      -0.25093939      -0.25249216      -0.25273857      -0.25284349      -0.25300380      -0.25302871
  11483.903       0.24275691      -0.25007038      -0.25010956      -0.25079702      -0.25184680      -0.25166086      -0.25196435      -0.25149604      -0.25161049      -0.25158626      -0.25375680      -0.25351868      -0.25399848      -0.25421396      -0.25355684
  11485.716       0.24192046      -0.25099685      -0.25090729      -0.25183404      -0.25272180      -0.25222506      -0.25297717      -0.25225021      -0.25250513      -0.25275463      -0.25422148      -0.25432030      -0.25448029      -0.25523325      -0.25459924
  11487.576       0.24090308      -0.25180641      -0.25215921      -0.25281294      -0.25353687      -0.25306843      -0.25362648      -0.25358890      -0.25346603      -0.25393712      -0.25522442      -0.25518616      -0.25535212      -0.25565310      -0.25543169
  11489.396       0.24008583      -0.25291768      -0.25314390      -0.25352431      -0.25437386      -0.25363524      -0.25464762      -0.25423202      -0.25458414      -0.25438297      -0.25648984      -0.25657798      -0.25610412      -0.25686502      -0.25637350
  11491.241       0.23960183      -0.25363455      -0.25422346      -0.25441142      -0.25520802      -0.25451287      -0.25559046      -0.25520228      -0.25502725      -0.25540900      -0.25664761      -0.25736961      -0.25676860      -0.25804159      -0.25750256
  11493.045       0.23877446      -0.25421725      -0.25522685      -0.25581972      -0.25599419      -0.25552266      -0.25594706      -0.25587571      -0.25587390      -0.25606175      -0.25792269      -0.25850119      -0.25798000      -0.25877794      -0.25836391
  11494.861       0.23801574      -0.25499034      -0.25606143      -0.25658754      -0.25688781      -0.25673078      -0.25694297      -0.25660208      -0.25706329      -0.25690571      -0.25879948      -0.25913511      -0.25871755      -0.25944780      -0.25913393
  11496.677       0.23701585      -0.25603883      -0.25710585      -0.25716271      -0.25736739      -0.25789299      -0.25801043      -0.25734160      -0.25797985      -0.25769031      -0.25973859      -0.26018406      -0.25948775      -0.26006221      -0.26031906
  11498.495       0.23583156      -0.25724882      -0.25794904      -0.25886361      -0.25828993      -0.25854011      -0.25881523      -0.25850060      -0.25888850      -0.25882329      -0.25986341      -0.26092993      -0.26061156      -0.26118564      -0.26079621
  11500.313       0.23502908      -0.25776897      -0.25860629      -0.25951921      -0.25957836      -0.25907782      -0.25983212      -0.25936843      -0.25971958      -0.25970034      -0.26115625      -0.26185160      -0.26168398      -0.26252262      -0.26147577
  11502.126       0.23430820      -0.25851676      -0.25921902      -0.26016169      -0.26053023      -0.26005871      -0.26056329      -0.25994924      -0.26063990      -0.26090500      -0.26262652      -0.26287648      -0.26291004      -0.26330641      -0.26244440
  11503.968       0.23357178      -0.25936295      -0.25989330      -0.26096885      -0.26171294      -0.26118496      -0.26169356      -0.26134051      -0.26151847      -0.26171832      -0.26311613      -0.26345385      -0.26357635      -0.26411422      -0.26344817
  11505.828       0.23259175      -0.26044546      -0.26085370      -0.26199751      -0.26253539      -0.26205102      -0.26221347      -0.26193510      -0.26252803      -0.26287911      -0.26330183      -0.26452952      -0.26413420      -0.26441703      -0.26459226
  11507.671       0.23248530      -0.26131463      -0.26188624      -0.26244374      -0.26350117      -0.26322254      -0.26336831      -0.26261496      -0.26370678      -0.26342850      -0.26440833      -0.26493851      -0.26551809      -0.26542327      -0.26554390
  11509.516       0.23164197      -0.26252846      -0.26301803      -0.26366480      -0.26420888      -0.26398563      -0.26445667      -0.26402944      -0.26423993      -0.26451793      -0.26556534      -0.26593557      -0.26589687      -0.26651458      -0.26620291
  11511.349       0.23123130      -0.26368560      -0.26379642      -0.26445933      -0.26535196      -0.26470709      -0.26530788      -0.26476244      -0.26500263      -0.26496826      -0.26651324      -0.26668499      -0.26744947      -0.26753368      -0.26771017
  11513.194       0.23095047      -0.26439740      -0.26431264      -0.26517744      -0.26592632      -0.26547783      -0.26592624      -0.26578366      -0.26594978      -0.26583143      -0.26721830      -0.26776103      -0.26781920      -0.26839816      -0.26829181
  11515.028       0.23067612      -0.26529182      -0.26522672      -0.26611404      -0.26697793      -0.26641895      -0.26654728      -0.26686297      -0.26677537      -0.26683797      -0.26854809      -0.26861220      -0.26881546      -0.26896944      -0.26907926
  11516.875       0.23008964      -0.26581655      -0.26606283      -0.26740172      -0.26764979      -0.26710022      -0.26751369      -0.26713774      -0.26736254      -0.26838688      -0.26927688      -0.26971122      -0.26979499      -0.26990173      -0.26991315
  11518.733       0.22927310      -0.26738963      -0.26664303      -0.26812029      -0.26854242      -0.26806855      -0.26855613      -0.26835760      -0.26811279      -0.26888150      -0.27006417      -0.27066354      -0.27092142      -0.27039318      -0.27058917
  11520.581       0.22933063      -0.26834915      -0.26769283      -0.26864278      -0.26941034      -0.26878727      -0.26917160      -0.26922764      -0.26925136      -0.27004782      -0.27105545      -0.27104886      -0.27151047      -0.27108635      -0.27157612
  11522.429       0.22928796      -0.26861144      -0.26923456      -0.26915273      -0.26960411      -0.26955316      -0.26995465      -0.27004088      -0.27030294      -0.27012154      -0.27184632      -0.27221490      -0.27235587      -0.27127821      -0.27243398
  11524.296       0.22954950      -0.26966185      -0.27029096      -0.26991502      -0.27083279      -0.27089011      -0.27074479      -0.27067694      -0.27118300      -0.27136422      -0.27229635      -0.27309029      -0.27260044      -0.27257167      -0.27283024
  11526.156       0.22945824      -0.27006998      -0.27077744      -0.27126536      -0.27126843      -0.27165263      -0.27178444      -0.27183725      -0.27181731      -0.27223611      -0.27333606      -0.27411737      -0.27395758      -0.27349489      -0.27363625
  11528.018       0.22999245      -0.27088809      -0.27142820      -0.27213025      -0.27256080      -0.27214609      -0.27243800      -0.27251346      -0.27255301      -0.27309994      -0.27396781      -0.27488099      -0.27429821      -0.27448540      -0.27451944
  11529.875       0.23023433      -0.27211242      -0.27215283      -0.27333414      -0.27276840      -0.27320176      -0.27329105      -0.27349275      -0.27350364      -0.27419097      -0.27502870      -0.27526415      -0.27451406      -0.27534394      -0.27564800
  11531.737       0.23106555      -0.27284991      -0.27282392      -0.27363872      -0.27329090      -0.27343108      -0.27427731      -0.27324611      -0.27429818      -0.27449778      -0.27535573      -0.27634802      -0.27536603      -0.27622470      -0.27609364
  11533.589       0.23176684      -0.27324607      -0.27356892      -0.27392460      -0.27335590      -0.27428923      -0.27467766      -0.27390487      -0.27499378      -0.27593758      -0.27635358      -0.27721167      -0.27678902      -0.27707857      -0.27712968
  11535.436       0.23398528      -0.27360408      -0.27456813      -0.27451914      -0.27508207      -0.27473833      -0.27529767      -0.27544744      -0.27583947      -0.27585539      -0.27689952      -0.27766767      -0.27717736      -0.27771359      -0.27803110
  11537.307       0.23665454      -0.27442496      -0.27524978      -0.27505994      -0.27623573      -0.27612495      -0.27560371      -0.27540910      -0.27623647      -0.27688357      -0.27784839      -0.27830470      -0.27848645      -0.27834115      -0.27870882
  11539.160       0.23890972      -0.27484237      -0.27602172      -0.27599554      -0.27619332      -0.27630318      -0.27618371      -0.27636546      -0.27654136      -0.27740477      -0.27818310      -0.27866302      -0.27878903      -0.27886346      -0.27871876
  11541.003       0.24269639      -0.27509392      -0.27684536      -0.27688268      -0.27667794      -0.27683198      -0.27698230      -0.27728710      -0.27754505      -0.27724734      -0.27887141      -0.27951047      -0.27944079      -0.27960693      -0.27962846
  11542.887       0.24752927      -0.27623060      -0.27724811      -0.27758073      -0.27689913      -0.27748655      -0.27770578      -0.27748768      -0.27799215      -0.27812689      -0.27944148      -0.28028776      -0.27993228      -0.27990622      -0.27963823
  11544.743       0.25387247      -0.27637176      -0.27735594      -0.27776445      -0.27763203      -0.27750198      -0.27801207      -0.27814331      -0.27814679      -0.27905606      -0.27941724      -0.27969908      -0.28021944      -0.27996013      -0.27984530
  11546.621       0.26366752      -0.27643942      -0.27736099      -0.27728900      -0.27818669      -0.27759874      -0.27785797      -0.27763019      -0.27808309      -0.27855255      -0.27906704      -0.27938271      -0.28005281      -0.28017191      -0.28021985
  11548.490       0.27487517      -0.27605072      -0.27675703      -0.27704648      -0.27772739      -0.27765713      -0.27768424      -0.27822672      -0.27782009      -0.27846458      -0.27930073      -0.27943190      -0.27995755      -0.28018555      -0.28000944
  11550.364       0.29236052      -0.27601655      -0.27623527      -0.27623082      -0.27714032      -0.27634131      -0.27689273      -0.27709813      -0.27721744      -0.27766268      -0.27881772      -0.27905846      -0.27905022      -0.27917330      -0.27964300
  11552.240       0.31903512      -0.27504717      -0.27501621      -0.27484603      -0.27523043      -0.27530251      -0.27533091      -0.27543895      -0.27600993      -0.27637625      -0.27793593      -0.27743725      -0.27760348      -0.27802641      -0.27744605
  11554.111       0.36261302      -0.27204173      -0.27248368      -0.27233423      -0.27308407      -0.27261682      -0.27251755      -0.27332108      -0.27337412      -0.27373569      -0.27512228      -0.27525748      -0.27547139      -0.27546730      -0.27538884
  11556.010       0.44130845      -0.26668328      -0.26787536      -0.26769853      -0.26773190      -0.26779045      -0.26703783      -0.26836285      -0.26765123      -0.26836656      -0.26943953      -0.26993857      -0.27009346      -0.27011500      -0.27033300
  11557.893       0.58889584      -0.25663932      -0.25766654      -0.25735486      -0.25737642      -0.25780649      -0.25581755      -0.25797256      -0.25658001      -0.25733743      -0.25850426      -0.25940323      -0.25978331      -0.25964924      -0.25930340
  11559.736       0.85364215      -0.23779443      -0.23796376      -0.23644698      -0.23614227      -0.23645860      -0.23410469      -0.23641374      -0.23522728      -0.23528971      -0.23652000      -0.23810383      -0.23787648      -0.23789737      -0.23825422
  11561.621        1.1496645      -0.20350985      -0.20417819      -0.20116229      -0.20053949      -0.20099167      -0.20030755      -0.20098912      -0.20107885      -0.20047340      -0.20203764      -0.20274052      -0.20272474      -0.20331036      -0.20329072
  11563.488        1.2542047      -0.17117278      -0.17123057      -0.17109805      -0.17075566      -0.17014552      -0.17193838      -0.17256224      -0.17167146      -0.17213896      -0.17426723      -0.17436619      -0.17437162      -0.17408582      -0.17433037
  11565.391        1.2285088      -0.16408929      -0.16421305      -0.16733254      -0.16765916      -0.16780819      -0.16872260      -0.16935799      -0.16823760      -0.16961756      -0.17123188      -0.17149571      -0.17137878      -0.17122871      -0.17165346
  11567.260        1.1763767      -0.17516201      -0.17751774      -0.17925606      -0.18006804      -0.18028839      -0.18157097      -0.18114110      -0.18065220      -0.18091175      -0.18262334      -0.18320856      -0.18308098      -0.18312952      -0.18309331
  11569.111        1.1400899      -0.18805163      -0.18971321      -0.19064962      -0.19155455      -0.19154419      -0.19209161      -0.19209253      -0.19222196      -0.19203259      -0.19310867      -0.19424083      -0.19362289      -0.19384575      -0.19400140
  11570.981        1.1169546      -0.19650896      -0.19753225      -0.19761806      -0.19857509      -0.19857748      -0.19840935      -0.19858974      -0.19906122      -0.19886474      -0.19990411      -0.20082841      -0.20013691      -0.20044486      -0.20056635
  11572.840        1.1080800      -0.20044515      -0.20065707      -0.20107476      -0.20172585      -0.20169533      -0.20186134      -0.20173867      -0.20217976      -0.20231064      -0.20318832      -0.20385939      -0.20363043      -0.20387318      -0.20411989
  11574.717        1.1219220      -0.20273576      -0.20316250      -0.20387441      -0.20348301      -0.20384828      -0.20440179      -0.20410718      -0.20425230      -0.20426183      -0.20567581      -0.20628216      -0.20618267      -0.20627607      -0.20623571
  11576.589        1.1331402      -0.20564235      -0.20548453      -0.20650316      -0.20686548      -0.20705319      -0.20721310      -0.20679078      -0.20733030      -0.20693112      -0.20864822      -0.20900451      -0.20898537      -0.20910827      -0.20910153
  11578.449        1.1310580      -0.20886166      -0.20818230      -0.20947031      -0.20959166      -0.20948706      -0.21023112      -0.20967103      -0.20937470      -0.21002445      -0.21123475      -0.21141897      -0.21161338      -0.21213111      -0.21195903
  11580.334        1.1156583      -0.21086554      -0.21060726      -0.21133367      -0.21112949      -0.21110779      -0.21181996      -0.21161256      -0.21106487      -0.21189123      -0.21283329      -0.21340479      -0.21338782      -0.21379622      -0.21375173
  11582.208        1.1036958      -0.21154124      -0.21179193      -0.21185996      -0.21212334      -0.21225959      -0.21236550      -0.21279055      -0.21208723      -0.21300892      -0.21396970      -0.21436844      -0.21443319      -0.21467462      -0.21454846
  11584.087        1.1007283      -0.21173408      -0.21215446      -0.21213854      -0.21273397      -0.21218659      -0.21258136      -0.21320549      -0.21225750      -0.21357655      -0.21425014      -0.21459526      -0.21463693      -0.21511686      -0.21466072
  11585.957        1.1110226      -0.21158678      -0.21183312      -0.21214896      -0.21237009      -0.21184221      -0.21272873      -0.21302927      -0.21185013      -0.21335517      -0.21392757      -0.21456535      -0.21457293      -0.21482864      -0.21482350
  11587.820        1.1234594      -0.21114846      -0.21182737      -0.21205670      -0.21190980      -0.21194004      -0.21205589      -0.21292294      -0.21189432      -0.21316436      -0.21395702      -0.21465612      -0.21462511      -0.21454054      -0.21483112
  11589.708        1.1484192      -0.21112435      -0.21212701      -0.21214647      -0.21208658      -0.21237537      -0.21221763      -0.21273721      -0.21220632      -0.21281282      -0.21427103      -0.21504875      -0.21459032      -0.21463259      -0.21499485
  11591.567        1.1578256      -0.21157108      -0.21257932      -0.21246385      -0.21262229      -0.21295426      -0.21249659      -0.21244362      -0.21287135      -0.21266664      -0.21445396      -0.21543896      -0.21479392      -0.21484561      -0.21537497
  11593.451        1.1590671      -0.21222650      -0.21313650      -0.21318737      -0.21350117      -0.21357789      -0.21301558      -0.21299318      -0.21338160      -0.21338692      -0.21497858      -0.21600035      -0.21528516      -0.21530593      -0.21566158
  11595.323        1.1442118      -0.21323478      -0.21378749      -0.21387049      -0.21413906      -0.21407906      -0.21388978      -0.21375115      -0.21447645      -0.21428543      -0.21582175      -0.21669433      -0.21594793      -0.21600457      -0.21634049
  11597.196        1.1289571      -0.21349305      -0.21386511      -0.21410639      -0.21443527      -0.21432861      -0.21440886      -0.21434774      -0.21488682      -0.21496003      -0.21638343      -0.21678329      -0.21654097      -0.21659439      -0.21688751
  11599.069        1.1267488      -0.21308404      -0.21375274      -0.21397650      -0.21469832      -0.21436475      -0.21485893      -0.21485098      -0.21491549      -0.21526901      -0.21655005      -0.21669563      -0.21681139      -0.21683228      -0.21708966
  11600.930        1.1203843      -0.21291024      -0.21377620      -0.21396913      -0.21493719      -0.21439342      -0.21517493      -0.21469705      -0.21493822      -0.21503922      -0.21632469      -0.21672645      -0.21690075      -0.21670078      -0.21735068
  11602.805        1.1151973      -0.21283504      -0.21350219      -0.21408864      -0.21485510      -0.21458619      -0.21432872      -0.21432001      -0.21473112      -0.21483088      -0.21614999      -0.21664182      -0.21688288      -0.21682260      -0.21736914
  11604.669        1.1148146      -0.21243627      -0.21327656      -0.21398821      -0.21461185      -0.21476089      -0.21387925      -0.21450892      -0.21432469      -0.21500049      -0.21601994      -0.21680792      -0.21678207      -0.21713556      -0.21727887
  11606.521        1.1146286      -0.21237248      -0.21375690      -0.21394774      -0.21467245      -0.21493645      -0.21503099      -0.21499145      -0.21463478      -0.21516265      -0.21646288      -0.21699306      -0.21698069      -0.21731060      -0.21732541
  11608.385        1.1136772      -0.21299806      -0.21361918      -0.21422040      -0.21507491      -0.21530395      -0.21565551      -0.21495111      -0.21451907      -0.21562152      -0.21696867      -0.21760593      -0.21754207      -0.21738230      -0.21766141
  11610.228        1.1212962      -0.21346149      -0.21488704      -0.21511652      -0.21556319      -0.21561523      -0.21560593      -0.21543502      -0.21535307      -0.21603962      -0.21714901      -0.21845087      -0.21807840      -0.21758406      -0.21838874
  11612.104        1.1375353      -0.21430173      -0.21527723      -0.21574236      -0.21610566      -0.21632984      -0.21606299      -0.21625115      -0.21591199      -0.21683575      -0.21816941      -0.21875869      -0.21859098      -0.21829607      -0.21905286
  11613.976        1.1361628      -0.21511636      -0.21565302      -0.21675325      -0.21703762      -0.21760263      -0.21718826      -0.21753412      -0.21734298      -0.21772493      -0.21907131      -0.21948896      -0.21921059      -0.21913035      -0.21978223
  11615.868        1.1438168      -0.21627751      -0.21690201      -0.21804707      -0.21811949      -0.21867304      -0.21792723      -0.21883967      -0.21823578      -0.21894408      -0.21983734      -0.22059433      -0.22051827      -0.22069617      -0.22078606
  11617.776        1.1465154      -0.21799925      -0.21840144      -0.21902018      -0.21924340      -0.21980476      -0.21957005      -0.21995389      -0.21970446      -0.22048442      -0.22140088      -0.22189471      -0.22191509      -0.22214689      -0.22204391
  11619.674        1.1478338      -0.21963989      -0.22014047      -0.22088486      -0.22068299      -0.22131592      -0.22164941      -0.22138649      -0.22100022      -0.22199074      -0.22325427      -0.22355143      -0.22339062      -0.22312466      -0.22354050
  11621.572        1.1539095      -0.22155298      -0.22168628      -0.22235106      -0.22230131      -0.22267356      -0.22282653      -0.22322723      -0.22302941      -0.22345684      -0.22470175      -0.22515440      -0.22516161      -0.22469455      -0.22496594
  11623.459        1.1421849      -0.22335145      -0.22278015      -0.22393475      -0.22456760      -0.22436362      -0.22457672      -0.22493832      -0.22481250      -0.22540094      -0.22645768      -0.22683617      -0.22674895      -0.22663157      -0.22656002
  11625.323        1.1368578      -0.22484655      -0.22479106      -0.22610204      -0.22655794      -0.22629842      -0.22654507      -0.22658306      -0.22649571      -0.22645327      -0.22804414      -0.22856718      -0.22853098      -0.22854365      -0.22853627
  11627.212        1.1357985      -0.22649141      -0.22669530      -0.22776927      -0.22785533      -0.22782318      -0.22813190      -0.22805925      -0.22797251      -0.22793142      -0.22969928      -0.23045511      -0.22982563      -0.22990812      -0.22999021
  11629.078        1.1330035      -0.22772186      -0.22874256      -0.22921990      -0.22926896      -0.22915718      -0.22944356      -0.22942418      -0.22933613      -0.22927784      -0.23160259      -0.23200137      -0.23113322      -0.23132289      -0.23151639
  11630.967        1.1288827      -0.22909060      -0.22951657      -0.23077634      -0.23035996      -0.23015609      -0.23111745      -0.23101557      -0.23081157      -0.23045199      -0.23297217      -0.23330037      -0.23240527      -0.23263460      -0.23302281
  11632.833        1.1195211      -0.23039528      -0.23103094      -0.23144936      -0.23169678      -0.23125344      -0.23256161      -0.23231117      -0.23214332      -0.23171325      -0.23404131      -0.23418103      -0.23380758      -0.23379739      -0.23380149
  11634.719        1.1130234      -0.23171052      -0.23253066      -0.23232284      -0.23296101      -0.23286169      -0.23354640      -0.23323614      -0.23327197      -0.23318973      -0.23503956      -0.23517944      -0.23510689      -0.23460917      -0.23494753
  11636.628        1.1061693      -0.23226145      -0.23318635      -0.23363839      -0.23378882      -0.23384304      -0.23447913      -0.23406249      -0.23433439      -0.23389705      -0.23583150      -0.23649836      -0.23625127      -0.23587613      -0.23621450
  11638.520        1.0980339      -0.23371961      -0.23419199      -0.23462658      -0.23472206      -0.23452895      -0.23552960      -0.23531294      -0.23509154      -0.23486116      -0.23662070      -0.23778633      -0.23721946      -0.23747543      -0.23741689
  11640.425        1.0983753      -0.23485921      -0.23535977      -0.23587350      -0.23570974      -0.23562002      -0.23583639      -0.23663450      -0.23596054      -0.23609946      -0.23733682      -0.23860652      -0.23835343      -0.23854765      -0.23855335
  11642.318        1.0900457      -0.23572406      -0.23613768      -0.23694181      -0.23649430      -0.23664651      -0.23692555      -0.23756708      -0.23722564      -0.23703863      -0.23831045      -0.23945079      -0.23922330      -0.23951111      -0.23939455
  11644.217        1.0878474      -0.23678385      -0.23742246      -0.23789620      -0.23766759      -0.23786289      -0.23767914      -0.23849905      -0.23825079      -0.23814959      -0.23974782      -0.24004120      -0.24052675      -0.24071886      -0.24040409
  11646.124        1.0841511      -0.23780224      -0.23832268      -0.23851216      -0.23877917      -0.23882635      -0.23916811      -0.23917331      -0.23884977      -0.23900062      -0.24057928      -0.24111204      -0.24150074      -0.24140964      -0.24137799
  11648.014        1.0867869      -0.23923847      -0.23906898      -0.23966585      -0.23958420      -0.23987704      -0.23975449      -0.24000614      -0.23961487      -0.24014705      -0.24137896      -0.24219089      -0.24225775      -0.24242582      -0.24222876
  11649.916        1.0929373      -0.23979019      -0.23999653      -0.24012577      -0.24040319      -0.24049291      -0.23995076      -0.24109874      -0.24075417      -0.24092814      -0.24258024      -0.24285456      -0.24287999      -0.24327089      -0.24313094
  11651.835        1.0973424      -0.23995579      -0.24077349      -0.24058350      -0.24136422      -0.24142706      -0.24108530      -0.24152244      -0.24151900      -0.24158709      -0.24291028      -0.24373552      -0.24380432      -0.24419326      -0.24388778
  11653.739        1.1042111      -0.24026598      -0.24140287      -0.24143784      -0.24228594      -0.24192263      -0.24162786      -0.24206480      -0.24221669      -0.24202920      -0.24334033      -0.24474094      -0.24446078      -0.24494264      -0.24459255
  11655.660        1.1064965      -0.24082292      -0.24148126      -0.24240458      -0.24254260      -0.24273261      -0.24231831      -0.24314772      -0.24310106      -0.24226629      -0.24427826      -0.24540223      -0.24523299      -0.24514704      -0.24531890
  11657.577        1.1074567      -0.24180744      -0.24175037      -0.24308530      -0.24309885      -0.24363403      -0.24323066      -0.24390671      -0.24391583      -0.24355510      -0.24507250      -0.24601812      -0.24575578      -0.24589577      -0.24579806
  11659.499        1.1132046      -0.24267361      -0.24272853      -0.24385382      -0.24418652      -0.24419386      -0.24389487      -0.24467573      -0.24409427      -0.24399343      -0.24578520      -0.24639123      -0.24607138      -0.24661444      -0.24614138
  11661.434        1.1134150      -0.24345060      -0.24391794      -0.24500660      -0.24507098      -0.24490569      -0.24485227      -0.24545186      -0.24444068      -0.24482621      -0.24641911      -0.24709459      -0.24682160      -0.24702250      -0.24687182
  11663.364        1.1161604      -0.24438007      -0.24454418      -0.24513196      -0.24564323      -0.24559013      -0.24567295      -0.24611507      -0.24551696      -0.24554585      -0.24708523      -0.24810305      -0.24761449      -0.24811355      -0.24788891
  11665.295        1.1099702      -0.24514837      -0.24547402      -0.24588226      -0.24598046      -0.24614164      -0.24613050      -0.24698162      -0.24634839      -0.24624765      -0.24801905      -0.24867429      -0.24837656      -0.24874978      -0.24882687
  11667.261        1.1058249      -0.24551996      -0.24652117      -0.24677840      -0.24658656      -0.24736345      -0.24709664      -0.24750461      -0.24748977      -0.24721684      -0.24900457      -0.24963905      -0.24922641      -0.24973569      -0.24962408
  11669.169        1.1065924      -0.24643677      -0.24705704      -0.24724507      -0.24746065      -0.24858401      -0.24812524      -0.24807511      -0.24837756      -0.24834518      -0.24989549      -0.25067691      -0.24987947      -0.25028317      -0.25025043
  11671.108        1.1049592      -0.24719467      -0.24784360      -0.24820038      -0.24822490      -0.24959564      -0.24879226      -0.24905834      -0.24919015      -0.24929367      -0.25087385      -0.25127208      -0.25094870      -0.25117698      -0.25135638
  11673.035        1.1024432      -0.24836646      -0.24865923      -0.24942591      -0.24930710      -0.25001970      -0.24960763      -0.25010286      -0.24979647      -0.25014572      -0.25095513      -0.25200865      -0.25195377      -0.25208195      -0.25215019
  11674.957        1.1007192      -0.24934430      -0.24939673      -0.25041658      -0.24999535      -0.25050396      -0.25093702      -0.25090735      -0.25065640      -0.25053260      -0.25218005      -0.25240098      -0.25275963      -0.25256435      -0.25309400
  11676.891        1.0999745      -0.24997807      -0.25047194      -0.25096735      -0.25090329      -0.25117893      -0.25117613      -0.25178741      -0.25089745      -0.25153011      -0.25331875      -0.25371703      -0.25373299      -0.25375688      -0.25393997
  11678.826        1.1033205      -0.25083041      -0.25154921      -0.25140245      -0.25199887      -0.25211025      -0.25256287      -0.25250963      -0.25210138      -0.25257198      -0.25381350      -0.25456099      -0.25464965      -0.25478714      -0.25495420
  11680.775        1.1013260      -0.25173381      -0.25242771      -0.25260206      -0.25293540      -0.25319544      -0.25358144      -0.25347979      -0.25338689      -0.25352871      -0.25455653      -0.25568589      -0.25524335      -0.25548983      -0.25557731
  11682.711        1.1024499      -0.25292461      -0.25347452      -0.25351801      -0.25406998      -0.25419525      -0.25419440      -0.25448620      -0.25473292      -0.25462088      -0.25579158      -0.25665255      -0.25619201      -0.25620647      -0.25627397
  11684.624        1.1065876      -0.25354475      -0.25415757      -0.25413172      -0.25482495      -0.25500512      -0.25577221      -0.25556851      -0.25517526      -0.25556441      -0.25674120      -0.25740275      -0.25730877      -0.25755739      -0.25743774
  11686.543        1.1059460      -0.25483677      -0.25549364      -0.25546371      -0.25584537      -0.25604311      -0.25619647      -0.25644224      -0.25618420      -0.25619378      -0.25779022      -0.25846673      -0.25835194      -0.25878482      -0.25828338
  11688.464        1.1037574      -0.25532165      -0.25640725      -0.25654628      -0.25736224      -0.25707518      -0.25718007      -0.25737504      -0.25730819      -0.25735679      -0.25894160      -0.25937779      -0.25938046      -0.25939802      -0.25929124
  11690.373        1.0996377      -0.25678223      -0.25754324      -0.25729349      -0.25760429      -0.25819647      -0.25793993      -0.25844201      -0.25856996      -0.25809227      -0.25938489      -0.26031680      -0.26034228      -0.26038266      -0.26012793
  11692.313        1.0994373      -0.25759546      -0.25855327      -0.25799869      -0.25851468      -0.25905570      -0.25939105      -0.25902965      -0.25938666      -0.25969468      -0.26063261      -0.26134093      -0.26085123      -0.26117040      -0.26124393
  11694.236        1.0932956      -0.25856898      -0.25917998      -0.25931221      -0.25938942      -0.26007797      -0.26049165      -0.25997628      -0.26016283      -0.26046207      -0.26168454      -0.26251603      -0.26173003      -0.26237081      -0.26209932
  11696.165        1.0876477      -0.25982991      -0.26033854      -0.26057807      -0.26067988      -0.26117314      -0.26125767      -0.26108110      -0.26090433      -0.26160670      -0.26257514      -0.26350991      -0.26312286      -0.26368487      -0.26328645
  11698.124        1.0862413      -0.26055076      -0.26143031      -0.26162272      -0.26164540      -0.26189286      -0.26182563      -0.26202791      -0.26244990      -0.26281938      -0.26343193      -0.26457453      -0.26415237      -0.26460533      -0.26409675
  11700.061        1.0808965      -0.26116232      -0.26222972      -0.26241647      -0.26258768      -0.26311542      -0.26365869      -0.26297410      -0.26323748      -0.26369951      -0.26392978      -0.26545748      -0.26500288      -0.26568612      -0.26473377
  11702.015        1.0746214      -0.26202452      -0.26333319      -0.26350944      -0.26348048      -0.26414176      -0.26372076      -0.26386488      -0.26392461      -0.26424738      -0.26505942      -0.26656267      -0.26606201      -0.26642849      -0.26587723
  11703.947        1.0725994      -0.26314221      -0.26413015      -0.26443925      -0.26441897      -0.26512539      -0.26478668      -0.26460906      -0.26499157      -0.26472618      -0.26652136      -0.26703895      -0.26705705      -0.26684993      -0.26680978
  11705.844        1.0723630      -0.26411075      -0.26497836      -0.26524850      -0.26544637      -0.26581070      -0.26577243      -0.26576973      -0.26568181      -0.26593948      -0.26749295      -0.26778476      -0.26810742      -0.26824347      -0.26771349
  11707.783        1.0749689      -0.26473060      -0.26588371      -0.26622846      -0.26646888      -0.26667200      -0.26692231      -0.26687185      -0.26669315      -0.26686023      -0.26839728      -0.26860611      -0.26876650      -0.26919013      -0.26932070
  11709.704        1.0753987      -0.26601624      -0.26661331      -0.26705731      -0.26736765      -0.26784567      -0.26749940      -0.26771292      -0.26764002      -0.26759509      -0.26951762      -0.26967089      -0.26988567      -0.26981940      -0.27034719
  11711.644        1.0775078      -0.26751289      -0.26757671      -0.26793889      -0.26848016      -0.26887397      -0.26825986      -0.26830156      -0.26889956      -0.26847031      -0.27010531      -0.27067391      -0.27097642      -0.27079762      -0.27107616
  11713.573        1.0810564      -0.26835889      -0.26877717      -0.26925395      -0.26930003      -0.26939097      -0.26926392      -0.26939867      -0.26959944      -0.26982543      -0.27105196      -0.27184148      -0.27207491      -0.27161538      -0.27182811
  11715.490        1.0825613      -0.26901075      -0.26945745      -0.26993188      -0.27011841      -0.27026360      -0.27040129      -0.27019986      -0.27078146      -0.27091394      -0.27200388      -0.27296559      -0.27240561      -0.27270641      -0.27265560
  11717.444        1.0845753      -0.26978076      -0.27037106      -0.27102577      -0.27097456      -0.27128307      -0.27160334      -0.27097039      -0.27173201      -0.27209336      -0.27306392      -0.27334522      -0.27341949      -0.27340580      -0.27338480
  11719.388        1.0860317      -0.27090084      -0.27137206      -0.27190788      -0.27187577      -0.27183552      -0.27212237      -0.27212833      -0.27251498      -0.27250858      -0.27407926      -0.27416262      -0.27435094      -0.27413835      -0.27433837
  11721.295        1.0830495      -0.27170691      -0.27245062      -0.27236152      -0.27259915      -0.27255336      -0.27231422      -0.27301074      -0.27311509      -0.27340648      -0.27479704      -0.27555616      -0.27530804      -0.27512480      -0.27528239
  11723.228        1.0835325      -0.27214572      -0.27294773      -0.27342084      -0.27345239      -0.27369109      -0.27384357      -0.27343990      -0.27405191      -0.27422525      -0.27555266      -0.27638316      -0.27598606      -0.27572571      -0.27624963
  11725.154        1.0898663      -0.27317732      -0.27399037      -0.27449563      -0.27440736      -0.27456239      -0.27487430      -0.27449121      -0.27506837      -0.27527743      -0.27660198      -0.27726604      -0.27678127      -0.27671455      -0.27719006
  11727.081        1.0925565      -0.27415724      -0.27508366      -0.27521551      -0.27535573      -0.27556090      -0.27559915      -0.27557718      -0.27557567      -0.27643366      -0.27745875      -0.27806074      -0.27795427      -0.27767521      -0.27815795
  11729.010        1.0924800      -0.27518566      -0.27579708      -0.27606749      -0.27594614      -0.27633356      -0.27675479      -0.27628236      -0.27647459      -0.27719605      -0.27807504      -0.27902603      -0.27884019      -0.27799931      -0.27886796
  11730.938        1.0911360      -0.27632580      -0.27693314      -0.27700538      -0.27706880      -0.27675654      -0.27757815      -0.27721787      -0.27762372      -0.27802924      -0.27884975      -0.27960066      -0.27983623      -0.27876906      -0.27966110
  11732.880        1.0920650      -0.27689974      -0.27762416      -0.27796217      -0.27831174      -0.27787968      -0.27811666      -0.27843265      -0.27828973      -0.27905302      -0.27957311      -0.28066887      -0.28076057      -0.28007079      -0.28069276
  11734.810        1.0920114      -0.27768574      -0.27876625      -0.27896246      -0.27883392      -0.27897827      -0.27949660      -0.27905533      -0.27937579      -0.27970804      -0.28057471      -0.28116757      -0.28151232      -0.28083405      -0.28222166
  11736.758        1.0869283      -0.27839754      -0.27927401      -0.28009815      -0.27952336      -0.28004937      -0.27964323      -0.27977754      -0.28014127      -0.28056522      -0.28137109      -0.28223127      -0.28232153      -0.28217352      -0.28249112
  11738.720        1.0844759      -0.27993614      -0.27999151      -0.28069897      -0.28080309      -0.28080599      -0.28055613      -0.28133769      -0.28097523      -0.28140704      -0.28231492      -0.28315694      -0.28328234      -0.28302388      -0.28337873
  11740.658        1.0809088      -0.28072414      -0.28101629      -0.28125740      -0.28170835      -0.28158027      -0.28131641      -0.28225925      -0.28166474      -0.28236377      -0.28328064      -0.28380964      -0.28408373      -0.28351478      -0.28421960
  11742.608        1.0835841      -0.28116365      -0.28205060      -0.28219531      -0.28216519      -0.28221661      -0.28262286      -0.28257963      -0.28251309      -0.28318312      -0.28381000      -0.28424048      -0.28483588      -0.28430217      -0.28516636
  11744.554        1.0795161      -0.28224553      -0.28229545      -0.28281118      -0.28297490      -0.28301576      -0.28296361      -0.28303287      -0.28335067      -0.28392616      -0.28491372      -0.28487673      -0.28566216      -0.28555304      -0.28615010
  11746.488        1.0828154      -0.28305948      -0.28330824      -0.28370207      -0.28417225      -0.28416898      -0.28458957      -0.28381758      -0.28383620      -0.28484271      -0.28596424      -0.28632420      -0.28696194      -0.28674020      -0.28658075
  11748.458        1.0872944      -0.28422293      -0.28440954      -0.28474097      -0.28492123      -0.28497470      -0.28541131      -0.28492921      -0.28537573      -0.28548145      -0.28662736      -0.28701252      -0.28782421      -0.28764970      -0.28748019
  11750.387        1.0831548      -0.28514178      -0.28510144      -0.28562369      -0.28566282      -0.28549774      -0.28609427      -0.28605516      -0.28577924      -0.28678991      -0.28719215      -0.28803063      -0.28826378      -0.28817732      -0.28844818
  11752.347        1.0724464      -0.28546935      -0.28561067      -0.28664367      -0.28647724      -0.28629657      -0.28715270      -0.28669621      -0.28679203      -0.28738513      -0.28809552      -0.28921227      -0.28906091      -0.28920736      -0.28943875
  11754.301        1.0633734      -0.28615790      -0.28651275      -0.28764080      -0.28700264      -0.28723883      -0.28772026      -0.28756171      -0.28767413      -0.28799690      -0.28897897      -0.29011194      -0.28988383      -0.29014755      -0.29006137
  11756.239        1.0432623      -0.28640539      -0.28692503      -0.28747262      -0.28750660      -0.28756282      -0.28795138      -0.28808086      -0.28822710      -0.28821443      -0.28940845      -0.29035588      -0.29032391      -0.29012669      -0.29044129
  11758.195        1.0439936      -0.28731057      -0.28613405      -0.28784304      -0.28821571      -0.28792867      -0.28679632      -0.28833129      -0.28766606      -0.28862516      -0.29039210      -0.29109590      -0.29074120      -0.29070532      -0.29080110
  11760.139        1.0897509      -0.28913492      -0.28937493      -0.28976225      -0.28996461      -0.28969243      -0.29078734      -0.29012113      -0.29075109      -0.29069724      -0.29253757      -0.29306168      -0.29223347      -0.29278200      -0.29246567
  11762.090        1.0935475      -0.29073363      -0.29130852      -0.29158641      -0.29185614      -0.29159915      -0.29191832      -0.29184271      -0.29213746      -0.29253284      -0.29364329      -0.29447377      -0.29437927      -0.29411398      -0.29403922
  11764.048        1.0868905      -0.29173030      -0.29201262      -0.29255013      -0.29272199      -0.29281581      -0.29306124      -0.29281065      -0.29321494      -0.29350336      -0.29460702      -0.29545793      -0.29552668      -0.29516959      -0.29508389
  11765.988        1.0818299      -0.29239462      -0.29265248      -0.29331079      -0.29346832      -0.29380624      -0.29382286      -0.29361835      -0.29396688      -0.29428201      -0.29530926      -0.29611668      -0.29619768      -0.29618988      -0.29571818
  11767.929        1.0752914      -0.29338511      -0.29358818      -0.29431168      -0.29471512      -0.29465321      -0.29448332      -0.29434182      -0.29476326      -0.29491731      -0.29611455      -0.29686388      -0.29667655      -0.29688697      -0.29660418
  11769.883        1.0681445      -0.29400727      -0.29467538      -0.29555425      -0.29540620      -0.29547915      -0.29553535      -0.29548532      -0.29553533      -0.29581069      -0.29710400      -0.29780285      -0.29771711      -0.29774217      -0.29745053
  11771.819        1.0645814      -0.29485338      -0.29567231      -0.29619470      -0.29592044      -0.29619317      -0.29654696      -0.29673618      -0.29659603      -0.29710967      -0.29771719      -0.29855810      -0.29865158      -0.29859977      -0.29829112
  11773.781        1.0641825      -0.29588740      -0.29678183      -0.29667053      -0.29704124      -0.29669915      -0.29686412      -0.29775541      -0.29773151      -0.29802801      -0.29884805      -0.29917424      -0.29919673      -0.29939508      -0.29942157
  11775.712        1.0585955      -0.29681312      -0.29777178      -0.29755546      -0.29819289      -0.29776122      -0.29812327      -0.29854311      -0.29846692      -0.29856363      -0.29985690      -0.30023283      -0.30009813      -0.30026133      -0.30009956
  11777.669        1.0526658      -0.29743611      -0.29794582      -0.29863186      -0.29913741      -0.29867519      -0.29888911      -0.29882442      -0.29888652      -0.29869239      -0.30025950      -0.30090153      -0.30084740      -0.30116995      -0.30101267
  11779.619        1.0513030      -0.29806634      -0.29907000      -0.29932817      -0.29966859      -0.29957761      -0.29988901      -0.29943699      -0.29928043      -0.29936662      -0.30133802      -0.30193231      -0.30180928      -0.30193979      -0.30197424
  11781.577        1.0541182      -0.29932455      -0.29953739      -0.30010960      -0.30091335      -0.30051489      -0.30095603      -0.30048042      -0.30042439      -0.30108899      -0.30242554      -0.30344187      -0.30297697      -0.30288929      -0.30298546
  11783.560        1.0547469      -0.30009549      -0.30061540      -0.30123836      -0.30210166      -0.30125741      -0.30182034      -0.30150743      -0.30124348      -0.30215170      -0.30321225      -0.30449516      -0.30390883      -0.30375020      -0.30386910
  11785.531        1.0516867      -0.30078711      -0.30178146      -0.30237687      -0.30286256      -0.30232503      -0.30292250      -0.30266739      -0.30285015      -0.30296832      -0.30412705      -0.30528929      -0.30492348      -0.30484562      -0.30496545
  11787.491        1.0473768      -0.30184310      -0.30256220      -0.30320682      -0.30333586      -0.30313884      -0.30327546      -0.30355253      -0.30314074      -0.30370467      -0.30484069      -0.30606666      -0.30567083      -0.30564715      -0.30594797
  11789.475        1.0338386      -0.30220766      -0.30365328      -0.30390859      -0.30387062      -0.30376337      -0.30406603      -0.30399848      -0.30413088      -0.30426156      -0.30600313      -0.30693807      -0.30624012      -0.30636455      -0.30668327
  11791.436        1.0183850      -0.30281440      -0.30354274      -0.30397688      -0.30420404      -0.30407717      -0.30401320      -0.30451296      -0.30348922      -0.30471225      -0.30535846      -0.30740330      -0.30671312      -0.30667835      -0.30713692
  11793.434        1.0492105      -0.30407450      -0.30500613      -0.30503085      -0.30547967      -0.30568614      -0.30613271      -0.30537835      -0.30593859      -0.30591105      -0.30736795      -0.30814528      -0.30760598      -0.30751596      -0.30817130
  11795.403        1.0615618      -0.30596304      -0.30667263      -0.30692804      -0.30723169      -0.30686168      -0.30704714      -0.30682569      -0.30710237      -0.30756170      -0.30878603      -0.30959648      -0.30910353      -0.30895464      -0.30944496
  11797.372        1.0665223      -0.30682224      -0.30722107      -0.30794766      -0.30788919      -0.30752888      -0.30831957      -0.30819729      -0.30803548      -0.30851909      -0.30974530      -0.31090701      -0.31014296      -0.31007876      -0.31051617
  11799.348        1.0707230      -0.30780807      -0.30857319      -0.30880232      -0.30842328      -0.30914240      -0.30904184      -0.30916414      -0.30915807      -0.30969431      -0.31039578      -0.31166740      -0.31101126      -0.31119497      -0.31172972
  11801.336        1.0684275      -0.30848602      -0.30937355      -0.30985241      -0.30956823      -0.30968966      -0.30945108      -0.30984262      -0.30964661      -0.31079464      -0.31165017      -0.31223295      -0.31185742      -0.31194081      -0.31223492
  11803.289        1.0687364      -0.30930551      -0.31019752      -0.31064327      -0.31038851      -0.31067376      -0.31063204      -0.31071365      -0.31060949      -0.31153051      -0.31261997      -0.31341186      -0.31261569      -0.31284244      -0.31276937
  11805.262        1.0695576      -0.31036014      -0.31099356      -0.31121645      -0.31109440      -0.31133459      -0.31143317      -0.31189157      -0.31105141      -0.31193243      -0.31360812      -0.31422933      -0.31341205      -0.31363143      -0.31396671
  11807.198        1.0652787      -0.31101212      -0.31128332      -0.31158331      -0.31203351      -0.31222711      -0.31250666      -0.31213286      -0.31196573      -0.31244291      -0.31415016      -0.31459533      -0.31393936      -0.31425754      -0.31439582
  11809.140        1.0674318      -0.31160274      -0.31201288      -0.31219018      -0.31283590      -0.31277689      -0.31293315      -0.31309201      -0.31270739      -0.31356726      -0.31459931      -0.31555743      -0.31496301      -0.31535348      -0.31516554
  11811.095        1.0853971      -0.31255643      -0.31311959      -0.31365716      -0.31357695      -0.31410687      -0.31449608      -0.31451366      -0.31414343      -0.31475339      -0.31567954      -0.31677214      -0.31626099      -0.31634575      -0.31667830
  11813.040        1.0915828      -0.31403212      -0.31473812      -0.31509642      -0.31487303      -0.31492771      -0.31572870      -0.31554805      -0.31537054      -0.31561938      -0.31661172      -0.31778438      -0.31710959      -0.31781813      -0.31780133
  11815.015        1.0914202      -0.31519315      -0.31582909      -0.31601078      -0.31630145      -0.31656461      -0.31694806      -0.31655514      -0.31629934      -0.31648237      -0.31803704      -0.31857079      -0.31841894      -0.31888567      -0.31881692
  11816.966        1.0915719      -0.31597149      -0.31651636      -0.31692945      -0.31728441      -0.31723153      -0.31717085      -0.31751857      -0.31738695      -0.31742694      -0.31904616      -0.31963884      -0.31938461      -0.31921016      -0.31965613
  11818.936        1.0887399      -0.31679575      -0.31778387      -0.31823794      -0.31793494      -0.31821651      -0.31825867      -0.31834136      -0.31797226      -0.31846865      -0.31963006      -0.32086617      -0.32006135      -0.32033368      -0.32035172
  11820.913        1.0860021      -0.31783241      -0.31812328      -0.31803995      -0.31891661      -0.31876062      -0.31892387      -0.31909648      -0.31997526      -0.31954443      -0.32066306      -0.32179150      -0.32119612      -0.32129839      -0.32105581
  11822.873        1.0822371      -0.31873504      -0.31921784      -0.31946882      -0.31997394      -0.31971396      -0.32003633      -0.31999632      -0.32019652      -0.32057722      -0.32135025      -0.32276731      -0.32193773      -0.32219671      -0.32209705
  11824.840        1.0778611      -0.31929054      -0.32058530      -0.31993666      -0.32079655      -0.32019771      -0.32069743      -0.32109919      -0.32118590      -0.32142535      -0.32239927      -0.32359899      -0.32318451      -0.32314438      -0.32290353
  11826.800        1.0743380      -0.31997857      -0.32087061      -0.32137622      -0.32169658      -0.32137152      -0.32130097      -0.32197912      -0.32222791      -0.32217780      -0.32341204      -0.32447611      -0.32437651      -0.32403875      -0.32374283
  11828.743        1.0665757      -0.32111932      -0.32190823      -0.32208608      -0.32273867      -0.32230321      -0.32234412      -0.32272756      -0.32288488      -0.32309267      -0.32387063      -0.32495797      -0.32512688      -0.32487453      -0.32498358
  11830.724        1.0608699      -0.32226241      -0.32285720      -0.32354136      -0.32365945      -0.32317119      -0.32354265      -0.32390429      -0.32409851      -0.32429926      -0.32513450      -0.32524476      -0.32581072      -0.32590378      -0.32585152
  11832.662        1.0558112      -0.32293470      -0.32354837      -0.32437536      -0.32437514      -0.32383559      -0.32432075      -0.32472947      -0.32497170      -0.32534907      -0.32608801      -0.32662534      -0.32655296      -0.32699261      -0.32646772
  11834.638        1.0499315      -0.32362129      -0.32467947      -0.32526652      -0.32508196      -0.32561089      -0.32522105      -0.32544882      -0.32555565      -0.32633711      -0.32708313      -0.32796983      -0.32759809      -0.32773802      -0.32756985
  11836.577        1.0471707      -0.32457187      -0.32561995      -0.32634437      -0.32582156      -0.32625500      -0.32611630      -0.32628319      -0.32642202      -0.32712808      -0.32824132      -0.32878695      -0.32848936      -0.32865323      -0.32848698
  11838.536        1.0441771      -0.32564633      -0.32670104      -0.32667158      -0.32670903      -0.32694782      -0.32780164      -0.32706645      -0.32717582      -0.32756436      -0.32864544      -0.32940895      -0.32936327      -0.32988134      -0.32940782
  11840.508        1.0418579      -0.32653671      -0.32719191      -0.32813238      -0.32776859      -0.32789216      -0.32825511      -0.32796827      -0.32818183      -0.32806812      -0.32937006      -0.32993617      -0.33022521      -0.33067810      -0.33061152
  11842.474        1.0381455      -0.32768858      -0.32796723      -0.32804636      -0.32860886      -0.32846125      -0.32907987      -0.32865203      -0.32891380      -0.32915140      -0.33047658      -0.33090016      -0.33114393      -0.33146818      -0.33147441
  11844.434        1.0374588      -0.32844764      -0.32873107      -0.32956138      -0.32914100      -0.32956809      -0.32930884      -0.32957499      -0.33008587      -0.33051909      -0.33142681      -0.33195368      -0.33180883      -0.33225942      -0.33209495
  11846.390        1.0341703      -0.32897347      -0.32980244      -0.32985737      -0.32993479      -0.33012487      -0.33097454      -0.33056644      -0.33102258      -0.33129744      -0.33242224      -0.33291840      -0.33281164      -0.33266666      -0.33297584
  11848.333        1.0334059      -0.32992301      -0.33054250      -0.33050117      -0.33061815      -0.33134163      -0.33151079      -0.33189649      -0.33167395      -0.33174662      -0.33324234      -0.33389487      -0.33380907      -0.33376615      -0.33388144
  11850.307        1.0296014      -0.33089581      -0.33113921      -0.33181553      -0.33146180      -0.33243757      -0.33232702      -0.33268060      -0.33274771      -0.33274096      -0.33370294      -0.33439487      -0.33480058      -0.33434259      -0.33482637
  11852.259        1.0240748      -0.33142025      -0.33187875      -0.33224215      -0.33247333      -0.33254965      -0.33297164      -0.33314191      -0.33286454      -0.33368993      -0.33458002      -0.33485563      -0.33563482      -0.33472481      -0.33512559
  11854.229        1.0128734      -0.33200655      -0.33287392      -0.33304625      -0.33325820      -0.33327854      -0.33348953      -0.33346194      -0.33377433      -0.33395579      -0.33511934      -0.33526374      -0.33578631      -0.33538071      -0.33562908
  11856.188       0.98944879      -0.33262020      -0.33386830      -0.33325986      -0.33342609      -0.33367339      -0.33391369      -0.33346059      -0.33363438      -0.33408036      -0.33533953      -0.33606679      -0.33603403      -0.33598245      -0.33630870
  11858.165       0.98000151      -0.33349073      -0.33407441      -0.33335663      -0.33437280      -0.33442906      -0.33464437      -0.33476895      -0.33475095      -0.33500544      -0.33663075      -0.33734547      -0.33759333      -0.33739178      -0.33745023
  11859.169       0.99765087      -0.33432182      -0.33497613      -0.33498943      -0.33533326      -0.33532033      -0.33618574      -0.33588432      -0.33643561      -0.33583148      -0.33751624      -0.33850553      -0.33886747      -0.33834340      -0.33847751
  11861.141        1.0387238      -0.33664695      -0.33718607      -0.33757269      -0.33766154      -0.33761064      -0.33814311      -0.33804411      -0.33883361      -0.33815364      -0.33918194      -0.34043259      -0.34030971      -0.33990374      -0.34025914
  11863.127        1.0330499      -0.33849411      -0.33912511      -0.33899856      -0.33939813      -0.33932833      -0.33958928      -0.33937972      -0.33976390      -0.33972150      -0.34052430      -0.34193722      -0.34156816      -0.34214455      -0.34196584
  11864.132        1.0317051      -0.33905383      -0.33988148      -0.33944378      -0.33988132      -0.33982803      -0.34021878      -0.34015616      -0.33996046      -0.34031493      -0.34132102      -0.34260189      -0.34223285      -0.34289469      -0.34279691
  11866.124        1.0352770      -0.33961804      -0.33956520      -0.34009847      -0.34049192      -0.34078961      -0.34136888      -0.34143846      -0.34089526      -0.34094321      -0.34215505      -0.34321749      -0.34315600      -0.34328444      -0.34328095
  11868.099        1.0411436      -0.34011682      -0.34037670      -0.34104893      -0.34103124      -0.34115127      -0.34120126      -0.34092553      -0.34162487      -0.34170172      -0.34296676      -0.34346245      -0.34362811      -0.34363956      -0.34365308
  11870.081        1.0408011      -0.34091839      -0.34120756      -0.34235548      -0.34213286      -0.34180876      -0.34235145      -0.34219497      -0.34245341      -0.34260771      -0.34358512      -0.34421469      -0.34422184      -0.34397910      -0.34473312
  11872.045        1.0409913      -0.34175141      -0.34256461      -0.34276850      -0.34294561      -0.34292313      -0.34308436      -0.34332314      -0.34338271      -0.34324869      -0.34450084      -0.34524033      -0.34542571      -0.34530618      -0.34549790
  11874.009        1.0425784      -0.34284800      -0.34307913      -0.34346908      -0.34389498      -0.34346399      -0.34393019      -0.34399434      -0.34417584      -0.34378623      -0.34561193      -0.34631322      -0.34636760      -0.34615159      -0.34623803
  11875.998        1.0425377      -0.34370124      -0.34402494      -0.34432198      -0.34485238      -0.34447244      -0.34463157      -0.34501005      -0.34507692      -0.34473659      -0.34589398      -0.34719056      -0.34728234      -0.34696461      -0.34706502
  11877.976        1.0438175      -0.34422946      -0.34459106      -0.34518418      -0.34552721      -0.34541362      -0.34535184      -0.34612555      -0.34599409      -0.34590477      -0.34700564      -0.34791862      -0.34813070      -0.34800848      -0.34765999
  11878.978        1.0443048      -0.34448986      -0.34545178      -0.34566227      -0.34583552      -0.34572807      -0.34555196      -0.34633095      -0.34700572      -0.34659089      -0.34742386      -0.34855763      -0.34835111      -0.34834155      -0.34802446
  11879.980        1.0448413      -0.34537439      -0.34558796      -0.34628292      -0.34612105      -0.34630928      -0.34603036      -0.34661532      -0.34745633      -0.34695868      -0.34784854      -0.34907610      -0.34876795      -0.34850073      -0.34890483
  11881.966        1.0466026      -0.34648270      -0.34637950      -0.34722296      -0.34695917      -0.34764779      -0.34736977      -0.34740305      -0.34771865      -0.34760437      -0.34879874      -0.34968861      -0.34972739      -0.34911735      -0.34988787
  11883.940        1.0473987      -0.34715922      -0.34735389      -0.34760720      -0.34770979      -0.34874071      -0.34838474      -0.34833947      -0.34845443      -0.34839373      -0.34991443      -0.35064432      -0.35035808      -0.35035555      -0.35064796
  11885.926        1.0482820      -0.34776788      -0.34866099      -0.34873501      -0.34887972      -0.34880236      -0.34950279      -0.34921921      -0.34898438      -0.34943317      -0.35083591      -0.35120952      -0.35099115      -0.35134547      -0.35154885
  11887.914        1.0495599      -0.34895342      -0.34914446      -0.35002811      -0.34975796      -0.34984374      -0.35013048      -0.35040070      -0.34966156      -0.34983687      -0.35172937      -0.35217686      -0.35160124      -0.35256845      -0.35216269
  11889.884        1.0499120      -0.34921347      -0.35015902      -0.35014475      -0.35066496      -0.35081578      -0.35033060      -0.35103002      -0.35083451      -0.35087863      -0.35264459      -0.35284403      -0.35316392      -0.35330479      -0.35349041
  11890.887        1.0509063      -0.34999525      -0.35052721      -0.35088437      -0.35112254      -0.35109671      -0.35078972      -0.35143561      -0.35157889      -0.35137483      -0.35316633      -0.35346638      -0.35349454      -0.35403908      -0.35392690
  11892.870        1.0501267      -0.35097086      -0.35130736      -0.35136932      -0.35210722      -0.35225921      -0.35224381      -0.35194205      -0.35238816      -0.35269044      -0.35346009      -0.35393815      -0.35446989      -0.35479476      -0.35437072
  11894.848        1.0494580      -0.35180575      -0.35273175      -0.35235204      -0.35290017      -0.35270359      -0.35250560      -0.35291158      -0.35301097      -0.35346299      -0.35487535      -0.35516439      -0.35534551      -0.35571640      -0.35537581
  11896.845        1.0471234      -0.35273259      -0.35324398      -0.35306835      -0.35386676      -0.35315067      -0.35353829      -0.35369882      -0.35395994      -0.35392588      -0.35515427      -0.35610054      -0.35621211      -0.35659831      -0.35592836
  11898.829        1.0454895      -0.35388078      -0.35419825      -0.35419118      -0.35460239      -0.35479618      -0.35427370      -0.35477140      -0.35461732      -0.35471132      -0.35633063      -0.35682379      -0.35715036      -0.35727262      -0.35687743
  11899.835        1.0438384      -0.35417620      -0.35467604      -0.35453972      -0.35482190      -0.35519671      -0.35476333      -0.35548185      -0.35500705      -0.35520492      -0.35717801      -0.35722120      -0.35768032      -0.35759085      -0.35743993
  11900.852        1.0424750      -0.35458115      -0.35507959      -0.35524348      -0.35520925      -0.35512048      -0.35571464      -0.35604728      -0.35576555      -0.35566750      -0.35719439      -0.35786122      -0.35768513      -0.35781527      -0.35797184
  11902.851        1.0387620      -0.35558626      -0.35554593      -0.35606240      -0.35597840      -0.35624956      -0.35718121      -0.35724087      -0.35665962      -0.35695462      -0.35870682      -0.35895183      -0.35894020      -0.35923691      -0.35888812
  11904.851        1.0334735      -0.35585044      -0.35639717      -0.35685928      -0.35658523      -0.35760478      -0.35756089      -0.35773423      -0.35782343      -0.35845705      -0.35957740      -0.35977376      -0.35998665      -0.36011537      -0.35983529
  11905.863        1.0312631      -0.35652523      -0.35680819      -0.35737034      -0.35697313      -0.35811405      -0.35797752      -0.35800574      -0.35829766      -0.35805075      -0.35981308      -0.35990774      -0.36030171      -0.36016268      -0.36054318
  11907.864        1.0267796      -0.35752638      -0.35835530      -0.35814497      -0.35845971      -0.35879055      -0.35890266      -0.35928659      -0.35926820      -0.35927080      -0.36045276      -0.36088362      -0.36088508      -0.36076615      -0.36111611
  11909.853        1.0228840      -0.35793301      -0.35892210      -0.35895525      -0.35940354      -0.35950910      -0.36000967      -0.36021485      -0.36019285      -0.36007785      -0.36156610      -0.36202419      -0.36216544      -0.36186299      -0.36211747
  11910.859        1.0200487      -0.35888195      -0.35911754      -0.35954917      -0.35988630      -0.35995648      -0.36031256      -0.36040623      -0.36078813      -0.36063336      -0.36190896      -0.36256312      -0.36306816      -0.36247565      -0.36261069
  11911.867        1.0177826      -0.35927198      -0.36003781      -0.36003671      -0.36035418      -0.36037159      -0.36050307      -0.36084608      -0.36133939      -0.36113789      -0.36215489      -0.36295421      -0.36330995      -0.36301322      -0.36309700
  11912.880        1.0160568      -0.35969003      -0.36016125      -0.36076202      -0.36065581      -0.36071676      -0.36069451      -0.36122644      -0.36161649      -0.36165885      -0.36289356      -0.36342894      -0.36357448      -0.36309126      -0.36314835
  11913.881        1.0138009      -0.36011001      -0.36081568      -0.36088888      -0.36115491      -0.36116389      -0.36129435      -0.36150024      -0.36209009      -0.36216983      -0.36354536      -0.36417759      -0.36401072      -0.36350730      -0.36348139
  11914.884        1.0125457      -0.36062516      -0.36115498      -0.36150603      -0.36159187      -0.36190997      -0.36201323      -0.36197199      -0.36250095      -0.36225679      -0.36362135      -0.36435523      -0.36436816      -0.36396351      -0.36388204
  11915.897        1.0112308      -0.36108048      -0.36135763      -0.36203296      -0.36228093      -0.36269140      -0.36237912      -0.36258585      -0.36263191      -0.36294565      -0.36366831      -0.36433218      -0.36449869      -0.36449181      -0.36456466
  11916.911        1.0085871      -0.36222042      -0.36206994      -0.36230780      -0.36288808      -0.36297475      -0.36293757      -0.36298505      -0.36306249      -0.36305734      -0.36425256      -0.36486086      -0.36532894      -0.36466882      -0.36500786
  11917.926        1.0080342      -0.36260758      -0.36240277      -0.36244517      -0.36328490      -0.36330010      -0.36363788      -0.36356724      -0.36329977      -0.36382507      -0.36488998      -0.36568208      -0.36578925      -0.36506038      -0.36528883
  11918.928        1.0075168      -0.36241486      -0.36283154      -0.36316379      -0.36374607      -0.36411717      -0.36401020      -0.36405975      -0.36400486      -0.36428498      -0.36503494      -0.36597545      -0.36606678      -0.36600145      -0.36553149
  11919.937        1.0064891      -0.36282020      -0.36344001      -0.36383556      -0.36431381      -0.36432023      -0.36428690      -0.36453107      -0.36471303      -0.36457139      -0.36547448      -0.36644513      -0.36636001      -0.36680341      -0.36606691
  11921.936        1.0055229      -0.36407449      -0.36402524      -0.36523892      -0.36480464      -0.36467518      -0.36523041      -0.36519187      -0.36580605      -0.36552674      -0.36639216      -0.36684701      -0.36696389      -0.36742951      -0.36695881
  11922.951        1.0049461      -0.36469521      -0.36439143      -0.36501890      -0.36564224      -0.36549090      -0.36601244      -0.36546037      -0.36591621      -0.36589235      -0.36693210      -0.36742342      -0.36800674      -0.36780185      -0.36744909
  11923.954        1.0050411      -0.36463202      -0.36559575      -0.36538563      -0.36594266      -0.36602469      -0.36621870      -0.36602967      -0.36597312      -0.36628297      -0.36759699      -0.36795054      -0.36840492      -0.36824213      -0.36790223
  11924.957        1.0043278      -0.36486695      -0.36610665      -0.36583060      -0.36626950      -0.36660842      -0.36630244      -0.36627965      -0.36680115      -0.36666730      -0.36822127      -0.36830232      -0.36878999      -0.36885174      -0.36842565
  11925.961        1.0037050      -0.36554027      -0.36654755      -0.36680724      -0.36651884      -0.36696538      -0.36692693      -0.36620692      -0.36686058      -0.36710468      -0.36864493      -0.36887677      -0.36925090      -0.36931953      -0.36919959
  11926.965        1.0039487      -0.36571821      -0.36722920      -0.36710273      -0.36699195      -0.36708346      -0.36769015      -0.36686866      -0.36752486      -0.36791342      -0.36904198      -0.36944898      -0.37006387      -0.36935939      -0.36967245
  11927.975        1.0042207      -0.36687120      -0.36793362      -0.36745517      -0.36759294      -0.36771152      -0.36819867      -0.36720380      -0.36788095      -0.36825454      -0.36936910      -0.37001866      -0.36982211      -0.36980577      -0.36962776
  11929.964        1.0044658      -0.36707145      -0.36785287      -0.36885829      -0.36829829      -0.36914074      -0.36857054      -0.36851825      -0.36909439      -0.36920655      -0.37035697      -0.37116664      -0.37123965      -0.37093754      -0.37074250
  11931.967        1.0028800      -0.36819487      -0.36890420      -0.36923372      -0.36938920      -0.36951332      -0.36960588      -0.36904123      -0.36955344      -0.37012536      -0.37100505      -0.37175410      -0.37204298      -0.37214424      -0.37217410
  11932.978        1.0027795      -0.36860630      -0.36940669      -0.36924480      -0.36988893      -0.36993395      -0.37016100      -0.36956279      -0.37024314      -0.37007943      -0.37157030      -0.37281776      -0.37211726      -0.37261441      -0.37261529
  11934.975        1.0038323      -0.36935752      -0.37083699      -0.37074619      -0.37108157      -0.37111610      -0.37095902      -0.37062736      -0.37128645      -0.37096038      -0.37272851      -0.37329178      -0.37315431      -0.37307985      -0.37336688
  11936.973        1.0030862      -0.37075181      -0.37112521      -0.37110012      -0.37182096      -0.37190262      -0.37170281      -0.37171970      -0.37208472      -0.37179832      -0.37382889      -0.37400879      -0.37438418      -0.37415856      -0.37389766
  11937.990        1.0024430      -0.37110802      -0.37152696      -0.37170444      -0.37208127      -0.37278574      -0.37223122      -0.37213570      -0.37251149      -0.37222541      -0.37430631      -0.37481098      -0.37484116      -0.37449143      -0.37407329
  11938.996        1.0018325      -0.37202648      -0.37170501      -0.37247628      -0.37256230      -0.37341992      -0.37258055      -0.37257219      -0.37276915      -0.37308619      -0.37448095      -0.37519581      -0.37516571      -0.37500962      -0.37490297
  11939.996        1.0020012      -0.37234830      -0.37241664      -0.37268621      -0.37301215      -0.37366159      -0.37273462      -0.37299531      -0.37356041      -0.37338839      -0.37523676      -0.37575006      -0.37581771      -0.37535067      -0.37537650
  11941.996        1.0008952      -0.37304584      -0.37327970      -0.37356692      -0.37388857      -0.37399576      -0.37384924      -0.37401178      -0.37440581      -0.37421259      -0.37600093      -0.37647523      -0.37629570      -0.37609652      -0.37647206
  11943.014        1.0000744      -0.37316209      -0.37396217      -0.37416909      -0.37416519      -0.37452548      -0.37411597      -0.37437671      -0.37463681      -0.37494505      -0.37666954      -0.37652953      -0.37677282      -0.37688380      -0.37661700
  11944.027       0.99918748      -0.37369074      -0.37391945      -0.37458833      -0.37496339      -0.37516669      -0.37487806      -0.37500602      -0.37544246      -0.37546800      -0.37681987      -0.37728709      -0.37734280      -0.37696145      -0.37686455
  11946.022       0.99633299      -0.37473549      -0.37524509      -0.37571254      -0.37580968      -0.37605087      -0.37573261      -0.37649528      -0.37607037      -0.37595734      -0.37756239      -0.37824401      -0.37796521      -0.37820365      -0.37813615
  11948.042       0.99574164      -0.37560078      -0.37604330      -0.37618176      -0.37699229      -0.37715115      -0.37696589      -0.37703652      -0.37692975      -0.37766953      -0.37819548      -0.37946913      -0.37926287      -0.37919896      -0.37922251
  11950.045       0.99456928      -0.37608221      -0.37712767      -0.37729818      -0.37825188      -0.37779527      -0.37764563      -0.37791200      -0.37782924      -0.37788140      -0.37952527      -0.37998974      -0.38012929      -0.38008885      -0.38010948
  11951.053       0.99341590      -0.37651843      -0.37761667      -0.37744252      -0.37810016      -0.37815148      -0.37805271      -0.37824336      -0.37838898      -0.37831252      -0.37959029      -0.38068015      -0.38052619      -0.38026552      -0.38059685
  11952.061       0.99089627      -0.37752360      -0.37810372      -0.37763099      -0.37822788      -0.37880458      -0.37866250      -0.37852707      -0.37897934      -0.37879973      -0.38015901      -0.38131965      -0.38076236      -0.38114600      -0.38104435
  11953.074       0.98919828      -0.37768377      -0.37841574      -0.37812611      -0.37895400      -0.37924008      -0.37870832      -0.37917982      -0.37965577      -0.37952564      -0.38089464      -0.38164077      -0.38106586      -0.38135630      -0.38138863
  11954.089       0.99008463      -0.37849482      -0.37867437      -0.37900391      -0.37938062      -0.37968736      -0.37942892      -0.37951223      -0.38001875      -0.37983744      -0.38115917      -0.38171489      -0.38187100      -0.38222834      -0.38199389
  11955.097       0.98908801      -0.37860919      -0.37978270      -0.37980360      -0.37981165      -0.38002067      -0.38053036      -0.38003983      -0.38064717      -0.38046787      -0.38163245      -0.38201209      -0.38277849      -0.38252612      -0.38272051
  11956.106       0.98887412      -0.37929502      -0.37947845      -0.38046502      -0.37989054      -0.38038551      -0.38112344      -0.38044812      -0.38122297      -0.38062097      -0.38156036      -0.38228445      -0.38316023      -0.38284874      -0.38298997
  11958.111       0.98746432      -0.38045539      -0.38057299      -0.38107771      -0.38145516      -0.38105455      -0.38182980      -0.38136756      -0.38194088      -0.38171723      -0.38238786      -0.38325001      -0.38362812      -0.38368120      -0.38370059
  11959.121       0.98839143      -0.38062433      -0.38098919      -0.38118481      -0.38171445      -0.38186956      -0.38210842      -0.38184030      -0.38240317      -0.38229475      -0.38304621      -0.38397657      -0.38420000      -0.38432211      -0.38395742
  11960.142       0.98814036      -0.38122250      -0.38118722      -0.38204373      -0.38218107      -0.38274396      -0.38229618      -0.38228051      -0.38299128      -0.38251516      -0.38336875      -0.38434155      -0.38449017      -0.38488227      -0.38434099
  11961.151       0.98784228      -0.38155901      -0.38156949      -0.38204360      -0.38234811      -0.38269533      -0.38269487      -0.38293069      -0.38311170      -0.38292913      -0.38378366      -0.38457173      -0.38492136      -0.38480907      -0.38520337
  11962.161       0.98818229      -0.38203730      -0.38267783      -0.38257087      -0.38274320      -0.38301970      -0.38299352      -0.38317581      -0.38332560      -0.38327748      -0.38433871      -0.38508836      -0.38520170      -0.38520610      -0.38545158
  11963.171       0.98954444      -0.38241913      -0.38297739      -0.38305712      -0.38316370      -0.38361692      -0.38323028      -0.38351005      -0.38398454      -0.38383631      -0.38493361      -0.38526486      -0.38613667      -0.38582478      -0.38601201
  11964.187       0.98910374      -0.38280296      -0.38391640      -0.38343853      -0.38419862      -0.38412666      -0.38363154      -0.38401875      -0.38449755      -0.38423996      -0.38563050      -0.38611126      -0.38629029      -0.38674733      -0.38649054
  11965.203       0.98904705      -0.38285293      -0.38344523      -0.38413518      -0.38466905      -0.38444751      -0.38418714      -0.38434087      -0.38492482      -0.38436376      -0.38592320      -0.38669785      -0.38697652      -0.38707582      -0.38702638
  11966.208       0.98930320      -0.38355480      -0.38401286      -0.38442749      -0.38520604      -0.38487738      -0.38491233      -0.38479191      -0.38542273      -0.38483209      -0.38623602      -0.38723585      -0.38775466      -0.38750035      -0.38723396
  11967.212       0.98993449      -0.38420607      -0.38459091      -0.38484991      -0.38523501      -0.38530836      -0.38552030      -0.38536187      -0.38598436      -0.38530881      -0.38672621      -0.38765055      -0.38759413      -0.38795321      -0.38775886
  11968.216       0.99053349      -0.38457698      -0.38532609      -0.38561764      -0.38540633      -0.38570090      -0.38578978      -0.38594123      -0.38613301      -0.38577489      -0.38778484      -0.38803489      -0.38777847      -0.38831943      -0.38800890
  11969.221       0.99058598      -0.38505137      -0.38569813      -0.38566309      -0.38597935      -0.38604482      -0.38619332      -0.38621313      -0.38672860      -0.38601634      -0.38824465      -0.38830030      -0.38869963      -0.38868925      -0.38864432
  11970.232       0.99022534      -0.38511980      -0.38629716      -0.38661003      -0.38674461      -0.38650380      -0.38686289      -0.38648202      -0.38717859      -0.38630670      -0.38839598      -0.38855704      -0.38934672      -0.38914324      -0.38888763
  11972.217       0.98938311      -0.38621602      -0.38657730      -0.38734819      -0.38720975      -0.38741846      -0.38765590      -0.38724839      -0.38777094      -0.38756139      -0.38912291      -0.38965490      -0.38998598      -0.38959946      -0.38966775
  11974.202       0.98963091      -0.38765519      -0.38752895      -0.38803260      -0.38813342      -0.38834487      -0.38811332      -0.38862434      -0.38875964      -0.38852100      -0.39022343      -0.39043209      -0.39114000      -0.39064021      -0.39065245
  11975.221       0.98921161      -0.38785334      -0.38788359      -0.38864673      -0.38866455      -0.38889280      -0.38861924      -0.38898470      -0.38919402      -0.38905896      -0.39062675      -0.39097832      -0.39116720      -0.39075559      -0.39114750
  11976.227       0.98925224      -0.38807984      -0.38891264      -0.38923053      -0.38916999      -0.38935373      -0.38935808      -0.38905528      -0.38962669      -0.38963563      -0.39088007      -0.39110512      -0.39174660      -0.39136223      -0.39173959
  11977.232       0.98848098      -0.38859317      -0.38868540      -0.38964951      -0.38959457      -0.38988769      -0.38954889      -0.38946761      -0.38997347      -0.38958614      -0.39130382      -0.39153901      -0.39206009      -0.39178187      -0.39220127
  11979.239       0.98677066      -0.38939054      -0.38992267      -0.39039410      -0.39069041      -0.39082246      -0.39042647      -0.39082966      -0.39127362      -0.39142832      -0.39175457      -0.39264160      -0.39310645      -0.39261717      -0.39292963
  11980.276       0.98818716      -0.38945191      -0.39055159      -0.39115766      -0.39123220      -0.39143027      -0.39105071      -0.39106350      -0.39157239      -0.39149475      -0.39268303      -0.39293992      -0.39334730      -0.39334179      -0.39327610
  11981.301       0.98731857      -0.39009116      -0.39137746      -0.39148937      -0.39146269      -0.39179556      -0.39141232      -0.39162638      -0.39183464      -0.39161345      -0.39305640      -0.39362102      -0.39319501      -0.39343946      -0.39376864
  11982.302       0.98747115      -0.39062632      -0.39147280      -0.39139558      -0.39188737      -0.39206323      -0.39191570      -0.39206097      -0.39239388      -0.39234635      -0.39350592      -0.39394538      -0.39351586      -0.39379239      -0.39425563
  11983.303       0.98660509      -0.39115848      -0.39182319      -0.39202763      -0.39223644      -0.39256262      -0.39250017      -0.39238055      -0.39263877      -0.39289791      -0.39400736      -0.39438561      -0.39440559      -0.39439253      -0.39493469
  11984.323       0.98630519      -0.39162158      -0.39218573      -0.39253732      -0.39266296      -0.39322636      -0.39302628      -0.39284606      -0.39293878      -0.39340985      -0.39433226      -0.39538949      -0.39466675      -0.39505657      -0.39518023
  11985.354       0.98523986      -0.39186751      -0.39302367      -0.39282607      -0.39317953      -0.39370774      -0.39350013      -0.39362247      -0.39347091      -0.39363574      -0.39483561      -0.39592611      -0.39523452      -0.39570351      -0.39578556
  11986.356       0.98577404      -0.39251438      -0.39317761      -0.39367124      -0.39329365      -0.39404551      -0.39391201      -0.39398037      -0.39383043      -0.39382958      -0.39552738      -0.39640227      -0.39591969      -0.39610478      -0.39633976
  11987.357       0.98553929      -0.39318321      -0.39362018      -0.39398517      -0.39389884      -0.39468067      -0.39425990      -0.39429972      -0.39385627      -0.39485954      -0.39509846      -0.39687954      -0.39640637      -0.39647807      -0.39685438
  11988.359       0.98581013      -0.39322310      -0.39406447      -0.39418068      -0.39474376      -0.39482532      -0.39504543      -0.39475051      -0.39447185      -0.39512540      -0.39576176      -0.39738083      -0.39690156      -0.39692866      -0.39724069
  11989.367       0.98496992      -0.39413674      -0.39459226      -0.39468187      -0.39526745      -0.39514252      -0.39563530      -0.39506586      -0.39513193      -0.39572064      -0.39636863      -0.39777254      -0.39737272      -0.39763531      -0.39752259
  11990.388       0.98440129      -0.39443226      -0.39523246      -0.39471535      -0.39574030      -0.39577773      -0.39605373      -0.39548285      -0.39586684      -0.39641617      -0.39666107      -0.39759090      -0.39766214      -0.39783635      -0.39852746
  11991.403       0.98307206      -0.39514072      -0.39538503      -0.39550290      -0.39592923      -0.39593568      -0.39658382      -0.39590712      -0.39617445      -0.39633960      -0.39707566      -0.39816234      -0.39848475      -0.39817566      -0.39860535
  11992.417       0.98338901      -0.39539030      -0.39556409      -0.39584692      -0.39623153      -0.39612166      -0.39692070      -0.39646984      -0.39659289      -0.39607984      -0.39759759      -0.39871626      -0.39880728      -0.39883403      -0.39884138
  11993.426       0.98187366      -0.39559218      -0.39577213      -0.39609276      -0.39695377      -0.39672497      -0.39697907      -0.39705214      -0.39701616      -0.39661282      -0.39798114      -0.39941071      -0.39909805      -0.39950357      -0.39949724
  11994.441       0.97999850      -0.39636379      -0.39658455      -0.39627067      -0.39736511      -0.39712794      -0.39741330      -0.39741493      -0.39762940      -0.39768745      -0.39862215      -0.40027347      -0.39939386      -0.39984428      -0.40001419
  11995.462       0.98027959      -0.39681533      -0.39715825      -0.39695086      -0.39802974      -0.39764421      -0.39788923      -0.39819337      -0.39844780      -0.39787582      -0.39951063      -0.40028000      -0.40008829      -0.40017947      -0.40027776
  11996.478       0.97876246      -0.39689797      -0.39723058      -0.39754292      -0.39826284      -0.39833771      -0.39823671      -0.39899329      -0.39861488      -0.39804669      -0.39990802      -0.40019538      -0.40056773      -0.40056167      -0.40087342
  11997.494       0.97783620      -0.39725890      -0.39802097      -0.39824930      -0.39847814      -0.39884257      -0.39839544      -0.39916984      -0.39914699      -0.39844082      -0.40046245      -0.40070258      -0.40103872      -0.40097834      -0.40159979
  11998.497       0.97647911      -0.39759030      -0.39865486      -0.39910278      -0.39915821      -0.39928376      -0.39896153      -0.39925057      -0.39939565      -0.39932651      -0.40081050      -0.40106085      -0.40147917      -0.40148467      -0.40208196
  11999.507       0.97521313      -0.39805134      -0.39907268      -0.39938618      -0.39952979      -0.39979607      -0.39950007      -0.39953815      -0.39994298      -0.39956106      -0.40128279      -0.40178637      -0.40183476      -0.40193006      -0.40232853
  12000.529       0.97382912      -0.39840969      -0.39962178      -0.39984086      -0.40034045      -0.40038565      -0.39978496      -0.40007237      -0.40058663      -0.39965746      -0.40189529      -0.40227625      -0.40199987      -0.40237354      -0.40244111
  12001.558       0.97079009      -0.39889724      -0.39989604      -0.40042910      -0.40068282      -0.40062003      -0.40020956      -0.40076179      -0.40071395      -0.40038082      -0.40183423      -0.40242213      -0.40249626      -0.40308390      -0.40328689
  12002.575       0.97094671      -0.39970188      -0.40014904      -0.40075061      -0.40071182      -0.40086328      -0.40074009      -0.40116166      -0.40137010      -0.40092536      -0.40243890      -0.40320521      -0.40331368      -0.40331886      -0.40352174
  12003.579       0.96815760      -0.40028519      -0.40082322      -0.40100795      -0.40116304      -0.40153145      -0.40149136      -0.40151501      -0.40185376      -0.40192624      -0.40278714      -0.40353399      -0.40370311      -0.40351461      -0.40356901
  12004.596       0.96599919      -0.40033370      -0.40157093      -0.40147029      -0.40191501      -0.40181729      -0.40194597      -0.40181954      -0.40218237      -0.40214006      -0.40319033      -0.40423020      -0.40413882      -0.40410965      -0.40427531
  12005.619       0.96434491      -0.40081409      -0.40183130      -0.40215576      -0.40218068      -0.40220046      -0.40218539      -0.40229346      -0.40230186      -0.40261387      -0.40366413      -0.40452170      -0.40455441      -0.40472252      -0.40473270
  12006.630       0.96230146      -0.40132985      -0.40207724      -0.40234347      -0.40254300      -0.40289156      -0.40260823      -0.40309359      -0.40269773      -0.40330690      -0.40412738      -0.40494491      -0.40501444      -0.40501894      -0.40547046
  12008.627       0.95937922      -0.40262243      -0.40279826      -0.40303968      -0.40327058      -0.40354552      -0.40354659      -0.40380616      -0.40366504      -0.40384995      -0.40460514      -0.40550146      -0.40599868      -0.40628869      -0.40640367
  12009.639       0.95677017      -0.40314912      -0.40343436      -0.40349673      -0.40417815      -0.40420509      -0.40409981      -0.40432132      -0.40431629      -0.40424134      -0.40517104      -0.40568168      -0.40653390      -0.40676258      -0.40666611
  12010.656       0.95435015      -0.40350006      -0.40403234      -0.40419007      -0.40488034      -0.40461006      -0.40440619      -0.40463906      -0.40471557      -0.40460824      -0.40568606      -0.40625340      -0.40704429      -0.40701168      -0.40702475
  12011.675       0.95305268      -0.40359589      -0.40441034      -0.40436201      -0.40510264      -0.40500889      -0.40491190      -0.40517238      -0.40531786      -0.40548561      -0.40664713      -0.40656783      -0.40780633      -0.40709349      -0.40747711
  12012.687       0.95011744      -0.40389828      -0.40477856      -0.40491410      -0.40500755      -0.40505348      -0.40524911      -0.40586238      -0.40557155      -0.40574433      -0.40697983      -0.40718944      -0.40785639      -0.40773903      -0.40795479
  12013.699       0.94969142      -0.40407379      -0.40504571      -0.40534143      -0.40525171      -0.40572029      -0.40561492      -0.40601143      -0.40596267      -0.40575893      -0.40769166      -0.40779341      -0.40821785      -0.40808533      -0.40836353
  12014.711       0.94917315      -0.40464749      -0.40562799      -0.40613667      -0.40581221      -0.40643243      -0.40607087      -0.40618125      -0.40654022      -0.40686529      -0.40762460      -0.40822896      -0.40851715      -0.40844885      -0.40873534
  12015.718       0.94617719      -0.40508806      -0.40602327      -0.40620425      -0.40655243      -0.40667592      -0.40617512      -0.40663010      -0.40713906      -0.40725410      -0.40799562      -0.40843090      -0.40877848      -0.40892820      -0.40940001
  12016.724       0.94483918      -0.40562157      -0.40629605      -0.40665259      -0.40693913      -0.40699851      -0.40678839      -0.40702716      -0.40736595      -0.40738982      -0.40834777      -0.40887834      -0.40914711      -0.40915948      -0.40985963
  12017.743       0.94395511      -0.40632182      -0.40707377      -0.40715714      -0.40758044      -0.40736874      -0.40736427      -0.40752304      -0.40770845      -0.40748629      -0.40886628      -0.40920044      -0.40985094      -0.40943511      -0.41033910
  12018.756       0.94372772      -0.40664416      -0.40765389      -0.40780377      -0.40773587      -0.40803741      -0.40759048      -0.40807273      -0.40829340      -0.40796699      -0.40965699      -0.40991030      -0.41032105      -0.40987994      -0.41088969
  12019.763       0.94213155      -0.40758247      -0.40812765      -0.40833498      -0.40796154      -0.40824838      -0.40824965      -0.40841581      -0.40868017      -0.40873927      -0.40975786      -0.41083573      -0.41096727      -0.41062740      -0.41095365
  12020.777       0.94177338      -0.40811291      -0.40890509      -0.40859219      -0.40852956      -0.40838993      -0.40861277      -0.40882453      -0.40909073      -0.40949482      -0.41013474      -0.41097122      -0.41099632      -0.41100022      -0.41125507
  12021.809       0.94128537      -0.40855994      -0.40888548      -0.40906987      -0.40913038      -0.40887180      -0.40916431      -0.40951482      -0.40973648      -0.40979555      -0.41075582      -0.41147310      -0.41161221      -0.41182584      -0.41192305
  12022.835       0.94045566      -0.40874504      -0.40907741      -0.40943567      -0.40965486      -0.40955294      -0.40954755      -0.41024083      -0.41015407      -0.41039146      -0.41068790      -0.41206111      -0.41183033      -0.41214857      -0.41211299
  12023.849       0.93963256      -0.40945022      -0.40946157      -0.40959416      -0.41008212      -0.41011650      -0.41003729      -0.41085255      -0.41087271      -0.41061725      -0.41115624      -0.41264309      -0.41246713      -0.41220908      -0.41266977
  12024.851       0.93982237      -0.40983488      -0.41040223      -0.41016011      -0.41047109      -0.41058970      -0.41064432      -0.41096150      -0.41139199      -0.41087919      -0.41182908      -0.41314162      -0.41299624      -0.41304235      -0.41325077
  12025.865       0.93873761      -0.40973062      -0.41076688      -0.41054280      -0.41088113      -0.41141776      -0.41094188      -0.41127059      -0.41156639      -0.41121535      -0.41241694      -0.41347851      -0.41301935      -0.41348943      -0.41340836
  12026.898       0.93964988      -0.41059002      -0.41123403      -0.41075489      -0.41131043      -0.41179384      -0.41135050      -0.41171573      -0.41176405      -0.41169145      -0.41324540      -0.41382581      -0.41396304      -0.41363022      -0.41381978
  12027.931       0.93841151      -0.41069306      -0.41125106      -0.41130038      -0.41156859      -0.41205642      -0.41198975      -0.41203549      -0.41188588      -0.41239088      -0.41322873      -0.41433421      -0.41422713      -0.41462722      -0.41449943
  12028.953       0.93879539      -0.41112736      -0.41161462      -0.41153102      -0.41186772      -0.41234033      -0.41226241      -0.41260634      -0.41286010      -0.41287808      -0.41395034      -0.41471323      -0.41443010      -0.41491560      -0.41457385
  12029.974       0.93854321      -0.41198274      -0.41239299      -0.41186121      -0.41211834      -0.41274886      -0.41270442      -0.41316364      -0.41361583      -0.41387914      -0.41490055      -0.41555629      -0.41547933      -0.41524797      -0.41516573
  12031.001       0.93837575      -0.41250274      -0.41284598      -0.41278990      -0.41297123      -0.41316849      -0.41317031      -0.41368362      -0.41379849      -0.41434650      -0.41527203      -0.41535655      -0.41601928      -0.41550310      -0.41554105
  12032.023       0.93808608      -0.41273769      -0.41308861      -0.41338614      -0.41390273      -0.41352461      -0.41382757      -0.41386277      -0.41429505      -0.41388996      -0.41511496      -0.41575964      -0.41641681      -0.41584315      -0.41640861
  12033.051       0.93869540      -0.41317799      -0.41376676      -0.41360710      -0.41420664      -0.41390900      -0.41429564      -0.41416981      -0.41500527      -0.41460517      -0.41591004      -0.41665142      -0.41659006      -0.41657643      -0.41681247
  12034.073       0.93866255      -0.41364285      -0.41409947      -0.41401751      -0.41470085      -0.41444308      -0.41455762      -0.41444946      -0.41518369      -0.41503951      -0.41626586      -0.41729798      -0.41714165      -0.41701520      -0.41728406
  12035.108       0.93822476      -0.41393525      -0.41454686      -0.41448535      -0.41525478      -0.41529275      -0.41510620      -0.41483250      -0.41522582      -0.41543994      -0.41681074      -0.41751480      -0.41772845      -0.41756199      -0.41765247
  12036.130       0.93781178      -0.41404963      -0.41510835      -0.41517227      -0.41568525      -0.41593201      -0.41542435      -0.41560514      -0.41587907      -0.41617441      -0.41736284      -0.41782488      -0.41795576      -0.41795659      -0.41809413
  12037.152       0.93798237      -0.41428366      -0.41545061      -0.41560748      -0.41608259      -0.41625057      -0.41589475      -0.41622154      -0.41634057      -0.41670998      -0.41796310      -0.41873251      -0.41788800      -0.41841165      -0.41867603
  12038.181       0.93809962      -0.41454135      -0.41623648      -0.41607861      -0.41650219      -0.41660046      -0.41636723      -0.41661674      -0.41671760      -0.41713663      -0.41818484      -0.41919843      -0.41832832      -0.41837838      -0.41885268
  12039.217       0.93866017      -0.41531630      -0.41665897      -0.41615699      -0.41696491      -0.41713336      -0.41661979      -0.41704130      -0.41734397      -0.41734245      -0.41840971      -0.41948052      -0.41888110      -0.41874896      -0.41894482
  12040.246       0.93718756      -0.41642030      -0.41673919      -0.41694435      -0.41754970      -0.41750938      -0.41731624      -0.41735493      -0.41740885      -0.41802052      -0.41921224      -0.41972001      -0.41952371      -0.41958181      -0.41930710
  12041.269       0.93625339      -0.41638268      -0.41693299      -0.41761577      -0.41799925      -0.41764154      -0.41802179      -0.41807686      -0.41822772      -0.41833228      -0.41941003      -0.42020466      -0.42006542      -0.41984269      -0.42014526
  12042.299       0.93733600      -0.41737819      -0.41768800      -0.41837466      -0.41811646      -0.41828032      -0.41868580      -0.41868385      -0.41893010      -0.41862274      -0.41963289      -0.42058937      -0.42031351      -0.42014634      -0.42063152
  12043.336       0.93697625      -0.41778398      -0.41820214      -0.41868423      -0.41870862      -0.41843943      -0.41902029      -0.41904428      -0.41933731      -0.41873292      -0.42018554      -0.42116651      -0.42087372      -0.42075026      -0.42098187
  12044.366       0.93687462      -0.41827989      -0.41829181      -0.41882829      -0.41946344      -0.41868429      -0.41924055      -0.41943073      -0.41915779      -0.41895229      -0.42052536      -0.42166028      -0.42134971      -0.42153748      -0.42159312
  12045.383       0.93610586      -0.41839995      -0.41881660      -0.41916086      -0.41959946      -0.41938749      -0.41966520      -0.41965889      -0.41972994      -0.42005369      -0.42085173      -0.42215576      -0.42187052      -0.42180611      -0.42189658
  12046.401       0.93746359      -0.41848067      -0.41984532      -0.41964448      -0.41998650      -0.41997334      -0.41987430      -0.42019879      -0.42038382      -0.42077000      -0.42144213      -0.42254928      -0.42223746      -0.42224183      -0.42251773
  12047.425       0.93652220      -0.41901875      -0.42030931      -0.42027164      -0.42076313      -0.42063262      -0.42072939      -0.42081860      -0.42062763      -0.42111167      -0.42179944      -0.42292307      -0.42251810      -0.42319837      -0.42275808
  12048.456       0.93653133      -0.41972741      -0.42103922      -0.42087616      -0.42093686      -0.42121974      -0.42138200      -0.42100390      -0.42074981      -0.42158686      -0.42219846      -0.42328923      -0.42331942      -0.42324290      -0.42333383
  12049.480       0.93507982      -0.41976450      -0.42112948      -0.42105308      -0.42102351      -0.42212982      -0.42213181      -0.42151267      -0.42174844      -0.42184016      -0.42273704      -0.42359248      -0.42407853      -0.42320347      -0.42399335
  12050.506       0.93657701      -0.42057969      -0.42120075      -0.42146801      -0.42177988      -0.42225260      -0.42227476      -0.42243271      -0.42226235      -0.42227080      -0.42331879      -0.42410151      -0.42430083      -0.42393496      -0.42440360
  12051.530       0.93579367      -0.42094126      -0.42208881      -0.42213678      -0.42266448      -0.42233501      -0.42269820      -0.42296416      -0.42256587      -0.42280042      -0.42374896      -0.42457575      -0.42451706      -0.42435137      -0.42491258
  12052.549       0.93574866      -0.42182542      -0.42252012      -0.42251813      -0.42273407      -0.42263094      -0.42319637      -0.42321302      -0.42340666      -0.42303505      -0.42397128      -0.42503161      -0.42542505      -0.42480245      -0.42535421
  12053.575       0.93540691      -0.42218052      -0.42269771      -0.42245262      -0.42303072      -0.42359967      -0.42362357      -0.42346409      -0.42360425      -0.42328830      -0.42459590      -0.42550466      -0.42568632      -0.42531504      -0.42554128
  12054.587       0.93511370      -0.42253487      -0.42341300      -0.42334499      -0.42346865      -0.42404194      -0.42361427      -0.42390050      -0.42341997      -0.42374582      -0.42524018      -0.42589554      -0.42593447      -0.42595199      -0.42609464
  12055.613       0.93483846      -0.42268914      -0.42354616      -0.42411483      -0.42396297      -0.42413231      -0.42449528      -0.42452562      -0.42398047      -0.42446521      -0.42534974      -0.42662567      -0.42609746      -0.42614973      -0.42683165
  12056.626       0.93504484      -0.42351331      -0.42388355      -0.42430344      -0.42465673      -0.42429528      -0.42530233      -0.42496882      -0.42480067      -0.42503590      -0.42625500      -0.42688718      -0.42652034      -0.42627489      -0.42725278
  12057.652       0.93419209      -0.42379768      -0.42444386      -0.42469152      -0.42495640      -0.42504427      -0.42545911      -0.42526005      -0.42542193      -0.42512752      -0.42652590      -0.42680185      -0.42738441      -0.42698893      -0.42762889
  12058.665       0.93405518      -0.42402638      -0.42502517      -0.42517150      -0.42518327      -0.42549032      -0.42622130      -0.42555486      -0.42529438      -0.42549604      -0.42695077      -0.42744618      -0.42754973      -0.42739706      -0.42800818
  12059.691       0.93454835      -0.42441241      -0.42537223      -0.42582440      -0.42537005      -0.42620835      -0.42603935      -0.42594516      -0.42548409      -0.42601084      -0.42731444      -0.42838884      -0.42774969      -0.42774660      -0.42820701
  12060.731       0.93348419      -0.42518433      -0.42587013      -0.42603823      -0.42597601      -0.42666147      -0.42629693      -0.42659758      -0.42653161      -0.42680205      -0.42755573      -0.42853351      -0.42870008      -0.42838451      -0.42867422
  12061.745       0.93385524      -0.42569877      -0.42628194      -0.42626597      -0.42671848      -0.42683843      -0.42648092      -0.42699575      -0.42684273      -0.42688245      -0.42795527      -0.42847647      -0.42924304      -0.42884924      -0.42919233
  12062.753       0.93329256      -0.42621760      -0.42715105      -0.42684545      -0.42700000      -0.42695122      -0.42699257      -0.42734275      -0.42748773      -0.42727029      -0.42787115      -0.42905762      -0.42955232      -0.42927590      -0.42969373
  12063.774       0.93229735      -0.42637319      -0.42767809      -0.42742472      -0.42725647      -0.42738271      -0.42776663      -0.42787912      -0.42789806      -0.42789245      -0.42860377      -0.42960613      -0.43009504      -0.42967575      -0.43015546
  12064.814       0.93180464      -0.42703410      -0.42759916      -0.42766766      -0.42755831      -0.42801884      -0.42796786      -0.42822491      -0.42846381      -0.42807605      -0.42911278      -0.42999141      -0.43060283      -0.42982925      -0.43050363
  12065.854       0.93272562      -0.42766013      -0.42796958      -0.42828542      -0.42823212      -0.42851492      -0.42851364      -0.42854125      -0.42828253      -0.42858812      -0.42956171      -0.43059774      -0.43104556      -0.43034082      -0.43081478
  12066.881       0.93060461      -0.42777145      -0.42901149      -0.42897678      -0.42906774      -0.42907240      -0.42919526      -0.42931553      -0.42904240      -0.42898681      -0.43029712      -0.43137582      -0.43155251      -0.43102314      -0.43170679
  12067.909       0.93041793      -0.42845189      -0.42915098      -0.42931259      -0.42955858      -0.42951276      -0.42924671      -0.42991566      -0.42959135      -0.42983066      -0.43077062      -0.43175348      -0.43158619      -0.43150241      -0.43209468
  12068.950       0.93050530      -0.42883313      -0.42929571      -0.42927978      -0.42981463      -0.42998243      -0.42990887      -0.43028875      -0.42997241      -0.43022122      -0.43130578      -0.43202133      -0.43202385      -0.43176180      -0.43240317
  12069.990       0.92924453      -0.42895013      -0.42969192      -0.42961891      -0.43034306      -0.43085384      -0.43023647      -0.43084864      -0.43028895      -0.43075351      -0.43160269      -0.43243756      -0.43226750      -0.43248975      -0.43271280
  12071.032       0.92828786      -0.42977393      -0.42993721      -0.43010048      -0.43091712      -0.43064857      -0.43071248      -0.43150124      -0.43058685      -0.43123882      -0.43199045      -0.43302032      -0.43305604      -0.43322342      -0.43314905
  12072.054       0.92923849      -0.43001013      -0.43084007      -0.43082886      -0.43125070      -0.43089094      -0.43101199      -0.43166205      -0.43157035      -0.43205172      -0.43237922      -0.43340966      -0.43396521      -0.43368086      -0.43353359
  12073.083       0.92849473      -0.43054786      -0.43038797      -0.43139063      -0.43137842      -0.43118071      -0.43165694      -0.43202036      -0.43193290      -0.43260272      -0.43289455      -0.43378648      -0.43410779      -0.43423828      -0.43388934
  12074.105       0.92824624      -0.43113269      -0.43101865      -0.43203328      -0.43138953      -0.43203172      -0.43207237      -0.43262552      -0.43250770      -0.43287000      -0.43369132      -0.43423556      -0.43423106      -0.43461601      -0.43444489
  12075.134       0.92665353      -0.43174529      -0.43167904      -0.43224024      -0.43167040      -0.43252361      -0.43211256      -0.43274791      -0.43303475      -0.43295594      -0.43386184      -0.43471337      -0.43435302      -0.43485496      -0.43466560
  12076.176       0.92719371      -0.43239554      -0.43184597      -0.43259769      -0.43229392      -0.43301351      -0.43266977      -0.43312891      -0.43338327      -0.43345353      -0.43464950      -0.43538225      -0.43489035      -0.43537356      -0.43488640
  12077.206       0.92633442      -0.43256092      -0.43252233      -0.43309760      -0.43286762      -0.43339338      -0.43316278      -0.43370268      -0.43368703      -0.43403924      -0.43535411      -0.43583151      -0.43548311      -0.43601226      -0.43553985
  12078.235       0.92661567      -0.43291531      -0.43281736      -0.43352447      -0.43335191      -0.43400334      -0.43367462      -0.43426765      -0.43448048      -0.43434028      -0.43538436      -0.43623876      -0.43614337      -0.43626707      -0.43630545
  12079.258       0.92556084      -0.43362327      -0.43369111      -0.43394643      -0.43376322      -0.43404115      -0.43394607      -0.43486395      -0.43470566      -0.43498383      -0.43557620      -0.43658112      -0.43649774      -0.43657790      -0.43649152
  12080.288       0.92517306      -0.43402039      -0.43401193      -0.43430583      -0.43440962      -0.43447733      -0.43468991      -0.43517465      -0.43493226      -0.43531226      -0.43614520      -0.43686420      -0.43674627      -0.43687742      -0.43676855
  12081.325       0.92490504      -0.43458004      -0.43428982      -0.43472302      -0.43511659      -0.43509742      -0.43514826      -0.43586711      -0.43521683      -0.43570107      -0.43664152      -0.43711921      -0.43722413      -0.43737652      -0.43717982
  12082.355       0.92376019      -0.43498789      -0.43487236      -0.43516122      -0.43530554      -0.43556490      -0.43577855      -0.43613986      -0.43599358      -0.43605775      -0.43689079      -0.43757128      -0.43784646      -0.43768918      -0.43768523
  12083.385       0.92188944      -0.43525021      -0.43561052      -0.43543688      -0.43559692      -0.43644875      -0.43622048      -0.43630494      -0.43669288      -0.43644647      -0.43747041      -0.43812474      -0.43824801      -0.43821887      -0.43850600
  12084.391       0.92184672      -0.43565074      -0.43611816      -0.43570753      -0.43611689      -0.43668396      -0.43697294      -0.43649909      -0.43705861      -0.43689714      -0.43783410      -0.43858097      -0.43884454      -0.43873166      -0.43865383
  12085.422       0.92034786      -0.43630965      -0.43673508      -0.43647217      -0.43676780      -0.43638237      -0.43685639      -0.43684069      -0.43723162      -0.43747250      -0.43821512      -0.43903047      -0.43944023      -0.43913441      -0.43905032
  12086.472       0.91993215      -0.43659449      -0.43694638      -0.43747085      -0.43745674      -0.43749038      -0.43768612      -0.43737871      -0.43766680      -0.43770105      -0.43940291      -0.43962155      -0.44002541      -0.43957465      -0.43968750
  12087.509       0.91899717      -0.43716217      -0.43715600      -0.43783893      -0.43817677      -0.43815065      -0.43741818      -0.43781292      -0.43844688      -0.43810918      -0.43999283      -0.44013457      -0.44033054      -0.43990390      -0.43991722
  12088.534       0.91752031      -0.43747630      -0.43769266      -0.43801012      -0.43822356      -0.43825480      -0.43823577      -0.43851179      -0.43879296      -0.43865250      -0.44027611      -0.44045171      -0.44079122      -0.44032909      -0.44053427
  12089.560       0.91622903      -0.43760888      -0.43791115      -0.43838925      -0.43872974      -0.43858324      -0.43928142      -0.43909578      -0.43881578      -0.43887542      -0.44039705      -0.44079691      -0.44132943      -0.44061359      -0.44077743
  12090.585       0.91415904      -0.43818122      -0.43861862      -0.43875236      -0.43903806      -0.43911228      -0.43937968      -0.43918582      -0.43887503      -0.43923759      -0.44045643      -0.44132788      -0.44153475      -0.44109648      -0.44105334
  12091.622       0.91286054      -0.43879412      -0.43879965      -0.43907531      -0.43911020      -0.43914712      -0.43947465      -0.43944399      -0.43930461      -0.43985468      -0.44080964      -0.44188353      -0.44189711      -0.44152662      -0.44134035
  12092.655       0.91245804      -0.43915353      -0.43941003      -0.43970489      -0.43976997      -0.44001210      -0.43994168      -0.44014011      -0.43995590      -0.44039391      -0.44140673      -0.44240001      -0.44241220      -0.44225855      -0.44184108
  12093.687       0.91139455      -0.43935120      -0.43982984      -0.44039372      -0.44002244      -0.44033361      -0.44088923      -0.44037786      -0.44053978      -0.44093188      -0.44193163      -0.44279648      -0.44285412      -0.44307435      -0.44251287
  12094.719       0.90962204      -0.43972729      -0.44042117      -0.44086436      -0.44019904      -0.44056551      -0.44116106      -0.44087360      -0.44111107      -0.44108234      -0.44221067      -0.44342399      -0.44318144      -0.44329986      -0.44300835
  12095.746       0.90987980      -0.44048685      -0.44076492      -0.44137303      -0.44100137      -0.44169719      -0.44192833      -0.44143158      -0.44162544      -0.44153453      -0.44258918      -0.44418910      -0.44353157      -0.44370397      -0.44376181
  12096.766       0.90879544      -0.44105275      -0.44182236      -0.44143972      -0.44171105      -0.44191743      -0.44200824      -0.44199710      -0.44231978      -0.44217754      -0.44357616      -0.44432806      -0.44394751      -0.44423540      -0.44421273
  12097.793       0.90744551      -0.44168079      -0.44204889      -0.44170965      -0.44213502      -0.44241696      -0.44169168      -0.44266534      -0.44261482      -0.44243864      -0.44424713      -0.44465220      -0.44446335      -0.44459448      -0.44473082
  12098.825       0.90677122      -0.44194074      -0.44236635      -0.44224670      -0.44269237      -0.44250282      -0.44241552      -0.44289367      -0.44258881      -0.44260244      -0.44462923      -0.44517632      -0.44496005      -0.44505903      -0.44531142
  12099.858       0.90487857      -0.44187821      -0.44191424      -0.44281839      -0.44291317      -0.44299906      -0.44290755      -0.44318500      -0.44285939      -0.44310025      -0.44498929      -0.44543317      -0.44525737      -0.44549575      -0.44545252
  12100.892       0.90410261      -0.44243013      -0.44241065      -0.44326504      -0.44349559      -0.44350209      -0.44374560      -0.44374892      -0.44335629      -0.44378981      -0.44543591      -0.44612854      -0.44575548      -0.44558670      -0.44585189
  12101.926       0.90329365      -0.44312934      -0.44323907      -0.44385447      -0.44420047      -0.44393699      -0.44423088      -0.44427770      -0.44382783      -0.44428094      -0.44563721      -0.44657399      -0.44607962      -0.44604273      -0.44648639
  12102.960       0.90300332      -0.44339122      -0.44414480      -0.44416276      -0.44470637      -0.44459564      -0.44490694      -0.44483801      -0.44420768      -0.44489548      -0.44572607      -0.44671008      -0.44633930      -0.44694757      -0.44686284
  12103.993       0.90139549      -0.44381179      -0.44511942      -0.44464331      -0.44507167      -0.44500013      -0.44509218      -0.44501513      -0.44472632      -0.44515083      -0.44616245      -0.44723431      -0.44689913      -0.44738271      -0.44700927
  12105.021       0.89994801      -0.44401514      -0.44527457      -0.44512024      -0.44518221      -0.44501174      -0.44565903      -0.44565736      -0.44523828      -0.44523097      -0.44677368      -0.44785804      -0.44712419      -0.44738642      -0.44741800
  12106.050       0.90073132      -0.44469940      -0.44529038      -0.44532818      -0.44546117      -0.44547238      -0.44574123      -0.44607887      -0.44563302      -0.44575812      -0.44711506      -0.44844893      -0.44751609      -0.44813181      -0.44786882
  12107.084       0.89826703      -0.44545855      -0.44594691      -0.44591597      -0.44602125      -0.44611022      -0.44612769      -0.44601892      -0.44621679      -0.44623361      -0.44772537      -0.44877815      -0.44819939      -0.44872462      -0.44828099
  12108.119       0.89823683      -0.44594335      -0.44630240      -0.44655347      -0.44679536      -0.44694791      -0.44678144      -0.44705898      -0.44658053      -0.44688697      -0.44828935      -0.44921849      -0.44870164      -0.44917976      -0.44879464
  12109.166       0.89721986      -0.44623765      -0.44691763      -0.44682172      -0.44732939      -0.44743100      -0.44680514      -0.44777135      -0.44694751      -0.44743273      -0.44850701      -0.44986818      -0.44926210      -0.44924398      -0.44942904
  12110.208       0.89607942      -0.44652196      -0.44675001      -0.44726306      -0.44776500      -0.44820992      -0.44807906      -0.44780324      -0.44750004      -0.44794286      -0.44862635      -0.45031230      -0.44990745      -0.44955990      -0.44968830
  12111.250       0.89504071      -0.44690842      -0.44720967      -0.44784093      -0.44822020      -0.44795875      -0.44822527      -0.44842888      -0.44807598      -0.44828566      -0.44907883      -0.45043672      -0.45031701      -0.45050197      -0.45013398
  12112.272       0.89426333      -0.44719862      -0.44791680      -0.44827099      -0.44847923      -0.44876479      -0.44851543      -0.44882015      -0.44830511      -0.44869462      -0.44983751      -0.45081669      -0.45070531      -0.45109519      -0.45078800
  12113.308       0.89338405      -0.44747407      -0.44811063      -0.44852675      -0.44911305      -0.44924340      -0.44898230      -0.44910045      -0.44887581      -0.44944769      -0.45053579      -0.45143273      -0.45133471      -0.45142355      -0.45105016
  12114.350       0.89231970      -0.44824687      -0.44896928      -0.44913229      -0.44956416      -0.44929495      -0.44928863      -0.44942353      -0.44936242      -0.44986794      -0.45086288      -0.45191160      -0.45195557      -0.45161545      -0.45164607
  12115.386       0.89101001      -0.44886468      -0.44944801      -0.44979536      -0.44976066      -0.44939514      -0.45024553      -0.44992956      -0.44969718      -0.45023176      -0.45097488      -0.45208927      -0.45236025      -0.45207413      -0.45225497
  12116.416       0.89015038      -0.44931631      -0.44973911      -0.45034590      -0.45040401      -0.45034881      -0.45047850      -0.45004305      -0.45030947      -0.45087575      -0.45146164      -0.45258086      -0.45255899      -0.45269087      -0.45260300
  12117.446       0.88918285      -0.44985262      -0.45015056      -0.45079806      -0.45080786      -0.45049639      -0.45099261      -0.45055828      -0.45091129      -0.45148923      -0.45196124      -0.45291565      -0.45276847      -0.45313885      -0.45297517
  12118.476       0.88777728      -0.45060638      -0.45082590      -0.45124943      -0.45129503      -0.45166292      -0.45194890      -0.45099923      -0.45154057      -0.45190803      -0.45248482      -0.45314115      -0.45342817      -0.45344130      -0.45356766
  12119.526       0.88700758      -0.45055390      -0.45126926      -0.45164995      -0.45166376      -0.45215185      -0.45187045      -0.45193147      -0.45189502      -0.45215277      -0.45301255      -0.45351969      -0.45411493      -0.45349282      -0.45449316
  12120.563       0.88627440      -0.45083774      -0.45149620      -0.45204640      -0.45179152      -0.45222413      -0.45251852      -0.45292787      -0.45233521      -0.45262162      -0.45323307      -0.45432306      -0.45446154      -0.45375093      -0.45480241
  12121.593       0.88508075      -0.45150801      -0.45229081      -0.45236043      -0.45264206      -0.45285354      -0.45284861      -0.45285134      -0.45291801      -0.45308459      -0.45361686      -0.45503888      -0.45454190      -0.45466272      -0.45502779
  12122.623       0.88411102      -0.45177364      -0.45262903      -0.45271330      -0.45309969      -0.45306579      -0.45306422      -0.45327320      -0.45341310      -0.45344661      -0.45448255      -0.45555464      -0.45477707      -0.45529634      -0.45538372
  12123.661       0.88276332      -0.45250667      -0.45258419      -0.45329288      -0.45345312      -0.45294513      -0.45398815      -0.45321306      -0.45394196      -0.45357177      -0.45515313      -0.45588843      -0.45542740      -0.45556271      -0.45585808
  12124.699       0.88155569      -0.45294344      -0.45317361      -0.45369747      -0.45421203      -0.45379502      -0.45352145      -0.45378657      -0.45436430      -0.45386620      -0.45549834      -0.45611903      -0.45602541      -0.45612966      -0.45646440
  12125.743       0.88102947      -0.45347705      -0.45389215      -0.45428445      -0.45445867      -0.45434569      -0.45468433      -0.45461298      -0.45485497      -0.45462057      -0.45567161      -0.45679093      -0.45634527      -0.45679464      -0.45679813
  12126.775       0.88011412      -0.45414425      -0.45431979      -0.45479468      -0.45473963      -0.45505887      -0.45482651      -0.45438686      -0.45510688      -0.45536917      -0.45645360      -0.45754482      -0.45681862      -0.45724333      -0.45724296
  12127.812       0.87979406      -0.45447393      -0.45488170      -0.45495772      -0.45510968      -0.45492357      -0.45535328      -0.45492566      -0.45537844      -0.45557068      -0.45711167      -0.45764649      -0.45748212      -0.45735246      -0.45774175
  12128.851       0.87841315      -0.45490836      -0.45518772      -0.45571414      -0.45571048      -0.45563187      -0.45610690      -0.45559004      -0.45597210      -0.45594335      -0.45770371      -0.45816043      -0.45787037      -0.45770254      -0.45833858
  12129.903       0.87734812      -0.45519133      -0.45548715      -0.45615096      -0.45623601      -0.45549703      -0.45692007      -0.45612035      -0.45618432      -0.45646008      -0.45773661      -0.45837931      -0.45826498      -0.45840788      -0.45844107
  12130.954       0.87644974      -0.45538007      -0.45598623      -0.45622813      -0.45626770      -0.45618728      -0.45684530      -0.45639439      -0.45624446      -0.45715518      -0.45799664      -0.45881173      -0.45883828      -0.45881327      -0.45859809
  12131.993       0.87692137      -0.45564073      -0.45640183      -0.45711127      -0.45634907      -0.45704893      -0.45683960      -0.45666627      -0.45695210      -0.45769994      -0.45859967      -0.45925115      -0.45912875      -0.45913690      -0.45896545
  12133.032       0.87555769      -0.45616387      -0.45709719      -0.45731491      -0.45707575      -0.45743326      -0.45737748      -0.45739802      -0.45726721      -0.45795849      -0.45894459      -0.45989666      -0.45930729      -0.45970096      -0.45954241
  12134.071       0.87554418      -0.45646963      -0.45763925      -0.45740925      -0.45776225      -0.45803374      -0.45748178      -0.45786958      -0.45768156      -0.45839461      -0.45960759      -0.46012545      -0.45957320      -0.46011867      -0.46032062
  12135.117       0.87392787      -0.45694401      -0.45797708      -0.45776606      -0.45832947      -0.45820898      -0.45801160      -0.45808900      -0.45817114      -0.45900042      -0.46008405      -0.46053178      -0.46008991      -0.46059459      -0.46069823
  12136.157       0.87341139      -0.45754795      -0.45873074      -0.45815952      -0.45917332      -0.45851006      -0.45880081      -0.45852565      -0.45840341      -0.45933974      -0.45989983      -0.46089674      -0.46061377      -0.46102129      -0.46114088
  12137.190       0.87399174      -0.45807045      -0.45871965      -0.45862057      -0.45933634      -0.45879797      -0.45939348      -0.45895406      -0.45875567      -0.45998074      -0.46041672      -0.46125945      -0.46080834      -0.46165691      -0.46146828
  12138.217       0.87366585      -0.45856587      -0.45895189      -0.45862726      -0.46003793      -0.45967939      -0.45931987      -0.45975609      -0.45929815      -0.46041215      -0.46105668      -0.46201480      -0.46162452      -0.46213056      -0.46198429
  12139.244       0.87235628      -0.45916444      -0.45955187      -0.45914301      -0.45998932      -0.46003435      -0.46014275      -0.45981061      -0.46011056      -0.46060636      -0.46144012      -0.46259376      -0.46208759      -0.46237200      -0.46213220
  12140.272       0.87236358      -0.45950086      -0.45984057      -0.45999036      -0.46052857      -0.46051595      -0.46000705      -0.45973056      -0.46070369      -0.46103806      -0.46161347      -0.46256613      -0.46232838      -0.46308099      -0.46229140
  12141.299       0.87083533      -0.45978257      -0.46018735      -0.46033687      -0.46075043      -0.46074740      -0.46109648      -0.46046329      -0.46071652      -0.46148313      -0.46196517      -0.46306514      -0.46296657      -0.46306786      -0.46281434
  12142.334       0.87071536      -0.46037369      -0.46076117      -0.46071141      -0.46117688      -0.46126641      -0.46134288      -0.46105626      -0.46088983      -0.46183941      -0.46263799      -0.46368405      -0.46363498      -0.46357206      -0.46315938
  12143.368       0.87006054      -0.46106196      -0.46130144      -0.46131578      -0.46150383      -0.46201015      -0.46146931      -0.46117793      -0.46164769      -0.46271169      -0.46331088      -0.46411085      -0.46398864      -0.46421080      -0.46360917
  12144.397       0.87068041      -0.46149720      -0.46158718      -0.46153246      -0.46208830      -0.46212869      -0.46165475      -0.46211388      -0.46242474      -0.46332980      -0.46396575      -0.46425758      -0.46460771      -0.46470310      -0.46427075
  12145.432       0.87075074      -0.46188015      -0.46218379      -0.46227354      -0.46305614      -0.46304146      -0.46227287      -0.46267903      -0.46301921      -0.46355502      -0.46449519      -0.46440547      -0.46518064      -0.46510230      -0.46486118
  12146.479       0.87037982      -0.46232927      -0.46260244      -0.46275085      -0.46337208      -0.46303946      -0.46289444      -0.46249135      -0.46352550      -0.46359195      -0.46448127      -0.46472946      -0.46543366      -0.46559617      -0.46505624
  12147.527       0.87034690      -0.46252908      -0.46315044      -0.46312036      -0.46387868      -0.46385766      -0.46358172      -0.46359935      -0.46373456      -0.46399418      -0.46499132      -0.46524762      -0.46558548      -0.46602049      -0.46553015
  12148.575       0.86961280      -0.46289900      -0.46367002      -0.46332374      -0.46410896      -0.46428834      -0.46381320      -0.46417555      -0.46378258      -0.46450555      -0.46556675      -0.46591119      -0.46612480      -0.46647536      -0.46607676
  12149.617       0.86915721      -0.46364462      -0.46393182      -0.46413129      -0.46414769      -0.46483030      -0.46456565      -0.46474178      -0.46431255      -0.46484563      -0.46604121      -0.46663885      -0.46682948      -0.46714147      -0.46626090
  12150.660       0.86870372      -0.46434769      -0.46446697      -0.46514980      -0.46478623      -0.46539648      -0.46503472      -0.46544000      -0.46486499      -0.46514041      -0.46645927      -0.46741916      -0.46763175      -0.46721758      -0.46714837
  12151.708       0.86808504      -0.46441543      -0.46517910      -0.46528264      -0.46555448      -0.46550404      -0.46565151      -0.46564164      -0.46536454      -0.46548067      -0.46691649      -0.46778775      -0.46790349      -0.46775007      -0.46741369
  12152.770       0.86916927      -0.46455929      -0.46552572      -0.46569479      -0.46583757      -0.46510949      -0.46582176      -0.46581713      -0.46579129      -0.46635188      -0.46741764      -0.46804444      -0.46821497      -0.46826372      -0.46800249
  12153.812       0.86778836      -0.46536687      -0.46575643      -0.46617168      -0.46671059      -0.46594171      -0.46616859      -0.46666944      -0.46604256      -0.46666961      -0.46753481      -0.46874479      -0.46860188      -0.46815117      -0.46856936
  12154.861       0.86777460      -0.46612298      -0.46638742      -0.46683814      -0.46729749      -0.46679457      -0.46693340      -0.46660097      -0.46684668      -0.46723769      -0.46795582      -0.46905337      -0.46906577      -0.46900487      -0.46873741
  12155.911       0.86778094      -0.46634535      -0.46682652      -0.46724113      -0.46730103      -0.46702619      -0.46705879      -0.46739098      -0.46745621      -0.46771653      -0.46838709      -0.46949452      -0.46960874      -0.46963732      -0.46926210
  12156.967       0.86675234      -0.46663091      -0.46690048      -0.46762495      -0.46719459      -0.46739164      -0.46772431      -0.46774966      -0.46808596      -0.46781169      -0.46885303      -0.47034115      -0.46996430      -0.47000777      -0.46968831
  12158.036       0.86716536      -0.46714289      -0.46721670      -0.46792195      -0.46845848      -0.46795992      -0.46811206      -0.46827853      -0.46794667      -0.46844651      -0.46909657      -0.47038898      -0.47029875      -0.47020999      -0.47018599
  12159.080       0.86681301      -0.46766167      -0.46776610      -0.46848996      -0.46862858      -0.46844276      -0.46866623      -0.46823609      -0.46829394      -0.46880645      -0.46931910      -0.47125688      -0.47044439      -0.47088233      -0.47105328
  12160.117       0.86612225      -0.46787740      -0.46836393      -0.46864425      -0.46881174      -0.46876267      -0.46924710      -0.46920317      -0.46906954      -0.46952371      -0.47037955      -0.47144585      -0.47092323      -0.47164304      -0.47190003
  12161.161       0.86541758      -0.46864373      -0.46885345      -0.46938320      -0.46966594      -0.46933876      -0.46966580      -0.46934378      -0.46947801      -0.46981516      -0.47131531      -0.47197375      -0.47126945      -0.47171359      -0.47204088
  12162.211       0.86652070      -0.46868154      -0.46933431      -0.46996901      -0.47038519      -0.46989084      -0.47008180      -0.47009702      -0.47028872      -0.46979278      -0.47114015      -0.47220723      -0.47182113      -0.47245525      -0.47233138
  12163.269       0.86522961      -0.46904091      -0.46940158      -0.46967720      -0.47032979      -0.47000444      -0.47045159      -0.47042378      -0.47081052      -0.47059759      -0.47156634      -0.47268084      -0.47229613      -0.47228578      -0.47235325
  12164.327       0.86590184      -0.46948317      -0.46985156      -0.47045264      -0.47102585      -0.47044172      -0.47087102      -0.47102745      -0.47093264      -0.47095474      -0.47175652      -0.47309701      -0.47281180      -0.47323408      -0.47312288
  12165.378       0.86493548      -0.46960346      -0.47080424      -0.47142047      -0.47137861      -0.47081528      -0.47160602      -0.47144054      -0.47138911      -0.47144670      -0.47311128      -0.47330386      -0.47350380      -0.47370032      -0.47378118
  12166.416       0.86507059      -0.47040398      -0.47100188      -0.47201781      -0.47192590      -0.47120154      -0.47151210      -0.47178800      -0.47157614      -0.47189942      -0.47325778      -0.47393747      -0.47423083      -0.47430064      -0.47446347
  12167.467       0.86543174      -0.47093828      -0.47175078      -0.47155225      -0.47210950      -0.47176266      -0.47186112      -0.47218998      -0.47219212      -0.47202867      -0.47345163      -0.47422541      -0.47424927      -0.47434541      -0.47470754
  12168.532       0.86411923      -0.47124071      -0.47228949      -0.47197350      -0.47278974      -0.47200970      -0.47266521      -0.47217433      -0.47213184      -0.47263369      -0.47355815      -0.47449885      -0.47478246      -0.47473073      -0.47477412
  12169.590       0.86468750      -0.47190884      -0.47270129      -0.47277555      -0.47287478      -0.47299868      -0.47317500      -0.47304741      -0.47271738      -0.47303832      -0.47471832      -0.47579763      -0.47510451      -0.47540441      -0.47530762
  12170.662       0.86333239      -0.47221609      -0.47315865      -0.47310201      -0.47306144      -0.47323238      -0.47305509      -0.47367822      -0.47353140      -0.47342586      -0.47488998      -0.47615328      -0.47593993      -0.47589710      -0.47576095
  12171.714       0.86341147      -0.47305120      -0.47318386      -0.47343861      -0.47355199      -0.47354437      -0.47359328      -0.47418315      -0.47359030      -0.47383667      -0.47546745      -0.47627156      -0.47611711      -0.47616569      -0.47649405
  12172.767       0.86298222      -0.47318761      -0.47402082      -0.47378372      -0.47399180      -0.47393475      -0.47412583      -0.47434367      -0.47472565      -0.47438023      -0.47599124      -0.47636446      -0.47622930      -0.47657233      -0.47628017
  12173.819       0.86347061      -0.47320011      -0.47396877      -0.47410982      -0.47493680      -0.47430330      -0.47450477      -0.47438765      -0.47473075      -0.47483695      -0.47640286      -0.47693731      -0.47705557      -0.47756097      -0.47727611
  12174.885       0.86159150      -0.47407719      -0.47404241      -0.47485024      -0.47529240      -0.47470329      -0.47512308      -0.47535934      -0.47521492      -0.47509486      -0.47646837      -0.47729468      -0.47742375      -0.47772639      -0.47731019
  12175.938       0.86115746      -0.47423108      -0.47529507      -0.47514176      -0.47540193      -0.47546961      -0.47564267      -0.47573437      -0.47571487      -0.47593711      -0.47708534      -0.47784522      -0.47816754      -0.47754507      -0.47808761
  12176.991       0.86193089      -0.47524392      -0.47579421      -0.47581750      -0.47571842      -0.47584372      -0.47629921      -0.47653868      -0.47588774      -0.47625134      -0.47745670      -0.47862631      -0.47837916      -0.47808102      -0.47826966
  12178.051       0.86126807      -0.47566837      -0.47575855      -0.47554721      -0.47600256      -0.47636083      -0.47653620      -0.47679550      -0.47650167      -0.47661344      -0.47756405      -0.47901624      -0.47884509      -0.47866740      -0.47818038
  12179.104       0.86022462      -0.47578836      -0.47668610      -0.47589761      -0.47696911      -0.47700884      -0.47691004      -0.47729115      -0.47711471      -0.47676562      -0.47801347      -0.47940122      -0.47902314      -0.47895164      -0.47911701
  12180.158       0.86005264      -0.47587789      -0.47702488      -0.47698639      -0.47717880      -0.47732120      -0.47690804      -0.47748362      -0.47748784      -0.47770101      -0.47858434      -0.47993840      -0.47895095      -0.47916069      -0.47953261
  12181.218       0.85949725      -0.47697058      -0.47714206      -0.47725946      -0.47796834      -0.47755093      -0.47736304      -0.47792758      -0.47771651      -0.47797019      -0.47940059      -0.48020202      -0.47949531      -0.47975321      -0.47980669
  12182.266       0.85907115      -0.47682330      -0.47787890      -0.47808135      -0.47791059      -0.47785834      -0.47817424      -0.47847340      -0.47864357      -0.47855840      -0.47938893      -0.48043370      -0.48034725      -0.48015241      -0.48008887
  12183.313       0.85876178      -0.47706819      -0.47835865      -0.47893266      -0.47849378      -0.47838378      -0.47855007      -0.47869265      -0.47900977      -0.47920654      -0.48013932      -0.48092775      -0.48068747      -0.48074738      -0.48123733
  12184.349       0.85844721      -0.47784672      -0.47878919      -0.47923553      -0.47853167      -0.47899797      -0.47897526      -0.47928495      -0.47952823      -0.47923848      -0.47988748      -0.48122740      -0.48143308      -0.48125968      -0.48141810
  12185.397       0.85789740      -0.47852721      -0.47903012      -0.47926502      -0.47907678      -0.47935830      -0.47938306      -0.47915163      -0.47964868      -0.47984040      -0.48093578      -0.48190009      -0.48200081      -0.48194635      -0.48195262
  12186.445       0.85701443      -0.47879557      -0.47949212      -0.47952636      -0.47955863      -0.47992267      -0.47988129      -0.48019662      -0.48076881      -0.48020200      -0.48159880      -0.48195363      -0.48236665      -0.48235582      -0.48180806
  12187.488       0.85635653      -0.47979375      -0.47993654      -0.47972902      -0.48015497      -0.48031423      -0.48002894      -0.48042450      -0.48120870      -0.48048822      -0.48171382      -0.48248662      -0.48275079      -0.48236406      -0.48260467
  12188.529       0.85634764      -0.48031791      -0.48044113      -0.48026242      -0.48018348      -0.48053379      -0.48064167      -0.48109844      -0.48078765      -0.48140065      -0.48236517      -0.48283194      -0.48297160      -0.48259321      -0.48305536
  12189.566       0.85538206      -0.48101496      -0.48049153      -0.48092530      -0.48110359      -0.48108609      -0.48129814      -0.48157122      -0.48142491      -0.48218362      -0.48229841      -0.48373377      -0.48327188      -0.48314465      -0.48361413
  12190.621       0.85508058      -0.48088805      -0.48105578      -0.48130607      -0.48148418      -0.48151797      -0.48135193      -0.48204085      -0.48188374      -0.48234866      -0.48305836      -0.48429130      -0.48372705      -0.48347434      -0.48390507
  12191.696       0.85500748      -0.48135837      -0.48174136      -0.48143309      -0.48204273      -0.48199750      -0.48163134      -0.48242473      -0.48234717      -0.48279148      -0.48339438      -0.48487917      -0.48446396      -0.48464135      -0.48496446
  12192.759       0.85405232      -0.48148336      -0.48203286      -0.48207542      -0.48223776      -0.48239188      -0.48217327      -0.48248068      -0.48261227      -0.48324858      -0.48409681      -0.48508096      -0.48468279      -0.48500524      -0.48501032
  12193.814       0.85245852      -0.48239345      -0.48224769      -0.48304764      -0.48262166      -0.48286846      -0.48314154      -0.48315349      -0.48316145      -0.48321526      -0.48449841      -0.48530434      -0.48501831      -0.48507397      -0.48541231
  12194.864       0.85185738      -0.48253525      -0.48295290      -0.48343884      -0.48327586      -0.48365924      -0.48377479      -0.48357072      -0.48324551      -0.48378032      -0.48505401      -0.48561536      -0.48543196      -0.48569501      -0.48531656
  12195.921       0.85108980      -0.48288331      -0.48353309      -0.48360914      -0.48390160      -0.48372414      -0.48409711      -0.48400808      -0.48402045      -0.48429513      -0.48537661      -0.48625721      -0.48615501      -0.48635713      -0.48627802
  12196.991       0.85005288      -0.48367874      -0.48430412      -0.48417522      -0.48465203      -0.48407002      -0.48436158      -0.48431657      -0.48473289      -0.48427429      -0.48626704      -0.48667557      -0.48672530      -0.48736237      -0.48677738
  12198.041       0.84886389      -0.48408208      -0.48414829      -0.48453436      -0.48485848      -0.48476170      -0.48493714      -0.48530677      -0.48535033      -0.48533031      -0.48604725      -0.48667674      -0.48696032      -0.48729289      -0.48713700
  12199.104       0.84803399      -0.48420327      -0.48488081      -0.48518590      -0.48552976      -0.48501123      -0.48516325      -0.48539971      -0.48537852      -0.48542529      -0.48663377      -0.48716490      -0.48795437      -0.48730125      -0.48789473
  12200.155       0.84761654      -0.48459035      -0.48504028      -0.48560562      -0.48577459      -0.48556577      -0.48569939      -0.48602411      -0.48530832      -0.48578898      -0.48700513      -0.48824279      -0.48796307      -0.48798376      -0.48827068
  12201.219       0.84650171      -0.48505178      -0.48555444      -0.48569037      -0.48604431      -0.48648379      -0.48625579      -0.48690262      -0.48632098      -0.48619326      -0.48741564      -0.48866215      -0.48846938      -0.48840312      -0.48879990
  12202.271       0.84619605      -0.48529407      -0.48632787      -0.48637954      -0.48630339      -0.48670024      -0.48651135      -0.48651909      -0.48670900      -0.48617838      -0.48790135      -0.48893471      -0.48868177      -0.48903267      -0.48892702
  12203.335       0.84474673      -0.48559067      -0.48623589      -0.48641722      -0.48707355      -0.48698119      -0.48708836      -0.48711781      -0.48706383      -0.48681123      -0.48829043      -0.48907157      -0.48907439      -0.48944485      -0.48948527
  12204.399       0.84449845      -0.48625092      -0.48656169      -0.48672629      -0.48772489      -0.48737999      -0.48760816      -0.48795077      -0.48713696      -0.48774803      -0.48859441      -0.48954795      -0.48952440      -0.48959050      -0.48935443
  12205.457       0.84434199      -0.48690454      -0.48726775      -0.48712281      -0.48807091      -0.48787307      -0.48793536      -0.48796377      -0.48779252      -0.48825863      -0.48926652      -0.49002734      -0.48953152      -0.48975091      -0.48990221
  12206.502       0.84196266      -0.48724970      -0.48815190      -0.48735346      -0.48834144      -0.48871052      -0.48853508      -0.48814051      -0.48837514      -0.48859217      -0.48960709      -0.49087236      -0.49023138      -0.49048594      -0.49053147
  12207.541       0.84159900      -0.48736145      -0.48835814      -0.48803113      -0.48855221      -0.48920929      -0.48893576      -0.48894164      -0.48893137      -0.48905415      -0.48988523      -0.49120560      -0.49082664      -0.49124467      -0.49124499
  12208.600       0.83983333      -0.48812373      -0.48885484      -0.48870928      -0.48898306      -0.48952249      -0.48915514      -0.48975756      -0.48945043      -0.48938152      -0.49055561      -0.49153748      -0.49123409      -0.49148311      -0.49169683
  12209.672       0.83818854      -0.48855998      -0.48902703      -0.48946784      -0.48919394      -0.48999762      -0.48969280      -0.49010630      -0.48948280      -0.48993532      -0.49120869      -0.49206449      -0.49188887      -0.49182811      -0.49189409
  12210.732       0.83732489      -0.48942768      -0.48912875      -0.48981661      -0.48968034      -0.49042256      -0.49029219      -0.49031669      -0.49029538      -0.49091545      -0.49142489      -0.49218181      -0.49162712      -0.49241192      -0.49212398
  12211.790       0.83660173      -0.48977570      -0.48994452      -0.49023251      -0.49004002      -0.49085484      -0.49026667      -0.49108221      -0.49070140      -0.49083706      -0.49188668      -0.49303982      -0.49239929      -0.49299337      -0.49277359
  12212.843       0.83458979      -0.48998935      -0.49042771      -0.49102430      -0.49038000      -0.49131474      -0.49057331      -0.49159232      -0.49121588      -0.49151530      -0.49240107      -0.49349792      -0.49327219      -0.49326971      -0.49335725
  12213.909       0.83481314      -0.49037173      -0.49076351      -0.49111782      -0.49108713      -0.49158648      -0.49126402      -0.49145155      -0.49122488      -0.49195710      -0.49274657      -0.49368273      -0.49364245      -0.49366874      -0.49368948
  12214.989       0.83378626      -0.49086969      -0.49067674      -0.49122051      -0.49188409      -0.49166990      -0.49185378      -0.49170476      -0.49204244      -0.49227710      -0.49338503      -0.49403514      -0.49404549      -0.49420665      -0.49417462
  12216.043       0.83102064      -0.49115319      -0.49173313      -0.49185710      -0.49226069      -0.49213142      -0.49172414      -0.49222909      -0.49249386      -0.49258524      -0.49328634      -0.49448235      -0.49439336      -0.49459812      -0.49441149
  12217.096       0.83217303      -0.49160169      -0.49183877      -0.49228140      -0.49251758      -0.49253528      -0.49209734      -0.49283798      -0.49291864      -0.49349793      -0.49369968      -0.49504865      -0.49449493      -0.49497259      -0.49513791
  12218.157       0.83035809      -0.49247794      -0.49277703      -0.49272749      -0.49279560      -0.49286800      -0.49286480      -0.49336292      -0.49339703      -0.49409724      -0.49432957      -0.49506566      -0.49486568      -0.49545558      -0.49552801
  12219.211       0.82958651      -0.49267217      -0.49312894      -0.49316112      -0.49347119      -0.49339993      -0.49371193      -0.49430340      -0.49446039      -0.49433755      -0.49507103      -0.49554502      -0.49541620      -0.49579841      -0.49601008
  12220.271       0.82792376      -0.49315308      -0.49353295      -0.49369003      -0.49436238      -0.49379473      -0.49423228      -0.49446241      -0.49420297      -0.49412676      -0.49558124      -0.49636355      -0.49630747      -0.49639128      -0.49643011
  12221.326       0.82753527      -0.49373220      -0.49397959      -0.49386580      -0.49470814      -0.49414049      -0.49473642      -0.49450391      -0.49439082      -0.49496293      -0.49590830      -0.49664876      -0.49716074      -0.49731111      -0.49645567
  12222.381       0.82713157      -0.49430843      -0.49465298      -0.49455664      -0.49490837      -0.49492479      -0.49510540      -0.49476897      -0.49490152      -0.49527866      -0.49581873      -0.49712153      -0.49735245      -0.49770302      -0.49704169
  12223.435       0.82606151      -0.49454753      -0.49497691      -0.49486950      -0.49507022      -0.49531817      -0.49544147      -0.49536453      -0.49547280      -0.49566186      -0.49642705      -0.49772470      -0.49775590      -0.49798707      -0.49784475
  12224.477       0.82549426      -0.49499508      -0.49465915      -0.49525124      -0.49576705      -0.49563931      -0.49568045      -0.49561674      -0.49601379      -0.49625509      -0.49682967      -0.49811890      -0.49841552      -0.49799285      -0.49853194
  12225.533       0.82466831      -0.49513474      -0.49547728      -0.49552188      -0.49632847      -0.49572615      -0.49608235      -0.49601077      -0.49667003      -0.49657081      -0.49709279      -0.49844268      -0.49895777      -0.49806860      -0.49889082
  12226.587       0.82437872      -0.49541047      -0.49623702      -0.49593886      -0.49657473      -0.49611175      -0.49663263      -0.49660529      -0.49707384      -0.49730017      -0.49759985      -0.49886826      -0.49910222      -0.49844072      -0.49908144
  12227.643       0.82285595      -0.49584945      -0.49625339      -0.49643142      -0.49693431      -0.49671203      -0.49732759      -0.49683620      -0.49714328      -0.49735875      -0.49863049      -0.49921095      -0.49950556      -0.49877404      -0.49914102
  12228.685       0.82291286      -0.49696851      -0.49730302      -0.49669169      -0.49753034      -0.49715130      -0.49732826      -0.49755540      -0.49746600      -0.49770327      -0.49894906      -0.49947645      -0.49968205      -0.49947500      -0.49972712
  12229.742       0.82182018      -0.49726291      -0.49798170      -0.49709752      -0.49821878      -0.49764132      -0.49762215      -0.49810111      -0.49774742      -0.49810815      -0.49958354      -0.50002469      -0.49989118      -0.50009337      -0.50016990
  12230.798       0.81997605      -0.49765382      -0.49822035      -0.49751098      -0.49839007      -0.49807350      -0.49808307      -0.49854517      -0.49819989      -0.49801000      -0.49949179      -0.50058336      -0.50048900      -0.50029378      -0.50056306
  12231.867       0.82055780      -0.49814710      -0.49789727      -0.49786905      -0.49887621      -0.49855086      -0.49855161      -0.49899623      -0.49858054      -0.49855461      -0.49982156      -0.50111233      -0.50105402      -0.50068883      -0.50115169
  12232.937       0.81942506      -0.49834876      -0.49878407      -0.49820511      -0.49915597      -0.49896966      -0.49887088      -0.49930005      -0.49919478      -0.49929161      -0.50069598      -0.50192793      -0.50124125      -0.50131227      -0.50154269
  12233.980       0.81902810      -0.49852674      -0.49939666      -0.49880808      -0.49930677      -0.49944083      -0.49919124      -0.49961356      -0.49955332      -0.50008991      -0.50100011      -0.50213474      -0.50161377      -0.50182710      -0.50199665
  12235.037       0.81853178      -0.49882945      -0.49935070      -0.49961639      -0.49989157      -0.50013534      -0.49989940      -0.50036840      -0.50019303      -0.50075255      -0.50158728      -0.50244517      -0.50252118      -0.50204937      -0.50244872
  12236.107       0.81634174      -0.49948298      -0.49981247      -0.50035707      -0.50048535      -0.50064464      -0.50061844      -0.50045163      -0.50051938      -0.50109810      -0.50188666      -0.50309191      -0.50279287      -0.50261691      -0.50279258
  12237.171       0.81717176      -0.49973265      -0.50059591      -0.50084131      -0.50119279      -0.50079432      -0.50112774      -0.50070063      -0.50097260      -0.50138573      -0.50181041      -0.50340824      -0.50310446      -0.50301959      -0.50259475
  12238.241       0.81482468      -0.50061940      -0.50077581      -0.50110668      -0.50160565      -0.50138099      -0.50169558      -0.50119201      -0.50129668      -0.50210207      -0.50264172      -0.50380015      -0.50332220      -0.50338040      -0.50303723
  12239.312       0.81489999      -0.50075436      -0.50160452      -0.50139475      -0.50209350      -0.50215879      -0.50193114      -0.50155729      -0.50181511      -0.50259184      -0.50342932      -0.50446701      -0.50407170      -0.50391830      -0.50364564
  12240.376       0.81491815      -0.50102990      -0.50213564      -0.50225183      -0.50257757      -0.50251370      -0.50200422      -0.50195220      -0.50258583      -0.50272242      -0.50370868      -0.50490178      -0.50474101      -0.50471208      -0.50452704
  12241.434       0.81355124      -0.50172690      -0.50229988      -0.50264452      -0.50293289      -0.50287684      -0.50257358      -0.50245750      -0.50283298      -0.50266706      -0.50451912      -0.50513383      -0.50518498      -0.50507836      -0.50474017
  12242.493       0.81246232      -0.50251935      -0.50286500      -0.50292064      -0.50307305      -0.50350435      -0.50302709      -0.50253560      -0.50316047      -0.50338507      -0.50483587      -0.50554470      -0.50530842      -0.50569035      -0.50506575
  12243.570       0.81187072      -0.50315368      -0.50309946      -0.50382391      -0.50357684      -0.50385359      -0.50363411      -0.50335960      -0.50372081      -0.50374512      -0.50543735      -0.50602924      -0.50605765      -0.50624623      -0.50581340
  12244.648       0.81167356      -0.50353152      -0.50369759      -0.50420615      -0.50431103      -0.50425810      -0.50417435      -0.50399327      -0.50468195      -0.50419140      -0.50575372      -0.50634466      -0.50657473      -0.50657507      -0.50644108
  12245.713       0.80947429      -0.50371378      -0.50399865      -0.50445080      -0.50456485      -0.50441599      -0.50455367      -0.50476375      -0.50464632      -0.50435888      -0.50611324      -0.50689415      -0.50729085      -0.50687993      -0.50712369
  12246.766       0.80925846      -0.50419901      -0.50432026      -0.50472520      -0.50486322      -0.50476976      -0.50483936      -0.50546328      -0.50536476      -0.50467356      -0.50642912      -0.50737193      -0.50778474      -0.50749364      -0.50767587
  12247.845       0.80831771      -0.50498270      -0.50538522      -0.50518664      -0.50538741      -0.50569495      -0.50538010      -0.50529831      -0.50583761      -0.50511995      -0.50694382      -0.50810813      -0.50770534      -0.50805388      -0.50802279
  12248.930       0.80846430      -0.50547363      -0.50582528      -0.50552044      -0.50559320      -0.50587763      -0.50588642      -0.50585741      -0.50610833      -0.50563113      -0.50737701      -0.50867506      -0.50796601      -0.50853948      -0.50844339
  12249.996       0.80737081      -0.50564562      -0.50597415      -0.50593209      -0.50635291      -0.50655533      -0.50652983      -0.50660352      -0.50676441      -0.50628450      -0.50765642      -0.50904703      -0.50869439      -0.50885805      -0.50870400
  12251.056       0.80516580      -0.50610333      -0.50620077      -0.50627043      -0.50710491      -0.50688872      -0.50693579      -0.50684188      -0.50729694      -0.50675599      -0.50829341      -0.50934644      -0.50912297      -0.50922095      -0.50907502
  12252.122       0.80535165      -0.50626140      -0.50658644      -0.50646041      -0.50755838      -0.50725637      -0.50724162      -0.50683106      -0.50763656      -0.50729342      -0.50888657      -0.50963405      -0.50962788      -0.50958953      -0.50958332
  12253.195       0.80452032      -0.50681673      -0.50705874      -0.50712578      -0.50806156      -0.50778051      -0.50750696      -0.50733450      -0.50805536      -0.50778771      -0.50953024      -0.51000891      -0.51008626      -0.51003325      -0.50987909
  12254.275       0.80287034      -0.50748255      -0.50736869      -0.50767879      -0.50834347      -0.50785015      -0.50806140      -0.50796050      -0.50833605      -0.50806486      -0.50996824      -0.51018045      -0.51022081      -0.51064691      -0.51038515
  12255.335       0.80169809      -0.50799599      -0.50771773      -0.50803894      -0.50851281      -0.50859534      -0.50855813      -0.50859850      -0.50885476      -0.50827747      -0.50991573      -0.51067964      -0.51048627      -0.51098100      -0.51101905
  12256.409       0.80141231      -0.50844158      -0.50829674      -0.50846054      -0.50911246      -0.50879902      -0.50872167      -0.50935089      -0.50964598      -0.50867533      -0.51010449      -0.51138873      -0.51077559      -0.51112144      -0.51144834
  12257.489       0.80055664      -0.50859238      -0.50880079      -0.50887635      -0.50955228      -0.50944590      -0.50964650      -0.50978981      -0.51001753      -0.50929879      -0.51055984      -0.51182246      -0.51113641      -0.51154961      -0.51203982
  12258.570       0.79951382      -0.50939123      -0.50908716      -0.50941980      -0.50948820      -0.51039974      -0.51000297      -0.51009505      -0.50987874      -0.50983814      -0.51121191      -0.51213881      -0.51172542      -0.51199288      -0.51247778
  12259.645       0.79927797      -0.51003519      -0.50964291      -0.50967500      -0.51043043      -0.51042402      -0.51010459      -0.51066386      -0.51030505      -0.51034859      -0.51163814      -0.51269804      -0.51230477      -0.51220457      -0.51270429
  12260.718       0.79821658      -0.51015852      -0.51042247      -0.51015970      -0.51081839      -0.51114496      -0.51121658      -0.51123162      -0.51105749      -0.51085212      -0.51204737      -0.51308201      -0.51264878      -0.51279986      -0.51296612
  12261.800       0.79777680      -0.51044763      -0.51069531      -0.51055653      -0.51116640      -0.51132354      -0.51109937      -0.51161898      -0.51161091      -0.51140972      -0.51255446      -0.51359829      -0.51320796      -0.51329935      -0.51331070
  12262.868       0.79619496      -0.51097636      -0.51089616      -0.51104763      -0.51141943      -0.51166681      -0.51159771      -0.51176105      -0.51202504      -0.51153416      -0.51295686      -0.51453988      -0.51369894      -0.51380671      -0.51371764
  12263.943       0.79681841      -0.51146190      -0.51108304      -0.51153046      -0.51234305      -0.51237967      -0.51185202      -0.51199678      -0.51231692      -0.51187637      -0.51340889      -0.51484048      -0.51410321      -0.51419350      -0.51404857
  12265.005       0.79611916      -0.51167166      -0.51186687      -0.51190761      -0.51270068      -0.51260666      -0.51269915      -0.51238857      -0.51284856      -0.51277765      -0.51376016      -0.51516181      -0.51461967      -0.51461679      -0.51466762
  12266.081       0.79446633      -0.51190246      -0.51274066      -0.51249768      -0.51319216      -0.51282295      -0.51281335      -0.51295454      -0.51335252      -0.51344778      -0.51411971      -0.51560251      -0.51527098      -0.51504258      -0.51525566
  12267.162       0.79477883      -0.51227410      -0.51315046      -0.51279592      -0.51349788      -0.51309287      -0.51350603      -0.51370387      -0.51377559      -0.51347005      -0.51439085      -0.51597991      -0.51548965      -0.51549305      -0.51608768
  12268.232       0.79452944      -0.51281026      -0.51371294      -0.51312435      -0.51407648      -0.51364365      -0.51367145      -0.51381048      -0.51411486      -0.51402658      -0.51500059      -0.51626665      -0.51568505      -0.51589081      -0.51636939
  12269.295       0.79433247      -0.51303172      -0.51387176      -0.51380881      -0.51422479      -0.51383326      -0.51398897      -0.51421153      -0.51458247      -0.51483269      -0.51560607      -0.51651801      -0.51627931      -0.51611353      -0.51611230
  12270.358       0.79364188      -0.51365816      -0.51427364      -0.51452570      -0.51467980      -0.51443846      -0.51437321      -0.51442927      -0.51482574      -0.51498350      -0.51563013      -0.51674161      -0.51680953      -0.51678095      -0.51661992
  12271.421       0.79257190      -0.51423079      -0.51477332      -0.51500411      -0.51507081      -0.51516903      -0.51464661      -0.51463769      -0.51501578      -0.51534775      -0.51621698      -0.51700361      -0.51746156      -0.51740964      -0.51747386
  12272.497       0.79302119      -0.51468815      -0.51506512      -0.51523792      -0.51572919      -0.51533777      -0.51563364      -0.51503030      -0.51549715      -0.51603244      -0.51725713      -0.51772118      -0.51808905      -0.51780166      -0.51814512
  12273.555       0.79277054      -0.51523415      -0.51539861      -0.51560813      -0.51615995      -0.51567362      -0.51610509      -0.51550386      -0.51590544      -0.51642170      -0.51766082      -0.51827068      -0.51818650      -0.51805717      -0.51853212
  12274.611       0.79171126      -0.51547899      -0.51570082      -0.51612025      -0.51665078      -0.51637595      -0.51647564      -0.51601187      -0.51616232      -0.51655512      -0.51766906      -0.51867124      -0.51850138      -0.51855498      -0.51860969
  12275.676       0.79062463      -0.51599293      -0.51622033      -0.51643286      -0.51686786      -0.51666293      -0.51614371      -0.51664589      -0.51676434      -0.51702712      -0.51809448      -0.51944196      -0.51882076      -0.51933022      -0.51891428
  12276.747       0.79155120      -0.51668484      -0.51664969      -0.51676147      -0.51746352      -0.51729940      -0.51714948      -0.51742841      -0.51708770      -0.51793397      -0.51875948      -0.52006798      -0.51937310      -0.52000458      -0.51960019
  12277.823       0.79071452      -0.51716324      -0.51738274      -0.51732019      -0.51782418      -0.51744494      -0.51743000      -0.51772945      -0.51726955      -0.51815584      -0.51900643      -0.52012237      -0.52022135      -0.52002962      -0.52004508
  12278.908       0.79124682      -0.51761536      -0.51813673      -0.51805173      -0.51789908      -0.51817332      -0.51786083      -0.51802527      -0.51796854      -0.51838127      -0.51926514      -0.52052460      -0.52082335      -0.52043770      -0.52042157
  12279.986       0.79021844      -0.51780934      -0.51837433      -0.51861286      -0.51811329      -0.51843305      -0.51852298      -0.51839485      -0.51882644      -0.51919792      -0.51983687      -0.52108666      -0.52128434      -0.52117875      -0.52105997
  12281.064       0.79075862      -0.51821161      -0.51874144      -0.51920167      -0.51865654      -0.51919615      -0.51894231      -0.51906217      -0.51928078      -0.51988227      -0.52038690      -0.52128135      -0.52134863      -0.52167672      -0.52160732
  12282.143       0.79049646      -0.51864064      -0.51891590      -0.51950433      -0.51943168      -0.51999994      -0.51967089      -0.51961605      -0.52007427      -0.51999780      -0.52085177      -0.52159506      -0.52169496      -0.52213501      -0.52217265
  12283.234       0.79042811      -0.51922113      -0.51896326      -0.51976689      -0.51959636      -0.52014736      -0.52031741      -0.52000772      -0.52054223      -0.52003834      -0.52130406      -0.52215080      -0.52214092      -0.52227469      -0.52259774
  12284.312       0.79006579      -0.51974612      -0.51930625      -0.52034138      -0.52043570      -0.52059156      -0.52029315      -0.52072423      -0.52063088      -0.52083758      -0.52144363      -0.52275386      -0.52270876      -0.52250874      -0.52285869
  12285.404       0.79025132      -0.52014382      -0.51987372      -0.52025888      -0.52034782      -0.52115153      -0.52088380      -0.52128856      -0.52083501      -0.52152995      -0.52171837      -0.52324834      -0.52318004      -0.52358229      -0.52312211
  12286.484       0.79003255      -0.52044473      -0.52022806      -0.52081911      -0.52097876      -0.52123814      -0.52123278      -0.52164557      -0.52130191      -0.52175665      -0.52244543      -0.52375559      -0.52365199      -0.52423213      -0.52363754
  12287.550       0.78951141      -0.52119210      -0.52078371      -0.52118864      -0.52194105      -0.52160261      -0.52151097      -0.52193860      -0.52163914      -0.52234234      -0.52285319      -0.52404350      -0.52412859      -0.52434443      -0.52433601
  12288.629       0.78981456      -0.52136184      -0.52094642      -0.52227210      -0.52236901      -0.52168700      -0.52193460      -0.52259768      -0.52242611      -0.52247375      -0.52324621      -0.52435220      -0.52437571      -0.52461926      -0.52460018
  12289.708       0.78906909      -0.52202352      -0.52154569      -0.52232290      -0.52231199      -0.52257390      -0.52280186      -0.52260323      -0.52276364      -0.52253012      -0.52376667      -0.52474831      -0.52465884      -0.52501445      -0.52479103
  12290.789       0.78887061      -0.52226951      -0.52226805      -0.52278930      -0.52236520      -0.52294931      -0.52305786      -0.52275025      -0.52297024      -0.52307855      -0.52413926      -0.52513884      -0.52505777      -0.52514767      -0.52529671
  12291.855       0.78889118      -0.52292581      -0.52277130      -0.52343270      -0.52320271      -0.52351975      -0.52335038      -0.52320089      -0.52359385      -0.52347446      -0.52474690      -0.52543906      -0.52574514      -0.52527272      -0.52598111
  12292.935       0.78844846      -0.52298353      -0.52352670      -0.52369382      -0.52398740      -0.52406222      -0.52363038      -0.52418109      -0.52418244      -0.52400082      -0.52558691      -0.52626906      -0.52611218      -0.52585984      -0.52617532
  12294.003       0.78892122      -0.52356293      -0.52379722      -0.52410901      -0.52443426      -0.52469980      -0.52423684      -0.52434759      -0.52436634      -0.52440316      -0.52525304      -0.52662078      -0.52674373      -0.52639650      -0.52677055
  12295.083       0.78778494      -0.52405021      -0.52402791      -0.52504093      -0.52495473      -0.52485038      -0.52463149      -0.52515760      -0.52486519      -0.52477989      -0.52584610      -0.52702182      -0.52664699      -0.52672866      -0.52745826
  12296.164       0.78766495      -0.52463808      -0.52436998      -0.52541229      -0.52487943      -0.52543773      -0.52539788      -0.52546641      -0.52553808      -0.52525137      -0.52671785      -0.52728346      -0.52684741      -0.52716037      -0.52809392
  12297.245       0.78743727      -0.52472268      -0.52442721      -0.52565871      -0.52548810      -0.52605823      -0.52544815      -0.52518767      -0.52613575      -0.52600450      -0.52677179      -0.52783549      -0.52737559      -0.52782766      -0.52813068
  12298.319       0.78725152      -0.52499326      -0.52538169      -0.52592307      -0.52550682      -0.52634137      -0.52577779      -0.52564214      -0.52649948      -0.52667824      -0.52735113      -0.52828424      -0.52830685      -0.52814063      -0.52858459
  12299.387       0.78638966      -0.52553723      -0.52571275      -0.52565448      -0.52688252      -0.52635278      -0.52610353      -0.52602184      -0.52674917      -0.52685835      -0.52774023      -0.52904722      -0.52896496      -0.52870165      -0.52912886
  12300.462       0.78640792      -0.52598577      -0.52607083      -0.52631123      -0.52707191      -0.52684959      -0.52677734      -0.52707362      -0.52651364      -0.52733175      -0.52806461      -0.52913437      -0.52947704      -0.52953809      -0.52927899
  12301.563       0.78562119      -0.52630843      -0.52656245      -0.52677126      -0.52704044      -0.52730131      -0.52717679      -0.52761466      -0.52716515      -0.52777515      -0.52876808      -0.52949865      -0.52983258      -0.52983559      -0.52984105
  12302.659       0.78535635      -0.52674475      -0.52708905      -0.52751501      -0.52772845      -0.52739945      -0.52772288      -0.52740756      -0.52817409      -0.52800034      -0.52927043      -0.52986191      -0.53021617      -0.52994697      -0.53000538
  12303.747       0.78503367      -0.52709011      -0.52769257      -0.52796460      -0.52821912      -0.52815085      -0.52839395      -0.52852110      -0.52862835      -0.52860904      -0.52966372      -0.53028461      -0.53043105      -0.53084872      -0.53105399
  12304.816       0.78380407      -0.52716747      -0.52757712      -0.52819055      -0.52855193      -0.52858184      -0.52877643      -0.52866125      -0.52874715      -0.52911069      -0.53062644      -0.53102491      -0.53105077      -0.53148746      -0.53142059
  12305.899       0.78346172      -0.52811283      -0.52825082      -0.52856460      -0.52912346      -0.52880457      -0.52905644      -0.52909076      -0.52930786      -0.52948496      -0.53060345      -0.53121019      -0.53136033      -0.53196405      -0.53151863
  12306.975       0.78316805      -0.52858404      -0.52876617      -0.52949833      -0.52945378      -0.52916897      -0.52907766      -0.52955183      -0.52973649      -0.52957995      -0.53117276      -0.53207348      -0.53168254      -0.53214954      -0.53205900
  12308.051       0.78228343      -0.52887197      -0.52940474      -0.52942230      -0.53009691      -0.52987189      -0.52955394      -0.52982389      -0.53013976      -0.53048305      -0.53150951      -0.53271142      -0.53196810      -0.53246830      -0.53234553
  12309.128       0.78185669      -0.52970137      -0.53014606      -0.52998526      -0.53047601      -0.53009918      -0.53009209      -0.52947731      -0.53073912      -0.53074579      -0.53174138      -0.53300289      -0.53259464      -0.53252253      -0.53285865
  12310.191       0.78132481      -0.52969399      -0.53069153      -0.53066207      -0.53110059      -0.53029323      -0.53090476      -0.53079013      -0.53130456      -0.53080128      -0.53240609      -0.53252843      -0.53281742      -0.53305228      -0.53321411
  12311.261       0.78068183      -0.53006699      -0.53057239      -0.53059837      -0.53116285      -0.53122466      -0.53120075      -0.53073740      -0.53115589      -0.53166699      -0.53277829      -0.53332073      -0.53326438      -0.53306052      -0.53393000
  12312.332       0.77953596      -0.53032313      -0.53106163      -0.53141098      -0.53176494      -0.53151838      -0.53193037      -0.53101602      -0.53207605      -0.53180307      -0.53326185      -0.53440081      -0.53366477      -0.53355923      -0.53439700
  12313.396       0.77887003      -0.53092763      -0.53169503      -0.53213090      -0.53241596      -0.53150743      -0.53200121      -0.53216760      -0.53182349      -0.53247654      -0.53394661      -0.53487310      -0.53419835      -0.53407054      -0.53442018
  12314.473       0.77821419      -0.53139534      -0.53206068      -0.53240084      -0.53272839      -0.53205047      -0.53263843      -0.53193664      -0.53298536      -0.53278447      -0.53481232      -0.53534817      -0.53528372      -0.53500501      -0.53531467
  12315.544       0.77761880      -0.53160508      -0.53199447      -0.53276257      -0.53301333      -0.53295074      -0.53339694      -0.53247778      -0.53376513      -0.53328813      -0.53485231      -0.53535419      -0.53563579      -0.53535200      -0.53554725
  12316.615       0.77713004      -0.53213664      -0.53290389      -0.53304743      -0.53341643      -0.53356731      -0.53385847      -0.53270753      -0.53379606      -0.53347440      -0.53499755      -0.53628369      -0.53580806      -0.53551274      -0.53565113
  12317.687       0.77595996      -0.53307953      -0.53312428      -0.53354021      -0.53389942      -0.53365203      -0.53360407      -0.53398505      -0.53425296      -0.53371510      -0.53555876      -0.53683342      -0.53585960      -0.53613695      -0.53653521
  12318.758       0.77485340      -0.53319920      -0.53392754      -0.53380329      -0.53370547      -0.53413034      -0.53391405      -0.53415936      -0.53482538      -0.53438937      -0.53622782      -0.53689248      -0.53587445      -0.53670644      -0.53682817
  12319.843       0.77409204      -0.53372253      -0.53445781      -0.53401116      -0.53470564      -0.53426444      -0.53445774      -0.53483730      -0.53507695      -0.53513239      -0.53639525      -0.53695198      -0.53623231      -0.53722555      -0.53704595
  12320.902       0.77259832      -0.53374358      -0.53503338      -0.53443104      -0.53519397      -0.53462938      -0.53511344      -0.53431642      -0.53522910      -0.53504814      -0.53660764      -0.53712149      -0.53688501      -0.53747357      -0.53761945
  12321.960       0.77147769      -0.53451180      -0.53523009      -0.53534643      -0.53551710      -0.53494479      -0.53536486      -0.53553371      -0.53562506      -0.53551101      -0.53713314      -0.53788815      -0.53724095      -0.53780186      -0.53801092
  12323.020       0.77110148      -0.53463377      -0.53547357      -0.53548644      -0.53591455      -0.53521514      -0.53553262      -0.53568066      -0.53616192      -0.53651998      -0.53744822      -0.53796650      -0.53783608      -0.53806087      -0.53870969
  12324.105       0.77003986      -0.53535044      -0.53583206      -0.53647049      -0.53629598      -0.53580607      -0.53617776      -0.53577150      -0.53636356      -0.53727044      -0.53775543      -0.53881372      -0.53819312      -0.53826793      -0.53911802
  12325.191       0.76920691      -0.53618850      -0.53652868      -0.53709561      -0.53647107      -0.53644642      -0.53639436      -0.53682585      -0.53708271      -0.53759571      -0.53830064      -0.53956692      -0.53877602      -0.53893933      -0.53944160
  12326.264       0.76798024      -0.53666880      -0.53686821      -0.53676394      -0.53738969      -0.53697817      -0.53719148      -0.53726470      -0.53755979      -0.53784965      -0.53909528      -0.53991928      -0.53873149      -0.53916383      -0.53981683
  12327.324       0.76729929      -0.53708413      -0.53703855      -0.53768833      -0.53798207      -0.53726650      -0.53798843      -0.53762833      -0.53756188      -0.53841697      -0.53935964      -0.54033267      -0.53964560      -0.53981717      -0.54008626
  12328.390       0.76588973      -0.53769965      -0.53815770      -0.53795025      -0.53772073      -0.53776909      -0.53850994      -0.53794631      -0.53773584      -0.53866407      -0.53980120      -0.54054546      -0.54000504      -0.54024525      -0.54053479
  12329.471       0.76515177      -0.53832029      -0.53814468      -0.53826092      -0.53794685      -0.53851847      -0.53888125      -0.53902379      -0.53847690      -0.53899753      -0.53962526      -0.54105908      -0.54014128      -0.54093267      -0.54122894
  12330.564       0.76383082      -0.53876014      -0.53876626      -0.53903728      -0.53866402      -0.53916680      -0.53943878      -0.53917957      -0.53905373      -0.53953464      -0.54061155      -0.54107956      -0.54060180      -0.54148899      -0.54148441
  12331.645       0.76315104      -0.53869835      -0.53918138      -0.53943215      -0.53876371      -0.53964606      -0.53938649      -0.53944754      -0.53932341      -0.54000542      -0.54126896      -0.54174811      -0.54142367      -0.54169834      -0.54194529
  12332.719       0.76149156      -0.53963184      -0.53965254      -0.54011505      -0.53954240      -0.54001763      -0.53990677      -0.54036840      -0.53992419      -0.54043637      -0.54148299      -0.54210905      -0.54179818      -0.54219394      -0.54250858
  12333.793       0.76010870      -0.53986848      -0.53999321      -0.54005717      -0.54005618      -0.54049877      -0.54051404      -0.54059830      -0.54049228      -0.54092462      -0.54187937      -0.54273202      -0.54252484      -0.54254143      -0.54301122
  12334.867       0.75945867      -0.54027449      -0.53987254      -0.54039123      -0.54086068      -0.54068391      -0.54087937      -0.54037234      -0.54072978      -0.54161627      -0.54233878      -0.54298900      -0.54280115      -0.54355489      -0.54313279
  12335.955       0.75827421      -0.54041903      -0.54055510      -0.54119355      -0.54111902      -0.54103825      -0.54097392      -0.54124118      -0.54100576      -0.54156093      -0.54288033      -0.54298890      -0.54319604      -0.54334211      -0.54381759
  12337.043       0.75745495      -0.54107691      -0.54139092      -0.54104552      -0.54144436      -0.54167000      -0.54150437      -0.54211225      -0.54172271      -0.54168034      -0.54367723      -0.54342514      -0.54356579      -0.54375152      -0.54403863
  12338.118       0.75589165      -0.54111024      -0.54137617      -0.54144665      -0.54178884      -0.54222925      -0.54213173      -0.54241263      -0.54206448      -0.54257631      -0.54315180      -0.54469495      -0.54439641      -0.54413972      -0.54477841
  12339.187       0.75466341      -0.54122678      -0.54210448      -0.54206978      -0.54188242      -0.54255079      -0.54226532      -0.54292651      -0.54246024      -0.54288118      -0.54368791      -0.54429245      -0.54491781      -0.54468912      -0.54530377
  12340.255       0.75397673      -0.54164810      -0.54227822      -0.54255796      -0.54300975      -0.54275800      -0.54296250      -0.54317139      -0.54316417      -0.54360130      -0.54469496      -0.54546093      -0.54506826      -0.54511938      -0.54543519
  12341.344       0.75322814      -0.54233493      -0.54301179      -0.54316290      -0.54351678      -0.54329577      -0.54342336      -0.54370685      -0.54320570      -0.54358702      -0.54433706      -0.54605145      -0.54600650      -0.54565110      -0.54600548
  12342.426       0.75322684      -0.54242409      -0.54342463      -0.54375046      -0.54394189      -0.54378990      -0.54361223      -0.54408392      -0.54406137      -0.54414185      -0.54539615      -0.54637146      -0.54592754      -0.54621619      -0.54666137
  12343.509       0.75187334      -0.54273282      -0.54369093      -0.54418612      -0.54418650      -0.54403682      -0.54402854      -0.54457773      -0.54452361      -0.54480054      -0.54530904      -0.54705815      -0.54682531      -0.54700939      -0.54679997
  12344.578       0.75097699      -0.54333776      -0.54349665      -0.54479473      -0.54429553      -0.54443816      -0.54464800      -0.54499034      -0.54505222      -0.54545269      -0.54596945      -0.54685225      -0.54689388      -0.54728449      -0.54719826
  12345.654       0.75084031      -0.54374869      -0.54434517      -0.54505037      -0.54486131      -0.54499464      -0.54514504      -0.54516440      -0.54537345      -0.54550857      -0.54675635      -0.54773893      -0.54761008      -0.54717992      -0.54770140
  12346.738       0.74939551      -0.54422525      -0.54506605      -0.54527769      -0.54552560      -0.54536730      -0.54561286      -0.54563244      -0.54545287      -0.54587638      -0.54683716      -0.54790012      -0.54789630      -0.54791467      -0.54827031
  12347.821       0.74885085      -0.54444308      -0.54534637      -0.54566957      -0.54577304      -0.54597023      -0.54622880      -0.54584870      -0.54601072      -0.54649173      -0.54752843      -0.54830767      -0.54844335      -0.54837493      -0.54832857
  12348.918       0.74685796      -0.54545569      -0.54546257      -0.54596632      -0.54596087      -0.54626251      -0.54646597      -0.54639516      -0.54616838      -0.54654197      -0.54835649      -0.54895278      -0.54888285      -0.54858443      -0.54873317
  12350.008       0.74699665      -0.54570221      -0.54598451      -0.54622947      -0.54660636      -0.54664655      -0.54669950      -0.54665475      -0.54663973      -0.54702764      -0.54850679      -0.54923831      -0.54946292      -0.54904566      -0.54948407
  12351.079       0.74677828      -0.54648889      -0.54644544      -0.54674366      -0.54736904      -0.54703892      -0.54724364      -0.54729538      -0.54720048      -0.54718695      -0.54890180      -0.54954130      -0.54936144      -0.54973337      -0.54966206
  12352.156       0.74484958      -0.54698999      -0.54684760      -0.54707053      -0.54748367      -0.54761010      -0.54763023      -0.54774427      -0.54754941      -0.54794919      -0.54971497      -0.55047613      -0.54975517      -0.54993304      -0.54982710
  12353.233       0.74419087      -0.54679811      -0.54701184      -0.54776414      -0.54799823      -0.54827735      -0.54810029      -0.54846500      -0.54788559      -0.54806463      -0.54967974      -0.55074420      -0.55060450      -0.55042144      -0.55043623
  12354.319       0.74496379      -0.54737536      -0.54753919      -0.54828120      -0.54846352      -0.54829828      -0.54870999      -0.54864079      -0.54863619      -0.54881219      -0.54973814      -0.55118734      -0.55067232      -0.55095749      -0.55104960
  12355.396       0.74341490      -0.54774356      -0.54773768      -0.54849874      -0.54871096      -0.54860121      -0.54892460      -0.54899853      -0.54913723      -0.54955349      -0.55024140      -0.55138664      -0.55087118      -0.55156985      -0.55138263
  12356.467       0.74272005      -0.54816623      -0.54852647      -0.54903084      -0.54939060      -0.54917438      -0.54903327      -0.54962214      -0.54967547      -0.55012645      -0.55044225      -0.55159929      -0.55137475      -0.55213818      -0.55184869
  12357.533       0.74182358      -0.54884860      -0.54933095      -0.54975943      -0.54988053      -0.54984883      -0.54947851      -0.54980222      -0.54988896      -0.55045019      -0.55091707      -0.55188052      -0.55178154      -0.55200283      -0.55228383
  12358.604       0.74165073      -0.54912206      -0.54958606      -0.55017948      -0.55032831      -0.55063493      -0.55027938      -0.55001868      -0.55080721      -0.55106524      -0.55147602      -0.55234282      -0.55278276      -0.55216974      -0.55280070
  12359.690       0.74112348      -0.54961928      -0.55028538      -0.55032370      -0.55092124      -0.55080379      -0.55084318      -0.55050335      -0.55096996      -0.55100345      -0.55212990      -0.55248796      -0.55276621      -0.55275007      -0.55302555
  12360.763       0.74030469      -0.55060677      -0.55072653      -0.55064381      -0.55122631      -0.55096904      -0.55081376      -0.55085931      -0.55161834      -0.55159491      -0.55236416      -0.55327763      -0.55351685      -0.55342009      -0.55352117
  12361.841       0.73991989      -0.55110203      -0.55106158      -0.55134362      -0.55161577      -0.55129786      -0.55135480      -0.55164688      -0.55141631      -0.55195929      -0.55291357      -0.55384494      -0.55393772      -0.55376763      -0.55384447
  12362.907       0.73825445      -0.55120212      -0.55169814      -0.55182803      -0.55225364      -0.55202248      -0.55201154      -0.55203967      -0.55141742      -0.55255792      -0.55302338      -0.55421226      -0.55380123      -0.55437669      -0.55458132
  12363.987       0.73811765      -0.55147832      -0.55206006      -0.55237506      -0.55243488      -0.55269968      -0.55269886      -0.55228278      -0.55209676      -0.55305543      -0.55366619      -0.55469861      -0.55461906      -0.55454187      -0.55509728
  12365.073       0.73752977      -0.55191414      -0.55242563      -0.55256856      -0.55255172      -0.55309826      -0.55318124      -0.55272140      -0.55295221      -0.55353050      -0.55397073      -0.55496970      -0.55516203      -0.55529923      -0.55565153
  12366.147       0.73671052      -0.55267559      -0.55275725      -0.55280282      -0.55271756      -0.55338340      -0.55312062      -0.55315873      -0.55306614      -0.55373846      -0.55421537      -0.55574606      -0.55544784      -0.55554688      -0.55555868
  12367.220       0.73651663      -0.55319530      -0.55356322      -0.55335359      -0.55325268      -0.55394193      -0.55331788      -0.55348052      -0.55327727      -0.55424279      -0.55484343      -0.55598861      -0.55603930      -0.55593126      -0.55607466
  12368.294       0.73451606      -0.55296542      -0.55391629      -0.55388208      -0.55405575      -0.55440693      -0.55395550      -0.55390771      -0.55393831      -0.55478189      -0.55534704      -0.55717897      -0.55652942      -0.55620569      -0.55670125
  12369.374       0.73454787      -0.55337413      -0.55433924      -0.55432625      -0.55444162      -0.55491321      -0.55416135      -0.55457278      -0.55463908      -0.55516824      -0.55602738      -0.55719634      -0.55727011      -0.55655877      -0.55730185
  12370.468       0.73376003      -0.55430420      -0.55460302      -0.55497299      -0.55474133      -0.55501215      -0.55470840      -0.55515227      -0.55480076      -0.55597685      -0.55648727      -0.55761978      -0.55761405      -0.55685638      -0.55763152
  12371.562       0.73304683      -0.55450688      -0.55518919      -0.55569769      -0.55526928      -0.55555098      -0.55556026      -0.55536598      -0.55530279      -0.55616333      -0.55733847      -0.55827076      -0.55750278      -0.55743647      -0.55812127
  12372.643       0.73156665      -0.55498773      -0.55560392      -0.55588497      -0.55576985      -0.55594099      -0.55595500      -0.55527832      -0.55609502      -0.55648675      -0.55730180      -0.55869322      -0.55780173      -0.55788796      -0.55811511
  12373.725       0.73131633      -0.55549554      -0.55540376      -0.55591058      -0.55603643      -0.55651568      -0.55594681      -0.55592122      -0.55644221      -0.55692297      -0.55773437      -0.55912173      -0.55818036      -0.55851524      -0.55839762
  12374.813       0.73063193      -0.55589017      -0.55573137      -0.55614519      -0.55613084      -0.55682178      -0.55655693      -0.55688808      -0.55662249      -0.55714125      -0.55795277      -0.55888037      -0.55909710      -0.55899195      -0.55935150
  12375.908       0.72922225      -0.55621451      -0.55640515      -0.55642702      -0.55647916      -0.55701993      -0.55719017      -0.55703613      -0.55692019      -0.55731753      -0.55811918      -0.55878988      -0.55909915      -0.55928283      -0.55981594
  12377.003       0.73018676      -0.55662051      -0.55727162      -0.55655293      -0.55754526      -0.55749027      -0.55734123      -0.55756921      -0.55766282      -0.55803711      -0.55898592      -0.55952369      -0.55983560      -0.55970218      -0.55990332
  12378.085       0.72843746      -0.55731895      -0.55763489      -0.55675788      -0.55769895      -0.55845535      -0.55754599      -0.55802983      -0.55830341      -0.55874666      -0.55922948      -0.56042244      -0.56027647      -0.56021178      -0.56028688
  12379.168       0.72786762      -0.55740107      -0.55754157      -0.55748004      -0.55817177      -0.55891205      -0.55811820      -0.55844283      -0.55867216      -0.55910445      -0.55980522      -0.56054519      -0.56111875      -0.56065835      -0.56090088
  12380.257       0.72756264      -0.55790252      -0.55806991      -0.55838249      -0.55859085      -0.55876619      -0.55851121      -0.55894662      -0.55885482      -0.55940383      -0.56040139      -0.56074040      -0.56170582      -0.56094445      -0.56138161
  12381.352       0.72663364      -0.55825055      -0.55852802      -0.55896298      -0.55901037      -0.55898081      -0.55939483      -0.55926079      -0.55940679      -0.55997703      -0.56093770      -0.56131614      -0.56196458      -0.56143314      -0.56144147
  12382.448       0.72557414      -0.55883203      -0.55876084      -0.55931468      -0.55954627      -0.55985194      -0.55983429      -0.55947742      -0.55996996      -0.56029519      -0.56105293      -0.56215236      -0.56191879      -0.56206795      -0.56182432
  12383.545       0.72493445      -0.55942723      -0.55972082      -0.55954365      -0.56017279      -0.56013004      -0.56056829      -0.56001374      -0.56024855      -0.56106098      -0.56182499      -0.56246765      -0.56253440      -0.56244339      -0.56247510
  12384.628       0.72470751      -0.55986273      -0.56046040      -0.55977716      -0.56028233      -0.56015421      -0.56106705      -0.56071249      -0.56056613      -0.56130310      -0.56241772      -0.56269197      -0.56325960      -0.56298432      -0.56322785
  12385.718       0.72321491      -0.56048292      -0.56073351      -0.56053783      -0.56073216      -0.56087097      -0.56176915      -0.56148978      -0.56133951      -0.56173637      -0.56245481      -0.56314824      -0.56370231      -0.56364354      -0.56386880
  12386.795       0.72390870      -0.56092045      -0.56111529      -0.56085384      -0.56098769      -0.56126743      -0.56219762      -0.56159154      -0.56199599      -0.56202834      -0.56244321      -0.56350350      -0.56385349      -0.56394170      -0.56407558
  12387.872       0.72359591      -0.56126240      -0.56151347      -0.56150848      -0.56164493      -0.56222785      -0.56179015      -0.56152548      -0.56229718      -0.56241613      -0.56306562      -0.56392171      -0.56432852      -0.56423639      -0.56399551
  12388.963       0.72207863      -0.56167309      -0.56158166      -0.56184422      -0.56225420      -0.56279790      -0.56268502      -0.56199544      -0.56254432      -0.56287752      -0.56362130      -0.56446227      -0.56471567      -0.56465595      -0.56439811
  12390.054       0.72170251      -0.56192024      -0.56192499      -0.56233183      -0.56262315      -0.56291241      -0.56294039      -0.56263519      -0.56293879      -0.56350443      -0.56391519      -0.56476975      -0.56512600      -0.56523191      -0.56517155
  12391.131       0.72113836      -0.56242980      -0.56265155      -0.56336893      -0.56321367      -0.56270172      -0.56347104      -0.56324865      -0.56337476      -0.56404316      -0.56427760      -0.56515143      -0.56549209      -0.56563672      -0.56565033
  12392.216       0.71966285      -0.56293701      -0.56328361      -0.56323324      -0.56358494      -0.56334113      -0.56422834      -0.56348851      -0.56377691      -0.56423029      -0.56470671      -0.56570073      -0.56567220      -0.56591252      -0.56603262
  12393.320       0.71883542      -0.56338345      -0.56362142      -0.56326695      -0.56374877      -0.56368749      -0.56424582      -0.56385807      -0.56414657      -0.56474071      -0.56535225      -0.56610618      -0.56593371      -0.56610559      -0.56637943
  12394.439       0.71955409      -0.56390238      -0.56402570      -0.56386993      -0.56401959      -0.56428751      -0.56444171      -0.56450941      -0.56443508      -0.56537276      -0.56591528      -0.56636010      -0.56619247      -0.56681205      -0.56692732
  12395.524       0.71862719      -0.56429901      -0.56474337      -0.56432575      -0.56466210      -0.56447135      -0.56508224      -0.56486213      -0.56496383      -0.56555704      -0.56642299      -0.56668414      -0.56685990      -0.56736232      -0.56756693
  12396.609       0.71785642      -0.56491279      -0.56519230      -0.56472200      -0.56522079      -0.56476233      -0.56529785      -0.56509773      -0.56542064      -0.56587151      -0.56681698      -0.56731836      -0.56754552      -0.56735159      -0.56795227
  12397.695       0.71703400      -0.56514170      -0.56533648      -0.56555090      -0.56529873      -0.56536108      -0.56582773      -0.56563677      -0.56548927      -0.56641058      -0.56714685      -0.56795875      -0.56781436      -0.56774658      -0.56818159
  12398.793       0.71620933      -0.56567941      -0.56571470      -0.56617534      -0.56615855      -0.56577612      -0.56615570      -0.56629872      -0.56578014      -0.56672487      -0.56780805      -0.56829370      -0.56813794      -0.56833579      -0.56870090
  12399.893       0.71677230      -0.56602280      -0.56610890      -0.56651163      -0.56671239      -0.56617133      -0.56638204      -0.56616128      -0.56653604      -0.56716430      -0.56828878      -0.56923738      -0.56867100      -0.56910686      -0.56905735
  12400.986       0.71370654      -0.56610700      -0.56654343      -0.56655375      -0.56738845      -0.56717211      -0.56711300      -0.56686924      -0.56731969      -0.56768957      -0.56854326      -0.56951568      -0.56901185      -0.56940493      -0.56937019
  12402.072       0.71364920      -0.56649332      -0.56707863      -0.56693312      -0.56730198      -0.56717884      -0.56764462      -0.56730001      -0.56724242      -0.56812639      -0.56886454      -0.56910356      -0.56950888      -0.56940024      -0.56983887
  12403.152       0.71357042      -0.56694444      -0.56722508      -0.56735972      -0.56728908      -0.56773018      -0.56775323      -0.56762797      -0.56754239      -0.56839150      -0.56954964      -0.56987725      -0.57012749      -0.56995351      -0.57006321
  12404.239       0.71428022      -0.56707105      -0.56763089      -0.56816034      -0.56805427      -0.56822537      -0.56811813      -0.56829262      -0.56832669      -0.56867027      -0.56991614      -0.57069870      -0.57034118      -0.57055074      -0.57057501
  12405.345       0.71385147      -0.56746029      -0.56828447      -0.56897230      -0.56862873      -0.56905564      -0.56875099      -0.56882199      -0.56890024      -0.56919373      -0.57011119      -0.57120190      -0.57097678      -0.57112148      -0.57084441
  12406.439       0.71238861      -0.56824678      -0.56860144      -0.56921276      -0.56916346      -0.56886586      -0.56947482      -0.56919533      -0.56932571      -0.56959273      -0.57082599      -0.57196211      -0.57146858      -0.57166196      -0.57108127
  12407.539       0.71117448      -0.56873115      -0.56899679      -0.56977500      -0.56940027      -0.56927292      -0.56994081      -0.56988227      -0.56944827      -0.57002795      -0.57113241      -0.57220068      -0.57187117      -0.57205192      -0.57172288
  12408.641       0.71212937      -0.56886190      -0.56931225      -0.57000818      -0.57044167      -0.56989591      -0.57037637      -0.57029951      -0.56981716      -0.57045265      -0.57149820      -0.57232460      -0.57235773      -0.57237732      -0.57234431
  12409.741       0.71187227      -0.56996120      -0.56997565      -0.57031111      -0.57005223      -0.57054766      -0.57029223      -0.57074188      -0.57052497      -0.57110237      -0.57197957      -0.57304056      -0.57285853      -0.57277133      -0.57280803
  12410.843       0.70970959      -0.57063060      -0.57058832      -0.57106249      -0.57104325      -0.57064090      -0.57054365      -0.57111372      -0.57070927      -0.57168562      -0.57208999      -0.57358007      -0.57326796      -0.57316725      -0.57324183
  12411.958       0.71054100      -0.57051595      -0.57114325      -0.57153830      -0.57127283      -0.57132123      -0.57093554      -0.57123130      -0.57109166      -0.57194823      -0.57288340      -0.57368449      -0.57367146      -0.57360382      -0.57391529
  12413.079       0.70920628      -0.57080664      -0.57147255      -0.57170393      -0.57142227      -0.57185245      -0.57174292      -0.57124795      -0.57149732      -0.57251450      -0.57339730      -0.57398135      -0.57405493      -0.57431433      -0.57460293
  12414.175       0.70920023      -0.57080744      -0.57160511      -0.57242131      -0.57269069      -0.57217786      -0.57193088      -0.57237382      -0.57211926      -0.57303071      -0.57346820      -0.57444011      -0.57456506      -0.57470228      -0.57457435
  12415.277       0.70873144      -0.57179151      -0.57192232      -0.57244772      -0.57251161      -0.57294216      -0.57243318      -0.57247540      -0.57232375      -0.57347473      -0.57402905      -0.57516584      -0.57503004      -0.57504884      -0.57448800
  12416.366       0.70839743      -0.57217081      -0.57249274      -0.57285045      -0.57261635      -0.57329867      -0.57315454      -0.57271245      -0.57297882      -0.57403682      -0.57452921      -0.57558527      -0.57549233      -0.57547725      -0.57530949
  12417.481       0.70808788      -0.57269004      -0.57288415      -0.57332697      -0.57333416      -0.57310711      -0.57346316      -0.57315143      -0.57352820      -0.57435020      -0.57526741      -0.57587480      -0.57579717      -0.57585650      -0.57604914
  12418.584       0.70800838      -0.57264473      -0.57355511      -0.57380011      -0.57421679      -0.57384348      -0.57370476      -0.57393726      -0.57419545      -0.57481303      -0.57531488      -0.57625491      -0.57608093      -0.57638398      -0.57664931
  12419.687       0.70692487      -0.57248523      -0.57443022      -0.57427364      -0.57509943      -0.57457985      -0.57394637      -0.57472592      -0.57496608      -0.57539856      -0.57490555      -0.57665628      -0.57642025      -0.57699033      -0.57728795
  12420.790       0.70552953      -0.57232573      -0.57530532      -0.57474717      -0.57598207      -0.57531622      -0.57418798      -0.57551459      -0.57573671      -0.57598410      -0.57449622      -0.57705765      -0.57675958      -0.57759668      -0.57792659
