# Supplementary material for: In situ X-ray absorption spectroscopy data during formation of active Pt- and Pd-sites in functionalized UiO-67 metal-organic frameworks
Source: Data Brief. 2019 Jul 17;25:104280. doi: 10.1016/j.dib.2019.104280 (PMC6661504; doi:10.1016/j.dib.2019.104280)
Supplement: Supplementary file 1 [file mmc1.zip › 2_Pt_He_steady.norm]

# Normalized experimental Pt L3-edge spectra collected at BM01B@ESRF during the activation of UiO-67-Pt sample from room temperatures to 300 C in helium.
# Column 1: Energy in eV
# Column 2: Reference Pt foil
# The columns 3 - 16 contain spectra collected at 300 C in heliun. The time in minutes spent at 300 C is specified.
# Column  3:  0
# Column  4:  4
# Column  5:  8
# Column  6: 12
# Column  7: 16
# Column  8: 20
# Column  9: 24
# Column 10: 28
# Column 11: 32
# Column 12: 36
# Column 13: 40
# Column 14: 44
# Column 15: 48
# Column 16: 52
#------------------------
  11348.339       0.14234061E-02   0.12559050E-02   0.53702336E-02   0.20252330E-03   0.14962453E-02   0.89770851E-02   0.79691751E-02   0.57103032E-02   0.41490091E-02  -0.26643994E-02   0.94650176E-02   0.40688172E-02   0.83304313E-02   0.33812708E-02   0.94582383E-02
  11350.199      -0.44051063E-04   0.22761124E-02  -0.25405584E-02   0.37891523E-02  -0.41492520E-03   0.11186031E-01   0.53462345E-02   0.44799389E-02   0.20077368E-02  -0.22902207E-02   0.36482827E-02   0.41444332E-02   0.32777855E-02  -0.73670036E-03   0.10296040E-01
  11352.020       0.93091949E-03   0.23960234E-02  -0.41190663E-02   0.41721868E-02  -0.33639182E-02   0.59699666E-02   0.39795945E-02   0.29613279E-02  -0.28409636E-03  -0.21281116E-03   0.24630847E-02   0.56258980E-03   0.19415609E-02   0.18228106E-02   0.73627141E-02
  11353.865       0.88520937E-03   0.24015993E-02  -0.98941960E-03   0.40575014E-02  -0.61419552E-02   0.34948777E-02   0.36516671E-02   0.44265856E-02   0.50682010E-02   0.28534360E-02   0.11854975E-02   0.65343632E-02   0.60767511E-02   0.20376391E-03   0.21778452E-02
  11355.664       0.93419224E-03   0.48382170E-02   0.32511333E-02  -0.24155837E-02  -0.70755400E-02   0.27861215E-02   0.58774028E-03   0.69920339E-02   0.81053430E-03  -0.38633035E-02   0.44376200E-02   0.69811214E-02   0.84569816E-02   0.44805482E-02   0.58359093E-02
  11357.471       0.11362326E-02   0.51744917E-02   0.31877496E-02  -0.11910442E-02  -0.14850818E-02   0.33813392E-02   0.65759670E-02   0.35041988E-02   0.93333968E-03   0.19558805E-02   0.11265276E-02   0.60132350E-02   0.82391214E-02   0.44445026E-02   0.35010069E-02
  11359.271       0.76034000E-03   0.32346144E-02   0.69734925E-02   0.88176266E-04  -0.37602125E-02   0.19185683E-02   0.50400118E-02   0.82273314E-02  -0.11561896E-02  -0.71389017E-03  -0.12029852E-02   0.59874758E-02   0.66994246E-02   0.35151431E-02   0.16708377E-02
  11361.068       0.89166418E-03   0.17471717E-02   0.58963860E-02  -0.21003044E-02  -0.24833809E-02   0.41069589E-02   0.35254806E-03   0.63297006E-02   0.47424815E-02   0.36044954E-02   0.15621884E-02   0.18122262E-02   0.20415143E-02   0.60292543E-02   0.22695272E-02
  11362.886       0.90875172E-03   0.60775060E-03   0.33963219E-02   0.31581057E-02  -0.29065259E-02   0.55630398E-02   0.48041977E-02   0.69812278E-02   0.67686068E-02   0.42147951E-02  -0.13080156E-02   0.12683616E-02   0.35248369E-02   0.48245214E-02   0.91483857E-03
  11364.673       0.26723545E-03  -0.70785833E-03   0.48564251E-02   0.34774812E-02  -0.50692798E-03   0.55823472E-02   0.43782623E-02  -0.38068289E-03   0.28661046E-02   0.62767523E-02  -0.13177874E-02   0.24978304E-02   0.40609484E-02   0.40301774E-02  -0.18040789E-03
  11366.482       0.25269576E-03   0.38838849E-02   0.64948931E-02  -0.13970505E-02  -0.20685655E-02   0.70520614E-03   0.17186750E-02   0.15848951E-02   0.44963703E-02   0.40019193E-02   0.24941214E-02   0.41096502E-03   0.37947822E-02   0.10659927E-02   0.38057160E-03
  11368.302       0.92647999E-03   0.26019132E-02   0.18030893E-02   0.23480931E-02  -0.20913589E-02   0.24709122E-02   0.19031949E-02   0.84736353E-02   0.48185571E-02   0.22330955E-02   0.77080607E-03   0.58745564E-03   0.33530822E-02   0.81446587E-03  -0.58765277E-03
  11370.107       0.35871842E-03   0.40049748E-02   0.24107078E-02   0.67827287E-02   0.29343687E-02   0.26100055E-02  -0.64820553E-03   0.72750691E-02   0.23201241E-02   0.32177342E-02  -0.20467312E-02   0.63485336E-03   0.17773392E-02   0.17344684E-03   0.35147261E-02
  11371.918      -0.24025133E-04   0.32691637E-02   0.15223952E-02   0.38620538E-02   0.47476963E-02  -0.13136956E-02   0.14748958E-02   0.45772098E-03  -0.26297581E-02   0.67688804E-02  -0.15173007E-02  -0.29892433E-02   0.12995915E-02  -0.20312306E-02   0.34534909E-02
  11373.740       0.42956037E-03   0.13216083E-02  -0.15993552E-02  -0.11380912E-02   0.46226178E-02  -0.17990859E-02   0.33235855E-03   0.53942379E-02   0.31070205E-02   0.10840219E-01   0.10460935E-04  -0.29979883E-02   0.25286909E-03  -0.38521892E-02   0.37562560E-02
  11375.536       0.94968693E-04   0.32103533E-02   0.44257713E-02  -0.34285434E-03   0.61755170E-02   0.17347840E-02  -0.79371404E-03   0.81388573E-02   0.75052467E-02   0.51874297E-02   0.33853651E-02  -0.42471325E-02   0.16082525E-02   0.14772405E-02   0.36908151E-02
  11377.320       0.19349853E-03   0.38085807E-02   0.46604032E-03   0.38317097E-02   0.21807816E-02   0.31459652E-02   0.10324728E-02   0.51873090E-02   0.10180165E-01   0.64660211E-03   0.65494828E-02  -0.25956136E-02   0.12238612E-02   0.24814308E-02   0.70718814E-02
  11379.100      -0.29323865E-03   0.54582366E-02  -0.48177232E-03   0.30023207E-02   0.22520642E-02   0.36027262E-02   0.44256782E-02   0.23491553E-02   0.51752972E-02   0.35808231E-02   0.74370167E-02   0.26992526E-02   0.15010292E-02  -0.28105041E-03   0.88290973E-02
  11380.902      -0.62050360E-04   0.52467660E-02   0.76557918E-03   0.12288880E-02   0.27891477E-02   0.62517265E-02   0.41986803E-02   0.19776356E-02   0.37805359E-02   0.35282444E-02   0.76285372E-02   0.44320840E-02   0.41714935E-02   0.31076716E-02   0.62353488E-02
  11382.677       0.31909391E-03   0.10997750E-02  -0.20251317E-02   0.35008105E-02   0.40325234E-03   0.23577190E-02  -0.85320721E-03   0.13772065E-03   0.39772640E-02  -0.14280209E-02   0.61330446E-02   0.46755661E-02   0.23970957E-02   0.40378791E-02   0.29373132E-02
  11384.452      -0.12298811E-04  -0.19552206E-02   0.50176699E-02   0.35292083E-02   0.30708222E-02   0.27842447E-02  -0.26917162E-02   0.11918781E-02   0.42214032E-02  -0.14117759E-02   0.44848424E-02  -0.14952479E-02   0.48054138E-04   0.27929665E-03  -0.15230750E-02
  11386.183       0.96659005E-04  -0.20172236E-02   0.16111372E-03   0.13325881E-03   0.50595488E-02   0.29644938E-03  -0.12308274E-03   0.24813514E-02   0.37437514E-02  -0.26152526E-02   0.28089455E-02  -0.31378655E-02   0.53930063E-03  -0.18059137E-03  -0.33139374E-02
  11387.813      -0.58458428E-03  -0.41148433E-03  -0.29111570E-03  -0.18367869E-03   0.25309071E-02   0.54916512E-03  -0.64361307E-03   0.97810162E-03  -0.40765372E-03  -0.37130229E-02  -0.39687864E-03   0.25376922E-02  -0.43815709E-03   0.13365405E-02  -0.21154826E-02
  11389.353       0.27581357E-03  -0.25503258E-02  -0.65058227E-06  -0.17295459E-02  -0.33017934E-03   0.82596389E-03   0.40160826E-02  -0.38395777E-03   0.13256022E-02  -0.53966819E-02  -0.20527777E-02   0.23843208E-02  -0.78128908E-03   0.17479872E-02  -0.82519778E-03
  11390.809       0.96301559E-04   0.93369036E-03  -0.25306820E-02  -0.56352556E-03  -0.75493376E-03  -0.11305821E-02   0.51319567E-02  -0.26521786E-02   0.61556291E-03  -0.83162656E-02  -0.87378608E-03  -0.38328468E-02   0.18146409E-02   0.12488069E-02   0.50408521E-03
  11392.169       0.28270238E-04  -0.28554315E-02  -0.35121263E-02  -0.16605013E-02  -0.84886818E-03  -0.28801090E-02   0.92030133E-03  -0.73213374E-03  -0.72453987E-03  -0.11143733E-02  -0.30054206E-02  -0.20507059E-02  -0.16978438E-02  -0.55713924E-03   0.73404355E-03
  11393.474       0.27405370E-03  -0.28020438E-02   0.14072842E-02  -0.21310211E-02   0.30413317E-03  -0.29291662E-03  -0.20458547E-02   0.10363877E-02  -0.16152039E-03   0.25573987E-02  -0.18650455E-02  -0.22352736E-02   0.29230919E-03   0.79009516E-03  -0.36322790E-03
  11394.704       0.50873172E-03  -0.14315036E-02   0.42429472E-02  -0.17089588E-02  -0.59905321E-03  -0.23516279E-02  -0.15284504E-02   0.11200810E-02   0.54616237E-03   0.15092429E-02  -0.25589124E-02  -0.18071349E-02   0.20046040E-02   0.25296983E-02  -0.14866416E-02
  11395.879       0.24742204E-03  -0.47637113E-03   0.35579607E-02  -0.36121620E-03  -0.30301322E-02  -0.50739009E-02   0.33813903E-02  -0.74695680E-03  -0.77600034E-03  -0.55873777E-02  -0.69855305E-02  -0.55398086E-03   0.26053322E-02   0.42841644E-02  -0.24513318E-02
  11396.992       0.19789846E-03   0.10407691E-02  -0.99438761E-04  -0.52063641E-03  -0.56162222E-02  -0.40335534E-02   0.42574032E-02  -0.16586524E-02  -0.35351647E-02  -0.18954438E-02  -0.33242927E-02   0.20313295E-02   0.19721526E-02   0.45148092E-02  -0.13446000E-02
  11398.066      -0.30203246E-03   0.20101393E-02  -0.62416424E-04   0.34213568E-03  -0.59019886E-02  -0.19670299E-02   0.66515118E-03  -0.16310169E-02  -0.53258696E-02   0.19480961E-02  -0.48513430E-03   0.37900177E-02   0.90528155E-03   0.40089226E-02  -0.71669149E-03
  11399.077      -0.18933683E-03  -0.94321945E-03   0.26806484E-03   0.31816516E-02  -0.38962780E-02   0.53948630E-03   0.41806657E-03   0.80508634E-04  -0.66052505E-02   0.12344413E-02  -0.15397518E-02   0.43115664E-02  -0.87934683E-03   0.25331611E-02  -0.89932915E-03
  11400.530       0.51473742E-04  -0.11578203E-02   0.10746126E-02   0.17978467E-02  -0.57380216E-02  -0.37887481E-02  -0.72511417E-03  -0.84423457E-04  -0.71810392E-02  -0.73365165E-03   0.21413331E-02   0.38851922E-02  -0.37319069E-02   0.23100863E-02   0.21962459E-03
  11401.904       0.24552122E-03  -0.44073306E-03   0.41774989E-02  -0.11089229E-03  -0.36391172E-02  -0.48229815E-03  -0.46712800E-02   0.15908113E-02  -0.34844952E-02  -0.71338958E-03   0.28989531E-02   0.46922254E-02  -0.21205004E-02  -0.65731831E-04   0.26094922E-02
  11403.199      -0.23148691E-03  -0.35356524E-02   0.17763084E-02  -0.26193867E-03  -0.24435922E-03   0.23833111E-02  -0.29608767E-02   0.49974095E-02  -0.57869889E-02   0.21742175E-02  -0.25889725E-02   0.66254250E-02   0.27230218E-02  -0.29366835E-02   0.45186783E-02
  11404.330       0.31051181E-03  -0.38650596E-02  -0.21790650E-02  -0.10183571E-02  -0.24846779E-02   0.14220424E-03  -0.25221017E-02   0.85645060E-03  -0.86152289E-02  -0.41588882E-02  -0.17416853E-02   0.74699755E-02   0.12251315E-02   0.43502045E-03   0.11395186E-03
  11405.926       0.12856385E-03  -0.14490261E-02  -0.29332055E-02  -0.17900192E-02  -0.13261728E-02  -0.11080482E-03  -0.22080702E-02  -0.70067319E-02  -0.50337815E-02  -0.81603333E-02  -0.23758457E-02   0.81804510E-02  -0.38367793E-02  -0.14131782E-02  -0.45696166E-02
  11407.681       0.15935800E-03  -0.25373969E-02  -0.21535700E-02  -0.64914709E-03  -0.14960796E-02   0.25392612E-02  -0.99185518E-03  -0.56038284E-02  -0.27136336E-03  -0.71481857E-02  -0.49611618E-02   0.35643035E-02  -0.51659302E-02  -0.22935033E-02  -0.55227125E-02
  11409.435      -0.23804609E-03  -0.43186810E-02  -0.14039640E-02  -0.38508296E-02  -0.40571315E-02   0.15599653E-02  -0.19815668E-02  -0.38030734E-02  -0.85381106E-02  -0.33280277E-02  -0.57370811E-02   0.36313063E-02  -0.40004791E-02  -0.60595299E-02  -0.46012752E-02
  11411.242      -0.20638119E-03  -0.25642188E-02   0.13619699E-02  -0.42431896E-02  -0.32489083E-03  -0.11032964E-02  -0.54936718E-02  -0.39318007E-02  -0.60077581E-02  -0.35732434E-02   0.31772521E-03   0.37876244E-03  -0.49337599E-02  -0.37322518E-02  -0.31331474E-02
  11413.032      -0.10508058E-03  -0.37801041E-02  -0.99221081E-03  -0.39700229E-02   0.29837224E-02  -0.97049846E-03   0.26167159E-03  -0.27312214E-02   0.55701115E-02  -0.54335389E-02   0.30468145E-02   0.10975439E-02  -0.31487109E-02  -0.12040330E-02  -0.31609205E-02
  11414.828      -0.26394539E-03  -0.28836045E-02  -0.42748427E-02  -0.47155720E-02   0.18639302E-02   0.24810423E-02   0.21229541E-02  -0.49993796E-02  -0.35895769E-02  -0.28175963E-02   0.18755887E-02   0.10766973E-02  -0.14845941E-02  -0.19793739E-03  -0.27923886E-02
  11416.619      -0.41110467E-04  -0.25280647E-02  -0.40036118E-02  -0.47270739E-02   0.13514820E-03   0.13244608E-02   0.22277160E-02  -0.42865255E-02  -0.41059140E-02  -0.22478723E-02   0.16426737E-03  -0.16794772E-02  -0.23322421E-02  -0.71423463E-03  -0.50706589E-02
  11418.428       0.52969483E-03  -0.36152934E-02  -0.93469488E-02  -0.35571255E-02  -0.22258303E-03  -0.15545024E-02   0.52797687E-03  -0.36938358E-02   0.27909620E-02  -0.60525512E-03  -0.48062118E-02   0.85779310E-03  -0.16565686E-02  -0.35183928E-03  -0.51972279E-02
  11420.220      -0.50325275E-04   0.75755583E-03   0.99989338E-05   0.36178678E-02  -0.25918993E-03   0.11843071E-02   0.22599349E-02  -0.59807890E-02   0.24779354E-02  -0.18255639E-02  -0.57584189E-02   0.30907290E-02  -0.11204127E-02  -0.30172631E-02  -0.61743427E-02
  11422.003      -0.14342876E-03   0.42259087E-02  -0.82153223E-03   0.27206688E-02   0.20065123E-03  -0.17709518E-02  -0.23681881E-02  -0.63456903E-02   0.10268719E-02  -0.42911618E-02  -0.17672398E-02   0.26207672E-04  -0.20928663E-02  -0.64933837E-02  -0.18342936E-02
  11423.819      -0.27504118E-03   0.16499206E-02   0.96118977E-03  -0.18939016E-02  -0.17781420E-02  -0.22716760E-02  -0.23094452E-02  -0.70487273E-02   0.99748198E-04  -0.23107284E-02  -0.43224668E-05  -0.37379277E-02  -0.97825853E-03  -0.34167968E-02   0.36113823E-03
  11425.612      -0.19711087E-03   0.46732314E-03  -0.55028475E-02  -0.14950894E-02  -0.17279060E-02  -0.39279042E-02  -0.43911054E-02  -0.25961605E-02   0.20475858E-02  -0.37489256E-02  -0.10210212E-02  -0.35566185E-02   0.88342349E-03  -0.27104353E-02   0.11467556E-02
  11427.430      -0.69000303E-03  -0.18615158E-02  -0.13118364E-02  -0.25217108E-02  -0.38597492E-02  -0.18000222E-02  -0.22981831E-02   0.16904472E-02  -0.56882298E-02  -0.63745226E-02  -0.68195518E-03  -0.24879198E-02   0.44320708E-03  -0.41343786E-03   0.10518705E-02
  11429.243      -0.14901934E-03  -0.43815227E-02   0.54694556E-02  -0.32943734E-02  -0.31276020E-02   0.23406986E-02  -0.54939813E-02   0.98941289E-03  -0.49043479E-02  -0.74337074E-02  -0.23909762E-02  -0.42767514E-02   0.50570520E-03   0.24412756E-02  -0.24141743E-02
  11431.067      -0.22142831E-03  -0.69350966E-04   0.35255151E-03  -0.64251067E-02  -0.47230054E-02  -0.43745200E-02  -0.70802396E-02  -0.21995146E-02  -0.40956209E-02  -0.43125835E-02  -0.37558595E-02  -0.55482180E-02   0.56805743E-03   0.18228660E-02  -0.26418975E-02
  11432.886      -0.36927136E-03  -0.56273855E-03  -0.45180649E-02  -0.58580715E-02  -0.41511952E-02  -0.40128751E-02  -0.23542440E-02  -0.42643021E-02  -0.73699866E-02   0.60701499E-04  -0.36361583E-03  -0.43093100E-02  -0.89124522E-05  -0.79879452E-03  -0.20413098E-02
  11434.694       0.30620798E-03  -0.36221640E-02   0.13041326E-02   0.81536070E-03   0.21232107E-02  -0.36640483E-02   0.30744878E-02  -0.11942648E-02  -0.29313479E-02   0.14431286E-02   0.10185058E-02  -0.50415415E-02  -0.27326268E-03  -0.20601611E-02  -0.10902383E-02
  11436.521       0.42911167E-03  -0.32674812E-02  -0.92464387E-03   0.49911931E-03   0.11312688E-02  -0.70461532E-03  -0.68136567E-03  -0.73610711E-04   0.77067230E-03   0.45001598E-02   0.52259920E-03  -0.32744974E-02   0.22176865E-02  -0.20018483E-03   0.34117426E-03
  11438.353       0.45766195E-04   0.14405182E-02  -0.10235289E-02  -0.22496122E-02  -0.43342967E-02   0.28738775E-02  -0.24619188E-02  -0.12704240E-02  -0.26903626E-02   0.60159602E-02  -0.37959600E-04   0.66424721E-04   0.41314702E-02  -0.12175262E-03  -0.11172386E-02
  11440.146      -0.97186407E-03  -0.95507220E-03  -0.54306012E-03  -0.14493157E-02  -0.22127426E-02  -0.13887356E-02  -0.39701791E-02  -0.23691747E-02  -0.63470342E-02   0.42535740E-04  -0.28089338E-02   0.27402004E-03  -0.53835242E-03  -0.35552220E-03  -0.27861401E-02
  11441.985      -0.62137460E-03  -0.28310375E-02  -0.29540367E-02  -0.12206152E-02   0.48983683E-03  -0.56232028E-02  -0.69116399E-02  -0.50748180E-02  -0.48495626E-02  -0.13896008E-03  -0.79664451E-02  -0.19309531E-05  -0.29018526E-02  -0.31709048E-02  -0.36130649E-02
  11443.786      -0.53616076E-03  -0.47284441E-02  -0.46174822E-02  -0.17100152E-03  -0.29061260E-02  -0.38734355E-02  -0.11209126E-03  -0.68644765E-02  -0.23063063E-02   0.28026424E-02  -0.78711566E-02  -0.11249462E-02  -0.64855180E-03  -0.25419973E-02  -0.34058447E-02
  11445.614      -0.88701174E-03  -0.41622514E-02  -0.30323462E-02   0.45939576E-03  -0.22461190E-02  -0.36928452E-02  -0.17140754E-02  -0.67402914E-02   0.14369431E-02   0.74183466E-03  -0.17276129E-02  -0.88873976E-03  -0.14730751E-02   0.64128722E-03  -0.31846306E-03
  11447.427      -0.29295520E-03   0.11734938E-02  -0.24446149E-02   0.12885351E-02  -0.44953877E-03  -0.37710363E-02  -0.26190179E-02  -0.64012861E-02  -0.16466295E-02   0.87369016E-03   0.51716064E-03  -0.19674838E-02  -0.21005601E-02  -0.59385176E-03  -0.22309496E-02
  11449.245      -0.95989676E-03   0.26687972E-02  -0.32063239E-02   0.11577384E-02  -0.24008969E-02  -0.40544669E-02   0.22777354E-02  -0.32019207E-02   0.43606269E-02   0.18458655E-02  -0.55914934E-03  -0.25269881E-02  -0.20178377E-02  -0.76569410E-03  -0.58749306E-02
  11451.077      -0.57504417E-03   0.97469241E-03  -0.25353848E-02  -0.13894755E-02   0.72280499E-03  -0.18070585E-02  -0.20636914E-02  -0.10211739E-02   0.30532577E-02   0.37557430E-03  -0.23605806E-02  -0.23854755E-02  -0.22867904E-02   0.86568337E-03  -0.24591619E-02
  11452.885      -0.49240252E-03   0.16739869E-02   0.32068785E-02  -0.14609235E-02   0.22705955E-02  -0.33425960E-03  -0.42374859E-02  -0.28305470E-03  -0.23422378E-03   0.86102642E-03  -0.21451736E-02  -0.27981121E-02  -0.20649865E-02   0.45489244E-03   0.21052576E-02
  11454.705      -0.12083049E-03  -0.15433151E-02   0.29237468E-03   0.23441832E-02  -0.73793487E-03  -0.12017252E-02   0.26194938E-02  -0.35918236E-03  -0.26970640E-02   0.43159839E-02   0.25589692E-02  -0.28339056E-02  -0.33797489E-02  -0.90732362E-03   0.30960118E-02
  11456.521      -0.15486159E-03  -0.10150353E-02   0.15583024E-02   0.30440785E-02  -0.12426921E-02  -0.36790392E-03   0.88912414E-03   0.55014962E-03  -0.80817441E-02   0.46482532E-02   0.34025982E-02  -0.58214493E-02  -0.28459522E-02  -0.24218388E-02   0.45489909E-02
  11458.337      -0.39812374E-03   0.18149366E-02  -0.23644663E-02  -0.47551258E-03  -0.84509957E-03  -0.35230652E-03   0.34587133E-02   0.44057837E-02  -0.44784226E-02  -0.26210594E-03   0.28561046E-02  -0.43669835E-02  -0.19109298E-02  -0.18138160E-02   0.37693843E-02
  11460.165      -0.78432866E-03   0.19810933E-02  -0.16398801E-02   0.93196681E-03   0.68667041E-03  -0.52278564E-03  -0.41869888E-02   0.26110282E-02  -0.62329214E-02  -0.23756049E-02  -0.92827640E-04  -0.27975927E-03  -0.24569596E-03  -0.14644441E-02   0.11266805E-02
  11461.965      -0.53676803E-03   0.82809668E-03  -0.35093538E-02  -0.39444845E-03   0.24562228E-02   0.36930919E-02  -0.53359137E-03   0.11615188E-02   0.29365743E-02  -0.38329780E-02  -0.43901577E-04  -0.90441496E-04  -0.41943964E-03  -0.34290105E-02   0.92311432E-03
  11463.799      -0.39087218E-03  -0.18349616E-02  -0.58043948E-02   0.17258989E-02   0.34380614E-03   0.36955438E-02  -0.23110290E-02   0.17342678E-02  -0.24598567E-02  -0.28813546E-02   0.16992774E-02  -0.32669578E-02   0.32915256E-02   0.17628339E-02  -0.13770569E-02
  11465.607       0.93804100E-05   0.28100727E-03  -0.18840267E-02   0.24358106E-02  -0.93607579E-03   0.14762116E-02   0.39439069E-02   0.17516941E-03  -0.81083737E-03   0.77542847E-03  -0.10524093E-03  -0.39979183E-02   0.18514048E-02   0.25841195E-02  -0.28344089E-02
  11467.448      -0.40053118E-03  -0.24891919E-02  -0.21485280E-03  -0.22157593E-02   0.32809263E-02  -0.15772450E-02   0.67945928E-02  -0.31242302E-03   0.73265617E-03   0.60877088E-03  -0.37773057E-02  -0.32358349E-02  -0.60197826E-02   0.23703745E-02  -0.47183939E-03
  11469.291       0.50252867E-04  -0.31103001E-02  -0.26523451E-02  -0.51145289E-02   0.25902524E-02  -0.17088251E-02   0.46305116E-02   0.30367309E-02   0.68280008E-03  -0.43922050E-03  -0.22723562E-02  -0.44758261E-02  -0.54354737E-02   0.37072818E-02  -0.15127973E-02
  11471.111       0.44523003E-03   0.13708180E-02  -0.13237848E-02  -0.46357308E-02  -0.71175909E-03   0.49120996E-05   0.50611528E-02   0.25133275E-02  -0.13406104E-02  -0.51361917E-03   0.30486578E-02  -0.36004778E-02  -0.14192567E-02   0.34804321E-02  -0.41130799E-03
  11472.943      -0.63879368E-04   0.17507336E-02  -0.26014460E-02  -0.33297675E-02   0.47035929E-03  -0.57811075E-03   0.30795028E-02   0.32363026E-02   0.45162344E-02  -0.13042721E-02   0.30186596E-02   0.60236885E-03   0.18790791E-02   0.42942782E-02   0.27295817E-02
  11474.776      -0.18948385E-03   0.10210643E-02  -0.10179415E-03  -0.14666064E-02   0.60923677E-03  -0.72779229E-03   0.45094479E-02   0.33276704E-02   0.40801935E-02   0.40854829E-03   0.41007576E-02   0.36447170E-02   0.10725635E-02   0.31057373E-02  -0.41503014E-03
  11476.586       0.42306382E-05   0.20691897E-02   0.10131375E-02  -0.12907431E-02   0.51895739E-03  -0.81141769E-03   0.31988948E-03   0.55698386E-02   0.48571752E-04   0.51323666E-03   0.45145670E-02   0.29524471E-02  -0.92276014E-03   0.35607232E-02  -0.35187968E-03
  11478.426      -0.39530564E-04   0.38354506E-02   0.11523776E-03   0.56138393E-03   0.30165167E-02   0.10297817E-02   0.14170756E-02   0.25347039E-02   0.24580671E-02   0.12424110E-02   0.35490124E-02   0.43664429E-02  -0.78568138E-03   0.21335114E-02  -0.10724574E-02
  11480.244       0.42035535E-04   0.30382972E-02  -0.17836922E-02   0.25190280E-02   0.27931278E-02   0.42195957E-02   0.18492911E-02   0.14465019E-02   0.47230813E-02  -0.18572020E-02   0.16860207E-02   0.26082921E-02   0.21125072E-02   0.45203876E-02  -0.41695047E-03
  11482.084       0.60849212E-03   0.70060870E-03   0.46362259E-02   0.30634395E-02  -0.16760640E-02   0.10278341E-02  -0.96739811E-03   0.25342724E-02   0.40219789E-02   0.27372360E-02   0.10043675E-02   0.32982382E-02   0.20862253E-02   0.62764309E-03   0.16583465E-02
  11483.903       0.62917795E-03   0.17798999E-02   0.81056450E-02   0.49498218E-02   0.34716532E-03  -0.10197816E-02  -0.43884252E-03   0.34772549E-02   0.40552169E-02   0.55563744E-02  -0.26295282E-02   0.46751965E-02  -0.46470902E-03  -0.24977282E-02   0.57103297E-02
  11485.716       0.83253584E-03   0.16495042E-02   0.93111503E-02   0.36237906E-02   0.82396543E-03   0.25925480E-02  -0.15264380E-02   0.50893034E-02   0.42287138E-02   0.28470406E-02   0.20918131E-02   0.57937284E-02   0.40334518E-02  -0.36521796E-02   0.43208997E-02
  11487.576       0.87493353E-03   0.29922148E-02   0.60150524E-02   0.31565921E-02   0.21708824E-02   0.35263070E-02   0.14433472E-02   0.82900912E-03   0.39558680E-02   0.23800927E-03   0.14186411E-02   0.64832587E-02   0.46773142E-02   0.17296393E-02   0.53882010E-02
  11489.396       0.11024962E-02   0.96273562E-03   0.53025406E-02   0.52893105E-02   0.30792956E-02   0.71481082E-02   0.30537073E-03   0.36402692E-02   0.18272948E-02   0.51810671E-02  -0.22181081E-02   0.14184538E-02   0.63704685E-02  -0.14088733E-02   0.50938559E-02
  11491.241       0.16927888E-02   0.31972748E-02   0.37297146E-02   0.57073116E-02   0.41489207E-02   0.76441047E-02   0.11957515E-03   0.31580598E-02   0.68946878E-02   0.41415567E-02   0.58901519E-02   0.28111274E-02   0.91160294E-02  -0.40450245E-02   0.29617382E-02
  11493.045       0.19002919E-02   0.66208077E-02   0.27373350E-02   0.43251826E-03   0.55006957E-02   0.65396253E-02   0.58632410E-02   0.55681738E-02   0.75229638E-02   0.68191862E-02   0.20674677E-02   0.40473841E-03   0.58926899E-02  -0.22783760E-02   0.34292380E-02
  11494.861       0.21865745E-02   0.81130621E-02   0.35732319E-02   0.19509612E-02   0.57998484E-02   0.34198326E-02   0.49687022E-02   0.74869411E-02   0.46274107E-02   0.75449942E-02   0.24841091E-02   0.33065281E-02   0.77167066E-02   0.24898103E-03   0.49208621E-02
  11496.677       0.22211012E-02   0.67202024E-02   0.22151101E-02   0.54936571E-02   0.10398576E-01   0.78116367E-03   0.33241970E-02   0.92680507E-02   0.45872067E-02   0.88965238E-02   0.22472637E-02   0.18342077E-02   0.91973766E-02   0.33580664E-02   0.20458909E-02
  11498.495       0.20643173E-02   0.36459823E-02   0.29715589E-02  -0.27817512E-02   0.10408058E-01   0.35508734E-02   0.44434207E-02   0.66685734E-02   0.46403028E-02   0.65867000E-02   0.10558206E-01   0.35667316E-02   0.69691709E-02   0.11374177E-02   0.66288529E-02
  11500.313       0.23061119E-02   0.77988575E-02   0.56721470E-02  -0.73668655E-04   0.66181235E-02   0.74671020E-02   0.33394350E-02   0.71171161E-02   0.55052225E-02   0.69743890E-02   0.66233661E-02   0.34463355E-02   0.52814873E-02  -0.33237303E-02   0.90826134E-02
  11502.126       0.26301232E-02   0.95403900E-02   0.88119069E-02   0.27459537E-02   0.62966828E-02   0.67128004E-02   0.52042287E-02   0.10543849E-01   0.54098674E-02   0.38826808E-02   0.80194755E-03   0.22119204E-02   0.19514206E-02  -0.20074612E-02   0.84691817E-02
  11503.968       0.29551276E-02   0.10404225E-01   0.11460774E-01   0.39882570E-02   0.37310901E-02   0.45876019E-02   0.30379801E-02   0.56388388E-02   0.59039687E-02   0.50692026E-02   0.54153256E-02   0.58468909E-02   0.46619918E-02  -0.79061953E-03   0.76392838E-02
  11505.828       0.30365063E-02   0.88873434E-02   0.11212870E-01   0.29981931E-02   0.50014271E-02   0.52836327E-02   0.73641651E-02   0.91678197E-02   0.51218565E-02   0.26888235E-02   0.13310188E-01   0.43252111E-02   0.86083628E-02   0.58192147E-02   0.54283105E-02
  11507.671       0.40197471E-02   0.95157296E-02   0.10121111E-01   0.80383102E-02   0.46937730E-02   0.26892203E-02   0.49455850E-02   0.11715121E-01   0.24796959E-02   0.66624957E-02   0.11461254E-01   0.97400803E-02   0.37764014E-02   0.49595236E-02   0.51519776E-02
  11509.516       0.42349268E-02   0.65437911E-02   0.80021533E-02   0.49473097E-02   0.70765155E-02   0.43854585E-02   0.32344373E-02   0.65828990E-02   0.66046629E-02   0.49547589E-02   0.90933525E-02   0.89676866E-02   0.95271609E-02   0.32178788E-02   0.79645508E-02
  11511.349       0.48946481E-02   0.41024469E-02   0.95150866E-02   0.62748285E-02   0.48749947E-02   0.64549159E-02   0.39460567E-02   0.85214011E-02   0.82642021E-02   0.99194022E-02   0.88544023E-02   0.10741884E-01   0.28679017E-02   0.21706679E-02   0.17906877E-02
  11513.194       0.56970411E-02   0.63900693E-02   0.13832356E-01   0.84686325E-02   0.86424019E-02   0.80710083E-02   0.71613713E-02   0.75057234E-02   0.80563852E-02   0.10596474E-01   0.11224842E-01   0.91371428E-02   0.87138888E-02   0.28087814E-02   0.54171329E-02
  11515.028       0.64996601E-02   0.67063698E-02   0.13931856E-01   0.83085953E-02   0.73959951E-02   0.78438063E-02   0.10290819E-01   0.58243585E-02   0.90628725E-02   0.97040961E-02   0.69873477E-02   0.98442802E-02   0.79116607E-02   0.64651509E-02   0.68204495E-02
  11516.875       0.69841606E-02   0.10964434E-01   0.14914991E-01   0.45281936E-02   0.10161579E-01   0.10407961E-01   0.98684903E-02   0.12633045E-01   0.12633143E-01   0.31641309E-02   0.91195910E-02   0.80078822E-02   0.73541213E-02   0.64023428E-02   0.78039582E-02
  11518.733       0.72350336E-02   0.42975363E-02   0.18631855E-01   0.67858232E-02   0.10692596E-01   0.10021702E-01   0.87069784E-02   0.96062416E-02   0.14554393E-01   0.77945384E-02   0.10696653E-01   0.77755855E-02   0.53094100E-02   0.11022518E-01   0.10506329E-01
  11520.581       0.83924200E-02   0.40057980E-02   0.17385868E-01   0.11051053E-01   0.11427478E-01   0.12198702E-01   0.11968419E-01   0.10188933E-01   0.12358961E-01   0.52922602E-02   0.10082258E-01   0.13466262E-01   0.88641827E-02   0.13473674E-01   0.98849988E-02
  11522.429       0.94452162E-02   0.11018433E-01   0.10996524E-01   0.15447969E-01   0.19162771E-01   0.13881417E-01   0.13473301E-01   0.11366133E-01   0.11073939E-01   0.14305879E-01   0.11568942E-01   0.10928781E-01   0.97226842E-02   0.21184320E-01   0.10621571E-01
  11524.296       0.10826859E-01   0.98748948E-02   0.97816950E-02   0.17293798E-01   0.16251768E-01   0.96794321E-02   0.15003736E-01   0.14497729E-01   0.11684068E-01   0.11099532E-01   0.16729526E-01   0.11554849E-01   0.17001167E-01   0.17437632E-01   0.16314363E-01
  11526.156       0.11836045E-01   0.15423019E-01   0.14488962E-01   0.12923532E-01   0.21538766E-01   0.11460499E-01   0.13881938E-01   0.12104848E-01   0.14829268E-01   0.11764067E-01   0.15670776E-01   0.10545181E-01   0.12540335E-01   0.17538365E-01   0.17659811E-01
  11528.018       0.13499368E-01   0.16686688E-01   0.17489030E-01   0.13664802E-01   0.17939988E-01   0.16071591E-01   0.16817766E-01   0.14789919E-01   0.16923833E-01   0.12524206E-01   0.18899758E-01   0.12322782E-01   0.18782048E-01   0.16943641E-01   0.18203950E-01
  11529.875       0.14854551E-01   0.13668171E-01   0.19690473E-01   0.10817702E-01   0.25579207E-01   0.14764852E-01   0.17636173E-01   0.14276085E-01   0.16742790E-01   0.10863180E-01   0.17603128E-01   0.18083734E-01   0.26309747E-01   0.17707305E-01   0.16140531E-01
  11531.737       0.16827927E-01   0.15776498E-01   0.22478037E-01   0.17446406E-01   0.29974769E-01   0.22144012E-01   0.17084571E-01   0.26621509E-01   0.18221534E-01   0.17494198E-01   0.24026876E-01   0.16486127E-01   0.27173035E-01   0.18263989E-01   0.21287360E-01
  11533.589       0.18659736E-01   0.21407772E-01   0.24440091E-01   0.24218989E-01   0.39068352E-01   0.22880891E-01   0.22621895E-01   0.29436862E-01   0.20683251E-01   0.12130705E-01   0.23364706E-01   0.17156736E-01   0.21977330E-01   0.19050301E-01   0.20170842E-01
  11535.436       0.22072352E-01   0.27412410E-01   0.23717895E-01   0.27721721E-01   0.30885837E-01   0.27878053E-01   0.25830461E-01   0.22974200E-01   0.21547801E-01   0.22782320E-01   0.27413952E-01   0.22097248E-01   0.27638108E-01   0.22106310E-01   0.20443926E-01
  11537.307       0.25969846E-01   0.28694556E-01   0.26442391E-01   0.31916007E-01   0.28774906E-01   0.23176687E-01   0.32456313E-01   0.33186390E-01   0.27234546E-01   0.21857933E-01   0.27365871E-01   0.25256433E-01   0.23740681E-01   0.25366917E-01   0.23197005E-01
  11539.160       0.29424382E-01   0.34108519E-01   0.28128104E-01   0.31866693E-01   0.38989123E-01   0.31043950E-01   0.36115813E-01   0.32891654E-01   0.33790551E-01   0.26181667E-01   0.33661405E-01   0.31258062E-01   0.30335144E-01   0.29636958E-01   0.32879640E-01
  11541.003       0.34471736E-01   0.41207370E-01   0.29220638E-01   0.32273970E-01   0.43677880E-01   0.35184848E-01   0.37431471E-01   0.32907921E-01   0.32980540E-01   0.37605067E-01   0.36196880E-01   0.32051891E-01   0.33203981E-01   0.31534106E-01   0.33044591E-01
  11542.887       0.40635602E-01   0.39249717E-01   0.34929742E-01   0.34884440E-01   0.51318281E-01   0.38223269E-01   0.39749940E-01   0.40687302E-01   0.38211312E-01   0.38316096E-01   0.40188979E-01   0.33801547E-01   0.37974948E-01   0.38307087E-01   0.42892724E-01
  11544.743       0.48359498E-01   0.47573649E-01   0.43575044E-01   0.42751517E-01   0.53497445E-01   0.47812357E-01   0.46294292E-01   0.43556251E-01   0.46355608E-01   0.38355708E-01   0.50263677E-01   0.49799598E-01   0.44747402E-01   0.47507230E-01   0.50517514E-01
  11546.621       0.59699922E-01   0.56783830E-01   0.53410778E-01   0.57661010E-01   0.57643519E-01   0.56664721E-01   0.57780041E-01   0.58775130E-01   0.56900791E-01   0.53612146E-01   0.63872286E-01   0.63043705E-01   0.56409025E-01   0.55166765E-01   0.56496759E-01
  11548.490       0.72509654E-01   0.70727425E-01   0.69566950E-01   0.70075461E-01   0.72271110E-01   0.65871960E-01   0.69424297E-01   0.62330937E-01   0.69484547E-01   0.64441242E-01   0.71311654E-01   0.72387804E-01   0.67272422E-01   0.64857726E-01   0.68581832E-01
  11550.364       0.91875773E-01   0.80983267E-01   0.84889889E-01   0.88538577E-01   0.88251889E-01   0.89506367E-01   0.87570442E-01   0.83971524E-01   0.85649197E-01   0.82821469E-01   0.86291453E-01   0.86212360E-01   0.86703870E-01   0.85338035E-01   0.82334668E-01
  11552.240       0.12083596       0.10104730       0.10751423       0.11299252       0.11797933       0.11024832       0.11380140       0.11117675       0.10815481       0.10631920       0.10546262       0.11319783       0.11181944       0.10724154       0.11535396
  11554.111       0.16743892       0.14241544       0.14384561       0.14926220       0.15013603       0.14822244       0.15312480       0.14315730       0.14558256       0.14406280       0.14486137       0.14604374       0.14411748       0.14393498       0.14687685
  11556.010       0.25071848       0.20858256       0.20202855       0.20799674       0.21572966       0.20877685       0.22054424       0.20501741       0.21546658       0.21071337       0.21448831       0.21212134       0.21070385       0.21008036       0.21009146
  11557.893       0.40590643       0.32375229       0.31868509       0.32662379       0.33319361       0.32329578       0.34805230       0.32365614       0.34124133       0.33693484       0.33909872       0.33309116       0.32908448       0.32978929       0.33606180
  11559.736       0.68337549       0.53091265       0.53440366       0.55604416       0.56341123       0.55669235       0.58535777       0.55899678       0.57442109       0.57907860       0.57933679       0.56729405       0.56923132       0.56769579       0.56722080
  11561.621       0.99350901       0.89999436       0.89757449       0.93670851       0.94300592       0.93824730       0.94949902       0.93967278       0.94171371       0.95596899       0.95076890       0.94990090       0.94887244       0.94044585       0.94492881
  11563.488        1.1032830        1.2484474        1.2516995        1.2622889        1.2618768        1.2711595        1.2564880        1.2469106        1.2591113        1.2642926        1.2515705        1.2586300        1.2567803        1.2567236        1.2592445
  11565.391        1.0771148        1.3324687        1.3348852        1.3116766        1.3037627        1.3054785        1.2999998        1.2902733        1.3048544        1.3006831        1.2931731        1.2987170        1.2980865        1.2965168        1.2972180
  11567.260        1.0233393        1.2260990        1.2054059        1.1960305        1.1844617        1.1843381        1.1749471        1.1765691        1.1845501        1.1912797        1.1833438        1.1849282        1.1846461        1.1812979        1.1865123
  11569.111       0.98610056        1.1005978        1.0874272        1.0858560        1.0746425        1.0759315        1.0741970        1.0714737        1.0729908        1.0836064        1.0829180        1.0782149        1.0833129        1.0784099        1.0813033
  11570.981       0.96259942        1.0216245        1.0153013        1.0222726        1.0112908        1.0118681        1.0175952        1.0130984        1.0110337        1.0212290        1.0212708        1.0184387        1.0244399        1.0188102        1.0218754
  11572.840       0.95398326       0.98995560       0.99219637       0.99552822       0.98806278       0.98877540       0.99097145       0.98971172       0.98795630       0.99448152       0.99637525       0.99608521       0.99727646       0.99241584       0.99406474
  11574.717       0.96908954       0.97561479       0.97565593       0.97577634       0.97939352       0.97588265       0.97399073       0.97458268       0.97591446       0.98357651       0.97992077       0.98023027       0.98010231       0.97686817       0.98146654
  11576.589       0.98145678       0.95479066       0.96100299       0.95779014       0.95381718       0.95193578       0.95414083       0.95612523       0.95331950       0.96507299       0.95835247       0.96118810       0.96026363       0.95678631       0.96094888
  11578.449       0.97993705       0.93062446       0.94235519       0.93618212       0.93499022       0.93600286       0.93205824       0.93554303       0.94147603       0.94203426       0.94076400       0.94532463       0.94219635       0.93463835       0.94045277
  11580.334       0.96452535       0.91931577       0.92668400       0.92629660       0.92862625       0.92871549       0.92508050       0.92491149       0.93346388       0.93204747       0.93365763       0.93410328       0.93323150       0.92685914       0.93128210
  11582.208       0.95269980       0.92186078       0.92392014       0.93039966       0.92785077       0.92628134       0.92897780       0.92221172       0.93238014       0.92989539       0.93133572       0.93359389       0.93187436       0.92727292       0.93252757
  11584.087       0.95026794       0.92948577       0.92977372       0.93712691       0.93107561       0.93670362       0.93635216       0.92752072       0.94023554       0.93356221       0.93800923       0.94087149       0.93939116       0.93228391       0.94099476
  11585.957       0.96167890       0.94062365       0.94272710       0.94662141       0.94436983       0.94991923       0.94439396       0.93896741       0.95408590       0.94549479       0.95095455       0.95080424       0.94967358       0.94490801       0.94888003
  11587.820       0.97532579       0.95477034       0.95234052       0.95715451       0.95862520       0.95846041       0.96099306       0.94964211       0.96317009       0.95706509       0.96016926       0.95942501       0.95869374       0.95749062       0.95835743
  11589.708        1.0020564       0.96470145       0.95888454       0.96589911       0.96638802       0.96358869       0.96896781       0.96127183       0.96957502       0.97045347       0.96652411       0.96498865       0.96875286       0.96620888       0.96631668
  11591.567        1.0125420       0.96954691       0.96367935       0.97209888       0.97027191       0.96705944       0.97556107       0.97387740       0.97213241       0.98152456       0.97410079       0.97042453       0.97615128       0.97350491       0.97184671
  11593.451        1.0145147       0.97232984       0.96750131       0.97415510       0.97071515       0.97018514       0.97976196       0.97778074       0.97643325       0.98358721       0.97821859       0.97418041       0.98064816       0.97833019       0.97848425
  11595.323       0.99968106       0.97135039       0.97027653       0.97656991       0.97359543       0.97452830       0.98017391       0.97943650       0.97454990       0.98370574       0.97893113       0.97647311       0.98327507       0.98058933       0.98092946
  11597.196       0.98443264       0.97822913       0.97904760       0.98368488       0.98002456       0.98150900       0.98430898       0.98278229       0.97983111       0.98618519       0.98259575       0.98514317       0.98663621       0.98399099       0.98476282
  11599.069       0.98280544       0.99209423       0.98980082       0.99463909       0.98679371       0.99072169       0.98916309       0.98710092       0.98910267       0.99251400       0.99039806       0.99567039       0.99338654       0.99108062       0.99221982
  11600.930       0.97683687        1.0034296       0.99906808        1.0042402       0.99374880       0.99994693       0.99535692       0.99823294       0.99837077        1.0044558        1.0022444        1.0048831        1.0019755        1.0019800       0.99899204
  11602.805       0.97210445        1.0137993        1.0115128        1.0125756        1.0041034        1.0075198        1.0138002        1.0117677        1.0101114        1.0162390        1.0136269        1.0153802        1.0117598        1.0102889        1.0083832
  11604.669       0.97238508        1.0274984        1.0233911        1.0231614        1.0160715        1.0152214        1.0280246        1.0193174        1.0238776        1.0239783        1.0244810        1.0231742        1.0223559        1.0165320        1.0188577
  11606.521       0.97286846        1.0376226        1.0278224        1.0330517        1.0248193        1.0228483        1.0253995        1.0237279        1.0300794        1.0317307        1.0292626        1.0307020        1.0297370        1.0241565        1.0278276
  11608.385       0.97255888        1.0405817        1.0387729        1.0397088        1.0300739        1.0285208        1.0283577        1.0336687        1.0407944        1.0364129        1.0334420        1.0337790        1.0333595        1.0329223        1.0338097
  11610.228       0.98119023        1.0451283        1.0349155        1.0397035        1.0343267        1.0346710        1.0382706        1.0380102        1.0414585        1.0414137        1.0409226        1.0342987        1.0371340        1.0402120        1.0355639
  11612.104       0.99883424        1.0458913        1.0403988        1.0427023        1.0381795        1.0367586        1.0430366        1.0390381        1.0451655        1.0425944        1.0397594        1.0406437        1.0413227        1.0423126        1.0381473
  11613.976       0.99809345        1.0468978        1.0460079        1.0416304        1.0379633        1.0329719        1.0407738        1.0351542        1.0397208        1.0427696        1.0398141        1.0425118        1.0443609        1.0431057        1.0400195
  11615.868        1.0067847        1.0443718        1.0425844        1.0376834        1.0362870        1.0314038        1.0426578        1.0311315        1.0400060        1.0395648        1.0413906        1.0405246        1.0402595        1.0363216        1.0391025
  11617.776        1.0103108        1.0360499        1.0366194        1.0371835        1.0342506        1.0292701        1.0351445        1.0291887        1.0343412        1.0330520        1.0346826        1.0365593        1.0352976        1.0308220        1.0355903
  11619.674        1.0123941        1.0285222        1.0280937        1.0272599        1.0288812        1.0231048        1.0230001        1.0238576        1.0304307        1.0268425        1.0248808        1.0287832        1.0294525        1.0302290        1.0295115
  11621.572        1.0194455        1.0181359        1.0215838        1.0215190        1.0216515        1.0185437        1.0203086        1.0142495        1.0188397        1.0210527        1.0193303        1.0215692        1.0204951        1.0234193        1.0241769
  11623.459        1.0079125        1.0088900        1.0197388        1.0144830        1.0076333        1.0104385        1.0115498        1.0059381        1.0097640        1.0101645        1.0104857        1.0134643        1.0134091        1.0126976        1.0170080
  11625.323        1.0030512        1.0027012        1.0081843        1.0011937       0.99636034       0.99964724        1.0003831       0.99819986        1.0016124        1.0085543        1.0032972        1.0047191        1.0041540        1.0021162        1.0056977
  11627.212        1.0026563       0.99506615       0.99786761       0.99328154       0.99240458       0.99327572       0.99333817       0.99234872       0.99574374        1.0025788       0.99551093       0.99444300        1.0001480       0.99740278        1.0000046
  11629.078        1.0004426       0.99165141       0.98593434       0.98752417       0.98712162       0.98878192       0.98905640       0.98754090       0.99093841       0.99787083       0.98500215       0.98764655       0.99588484       0.99204036       0.99343057
  11630.967       0.99685534       0.98690048       0.98742632       0.98076750       0.98530030       0.98791216       0.98109014       0.98047483       0.98507516       0.99509114       0.98020122       0.98356879       0.99210792       0.98787172       0.98717692
  11632.833       0.98779012       0.98269963       0.98105611       0.98317233       0.98080642       0.98588948       0.97541101       0.97638390       0.98059465       0.99127232       0.97842947       0.98377868       0.98683978       0.98514443       0.98845754
  11634.719       0.98172404       0.97848519       0.97493607       0.98356808       0.97716246       0.97861008       0.97464402       0.97626978       0.97833672       0.98528237       0.97749796       0.98284509       0.98275232       0.98619678       0.98597113
  11636.628       0.97529653       0.98239028       0.97775320       0.97943109       0.97816160       0.97801251       0.97453483       0.97730016       0.97688405       0.98751178       0.97884122       0.97864606       0.98040685       0.98258600       0.98232497
  11638.520       0.96752671       0.97670031       0.97682056       0.97864319       0.97797596       0.98042023       0.97310098       0.97380041       0.97853559       0.98694411       0.98012292       0.97468261       0.97982391       0.97539778       0.97926751
  11640.425       0.96861289       0.97440910       0.97425401       0.97519815       0.97728600       0.97864352       0.97952367       0.96961746       0.97907790       0.98354813       0.98223221       0.97571074       0.97755873       0.97380079       0.97696523
  11642.318       0.96064437       0.97493110       0.97569869       0.97356470       0.97864046       0.97747825       0.97768050       0.96944108       0.97540952       0.98323985       0.98157670       0.97641993       0.97800620       0.97327972       0.97770378
  11644.217       0.95908066       0.97343691       0.97186940       0.97315434       0.97598406       0.97434901       0.97938060       0.96929700       0.97427824       0.98114712       0.97608532       0.97983059       0.97391922       0.97022168       0.97669756
  11646.124       0.95595810       0.97241238       0.97209701       0.97633605       0.97400414       0.97390611       0.97340852       0.97188650       0.97764312       0.98183012       0.97698226       0.97821410       0.97333365       0.97262333       0.97610235
  11648.014       0.95944095       0.96692014       0.97384350       0.97377717       0.97511779       0.97245855       0.97680706       0.97272568       0.97917908       0.97930933       0.97812237       0.97642281       0.97493989       0.97152068       0.97671208
  11649.916       0.96659931       0.97075050       0.97375096       0.97856439       0.97614227       0.97562394       0.98435098       0.97090163       0.97685487       0.98069558       0.97510827       0.97906355       0.97801997       0.97226950       0.97683736
  11651.835       0.97194408       0.97870750       0.97531437       0.98345614       0.97577232       0.97553538       0.98214118       0.97616093       0.97853100       0.98345087       0.98130945       0.97949589       0.97800421       0.97228871       0.97857309
  11653.739       0.97985674       0.98506956       0.97834050       0.98410021       0.97573111       0.97996239       0.98605644       0.98009775       0.98082961       0.98841142       0.98638216       0.97853615       0.98072557       0.97404261       0.98077632
  11655.660       0.98299329       0.98892784       0.98720886       0.98364464       0.98267636       0.98117600       0.98850271       0.97845715       0.98125555       0.99561438       0.98621143       0.98128491       0.98231098       0.98159545       0.98283407
  11657.577       0.98474676       0.98828193       0.99405840       0.98616969       0.98648619       0.98140656       0.98859830       0.98018265       0.98238528       0.99170779       0.98752248       0.98448751       0.98649502       0.98341270       0.98746750
  11659.499       0.99150203       0.98889657       0.99351472       0.98779305       0.98479808       0.98523732       0.99131560       0.98182380       0.99019519       0.99678591       0.98970920       0.99026949       0.99287919       0.98556606       0.99355059
  11661.434       0.99248351       0.99050655       0.99082322       0.98543969       0.98528058       0.98753627       0.99102058       0.98345136       0.99630812       0.99776783       0.99278266       0.99263230       0.99475299       0.99103919       0.99562253
  11663.364       0.99611136       0.99048934       0.99399016       0.99385224       0.98897551       0.99009231       0.99212881       0.98623105       0.99475246       0.99991254       0.99548885       0.99174968       0.99614815       0.98931691       0.99464944
  11665.295       0.99041346       0.99216105       0.99398322       0.99569881       0.99511137       0.99404181       0.99704390       0.98688250       0.99575974        1.0022459       0.99538903       0.99547563       0.99786790       0.99236676       0.99450923
  11667.261       0.98686595       0.99816040       0.99292091       0.99618456       0.99862517       0.99113847       0.99679930       0.99130178       0.99369435        1.0019328       0.99491812       0.99522621       0.99883616       0.99191952       0.99602131
  11669.169       0.98842597       0.99815148       0.99690824        1.0008864       0.99906231       0.98795157       0.99560387       0.99492720       0.99398696       0.99964573       0.99514359       0.99390927        1.0015776       0.99577559       0.99903442
  11671.108       0.98749411       0.99995861       0.99842553        1.0006052        1.0007899       0.98710544       0.99834973       0.99438338       0.99521767       0.99940593       0.99460325       0.99740970        1.0000931       0.99614954       0.99715383
  11673.035       0.98563771       0.99736494       0.99957387       0.99741979       0.99915161       0.99235176       0.99947565       0.99313298       0.99854225        1.0001177        1.0034035       0.99935504       0.99921865       0.99634136       0.99849188
  11674.957       0.98460799       0.99677341        1.0015095       0.99667263        1.0015747       0.99693753       0.99518405       0.99436537       0.99918293        1.0057029        1.0001840        1.0048986        1.0004097        1.0009371       0.99822252
  11676.891       0.98460730       0.99984228       0.99996961        1.0006034        1.0017715       0.99958032        1.0023764       0.99486237        1.0063563        1.0049079       0.99792412        1.0007629       0.99989481       0.99813803       0.99903823
  11678.826       0.98887927        1.0006218       0.99840855        1.0057501        1.0000203       0.99953709       0.99753968       0.99701190        1.0034525        1.0036460        1.0024160        1.0016032       0.99997682       0.99704192       0.99808442
  11680.775       0.98758377        1.0009319       0.99899118        1.0029294       0.99998577       0.99794696       0.99662764       0.99663150       0.99976044        1.0033473        1.0043703       0.99954841        1.0035215       0.99944808        1.0013107
  11682.711       0.98954037       0.99816142       0.99774424        1.0030193       0.99782534       0.99718163       0.99989749       0.99580161       0.99536522        1.0015513        1.0010966       0.99909143        1.0032627        1.0016380        1.0036935
  11684.624       0.99463559        1.0012496        1.0001809        1.0061652       0.99948789       0.99828685       0.99293401       0.99405746        1.0003081        1.0012021        1.0006961        1.0007958        1.0011157       0.99705353        1.0010427
  11686.543       0.99474591       0.99732434       0.99581504        1.0017893       0.99841939       0.99702686       0.99808757       0.99452198       0.99934647        1.0041899       0.99927892       0.99921881       0.99976856       0.99379027        1.0017642
  11688.464       0.99324411        1.0018606       0.99587183        1.0000398       0.99220112       0.99583450       0.99738362       0.99437365       0.99718616        1.0015589       0.99679414       0.99925910       0.99858089       0.99697663        1.0007849
  11690.373       0.98972319       0.99611056       0.99353886        1.0017494       0.99915649       0.99364235       0.99896045       0.99275616       0.99351931        1.0033694        1.0016688       0.99894016       0.99803020       0.99620146        1.0015416
  11692.313       0.99030831       0.99729285       0.99267318        1.0040512       0.99932109       0.99434711       0.99344187       0.99630661       0.99466087       0.99619347       0.99825983       0.99787514        1.0023938       0.99764256       0.99951097
  11694.236       0.98468616       0.99670640       0.99572594       0.99987137       0.99976694       0.99325352       0.99150782       0.99600948       0.99613698       0.99772903       0.99681437       0.99512929        1.0027774       0.99466456        1.0001322
  11696.165       0.97958386       0.99313437       0.99324301       0.99621779       0.99592111       0.99142136       0.99310636       0.99408178       0.99800121       0.99531411       0.99708559       0.99431887       0.99777979       0.99051966       0.99728920
  11698.124       0.97892358       0.99536563       0.99160351       0.99503405       0.99559339       0.99366896       0.99692604       0.99395320       0.99159526       0.99232752       0.99785622       0.99290868       0.99674912       0.99064946       0.99855559
  11700.061       0.97414474       0.99862739       0.99290636       0.99637205       0.99539344       0.99053241       0.98737048       0.99371649       0.99300784       0.99273146        1.0022759       0.99329841       0.99748666       0.98898258        1.0015304
  11702.015       0.96840385       0.99934362       0.99110997       0.99464623       0.99578673       0.98953234       0.99645865       0.99413992       0.99555169       0.99671776        1.0001518       0.99142640       0.99611024       0.99094651       0.99925817
  11703.947       0.96709551       0.99726880       0.99240410       0.99452044       0.99559209       0.98886527       0.99491003       0.99598337       0.99400606        1.0013177       0.99442988       0.99606795       0.99529333       0.99616297       0.99909007
  11705.844       0.96763861       0.99657765       0.99298345       0.99548233       0.99429682       0.99114529       0.99402298       0.99328803       0.99622424       0.99799713       0.99367037       0.99768957       0.99371522       0.99100158       0.99904650
  11707.783       0.97116809       0.99974434       0.99316986       0.99485544       0.99325520       0.99178593       0.99162018       0.99141025       0.99528636       0.99796505       0.99382033       0.99872040       0.99645797       0.99073349       0.99180737
  11709.704       0.97242039       0.99584165       0.99509965       0.99572207       0.99340506       0.98905866       0.99512719       0.99217079       0.99492901       0.99979815       0.99161178       0.99709130       0.99426701       0.99370102       0.99058298
  11711.644       0.97543555       0.98981839       0.99467479       0.99612469       0.99142459       0.98794483       0.99680196       0.99566356       0.99138909        1.0002420       0.99507730       0.99620345       0.99246513       0.99309759       0.99257856
  11713.573       0.97995073       0.99055235       0.99171179       0.99191319       0.99242416       0.99212967       0.99586413       0.99377429       0.99364722       0.99556868       0.99472038       0.99352191       0.99052238       0.99411828       0.99427305
  11715.490       0.98232932       0.99325597       0.99412350       0.99433216       0.99337541       0.99252347       0.99346466       0.99491842       0.99079511       0.99364117       0.99424419       0.99123414       0.99659126       0.99220767       0.99510866
  11717.444       0.98525681       0.99490110       0.99427472       0.99255992       0.99411209       0.99155770       0.99056650       0.99656269       0.99054456       0.99093515       0.99281341       0.99697250       0.99565383       0.99458529       0.99715789
  11719.388       0.98760002       0.99282455       0.99345777       0.99295856       0.99432708       0.99543164       0.99477339       0.99409705       0.99199353       0.99622945       0.99179715       0.99804275       0.99552912       0.99656069       0.99679255
  11721.295       0.98529575       0.99384938       0.99164152       0.99767104       0.99620195       0.99738394        1.0022217       0.99432724       0.99516805       0.99624800       0.99371277       0.99285216       0.99494600       0.99568391       0.99633935
  11723.228       0.98662189       0.99884621       0.99602926       0.99614391       0.99685166       0.99506047       0.99577464       0.99942647       0.99494303       0.99722547       0.99535595       0.99375743       0.99742303       0.99897658       0.99576657
  11725.154       0.99405469       0.99759363       0.99467372       0.99441486       0.99640600       0.99548973       0.99451490       0.99797366       0.99384522       0.99570345       0.99388083       0.99403449       0.99862808       0.99815998       0.99543667
  11727.081       0.99768620       0.99688276       0.99278886       0.99641554       0.99602928       0.99458614       0.99646180       0.99615832       0.99807651       0.99308540       0.99442490       0.99524134       0.99585998       0.99763946       0.99481834
  11729.010       0.99843216       0.99566921       0.99488118       0.99703359       0.99937485       0.99605473       0.99389848       0.99833437       0.99821436       0.99462394       0.99749549       0.99465566       0.99611670        1.0038027       0.99691823
  11730.938       0.99785649       0.99327584       0.99254482       0.99673945       0.99718404        1.0011781       0.99480863       0.99808961       0.99572405       0.99540681       0.99889589       0.99817789       0.99520568        1.0052808       0.99813422
  11732.880       0.99966157       0.99687879       0.99492629       0.99631140       0.99380834       0.99902889       0.99876924       0.99498614       0.99835458       0.99424587        1.0008992       0.99656320       0.99511380        1.0012426       0.99690599
  11734.810        1.0004376       0.99819622       0.99252739       0.99536241       0.99785367       0.99707288       0.99384603       0.99801657       0.99652486       0.99690763       0.99992159        1.0008865       0.99677311        1.0027895       0.99038307
  11736.758       0.99597289        1.0003755       0.99684535       0.99307516        1.0002457       0.99548926        1.0019347        1.0000894       0.99813458       0.99752344        1.0011799       0.99934001       0.99791265       0.99837559       0.99719340
  11738.720       0.99426246       0.99395741       0.99903457       0.99647270       0.99657195       0.99726585        1.0020559       0.99345524       0.99909205       0.99836585        1.0009566       0.99931301       0.99752224       0.99915776       0.99756586
  11740.658       0.99137991       0.99527964       0.99788765        1.0001924       0.99666460       0.99873382        1.0036537       0.99338234        1.0014381       0.99787396        1.0003810        1.0020394       0.99868526        1.0035879       0.99830668
  11742.608       0.99502102        1.0003075       0.99669571       0.99997938        1.0014678        1.0017020       0.99958093       0.99965709        1.0021761       0.99888472        1.0044348        1.0071588        1.0004209        1.0049621       0.99798839
  11744.554       0.99162294       0.99858124        1.0037337        1.0031258        1.0025824        1.0029395        1.0056064        1.0045166        1.0030025        1.0006756        1.0024427        1.0100889        1.0013524        1.0014492       0.99725675
  11746.488       0.99591228       0.99959807        1.0026783        1.0033185       0.99960857        1.0004026       0.99809641        1.0058424        1.0074496        1.0005739        1.0009448        1.0044057       0.99723965       0.99854083        1.0022795
  11748.458        1.0014510       0.99712629        1.0008702        1.0021291        1.0014619        1.0016803       0.99918903        1.0039186        1.0010383        1.0035736        1.0036808        1.0068967       0.99790187       0.99871843        1.0025441
  11750.387       0.99797642       0.99701032        1.0031359        1.0023738        1.0031869        1.0057132        1.0015297        1.0016381        1.0063097       0.99930752        1.0072416        1.0057046        1.0028031        1.0026957        1.0018805
  11752.347       0.98766010        1.0032370        1.0074596        1.0013245        1.0043024        1.0070042        1.0000827        1.0045814        1.0053523        1.0027074        1.0074004        1.0029377        1.0040918        1.0015500        1.0011279
  11754.301       0.97905022        1.0056476        1.0076415        1.0004811        1.0083851        1.0067578        1.0037467        1.0051409        1.0057285        1.0058988        1.0077340        1.0031083        1.0050749        1.0013127        1.0042117
  11756.239       0.95891238        1.0125956        1.0128611        1.0117989        1.0126076        1.0129069        1.0108541        1.0092425        1.0094660        1.0131619        1.0127440        1.0101062        1.0100014        1.0110747        1.0097651
  11758.195       0.96054225        1.0127373        1.0307455        1.0175412        1.0147831        1.0187013        1.0325751        1.0162407        1.0249462        1.0184730        1.0120276        1.0119600        1.0152516        1.0146312        1.0156142
  11760.139        1.0091725        1.0031858        1.0064098        1.0069458        1.0060981        1.0097825        1.0002912        1.0070608        1.0022034        1.0062100       0.99906728        1.0008315        1.0091311        1.0024072        1.0076744
  11762.090        1.0140039       0.99602793       0.99577257       0.99737899       0.99596157       0.99939536       0.99801609       0.99862500       0.99726827       0.99646943       0.99703747       0.99556849       0.99616648       0.99802586        1.0007218
  11764.048        1.0079277       0.99520691       0.99802016       0.99688302       0.99650505       0.99626920       0.99564548       0.99810784       0.99559564       0.99587658       0.99652592       0.99484536       0.99373292       0.99657384       0.99936271
  11765.988        1.0035119       0.99777484        1.0008465       0.99842771       0.99819736       0.99542068       0.99717862       0.99917490       0.99723687       0.99721302       0.99866323       0.99745843       0.99621727       0.99539933        1.0022274
  11767.929       0.99755568       0.99692583        1.0005797       0.99744839       0.99469296       0.99607577       0.99977247        1.0011239       0.99841333        1.0000608       0.99972043       0.99913974        1.0007227       0.99761576        1.0024447
  11769.883       0.99097201       0.99999480       0.99878785       0.99398885       0.99701779       0.99701036       0.99832090       0.99873487       0.99990315        1.0002478       0.99890597       0.99885939       0.99937949       0.99823272        1.0031384
  11771.819       0.98812350        1.0006247       0.99784700       0.99676317        1.0010868       0.99902469       0.99720019       0.99512912       0.99827939       0.99606677        1.0019436        1.0004222       0.99905901       0.99873136        1.0037997
  11773.781       0.98859174       0.99940890       0.99585144        1.0013901       0.99897891        1.0033420        1.0034813       0.99407075       0.99599543       0.99602101       0.99967646        1.0035743        1.0029566        1.0000065        1.0015350
  11775.712       0.98363191       0.99917102       0.99494964        1.0015618       0.99639547        1.0016751       0.99973216       0.99527940       0.99774225       0.99985227       0.99853244        1.0019065        1.0029503        1.0003807        1.0038731
  11777.669       0.97832805        1.0022274        1.0027013       0.99984443       0.99608430        1.0016827        1.0012764        1.0019113        1.0029168        1.0080948        1.0038668        1.0044708        1.0046670        1.0004330        1.0038609
  11779.619       0.97779049        1.0051691        1.0004795        1.0020820        1.0000268        1.0017725        1.0003284        1.0050366        1.0083211        1.0105494        1.0020761        1.0031803        1.0041085        1.0019025        1.0033001
  11781.577       0.98162002        1.0015662        1.0051593        1.0034596       0.99659343        1.0015313       0.99871116        1.0036861        1.0059099        1.0019914        1.0002253       0.99687837        1.0014197        1.0015214        1.0022516
  11783.560       0.98318027        1.0031857        1.0035718        1.0013053       0.99386259        1.0034486       0.99933609        1.0026246        1.0070159        1.0005039        1.0016454       0.99550313        1.0013291        1.0021873        1.0026628
  11785.531       0.98088620        1.0055728        1.0010002       0.99898501       0.99550719        1.0018955       0.99740448        1.0001080       0.99981580        1.0015468        1.0016600       0.99679563        1.0003042        1.0003294        1.0007730
  11787.491       0.97728446        1.0040842        1.0023990       0.99984844        1.0000802        1.0029435        1.0032676        1.0004096        1.0063312        1.0033773        1.0037247       0.99820630        1.0020324        1.0014963        1.0000223
  11789.475       0.96406203        1.0099516        1.0006652        1.0021713        1.0041263        1.0060875        1.0046559        1.0054208        1.0056374        1.0072121        1.0011965       0.99873865        1.0057460        1.0036583        1.0019847
  11791.436       0.94883150        1.0131649        1.0113783        1.0110335        1.0101471        1.0123707        1.0147679        1.0095977        1.0219048        1.0120491        1.0174975        1.0034345        1.0103552        1.0099376        1.0067930
  11793.434       0.98193183        1.0097090        1.0058100        1.0097144        1.0065580        1.0052572        1.0022849        1.0102766        1.0059973        1.0091774        1.0061473        1.0053899        1.0107242        1.0108971        1.0056682
  11795.403       0.99573516       0.99952321       0.99797182       0.99938870       0.99787715        1.0025391        1.0022874        1.0047174        1.0033985        1.0013968        1.0008517       0.99972430        1.0045865        1.0054042        1.0018802
  11797.372        1.0018250        1.0001164        1.0018191       0.99827947        1.0005570        1.0051432       0.99853267       0.99994619        1.0032090        1.0009184        1.0003617       0.99553646        1.0032627        1.0032066        1.0002170
  11799.348        1.0071269       0.99941231       0.99729252       0.99893293        1.0045475       0.99785972        1.0005740       0.99944107        1.0010656       0.99817385        1.0031383       0.99717608        1.0037682        1.0011215       0.99708604
  11801.336        1.0056548        1.0019873       0.99858842       0.99758723        1.0022477        1.0018035        1.0059501        1.0020081        1.0056116       0.99627230       0.99963694        1.0009231        1.0045604        1.0029756        1.0014603
  11803.289        1.0068873        1.0029044       0.99946246       0.99878951        1.0031457        1.0009943        1.0030620        1.0023844        1.0050183       0.99803695       0.99894484       0.99803021        1.0061017        1.0030202        1.0053516
  11805.262        1.0086657        1.0014506        1.0007209        1.0023717        1.0053233        1.0036653        1.0042478       0.99964051        1.0099696        1.0034142       0.99815265       0.99903949        1.0073350        1.0043390        1.0023624
  11807.198        1.0051048        1.0040308        1.0070884        1.0079372        1.0048962        1.0037236        1.0023943        1.0065167        1.0097925        1.0074625        1.0018535        1.0046220        1.0112135        1.0071820        1.0072699
  11809.140        1.0082631        1.0072781        1.0088820        1.0110054        1.0059130        1.0073981        1.0073472        1.0059028        1.0114469        1.0050655        1.0065528        1.0039466        1.0098960        1.0051205        1.0086192
  11811.095        1.0279361        1.0067805        1.0067904        1.0050944        1.0076247        1.0029550        1.0004463        1.0005057        1.0058923        1.0020760        1.0046941        1.0006679        1.0057515        1.0042050        1.0022106
  11813.040        1.0353093        1.0007609       0.99929412       0.99942144        1.0035201        1.0037940       0.99695460       0.99910925        1.0024712        1.0024076        1.0043346       0.99946953        1.0062805       0.99819928       0.99984861
  11815.015        1.0360716       0.99817865       0.99745454       0.99940504       0.99818080       0.99622203       0.99374245       0.99813907        1.0023126        1.0029121       0.99894551        1.0007927        1.0021042       0.99658173       0.99875803
  11816.966        1.0371525       0.99948457       0.99971478       0.99922208       0.99734721       0.99869366        1.0008555       0.99750489        1.0003709        1.0024356       0.99779914       0.99902624        1.0014217        1.0026388       0.99940155
  11818.936        1.0351296        1.0003968       0.99599547       0.99503053        1.0000520       0.99791960       0.99898849       0.99843003        1.0037735        1.0010229        1.0011980       0.99566883        1.0038656        1.0004001        1.0016436
  11820.913        1.0332105       0.99911297        1.0020091        1.0066976       0.99934707        1.0017946        1.0015805        1.0000926       0.99236765       0.99928047       0.99991762       0.99552360        1.0015211       0.99985678        1.0038255
  11822.873        1.0302128       0.99914629        1.0000400        1.0011833       0.99777014        1.0012939       0.99939741        1.0001530       0.99952231       0.99790405        1.0021760       0.99475905        1.0032249       0.99992288        1.0023736
  11824.840        1.0265826        1.0028454       0.99524657        1.0057963       0.99865940        1.0057433        1.0019745       0.99811707       0.99866697       0.99850324        1.0006700       0.99554286       0.99964427       0.99950027        1.0034205
  11826.800        1.0238414        1.0051175        1.0017293        1.0001601       0.99870636        1.0029227        1.0051165       0.99837627       0.99722218        1.0000725       0.99950568       0.99580911       0.99660132       0.99959836        1.0040838
  11828.743        1.0166687        1.0025599        1.0002590        1.0021046       0.99719209        1.0025524        1.0035635       0.99992502       0.99972036       0.99984282        1.0040648        1.0001540       0.99811642        1.0002242        1.0004370
  11830.724        1.0116628        1.0001567       0.99989437       0.99639542       0.99711477        1.0030285        1.0005607       0.99716904       0.99657105       0.99671799        1.0003599        1.0067344        1.0005106       0.99899921        1.0008913
  11832.662        1.0073139        1.0024735        1.0020129       0.99700192       0.99895656        1.0054255        1.0017526       0.99788066       0.99677281       0.99503297       0.99969689        1.0015741        1.0020778       0.99693659        1.0037811
  11834.638        1.0021281        1.0048192       0.99971014       0.99718677        1.0010679       0.99635964        1.0018422       0.99987864        1.0001799       0.99417814       0.99877607       0.99697357        1.0006382       0.99865581        1.0017384
  11836.577        1.0001823        1.0042161       0.99921735       0.99522661        1.0026569       0.99896471        1.0018016        1.0004895        1.0004484       0.99521700       0.99596284       0.99774743        1.0006334       0.99841024        1.0014582
  11838.536       0.99800517        1.0024069       0.99734590        1.0012457        1.0028013        1.0011510       0.99357106        1.0017268        1.0019864        1.0000863        1.0011471        1.0006697        1.0009031       0.99497375        1.0012312
  11840.508       0.99654017        1.0025842        1.0017035       0.99541155        1.0012155        1.0007594       0.99831079        1.0017809        1.0009427        1.0043028        1.0030289        1.0046493        1.0013568       0.99612065       0.99808678
  11842.474       0.99361996       0.99998826        1.0030532        1.0057971        1.0018739        1.0042663       0.99912504        1.0040838        1.0027333        1.0023774        1.0008734        1.0039918        1.0011797       0.99730396       0.99849380
  11844.434       0.99385733        1.0014741        1.0044894       0.99932586        1.0056987        1.0021044        1.0061508        1.0038490       0.99988425       0.99742093        1.0003230        1.0023573        1.0036386       0.99844141        1.0014167
  11846.390       0.99137859        1.0053794        1.0026859        1.0056398        1.0067825        1.0056827       0.99809271        1.0028732       0.99947455       0.99865218       0.99927476        1.0016347        1.0025192        1.0035837        1.0015768
  11848.333       0.99153043        1.0047784        1.0042794        1.0082318        1.0089465        1.0022774        1.0018064       0.99828580        1.0019840        1.0032856       0.99999791        1.0007208        1.0013892        1.0013960        1.0014099
  11850.307       0.98852573        1.0040782        1.0075158        1.0039225        1.0095890        1.0002826        1.0027295       0.99955734        1.0002167        1.0023179        1.0046341        1.0049734        1.0004661        1.0048402        1.0009739
  11852.259       0.98371457        1.0079648        1.0091484        1.0088305        1.0083787        1.0084876        1.0053411        1.0040974        1.0083542        1.0017180        1.0047937        1.0095290        1.0010866        1.0102115        1.0072200
  11854.229       0.97299010        1.0112851        1.0081897        1.0098541        1.0096030        1.0103104        1.0093628        1.0101979        1.0082743        1.0083999        1.0085760        1.0147219        1.0089704        1.0127933        1.0113991
  11856.188       0.94950205        1.0142613        1.0071817        1.0170246        1.0171770        1.0155761        1.0143094        1.0196050        1.0191232        1.0165136        1.0156468        1.0156945        1.0157844        1.0158858        1.0136679
  11858.165       0.94061613        1.0146280        1.0144971        1.0255047        1.0167445        1.0171424        1.0161249        1.0153836        1.0169029        1.0162720        1.0115703        1.0117362        1.0088845        1.0105870        1.0111596
  11859.169       0.95953727        1.0107376        1.0098762        1.0131684        1.0115423        1.0126173        1.0047775        1.0085178        1.0040760        1.0123932        1.0070894        1.0043414        1.0003066        1.0054198        1.0051764
  11861.141        1.0033910       0.99583420       0.99620867       0.99549029       0.99673252       0.99806976       0.99370337       0.99535238       0.98841328       0.99739549       0.99905573       0.99351874       0.99460680       0.99850549       0.99590357
  11863.127       0.99845369       0.98600061       0.98543571       0.99003587       0.98812857       0.98958555       0.98804998       0.99087653       0.98817342       0.99041054       0.99447419       0.98721059       0.99090264       0.98451441       0.98748142
  11864.132       0.99754944       0.98495084       0.98233394       0.99017792       0.98788026       0.98916236       0.98625958       0.98755670       0.99092047       0.98898131       0.99092223       0.98503659       0.98873268       0.98145868       0.98356006
  11866.124        1.0022700       0.98857924       0.99516344       0.99284833       0.99098978       0.98862278       0.98373081       0.98366000       0.99065468       0.99192119       0.99169155       0.98811969       0.98857684       0.98690938       0.98802119
  11868.099        1.0093796       0.99280704       0.99611499       0.99232462       0.99475397       0.99428379       0.99492863       0.99846943       0.99245034       0.99340226       0.99260899       0.99502263       0.99307879       0.99263707       0.99357329
  11870.081        1.0100128       0.99389132       0.99689256       0.98808793       0.99270765       0.99687327       0.99234121       0.99464960       0.99323907       0.99335777       0.99558215       0.99660813       0.99633022       0.99855694       0.99170739
  11872.045        1.0111952       0.99455532       0.99207769       0.99314931       0.99357077       0.99458421       0.99403722       0.99221777       0.99288259       0.99601555       0.99534731       0.99522126       0.99307313       0.99402523       0.99306704
  11874.009        1.0138378       0.99245339       0.99606730       0.99518439       0.99301058       0.99830001       0.99454481       0.99456470       0.99394635       0.99975891       0.99305937       0.99333172       0.99256682       0.99454220       0.99468132
  11875.998        1.0147955       0.99301545       0.99566167       0.99573366       0.99248049       0.99723045       0.99668115       0.99341956       0.99399474       0.99926630       0.99957822       0.99361818       0.99246104       0.99551358       0.99549676
  11877.976        1.0171283       0.99692528       0.99916878       0.99612793       0.99482774       0.99680854       0.99856248       0.99117261       0.99381746       0.99642123       0.99734167       0.99542054       0.99299590       0.99400562       0.99869561
  11878.978        1.0181427       0.99897997       0.99494257       0.99589153       0.99636355       0.99829395        1.0012404       0.99379749       0.98800070       0.99398342       0.99772573       0.99348367       0.99546759       0.99529382       0.99965135
  11879.980        1.0192089       0.99449413       0.99829074       0.99415604       0.99813403       0.99698246        1.0010000       0.99559439       0.98805434       0.99489954       0.99804173       0.99281696       0.99587136       0.99840452       0.99517826
  11881.966        1.0220524       0.99235460       0.99946860       0.99376032       0.99881377       0.99242517       0.99641950       0.99680649       0.99475878       0.99758970       0.99752647       0.99586531       0.99526652        1.0014077       0.99432352
  11883.940        1.0238842       0.99467736       0.99867308       0.99914328        1.0003411       0.99037903       0.99517800       0.99640011       0.99644607       0.99870353       0.99521436       0.99523502       0.99805743       0.99782681       0.99575222
  11885.926        1.0258151       0.99776395       0.99445161       0.99676611       0.99756517       0.99919241       0.99290814       0.99663915        1.0003398       0.99723430       0.99499075       0.99877294        1.0008759       0.99690411       0.99575220
  11887.914        1.0281610       0.99481097       0.99884568       0.99265635       0.99782322       0.99774359       0.99578301       0.99372414        1.0026972        1.0024705       0.99506508       0.99807794        1.0039407       0.99354046       0.99877667
  11889.884        1.0295332        1.0014634       0.99759660        1.0008177       0.99769294       0.99693021        1.0030493       0.99649870       0.99977568        1.0008911       0.99482163        1.0004554       0.99689535       0.99519194       0.99420110
  11890.887        1.0310834       0.99804549       0.99851000       0.99782352       0.99766879       0.99875708        1.0030023       0.99701739       0.99674582        1.0004456       0.99411169       0.99868489       0.99819736       0.99226040       0.99438894
  11892.870        1.0312839       0.99725553       0.99976613        1.0021695       0.99678585       0.99600276       0.99717900        1.0011326       0.99768423       0.99603484        1.0004382        1.0031766       0.99738382       0.99376296       0.99916619
  11894.848        1.0315995       0.99791181       0.99425758        1.0012567       0.99786560        1.0007453        1.0038248        1.0003715        1.0005461       0.99731942       0.99497843       0.99968823       0.99759121       0.99349687       0.99801081
  11896.845        1.0301878       0.99769026       0.99837170        1.0032286       0.99722629        1.0055448        1.0024753        1.0016037        1.0000796        1.0019530        1.0015169       0.99934248       0.99797920       0.99373187        1.0017010
  11898.829        1.0295030       0.99508315       0.99779725        1.0008625       0.99891968       0.99771889        1.0041754       0.99978244        1.0025988        1.0031208       0.99858051        1.0011743       0.99754674       0.99607889        1.0011539
  11899.835        1.0282978       0.99676430       0.99756783        1.0019809        1.0013707       0.99829521        1.0038122       0.99711350        1.0032837        1.0027069       0.99446000        1.0017785       0.99675595       0.99751620        1.0000203
  11900.852        1.0273991       0.99734849       0.99816534       0.99941781        1.0021286        1.0039183       0.99866019       0.99601284        1.0001600        1.0026704       0.99910200       0.99987631        1.0015394       0.99998787       0.99925892
  11902.851        1.0245555       0.99630172        1.0027536        1.0003066        1.0035347        1.0015656       0.99275751       0.99298591        1.0002620       0.99861248       0.99270310       0.99789777       0.99783609       0.99455564       0.99911841
  11904.851        1.0200700        1.0030172        1.0033173        1.0014267        1.0066260       0.99684220       0.99824777       0.99728902       0.99754113       0.99228529       0.99303387       0.99875119       0.99632694       0.99482199       0.99865301
  11905.863        1.0182871        1.0007438        1.0038068        1.0008585        1.0073491       0.99630004       0.99867023       0.99923510       0.99736311        1.0013769       0.99534744        1.0021530       0.99781650       0.99912155       0.99601066
  11907.864        1.0146454       0.99973586       0.99709117        1.0022093        1.0013023       0.99868701       0.99844005       0.99529150       0.99666229       0.99802346       0.99809598        1.0013809        1.0011755        1.0022703       0.99947938
  11909.853        1.0116131        1.0048952        1.0005644        1.0031248        1.0008305        1.0005713       0.99624214       0.99497737       0.99638015       0.99896135       0.99581762       0.99881190       0.99714173        1.0001811       0.99837981
  11910.859        1.0091774       0.99971569        1.0032736        1.0016513        1.0005340        1.0006425       0.99782249       0.99772751       0.99489950       0.99788111       0.99697312       0.99791099       0.99241655       0.99851561       0.99796115
  11911.867        1.0073373        1.0003998       0.99841200        1.0013039        1.0004001        1.0010606        1.0005890       0.99788492       0.99388882       0.99734613       0.99915235       0.99857579       0.99465040       0.99764570       0.99762336
  11912.880        1.0060644        1.0008123        1.0019041       0.99848057        1.0020147        1.0022335        1.0033682       0.99868793       0.99576916       0.99666138       0.99618769       0.99838237       0.99666864        1.0016192        1.0018836
  11913.881        1.0042324        1.0011476       0.99978631        1.0018874        1.0015214        1.0022805        1.0018086        1.0005482       0.99553470       0.99602318       0.99407691       0.99524350       0.99682210        1.0019883        1.0031222
  11914.884        1.0034466        1.0004935        1.0009717        1.0001507        1.0016813       0.99920257       0.99900934        1.0003444       0.99596601       0.99986247       0.99801067       0.99813081       0.99781266        1.0019451        1.0036587
  11915.897        1.0026042        1.0005123        1.0036318       0.99940810       0.99926917       0.99580006       0.99995617       0.99869898       0.99937213       0.99740394        1.0022948        1.0031794        1.0012361        1.0011909        1.0012748
  11916.911        1.0003757       0.99336232        1.0009664        1.0013178       0.99771090       0.99762073       0.99888801       0.99930399       0.99964586        1.0010322        1.0009493        1.0024167       0.99730302        1.0041259        1.0014128
  11917.926        1.0003309       0.99410204        1.0022722        1.0046755       0.99834010       0.99900455       0.99633611       0.99799670        1.0019461       0.99774950       0.99904984       0.99857448       0.99726460        1.0048134        1.0032609
  11918.928        1.0003167        1.0008543        1.0025124        1.0018623       0.99823906       0.99517293       0.99715987       0.99756555       0.99928777       0.99764833        1.0022509        1.0002326       0.99908545       0.99967299        1.0054493
  11919.937       0.99977419        1.0013728        1.0009053       0.99957450       0.99706294       0.99780744       0.99901792       0.99738868       0.99662894       0.99940773        1.0023949        1.0000642        1.0007741       0.99602391        1.0045895
  11921.936       0.99981753       0.99766899        1.0042029       0.99427561        1.0013121        1.0035195       0.99855115       0.99989089       0.99460179       0.99880129        1.0021864        1.0052988        1.0038736       0.99889119        1.0046601
  11922.951       0.99975035       0.99595570        1.0051535        1.0013823       0.99735793       0.99975809       0.99513670        1.0018608       0.99822608       0.99975069        1.0013027        1.0040304       0.99770169       0.99977395        1.0043001
  11923.954        1.0003786        1.0013495       0.99728312        1.0022653       0.99892461       0.99889347       0.99769961        1.0006243        1.0023499        1.0003781       0.99905146        1.0032235       0.99825247       0.99988604        1.0042727
  11924.957        1.0001637        1.0036188       0.99666109        1.0023260        1.0002157       0.99750428        1.0015455        1.0027298       0.99840217        1.0010716       0.99722451        1.0042633       0.99893964       0.99822008        1.0035056
  11925.961        1.0000443        1.0012988       0.99677545       0.99680307        1.0023150       0.99849490       0.99972677        1.0082162        1.0025018        1.0012090       0.99750421        1.0029594       0.99883355       0.99804642        1.0001063
  11926.965        1.0008298        1.0041675       0.99437040       0.99843564        1.0020892        1.0019876       0.99645240        1.0060132        1.0002700       0.99743108       0.99806247        1.0016790       0.99502257        1.0023605       0.99987288
  11927.975        1.0016487       0.99684812       0.99175518       0.99949789        1.0005622        1.0001627       0.99587497        1.0072557        1.0012906       0.99860896       0.99938043        1.0004516        1.0023327        1.0024368        1.0051107
  11929.964        1.0029595        1.0041201        1.0019491       0.99413480        1.0025178       0.99454979        1.0013334        1.0028484       0.99793568       0.99797130       0.99836871       0.99775624       0.99680654       0.99993179        1.0027703
  11931.967        1.0023684        1.0017817        1.0003671       0.99963135        1.0005297        1.0000708       0.99989823        1.0067870        1.0025380       0.99774506        1.0009813        1.0010295       0.99780300       0.99670191       0.99715786
  11932.978        1.0028014        1.0022298       0.99986104        1.0042785        1.0000527        1.0004182       0.99883088        1.0060763        1.0000654        1.0030011       0.99980126       0.99459486        1.0017874       0.99652700       0.99728324
  11934.975        1.0049647        1.0037551       0.99428079       0.99790831       0.99697281       0.99741982       0.99984803        1.0043099       0.99851623        1.0031378       0.99702972       0.99902794        1.0002889        1.0010378       0.99878859
  11936.973        1.0052526       0.99854326        1.0006417        1.0035950       0.99859947       0.99856693        1.0014331        1.0022518       0.99953233        1.0037284       0.99486431        1.0009003       0.99676259       0.99911468        1.0026167
  11937.990        1.0051249       0.99959181        1.0012109        1.0020307        1.0006303       0.99408944        1.0006677        1.0026685       0.99983338        1.0040216       0.99462709       0.99724345       0.99674428        1.0004028        1.0055579
  11938.996        1.0050261       0.99469714        1.0040662       0.99865316        1.0003167       0.99216818        1.0017265        1.0028172        1.0018515       0.99969028       0.99751148       0.99793200       0.99806532       0.99969305        1.0015658
  11939.996        1.0057379       0.99602361        1.0013130        1.0011500        1.0002984       0.99433047        1.0048026        1.0030771       0.99825517        1.0012168       0.99427346       0.99680516       0.99591274        1.0008123        1.0012903
  11941.996        1.0056563       0.99810832        1.0016597        1.0012992        1.0004988        1.0002153        1.0024977        1.0018105       0.99877437        1.0019497       0.99563012       0.99858918        1.0002914        1.0023785       0.99917510
  11943.014        1.0053463        1.0016692       0.99929252       0.99975605        1.0023589       0.99943953        1.0044737        1.0027597        1.0011233       0.99902255       0.99338700        1.0028130        1.0000598       0.99889706        1.0024376
  11944.027        1.0049652        1.0008844        1.0044827        1.0001101       0.99877828       0.99747086        1.0012325        1.0009165       0.99743258       0.99827869       0.99655281       0.99960021       0.99882605        1.0028358        1.0045959
  11946.022        1.0030597       0.99929828       0.99995975       0.99766695       0.99925852       0.99755793        1.0016201       0.99466728        1.0001947        1.0025078       0.99810342       0.99890808        1.0016530       0.99916114        1.0005953
  11948.042        1.0035323       0.99970510        1.0010636        1.0022184       0.99635757       0.99549284       0.99815040       0.99845368        1.0006460       0.99396102        1.0009134       0.99550206       0.99748993       0.99818918       0.99865560
  11950.045        1.0033912        1.0040477       0.99909091       0.99988469       0.99257314       0.99812274        1.0003981       0.99865625        1.0005930        1.0011427       0.99633401       0.99943613       0.99777743       0.99823793       0.99872874
  11951.053        1.0027329        1.0042002       0.99868848        1.0030948       0.99882432       0.99910887        1.0008461       0.99990021       0.99944348        1.0013344        1.0003629       0.99689855       0.99833259        1.0011062       0.99833205
  11952.061        1.0006488       0.99839043       0.99830645        1.0058410        1.0021733       0.99698218       0.99916794        1.0016414       0.99797312        1.0009347       0.99910916       0.99489716        1.0005761       0.99658867       0.99835431
  11953.074       0.99942560        1.0014553       0.99977591        1.0053867       0.99932985       0.99715761        1.0034235       0.99954135       0.99562344       0.99804093       0.99612763       0.99627311        1.0021346       0.99912463       0.99948425
  11954.089        1.0009019       0.99770952        1.0018117        1.0009193       0.99960451       0.99721788        1.0006141        1.0008028       0.99656229       0.99952003       0.99809333        1.0002602       0.99842425       0.99472578       0.99787686
  11955.097        1.0004093        1.0012283       0.99492923       0.99723837       0.99979948       0.99843888       0.99377876       0.99998706       0.99468891       0.99760664       0.99783649        1.0018619       0.99360340       0.99631767       0.99495880
  11956.106        1.0007348       0.99876371        1.0028198       0.99501466        1.0036544       0.99933259       0.99227546        1.0004236       0.99337034        1.0007277        1.0033007        1.0037296       0.99431579       0.99765292       0.99685290
  11958.111        1.0003551       0.99598365        1.0007299       0.99796367       0.99669255        1.0016909       0.99423374        1.0001554       0.99520726       0.99857826        1.0039780        1.0029641       0.99878546       0.99829424       0.99877159
  11959.121        1.0018739       0.99893519        1.0010885        1.0015650       0.99867536       0.99786781       0.99602750       0.99991810       0.99507719       0.99722711        1.0017852        1.0000456       0.99749908       0.99629088        1.0008000
  11960.142        1.0021692       0.99744004        1.0037782       0.99731666       0.99855486       0.99347254       0.99882377        1.0000713       0.99368023       0.99969020        1.0031633        1.0009881       0.99922597       0.99518476        1.0015454
  11961.151        1.0024094       0.99862893        1.0044843        1.0020374        1.0014884       0.99869282       0.99935187       0.99796932       0.99712096        1.0000556        1.0035156        1.0032938       0.99941215        1.0006661       0.99719657
  11962.161        1.0033169       0.99833581       0.99760211        1.0012196        1.0020572        1.0000077        1.0009319        1.0001109       0.99958669        1.0011163        1.0024017        1.0025840        1.0011884        1.0012172       0.99931198
  11963.171        1.0052918       0.99905208       0.99917511        1.0008325        1.0023609       0.99846187        1.0031595        1.0013183       0.99739345       0.99995730        1.0008699        1.0054576       0.99607783       0.99944239       0.99814171
  11964.187        1.0053885       0.99977401       0.99408883        1.0015733       0.99631098       0.99785959        1.0036894        1.0007260       0.99675398        1.0004606       0.99829483        1.0012978       0.99921266       0.99450585       0.99785990
  11965.203        1.0058867        1.0039924        1.0037459       0.99900036       0.99612148       0.99923520        1.0026000        1.0020854       0.99701035        1.0039123       0.99995603       0.99987478       0.99674400       0.99580062       0.99697391
  11966.208        1.0067059        1.0013282        1.0024882        1.0006230       0.99518843       0.99941594       0.99968093        1.0020428       0.99647578        1.0036798        1.0013536       0.99891161       0.99325588       0.99603522       0.99948836
  11967.212        1.0079167       0.99918926        1.0011171        1.0008736       0.99952494       0.99957955       0.99798466        1.0007499       0.99526804        1.0033537        1.0008866       0.99924153       0.99963509       0.99596673       0.99865892
  11968.216        1.0090943       0.99998563       0.99810102       0.99749409        1.0023826        1.0001441       0.99983513       0.99935710       0.99838111        1.0031381       0.99445836       0.99989090        1.0023856       0.99680591        1.0007197
  11969.221        1.0097024       0.99970130       0.99888537        1.0017073        1.0010717        1.0012217        1.0002834        1.0011858       0.99682004        1.0052936       0.99431155        1.0017967       0.99738954       0.99761056       0.99872984
  11970.232        1.0098831        1.0036963       0.99732293       0.99647484       0.99779109        1.0011205       0.99797018        1.0030729       0.99680924        1.0069603       0.99742564        1.0038209       0.99530285       0.99755875        1.0008912
  11972.217        1.0100993        1.0014606        1.0036199       0.99797768        1.0021192        1.0007767       0.99889233        1.0042787       0.99983200        1.0030140       0.99903001        1.0015333       0.99784216        1.0020193        1.0019510
  11974.202        1.0114554       0.99562751        1.0028907        1.0000404        1.0016806        1.0003042        1.0033273       0.99909834       0.99870163        1.0021724       0.99671236        1.0026207       0.99496201        1.0003429        1.0008544
  11975.221        1.0115819       0.99829462        1.0039144       0.99833573        1.0008619       0.99930158        1.0027604        1.0000586       0.99888527        1.0012614       0.99721611        1.0016251       0.99942679        1.0038749        1.0003993
  11976.227        1.0121818        1.0006039       0.99782504       0.99688886        1.0002487       0.99914936       0.99969037        1.0039905       0.99902511       0.99987999       0.99923042        1.0049878       0.99802149        1.0021911       0.99886156
  11977.232        1.0119341       0.99990188        1.0048652       0.99716744        1.0004700       0.99822552        1.0023591        1.0043398        1.0000579        1.0050923       0.99945185        1.0051083       0.99940708        1.0024632       0.99868954
  11979.239        1.0112634        1.0008818        1.0012393       0.99868810       0.99833215       0.99775530        1.0024796       0.99939440       0.99575761       0.99503995        1.0040371        1.0028569       0.99774980        1.0030320        1.0003797
  11980.276        1.0133189        1.0050602       0.99947219       0.99549116       0.99747993       0.99620234        1.0007498        1.0017562       0.99743749       0.99917611       0.99911197        1.0045519        1.0000448        1.0002495        1.0015652
  11981.301        1.0129828        1.0031269       0.99558897       0.99677488       0.99980295       0.99713418        1.0017160        1.0006164       0.99944269        1.0027041       0.99994947        1.0021552        1.0064178        1.0039876        1.0011569
  11982.302        1.0136999        1.0021709       0.99923137        1.0024165       0.99999796       0.99897604        1.0010834        1.0007072       0.99822697       0.99964541       0.99987626        1.0034053        1.0077013        1.0049349        1.0006941
  11983.303        1.0133541        1.0012461        1.0002052        1.0004299        1.0009774       0.99838830       0.99959957        1.0020011        1.0002997       0.99849650       0.99925733        1.0034329        1.0029998        1.0032873       0.99820965
  11984.323        1.0136104        1.0011312        1.0011400       0.99981682        1.0012384       0.99616522       0.99881426        1.0018538        1.0018832       0.99785334        1.0005762       0.99760742        1.0049971        1.0010564        1.0003728
  11985.354        1.0130744        1.0033413       0.99715311        1.0015747        1.0006135       0.99590286       0.99862614       0.99850168        1.0010864        1.0002746        1.0000738       0.99675654        1.0038191       0.99905438       0.99880091
  11986.356        1.0141925        1.0012151        1.0001824       0.99734989        1.0040330       0.99700964       0.99895236       0.99939485        1.0019607        1.0028975       0.99746041       0.99640636        1.0012701       0.99949383       0.99763078
  11987.357        1.0145078       0.99885306        1.0001874       0.99870131        1.0023475       0.99499407       0.99994359        1.0006857        1.0063212       0.99670180        1.0065906       0.99603833        1.0008027        1.0002218       0.99687087
  11988.359        1.0153520        1.0030833        1.0001789        1.0013005       0.99817605       0.99812223       0.99635063        1.0006040        1.0045127       0.99856320        1.0042728       0.99542148        1.0002501        1.0001416       0.99746500
  11989.367        1.0150402       0.99818655       0.99932332        1.0007143       0.99736654       0.99946854       0.99483514        1.0019665        1.0022658       0.99697962        1.0025743       0.99598576       0.99997647       0.99740153       0.99918364
  11990.388        1.0150197       0.99982446       0.99735120        1.0051018       0.99714336       0.99754108       0.99517517        1.0023237       0.99929411       0.99439823        1.0042306        1.0026518        1.0016735        1.0000251       0.99335602
  11991.403        1.0142024       0.99710704        1.0004486        1.0015364       0.99983952        1.0005862       0.99431636        1.0025758        1.0007652       0.99992559        1.0045773        1.0013519       0.99773304        1.0011690       0.99725051
  11992.417        1.0151035       0.99919129        1.0032626        1.0026255        1.0013527        1.0033319       0.99547688        1.0013731        1.0010705        1.0073779        1.0037926        1.0002305       0.99904636       0.99895957       0.99947608
  11993.426        1.0140896        1.0017507        1.0057503        1.0047225       0.99848098        1.0016796       0.99953222       0.99994077        1.0013014        1.0064503        1.0044345       0.99760422        1.0006702       0.99660842       0.99726035
  11994.441        1.0127040       0.99836802        1.0019446        1.0075595       0.99886387        1.0021532       0.99967426        1.0008326       0.99957027       0.99984050        1.0024036       0.99323032        1.0022672       0.99773375       0.99653312
  11995.462        1.0135732       0.99836507        1.0006614        1.0051452       0.99664290        1.0014659       0.99940521       0.99739986       0.99571835        1.0025983       0.99780464       0.99790704       0.99969773       0.99894338       0.99849751
  11996.478        1.0125629        1.0022025        1.0045960        1.0036325       0.99887868       0.99889693        1.0004588       0.99371793       0.99865862        1.0055158       0.99833003        1.0035200       0.99936491       0.99963534       0.99694409
  11997.494        1.0121700        1.0031230        1.0010214        1.0009174        1.0012981       0.99830358        1.0034896       0.99656002       0.99777720        1.0060798       0.99720754        1.0028943       0.99912038       0.99996495       0.99401440
  11998.497        1.0113204        1.0042916       0.99902177       0.99659506       0.99883043       0.99831606        1.0021890        1.0003440       0.99980124        1.0014007       0.99818741        1.0037766       0.99913500       0.99929216       0.99359208
  11999.507        1.0105705        1.0041332       0.99931249       0.99829413       0.99959702       0.99761435        1.0012082        1.0019936       0.99873033        1.0036160       0.99789657        1.0008197        1.0000741       0.99928983       0.99567935
  12000.529        1.0097047        1.0051048       0.99828462       0.99824773       0.99585786       0.99615696        1.0029404        1.0011155       0.99670549        1.0073417       0.99618944        1.0004007        1.0030707       0.99936174       0.99923045
  12001.558        1.0071157        1.0047539        1.0001614       0.99682905       0.99701219       0.99845291        1.0032391       0.99864361        1.0001154        1.0044905        1.0015750        1.0036384        1.0026138       0.99666467       0.99509996
  12002.575        1.0078564        1.0010244        1.0022038       0.99815610        1.0013643        1.0005993        1.0023707       0.99914621       0.99793388        1.0034672       0.99992438        1.0001036       0.99872356       0.99889860       0.99733916
  12003.579        1.0055151       0.99955223       0.99978123        1.0000959        1.0012715       0.99823132       0.99912736        1.0000745       0.99749640       0.99757274        1.0009010        1.0012953       0.99927352        1.0014826        1.0014902
  12004.596        1.0038401        1.0037417       0.99664843       0.99994128       0.99811372       0.99992871       0.99905232        1.0015725       0.99874090        1.0000328        1.0013602       0.99867346       0.99939549       0.99993621       0.99876764
  12005.619        1.0026954        1.0034331       0.99863756       0.99746821        1.0000319        1.0006326        1.0012593        1.0013236        1.0021999       0.99977907        1.0011055        1.0003436       0.99975577       0.99822924       0.99868996
  12006.630        1.0011380        1.0026971        1.0007210        1.0001686        1.0008903       0.99805289        1.0014871       0.99760349        1.0027099       0.99715812        1.0009050        1.0005687       0.99959174       0.99978528       0.99560613
  12008.627       0.99922651       0.99837138        1.0023732        1.0020793        1.0024588        1.0004059        1.0008522       0.99933656        1.0017730        1.0006818        1.0050896        1.0039545       0.99846937       0.99567733       0.99502368
  12009.639       0.99708087       0.99752197        1.0003780        1.0019505       0.99765616       0.99815740       0.99971421       0.99860013       0.99961147        1.0012411        1.0038137        1.0067415       0.99751543       0.99537258       0.99694133
  12010.656       0.99513594       0.99853553       0.99880316       0.99936065       0.99500773       0.99859837        1.0011853       0.99995215        1.0001083        1.0020802        1.0030931        1.0054244       0.99684440       0.99744810       0.99786857
  12011.675       0.99436454        1.0022297       0.99953618        1.0022574       0.99735041       0.99911199        1.0005750       0.99905531       0.99848836       0.99754730       0.99770388        1.0068267       0.99353454        1.0012865       0.99781783
  12012.687       0.99187994        1.0037263        1.0003380        1.0011262        1.0029554        1.0033046        1.0016975       0.99648483        1.0004833       0.99950110       0.99886920        1.0049578       0.99767984       0.99917721       0.99746719
  12013.699       0.99201531        1.0065508        1.0021954        1.0013047        1.0050365        1.0009751        1.0025189       0.99957576        1.0010387        1.0040267       0.99605842        1.0032743       0.99854848        1.0002060       0.99784047
  12014.711       0.99205489        1.0052025        1.0007565       0.99761594        1.0038319       0.99816927        1.0023941        1.0024479       0.99964160       0.99704417        1.0014124        1.0033642        1.0000697        1.0010529       0.99860107
  12015.718       0.98950561        1.0052248        1.0012486        1.0015488        1.0007367        1.0002500        1.0059317        1.0023750       0.99799754       0.99760016        1.0021493        1.0058917        1.0019660        1.0006603       0.99625671
  12016.724       0.98868703        1.0042675        1.0030157        1.0014747        1.0013066        1.0014964        1.0041278        1.0028384        1.0002403        1.0008178        1.0030782        1.0058261        1.0027279        1.0028645       0.99606337
  12017.743       0.98835034        1.0016219       0.99956173        1.0008696       0.99929065        1.0023023        1.0027743        1.0023257        1.0013317        1.0045080        1.0023214        1.0071403        1.0000226        1.0046619       0.99572006
  12018.756       0.98869622        1.0029066       0.99814489       0.99874202        1.0022915       0.99995151        1.0050573        1.0012208       0.99985663        1.0041196       0.99868207        1.0043388       0.99974684        1.0046554       0.99459972
  12019.763       0.98761028       0.99770931       0.99781139       0.99779834        1.0045344        1.0023683        1.0027732        1.0022500        1.0004269        1.0006290        1.0022463       0.99923649       0.99758973        1.0014449       0.99856952
  12020.777       0.98782128       0.99681600       0.99433344       0.99976486        1.0032527        1.0055435        1.0036232        1.0026228        1.0007791       0.99734588        1.0029478        1.0024905        1.0019552        1.0021958        1.0000724
  12021.809       0.98790765       0.99687802       0.99927057       0.99949624        1.0017111        1.0052337        1.0025795        1.0001295       0.99875098       0.99893826        1.0011702        1.0019649        1.0002298       0.99827778       0.99780090
  12022.835       0.98763437       0.99965516        1.0019670        1.0003744        1.0009342        1.0028068        1.0032711       0.99723332       0.99908194       0.99739059        1.0065875        1.0005026        1.0026593       0.99960678        1.0005293
  12023.849       0.98736159       0.99692745        1.0025973        1.0033743        1.0011105        1.0015557        1.0027900       0.99547728       0.99620592       0.99968729        1.0063262       0.99904734        1.0006286        1.0036305       0.99934223
  12024.851       0.98813980       0.99750112       0.99735263        1.0020364        1.0016286        1.0011951        1.0010231       0.99892790       0.99536011        1.0015464        1.0038647       0.99841494       0.99967401       0.99949053       0.99784388
  12025.865       0.98759491        1.0032508       0.99818430        1.0026782        1.0019812       0.99716964        1.0025540        1.0003373       0.99817752        1.0026775        1.0023480       0.99954011        1.0040956       0.99945605        1.0008536
  12026.898       0.98914631       0.99899095       0.99802997        1.0051984        1.0022190       0.99796645        1.0030065        1.0004081        1.0008371        1.0024198       0.99839456        1.0006420       0.99892044        1.0027209        1.0012793
  12027.931       0.98845315        1.0026535        1.0025807        1.0042143        1.0042326       0.99995134        1.0010402        1.0017900        1.0042890       0.99980716        1.0033002        1.0000447        1.0008923       0.99700166       0.99888207
  12028.953       0.98944766        1.0027940        1.0034565        1.0064865        1.0057694        1.0016610        1.0028649        1.0004919       0.99876824       0.99937933        1.0004141        1.0007589        1.0034551       0.99866504        1.0027997
  12029.974       0.98977810       0.99851718       0.99998918        1.0077069        1.0078041        1.0020589        1.0029085       0.99932971       0.99552838       0.99352965       0.99512539       0.99657683       0.99711083       0.99986099        1.0012681
  12031.001       0.99020102       0.99778023       0.99995025        1.0026648        1.0036107        1.0023666        1.0027281       0.99858436       0.99831225       0.99333146       0.99593040        1.0034113       0.99614953        1.0018936        1.0020409
  12032.023       0.99049397        1.0000054        1.0020865        1.0010916       0.99857718        1.0033157        1.0005175        1.0013825       0.99778671        1.0028469        1.0022527        1.0038681       0.99666204        1.0030110       0.99761144
  12033.051       0.99172944        1.0001053       0.99969520        1.0034881        1.0000864        1.0039946        1.0003162        1.0028682       0.99505117        1.0000385       0.99861856       0.99920085       0.99955992        1.0000290       0.99808608
  12034.073       0.99229156       0.99991927        1.0008870        1.0038650       0.99959118        1.0030760        1.0022464        1.0046118       0.99785265        1.0001616       0.99956112       0.99708920       0.99844941        1.0001081       0.99781939
  12035.108       0.99243910        1.0015982        1.0009378        1.0036969       0.99853331       0.99890847        1.0012305        1.0053311        1.0021386        1.0007006       0.99857960       0.99956518       0.99702694       0.99911223       0.99869648
  12036.130       0.99260546        1.0050813       0.99973497        1.0011659       0.99869730       0.99688516        1.0025693        1.0019114       0.99996790       0.99765799       0.99746172        1.0009972       0.99932484       0.99965221       0.99874215
  12037.152       0.99338157        1.0073096        1.0008230        1.0012783       0.99920401       0.99822122        1.0023110        1.0001260       0.99980279       0.99671039       0.99583772       0.99613022        1.0047249       0.99955650       0.99731132
  12038.181       0.99410662        1.0093209       0.99730332        1.0010442       0.99951004       0.99925976        1.0020615        1.0006866        1.0005524       0.99694174       0.99821280       0.99594949        1.0048118        1.0046149        1.0001744
  12039.217       0.99529908        1.0059438       0.99761385        1.0049678       0.99939869       0.99841104        1.0041480        1.0009706       0.99872297       0.99953148        1.0005858       0.99773704        1.0037466        1.0054671        1.0039571
  12040.246       0.99436552       0.99908613        1.0014696        1.0014082       0.99798664       0.99917308        1.0015482        1.0023824        1.0027368       0.99711034       0.99686930       0.99994001        1.0017031        1.0014359        1.0048649
  12041.269       0.99399107        1.0041599        1.0041093       0.99903825       0.99795056        1.0024618       0.99882444       0.99949151       0.99883091       0.99852132       0.99946432       0.99953047        1.0006921        1.0033770        1.0007379
  12042.299       0.99572662       0.99844077        1.0009116       0.99577989        1.0013959        1.0004722       0.99656675       0.99783441       0.99617460        1.0001876        1.0018271        1.0002051        1.0028003        1.0048999        1.0003435
  12043.336       0.99596113       0.99893057        1.0002630       0.99727351       0.99993976        1.0035399       0.99779371       0.99878881       0.99663817        1.0037848        1.0007630       0.99888250        1.0016562        1.0033032        1.0014096
  12044.366       0.99646152       0.99844288        1.0040193        1.0004729       0.99676144        1.0056756        1.0001848       0.99943762        1.0032092        1.0061980        1.0018970       0.99840507        1.0013647       0.99975023       0.99969768
  12045.383       0.99625835        1.0018321        1.0031656        1.0016308       0.99994884        1.0029476        1.0003728        1.0016829        1.0018528       0.99925371        1.0031115       0.99784880        1.0005410        1.0015773        1.0011629
  12046.401       0.99827618        1.0056368       0.99704612        1.0012048        1.0005328        1.0014526        1.0028236        1.0006680       0.99964424       0.99637157        1.0015612       0.99837041        1.0013390        1.0016547       0.99928946
  12047.425       0.99789799        1.0046761       0.99685731       0.99929677       0.99709705       0.99921408       0.99852911       0.99884276        1.0017535       0.99746431        1.0024807       0.99912612        1.0030710       0.99629389        1.0014480
  12048.456       0.99851673        1.0019590       0.99391873       0.99765726       0.99995219       0.99776249       0.99638758        1.0015965        1.0051663       0.99718060        1.0029936       0.99999312       0.99935687        1.0005322        1.0001092
  12049.480       0.99760707        1.0062443       0.99763499        1.0004775        1.0036786       0.99289323       0.99319410        1.0009309       0.99937305       0.99920237        1.0020101        1.0014898       0.99605358        1.0056181       0.99785588
  12050.506       0.99977735        1.0023857        1.0015576        1.0008048        1.0004584       0.99628217       0.99636953       0.99596801       0.99866064       0.99936284        1.0005819        1.0008256       0.99840441        1.0026238       0.99823260
  12051.530       0.99956628        1.0032692       0.99692956       0.99845441       0.99589633        1.0000838       0.99659451       0.99506232        1.0001397       0.99846961        1.0007324        1.0005177        1.0008087        1.0029246       0.99756025
  12052.549        1.0001235       0.99865356       0.99705329       0.99909989       0.99977349        1.0016238       0.99601210       0.99709086       0.99597174        1.0006615        1.0030381        1.0003793       0.99591264        1.0028377       0.99757238
  12053.575        1.0003757       0.99961129       0.99986024        1.0044716        1.0013232       0.99614363       0.99620410       0.99912670       0.99856597        1.0026878        1.0011565        1.0000905       0.99784984        1.0021360        1.0002929
  12054.587        1.0006708        1.0005118       0.99698026       0.99971310        1.0013414       0.99611521        1.0009066       0.99915743        1.0050919        1.0024959       0.99900398        1.0006024       0.99985970        1.0000645       0.99909528
  12055.613        1.0009934        1.0035709        1.0002493       0.99630462        1.0008359       0.99983746       0.99633922       0.99727511        1.0038853       0.99960684        1.0025199       0.99760176        1.0028280        1.0026636       0.99602832
  12056.626        1.0018117       0.99955131        1.0013225       0.99894306       0.99819952        1.0027385       0.99248673       0.99723673       0.99990043       0.99822426       0.99763334       0.99947915        1.0030020        1.0059635       0.99622367
  12057.652        1.0015325        1.0012450        1.0001226       0.99954342       0.99971271       0.99955598       0.99550822       0.99884694       0.99805544        1.0019491       0.99945521        1.0050702       0.99859357        1.0031433       0.99695068
  12058.665        1.0019934        1.0034612       0.99864289       0.99911771        1.0019219       0.99948773       0.99212340        1.0003593        1.0039870        1.0026950       0.99960254        1.0029105        1.0014742        1.0034719       0.99758368
  12059.691        1.0031204        1.0040872       0.99967015       0.99693293        1.0046048       0.99662706       0.99869286        1.0009298        1.0066559        1.0019572        1.0004493       0.99766486        1.0040485        1.0044732        1.0001731
  12060.731        1.0026305        1.0007330       0.99918234       0.99942419        1.0029967       0.99660470        1.0007174       0.99881861        1.0004092       0.99836877        1.0026413        1.0008921       0.99879208        1.0025113        1.0000018
  12061.745        1.0036239       0.99995657       0.99947551        1.0016496       0.99985251       0.99935697        1.0033940       0.99924966        1.0017504        1.0021522        1.0030550        1.0061250       0.99770138        1.0022470       0.99917531
  12062.753        1.0036395       0.99910551       0.99495878        1.0001505        1.0014667        1.0027532        1.0026076        1.0001878       0.99956872        1.0026667        1.0085110        1.0046034       0.99903992        1.0023533       0.99849596
  12063.774        1.0032118        1.0021179       0.99407627       0.99871155        1.0033982        1.0028673       0.99912830       0.99920133       0.99990078        1.0007695        1.0054619        1.0034838       0.99798118        1.0027989       0.99829200
  12064.814        1.0033206       0.99992136       0.99961445        1.0008918        1.0049428        1.0009219        1.0017383        1.0002946       0.99869098        1.0035802        1.0048420        1.0041700       0.99737496        1.0059141       0.99936782
  12065.854        1.0049058       0.99808898        1.0004530       0.99913234        1.0026236        1.0004429        1.0007355        1.0016948        1.0052981        1.0029275        1.0048507        1.0025253       0.99745165        1.0052712        1.0008319
  12066.881        1.0033081        1.0015884       0.99421033       0.99653897       0.99856424       0.99925997       0.99824848       0.99824107        1.0019951        1.0034093        1.0017958       0.99900977       0.99679254        1.0027765       0.99612509
  12067.909        1.0037309       0.99912892       0.99740637       0.99768486       0.99808831       0.99930769        1.0023702       0.99661351        1.0009028       0.99920249        1.0014898       0.99971767        1.0011146        1.0024154       0.99672469
  12068.950        1.0044480       0.99986155        1.0006051        1.0027618        1.0001076       0.99910585        1.0001481       0.99742013        1.0016251       0.99983122        1.0005952        1.0016409        1.0012452        1.0044190       0.99821727
  12069.990        1.0037578        1.0033567        1.0011686        1.0039248       0.99929273       0.99468809        1.0014269       0.99626538        1.0030167       0.99896041        1.0021925        1.0019945        1.0034108        1.0015006       0.99969218
  12071.032        1.0033868       0.99945491        1.0033178        1.0035988       0.99801158        1.0015611        1.0011578       0.99414792        1.0046112       0.99859248        1.0028451        1.0006007       0.99985271       0.99853000       0.99984278
  12072.054        1.0049954        1.0016169       0.99849974        1.0005873       0.99913653        1.0036512        1.0026469       0.99708660       0.99893847       0.99467941        1.0033953        1.0011530       0.99493363       0.99836550        1.0004452
  12073.083        1.0048399        1.0006504        1.0078793       0.99935693        1.0024292        1.0052748        1.0005455       0.99798826       0.99979495       0.99355742        1.0026490        1.0018679       0.99810836       0.99718250        1.0013810
  12074.105        1.0051977       0.99915752        1.0059045       0.99724373        1.0069000        1.0009841        1.0008169       0.99627296       0.99839700       0.99539273       0.99891909        1.0017881        1.0014531       0.99785168        1.0001819
  12075.134        1.0041570       0.99740419        1.0036494       0.99973900        1.0085999        1.0004870        1.0050521       0.99964152       0.99752919       0.99916987        1.0017852        1.0014361        1.0048420        1.0000073        1.0025357
  12076.176        1.0053513       0.99531395        1.0066112        1.0007107        1.0067986        1.0000683        1.0039252        1.0003604       0.99858713       0.99866615       0.99823875       0.99912824        1.0039198       0.99928646        1.0049464
  12077.206        1.0050780       0.99824775        1.0041909        1.0001297        1.0054595        1.0007470        1.0034158       0.99900576        1.0000581       0.99717777       0.99550739       0.99907913        1.0023586       0.99725005        1.0027499
  12078.235        1.0059952       0.99919563        1.0057519        1.0003104        1.0050430       0.99900870        1.0027032       0.99773742       0.99639813       0.99868399       0.99984038       0.99946685        1.0000817       0.99923524       0.99936795
  12079.258        1.0055146       0.99641080        1.0012336        1.0005141        1.0053562        1.0032377        1.0044818       0.99611279       0.99865727       0.99655172        1.0024508        1.0005100        1.0009937        1.0006044        1.0020539
  12080.288        1.0057351       0.99691298        1.0025268        1.0014057        1.0032583        1.0033224        1.0013393       0.99750793        1.0009318       0.99777134        1.0011374        1.0022084        1.0030494        1.0021225        1.0038133
  12081.325        1.0060854       0.99574279        1.0042993        1.0017204        1.0005614        1.0015101        1.0012196       0.99493716        1.0026299       0.99838500        1.0006163        1.0042332        1.0027235        1.0015770        1.0041912
  12082.355        1.0055166       0.99612985        1.0028533        1.0017814        1.0032110        1.0012642       0.99926471       0.99672693       0.99914401       0.99930435        1.0026524        1.0041480        1.0008449        1.0029547        1.0035457
  12083.385        1.0041906       0.99804026       0.99977895        1.0035490        1.0047957       0.99665346       0.99928279       0.99964249       0.99646734       0.99988461        1.0012238        1.0029930        1.0012872        1.0020541       0.99958154
  12084.391        1.0047589       0.99839302       0.99900537        1.0052592        1.0038980       0.99873056       0.99593632        1.0021442       0.99717232       0.99970185        1.0019495        1.0027525       0.99956865        1.0012210        1.0025863
  12085.422        1.0038228       0.99615056       0.99720061        1.0018908        1.0017512        1.0065445        1.0018105        1.0032138        1.0000057       0.99831705        1.0026050        1.0026951       0.99797084        1.0016541        1.0030874
  12086.472        1.0040296       0.99791160       0.99972110       0.99614776       0.99929324       0.99967108       0.99785006        1.0023115        1.0001794        1.0006726       0.99488662        1.0012306       0.99656834        1.0017784        1.0011412
  12087.509        1.0036869       0.99664943        1.0021993       0.99697072       0.99645280       0.99742976        1.0053354        1.0024360       0.99668351        1.0010750       0.99337641        1.0005284       0.99805138        1.0030071        1.0034211
  12088.534        1.0027717       0.99798803        1.0012027       0.99980699        1.0005484        1.0009607        1.0013868       0.99973462       0.99767447       0.99999690       0.99502573        1.0018350       0.99784260        1.0031737        1.0015711
  12089.560        1.0020514        1.0012319        1.0035359        1.0004615       0.99987703        1.0021446       0.99505097       0.99823904        1.0020519        1.0022991       0.99838025        1.0028490       0.99682161        1.0048195        1.0036573
  12090.585        1.0005182       0.99986273        1.0007507        1.0012785        1.0012543        1.0012203       0.99863980        1.0019082        1.0060421        1.0031277        1.0023745        1.0018993       0.99929632        1.0043783        1.0053932
  12091.622       0.99979816       0.99812167        1.0035225        1.0025704        1.0051365        1.0055278        1.0023159        1.0038702        1.0062093        1.0013228        1.0033408        1.0007428        1.0001721        1.0045432        1.0070653
  12092.655        1.0000116       0.99901677        1.0017857        1.0006211        1.0028974        1.0011165        1.0020728        1.0012283        1.0040367        1.0003189        1.0017311       0.99997957       0.99942209        1.0015225        1.0064699
  12093.687       0.99953496        1.0016006        1.0020357       0.99804331        1.0048820        1.0023946       0.99678693        1.0033787        1.0025638       0.99932266        1.0008723        1.0004754       0.99943580       0.99761618        1.0040692
  12094.719       0.99831868        1.0023139        1.0004910       0.99775686        1.0076531        1.0046105       0.99858281        1.0028273        1.0012213        1.0024094        1.0025899       0.99853486        1.0006537       0.99990151        1.0035220
  12095.746       0.99921933       0.99898606        1.0015111       0.99704704        1.0039030       0.99737339       0.99516162        1.0016004        1.0004508        1.0022921        1.0032410       0.99512035        1.0016078        1.0002892        1.0002370
  12096.766       0.99871513       0.99765419       0.99503632        1.0009484        1.0010825       0.99965481       0.99891253        1.0002619       0.99776398        1.0001306       0.99747993       0.99827184        1.0018367       0.99930831        1.0001017
  12097.793       0.99793853       0.99570153       0.99727942        1.0027445        1.0012588       0.99903962        1.0068495       0.99787822       0.99928635        1.0020248       0.99506218       0.99950215        1.0010452        1.0001658       0.99929018
  12098.825       0.99787088       0.99762633       0.99859297        1.0017551        1.0000710        1.0027805        1.0039021        1.0001207        1.0041898        1.0049659       0.99569417       0.99864622        1.0004763       0.99993804       0.99784236
  12099.858       0.99653251        1.0029328        1.0079561        1.0004050        1.0023811        1.0022242        1.0033878        1.0017067        1.0059924        1.0043898       0.99656043        1.0006104        1.0020077        1.0000054        1.0010211
  12100.892       0.99636104        1.0018053        1.0074048        1.0003720        1.0009392        1.0015999       0.99924965        1.0004425        1.0054295        1.0017959       0.99652239       0.99795602        1.0014304        1.0037037        1.0014862
  12101.926       0.99615566       0.99913345        1.0033808       0.99883729       0.99822437        1.0016881       0.99880789       0.99954477        1.0051308        1.0012922       0.99905500       0.99793438        1.0026816        1.0035704       0.99947658
  12102.960       0.99649224        1.0010419       0.99854718        1.0002554       0.99757453       0.99943028       0.99636508       0.99831561        1.0057903       0.99948661        1.0027653        1.0011718        1.0046096       0.99872697        1.0001801
  12103.993       0.99545337        1.0012820       0.99298733       0.99985771       0.99837886       0.99982995       0.99906127        1.0010919        1.0049914        1.0014609        1.0028262        1.0003128        1.0033746       0.99880573        1.0032977
  12105.021       0.99457935        1.0037740       0.99597201       0.99947418        1.0018050        1.0043232       0.99773366       0.99897561        1.0042387        1.0052581        1.0010303       0.99838125        1.0056371        1.0033869        1.0036322
  12106.050       0.99603524        1.0012310        1.0004168        1.0019203        1.0034856        1.0041139        1.0014894       0.99917295        1.0047161        1.0043471        1.0020668       0.99679897        1.0061479        1.0001900        1.0035270
  12107.084       0.99410454       0.99792472       0.99818339        1.0003964        1.0022678        1.0020688        1.0020770        1.0044313        1.0032361        1.0040020        1.0003049       0.99799588        1.0036148       0.99861513        1.0038499
  12108.119       0.99471601       0.99749565       0.99910076       0.99835335       0.99883068       0.99793255       0.99986591       0.99817798        1.0040620        1.0017852       0.99903182       0.99802489        1.0029893       0.99848777        1.0031083
  12109.166       0.99430537       0.99911506       0.99735458        1.0002428       0.99793860       0.99756478        1.0043116       0.99540718        1.0049064        1.0007555        1.0014422       0.99590027        1.0018042        1.0025142        1.0011493
  12110.208       0.99376329        1.0008153        1.0037701        1.0002897       0.99804492       0.99407299       0.99562874       0.99973587        1.0037851        1.0000775        1.0048597       0.99591841       0.99970242        1.0038762        1.0031127
  12111.250       0.99332796        1.0014440        1.0036256       0.99890073       0.99794653        1.0013747       0.99876511       0.99784790        1.0024174        1.0011618        1.0047831       0.99930454        1.0000793       0.99866767        1.0031138
  12112.272       0.99315351        1.0029901        1.0008027       0.99897367       0.99979500       0.99750651        1.0003018       0.99832240        1.0045888        1.0014574        1.0014054       0.99990594        1.0005886       0.99702793        1.0008320
  12113.308       0.99288196        1.0047523        1.0034081        1.0009397       0.99781249       0.99713098        1.0000475        1.0000199        1.0032465       0.99818789       0.99872236       0.99808122       0.99862367       0.99822852        1.0027340
  12114.350       0.99242150        1.0013297       0.99908771       0.99925593       0.99775263        1.0012563        1.0015016        1.0012950        1.0028097       0.99845206       0.99995652       0.99772793       0.99677416        1.0008864        1.0011509
  12115.386       0.99170174       0.99950246       0.99871157       0.99693957        1.0003086        1.0048437       0.99610814        1.0006269        1.0039340       0.99928260        1.0034176        1.0005206       0.99717019        1.0007171       0.99940281
  12116.416       0.99144859       0.99938809        1.0002691       0.99577728       0.99819656       0.99945902       0.99827487        1.0040396        1.0021256       0.99713201        1.0029215       0.99997651       0.99970413       0.99886134        1.0003707
  12117.446       0.99108334       0.99838521        1.0005669       0.99564744       0.99857026        1.0025203       0.99749338        1.0032456        1.0004255       0.99530165        1.0022894        1.0010838        1.0021238       0.99877472        1.0010834
  12118.476       0.99026134       0.99510302       0.99810424       0.99552466       0.99807734       0.99490227       0.99207559        1.0032280       0.99843669       0.99552200        1.0014047        1.0033416       0.99980669        1.0002137       0.99947713
  12119.526       0.99011625        1.0003555       0.99815507       0.99602444       0.99890170       0.99447315       0.99759206       0.99815534       0.99941214       0.99766550        1.0005645        1.0040750       0.99729334        1.0043736       0.99445636
  12120.563       0.99000166        1.0020252        1.0004093       0.99650752        1.0021693       0.99835081       0.99543378       0.99235167       0.99943080       0.99738727        1.0028858        1.0002714       0.99829813        1.0063063       0.99585848
  12121.593       0.98940253       0.99961370       0.99669554       0.99782386       0.99789925       0.99635746       0.99657588       0.99774690       0.99792452       0.99713815        1.0034627       0.99735775        1.0020707        1.0013485       0.99811011
  12122.623       0.98903769        1.0014401       0.99775247       0.99873082       0.99770783       0.99873437       0.99891667       0.99792361       0.99733478       0.99795187       0.99898616       0.99655128        1.0042137       0.99930777       0.99898721
  12123.661       0.98828387       0.99840430        1.0028489       0.99729015       0.99863265        1.0046344       0.99386722        1.0031802       0.99642586        1.0012967       0.99658951       0.99769718        1.0020243        1.0011544       0.99865313
  12124.699       0.98767681       0.99847100        1.0013122       0.99768689       0.99534549        1.0003623        1.0033931        1.0018024       0.99663051        1.0028562       0.99760274       0.99992948        1.0003841       0.99984634       0.99692963
  12125.743       0.98778542       0.99754865       0.99845091       0.99619267       0.99740303       0.99925121       0.99586316       0.99780263       0.99614545       0.99959357        1.0004442       0.99753635        1.0016950       0.99753517       0.99809916
  12126.775       0.98748079       0.99517173       0.99857633       0.99544991       0.99904984       0.99638232       0.99897742        1.0047659       0.99810437       0.99633672       0.99684889       0.99422394        1.0013364       0.99743829       0.99804484
  12127.812       0.98780130       0.99635195       0.99731880       0.99837633       0.99979228        1.0024259       0.99808125        1.0037430       0.99987857       0.99886718       0.99457371       0.99780656       0.99899894        1.0009248       0.99744408
  12128.851       0.98701617       0.99644229       0.99874446       0.99507542       0.99814612       0.99963664       0.99481494        1.0014130       0.99828932       0.99960137       0.99299844       0.99705191       0.99956419        1.0018912       0.99581971
  12129.903       0.98656957       0.99817615        1.0002955       0.99518946       0.99733762        1.0057396       0.99098096        1.0005430        1.0007486       0.99887426       0.99734195       0.99946393        1.0001194       0.99918697       0.99945237
  12130.954       0.98629687        1.0008914       0.99975309       0.99907684        1.0016514        1.0031902       0.99644856        1.0023498        1.0047937       0.99626130       0.99929836       0.99961959       0.99878918       0.99962379        1.0025056
  12131.993       0.98744732        1.0027982        1.0000289       0.99444040        1.0053951       0.99878990        1.0011374        1.0041244        1.0020075       0.99517777       0.99760389       0.99964633        1.0003788        1.0008636        1.0032911
  12133.032       0.98668239        1.0019539       0.99737821       0.99694251        1.0024364       0.99939023        1.0001271        1.0010837        1.0033282       0.99710967       0.99861422       0.99749979        1.0031446       0.99957958        1.0018704
  12134.071       0.98732748        1.0033857       0.99632904        1.0005918       0.99989370       0.99772403        1.0036603        1.0007653        1.0036087       0.99716865       0.99628847       0.99974384        1.0049900       0.99982966       0.99833154
  12135.117       0.98630438        1.0030808       0.99744495        1.0015131       0.99861908        1.0005440        1.0027629        1.0031160        1.0031317       0.99546914       0.99594833        1.0001467        1.0042274       0.99949894       0.99903669
  12136.157       0.98642615        1.0013906       0.99418515        1.0020212       0.99444415        1.0020172       0.99911868        1.0031648        1.0053197       0.99655037        1.0025067        1.0009575        1.0033614       0.99965646       0.99902945
  12137.190       0.98768901        1.0005210       0.99888884        1.0017866       0.99730679        1.0035958       0.99750207        1.0032675        1.0062195       0.99441916        1.0016822        1.0017593        1.0059265       0.99758962        1.0002020
  12138.217       0.98800256       0.99990697        1.0010205        1.0062980       0.99454915       0.99892688        1.0028414       0.99943105        1.0051004       0.99446893       0.99953949       0.99839495        1.0019252       0.99719403       0.99936248
  12139.244       0.98728976       0.99821116       0.99930574        1.0054592       0.99958030       0.99977350       0.99878241        1.0034182        1.0011551       0.99701754        1.0000848       0.99688823        1.0016367       0.99923336        1.0023938
  12140.272       0.98795285       0.99926486        1.0008487        1.0011393       0.99851018       0.99929625        1.0047744        1.0088172       0.99950774       0.99706627        1.0028359        1.0017777        1.0036894       0.99637059        1.0053096
  12141.299       0.98701284        1.0008860        1.0017788        1.0020763        1.0007302        1.0014346       0.99791888        1.0057022        1.0039280       0.99696835        1.0037114        1.0011111        1.0015564        1.0010782        1.0043934
  12142.334       0.98754860       0.99929982        1.0003691        1.0027531        1.0008596        1.0005938       0.99993419        1.0040844        1.0067029       0.99784067        1.0012546       0.99921530       0.99913986        1.0003924        1.0053829
  12143.368       0.98752594       0.99669022       0.99930435        1.0010092        1.0020166       0.99739211        1.0032014        1.0073943        1.0033542       0.99326878       0.99879132       0.99933843        1.0000282       0.99828945        1.0052648
  12144.397       0.98883130       0.99670785        1.0008776        1.0033153        1.0004761        1.0007186        1.0058264        1.0021570       0.99978115       0.99135217       0.99649339        1.0023897       0.99810132       0.99769935        1.0028952
  12145.432       0.98956736       0.99729876       0.99922553        1.0001367       0.99497973       0.99574738        1.0039414        1.0008263       0.99814419       0.99360209       0.99553585        1.0054542       0.99668515       0.99811136        1.0012996
  12146.479       0.98985103       0.99724841       0.99948603       0.99978181       0.99630426        1.0004143        1.0020722        1.0074281       0.99748200       0.99788887        1.0003269        1.0067150       0.99868598       0.99758206        1.0039152
  12147.527       0.99048874       0.99981316       0.99839724        1.0005627       0.99565197       0.99648902       0.99951732        1.0004697       0.99993358       0.99832869       0.99962786        1.0059326        1.0017545       0.99778557        1.0036006
  12148.575       0.99039504        1.0005943       0.99760407        1.0030879       0.99786765       0.99662343        1.0017389       0.99907688        1.0040693       0.99761675       0.99824187        1.0036164        1.0007457       0.99766717        1.0025199
  12149.617       0.99058878       0.99741147       0.99947838       0.99923674        1.0020448       0.99556366       0.99847154       0.99776048        1.0031330       0.99868215       0.99788657        1.0005966       0.99796959       0.99530465        1.0052241
  12150.660       0.99078591       0.99467760       0.99849766       0.99317204       0.99999634       0.99425318       0.99817773       0.99506547        1.0019646        1.0002283       0.99812566       0.99702503       0.99417017       0.99913515        1.0005329
  12151.708       0.99081436       0.99862051       0.99568719       0.99643447       0.99662173       0.99776959       0.99635626       0.99758938        1.0013704        1.0013159       0.99797510       0.99781377       0.99597192       0.99819833        1.0024073
  12152.770       0.99263010        1.0018268       0.99675891       0.99682282       0.99834510        1.0066085       0.99927624        1.0004475        1.0015988       0.99686855       0.99742458       0.99984276       0.99741647       0.99752006        1.0009399
  12153.812       0.99186010       0.99798953       0.99895286       0.99644076       0.99385345        1.0025015        1.0002553       0.99613096        1.0035739       0.99816437        1.0008100       0.99710557       0.99797753        1.0033214       0.99961284
  12154.861       0.99252237       0.99472123       0.99699105       0.99409650       0.99236234       0.99820791       0.99688273        1.0014826       0.99979250       0.99685137        1.0010394       0.99852707       0.99775851       0.99901502        1.0025109
  12155.911       0.99320684       0.99704771       0.99703867       0.99452380       0.99693182        1.0004276        1.0002156       0.99785081       0.99805074       0.99648217        1.0011645       0.99855460       0.99671089       0.99703293        1.0016604
  12156.967       0.99281533       0.99873734        1.0009293       0.99517786        1.0026683        1.0012700       0.99791207       0.99875922       0.99612247        1.0001822        1.0009511       0.99433410       0.99765970       0.99782491        1.0018713
  12158.036       0.99393775       0.99811126        1.0023429       0.99680040       0.99423078        1.0000429       0.99857621       0.99794200        1.0022988       0.99825092        1.0031257       0.99858880       0.99888702        1.0004381        1.0013868
  12159.080       0.99424557       0.99730172        1.0012066       0.99546305       0.99704032       0.99959932       0.99738404        1.0029936        1.0032713       0.99910426        1.0054086       0.99408800        1.0019879       0.99800690       0.99690174
  12160.117       0.99419615       0.99963480       0.99953163       0.99844056       0.99968225        1.0008308       0.99587974       0.99744529       0.99972856       0.99615889       0.99887437       0.99671004        1.0015517       0.99461620       0.99260038
  12161.161       0.99413728       0.99622923       0.99901870       0.99530434       0.99538536       0.99940718       0.99610488        1.0005779        1.0000577       0.99773153       0.99367706       0.99578996        1.0025402       0.99849595       0.99575444
  12162.211       0.99597006        1.0004811       0.99862146       0.99380262       0.99251469       0.99826042       0.99638342       0.99732268       0.99620222        1.0026372        1.0001521       0.99799814        1.0013928       0.99536008       0.99735958
  12163.269       0.99530923        1.0013983        1.0025826        1.0015566       0.99772176        1.0017425       0.99718040       0.99856559       0.99540424       0.99885867        1.0003563       0.99770983        1.0010862        1.0018172        1.0018248
  12164.327       0.99669852        1.0014456        1.0025406       0.99809501       0.99512426        1.0018313       0.99745571       0.99690849       0.99878785       0.99979704        1.0030336       0.99802545        1.0003503       0.99654593       0.99842252
  12165.378       0.99637326        1.0048338       0.99721031       0.99257949       0.99605951        1.0025556       0.99439086       0.99721413       0.99864003       0.99928210       0.99346904        1.0005147       0.99772739       0.99629992       0.99615917
  12166.416       0.99718994        1.0010368       0.99971601       0.99089801       0.99491667        1.0030880       0.99995610       0.99814821        1.0012535       0.99912176       0.99651326       0.99844731       0.99467708       0.99458831       0.99358430
  12167.467       0.99825163        1.0000849       0.99651364        1.0004414       0.99760584        1.0018440        1.0009344       0.99856735       0.99943351        1.0024271       0.99911719        1.0000793       0.99913618       0.99876142       0.99567571
  12168.532       0.99757582        1.0016228       0.99556927        1.0007270       0.99519770        1.0039518       0.99720300        1.0034184        1.0047514        1.0007788        1.0026971        1.0019249       0.99824162       0.99942208       0.99969487
  12169.590       0.99885942       0.99929710       0.99591961       0.99697900       0.99893815       0.99825198       0.99652431       0.99893422        1.0032780        1.0012102       0.99519818       0.99293188       0.99953548       0.99702513       0.99876991
  12170.662       0.99814487        1.0008126       0.99585381       0.99828883        1.0016832        1.0005276        1.0025064       0.99704616       0.99947359        1.0018824       0.99812319       0.99393942       0.99549018       0.99658739       0.99874903
  12171.714       0.99891501       0.99670834        1.0002171       0.99940223        1.0011839        1.0018931        1.0015008       0.99638645        1.0034827        1.0022193       0.99670424       0.99735858       0.99827857       0.99841112       0.99569511
  12172.767       0.99915571       0.99992695       0.99609581        1.0004294        1.0012144        1.0024402        1.0005574       0.99933491       0.99622902        1.0011602       0.99585112        1.0010483        1.0017537       0.99878967        1.0026060
  12173.819        1.0003543        1.0044379        1.0012641        1.0016505       0.99599337        1.0032103        1.0012183        1.0034976        1.0007985        1.0010106       0.99616822       0.99967387       0.99771196       0.99305631       0.99678453
  12174.885       0.99909108       0.99995160        1.0051784       0.99857864       0.99695236        1.0037111       0.99943031       0.99800928        1.0004143        1.0030172        1.0001743        1.0006313       0.99854920       0.99602010        1.0011419
  12175.938       0.99932849        1.0029830       0.99670643        1.0001648        1.0004085        1.0003144       0.99861865       0.99870811       0.99980627       0.99880594       0.99834017       0.99949380       0.99537685        1.0025631       0.99762088
  12176.991        1.0008270       0.99701446       0.99611193       0.99771238        1.0017141        1.0010266       0.99637000       0.99491185        1.0026202        1.0001586       0.99907975       0.99592513       0.99780056        1.0015795        1.0003615
  12178.051        1.0008313       0.99723952        1.0011384        1.0052300        1.0033848        1.0002694       0.99854862       0.99687612        1.0008472        1.0010364        1.0026167       0.99650866       0.99757900        1.0000961        1.0059859
  12179.104        1.0004342        1.0006220       0.99606158        1.0061933       0.99793742       0.99810830       0.99926053       0.99630810       0.99905158        1.0040944        1.0025353       0.99711200        1.0003532        1.0017506        1.0007860
  12180.158        1.0009481        1.0043267       0.99714397       0.99940124        1.0003524       0.99946779        1.0039151       0.99891685       0.99976984       0.99890068        1.0011835       0.99611445        1.0057625        1.0041969        1.0010702
  12181.218        1.0010662       0.99754691        1.0005682        1.0012053       0.99677082        1.0017180        1.0038043       0.99891782        1.0020249        1.0007538       0.99728417       0.99802509        1.0047119        1.0026450        1.0028682
  12182.266        1.0013120        1.0037034       0.99745936       0.99718843        1.0019340        1.0031001       0.99990580       0.99779861       0.99691667       0.99919001        1.0020107        1.0002180        1.0003717        1.0030674        1.0045267
  12183.313        1.0016796        1.0057455       0.99703290       0.99285656        1.0004360        1.0021917        1.0005651        1.0000921       0.99767261       0.99698893       0.99874211       0.99963991        1.0014082        1.0014299       0.99706683
  12184.349        1.0020350        1.0021474       0.99707133       0.99423771        1.0045511        1.0003035        1.0006574       0.99843099       0.99678535        1.0012325        1.0059314        1.0010608       0.99813099        1.0006101       0.99973651
  12185.397        1.0021533       0.99962777       0.99914356       0.99854299        1.0034501        1.0011270        1.0009833        1.0044168        1.0001150       0.99952040       0.99954118       0.99860186       0.99677621       0.99801230       0.99873658
  12186.445        1.0019244        1.0014245       0.99890298        1.0004108        1.0030047       0.99981090        1.0003598       0.99806674       0.99298061        1.0003398       0.99718901        1.0026669       0.99754370       0.99832143        1.0048789
  12187.488        1.0019276       0.99555195       0.99882292        1.0028718        1.0013472        1.0002824        1.0033880        1.0002469       0.99294235        1.0019304        1.0005588        1.0016555       0.99809529        1.0028166        1.0010974
  12188.529        1.0026077       0.99463545       0.99810364        1.0018474        1.0055761        1.0025462        1.0015311       0.99774760        1.0019045       0.99691072       0.99829559        1.0026118        1.0003546        1.0049841        1.0009445
  12189.566        1.0022869       0.99188861        1.0021144       0.99944354        1.0005280        1.0013043       0.99919676       0.99733517       0.99977160       0.99323652        1.0035423       0.99768411        1.0017593        1.0037514       0.99963576
  12190.621        1.0026719       0.99785170        1.0008298        1.0000818        1.0011591        1.0014019        1.0032574       0.99703300       0.99958354       0.99615335        1.0001994       0.99646312        1.0016126        1.0049229        1.0012225
  12191.696        1.0033091       0.99764451       0.99836270        1.0034730        1.0000277        1.0010862        1.0050393       0.99771456       0.99943336       0.99622944        1.0013871       0.99500926       0.99858909       0.99739602       0.99481218
  12192.759        1.0030181        1.0010009       0.99996218        1.0013952        1.0026175        1.0016089        1.0040155        1.0017749        1.0013050       0.99610069       0.99867944       0.99756997        1.0009607       0.99824094       0.99900948
  12193.814        1.0020557       0.99609592        1.0023269       0.99581473        1.0032100        1.0012338       0.99848637       0.99934179        1.0001671        1.0011042       0.99908933       0.99986661        1.0020684        1.0021461       0.99942389
  12194.864        1.0021269       0.99921653       0.99954103       0.99631592        1.0009728       0.99754278       0.99644560       0.99956068        1.0038740       0.99977760       0.99786148        1.0012161        1.0023309        1.0002333        1.0050509
  12195.921        1.0020294        1.0002056       0.99809152       0.99916780       0.99905999        1.0014878       0.99769338       0.99959809        1.0003793       0.99901012       0.99910575       0.99910861       0.99936860       0.99791904       0.99958624
  12196.991        1.0016601       0.99656348       0.99470204       0.99791648       0.99590735        1.0025438       0.99960297        1.0010398       0.99759414        1.0039442       0.99445221       0.99941228       0.99806862       0.99206038       0.99903836
  12198.041        1.0011192       0.99693998        1.0009149       0.99875055       0.99831539       0.99988712       0.99816282       0.99525676       0.99571451       0.99743897        1.0013497        1.0040234        1.0002061       0.99738821       0.99987120
  12199.104        1.0009625        1.0003280       0.99789466       0.99656786       0.99595164        1.0019194        1.0004411       0.99892143        1.0000572        1.0011189       0.99984904        1.0035579       0.99441537        1.0019548       0.99657191
  12200.155        1.0012288        1.0008765        1.0008125       0.99676707       0.99796270        1.0007015       0.99941594       0.99696907        1.0053760        1.0019123        1.0005505       0.99682293       0.99893492       0.99939478       0.99723463
  12201.219        1.0007764        1.0007017        1.0000769        1.0005416       0.99977024       0.99572987       0.99823370       0.99241208       0.99941689        1.0023340        1.0008969       0.99708430       0.99827610       0.99965107       0.99634085
  12202.271        1.0011613        1.0027687       0.99657682       0.99791127        1.0016350       0.99805662        1.0001512        1.0010123       0.99994153        1.0071195        1.0004010       0.99883860        1.0006549       0.99764832       0.99962280
  12203.335        1.0003608        1.0043180        1.0021762        1.0021776       0.99824319       0.99975830       0.99875020       0.99938112        1.0008645        1.0051293        1.0009694        1.0020745        1.0011891       0.99797714       0.99842099
  12204.399        1.0008148        1.0020561        1.0034059        1.0035909       0.99608384        1.0002236       0.99794754       0.99529664        1.0047342       0.99993424        1.0024286        1.0017307        1.0011184        1.0011009        1.0044665
  12205.457        1.0013611       0.99983608        1.0006320        1.0040578       0.99706766       0.99967335       0.99913606       0.99976787        1.0024807       0.99920349        1.0000007        1.0013275        1.0056784        1.0040422        1.0033458
  12206.502       0.99957881        1.0007894       0.99593822        1.0062092       0.99877771       0.99545628       0.99740995        1.0024671        1.0009326        1.0002805        1.0009905       0.99701240        1.0028937        1.0008966        1.0013094
  12207.541       0.99989721        1.0041605       0.99830501        1.0036360        1.0010810       0.99476076       0.99774271       0.99860279       0.99963335       0.99997613        1.0026075       0.99806343        1.0011816       0.99747496       0.99835926
  12208.600       0.99876602        1.0008024       0.99772038        1.0011439        1.0011842       0.99609570        1.0000618       0.99466928       0.99880866        1.0011770        1.0001981       0.99921520        1.0015312       0.99959783       0.99824811
  12209.672       0.99777035        1.0009153        1.0005841       0.99786234        1.0036263       0.99578899       0.99909988       0.99568130        1.0031329        1.0000472       0.99802534       0.99836623       0.99933474        1.0006582        1.0008706
  12210.732       0.99758262       0.99645439        1.0041308       0.99883279        1.0031541       0.99595458       0.99743718       0.99808795       0.99923777       0.99436986        1.0003793        1.0017810        1.0067247       0.99915923        1.0030959
  12211.790       0.99754078       0.99742783        1.0002015       0.99908786        1.0039878       0.99603309        1.0023148       0.99467347       0.99958767       0.99983910        1.0001483       0.99737936        1.0032295       0.99767494        1.0008958
  12212.843       0.99615075       0.99978566       0.99972654       0.99536994        1.0050031       0.99579902        1.0036875       0.99390943       0.99877925       0.99731023       0.99934273       0.99716919       0.99865159       0.99936849       0.99936627
  12213.909       0.99710353        1.0004313        1.0008478       0.99904459        1.0022606       0.99759201        1.0010896        1.0000139        1.0033162       0.99732919        1.0003630       0.99989489       0.99941605       0.99983021        1.0005373
  12214.989       0.99676121       0.99992570        1.0064466        1.0026827       0.99864430        1.0014179       0.99960940        1.0020535       0.99945040       0.99869187       0.99837153        1.0009142       0.99989552       0.99889446        1.0001596
  12216.043       0.99458679        1.0015520       0.99997855        1.0005958       0.99927948        1.0011670        1.0055554        1.0011406       0.99930204        1.0000642        1.0039939        1.0008191        1.0008403       0.99938033        1.0022783
  12217.096       0.99650235        1.0014441        1.0034455        1.0007339        1.0011520        1.0015146        1.0062249       0.99933694       0.99942697       0.99505889        1.0042424       0.99946318        1.0043699        1.0000389       0.99924176
  12218.157       0.99532624       0.99688840       0.99824014        1.0006765        1.0028383        1.0026411        1.0027953       0.99844540       0.99902401       0.99339038        1.0022539        1.0039300        1.0051019       0.99959234       0.99977667
  12219.211       0.99523513       0.99944586       0.99913382        1.0007182        1.0003647        1.0016482       0.99849866       0.99317217       0.99246709       0.99547374       0.99906400        1.0034921        1.0039111        1.0005845       0.99931210
  12220.271       0.99421835       0.99902478       0.99950729       0.99978353       0.99567681        1.0021169       0.99765200       0.99610387       0.99975800        1.0023364       0.99832316       0.99950444       0.99916086       0.99897806       0.99952505
  12221.326       0.99452897       0.99755165       0.99941200        1.0025363       0.99662968        1.0030765       0.99695229        1.0002427        1.0023657       0.99814117       0.99947953        1.0011144       0.99478722       0.99391812        1.0038645
  12222.381       0.99482429       0.99610754       0.99694443       0.99987565       0.99909233       0.99943909       0.99766791        1.0020398        1.0015930       0.99942993        1.0050026        1.0007463       0.99737074       0.99439559        1.0023068
  12223.435       0.99442386       0.99818947       0.99812504        1.0011809        1.0019480       0.99989254       0.99872270        1.0003716        1.0001806        1.0000020        1.0032030       0.99899806       0.99772129       0.99599884       0.99846025
  12224.477       0.99454072       0.99803417        1.0059617        1.0017088       0.99919527        1.0010496        1.0007418        1.0022443       0.99903183       0.99830635        1.0035067       0.99939845       0.99532386        1.0004681       0.99577898
  12225.533       0.99439762        1.0011639        1.0019809        1.0034637       0.99790763        1.0047213        1.0011126        1.0026915       0.99673618       0.99959574        1.0053324        1.0006008       0.99422060        1.0042628       0.99661098
  12226.587       0.99481363        1.0028581       0.99860061        1.0036709       0.99988256        1.0052521       0.99991805        1.0010299       0.99707236       0.99651524        1.0045905        1.0007203       0.99729137        1.0049380       0.99920301
  12227.643       0.99394423        1.0028494        1.0030001        1.0030911        1.0006881        1.0035406       0.99721428        1.0031820        1.0009154        1.0005121       0.99836676        1.0017207       0.99764639        1.0060277        1.0031808
  12228.685       0.99471490       0.99565369       0.99653412        1.0048900       0.99897668        1.0034541        1.0017260        1.0001606        1.0020456        1.0014327       0.99954628        1.0034722        1.0003253        1.0031981        1.0015576
  12229.742       0.99429629       0.99716122       0.99401022        1.0052233       0.99636892        1.0028995        1.0032278       0.99901882        1.0036715        1.0017814       0.99747753        1.0023079        1.0027248        1.0012987        1.0015062
  12230.798       0.99309311       0.99765206       0.99608138        1.0054707       0.99912550        1.0029454        1.0029731       0.99893536        1.0035016        1.0074261        1.0030171        1.0010282        1.0010302        1.0037786        1.0019709
  12231.867       0.99443183       0.99712538        1.0040808        1.0063552       0.99866709        1.0025726        1.0026935       0.99883346        1.0041380        1.0063518        1.0041922        1.0001167       0.99973574        1.0042715        1.0004348
  12232.937       0.99398201       0.99965689       0.99943276        1.0074741        1.0003547        1.0028164        1.0039815        1.0002757        1.0023327        1.0032526       0.99966008       0.99618727        1.0024180        1.0023712        1.0009805
  12233.980       0.99428236        1.0023179       0.99753382        1.0056696        1.0032641        1.0023932        1.0051397        1.0014984        1.0030855       0.99938830        1.0009888       0.99855506        1.0030325        1.0014919        1.0007451
  12235.037       0.99448915        1.0037316        1.0025796        1.0017670        1.0017256       0.99968867        1.0022923       0.99816043        1.0009546       0.99701352       0.99940920       0.99989041       0.99808044        1.0037413        1.0005892
  12236.107       0.99293733        1.0015249        1.0023714       0.99863005        1.0001482       0.99897990       0.99938566        1.0019075        1.0021581       0.99803615        1.0009019       0.99773660       0.99987004        1.0024233        1.0016267
  12237.171       0.99453467        1.0035218       0.99877255       0.99816027       0.99736345        1.0020124       0.99865027        1.0038920        1.0020065       0.99964181        1.0063053       0.99903752        1.0012126        1.0028075        1.0083351
  12238.241       0.99282007       0.99886913        1.0015087        1.0000148       0.99766190        1.0004900       0.99732574        1.0033637        1.0032309       0.99675362        1.0022183       0.99956666        1.0035670        1.0036555        1.0083324
  12239.312       0.99363553        1.0020953       0.99746383        1.0016339       0.99718450       0.99696754       0.99948707        1.0041583        1.0024241       0.99625652       0.99859263       0.99720107        1.0003311        1.0026486        1.0065873
  12240.376       0.99438708        1.0038171       0.99649891       0.99724230       0.99671502       0.99784505        1.0033200        1.0046111       0.99894527       0.99951334        1.0002637       0.99724958       0.99790691       0.99892541        1.0019387
  12241.434       0.99368917        1.0010962       0.99934280       0.99770291       0.99755545       0.99860895        1.0019234        1.0038811        1.0009189        1.0047026       0.99633948       0.99940725       0.99782548       0.99965990        1.0042925
  12242.493       0.99328272       0.99737816       0.99799804       0.99939144        1.0006329       0.99660537        1.0017442        1.0076259        1.0020544        1.0017436       0.99759421       0.99968320        1.0011184       0.99781960        1.0054664
  12243.570       0.99340844       0.99539322        1.0001867       0.99456669        1.0000101       0.99759419        1.0000323        1.0036387        1.0008292        1.0026343       0.99594025       0.99925967       0.99790583       0.99664430        1.0022771
  12244.648       0.99394719       0.99609830       0.99857578       0.99521959       0.99699764       0.99800671       0.99902323        1.0016469       0.99541217        1.0026192       0.99727822        1.0006214       0.99713790       0.99785399        1.0003527
  12245.713       0.99238750       0.99879468        1.0000135       0.99726051       0.99891639        1.0009461       0.99964337       0.99816535        1.0003697        1.0054847       0.99810640       0.99945844       0.99421870       0.99925757       0.99779277
  12246.766       0.99289064       0.99826373        1.0011834       0.99893549        1.0003198        1.0017797        1.0011918       0.99537355       0.99738227        1.0067453       0.99933887       0.99899770       0.99358366       0.99736765       0.99655145
  12247.845       0.99265560       0.99471711       0.99469133       0.99875642       0.99948804       0.99673573        1.0001775        1.0017417       0.99707556        1.0067292       0.99859772       0.99592506       0.99908984       0.99614963       0.99758077
  12248.930       0.99356040       0.99426192       0.99475759       0.99994292        1.0019868       0.99949727       0.99954847        1.0005546       0.99890869        1.0060551       0.99873557       0.99466097        1.0010436       0.99573916       0.99785961
  12249.996       0.99315808       0.99706473       0.99778520        1.0002279       0.99865096       0.99698797       0.99739917       0.99732685       0.99662561        1.0037983        1.0004024       0.99536772       0.99799420       0.99699767       0.99973774
  12251.056       0.99159182       0.99684685       0.99997270        1.0012558       0.99536823       0.99805959       0.99771152       0.99938694       0.99560825        1.0034311       0.99829301       0.99681172       0.99807089       0.99776376        1.0004270
  12252.122       0.99252619       0.99979255        1.0005216        1.0038672       0.99520960       0.99879662       0.99909795        1.0040798       0.99663434        1.0023936       0.99666772       0.99840479       0.99736927       0.99849481       0.99969681
  12253.195       0.99240413       0.99860536        1.0001933        1.0015123       0.99456341       0.99792245        1.0009375        1.0034180       0.99686043        1.0018398       0.99454161       0.99910733       0.99718596       0.99846623        1.0012312
  12254.275       0.99143293       0.99628934        1.0015912        1.0003668       0.99624316        1.0018398       0.99977550        1.0015019       0.99856050        1.0036037       0.99460049        1.0019816        1.0004376       0.99668352        1.0005825
  12255.335       0.99094711       0.99548216        1.0024931        1.0011600       0.99900522       0.99859036       0.99913084       0.99937289       0.99768217        1.0059597       0.99971452        1.0013147        1.0022244       0.99774634       0.99850098
  12256.409       0.99139702       0.99544463        1.0010491        1.0013666       0.99735716        1.0010744        1.0020375       0.99610508       0.99401050        1.0064225        1.0023578       0.99849488        1.0038194        1.0008997       0.99863105
  12257.489       0.99125678       0.99852001        1.0004131        1.0016585       0.99739302       0.99893839       0.99698874       0.99614293       0.99475538        1.0045322        1.0022307       0.99860175        1.0046868        1.0010588       0.99707958
  12258.570       0.99092246       0.99480897        1.0020560        1.0006122        1.0026641       0.99358839       0.99790041       0.99758290        1.0008442        1.0035312        1.0000439       0.99994860        1.0031569        1.0010623       0.99714593
  12259.645       0.99142696       0.99269337        1.0008551        1.0025673       0.99745872       0.99795234        1.0014562       0.99623675        1.0009916        1.0028076        1.0001977       0.99870828        1.0017013        1.0034682       0.99940921
  12260.718       0.99106886       0.99602201       0.99730421        1.0021009       0.99799897       0.99500577       0.99441123       0.99489147       0.99771571        1.0021469        1.0005198       0.99930511        1.0027111        1.0018396        1.0012910
  12261.800       0.99136654       0.99765134       0.99908849        1.0025952       0.99899089       0.99777993        1.0002880       0.99547178       0.99655998        1.0009538       0.99985309       0.99854496        1.0014951        1.0012533        1.0023397
  12262.868       0.99046279       0.99670853        1.0015641        1.0020372        1.0009081       0.99876682       0.99965108       0.99855834       0.99680049        1.0042642        1.0002226       0.99324050        1.0009346        1.0005228        1.0026707
  12263.943       0.99186669       0.99624697        1.0042143        1.0015948       0.99589030       0.99590908        1.0016007        1.0006930       0.99834906        1.0053083        1.0001003       0.99472037        1.0013149        1.0010859        1.0038300
  12265.005       0.99188126       0.99861727        1.0005658        1.0022055       0.99669298       0.99808585       0.99727908        1.0011369       0.99733127        1.0004022        1.0009771       0.99592417        1.0004577        1.0012089        1.0019011
  12266.081       0.99091076        1.0008259       0.99603520        1.0006378       0.99616399        1.0004334        1.0006988       0.99981605       0.99666170       0.99799173        1.0018260       0.99592906       0.99824114        1.0013643        1.0003573
  12267.162       0.99199602        1.0015792       0.99637604        1.0021567       0.99758365        1.0022389       0.99807490       0.99659568       0.99685859        1.0024297        1.0036218       0.99662131        1.0005952        1.0012808       0.99626725
  12268.232       0.99248757        1.0005602       0.99507186        1.0033096       0.99612154        1.0010525        1.0009292        1.0000548       0.99788402        1.0011878        1.0018191       0.99822013        1.0031454        1.0017017       0.99791726
  12269.295       0.99302951        1.0028066       0.99795691        1.0006900       0.99909658        1.0036196        1.0021577        1.0004004       0.99753500       0.99728376        1.0000296        1.0001601        1.0014686        1.0039276        1.0052035
  12270.358       0.99305670        1.0008090       0.99829921       0.99772811       0.99888536        1.0018302        1.0026855        1.0026634       0.99953236        1.0002850        1.0043344        1.0023915        1.0004640        1.0014866        1.0044442
  12271.421       0.99268843       0.99937369       0.99761752       0.99727088       0.99933731       0.99872549        1.0043737        1.0050226        1.0020855        1.0010354        1.0027375        1.0042167       0.99817695       0.99945043        1.0000404
  12272.497       0.99391590       0.99920042       0.99916350       0.99943816       0.99706667        1.0015627       0.99863594        1.0055077        1.0016438       0.99846319       0.99644245        1.0012952       0.99620249       0.99995172       0.99761302
  12273.555       0.99440057       0.99801992        1.0001953        1.0000936       0.99708185        1.0025703       0.99822391        1.0050671        1.0018884       0.99892576       0.99674171        1.0000660       0.99972431        1.0018065       0.99809682
  12274.611       0.99404026       0.99998446        1.0015441       0.99924777       0.99646333       0.99972727       0.99885970        1.0042561        1.0037080        1.0020748        1.0011770        1.0003967        1.0009492        1.0011094        1.0018258
  12275.676       0.99365831       0.99916706        1.0006580        1.0005357       0.99872437        1.0012742        1.0068960        1.0021629        1.0019523        1.0016928        1.0012756       0.99686360        1.0021641       0.99753877        1.0032041
  12276.747       0.99538282       0.99650952        1.0007387        1.0016799       0.99707819       0.99918269        1.0009348       0.99853946        1.0031372       0.99675197       0.99888689       0.99487991        1.0009529       0.99505078        1.0005955
  12277.823       0.99527075       0.99610885       0.99766384        1.0004262       0.99789204        1.0022559        1.0025956       0.99997590        1.0058230       0.99905097        1.0009009       0.99894098       0.99664937       0.99939513        1.0005424
  12278.908       0.99659476       0.99602058       0.99440694       0.99739378        1.0017099       0.99925822        1.0027179        1.0015040        1.0031334        1.0013499        1.0028288       0.99937342       0.99497314       0.99975789        1.0012461
  12279.986       0.99628516       0.99860525       0.99651817       0.99612047        1.0040500        1.0011404        1.0003841        1.0022286       0.99874941       0.99738589        1.0014436       0.99808975       0.99474862       0.99659591       0.99916320
  12281.064       0.99761362       0.99900645       0.99727374       0.99455501        1.0029721       0.99774603        1.0005942       0.99983496       0.99858756       0.99481485        1.0002845        1.0006766       0.99869533       0.99598277       0.99803673
  12282.143       0.99810580       0.99913018        1.0000463       0.99599906       0.99948892       0.99392813       0.99756563       0.99863164       0.99487904       0.99824204        1.0000210        1.0020119       0.99967833       0.99578888       0.99672402
  12283.234       0.99880942       0.99771703        1.0041976       0.99791443        1.0023942       0.99703831       0.99544699       0.99917597       0.99462709        1.0025099       0.99993937        1.0008465       0.99966332       0.99898741       0.99693663
  12284.312       0.99919752       0.99682825        1.0052011       0.99649512       0.99823723       0.99698154        1.0003025       0.99626314       0.99828820       0.99872381        1.0030793       0.99912517       0.99830934        1.0011389       0.99881864
  12285.404        1.0001681       0.99733146        1.0039154        1.0020377        1.0037664       0.99576976       0.99877079       0.99500131        1.0007988       0.99612287        1.0048605       0.99860697       0.99802937       0.99454117        1.0007334
  12286.484        1.0007087       0.99879589        1.0048057        1.0007739        1.0017791       0.99946589       0.99971964       0.99585726        1.0005068       0.99837713        1.0018469       0.99790116       0.99768961       0.99233611       0.99994425
  12287.550        1.0009242       0.99552186        1.0035301        1.0014526       0.99629038        1.0001891        1.0013494       0.99732180        1.0015107       0.99678605        1.0021197       0.99944545       0.99723959       0.99570940       0.99716817
  12288.629        1.0020101       0.99835345        1.0064170       0.99468377       0.99640384        1.0039014        1.0015086       0.99500849       0.99786179        1.0000376        1.0026011        1.0008251       0.99925758       0.99743150       0.99901504
  12289.708        1.0020019       0.99602978        1.0047377       0.99876432        1.0015518       0.99920235       0.99701622       0.99953488       0.99891515        1.0040786        1.0017450        1.0012821        1.0008953       0.99788951        1.0016318
  12290.789        1.0025667       0.99806828        1.0017785       0.99848511        1.0055621       0.99987059       0.99893824        1.0025873        1.0013458        1.0029406        1.0024463        1.0018051        1.0013222        1.0011031        1.0009439
  12291.855        1.0033501       0.99574262        1.0010451       0.99628038        1.0013635       0.99842960        1.0004121        1.0023963       0.99934692        1.0033443        1.0006181        1.0032141       0.99864959        1.0043369       0.99831032
  12292.935        1.0036604       0.99974636       0.99773324       0.99815106       0.99777114       0.99733989        1.0020755       0.99671996       0.99777258        1.0024319       0.99641176       0.99909842       0.99940478        1.0027812        1.0008919
  12294.003        1.0049184       0.99823222       0.99943887       0.99835010       0.99763468       0.99520098        1.0002643       0.99950893        1.0003814        1.0027737        1.0044602       0.99997051       0.99732512        1.0017024       0.99920213
  12295.083        1.0045059       0.99773288        1.0016104       0.99316940       0.99678305       0.99821517        1.0007230       0.99561112       0.99974338        1.0034356        1.0028402        1.0003729        1.0029556        1.0028189       0.99658949
  12296.164        1.0051556       0.99618246        1.0026202       0.99388171        1.0021208       0.99665507       0.99728799       0.99696273       0.99728668        1.0031017       0.99830122        1.0022472        1.0054635        1.0028936       0.99452728
  12297.245        1.0056935       0.99990319        1.0066068       0.99590535        1.0003546       0.99474610        1.0013579        1.0044632       0.99561573       0.99979790        1.0023349        1.0010597        1.0045223        1.0004955       0.99876377
  12298.319        1.0062707        1.0016443        1.0011807       0.99770929        1.0046836       0.99634131        1.0024683        1.0042573       0.99636213       0.99729948        1.0008290        1.0009293       0.99931012        1.0017833       0.99858070
  12299.387        1.0061384        1.0004941        1.0022462        1.0050862       0.99489499        1.0007572        1.0035926        1.0048073       0.99827512       0.99997669        1.0012907       0.99746004       0.99694397        1.0004418       0.99742015
  12300.462        1.0069305        1.0003722        1.0030573        1.0027684       0.99745307        1.0001146        1.0010968       0.99835026        1.0052947       0.99959135        1.0024593        1.0011421       0.99614233       0.99623916        1.0004341
  12301.563        1.0069016        1.0016784        1.0025808        1.0026272        1.0024126        1.0000534        1.0015858       0.99734820        1.0031392       0.99963215       0.99976257        1.0020133       0.99709672       0.99779985       0.99922468
  12302.659        1.0074145        1.0017710        1.0017160       0.99948181       0.99987851        1.0036748        1.0005150        1.0041549       0.99722026        1.0019500       0.99915173        1.0028723       0.99773315        1.0012905        1.0021762
  12303.747        1.0078618        1.0027811        1.0000115       0.99939194       0.99935838        1.0004150       0.99809872       0.99710184       0.99707116        1.0001901       0.99964879        1.0030693        1.0001087       0.99645362       0.99579000
  12304.816        1.0073493        1.0065166        1.0057425        1.0015696        1.0003963        1.0004309       0.99862542        1.0001563        1.0003511       0.99947570       0.99409391       0.99983634       0.99814354       0.99429385       0.99649576
  12305.899        1.0077737        1.0012167        1.0032801        1.0022493       0.99901269        1.0026871        1.0002842        1.0002396       0.99906376        1.0001625       0.99893125        1.0025113       0.99949901       0.99389332        1.0000849
  12306.975        1.0082445        1.0008530        1.0024424       0.99701689        1.0001030        1.0034277        1.0046244       0.99996142       0.99912781        1.0037615       0.99752784       0.99800934        1.0006901       0.99651566       0.99898967
  12308.051        1.0080989        1.0024081        1.0003148        1.0023932       0.99794369        1.0006192        1.0041934        1.0016604       0.99945577       0.99884170       0.99856112       0.99588101        1.0022654       0.99773841        1.0005634
  12309.128        1.0084326       0.99829333       0.99711573        1.0010581       0.99852875        1.0027979        1.0031166        1.0098380       0.99773426        1.0006742        1.0006969       0.99740693        1.0002569        1.0017393       0.99975622
  12310.191        1.0086471        1.0028841       0.99590374       0.99846576       0.99650459        1.0052643       0.99910158        1.0005845       0.99630716        1.0046298       0.99823390        1.0069441        1.0024343        1.0006904        1.0005467
  12311.261        1.0087512        1.0035181        1.0016690        1.0036827        1.0003477        1.0000314        1.0005307        1.0056536        1.0023821        1.0000745       0.99886592        1.0031590        1.0022823        1.0051413       0.99757402
  12312.332        1.0083316        1.0053794        1.0010759       0.99969473       0.99858781        1.0014843       0.99741719        1.0072570       0.99727352        1.0032122       0.99833334       0.99634397        1.0026228        1.0044493       0.99722236
  12313.396        1.0084085        1.0035599       0.99894458       0.99664952       0.99628905        1.0060989        1.0011781       0.99969128        1.0044075        1.0006546       0.99566026       0.99590329        1.0015312        1.0035940        1.0015083
  12314.473        1.0085060        1.0032273       0.99966618       0.99838632       0.99755943        1.0049615       0.99905570        1.0066513       0.99679163        1.0020039       0.99114379       0.99548729       0.99468958       0.99835271       0.99668259
  12315.544        1.0086629        1.0055704        1.0048765       0.99913180       0.99908870        1.0000537       0.99563523        1.0055022       0.99314814        1.0012633       0.99525748       0.99998769       0.99553424       0.99924823       0.99879277
  12316.615        1.0089316        1.0045406       0.99988437        1.0006835       0.99938953       0.99811760       0.99532627        1.0076114       0.99734042        1.0038666       0.99826632       0.99475410       0.99826859        1.0020963        1.0022554
  12317.687        1.0084904       0.99920446        1.0020994        1.0000534       0.99886356        1.0017577        1.0025246       0.99875530       0.99707733        1.0058990       0.99691691       0.99352581        1.0022757        1.0000848       0.99751375
  12318.758        1.0081154        1.0024870       0.99821445        1.0018312        1.0053614        1.0012676        1.0038013        1.0014419       0.99559961        1.0033561       0.99443118       0.99746316        1.0066630       0.99864162       0.99898463
  12319.843        1.0081115        1.0015985       0.99724124        1.0042471       0.99951647        1.0044422        1.0026861       0.99891406       0.99753741        1.0001468       0.99726244        1.0014540        1.0075005       0.99778494        1.0013045
  12320.902        1.0073247        1.0058605       0.99568360        1.0043237       0.99887648        1.0050866        1.0002856        1.0088244        1.0004048        1.0055447       0.99951095        1.0041734        1.0051250       0.99966095       0.99977062
  12321.960        1.0069272        1.0022894       0.99808148       0.99918795       0.99994629        1.0062445        1.0021171        1.0005342        1.0007148        1.0051704       0.99847133        1.0005937        1.0058654        1.0006892        1.0001458
  12323.020        1.0073089        1.0054957       0.99999749        1.0022068        1.0002513        1.0078815        1.0048326        1.0034551       0.99955724       0.99904760       0.99964478        1.0042754        1.0040969        1.0024513       0.99729567
  12324.105        1.0069940        1.0025760        1.0008146       0.99646122        1.0008258        1.0062631        1.0026483        1.0070671        1.0020118       0.99575442        1.0010049       0.99995884        1.0049373        1.0048627       0.99760558
  12325.191        1.0069190       0.99838737       0.99809923       0.99449001        1.0035458        1.0041295        1.0049587        1.0005960       0.99905293       0.99694555       0.99987265       0.99663587        1.0034049        1.0024053       0.99880972
  12326.264        1.0064242       0.99789051       0.99906125        1.0025159       0.99848908        1.0030778        1.0011278        1.0005116       0.99857147       0.99883172       0.99606909       0.99748089        1.0084155        1.0045802       0.99941408
  12327.324        1.0064900       0.99801781        1.0017362       0.99728720       0.99676437        1.0045207       0.99724250        1.0011587        1.0030050       0.99735842       0.99776878       0.99762606        1.0032863        1.0021996        1.0010749
  12328.390        1.0058003       0.99607196       0.99451442       0.99904344        1.0039284        1.0037422       0.99626831        1.0023074        1.0056637       0.99928427       0.99763466       0.99990948        1.0040154        1.0022064        1.0008756
  12329.471        1.0058232       0.99413430       0.99919202        1.0003494        1.0060918        1.0004391       0.99693031       0.99556723        1.0024487        1.0003622        1.0040364       0.99908472        1.0071542       0.99955401       0.99815489
  12330.564        1.0052470       0.99413988       0.99728321       0.99681152        1.0032047       0.99824417       0.99568941       0.99852420        1.0010015       0.99934338       0.99830218        1.0035067        1.0069314       0.99832633        1.0000981
  12331.645        1.0053318       0.99934879       0.99748130       0.99722992        1.0066781       0.99776892        1.0007887        1.0002550        1.0027170       0.99897126       0.99596411        1.0010463        1.0028558        1.0006868       0.99982845
  12332.719        1.0043894       0.99409980       0.99706262       0.99459090        1.0030701       0.99839132       0.99985532       0.99512053        1.0009365       0.99898786       0.99824349        1.0017967        1.0034544        1.0000131       0.99845040
  12333.793        1.0037363       0.99614997       0.99800683       0.99973422        1.0022114       0.99786399       0.99800883       0.99721752       0.99949655       0.99839912       0.99860983       0.99978407        1.0003479        1.0008920       0.99770897
  12334.867        1.0038489       0.99642416        1.0037733        1.0007578       0.99833258        1.0004373       0.99869687        1.0040850        1.0015151       0.99566526       0.99831388        1.0016274        1.0019766       0.99478236        1.0009747
  12335.955        1.0034144       0.99949531        1.0011986       0.99691878        1.0001820        1.0012947        1.0022806       0.99954936        1.0031883        1.0008625       0.99721434        1.0062380        1.0024159        1.0015953       0.99837355
  12337.043        1.0033618       0.99718711       0.99702000        1.0030642        1.0013342       0.99924356        1.0012938       0.99498885        1.0002447        1.0042166       0.99343610        1.0062485        1.0031181        1.0018791        1.0006494
  12338.118        1.0025234        1.0013656        1.0016788        1.0033830        1.0022320       0.99789616       0.99923521       0.99634643        1.0011719       0.99932917        1.0034654       0.99741738       0.99891649        1.0023294       0.99741194
  12339.187        1.0020310        1.0046458       0.99854175        1.0013424        1.0057090       0.99901309        1.0023257       0.99544260        1.0015074        1.0006452        1.0023387        1.0061843       0.99794065        1.0010617       0.99640340
  12340.255        1.0021038        1.0047273        1.0011976        1.0007142       0.99844564        1.0013227       0.99950298       0.99734887       0.99861209       0.99757887       0.99626899       0.99838874        1.0008609        1.0010383       0.99953322
  12341.344        1.0021281        1.0021143       0.99808639       0.99894630       0.99770953        1.0002548       0.99924411       0.99629988        1.0027358        1.0023407        1.0045965       0.99677184       0.99558201        1.0000374       0.99813376
  12342.426        1.0029279        1.0057318       0.99829791       0.99732996       0.99779354       0.99961328        1.0018054       0.99687812       0.99830817        1.0010730       0.99803723       0.99797481        1.0009714       0.99865547       0.99580283
  12343.509        1.0023175        1.0070518        1.0000444       0.99731259       0.99975466        1.0015653        1.0019854       0.99623705       0.99800073       0.99871355        1.0034977       0.99531618       0.99609017       0.99488305       0.99891630
  12344.578        1.0021745        1.0052082        1.0065466       0.99541748        1.0030640        1.0018389       0.99997591       0.99638601       0.99693873       0.99636240        1.0010608        1.0020041       0.99987027       0.99648605       0.99923747
  12345.654        1.0028303        1.0054252        1.0021733       0.99725938        1.0016580        1.0005145       0.99927751       0.99905993       0.99807496        1.0003241       0.99732587       0.99720526       0.99686634        1.0021004       0.99848390
  12346.738        1.0021270        1.0049869       0.99916651       0.99943111       0.99926100        1.0011486       0.99891750       0.99868831        1.0017739        1.0010305        1.0010258        1.0000849       0.99841741       0.99894111       0.99707086
  12347.821        1.0023634        1.0072534        1.0007606       0.99986806        1.0011869       0.99936396       0.99699927        1.0009467        1.0004601       0.99912239       0.99831987        1.0003624       0.99721937       0.99865601        1.0010238
  12348.918        1.0010988        1.0012508        1.0041276        1.0013620        1.0037885        1.0008919       0.99910851       0.99980559        1.0033915        1.0032280       0.99423724       0.99819402       0.99721000        1.0010590        1.0013911
  12350.008        1.0020549        1.0032433        1.0032216        1.0031781        1.0016071        1.0014273        1.0012251        1.0016367        1.0030092        1.0027134       0.99722943       0.99978427       0.99569117        1.0007902       0.99808456
  12351.079        1.0026247       0.99949576        1.0028727        1.0022750       0.99812865        1.0017946        1.0000049       0.99939839        1.0016105        1.0055569       0.99757508        1.0011090        1.0012598       0.99806411        1.0007233
  12352.156        1.0014141       0.99876370        1.0031619        1.0033641        1.0014030        1.0003117        1.0004599       0.99919073        1.0024524        1.0020696       0.99356036       0.99579849        1.0016435        1.0004821        1.0035220
  12353.233        1.0015298        1.0052902        1.0059373        1.0005982        1.0005231       0.99782054        1.0000385       0.99613599        1.0034261        1.0053981       0.99843902       0.99751371       0.99723361       0.99986939        1.0016479
  12354.319        1.0031474        1.0037954        1.0049521       0.99972384        1.0001907        1.0021387       0.99818955       0.99882166        1.0000987        1.0021007        1.0023724       0.99742040        1.0010802       0.99879309       0.99976566
  12355.396        1.0023350        1.0044514        1.0073665        1.0019575        1.0020816        1.0034626        1.0004429       0.99956375       0.99934420       0.99882988        1.0016026       0.99985755        1.0035093       0.99687698        1.0007931
  12356.467        1.0024103        1.0045102        1.0035823        1.0008593       0.99945832        1.0019280        1.0037803       0.99749630       0.99817384       0.99730669        1.0039769        1.0021273        1.0027068       0.99539639        1.0003946
  12357.533        1.0022720        1.0018260       0.99961185       0.99767401       0.99878293       0.99930969        1.0035673        1.0000494        1.0003801       0.99838783        1.0034565        1.0036519        1.0028998        1.0012760        1.0002989
  12358.604        1.0028934        1.0034452        1.0014050       0.99775038       0.99856446       0.99554080       0.99964622        1.0022411       0.99522983       0.99641837        1.0020737        1.0032879       0.99686010        1.0040041       0.99936313
  12359.690        1.0031567        1.0027817       0.99861444        1.0007865       0.99689939       0.99830149       0.99827122        1.0016862       0.99804753        1.0016444       0.99975681        1.0063281        1.0015870        1.0024559        1.0015608
  12360.763        1.0031064       0.99692606       0.99846775        1.0019186       0.99816830        1.0010442        1.0030588        1.0024229       0.99572714       0.99992925        1.0017836        1.0025196       0.99818842       0.99991108        1.0008541
  12361.841        1.0035136       0.99624661       0.99944974       0.99908042       0.99858010        1.0020923        1.0018861       0.99866109        1.0023264        1.0006270        1.0005258        1.0010740       0.99827813        1.0007691        1.0019798
  12362.907        1.0025754       0.99965568       0.99722780       0.99845399       0.99636145       0.99894112       0.99944927       0.99898035        1.0067483       0.99880407        1.0038253        1.0016844        1.0041786       0.99883166       0.99870340
  12363.987        1.0032442        1.0012768       0.99793429       0.99722674       0.99894088       0.99634382       0.99674873        1.0009233        1.0041286       0.99810445        1.0015939        1.0010977        1.0000984        1.0016084       0.99780809
  12365.073        1.0034471        1.0012493       0.99862611       0.99973784        1.0022124       0.99668977       0.99622013        1.0008430       0.99968938       0.99766521        1.0029325        1.0028036       0.99893295       0.99819577       0.99653367
  12366.147        1.0034001       0.99775880       0.99962166        1.0017691        1.0049241       0.99817308        1.0013317        1.0007249        1.0029594       0.99998937        1.0048477       0.99913239        1.0004207        1.0000792        1.0020146
  12367.220        1.0040057       0.99679537       0.99565174        1.0004691        1.0037956       0.99678591        1.0037346        1.0018107        1.0052065       0.99918426        1.0027375        1.0010816       0.99868807        1.0005226        1.0010855
  12368.294        1.0027266        1.0036876       0.99642005       0.99940580       0.99988742       0.99638145        1.0015244        1.0017959        1.0027478       0.99801551        1.0019348       0.99304449       0.99802412        1.0021224       0.99899561
  12369.374        1.0035743        1.0039134       0.99648114       0.99925229        1.0003348       0.99556809        1.0038635       0.99931436       0.99989664       0.99848047       0.99930288       0.99739341       0.99474818        1.0029205       0.99720279
  12370.468        1.0035776       0.99873424       0.99826321       0.99702734        1.0017331       0.99908002        1.0026832       0.99778519        1.0027442       0.99455241       0.99903902       0.99752002       0.99570248        1.0043575       0.99831736
  12371.562        1.0036593        1.0011739       0.99667284       0.99398163        1.0007599       0.99798079       0.99830625        1.0000836        1.0020282       0.99718003       0.99467123       0.99524720        1.0014434        1.0028294       0.99774651
  12372.643        1.0029312        1.0006439       0.99681958       0.99652729        1.0000160       0.99838552       0.99866530        1.0054814       0.99821949       0.99830836       0.99955640       0.99532681        1.0028138        1.0025948        1.0023364
  12373.725        1.0034882       0.99983405        1.0033983        1.0007744        1.0017046       0.99685766        1.0032505        1.0032343       0.99907132       0.99825052       0.99952472       0.99534537        1.0033487        1.0005188        1.0038925
  12374.813        1.0035973        1.0002335        1.0044821        1.0028491        1.0052042       0.99816784        1.0013782       0.99761940        1.0016934        1.0005136        1.0017620        1.0024475       0.99824722        1.0000460       0.99840992
  12375.908        1.0029552        1.0013970        1.0019739        1.0044553        1.0060945        1.0006369       0.99929124        1.0006033        1.0031141        1.0032472        1.0045721        1.0079876        1.0027946        1.0015504       0.99810372
  12377.003        1.0047921        1.0017036       0.99744941        1.0076984       0.99953000        1.0002521        1.0022569       0.99955520       0.99987665        1.0002532        1.0000382        1.0048388       0.99961573        1.0017056        1.0017625
  12378.085        1.0037868       0.99889098       0.99813105        1.0100553        1.0023850       0.99462722        1.0046043       0.99921023       0.99765193       0.99730899        1.0019826       0.99989571       0.99949028        1.0008583        1.0022500
  12379.168        1.0040140        1.0025378        1.0035894        1.0069804        1.0019288       0.99433268        1.0031027       0.99936647       0.99827494       0.99807498        1.0004469        1.0031339       0.99514547        1.0006750        1.0003161
  12380.257        1.0045230        1.0018151        1.0025712        1.0020346        1.0020539        1.0003759        1.0035030       0.99859570        1.0008689       0.99948038       0.99872065        1.0056320       0.99350849        1.0021988       0.99980782
  12381.352        1.0043857        1.0027232        1.0023106        1.0004954        1.0021975        1.0026649       0.99878416       0.99983313       0.99962102       0.99802356       0.99764534        1.0041433       0.99534840        1.0016206        1.0037504
  12382.448        1.0041135        1.0011883        1.0044082        1.0013629        1.0011354       0.99807681       0.99872370        1.0020942       0.99825850       0.99925751        1.0009875       0.99991221        1.0003943       0.99951200        1.0042981
  12383.545        1.0042809       0.99951228       0.99890541        1.0035226       0.99913480       0.99970582       0.99557849        1.0010115       0.99987705       0.99577625       0.99744604        1.0011739       0.99848609        1.0001273        1.0020301
  12384.628        1.0048692       0.99944978       0.99564765        1.0055750        1.0024437        1.0039365       0.99483966       0.99816902        1.0010282       0.99775439       0.99572514        1.0033345       0.99536544       0.99894682       0.99862949
  12385.718        1.0041421       0.99748002       0.99729475        1.0021158        1.0022462        1.0009367       0.99199686       0.99453187       0.99743645       0.99774573       0.99985720        1.0030782       0.99524388       0.99655287       0.99643271
  12386.795        1.0056881       0.99736843       0.99775042        1.0032735        1.0040116        1.0012383       0.99196704       0.99791105       0.99501307       0.99917059        1.0044445        1.0038309       0.99813312       0.99789161       0.99874768
  12387.872        1.0061840       0.99825675       0.99803321        1.0008716        1.0016041       0.99562834        1.0006980        1.0030454       0.99630663       0.99958417        1.0023833        1.0039187       0.99761469       0.99926528        1.0040786
  12388.963        1.0054337       0.99848162        1.0018226        1.0018773       0.99975081       0.99416573       0.99583448        1.0026251       0.99822218       0.99927914        1.0010784        1.0027741       0.99807720       0.99938551        1.0043891
  12390.054        1.0058753        1.0004184        1.0027337        1.0012858        1.0003915       0.99747548       0.99767275        1.0004258       0.99859427       0.99722806        1.0025166        1.0040844       0.99829464       0.99786349        1.0007971
  12391.131        1.0061106       0.99954647       0.99957863       0.99486084       0.99867259        1.0041337       0.99656603       0.99844268       0.99847282       0.99604658        1.0031771        1.0045530       0.99891762       0.99807755        1.0002452
  12392.216        1.0054011       0.99873093       0.99744312        1.0007909       0.99926161        1.0019150       0.99311532        1.0004018       0.99873694       0.99860291        1.0031700        1.0032868        1.0015287       0.99967680        1.0007400
  12393.320        1.0053834       0.99862942       0.99846110        1.0050183        1.0020812        1.0028443       0.99749646        1.0010800       0.99941783       0.99782969        1.0009710        1.0036146        1.0033610        1.0022212        1.0016859
  12394.439        1.0069918       0.99782906       0.99884425        1.0033249        1.0038496        1.0011758        1.0000680       0.99886871        1.0010084       0.99583559       0.99969762        1.0056004        1.0052830       0.99943999        1.0005773
  12395.524        1.0068569       0.99816757       0.99580913        1.0030352        1.0016178        1.0037267       0.99783684       0.99964195       0.99994300       0.99841766       0.99886205        1.0067040        1.0027639       0.99815515       0.99836106
  12396.609        1.0068856       0.99622982       0.99558246        1.0033700        1.0002548        1.0051535        1.0000583        1.0016397       0.99962908       0.99962619       0.99921738        1.0045372        1.0000521        1.0027547       0.99881808
  12397.695        1.0068617       0.99832676       0.99854488       0.99916147        1.0038867        1.0033576       0.99898817        1.0004636        1.0033804       0.99847026        1.0002477        1.0023081        1.0017267        1.0031003        1.0009191
  12398.793        1.0068453       0.99723678       0.99910805       0.99714954       0.99944699        1.0035349        1.0000827       0.99804882        1.0048538       0.99973195       0.99785238        1.0033466        1.0028739        1.0014563        1.0000181
  12399.893        1.0082796       0.99818933       0.99951087       0.99817221       0.99819143        1.0039267        1.0022491        1.0040087        1.0014669       0.99968165       0.99735602       0.99797645        1.0018244       0.99791125        1.0008372
  12400.986        1.0059211        1.0018269       0.99946174        1.0022554       0.99563659       0.99794216       0.99909578        1.0010887       0.99775929       0.99869603       0.99920126       0.99958825        1.0027664       0.99929825        1.0020844
  12402.072        1.0066983        1.0022690       0.99832972        1.0027645        1.0009697        1.0023444       0.99800161        1.0010401        1.0030317       0.99861219        1.0003159        1.0084460        1.0020350        1.0038311        1.0016618
  12403.152        1.0074492        1.0020059        1.0012364        1.0027511        1.0055131        1.0010132        1.0013153        1.0020415        1.0043299        1.0003117       0.99759003        1.0047799       0.99999857        1.0024841        1.0037833
  12404.239        1.0090292        1.0051700        1.0014584       0.99883510        1.0020038        1.0002978        1.0019699       0.99954576        1.0005864        1.0018949       0.99823182        1.0006382        1.0022487        1.0007033        1.0029085
  12405.345        1.0094359        1.0056597       0.99916630       0.99487710        1.0005513       0.99614767       0.99989256       0.99854255       0.99912516        1.0009768        1.0007480       0.99992801        1.0001383       0.99927736        1.0046609
  12406.439        1.0087545        1.0019367        1.0003430       0.99687307       0.99946071        1.0026362       0.99681085       0.99912193       0.99916288        1.0013191       0.99776415       0.99645782       0.99948933       0.99811780        1.0067044
  12407.539        1.0083380        1.0014021        1.0007234       0.99551126        1.0014868        1.0028934       0.99645493       0.99644171        1.0023940        1.0013032       0.99908511       0.99850874       0.99980199       0.99856071        1.0045136
  12408.641        1.0101879        1.0045788        1.0019457       0.99761393       0.99516458        1.0008945       0.99642468       0.99659127        1.0030537        1.0014050       0.99979030        1.0017748       0.99923811       0.99968776        1.0025419
  12409.741        1.0107717       0.99759897       0.99952020       0.99897391        1.0036908       0.99858432        1.0018323       0.99646811        1.0001567       0.99912534       0.99927412       0.99879163       0.99851481        1.0000852        1.0022195
  12410.843        1.0093683       0.99512973       0.99763196       0.99562851       0.99788871        1.0021338        1.0037294       0.99708987        1.0027453       0.99755321        1.0026538       0.99767482       0.99875941        1.0004694        1.0022186
  12411.958        1.0111013        1.0009266       0.99639915       0.99523081        1.0000450       0.99958280        1.0042059        1.0004250        1.0033124       0.99941299       0.99892501        1.0011958       0.99911839        1.0004791       0.99974900
  12413.079        1.0105783        1.0025001       0.99754844       0.99811572        1.0030563       0.99861737        1.0003504        1.0048396        1.0036591       0.99809575       0.99814973        1.0027121       0.99971141       0.99763794       0.99715359
  12414.175        1.0114235        1.0070062        1.0006509       0.99509835       0.99434487       0.99970469        1.0028834       0.99753901        1.0016382       0.99720092        1.0019146        1.0024170       0.99886750       0.99807648        1.0019875
  12415.277        1.0117910        1.0012343        1.0018458       0.99936471        1.0006872       0.99621570        1.0021447        1.0009838        1.0040095       0.99709040        1.0005660       0.99933180       0.99852176       0.99897249        1.0074524
  12416.366        1.0122896        1.0017434        1.0003385       0.99962171        1.0040281       0.99694540       0.99905485        1.0029558        1.0016103       0.99568017       0.99979880       0.99941936       0.99814922       0.99895490        1.0033122
  12417.481        1.0128346        1.0008919        1.0008077       0.99920911        1.0011070        1.0035235        1.0003967        1.0029187        1.0004221       0.99699758       0.99664135        1.0009821       0.99953849       0.99955837        1.0001389
  12418.584        1.0136111        1.0059039       0.99830333       0.99878113       0.99642402        1.0003270        1.0023905       0.99920021       0.99794969       0.99668856        1.0006748        1.0015391        1.0010986       0.99855591       0.99838189
  12419.687        1.0133401        1.0121120       0.99366407       0.99834883       0.99174103       0.99713052        1.0043843       0.99545206       0.99439496       0.99508593        1.0094969        1.0018715        1.0020737       0.99672551       0.99621969
  12420.790        1.0127441        1.0183201       0.98902482       0.99791653       0.98705805       0.99393401        1.0063781       0.99170391       0.99084023       0.99348330        1.0183190        1.0022040        1.0030489       0.99489511       0.99405749
