# Supplementary material for: In situ X-ray absorption spectroscopy data during formation of active Pt- and Pd-sites in functionalized UiO-67 metal-organic frameworks
Source: Data Brief. 2019 Jul 17;25:104280. doi: 10.1016/j.dib.2019.104280 (PMC6661504; doi:10.1016/j.dib.2019.104280)
Supplement: Supplementary file 1 [file mmc1.zip › 3_Pt_3H2_ramp.mu]

# Experimental absorpton coeffitients at Pt L3-edge collected at BM01B@ESRF during the activation of UiO-67-Pt sample from room temperatures to 300 C in 3%H2/He.
# Column 1: Energy in eV
# Column 2: Reference Pt foil
# The columns 3 - 18 contain spectra collected at different temperatures (Celsius)
# The specified temperatures correspond to the beginning of each spectrum.
# Column  3:  22
# Column  4:  40
# Column  5:  58
# Column  6:  77
# Column  7:  95
# Column  8: 113
# Column  9: 131
# Column 10: 149
# Column 11: 167
# Column 12: 185
# Column 13: 203
# Column 14: 221
# Column 15: 239
# Column 16: 257
# Column 17: 274
# Column 18: 293
#------------------------
  11348.339       0.32062815      -0.33675970      -0.33750722      -0.33699557      -0.33758801      -0.33853792      -0.33834114      -0.33843988      -0.33907214      -0.33939934      -0.34043879      -0.34074829      -0.34210105      -0.34324707      -0.34445726      -0.34570750      -0.34606880
  11350.199       0.31816445      -0.33771025      -0.33835829      -0.33825163      -0.33840475      -0.33874769      -0.33906232      -0.33895981      -0.33990861      -0.34077067      -0.34157013      -0.34164114      -0.34300177      -0.34388112      -0.34572669      -0.34631718      -0.34717133
  11352.020       0.31806259      -0.33823774      -0.33893523      -0.33964816      -0.33942882      -0.33980194      -0.34003163      -0.34012873      -0.34075925      -0.34150257      -0.34242142      -0.34213354      -0.34381172      -0.34511361      -0.34684073      -0.34765727      -0.34780200
  11353.865       0.31696935      -0.33974257      -0.33984052      -0.34012784      -0.34045819      -0.34052162      -0.34135645      -0.34064716      -0.34151400      -0.34238019      -0.34312124      -0.34342307      -0.34453505      -0.34569880      -0.34724224      -0.34841448      -0.34881515
  11355.664       0.31599298      -0.34038608      -0.34039665      -0.34127283      -0.34134276      -0.34128312      -0.34210761      -0.34188466      -0.34224747      -0.34324145      -0.34413822      -0.34464628      -0.34530925      -0.34655844      -0.34777293      -0.34914457      -0.34936815
  11357.471       0.31515867      -0.34143480      -0.34152816      -0.34226593      -0.34182341      -0.34189274      -0.34276908      -0.34239805      -0.34302057      -0.34419803      -0.34494643      -0.34506070      -0.34602600      -0.34790291      -0.34887274      -0.35004843      -0.35015284
  11359.271       0.31377473      -0.34222531      -0.34211949      -0.34285599      -0.34272284      -0.34266699      -0.34373189      -0.34335327      -0.34403055      -0.34475895      -0.34586811      -0.34621525      -0.34656440      -0.34882082      -0.35009283      -0.35085949      -0.35119187
  11361.068       0.31287838      -0.34281776      -0.34323813      -0.34357724      -0.34408707      -0.34355486      -0.34465953      -0.34405017      -0.34482415      -0.34531499      -0.34669948      -0.34696329      -0.34789226      -0.34929701      -0.35092165      -0.35160734      -0.35226591
  11362.886       0.31186065      -0.34368461      -0.34439146      -0.34438073      -0.34550672      -0.34420591      -0.34511496      -0.34494645      -0.34539559      -0.34641936      -0.34750825      -0.34795719      -0.34901973      -0.35002190      -0.35119759      -0.35244829      -0.35309458
  11364.673       0.31022965      -0.34458702      -0.34525524      -0.34538399      -0.34587054      -0.34516825      -0.34594385      -0.34601809      -0.34651949      -0.34734040      -0.34838671      -0.34821873      -0.34958171      -0.35103509      -0.35206091      -0.35312911      -0.35406258
  11366.482       0.30918674      -0.34573653      -0.34631271      -0.34656419      -0.34635896      -0.34650258      -0.34676748      -0.34705148      -0.34742192      -0.34825600      -0.34916925      -0.34916813      -0.35057317      -0.35159498      -0.35298921      -0.35383981      -0.35477819
  11368.302       0.30879694      -0.34673801      -0.34706272      -0.34733154      -0.34726540      -0.34759021      -0.34732684      -0.34788258      -0.34802215      -0.34936855      -0.34991864      -0.35019658      -0.35159604      -0.35275594      -0.35383424      -0.35441713      -0.35577390
  11370.107       0.30722636      -0.34760217      -0.34743489      -0.34809323      -0.34819675      -0.34834344      -0.34835543      -0.34874091      -0.34878224      -0.35004608      -0.35060390      -0.35100897      -0.35246825      -0.35353057      -0.35499495      -0.35524998      -0.35635856
  11371.918       0.30582960      -0.34818295      -0.34830959      -0.34867786      -0.34930074      -0.34925344      -0.34927199      -0.34963495      -0.34957491      -0.35089344      -0.35148709      -0.35210841      -0.35301941      -0.35445501      -0.35614041      -0.35648976      -0.35731770
  11373.740       0.30522773      -0.34912174      -0.34959676      -0.34936754      -0.35042598      -0.35000290      -0.35023391      -0.35050523      -0.35051304      -0.35181325      -0.35251942      -0.35261156      -0.35402883      -0.35541023      -0.35722887      -0.35780294      -0.35842010
  11375.536       0.30388563      -0.34953086      -0.35039864      -0.35023080      -0.35120261      -0.35123383      -0.35087245      -0.35129499      -0.35163356      -0.35256328      -0.35350547      -0.35363616      -0.35478631      -0.35591098      -0.35782973      -0.35852056      -0.35901212
  11377.320       0.30296525      -0.35072378      -0.35120199      -0.35143830      -0.35180666      -0.35218833      -0.35173128      -0.35210097      -0.35237456      -0.35345146      -0.35441062      -0.35470271      -0.35565195      -0.35684310      -0.35859247      -0.35920092      -0.36007260
  11379.100       0.30148651      -0.35157571      -0.35185580      -0.35237013      -0.35272036      -0.35260244      -0.35270609      -0.35273626      -0.35327260      -0.35419304      -0.35533994      -0.35528028      -0.35618160      -0.35791900      -0.35917368      -0.35988942      -0.36101824
  11380.902       0.30068297      -0.35211814      -0.35253548      -0.35282560      -0.35383159      -0.35339622      -0.35344519      -0.35374625      -0.35407629      -0.35491848      -0.35598397      -0.35615792      -0.35705821      -0.35863325      -0.35976510      -0.36072778      -0.36135503
  11382.677       0.30003844      -0.35306454      -0.35343221      -0.35373519      -0.35478914      -0.35411608      -0.35406552      -0.35475515      -0.35484816      -0.35605718      -0.35691173      -0.35716148      -0.35839744      -0.35949857      -0.36076451      -0.36170725      -0.36214100
  11384.452       0.29871135      -0.35381789      -0.35445223      -0.35470464      -0.35554082      -0.35503087      -0.35487712      -0.35568719      -0.35542486      -0.35687713      -0.35771896      -0.35798744      -0.35910790      -0.36027292      -0.36171827      -0.36237026      -0.36309204
  11386.183       0.29783111      -0.35463318      -0.35522419      -0.35549261      -0.35626587      -0.35587325      -0.35585267      -0.35635766      -0.35629552      -0.35765246      -0.35835218      -0.35869895      -0.35936196      -0.36065993      -0.36248878      -0.36311555      -0.36373560
  11387.813       0.29625136      -0.35545104      -0.35589832      -0.35607985      -0.35674845      -0.35663923      -0.35666602      -0.35702010      -0.35718527      -0.35826254      -0.35907949      -0.35929478      -0.35982203      -0.36149390      -0.36301543      -0.36386079      -0.36447463
  11389.353       0.29619959      -0.35613015      -0.35654727      -0.35681008      -0.35706202      -0.35754741      -0.35743164      -0.35786475      -0.35790641      -0.35862147      -0.35959851      -0.36018802      -0.36066478      -0.36273093      -0.36380451      -0.36476238      -0.36521940
  11390.809       0.29519944      -0.35687350      -0.35719525      -0.35775838      -0.35772135      -0.35800613      -0.35821772      -0.35848554      -0.35862515      -0.35926368      -0.36027811      -0.36082389      -0.36153754      -0.36326381      -0.36430111      -0.36558222      -0.36608229
  11392.169       0.29436069      -0.35772705      -0.35835416      -0.35879319      -0.35839229      -0.35868872      -0.35875442      -0.35919545      -0.35922013      -0.36013793      -0.36114655      -0.36147540      -0.36227005      -0.36380138      -0.36526378      -0.36616279      -0.36679751
  11393.474       0.29385383      -0.35870519      -0.35837645      -0.35919500      -0.35893667      -0.35945043      -0.35959959      -0.35947943      -0.35971149      -0.36081731      -0.36150061      -0.36217458      -0.36265525      -0.36409180      -0.36589543      -0.36656311      -0.36749165
  11394.704       0.29337900      -0.35905780      -0.35865689      -0.35954286      -0.35941598      -0.36005343      -0.36018760      -0.35985062      -0.36019074      -0.36140807      -0.36184533      -0.36285098      -0.36297333      -0.36441177      -0.36638043      -0.36696346      -0.36814047
  11395.879       0.29246033      -0.35931107      -0.35922931      -0.36002558      -0.35986088      -0.36034692      -0.36038873      -0.36043158      -0.36067932      -0.36194489      -0.36254222      -0.36346531      -0.36384072      -0.36528253      -0.36696436      -0.36754316      -0.36873800
  11396.992       0.29177980      -0.35952590      -0.35986170      -0.36051795      -0.36046567      -0.36086225      -0.36093981      -0.36100987      -0.36149415      -0.36252561      -0.36304042      -0.36405823      -0.36449714      -0.36567828      -0.36764148      -0.36791818      -0.36912066
  11398.066       0.29069000      -0.36025903      -0.36047159      -0.36108236      -0.36108368      -0.36142604      -0.36153156      -0.36155421      -0.36207441      -0.36305221      -0.36352445      -0.36461893      -0.36504984      -0.36589348      -0.36832707      -0.36826345      -0.36945342
  11399.077       0.29022288      -0.36105676      -0.36104527      -0.36182885      -0.36168491      -0.36202803      -0.36215959      -0.36203069      -0.36233357      -0.36345776      -0.36419752      -0.36504049      -0.36549169      -0.36634030      -0.36880649      -0.36876865      -0.36989647
  11400.530       0.28962708      -0.36174081      -0.36183460      -0.36234683      -0.36239814      -0.36275165      -0.36265603      -0.36263277      -0.36308179      -0.36433277      -0.36500552      -0.36554286      -0.36610150      -0.36705959      -0.36929679      -0.36948629      -0.37066638
  11401.904       0.28903141      -0.36255002      -0.36255426      -0.36278003      -0.36288218      -0.36333063      -0.36326237      -0.36327358      -0.36388448      -0.36509603      -0.36570537      -0.36605140      -0.36661118      -0.36789093      -0.36970294      -0.37016648      -0.37140049
  11403.199       0.28783786      -0.36321533      -0.36318722      -0.36348569      -0.36318644      -0.36384694      -0.36413264      -0.36398714      -0.36455871      -0.36562689      -0.36643990      -0.36682536      -0.36695118      -0.36890663      -0.37036717      -0.37082181      -0.37187384
  11404.330       0.28771373      -0.36365419      -0.36362587      -0.36450101      -0.36359274      -0.36454072      -0.36445068      -0.36437047      -0.36484782      -0.36631529      -0.36722241      -0.36726281      -0.36775643      -0.36943757      -0.37097746      -0.37191438      -0.37216721
  11405.926       0.28663161      -0.36385530      -0.36413770      -0.36515489      -0.36467656      -0.36555993      -0.36522788      -0.36479459      -0.36533313      -0.36696435      -0.36780299      -0.36776518      -0.36864079      -0.37033011      -0.37177808      -0.37260358      -0.37282015
  11407.681       0.28566285      -0.36472776      -0.36503219      -0.36567799      -0.36579852      -0.36662099      -0.36652029      -0.36569331      -0.36632468      -0.36746023      -0.36832724      -0.36847506      -0.36928921      -0.37138083      -0.37266909      -0.37326291      -0.37379616
  11409.435       0.28428447      -0.36574622      -0.36585684      -0.36645190      -0.36681604      -0.36705021      -0.36735331      -0.36698412      -0.36692872      -0.36829244      -0.36929394      -0.36949135      -0.37024194      -0.37237546      -0.37323965      -0.37430807      -0.37468045
  11411.242       0.28328696      -0.36642186      -0.36658997      -0.36729841      -0.36788477      -0.36784149      -0.36750624      -0.36778657      -0.36808211      -0.36926567      -0.37015445      -0.37042151      -0.37130584      -0.37324058      -0.37372945      -0.37490512      -0.37546599
  11413.032       0.28236582      -0.36741629      -0.36745886      -0.36834744      -0.36866153      -0.36842337      -0.36830464      -0.36832854      -0.36945152      -0.36998027      -0.37078356      -0.37138710      -0.37248104      -0.37362931      -0.37471427      -0.37556177      -0.37624976
  11414.828       0.28119206      -0.36813814      -0.36825400      -0.36893018      -0.36933397      -0.36865873      -0.36951120      -0.36917672      -0.37043314      -0.37080925      -0.37168112      -0.37248684      -0.37346827      -0.37454627      -0.37555619      -0.37639770      -0.37700090
  11416.619       0.28038677      -0.36876234      -0.36922740      -0.36957637      -0.37032614      -0.36983394      -0.37013992      -0.37021429      -0.37119083      -0.37145117      -0.37250029      -0.37306952      -0.37384384      -0.37515623      -0.37643117      -0.37738350      -0.37785535
  11418.428       0.27990458      -0.36985401      -0.37020794      -0.37082548      -0.37116409      -0.37066298      -0.37093953      -0.37129867      -0.37181740      -0.37224499      -0.37335942      -0.37388712      -0.37471403      -0.37594234      -0.37719562      -0.37853602      -0.37888744
  11420.220       0.27832965      -0.37072095      -0.37097021      -0.37151603      -0.37175630      -0.37156537      -0.37189185      -0.37209768      -0.37238127      -0.37330259      -0.37445295      -0.37505836      -0.37564007      -0.37697688      -0.37827066      -0.37938436      -0.37978854
  11422.003       0.27722627      -0.37178421      -0.37175364      -0.37215678      -0.37264451      -0.37275431      -0.37277316      -0.37289985      -0.37331942      -0.37433258      -0.37516959      -0.37609800      -0.37610308      -0.37767748      -0.37906544      -0.37985039      -0.38070264
  11423.819       0.27606724      -0.37219712      -0.37253173      -0.37298805      -0.37373827      -0.37349681      -0.37358438      -0.37368582      -0.37431212      -0.37530529      -0.37611037      -0.37698436      -0.37692098      -0.37823848      -0.37978465      -0.38049978      -0.38162442
  11425.612       0.27512201      -0.37305712      -0.37351067      -0.37384181      -0.37474723      -0.37408351      -0.37432925      -0.37439557      -0.37522460      -0.37562916      -0.37673889      -0.37732758      -0.37757242      -0.37925598      -0.38053134      -0.38153344      -0.38244472
  11427.430       0.27361575      -0.37393761      -0.37468894      -0.37479787      -0.37546434      -0.37493537      -0.37517775      -0.37556665      -0.37616789      -0.37629845      -0.37774866      -0.37813024      -0.37849009      -0.38009614      -0.38137573      -0.38261298      -0.38306458
  11429.243       0.27310272      -0.37486385      -0.37554190      -0.37545949      -0.37600969      -0.37587615      -0.37596376      -0.37647103      -0.37688537      -0.37763380      -0.37878227      -0.37890491      -0.37943088      -0.38092354      -0.38276334      -0.38326226      -0.38384689
  11431.067       0.27199584      -0.37599152      -0.37623795      -0.37634194      -0.37657878      -0.37672859      -0.37694382      -0.37723974      -0.37748374      -0.37860629      -0.37958994      -0.37985450      -0.38030888      -0.38179751      -0.38353537      -0.38412292      -0.38477138
  11432.886       0.27081955      -0.37688813      -0.37704575      -0.37732023      -0.37747355      -0.37745288      -0.37799683      -0.37825316      -0.37809738      -0.37920412      -0.38032934      -0.38070181      -0.38088132      -0.38277100      -0.38443965      -0.38473347      -0.38536067
  11434.694       0.27043820      -0.37771719      -0.37769698      -0.37811969      -0.37815958      -0.37809781      -0.37878630      -0.37890514      -0.37906867      -0.38001631      -0.38118689      -0.38121899      -0.38147031      -0.38358973      -0.38527922      -0.38589953      -0.38657261
  11436.521       0.26951671      -0.37866751      -0.37860870      -0.37885249      -0.37934440      -0.37896585      -0.37917840      -0.37944011      -0.37975439      -0.38111314      -0.38139341      -0.38233033      -0.38250098      -0.38400525      -0.38579072      -0.38656668      -0.38743613
  11438.353       0.26810743      -0.37946348      -0.37953775      -0.37976625      -0.38014203      -0.37994612      -0.38022238      -0.38021863      -0.38048131      -0.38182938      -0.38252727      -0.38311290      -0.38353116      -0.38508191      -0.38666695      -0.38733675      -0.38825902
  11440.146       0.26611274      -0.38024011      -0.38026359      -0.38057739      -0.38091216      -0.38120715      -0.38106512      -0.38119972      -0.38174389      -0.38266421      -0.38328608      -0.38403251      -0.38452325      -0.38575862      -0.38786855      -0.38840159      -0.38857916
  11441.985       0.26540244      -0.38111507      -0.38099398      -0.38133770      -0.38177444      -0.38198342      -0.38176656      -0.38221285      -0.38246242      -0.38343326      -0.38448235      -0.38463105      -0.38512065      -0.38685016      -0.38821904      -0.38911627      -0.38942276
  11443.786       0.26445963      -0.38182780      -0.38191173      -0.38205548      -0.38293899      -0.38257939      -0.38275545      -0.38300915      -0.38314442      -0.38406142      -0.38521126      -0.38559973      -0.38581384      -0.38785651      -0.38896523      -0.39028460      -0.39037178
  11445.614       0.26308376      -0.38296659      -0.38292730      -0.38311796      -0.38375681      -0.38314229      -0.38336817      -0.38410470      -0.38424775      -0.38513615      -0.38606484      -0.38669450      -0.38731768      -0.38840732      -0.38983135      -0.39107753      -0.39102084
  11447.427       0.26262156      -0.38400028      -0.38375878      -0.38398359      -0.38445656      -0.38424485      -0.38425819      -0.38535989      -0.38523305      -0.38620979      -0.38698456      -0.38752193      -0.38779460      -0.38914106      -0.39092023      -0.39179753      -0.39206744
  11449.245       0.26094858      -0.38480618      -0.38480896      -0.38478121      -0.38520379      -0.38523812      -0.38509141      -0.38567202      -0.38602554      -0.38705015      -0.38822499      -0.38832841      -0.38848510      -0.39033054      -0.39190446      -0.39253055      -0.39286944
  11451.077       0.26027518      -0.38598142      -0.38582940      -0.38571241      -0.38598275      -0.38615277      -0.38597203      -0.38643989      -0.38679640      -0.38783128      -0.38882457      -0.38909682      -0.38944724      -0.39124479      -0.39317018      -0.39310934      -0.39413538
  11452.885       0.25932593      -0.38674615      -0.38654555      -0.38656431      -0.38703309      -0.38716434      -0.38687228      -0.38725086      -0.38751276      -0.38890305      -0.38978874      -0.39052595      -0.39035548      -0.39221236      -0.39358922      -0.39427863      -0.39499567
  11454.705       0.25864663      -0.38735691      -0.38721357      -0.38705342      -0.38782122      -0.38791456      -0.38773126      -0.38808198      -0.38829263      -0.38979614      -0.39056971      -0.39118465      -0.39138549      -0.39295672      -0.39430548      -0.39516032      -0.39605908
  11456.521       0.25758107      -0.38810700      -0.38781700      -0.38836890      -0.38842814      -0.38858396      -0.38865984      -0.38926228      -0.38908323      -0.39029196      -0.39126056      -0.39227541      -0.39213826      -0.39373470      -0.39509266      -0.39592833      -0.39664552
  11458.337       0.25631508      -0.38867341      -0.38863636      -0.38933877      -0.38934439      -0.38970579      -0.38932134      -0.38988735      -0.39032103      -0.39140345      -0.39232796      -0.39243021      -0.39312137      -0.39498066      -0.39623040      -0.39681756      -0.39749743
  11460.165       0.25490534      -0.38948049      -0.38975361      -0.38988725      -0.39017741      -0.39016964      -0.39033163      -0.39044681      -0.39110750      -0.39251571      -0.39285060      -0.39325231      -0.39422854      -0.39581348      -0.39666133      -0.39767145      -0.39869241
  11461.965       0.25411862      -0.39037478      -0.39068819      -0.39088828      -0.39108406      -0.39132383      -0.39106973      -0.39147576      -0.39163638      -0.39265573      -0.39377206      -0.39437838      -0.39487849      -0.39665042      -0.39784305      -0.39826790      -0.39921787
  11463.799       0.25321518      -0.39114068      -0.39157127      -0.39149409      -0.39188487      -0.39200548      -0.39176055      -0.39251849      -0.39258876      -0.39317178      -0.39442374      -0.39516730      -0.39541049      -0.39731726      -0.39900948      -0.39974200      -0.40014347
  11465.607       0.25257018      -0.39185036      -0.39226791      -0.39273025      -0.39273229      -0.39306144      -0.39278611      -0.39334117      -0.39329528      -0.39454393      -0.39499563      -0.39571093      -0.39629853      -0.39829900      -0.39958253      -0.40017479      -0.40070024
  11467.448       0.25113033      -0.39270284      -0.39282444      -0.39324554      -0.39353811      -0.39405836      -0.39353827      -0.39423847      -0.39437389      -0.39575506      -0.39634759      -0.39665518      -0.39732391      -0.39888237      -0.40036022      -0.40081442      -0.40166943
  11469.291       0.25051382      -0.39350515      -0.39354130      -0.39401299      -0.39449915      -0.39445312      -0.39475061      -0.39489877      -0.39541801      -0.39611302      -0.39677317      -0.39783436      -0.39865702      -0.39977697      -0.40074077      -0.40181454      -0.40280290
  11471.111       0.24985695      -0.39429276      -0.39441073      -0.39528164      -0.39526275      -0.39514208      -0.39589158      -0.39575672      -0.39595242      -0.39700983      -0.39783042      -0.39859361      -0.39928509      -0.40049419      -0.40165277      -0.40289100      -0.40346310
  11472.943       0.24832719      -0.39520289      -0.39549076      -0.39595245      -0.39596059      -0.39632403      -0.39633598      -0.39665217      -0.39701161      -0.39802844      -0.39848618      -0.39936851      -0.40006220      -0.40119513      -0.40294955      -0.40370582      -0.40420856
  11474.776       0.24716424      -0.39589710      -0.39648687      -0.39672092      -0.39730272      -0.39725082      -0.39758156      -0.39725731      -0.39767944      -0.39899485      -0.39933673      -0.40067322      -0.40073157      -0.40234522      -0.40425654      -0.40437681      -0.40517041
  11476.586       0.24632025      -0.39650863      -0.39701230      -0.39777878      -0.39777796      -0.39842045      -0.39813246      -0.39805722      -0.39881955      -0.39979882      -0.39994900      -0.40121255      -0.40122318      -0.40353621      -0.40467313      -0.40538061      -0.40612775
  11478.426       0.24523172      -0.39753984      -0.39792019      -0.39868495      -0.39862845      -0.39867079      -0.39861210      -0.39884073      -0.39941482      -0.40062379      -0.40085070      -0.40198515      -0.40213938      -0.40401958      -0.40568789      -0.40652873      -0.40673316
  11480.244       0.24427575      -0.39839482      -0.39876637      -0.39927017      -0.39912947      -0.39961297      -0.39973214      -0.40013904      -0.40026344      -0.40108988      -0.40176372      -0.40251665      -0.40315379      -0.40487086      -0.40605035      -0.40644435      -0.40792626
  11482.084       0.24377176      -0.39948060      -0.39968215      -0.40049117      -0.40017825      -0.40087326      -0.40046252      -0.40058027      -0.40080419      -0.40247193      -0.40258273      -0.40330315      -0.40410439      -0.40545020      -0.40673811      -0.40747581      -0.40801805
  11483.903       0.24275691      -0.40037833      -0.40054388      -0.40102374      -0.40089358      -0.40115351      -0.40131110      -0.40114733      -0.40172320      -0.40277685      -0.40316728      -0.40431620      -0.40530410      -0.40619305      -0.40751194      -0.40839939      -0.40930614
  11485.716       0.24192046      -0.40090586      -0.40102950      -0.40185828      -0.40197395      -0.40203029      -0.40207085      -0.40242497      -0.40256610      -0.40362145      -0.40411001      -0.40507000      -0.40553305      -0.40697524      -0.40819071      -0.40921354      -0.41010739
  11487.576       0.24090308      -0.40179810      -0.40183004      -0.40257683      -0.40249865      -0.40272619      -0.40310717      -0.40327981      -0.40340514      -0.40517445      -0.40508665      -0.40579601      -0.40689777      -0.40758887      -0.40908450      -0.41000282      -0.41054938
  11489.396       0.24008583      -0.40227759      -0.40241740      -0.40304010      -0.40366538      -0.40336038      -0.40415907      -0.40352336      -0.40425171      -0.40530286      -0.40555452      -0.40670974      -0.40696931      -0.40865121      -0.40955587      -0.41065761      -0.41137445
  11491.241       0.23960183      -0.40361081      -0.40355921      -0.40385356      -0.40428328      -0.40473113      -0.40462509      -0.40483575      -0.40511317      -0.40665879      -0.40686604      -0.40771206      -0.40814738      -0.40956502      -0.41077096      -0.41150524      -0.41180828
  11493.045       0.23877446      -0.40457637      -0.40420549      -0.40489350      -0.40510069      -0.40563916      -0.40548332      -0.40591626      -0.40585931      -0.40783398      -0.40734447      -0.40859849      -0.40900281      -0.41053580      -0.41185467      -0.41271404      -0.41318865
  11494.861       0.23801574      -0.40498893      -0.40490194      -0.40551977      -0.40578652      -0.40597428      -0.40623526      -0.40675198      -0.40656541      -0.40789897      -0.40804032      -0.40939173      -0.40997910      -0.41142626      -0.41210422      -0.41311679      -0.41390740
  11496.677       0.23701585      -0.40601521      -0.40599949      -0.40636204      -0.40666504      -0.40692323      -0.40644006      -0.40767940      -0.40766816      -0.40843885      -0.40944623      -0.41020147      -0.41077720      -0.41185998      -0.41312404      -0.41369435      -0.41443716
  11498.495       0.23583156      -0.40706807      -0.40657948      -0.40736393      -0.40764999      -0.40779899      -0.40741163      -0.40786342      -0.40846011      -0.40954257      -0.41029876      -0.41056752      -0.41164005      -0.41280961      -0.41396413      -0.41495953      -0.41513045
  11500.313       0.23502908      -0.40804453      -0.40696487      -0.40799944      -0.40866843      -0.40888443      -0.40826044      -0.40873702      -0.40932450      -0.41024689      -0.41065448      -0.41166616      -0.41240823      -0.41334259      -0.41498838      -0.41580824      -0.41573372
  11502.126       0.23430820      -0.40824538      -0.40827039      -0.40908457      -0.40891733      -0.40915343      -0.40948780      -0.40969936      -0.40992822      -0.41121741      -0.41190568      -0.41242828      -0.41308487      -0.41418166      -0.41563271      -0.41662691      -0.41658085
  11503.968       0.23357178      -0.40918368      -0.40906007      -0.40936829      -0.41006849      -0.40989719      -0.41036598      -0.41028199      -0.41133947      -0.41184366      -0.41257942      -0.41372995      -0.41385223      -0.41521569      -0.41663800      -0.41750383      -0.41762483
  11505.828       0.23259175      -0.40998618      -0.41001332      -0.41034838      -0.41137177      -0.41100306      -0.41136492      -0.41119270      -0.41181853      -0.41273137      -0.41346958      -0.41452134      -0.41469407      -0.41590233      -0.41769475      -0.41832907      -0.41851940
  11507.671       0.23248530      -0.41049772      -0.41095579      -0.41160914      -0.41126990      -0.41175041      -0.41186781      -0.41202501      -0.41286321      -0.41355127      -0.41407847      -0.41487212      -0.41542139      -0.41708305      -0.41824988      -0.41870020      -0.41948537
  11509.516       0.23164197      -0.41149638      -0.41123416      -0.41234431      -0.41270016      -0.41291293      -0.41255472      -0.41273423      -0.41354143      -0.41400066      -0.41467102      -0.41553786      -0.41587965      -0.41792317      -0.41888517      -0.41964783      -0.41998004
  11511.349       0.23123130      -0.41248755      -0.41241378      -0.41273790      -0.41279815      -0.41317834      -0.41359863      -0.41352760      -0.41419916      -0.41499457      -0.41552535      -0.41657216      -0.41668798      -0.41869145      -0.41996918      -0.42094124      -0.42066589
  11513.194       0.23095047      -0.41345055      -0.41343725      -0.41346197      -0.41400400      -0.41448650      -0.41437512      -0.41414387      -0.41472088      -0.41589908      -0.41651142      -0.41756014      -0.41776440      -0.41961053      -0.42084129      -0.42153741      -0.42139492
  11515.028       0.23067612      -0.41447676      -0.41447958      -0.41454134      -0.41535351      -0.41492048      -0.41499080      -0.41473385      -0.41534636      -0.41669893      -0.41721856      -0.41806112      -0.41882522      -0.42018704      -0.42160483      -0.42252351      -0.42275003
  11516.875       0.23008964      -0.41461397      -0.41523994      -0.41571881      -0.41555529      -0.41581616      -0.41587165      -0.41616310      -0.41674037      -0.41715269      -0.41792308      -0.41875148      -0.41940987      -0.42067896      -0.42226353      -0.42297667      -0.42341697
  11518.733       0.22927310      -0.41507818      -0.41602687      -0.41643051      -0.41632284      -0.41680602      -0.41665804      -0.41715403      -0.41720726      -0.41805642      -0.41867685      -0.41972941      -0.41986966      -0.42146853      -0.42295098      -0.42353107      -0.42452852
  11520.581       0.22933063      -0.41644396      -0.41717234      -0.41766581      -0.41694656      -0.41766674      -0.41754555      -0.41828450      -0.41794667      -0.41926706      -0.41957695      -0.42036745      -0.42114713      -0.42234311      -0.42384135      -0.42445513      -0.42521821
  11522.429       0.22928796      -0.41687517      -0.41755273      -0.41784047      -0.41836074      -0.41849483      -0.41842576      -0.41842697      -0.41900441      -0.41941815      -0.42026964      -0.42117686      -0.42199930      -0.42331520      -0.42476080      -0.42559825      -0.42576948
  11524.296       0.22954950      -0.41821283      -0.41875155      -0.41883459      -0.41903660      -0.41897600      -0.41874593      -0.41930731      -0.41940474      -0.42018880      -0.42137479      -0.42217114      -0.42273978      -0.42396026      -0.42553434      -0.42639636      -0.42669118
  11526.156       0.22945824      -0.41864572      -0.41951668      -0.41946791      -0.41958998      -0.41925518      -0.41974932      -0.42015914      -0.42037190      -0.42113554      -0.42213869      -0.42288753      -0.42314285      -0.42473930      -0.42639800      -0.42647261      -0.42760796
  11528.018       0.22999245      -0.41928236      -0.41996764      -0.42045945      -0.41998135      -0.42064296      -0.42084015      -0.41996893      -0.42147510      -0.42179039      -0.42278655      -0.42355470      -0.42371982      -0.42525008      -0.42697480      -0.42720026      -0.42805361
  11529.875       0.23023433      -0.42055879      -0.42032973      -0.42135796      -0.42086171      -0.42104566      -0.42160557      -0.42136430      -0.42210452      -0.42273133      -0.42373371      -0.42439540      -0.42453314      -0.42635269      -0.42773526      -0.42827357      -0.42900874
  11531.737       0.23106555      -0.42107458      -0.42114161      -0.42206375      -0.42165272      -0.42209270      -0.42217953      -0.42256913      -0.42265319      -0.42346697      -0.42413769      -0.42497648      -0.42518858      -0.42698840      -0.42823911      -0.42891095      -0.43010482
  11533.589       0.23176684      -0.42175781      -0.42191795      -0.42246229      -0.42271802      -0.42274045      -0.42324293      -0.42318078      -0.42328722      -0.42443699      -0.42470433      -0.42545127      -0.42594761      -0.42798913      -0.42884220      -0.42990728      -0.43095763
  11535.436       0.23398528      -0.42222419      -0.42267403      -0.42330123      -0.42297626      -0.42356915      -0.42379545      -0.42378232      -0.42408240      -0.42502622      -0.42573223      -0.42612006      -0.42677667      -0.42862615      -0.43010160      -0.43047064      -0.43119734
  11537.307       0.23665454      -0.42294173      -0.42323963      -0.42429689      -0.42384284      -0.42408703      -0.42418496      -0.42445026      -0.42448122      -0.42522529      -0.42639859      -0.42674853      -0.42701374      -0.42904328      -0.43085336      -0.43079267      -0.43180264
  11539.160       0.23890972      -0.42371552      -0.42438971      -0.42462417      -0.42437119      -0.42425287      -0.42435249      -0.42504259      -0.42501641      -0.42623156      -0.42709476      -0.42713171      -0.42758457      -0.42980396      -0.43137400      -0.43150937      -0.43243371
  11541.003       0.24269639      -0.42390900      -0.42476617      -0.42502734      -0.42478872      -0.42448426      -0.42480010      -0.42491677      -0.42578671      -0.42690069      -0.42751266      -0.42769229      -0.42831063      -0.43052637      -0.43156855      -0.43241598      -0.43303255
  11542.887       0.24752927      -0.42414762      -0.42482805      -0.42544209      -0.42518858      -0.42517442      -0.42564266      -0.42594928      -0.42622825      -0.42705977      -0.42789806      -0.42839753      -0.42863949      -0.43086268      -0.43206404      -0.43320340      -0.43336823
  11544.743       0.25387247      -0.42479126      -0.42541562      -0.42524384      -0.42589265      -0.42571534      -0.42596721      -0.42603255      -0.42645275      -0.42767449      -0.42827104      -0.42886162      -0.42894328      -0.43090739      -0.43237800      -0.43320942      -0.43339901
  11546.621       0.26366752      -0.42493969      -0.42540333      -0.42576182      -0.42588627      -0.42601694      -0.42644739      -0.42618945      -0.42672526      -0.42781148      -0.42841387      -0.42895923      -0.42930021      -0.43089745      -0.43247134      -0.43330543      -0.43365711
  11548.490       0.27487517      -0.42492112      -0.42547568      -0.42580669      -0.42536399      -0.42562422      -0.42623514      -0.42605554      -0.42664934      -0.42772935      -0.42843500      -0.42876928      -0.42935038      -0.43085523      -0.43210532      -0.43334109      -0.43379513
  11550.364       0.29236052      -0.42467178      -0.42471700      -0.42534436      -0.42530838      -0.42569923      -0.42567353      -0.42575930      -0.42651136      -0.42733734      -0.42826971      -0.42822477      -0.42903435      -0.43050905      -0.43170809      -0.43293436      -0.43337110
  11552.240       0.31903512      -0.42359796      -0.42429599      -0.42396025      -0.42440293      -0.42491171      -0.42474333      -0.42464329      -0.42540604      -0.42614355      -0.42739782      -0.42737911      -0.42791002      -0.42961131      -0.43078995      -0.43195419      -0.43252566
  11554.111       0.36261302      -0.42135091      -0.42238666      -0.42202005      -0.42262815      -0.42269323      -0.42278726      -0.42274981      -0.42328849      -0.42421996      -0.42537590      -0.42527816      -0.42587790      -0.42764592      -0.42881986      -0.42965254      -0.43033723
  11556.010       0.44130845      -0.41732376      -0.41826509      -0.41824264      -0.41859016      -0.41845057      -0.41854267      -0.41859072      -0.41921645      -0.42001693      -0.42087206      -0.42084091      -0.42183214      -0.42345290      -0.42462089      -0.42494294      -0.42583717
  11557.893       0.58889584      -0.40902362      -0.41018914      -0.41006596      -0.40976917      -0.41001718      -0.40973254      -0.41006261      -0.41068234      -0.41137654      -0.41178567      -0.41205486      -0.41279934      -0.41431201      -0.41569433      -0.41554563      -0.41591247
  11559.736       0.85364215      -0.39125800      -0.39316911      -0.39244956      -0.39217538      -0.39205543      -0.39191496      -0.39234512      -0.39235511      -0.39309688      -0.39338388      -0.39379688      -0.39458934      -0.39668100      -0.39790946      -0.39748283      -0.39745198
  11561.621        1.1496645      -0.36046874      -0.36099664      -0.36077335      -0.36101716      -0.36073217      -0.36052667      -0.36074487      -0.36066051      -0.36232462      -0.36299247      -0.36444182      -0.36630803      -0.37067623      -0.37312314      -0.37362683      -0.37412460
  11563.488        1.2542047      -0.33757587      -0.33519835      -0.33721114      -0.33741916      -0.33786282      -0.33782256      -0.33805914      -0.33822225      -0.34064816      -0.34152625      -0.34314940      -0.34641571      -0.35216756      -0.35724602      -0.35915032      -0.36013005
  11565.391        1.2285088      -0.34208820      -0.34179039      -0.34256034      -0.34289065      -0.34320292      -0.34314346      -0.34355207      -0.34392220      -0.34538547      -0.34644965      -0.34760792      -0.34974836      -0.35321264      -0.35794745      -0.36038405      -0.36157261
  11567.260        1.1763767      -0.35860576      -0.35847861      -0.35895592      -0.35908365      -0.35913660      -0.35964385      -0.36028132      -0.36020887      -0.36118569      -0.36202095      -0.36306040      -0.36302492      -0.36361567      -0.36593779      -0.36842072      -0.36878051
  11569.111        1.1400899      -0.36896919      -0.36915163      -0.36946730      -0.36984716      -0.36981650      -0.37061914      -0.37064839      -0.37073165      -0.37137739      -0.37210392      -0.37270333      -0.37233330      -0.37214621      -0.37305365      -0.37503144      -0.37488440
  11570.981        1.1169546      -0.37344143      -0.37400798      -0.37411131      -0.37457135      -0.37469011      -0.37497659      -0.37481552      -0.37541568      -0.37606173      -0.37641966      -0.37704281      -0.37669677      -0.37715329      -0.37787837      -0.37923959      -0.37933344
  11572.840        1.1080800      -0.37450857      -0.37468634      -0.37500856      -0.37526052      -0.37559307      -0.37551475      -0.37578335      -0.37628547      -0.37739115      -0.37724072      -0.37809516      -0.37836477      -0.37933369      -0.38049353      -0.38164180      -0.38180695
  11574.717        1.1219220      -0.37497370      -0.37513571      -0.37548053      -0.37582517      -0.37620318      -0.37606380      -0.37641177      -0.37667275      -0.37785715      -0.37780205      -0.37832646      -0.37926509      -0.38050973      -0.38183596      -0.38268370      -0.38250849
  11576.589        1.1331402      -0.37726589      -0.37793579      -0.37764300      -0.37826187      -0.37831336      -0.37835422      -0.37872954      -0.37872599      -0.37987591      -0.38022640      -0.38052798      -0.38066688      -0.38170576      -0.38269179      -0.38326838      -0.38302157
  11578.449        1.1310580      -0.38017628      -0.38100071      -0.38081402      -0.38126714      -0.38101920      -0.38121761      -0.38180503      -0.38162432      -0.38271862      -0.38303538      -0.38315790      -0.38285857      -0.38371582      -0.38399985      -0.38405950      -0.38423147
  11580.334        1.1156583      -0.38235449      -0.38310581      -0.38361930      -0.38331155      -0.38321385      -0.38363467      -0.38382685      -0.38386513      -0.38511881      -0.38508145      -0.38512396      -0.38525805      -0.38589590      -0.38558862      -0.38600255      -0.38607928
  11582.208        1.1036958      -0.38382732      -0.38405549      -0.38479846      -0.38450916      -0.38457234      -0.38489922      -0.38460209      -0.38464179      -0.38618750      -0.38624281      -0.38637255      -0.38677336      -0.38661442      -0.38723068      -0.38772037      -0.38757572
  11584.087        1.1007283      -0.38402748      -0.38450032      -0.38466258      -0.38487325      -0.38499033      -0.38498492      -0.38493804      -0.38499113      -0.38625233      -0.38669956      -0.38687556      -0.38647766      -0.38714573      -0.38778123      -0.38785442      -0.38817069
  11585.957        1.1110226      -0.38360383      -0.38434886      -0.38438484      -0.38440408      -0.38485312      -0.38485037      -0.38497578      -0.38531090      -0.38608698      -0.38694966      -0.38660276      -0.38647485      -0.38721482      -0.38766838      -0.38777025      -0.38784397
  11587.820        1.1234594      -0.38381299      -0.38449014      -0.38436048      -0.38454993      -0.38486094      -0.38481359      -0.38485960      -0.38542094      -0.38615476      -0.38663857      -0.38655587      -0.38644403      -0.38707385      -0.38741304      -0.38742088      -0.38734853
  11589.708        1.1484192      -0.38426036      -0.38465280      -0.38470363      -0.38519483      -0.38498376      -0.38518054      -0.38525602      -0.38594145      -0.38657002      -0.38673501      -0.38687297      -0.38622325      -0.38679205      -0.38638040      -0.38676541      -0.38665791
  11591.567        1.1578256      -0.38458981      -0.38511169      -0.38519621      -0.38543694      -0.38557301      -0.38578090      -0.38585284      -0.38608870      -0.38700565      -0.38700186      -0.38725390      -0.38612485      -0.38725987      -0.38674843      -0.38677537      -0.38722681
  11593.451        1.1590671      -0.38465183      -0.38549496      -0.38542425      -0.38577553      -0.38601217      -0.38592648      -0.38617055      -0.38589041      -0.38714994      -0.38705595      -0.38760651      -0.38690993      -0.38789028      -0.38824361      -0.38804479      -0.38817965
  11595.323        1.1442118      -0.38483938      -0.38552993      -0.38526910      -0.38606707      -0.38583579      -0.38556832      -0.38607924      -0.38581762      -0.38689668      -0.38694513      -0.38756800      -0.38762009      -0.38892549      -0.38935651      -0.38941581      -0.39002417
  11597.196        1.1289571      -0.38496784      -0.38528509      -0.38474689      -0.38586190      -0.38531029      -0.38538765      -0.38579301      -0.38570083      -0.38689418      -0.38675829      -0.38792710      -0.38785471      -0.38983298      -0.39023834      -0.39060540      -0.39133913
  11599.069        1.1267488      -0.38418123      -0.38447215      -0.38416500      -0.38519072      -0.38477226      -0.38503263      -0.38532266      -0.38541519      -0.38647372      -0.38671984      -0.38733314      -0.38779538      -0.39005119      -0.39119157      -0.39148321      -0.39265893
  11600.930        1.1203843      -0.38341076      -0.38366887      -0.38390975      -0.38445099      -0.38458914      -0.38429801      -0.38484216      -0.38489893      -0.38624998      -0.38641666      -0.38701058      -0.38832368      -0.39016511      -0.39211982      -0.39297328      -0.39340530
  11602.805        1.1151973      -0.38284195      -0.38297086      -0.38366878      -0.38387185      -0.38418204      -0.38400341      -0.38404497      -0.38421306      -0.38582345      -0.38617822      -0.38713021      -0.38845858      -0.39085329      -0.39254537      -0.39389513      -0.39454195
  11604.669        1.1148146      -0.38252674      -0.38248747      -0.38325977      -0.38327176      -0.38352344      -0.38385294      -0.38347074      -0.38379053      -0.38556480      -0.38595196      -0.38712032      -0.38798033      -0.39082467      -0.39309542      -0.39468826      -0.39525227
  11606.521        1.1146286      -0.38245880      -0.38253302      -0.38295365      -0.38312536      -0.38323080      -0.38337099      -0.38334273      -0.38392990      -0.38550701      -0.38604337      -0.38708619      -0.38831314      -0.39126672      -0.39350154      -0.39497440      -0.39555814
  11608.385        1.1136772      -0.38250201      -0.38266223      -0.38301618      -0.38340392      -0.38347586      -0.38338527      -0.38387647      -0.38395300      -0.38539997      -0.38589920      -0.38728159      -0.38858364      -0.39144011      -0.39383280      -0.39521135      -0.39585792
  11610.228        1.1212962      -0.38299636      -0.38299915      -0.38357843      -0.38375382      -0.38450700      -0.38373610      -0.38393753      -0.38430701      -0.38600970      -0.38622456      -0.38778520      -0.38900389      -0.39193472      -0.39417146      -0.39525562      -0.39615181
  11612.104        1.1375353      -0.38371905      -0.38371570      -0.38454167      -0.38481173      -0.38555369      -0.38475809      -0.38485734      -0.38539763      -0.38702977      -0.38716249      -0.38821083      -0.38935468      -0.39214421      -0.39467535      -0.39535483      -0.39634127
  11613.976        1.1361628      -0.38475039      -0.38470566      -0.38587819      -0.38597457      -0.38640315      -0.38599398      -0.38625176      -0.38679446      -0.38814545      -0.38823635      -0.38922623      -0.39005355      -0.39254085      -0.39484077      -0.39540448      -0.39693652
  11615.868        1.1438168      -0.38599548      -0.38637052      -0.38695745      -0.38733505      -0.38749721      -0.38705840      -0.38757712      -0.38789977      -0.38911336      -0.38947609      -0.39034557      -0.39132256      -0.39389652      -0.39560906      -0.39596159      -0.39736516
  11617.776        1.1465154      -0.38790858      -0.38803084      -0.38869860      -0.38891933      -0.38896770      -0.38892891      -0.38908073      -0.38988952      -0.39093254      -0.39100415      -0.39217354      -0.39268212      -0.39456008      -0.39641427      -0.39747168      -0.39807560
  11619.674        1.1478338      -0.38963427      -0.38964347      -0.39019362      -0.39065355      -0.39083263      -0.39057963      -0.39057477      -0.39147311      -0.39251404      -0.39321224      -0.39366421      -0.39371966      -0.39612093      -0.39730777      -0.39842804      -0.39858061
  11621.572        1.1539095      -0.39146464      -0.39162883      -0.39227187      -0.39261741      -0.39267660      -0.39280192      -0.39285098      -0.39318976      -0.39431631      -0.39517220      -0.39531060      -0.39603279      -0.39780399      -0.39807199      -0.39937456      -0.39985422
  11623.459        1.1421849      -0.39327706      -0.39355892      -0.39393285      -0.39459456      -0.39456195      -0.39455782      -0.39453837      -0.39477706      -0.39593899      -0.39658185      -0.39688214      -0.39729383      -0.39855540      -0.39941240      -0.40051410      -0.40144541
  11625.323        1.1368578      -0.39535483      -0.39538775      -0.39590034      -0.39613751      -0.39618006      -0.39637257      -0.39644411      -0.39706389      -0.39785328      -0.39813531      -0.39858635      -0.39926966      -0.40077689      -0.40077960      -0.40231950      -0.40261267
  11627.212        1.1357985      -0.39716054      -0.39730907      -0.39780496      -0.39789392      -0.39732382      -0.39836311      -0.39834046      -0.39868718      -0.39945577      -0.39951363      -0.40030310      -0.40079730      -0.40162455      -0.40249080      -0.40399001      -0.40448648
  11629.078        1.1330035      -0.39846483      -0.39907456      -0.39950778      -0.39957121      -0.39903430      -0.39961704      -0.39986057      -0.40010429      -0.40116927      -0.40121735      -0.40185560      -0.40199593      -0.40285968      -0.40371937      -0.40510003      -0.40523051
  11630.967        1.1288827      -0.40033449      -0.40015482      -0.40039668      -0.40111969      -0.40080627      -0.40104108      -0.40097264      -0.40142265      -0.40228737      -0.40280356      -0.40324636      -0.40315444      -0.40460083      -0.40490379      -0.40586539      -0.40606332
  11632.833        1.1195211      -0.40121394      -0.40129565      -0.40175531      -0.40195748      -0.40208398      -0.40214062      -0.40203854      -0.40249564      -0.40364739      -0.40328421      -0.40463001      -0.40408629      -0.40580885      -0.40557235      -0.40670379      -0.40760723
  11634.719        1.1130234      -0.40207636      -0.40238534      -0.40281599      -0.40311464      -0.40289614      -0.40307410      -0.40341079      -0.40374224      -0.40432594      -0.40474497      -0.40602694      -0.40580437      -0.40688969      -0.40700195      -0.40800546      -0.40862453
  11636.628        1.1061693      -0.40297886      -0.40335298      -0.40372991      -0.40395250      -0.40386910      -0.40407982      -0.40444092      -0.40443300      -0.40538758      -0.40608319      -0.40652985      -0.40620371      -0.40797826      -0.40798925      -0.40928086      -0.40924395
  11638.520        1.0980339      -0.40419317      -0.40455879      -0.40469127      -0.40474508      -0.40468041      -0.40477418      -0.40523496      -0.40530876      -0.40623278      -0.40687953      -0.40744454      -0.40787088      -0.40872947      -0.40903316      -0.41032846      -0.41080234
  11640.425        1.0983753      -0.40481300      -0.40483410      -0.40553193      -0.40560904      -0.40570243      -0.40551499      -0.40578427      -0.40620559      -0.40727982      -0.40771508      -0.40774863      -0.40839009      -0.40926097      -0.41040209      -0.41148676      -0.41111600
  11642.318        1.0900457      -0.40529570      -0.40543552      -0.40587871      -0.40641053      -0.40635346      -0.40652288      -0.40659249      -0.40688939      -0.40818919      -0.40838645      -0.40872897      -0.40901144      -0.40992684      -0.41163898      -0.41227556      -0.41204893
  11644.217        1.0878474      -0.40599185      -0.40629934      -0.40661689      -0.40717065      -0.40692201      -0.40728841      -0.40749749      -0.40766457      -0.40912016      -0.40919451      -0.40967467      -0.40998096      -0.41144533      -0.41211887      -0.41336229      -0.41316565
  11646.124        1.0841511      -0.40670815      -0.40671004      -0.40760883      -0.40776974      -0.40755288      -0.40835967      -0.40830300      -0.40825281      -0.40996418      -0.41012385      -0.41052055      -0.41111843      -0.41266255      -0.41308056      -0.41397439      -0.41433807
  11648.014        1.0867869      -0.40769265      -0.40793598      -0.40873936      -0.40880075      -0.40852430      -0.40951564      -0.40884918      -0.40931043      -0.41070721      -0.41068275      -0.41153500      -0.41154052      -0.41305349      -0.41401921      -0.41465633      -0.41548610
  11649.916        1.0929373      -0.40871941      -0.40885821      -0.40950998      -0.40955981      -0.40917750      -0.40991966      -0.40959570      -0.40972915      -0.41187454      -0.41179809      -0.41239401      -0.41253910      -0.41415218      -0.41521222      -0.41499792      -0.41581976
  11651.835        1.0973424      -0.40958216      -0.40932211      -0.41021274      -0.41061853      -0.40993667      -0.41005884      -0.41052862      -0.41064596      -0.41240300      -0.41245323      -0.41329196      -0.41257676      -0.41452841      -0.41588292      -0.41612118      -0.41681789
  11653.739        1.1042111      -0.40962195      -0.41004819      -0.41050034      -0.41090799      -0.41049646      -0.41038338      -0.41089110      -0.41131137      -0.41280844      -0.41298541      -0.41392330      -0.41352076      -0.41508322      -0.41631125      -0.41656076      -0.41722699
  11655.660        1.1064965      -0.41055730      -0.41066535      -0.41133321      -0.41138859      -0.41130657      -0.41157644      -0.41106337      -0.41200234      -0.41291136      -0.41375781      -0.41395092      -0.41437069      -0.41599145      -0.41721147      -0.41701574      -0.41743029
  11657.577        1.1074567      -0.41124314      -0.41129224      -0.41183926      -0.41221096      -0.41203558      -0.41222887      -0.41213059      -0.41237247      -0.41369623      -0.41459442      -0.41416984      -0.41435875      -0.41648492      -0.41765212      -0.41780432      -0.41831397
  11659.499        1.1132046      -0.41167731      -0.41215348      -0.41235979      -0.41279004      -0.41289653      -0.41272013      -0.41269816      -0.41289490      -0.41420716      -0.41479272      -0.41460926      -0.41573747      -0.41663984      -0.41795388      -0.41836771      -0.41873501
  11661.434        1.1134150      -0.41207866      -0.41237864      -0.41240371      -0.41317993      -0.41377792      -0.41312522      -0.41325546      -0.41378505      -0.41431217      -0.41502514      -0.41538278      -0.41587604      -0.41719777      -0.41853297      -0.41902493      -0.41990528
  11663.364        1.1161604      -0.41250620      -0.41284115      -0.41305410      -0.41400685      -0.41382459      -0.41407198      -0.41380091      -0.41461032      -0.41522703      -0.41537743      -0.41615867      -0.41654932      -0.41853675      -0.41976078      -0.42010466      -0.42056398
  11665.295        1.1099702      -0.41313034      -0.41321890      -0.41393291      -0.41464286      -0.41393406      -0.41414819      -0.41460581      -0.41490198      -0.41619291      -0.41682766      -0.41701771      -0.41751298      -0.41893120      -0.42034263      -0.42082814      -0.42155616
  11667.261        1.1058249      -0.41364018      -0.41370880      -0.41464114      -0.41512492      -0.41424414      -0.41424089      -0.41528773      -0.41537768      -0.41624714      -0.41668610      -0.41724447      -0.41810693      -0.41986565      -0.42088442      -0.42130105      -0.42177751
  11669.169        1.1065924      -0.41425512      -0.41450754      -0.41502168      -0.41504961      -0.41485811      -0.41490189      -0.41556217      -0.41577241      -0.41626966      -0.41767202      -0.41781592      -0.41890480      -0.42028730      -0.42168915      -0.42210212      -0.42325708
  11671.108        1.1049592      -0.41484600      -0.41499894      -0.41539731      -0.41593247      -0.41567425      -0.41582094      -0.41625744      -0.41634693      -0.41753973      -0.41810595      -0.41856177      -0.41920086      -0.42119694      -0.42240198      -0.42319855      -0.42406289
  11673.035        1.1024432      -0.41510744      -0.41562837      -0.41576294      -0.41675842      -0.41603924      -0.41624325      -0.41694336      -0.41673386      -0.41762531      -0.41900029      -0.41940191      -0.41999456      -0.42178382      -0.42349874      -0.42365496      -0.42473511
  11674.957        1.1007192      -0.41567675      -0.41605939      -0.41659232      -0.41721669      -0.41723095      -0.41698955      -0.41727892      -0.41810189      -0.41858137      -0.41951032      -0.42044727      -0.42072094      -0.42249655      -0.42463541      -0.42505605      -0.42552874
  11676.891        1.0999745      -0.41657790      -0.41695883      -0.41731719      -0.41741752      -0.41798092      -0.41764376      -0.41844540      -0.41869371      -0.41988909      -0.41990651      -0.42080253      -0.42096178      -0.42371578      -0.42491746      -0.42604741      -0.42610041
  11678.826        1.1033205      -0.41742276      -0.41800267      -0.41799373      -0.41868903      -0.41831466      -0.41858010      -0.41874977      -0.41847850      -0.42044064      -0.42077527      -0.42162289      -0.42261621      -0.42405432      -0.42616865      -0.42653267      -0.42704612
  11680.775        1.1013260      -0.41800709      -0.41867295      -0.41893406      -0.41937310      -0.41920288      -0.41903586      -0.41984350      -0.41986848      -0.42102376      -0.42153998      -0.42199205      -0.42357573      -0.42494453      -0.42638246      -0.42739124      -0.42710327
  11682.711        1.1024499      -0.41913794      -0.41977161      -0.41992422      -0.42037098      -0.42037684      -0.42013901      -0.42049618      -0.42105471      -0.42206048      -0.42192108      -0.42291742      -0.42385702      -0.42581143      -0.42695329      -0.42827287      -0.42897531
  11684.624        1.1065876      -0.42062319      -0.42081782      -0.42096924      -0.42091191      -0.42149991      -0.42138976      -0.42180104      -0.42182514      -0.42296939      -0.42309479      -0.42399600      -0.42535803      -0.42696112      -0.42818408      -0.42849840      -0.42958585
  11686.543        1.1059460      -0.42168250      -0.42170394      -0.42204701      -0.42223627      -0.42263001      -0.42224447      -0.42267546      -0.42268080      -0.42421934      -0.42474511      -0.42514653      -0.42625976      -0.42790976      -0.42893971      -0.42996475      -0.43038501
  11688.464        1.1037574      -0.42247977      -0.42235797      -0.42311313      -0.42328927      -0.42354644      -0.42343779      -0.42398813      -0.42387045      -0.42541266      -0.42599602      -0.42631076      -0.42708346      -0.42910156      -0.42951351      -0.43111080      -0.43160021
  11690.373        1.0996377      -0.42316339      -0.42390010      -0.42405074      -0.42432020      -0.42474927      -0.42437398      -0.42519381      -0.42470618      -0.42654328      -0.42667213      -0.42754451      -0.42757084      -0.42930104      -0.43083441      -0.43156537      -0.43168947
  11692.313        1.0994373      -0.42427336      -0.42486242      -0.42525457      -0.42505396      -0.42560116      -0.42556031      -0.42613399      -0.42595763      -0.42715015      -0.42797558      -0.42842705      -0.42878859      -0.43132399      -0.43185754      -0.43257613      -0.43270498
  11694.236        1.0932956      -0.42583112      -0.42593051      -0.42655651      -0.42631329      -0.42694716      -0.42687787      -0.42701005      -0.42701245      -0.42804684      -0.42834970      -0.42929170      -0.43019700      -0.43229197      -0.43311345      -0.43362805      -0.43428303
  11696.165        1.0876477      -0.42693463      -0.42699609      -0.42726827      -0.42754557      -0.42815588      -0.42803831      -0.42778210      -0.42803524      -0.42953901      -0.42983427      -0.43052078      -0.43109868      -0.43302251      -0.43401771      -0.43438173      -0.43512556
  11698.124        1.0862413      -0.42780559      -0.42780210      -0.42811570      -0.42920529      -0.42848120      -0.42888570      -0.42868752      -0.42888907      -0.43057422      -0.43106771      -0.43138004      -0.43167638      -0.43414983      -0.43455625      -0.43523092      -0.43634182
  11700.061        1.0808965      -0.42865263      -0.42911670      -0.42923415      -0.42986459      -0.42968985      -0.42908078      -0.42988148      -0.43010246      -0.43120557      -0.43204582      -0.43219441      -0.43288026      -0.43446150      -0.43558214      -0.43625372      -0.43742931
  11702.015        1.0746214      -0.42972335      -0.43001117      -0.43037054      -0.43037540      -0.43084744      -0.43040606      -0.43102681      -0.43088045      -0.43220128      -0.43276805      -0.43334604      -0.43385753      -0.43561787      -0.43662311      -0.43719542      -0.43815732
  11703.947        1.0725994      -0.43085749      -0.43071591      -0.43127627      -0.43168461      -0.43164700      -0.43189969      -0.43201113      -0.43157756      -0.43301954      -0.43403698      -0.43449877      -0.43510718      -0.43661398      -0.43794954      -0.43867417      -0.43904914
  11705.844        1.0723630      -0.43123838      -0.43201050      -0.43267796      -0.43275952      -0.43291300      -0.43259907      -0.43255844      -0.43325245      -0.43428937      -0.43430046      -0.43563595      -0.43590460      -0.43757782      -0.43880887      -0.43933345      -0.43995871
  11707.783        1.0749689      -0.43213731      -0.43293835      -0.43348810      -0.43350221      -0.43338001      -0.43362684      -0.43371027      -0.43373601      -0.43537731      -0.43564534      -0.43624267      -0.43660627      -0.43803691      -0.43986963      -0.44014526      -0.44060341
  11709.704        1.0753987      -0.43324787      -0.43418239      -0.43447343      -0.43466137      -0.43470318      -0.43475255      -0.43442283      -0.43472234      -0.43572707      -0.43686537      -0.43684047      -0.43789639      -0.43902602      -0.44074042      -0.44106091      -0.44122322
  11711.644        1.0775078      -0.43413957      -0.43498190      -0.43519563      -0.43533503      -0.43555145      -0.43530216      -0.43580691      -0.43573244      -0.43643895      -0.43689913      -0.43810497      -0.43837151      -0.44011542      -0.44113625      -0.44230751      -0.44203723
  11713.573        1.0810564      -0.43543102      -0.43578849      -0.43623182      -0.43624228      -0.43693627      -0.43676008      -0.43648297      -0.43659319      -0.43788241      -0.43831352      -0.43898485      -0.43933660      -0.44038062      -0.44176759      -0.44242723      -0.44351974
  11715.490        1.0825613      -0.43619539      -0.43679635      -0.43739614      -0.43695148      -0.43750640      -0.43699866      -0.43743524      -0.43824124      -0.43910589      -0.43914823      -0.43998865      -0.44010667      -0.44124642      -0.44247537      -0.44310997      -0.44385046
  11717.444        1.0845753      -0.43724318      -0.43769081      -0.43798543      -0.43811733      -0.43798955      -0.43818721      -0.43817227      -0.43840934      -0.44028176      -0.43958538      -0.44083885      -0.44095409      -0.44204071      -0.44318685      -0.44379139      -0.44474456
  11719.388        1.0860317      -0.43794859      -0.43868136      -0.43869509      -0.43896609      -0.43887967      -0.43893617      -0.43910086      -0.43948095      -0.44002193      -0.44122219      -0.44122622      -0.44195757      -0.44279602      -0.44464674      -0.44408823      -0.44471612
  11721.295        1.0830495      -0.43860317      -0.43951113      -0.43953876      -0.43975308      -0.43937541      -0.43988485      -0.43991013      -0.44003220      -0.44139716      -0.44141102      -0.44188901      -0.44200097      -0.44371337      -0.44524648      -0.44511909      -0.44591101
  11723.228        1.0835325      -0.43948523      -0.44042191      -0.43988947      -0.44031256      -0.44069308      -0.44084093      -0.44067179      -0.44098455      -0.44232222      -0.44239676      -0.44287450      -0.44315764      -0.44487915      -0.44611750      -0.44586199      -0.44658945
  11725.154        1.0898663      -0.44045528      -0.44071782      -0.44145027      -0.44096822      -0.44136544      -0.44158781      -0.44144767      -0.44189201      -0.44265609      -0.44294659      -0.44380500      -0.44383949      -0.44548169      -0.44673047      -0.44695770      -0.44791395
  11727.081        1.0925565      -0.44138555      -0.44163886      -0.44226057      -0.44184651      -0.44172444      -0.44235277      -0.44282301      -0.44243235      -0.44380509      -0.44401884      -0.44488338      -0.44525254      -0.44593081      -0.44713771      -0.44730286      -0.44851353
  11729.010        1.0924800      -0.44200624      -0.44284404      -0.44285332      -0.44281995      -0.44302070      -0.44284648      -0.44326649      -0.44324460      -0.44443032      -0.44496101      -0.44504591      -0.44525568      -0.44664948      -0.44828950      -0.44806463      -0.44929129
  11730.938        1.0911360      -0.44309360      -0.44356959      -0.44374876      -0.44360974      -0.44379332      -0.44356639      -0.44413736      -0.44475892      -0.44533549      -0.44548276      -0.44614045      -0.44655763      -0.44787238      -0.44899218      -0.44925751      -0.44975183
  11732.880        1.0920650      -0.44394578      -0.44434659      -0.44427900      -0.44417805      -0.44435659      -0.44433177      -0.44466864      -0.44542353      -0.44592578      -0.44664691      -0.44678621      -0.44727824      -0.44864435      -0.45000055      -0.44977299      -0.45080910
  11734.810        1.0920114      -0.44455938      -0.44482781      -0.44473232      -0.44524811      -0.44543608      -0.44517870      -0.44552624      -0.44586634      -0.44688427      -0.44745598      -0.44754745      -0.44787142      -0.44917302      -0.45048888      -0.45050699      -0.45162236
  11736.758        1.0869283      -0.44512447      -0.44565455      -0.44564667      -0.44593205      -0.44610012      -0.44613503      -0.44630809      -0.44608836      -0.44748763      -0.44786256      -0.44816182      -0.44872668      -0.44959957      -0.45070959      -0.45136766      -0.45228058
  11738.720        1.0844759      -0.44586206      -0.44634287      -0.44637152      -0.44660126      -0.44685092      -0.44711997      -0.44712883      -0.44756191      -0.44849125      -0.44828282      -0.44889544      -0.44984697      -0.45052903      -0.45164718      -0.45230023      -0.45227180
  11740.658        1.0809088      -0.44677741      -0.44717907      -0.44699662      -0.44743640      -0.44709066      -0.44755535      -0.44738674      -0.44770966      -0.44920047      -0.44922290      -0.44936594      -0.45052391      -0.45167918      -0.45200078      -0.45252485      -0.45335446
  11742.608        1.0835841      -0.44792057      -0.44785211      -0.44739257      -0.44799329      -0.44733044      -0.44812693      -0.44790229      -0.44859136      -0.44950805      -0.44960804      -0.45036084      -0.45112747      -0.45197895      -0.45279675      -0.45361725      -0.45433443
  11744.554        1.0795161      -0.44801752      -0.44824252      -0.44854138      -0.44874204      -0.44849870      -0.44896351      -0.44881410      -0.44911494      -0.45001323      -0.45048125      -0.45075384      -0.45166093      -0.45325017      -0.45403254      -0.45475354      -0.45491256
  11746.488        1.0828154      -0.44872413      -0.44922501      -0.44917428      -0.44920591      -0.44912134      -0.44933047      -0.44994924      -0.44992720      -0.45123264      -0.45102812      -0.45158061      -0.45255038      -0.45362812      -0.45524513      -0.45517740      -0.45599268
  11748.458        1.0872944      -0.44966210      -0.44959562      -0.44945812      -0.44965622      -0.44999574      -0.45003244      -0.44986034      -0.45072217      -0.45129013      -0.45172140      -0.45245332      -0.45288370      -0.45457773      -0.45543413      -0.45614075      -0.45625884
  11750.387        1.0831548      -0.45028443      -0.45027412      -0.45037533      -0.45035167      -0.45024609      -0.45103247      -0.45113943      -0.45134628      -0.45224446      -0.45272326      -0.45296064      -0.45343418      -0.45508204      -0.45603142      -0.45633129      -0.45710653
  11752.347        1.0724464      -0.45058005      -0.45035457      -0.45078629      -0.45117253      -0.45109661      -0.45134496      -0.45168801      -0.45201605      -0.45249528      -0.45368815      -0.45374263      -0.45428864      -0.45577553      -0.45694963      -0.45718562      -0.45807518
  11754.301        1.0633734      -0.45055245      -0.45081018      -0.45110822      -0.45161987      -0.45155437      -0.45177618      -0.45162518      -0.45239364      -0.45311318      -0.45382519      -0.45401762      -0.45462888      -0.45668862      -0.45740947      -0.45810740      -0.45839869
  11756.239        1.0432623      -0.45101601      -0.45126083      -0.45147715      -0.45175001      -0.45196541      -0.45218950      -0.45191394      -0.45256767      -0.45357966      -0.45397270      -0.45467373      -0.45512496      -0.45702757      -0.45765824      -0.45858005      -0.45845430
  11758.195        1.0439936      -0.45263710      -0.45281534      -0.45287045      -0.45364646      -0.45304613      -0.45322883      -0.45347453      -0.45367788      -0.45506394      -0.45502862      -0.45628790      -0.45681677      -0.45900861      -0.45968728      -0.46064724      -0.46122087
  11760.139        1.0897509      -0.45423051      -0.45461772      -0.45497005      -0.45516898      -0.45523337      -0.45496810      -0.45583320      -0.45588871      -0.45710316      -0.45760383      -0.45785896      -0.45928523      -0.46044062      -0.46155126      -0.46222181      -0.46250899
  11762.090        1.0935475      -0.45517191      -0.45548578      -0.45581580      -0.45602367      -0.45606639      -0.45609661      -0.45640539      -0.45691164      -0.45770509      -0.45879196      -0.45904416      -0.45985425      -0.46123550      -0.46196102      -0.46272183      -0.46360810
  11764.048        1.0868905      -0.45595945      -0.45600310      -0.45650155      -0.45671935      -0.45665211      -0.45627834      -0.45708033      -0.45749433      -0.45870706      -0.45876830      -0.45988192      -0.46085317      -0.46208628      -0.46342431      -0.46394237      -0.46434984
  11765.988        1.0818299      -0.45650606      -0.45666553      -0.45720943      -0.45744615      -0.45702743      -0.45718548      -0.45784105      -0.45810510      -0.45937652      -0.45979266      -0.46036041      -0.46097963      -0.46259418      -0.46387940      -0.46447561      -0.46515292
  11767.929        1.0752914      -0.45723948      -0.45790891      -0.45758151      -0.45827560      -0.45831805      -0.45838729      -0.45832504      -0.45906957      -0.45980511      -0.46073810      -0.46053593      -0.46205574      -0.46360818      -0.46531688      -0.46549551      -0.46634196
  11769.883        1.0681445      -0.45820017      -0.45884136      -0.45886593      -0.45905094      -0.45879403      -0.45939997      -0.45897556      -0.45978655      -0.46077063      -0.46154273      -0.46142029      -0.46250278      -0.46416521      -0.46588602      -0.46646943      -0.46694098
  11771.819        1.0645814      -0.45898704      -0.45937634      -0.45933808      -0.45981307      -0.46005928      -0.46003126      -0.45968671      -0.46056334      -0.46136390      -0.46216501      -0.46251687      -0.46381176      -0.46546270      -0.46652745      -0.46717413      -0.46827044
  11773.781        1.0641825      -0.45970368      -0.46023567      -0.46016289      -0.46060825      -0.46153870      -0.46070426      -0.46067978      -0.46162432      -0.46263572      -0.46324779      -0.46311222      -0.46458989      -0.46627606      -0.46718108      -0.46778369      -0.46881588
  11775.712        1.0585955      -0.46060905      -0.46138411      -0.46125419      -0.46131225      -0.46149519      -0.46130506      -0.46179730      -0.46195816      -0.46317845      -0.46397846      -0.46386402      -0.46540346      -0.46696858      -0.46782987      -0.46856785      -0.46944418
  11777.669        1.0526658      -0.46152044      -0.46189987      -0.46180166      -0.46209278      -0.46233136      -0.46213190      -0.46238985      -0.46309699      -0.46354144      -0.46462959      -0.46502217      -0.46592102      -0.46752514      -0.46912999      -0.46953115      -0.46934038
  11779.619        1.0513030      -0.46215238      -0.46267849      -0.46302884      -0.46321659      -0.46380991      -0.46337046      -0.46320922      -0.46457305      -0.46520058      -0.46584323      -0.46627533      -0.46759437      -0.46901901      -0.47016903      -0.47043514      -0.47090840
  11781.577        1.0541182      -0.46357959      -0.46363470      -0.46402955      -0.46425506      -0.46489129      -0.46431385      -0.46440716      -0.46480737      -0.46592061      -0.46658421      -0.46709771      -0.46817864      -0.46998040      -0.47160230      -0.47148643      -0.47230961
  11783.560        1.0547469      -0.46423831      -0.46435757      -0.46443446      -0.46520869      -0.46510138      -0.46489939      -0.46541952      -0.46568119      -0.46710237      -0.46783727      -0.46752699      -0.46840586      -0.47060358      -0.47177756      -0.47226961      -0.47302144
  11785.531        1.0516867      -0.46461558      -0.46541783      -0.46569642      -0.46589405      -0.46630457      -0.46631012      -0.46592268      -0.46675102      -0.46808926      -0.46844269      -0.46882516      -0.46984536      -0.47198875      -0.47240972      -0.47322576      -0.47375897
  11787.491        1.0473768      -0.46536766      -0.46568942      -0.46602922      -0.46652840      -0.46707148      -0.46734227      -0.46704323      -0.46737588      -0.46852385      -0.46945808      -0.46975480      -0.47028857      -0.47193453      -0.47323505      -0.47410322      -0.47438728
  11789.475        1.0338386      -0.46611487      -0.46653523      -0.46710767      -0.46741901      -0.46768433      -0.46759361      -0.46756908      -0.46827940      -0.46938421      -0.46951238      -0.47017476      -0.47136120      -0.47236941      -0.47324049      -0.47440851      -0.47443605
  11791.436        1.0183850      -0.46629034      -0.46747954      -0.46726686      -0.46821191      -0.46798473      -0.46809680      -0.46793053      -0.46795909      -0.46954448      -0.46916454      -0.46999632      -0.47173617      -0.47252952      -0.47356000      -0.47460502      -0.47460106
  11793.434        1.0492105      -0.46855809      -0.46915405      -0.46937367      -0.46953892      -0.47038370      -0.47018975      -0.47002854      -0.47076738      -0.47167301      -0.47160283      -0.47243995      -0.47387742      -0.47509765      -0.47625415      -0.47634666      -0.47703368
  11795.403        1.0615618      -0.46989952      -0.47010253      -0.47063810      -0.47067083      -0.47117464      -0.47144574      -0.47139607      -0.47173723      -0.47266423      -0.47286548      -0.47335895      -0.47454709      -0.47627222      -0.47653350      -0.47769735      -0.47816766
  11797.372        1.0665223      -0.47112887      -0.47112813      -0.47187662      -0.47183044      -0.47233246      -0.47233080      -0.47245360      -0.47277894      -0.47370955      -0.47388302      -0.47439489      -0.47492991      -0.47671175      -0.47692001      -0.47806497      -0.47911587
  11799.348        1.0707230      -0.47170514      -0.47219898      -0.47297982      -0.47246926      -0.47313796      -0.47293474      -0.47336225      -0.47314848      -0.47439355      -0.47466665      -0.47520972      -0.47586102      -0.47702136      -0.47831907      -0.47884435      -0.47941579
  11801.336        1.0684275      -0.47242188      -0.47353468      -0.47344413      -0.47321832      -0.47386152      -0.47345291      -0.47390622      -0.47410352      -0.47553452      -0.47558793      -0.47614692      -0.47683214      -0.47778262      -0.47898486      -0.47902639      -0.48025071
  11803.289        1.0687364      -0.47293215      -0.47404608      -0.47401564      -0.47401207      -0.47453465      -0.47440770      -0.47424743      -0.47541976      -0.47591990      -0.47631599      -0.47718669      -0.47750392      -0.47893797      -0.47941035      -0.47985229      -0.48048114
  11805.262        1.0695576      -0.47367569      -0.47432213      -0.47496884      -0.47513441      -0.47486920      -0.47527962      -0.47575396      -0.47611241      -0.47683322      -0.47741676      -0.47764999      -0.47868861      -0.47949165      -0.48026245      -0.48072072      -0.48144590
  11807.198        1.0652787      -0.47467456      -0.47528540      -0.47562184      -0.47594406      -0.47592131      -0.47579247      -0.47617853      -0.47606883      -0.47781077      -0.47800563      -0.47823426      -0.47879051      -0.47985139      -0.48091585      -0.48162016      -0.48192211
  11809.140        1.0674318      -0.47542495      -0.47617951      -0.47637873      -0.47689996      -0.47648190      -0.47665305      -0.47700491      -0.47708236      -0.47819205      -0.47834839      -0.47900665      -0.47912888      -0.48122821      -0.48147665      -0.48241564      -0.48244739
  11811.095        1.0853971      -0.47677099      -0.47709220      -0.47767458      -0.47768927      -0.47783572      -0.47801564      -0.47844618      -0.47804136      -0.47965921      -0.47961807      -0.47966310      -0.48063001      -0.48230763      -0.48278366      -0.48304095      -0.48374960
  11813.040        1.0915828      -0.47804732      -0.47805976      -0.47843463      -0.47864119      -0.47895310      -0.47901532      -0.47929810      -0.47913831      -0.48076455      -0.48101412      -0.48131217      -0.48181391      -0.48314578      -0.48382209      -0.48421042      -0.48545481
  11815.015        1.0914202      -0.47876652      -0.47950365      -0.47937066      -0.47949671      -0.47952752      -0.47976400      -0.48014568      -0.48042827      -0.48157690      -0.48192541      -0.48192577      -0.48247003      -0.48437937      -0.48450558      -0.48548113      -0.48591100
  11816.966        1.0915719      -0.47976038      -0.47997693      -0.48000918      -0.48059206      -0.48084723      -0.48073400      -0.48142575      -0.48132841      -0.48228077      -0.48267531      -0.48259829      -0.48355580      -0.48465117      -0.48549749      -0.48612509      -0.48671404
  11818.936        1.0887399      -0.48034405      -0.48073988      -0.48096825      -0.48151657      -0.48133769      -0.48151599      -0.48195269      -0.48187363      -0.48265708      -0.48313935      -0.48366390      -0.48444537      -0.48610255      -0.48581618      -0.48700965      -0.48736476
  11820.913        1.0860021      -0.48091523      -0.48116631      -0.48161994      -0.48220356      -0.48229795      -0.48271807      -0.48254728      -0.48246418      -0.48355378      -0.48367006      -0.48431281      -0.48525568      -0.48666373      -0.48751282      -0.48778761      -0.48875054
  11822.873        1.0822371      -0.48201159      -0.48215489      -0.48296628      -0.48290625      -0.48300180      -0.48366285      -0.48344556      -0.48334511      -0.48466898      -0.48476182      -0.48503929      -0.48573529      -0.48727418      -0.48811586      -0.48816687      -0.48887786
  11824.840        1.0778611      -0.48247363      -0.48314257      -0.48371480      -0.48327087      -0.48370227      -0.48379639      -0.48433987      -0.48406024      -0.48567051      -0.48554478      -0.48616835      -0.48671378      -0.48797325      -0.48880774      -0.48986497      -0.48991250
  11826.800        1.0743380      -0.48306616      -0.48395997      -0.48470522      -0.48420795      -0.48455945      -0.48497996      -0.48485662      -0.48493942      -0.48625561      -0.48639260      -0.48670593      -0.48793437      -0.48930797      -0.48982018      -0.49070997      -0.49071352
  11828.743        1.0665757      -0.48390469      -0.48448878      -0.48529286      -0.48514923      -0.48528589      -0.48524669      -0.48535482      -0.48605570      -0.48704137      -0.48764247      -0.48784468      -0.48810750      -0.48999155      -0.49059040      -0.49132079      -0.49173949
  11830.724        1.0608699      -0.48489144      -0.48573763      -0.48613402      -0.48555631      -0.48622122      -0.48588443      -0.48631967      -0.48689274      -0.48814308      -0.48782594      -0.48927822      -0.48959007      -0.49085049      -0.49175304      -0.49236299      -0.49223916
  11832.662        1.0558112      -0.48559034      -0.48639638      -0.48626077      -0.48647982      -0.48670889      -0.48675024      -0.48749387      -0.48734418      -0.48837800      -0.48867587      -0.48992928      -0.49028584      -0.49163697      -0.49253841      -0.49349032      -0.49353510
  11834.638        1.0499315      -0.48622257      -0.48713062      -0.48755605      -0.48747441      -0.48765120      -0.48793442      -0.48796922      -0.48818549      -0.48948897      -0.48961371      -0.49040929      -0.49086529      -0.49217185      -0.49274225      -0.49442905      -0.49423451
  11836.577        1.0471707      -0.48718798      -0.48770789      -0.48847575      -0.48806006      -0.48891574      -0.48820342      -0.48860303      -0.48906629      -0.49034452      -0.49087685      -0.49112468      -0.49169916      -0.49293221      -0.49420606      -0.49530302      -0.49534572
  11838.536        1.0441771      -0.48818549      -0.48856334      -0.48915412      -0.48884404      -0.48940171      -0.48941628      -0.48947103      -0.48968920      -0.49084144      -0.49133782      -0.49176228      -0.49240895      -0.49358659      -0.49506679      -0.49543072      -0.49636211
  11840.508        1.0418579      -0.48919009      -0.48942497      -0.48989207      -0.48965421      -0.48998169      -0.49009327      -0.49019820      -0.49035949      -0.49131284      -0.49191282      -0.49276212      -0.49333409      -0.49480943      -0.49607582      -0.49660361      -0.49697162
  11842.474        1.0381455      -0.48969547      -0.48989122      -0.49034891      -0.49028776      -0.49081203      -0.49046738      -0.49126040      -0.49129245      -0.49216494      -0.49289015      -0.49362742      -0.49409951      -0.49537060      -0.49667373      -0.49698093      -0.49813850
  11844.434        1.0374588      -0.49036188      -0.49054121      -0.49120394      -0.49108393      -0.49148370      -0.49124427      -0.49172116      -0.49202852      -0.49339974      -0.49362480      -0.49381722      -0.49506612      -0.49628640      -0.49703343      -0.49784463      -0.49809420
  11846.390        1.0341703      -0.49128697      -0.49127616      -0.49184287      -0.49209598      -0.49225224      -0.49230482      -0.49255719      -0.49291844      -0.49419905      -0.49420929      -0.49442571      -0.49523568      -0.49710656      -0.49784021      -0.49847221      -0.49927482
  11848.333        1.0334059      -0.49199007      -0.49228679      -0.49320616      -0.49252784      -0.49299628      -0.49329581      -0.49323443      -0.49361564      -0.49466587      -0.49490681      -0.49522067      -0.49609377      -0.49795993      -0.49873962      -0.49929576      -0.49964223
  11850.307        1.0296014      -0.49265130      -0.49290938      -0.49372839      -0.49334586      -0.49364586      -0.49385773      -0.49385628      -0.49439373      -0.49547511      -0.49578690      -0.49594057      -0.49710745      -0.49918710      -0.49992575      -0.50053938      -0.50048042
  11852.259        1.0240748      -0.49308854      -0.49386008      -0.49421004      -0.49422448      -0.49460853      -0.49429132      -0.49436908      -0.49494171      -0.49605381      -0.49630398      -0.49621892      -0.49712426      -0.49900550      -0.50020919      -0.50097114      -0.50138465
  11854.229        1.0128734      -0.49359876      -0.49452393      -0.49490093      -0.49473085      -0.49427512      -0.49471929      -0.49491098      -0.49510202      -0.49642865      -0.49662384      -0.49740411      -0.49782967      -0.49928061      -0.50019191      -0.50174117      -0.50201004
  11856.188       0.98944879      -0.49372333      -0.49464578      -0.49505155      -0.49464373      -0.49496697      -0.49483922      -0.49516434      -0.49527890      -0.49661845      -0.49736255      -0.49750135      -0.49792588      -0.49958109      -0.50085984      -0.50109600      -0.50265170
  11858.165       0.98000151      -0.49428889      -0.49479478      -0.49549042      -0.49540392      -0.49580128      -0.49536232      -0.49625826      -0.49609973      -0.49750842      -0.49768775      -0.49754292      -0.49872040      -0.50026906      -0.50128589      -0.50189600      -0.50305032
  11859.169       0.99765087      -0.49559214      -0.49600191      -0.49603029      -0.49634616      -0.49632986      -0.49639477      -0.49702054      -0.49678721      -0.49819888      -0.49807231      -0.49830584      -0.49968408      -0.50129963      -0.50244601      -0.50291354      -0.50402547
  11861.141        1.0387238      -0.49772838      -0.49767585      -0.49866806      -0.49807461      -0.49846479      -0.49855459      -0.49887680      -0.49877816      -0.49985310      -0.50065093      -0.50073269      -0.50161826      -0.50374355      -0.50402938      -0.50511429      -0.50604534
  11863.127        1.0330499      -0.49920612      -0.49929882      -0.50077150      -0.50016349      -0.50020720      -0.50090392      -0.50035218      -0.50115509      -0.50238464      -0.50244153      -0.50303498      -0.50367121      -0.50540303      -0.50646970      -0.50705245      -0.50791730
  11864.132        1.0317051      -0.49967712      -0.50013625      -0.50105107      -0.50060871      -0.50089765      -0.50098283      -0.50089588      -0.50156672      -0.50305870      -0.50304005      -0.50374899      -0.50455779      -0.50582317      -0.50690127      -0.50760409      -0.50868735
  11866.124        1.0352770      -0.50020627      -0.50128164      -0.50117998      -0.50114441      -0.50156420      -0.50160547      -0.50164045      -0.50225496      -0.50345524      -0.50353466      -0.50418199      -0.50510321      -0.50626646      -0.50746542      -0.50818795      -0.50935616
  11868.099        1.0411436      -0.50073332      -0.50142466      -0.50187947      -0.50174909      -0.50198670      -0.50230262      -0.50187591      -0.50299956      -0.50370386      -0.50390259      -0.50476719      -0.50574145      -0.50679919      -0.50834640      -0.50882028      -0.50961264
  11870.081        1.0408011      -0.50171531      -0.50181800      -0.50288630      -0.50261320      -0.50282584      -0.50294853      -0.50272124      -0.50365308      -0.50452333      -0.50513993      -0.50525290      -0.50641071      -0.50813419      -0.50914353      -0.50958235      -0.50991585
  11872.045        1.0409913      -0.50253862      -0.50281366      -0.50361057      -0.50381082      -0.50354309      -0.50380066      -0.50378021      -0.50423463      -0.50531514      -0.50591583      -0.50592216      -0.50695092      -0.50840541      -0.50948948      -0.50999819      -0.51122137
  11874.009        1.0425784      -0.50358042      -0.50372898      -0.50417903      -0.50463628      -0.50418394      -0.50471476      -0.50459297      -0.50520916      -0.50621869      -0.50652596      -0.50704260      -0.50785206      -0.50894452      -0.51032264      -0.51061373      -0.51192061
  11875.998        1.0425377      -0.50445015      -0.50479612      -0.50484142      -0.50520030      -0.50499744      -0.50583554      -0.50540667      -0.50592479      -0.50715670      -0.50712999      -0.50814022      -0.50856514      -0.51015859      -0.51135701      -0.51153164      -0.51236585
  11877.976        1.0438175      -0.50525642      -0.50536301      -0.50593094      -0.50611191      -0.50585278      -0.50648122      -0.50687766      -0.50660822      -0.50819454      -0.50801791      -0.50900865      -0.50965671      -0.51097610      -0.51210582      -0.51221770      -0.51359095
  11878.978        1.0443048      -0.50538072      -0.50558702      -0.50637916      -0.50658211      -0.50618539      -0.50681982      -0.50728998      -0.50686145      -0.50857580      -0.50862059      -0.50935560      -0.51028132      -0.51134163      -0.51234682      -0.51268174      -0.51380482
  11879.980        1.0448413      -0.50582788      -0.50616856      -0.50677290      -0.50693247      -0.50649139      -0.50736142      -0.50774991      -0.50696216      -0.50882624      -0.50902349      -0.50984475      -0.51063047      -0.51185758      -0.51258689      -0.51344036      -0.51407559
  11881.966        1.0466026      -0.50665845      -0.50756246      -0.50807932      -0.50768853      -0.50771773      -0.50819038      -0.50862426      -0.50793406      -0.50977770      -0.51001615      -0.51061887      -0.51131522      -0.51226823      -0.51359505      -0.51393990      -0.51489857
  11883.940        1.0473987      -0.50748236      -0.50852130      -0.50851661      -0.50859653      -0.50875856      -0.50916639      -0.50875047      -0.50946750      -0.51042190      -0.51079980      -0.51117895      -0.51233919      -0.51299229      -0.51486020      -0.51499291      -0.51548772
  11885.926        1.0482820      -0.50839991      -0.50877640      -0.50960275      -0.50932985      -0.50921096      -0.50961287      -0.50980302      -0.51005000      -0.51133857      -0.51175725      -0.51190273      -0.51307633      -0.51395577      -0.51560038      -0.51560154      -0.51638951
  11887.914        1.0495599      -0.50929300      -0.50934162      -0.51008545      -0.51001471      -0.51029538      -0.51066091      -0.51051790      -0.51076846      -0.51239601      -0.51240222      -0.51292633      -0.51368448      -0.51497601      -0.51616285      -0.51636221      -0.51737039
  11889.884        1.0499120      -0.51005675      -0.51044967      -0.51114161      -0.51106122      -0.51080080      -0.51154429      -0.51146827      -0.51171748      -0.51307898      -0.51326951      -0.51354224      -0.51434807      -0.51572350      -0.51678207      -0.51737692      -0.51834864
  11890.887        1.0509063      -0.51036017      -0.51079068      -0.51134448      -0.51137051      -0.51146379      -0.51182015      -0.51227700      -0.51215952      -0.51345632      -0.51354342      -0.51384999      -0.51475303      -0.51628822      -0.51708395      -0.51766607      -0.51842842
  11892.870        1.0501267      -0.51135468      -0.51186001      -0.51220810      -0.51213436      -0.51251560      -0.51225236      -0.51301931      -0.51301335      -0.51437703      -0.51415402      -0.51486331      -0.51566001      -0.51713247      -0.51776630      -0.51828322      -0.51907291
  11894.848        1.0494580      -0.51200061      -0.51280384      -0.51319155      -0.51280071      -0.51319983      -0.51302372      -0.51357611      -0.51395389      -0.51504245      -0.51549027      -0.51607508      -0.51633911      -0.51761031      -0.51861352      -0.51893056      -0.51959855
  11896.845        1.0471234      -0.51302483      -0.51341668      -0.51396235      -0.51394372      -0.51415447      -0.51427481      -0.51431932      -0.51466386      -0.51581600      -0.51578367      -0.51654833      -0.51720059      -0.51849391      -0.51939432      -0.51992697      -0.52039205
  11898.829        1.0454895      -0.51405190      -0.51423488      -0.51441364      -0.51477701      -0.51479011      -0.51522672      -0.51512427      -0.51547745      -0.51691937      -0.51690464      -0.51755763      -0.51833679      -0.51951752      -0.52020549      -0.52126984      -0.52133810
  11899.835        1.0438384      -0.51443917      -0.51463413      -0.51495832      -0.51523924      -0.51501058      -0.51566936      -0.51560356      -0.51584742      -0.51682587      -0.51728795      -0.51821692      -0.51888875      -0.51998691      -0.52063337      -0.52148362      -0.52195825
  11900.852        1.0424750      -0.51474793      -0.51504116      -0.51582034      -0.51573106      -0.51571695      -0.51605204      -0.51621611      -0.51626754      -0.51707051      -0.51761539      -0.51832462      -0.51925747      -0.52040685      -0.52107027      -0.52192913      -0.52240948
  11902.851        1.0387620      -0.51532335      -0.51577756      -0.51672606      -0.51624097      -0.51684294      -0.51681578      -0.51719274      -0.51726897      -0.51819854      -0.51843203      -0.51907727      -0.51994320      -0.52113731      -0.52194037      -0.52268169      -0.52360585
  11904.851        1.0334735      -0.51637597      -0.51656374      -0.51767290      -0.51682746      -0.51740627      -0.51762924      -0.51753398      -0.51817394      -0.51894197      -0.51969708      -0.52001528      -0.52091001      -0.52187666      -0.52269768      -0.52333355      -0.52416543
  11905.863        1.0312631      -0.51686627      -0.51713858      -0.51803648      -0.51749764      -0.51781865      -0.51804239      -0.51826356      -0.51865771      -0.51921812      -0.52014237      -0.52034417      -0.52153047      -0.52223553      -0.52299243      -0.52378068      -0.52453966
  11907.864        1.0267796      -0.51778279      -0.51846534      -0.51885606      -0.51859853      -0.51817272      -0.51903385      -0.51926611      -0.51925788      -0.52009214      -0.52068599      -0.52101792      -0.52250094      -0.52357523      -0.52383311      -0.52472475      -0.52531211
  11909.853        1.0228840      -0.51898503      -0.51910649      -0.51950281      -0.51926907      -0.51916653      -0.51978112      -0.52004433      -0.52019076      -0.52077475      -0.52167090      -0.52219686      -0.52274306      -0.52400972      -0.52519935      -0.52541672      -0.52642125
  11910.859        1.0200487      -0.51936974      -0.51964006      -0.51974707      -0.51959089      -0.51972865      -0.52015188      -0.52040250      -0.52061007      -0.52146504      -0.52225012      -0.52248549      -0.52306209      -0.52426669      -0.52573387      -0.52564342      -0.52684713
  11911.867        1.0177826      -0.51974033      -0.52015818      -0.52015601      -0.51993505      -0.51996894      -0.52058889      -0.52069431      -0.52102392      -0.52171605      -0.52220781      -0.52284269      -0.52350833      -0.52475529      -0.52559196      -0.52581536      -0.52730059
  11912.880        1.0160568      -0.51999130      -0.52014721      -0.52041980      -0.52033814      -0.52051474      -0.52093861      -0.52104816      -0.52140091      -0.52211743      -0.52241743      -0.52313964      -0.52402788      -0.52507378      -0.52609976      -0.52612284      -0.52783693
  11913.881        1.0138009      -0.52041939      -0.52084770      -0.52075377      -0.52099841      -0.52100824      -0.52152250      -0.52149465      -0.52173834      -0.52271544      -0.52293756      -0.52335032      -0.52430131      -0.52531664      -0.52669143      -0.52675957      -0.52815924
  11914.884        1.0125457      -0.52077341      -0.52153656      -0.52157665      -0.52139565      -0.52121635      -0.52213803      -0.52200817      -0.52229315      -0.52320098      -0.52356331      -0.52361735      -0.52509421      -0.52609253      -0.52725139      -0.52733027      -0.52807462
  11915.897        1.0112308      -0.52103956      -0.52189165      -0.52208420      -0.52174682      -0.52131177      -0.52228055      -0.52256215      -0.52298413      -0.52358957      -0.52420792      -0.52428161      -0.52545994      -0.52632031      -0.52735858      -0.52762006      -0.52850745
  11916.911        1.0085871      -0.52136131      -0.52210779      -0.52222518      -0.52242690      -0.52199319      -0.52241732      -0.52294645      -0.52334320      -0.52404539      -0.52455877      -0.52487707      -0.52554678      -0.52668599      -0.52787039      -0.52801328      -0.52921119
  11917.926        1.0080342      -0.52169962      -0.52237324      -0.52260816      -0.52280925      -0.52262037      -0.52266649      -0.52324490      -0.52362586      -0.52450439      -0.52472018      -0.52501956      -0.52617369      -0.52737818      -0.52829365      -0.52864362      -0.52954351
  11918.928        1.0075168      -0.52188488      -0.52250831      -0.52320094      -0.52338200      -0.52308136      -0.52349179      -0.52380178      -0.52406674      -0.52489770      -0.52516505      -0.52545594      -0.52672272      -0.52773179      -0.52858330      -0.52923059      -0.52979989
  11919.937        1.0064891      -0.52254383      -0.52337081      -0.52391520      -0.52382702      -0.52349716      -0.52416677      -0.52428101      -0.52408850      -0.52526733      -0.52554299      -0.52589915      -0.52712636      -0.52812057      -0.52890786      -0.52977668      -0.53033040
  11921.936        1.0055229      -0.52345461      -0.52388863      -0.52439650      -0.52457827      -0.52471328      -0.52465289      -0.52504167      -0.52511902      -0.52598547      -0.52633907      -0.52657572      -0.52743047      -0.52905365      -0.52959239      -0.53056323      -0.53115610
  11922.951        1.0049461      -0.52376890      -0.52418593      -0.52497011      -0.52481081      -0.52464880      -0.52481248      -0.52538492      -0.52569622      -0.52628020      -0.52688093      -0.52706234      -0.52801440      -0.52944229      -0.53046064      -0.53078589      -0.53181057
  11923.954        1.0050411      -0.52429971      -0.52427954      -0.52569002      -0.52497485      -0.52497760      -0.52530776      -0.52592688      -0.52615600      -0.52689723      -0.52728057      -0.52774978      -0.52862788      -0.52977563      -0.53114263      -0.53135641      -0.53221678
  11924.957        1.0043278      -0.52482015      -0.52487731      -0.52594005      -0.52540366      -0.52571860      -0.52594065      -0.52630572      -0.52650845      -0.52759052      -0.52767684      -0.52825808      -0.52917578      -0.53012978      -0.53156311      -0.53178244      -0.53264751
  11925.961        1.0037050      -0.52526539      -0.52525691      -0.52593209      -0.52568119      -0.52599939      -0.52606508      -0.52645865      -0.52694723      -0.52774282      -0.52787303      -0.52835824      -0.52958630      -0.53053455      -0.53162407      -0.53212313      -0.53309769
  11926.965        1.0039487      -0.52546147      -0.52559356      -0.52647294      -0.52595189      -0.52643847      -0.52634407      -0.52673517      -0.52722303      -0.52831014      -0.52809494      -0.52850900      -0.53007538      -0.53092847      -0.53194092      -0.53275113      -0.53345792
  11927.975        1.0042207      -0.52587861      -0.52599706      -0.52692046      -0.52652709      -0.52715302      -0.52695471      -0.52716937      -0.52748412      -0.52904311      -0.52855313      -0.52898012      -0.53033404      -0.53135712      -0.53234025      -0.53326131      -0.53371380
  11929.964        1.0044658      -0.52673756      -0.52730583      -0.52769327      -0.52739905      -0.52807292      -0.52762888      -0.52823878      -0.52835597      -0.52935265      -0.53002231      -0.52992224      -0.53109267      -0.53235110      -0.53334897      -0.53411398      -0.53396035
  11931.967        1.0028800      -0.52729283      -0.52810624      -0.52813202      -0.52819987      -0.52866827      -0.52836597      -0.52880323      -0.52945027      -0.53031298      -0.53082719      -0.53097833      -0.53204766      -0.53304016      -0.53408940      -0.53492703      -0.53505321
  11932.978        1.0027795      -0.52785937      -0.52809843      -0.52861975      -0.52886716      -0.52902153      -0.52879709      -0.52902450      -0.52981653      -0.53074918      -0.53113389      -0.53164244      -0.53236064      -0.53366899      -0.53463921      -0.53534881      -0.53545563
  11934.975        1.0038323      -0.52903065      -0.52925634      -0.52988669      -0.52952893      -0.53008711      -0.52979637      -0.53019842      -0.53032942      -0.53154838      -0.53184773      -0.53221380      -0.53350595      -0.53454643      -0.53565180      -0.53594163      -0.53644823
  11936.973        1.0030862      -0.52951901      -0.52987583      -0.53056745      -0.53068666      -0.53088475      -0.53089654      -0.53098716      -0.53080769      -0.53234376      -0.53259021      -0.53319832      -0.53431952      -0.53544200      -0.53583472      -0.53675746      -0.53749085
  11937.990        1.0024430      -0.52979364      -0.53028601      -0.53111331      -0.53133631      -0.53113667      -0.53157706      -0.53113718      -0.53147411      -0.53291158      -0.53289953      -0.53367237      -0.53468760      -0.53581033      -0.53632070      -0.53693765      -0.53774177
  11938.996        1.0018325      -0.53021996      -0.53074621      -0.53162400      -0.53161309      -0.53138831      -0.53218536      -0.53183266      -0.53204990      -0.53350371      -0.53342651      -0.53394586      -0.53492814      -0.53646211      -0.53712943      -0.53754523      -0.53849234
  11939.996        1.0020012      -0.53063479      -0.53127037      -0.53231004      -0.53185559      -0.53173896      -0.53241626      -0.53231789      -0.53248204      -0.53360855      -0.53394925      -0.53418900      -0.53533387      -0.53660282      -0.53752780      -0.53839941      -0.53898391
  11941.996        1.0008952      -0.53152261      -0.53240038      -0.53260644      -0.53249884      -0.53284118      -0.53282242      -0.53288693      -0.53336478      -0.53455644      -0.53474573      -0.53498821      -0.53647292      -0.53744918      -0.53823633      -0.53901769      -0.53966405
  11943.014        1.0000744      -0.53200771      -0.53268957      -0.53282425      -0.53281132      -0.53316717      -0.53330399      -0.53358384      -0.53394074      -0.53495219      -0.53525871      -0.53535847      -0.53691523      -0.53794600      -0.53888512      -0.53974786      -0.53995741
  11944.027       0.99918748      -0.53238501      -0.53302877      -0.53317490      -0.53330926      -0.53354023      -0.53370875      -0.53397859      -0.53443625      -0.53537014      -0.53574793      -0.53586588      -0.53707920      -0.53822418      -0.53927076      -0.53992277      -0.54043015
  11946.022       0.99633299      -0.53335504      -0.53381458      -0.53424573      -0.53409462      -0.53429254      -0.53464290      -0.53483007      -0.53550825      -0.53619189      -0.53622405      -0.53699001      -0.53808468      -0.53881650      -0.54006928      -0.54092998      -0.54126322
  11948.042       0.99574164      -0.53397135      -0.53486969      -0.53493113      -0.53517624      -0.53527968      -0.53530632      -0.53555385      -0.53619171      -0.53692436      -0.53716993      -0.53718983      -0.53857724      -0.53979402      -0.54088136      -0.54146793      -0.54169019
  11950.045       0.99456928      -0.53475605      -0.53535316      -0.53574735      -0.53627051      -0.53639088      -0.53593680      -0.53653456      -0.53737365      -0.53791582      -0.53822146      -0.53813183      -0.53960373      -0.54147763      -0.54192536      -0.54207914      -0.54274825
  11951.053       0.99341590      -0.53545644      -0.53613021      -0.53632256      -0.53652764      -0.53635483      -0.53616000      -0.53688157      -0.53764421      -0.53854023      -0.53846302      -0.53846285      -0.53988645      -0.54152562      -0.54243263      -0.54245468      -0.54325412
  11952.061       0.99089627      -0.53604444      -0.53623819      -0.53672770      -0.53690744      -0.53655706      -0.53669195      -0.53705098      -0.53766607      -0.53872069      -0.53873149      -0.53903375      -0.54015564      -0.54159453      -0.54266661      -0.54294446      -0.54367131
  11953.074       0.98919828      -0.53637654      -0.53641425      -0.53695560      -0.53737290      -0.53725073      -0.53745775      -0.53765863      -0.53811031      -0.53890417      -0.53920601      -0.53990197      -0.54057603      -0.54174603      -0.54311978      -0.54352920      -0.54348088
  11954.089       0.99008463      -0.53692643      -0.53671849      -0.53746715      -0.53751294      -0.53780316      -0.53804849      -0.53821036      -0.53882058      -0.53951500      -0.53965003      -0.54019717      -0.54095575      -0.54258211      -0.54325808      -0.54384122      -0.54398266
  11955.097       0.98908801      -0.53719693      -0.53747796      -0.53809277      -0.53769596      -0.53813053      -0.53840058      -0.53869868      -0.53915937      -0.53997612      -0.53990007      -0.54049571      -0.54125155      -0.54284092      -0.54388864      -0.54436134      -0.54443559
  11956.106       0.98887412      -0.53747732      -0.53791531      -0.53862206      -0.53819110      -0.53858523      -0.53890824      -0.53900237      -0.53941406      -0.54027360      -0.54015710      -0.54073519      -0.54163400      -0.54299159      -0.54463844      -0.54486547      -0.54481640
  11958.111       0.98746432      -0.53818504      -0.53887012      -0.53926383      -0.53910764      -0.53943028      -0.53942820      -0.53951932      -0.53996450      -0.54121345      -0.54092234      -0.54165217      -0.54221832      -0.54351876      -0.54506970      -0.54572732      -0.54575656
  11959.121       0.98839143      -0.53862542      -0.53926759      -0.53947999      -0.53966722      -0.53973623      -0.53979352      -0.54011293      -0.54048591      -0.54158883      -0.54140953      -0.54194046      -0.54270633      -0.54403196      -0.54529820      -0.54604118      -0.54624422
  11960.142       0.98814036      -0.53910436      -0.53975842      -0.53997630      -0.53991549      -0.54013224      -0.54020416      -0.54047360      -0.54102726      -0.54228148      -0.54182204      -0.54207636      -0.54332449      -0.54471407      -0.54560473      -0.54649061      -0.54662610
  11961.151       0.98784228      -0.53959644      -0.53994233      -0.54033863      -0.54027946      -0.54045678      -0.54052414      -0.54086133      -0.54157271      -0.54265573      -0.54225286      -0.54241767      -0.54387237      -0.54477661      -0.54582470      -0.54693237      -0.54729971
  11962.161       0.98818229      -0.53990270      -0.53996637      -0.54058444      -0.54067281      -0.54089513      -0.54090725      -0.54153418      -0.54177227      -0.54290954      -0.54298802      -0.54309805      -0.54443244      -0.54492994      -0.54605964      -0.54722263      -0.54780436
  11963.171       0.98954444      -0.54036157      -0.54070081      -0.54093261      -0.54118176      -0.54128207      -0.54131326      -0.54178917      -0.54210155      -0.54325103      -0.54336687      -0.54364970      -0.54453070      -0.54535164      -0.54643323      -0.54743701      -0.54796639
  11964.187       0.98910374      -0.54101097      -0.54105086      -0.54136403      -0.54163075      -0.54148724      -0.54164487      -0.54180934      -0.54278640      -0.54346840      -0.54356154      -0.54407210      -0.54477950      -0.54589228      -0.54695331      -0.54798472      -0.54816133
  11965.203       0.98904705      -0.54132944      -0.54142662      -0.54206566      -0.54176001      -0.54197127      -0.54200893      -0.54223221      -0.54318651      -0.54380088      -0.54402166      -0.54491839      -0.54533872      -0.54634940      -0.54735324      -0.54832355      -0.54888956
  11966.208       0.98930320      -0.54166838      -0.54190898      -0.54256987      -0.54209065      -0.54250055      -0.54240066      -0.54274100      -0.54334306      -0.54422934      -0.54448696      -0.54559114      -0.54570500      -0.54684326      -0.54776615      -0.54832980      -0.54983819
  11967.212       0.98993449      -0.54202504      -0.54245453      -0.54294468      -0.54263990      -0.54291009      -0.54272535      -0.54315808      -0.54365725      -0.54494331      -0.54495881      -0.54569697      -0.54621724      -0.54741426      -0.54820687      -0.54887200      -0.54998917
  11968.216       0.99053349      -0.54253987      -0.54283340      -0.54301087      -0.54327234      -0.54314932      -0.54337689      -0.54336456      -0.54380792      -0.54538103      -0.54538645      -0.54580934      -0.54674252      -0.54802573      -0.54877480      -0.54951739      -0.55021620
  11969.221       0.99058598      -0.54286146      -0.54314254      -0.54318952      -0.54382186      -0.54336644      -0.54401473      -0.54375343      -0.54429340      -0.54556668      -0.54604386      -0.54627583      -0.54679425      -0.54853530      -0.54939531      -0.54945272      -0.55050189
  11970.232       0.99022534      -0.54308969      -0.54352045      -0.54371025      -0.54418122      -0.54372686      -0.54432028      -0.54435414      -0.54490794      -0.54594452      -0.54644585      -0.54671983      -0.54712913      -0.54870556      -0.54978033      -0.54991158      -0.55064262
  11972.217       0.98938311      -0.54421710      -0.54460819      -0.54460545      -0.54505414      -0.54474055      -0.54555688      -0.54512160      -0.54594981      -0.54691055      -0.54688222      -0.54752682      -0.54850890      -0.54917887      -0.55077847      -0.55103897      -0.55148013
  11974.202       0.98963091      -0.54440569      -0.54528031      -0.54564741      -0.54556520      -0.54548894      -0.54613003      -0.54640465      -0.54668880      -0.54760063      -0.54764886      -0.54792861      -0.54910909      -0.54994142      -0.55148850      -0.55220712      -0.55223476
  11975.221       0.98921161      -0.54536639      -0.54574715      -0.54624709      -0.54610912      -0.54592721      -0.54656953      -0.54644622      -0.54711709      -0.54793457      -0.54850071      -0.54859143      -0.54945097      -0.55090066      -0.55199359      -0.55265536      -0.55263265
  11976.227       0.98925224      -0.54580558      -0.54635322      -0.54625462      -0.54643711      -0.54656274      -0.54713045      -0.54707778      -0.54731029      -0.54847781      -0.54860340      -0.54894049      -0.54962099      -0.55113133      -0.55250756      -0.55293752      -0.55326189
  11977.232       0.98848098      -0.54606222      -0.54643334      -0.54651535      -0.54667201      -0.54729497      -0.54758550      -0.54725569      -0.54782652      -0.54853818      -0.54868204      -0.54943494      -0.54986251      -0.55139225      -0.55278079      -0.55312496      -0.55369807
  11979.239       0.98677066      -0.54698176      -0.54684828      -0.54766798      -0.54805644      -0.54815041      -0.54802967      -0.54748807      -0.54872377      -0.54950572      -0.54946061      -0.55040770      -0.55066803      -0.55201072      -0.55363620      -0.55409390      -0.55418680
  11980.276       0.98818716      -0.54749471      -0.54761636      -0.54802006      -0.54820587      -0.54833556      -0.54827814      -0.54817416      -0.54899526      -0.55006300      -0.54996334      -0.55056847      -0.55127701      -0.55258524      -0.55393030      -0.55440467      -0.55446008
  11981.301       0.98731857      -0.54753325      -0.54775924      -0.54857170      -0.54851658      -0.54866279      -0.54878152      -0.54877337      -0.54935825      -0.55053726      -0.55074314      -0.55095998      -0.55149460      -0.55341355      -0.55413872      -0.55451907      -0.55475280
  11982.302       0.98747115      -0.54796584      -0.54838635      -0.54873754      -0.54895157      -0.54911090      -0.54934887      -0.54905374      -0.54984551      -0.55085091      -0.55116797      -0.55162817      -0.55218460      -0.55381698      -0.55482759      -0.55486692      -0.55512338
  11983.303       0.98660509      -0.54837888      -0.54895663      -0.54898510      -0.54946221      -0.54965415      -0.54954943      -0.54948909      -0.55030558      -0.55096672      -0.55145096      -0.55221896      -0.55255444      -0.55448573      -0.55525422      -0.55580278      -0.55546897
  11984.323       0.98630519      -0.54893339      -0.54938537      -0.54957154      -0.55004575      -0.55011123      -0.54983909      -0.55017133      -0.55067776      -0.55137279      -0.55186164      -0.55263875      -0.55296672      -0.55458634      -0.55546499      -0.55611882      -0.55592646
  11985.354       0.98523986      -0.54961098      -0.54983016      -0.55007938      -0.55053356      -0.55023434      -0.55051072      -0.55046148      -0.55083899      -0.55201425      -0.55263912      -0.55257719      -0.55371376      -0.55457960      -0.55576938      -0.55639227      -0.55665854
  11986.356       0.98577404      -0.55014318      -0.55049196      -0.55060094      -0.55113717      -0.55058801      -0.55103286      -0.55066881      -0.55140109      -0.55234585      -0.55301449      -0.55314353      -0.55367498      -0.55522142      -0.55627881      -0.55666461      -0.55694462
  11987.357       0.98553929      -0.55050525      -0.55088129      -0.55078526      -0.55171187      -0.55123858      -0.55129184      -0.55122926      -0.55227083      -0.55270256      -0.55300818      -0.55361864      -0.55401155      -0.55590308      -0.55707025      -0.55708229      -0.55739990
  11988.359       0.98581013      -0.55066524      -0.55095933      -0.55114749      -0.55183074      -0.55178751      -0.55169591      -0.55162109      -0.55239139      -0.55332260      -0.55333868      -0.55363741      -0.55430560      -0.55617217      -0.55728063      -0.55761884      -0.55775596
  11989.367       0.98496992      -0.55087394      -0.55134014      -0.55163644      -0.55194664      -0.55184278      -0.55242277      -0.55221176      -0.55237336      -0.55367612      -0.55364529      -0.55421120      -0.55507554      -0.55655926      -0.55751761      -0.55811186      -0.55846123
  11990.388       0.98440129      -0.55123007      -0.55175260      -0.55209673      -0.55251636      -0.55186565      -0.55302928      -0.55281631      -0.55289937      -0.55387426      -0.55409592      -0.55487233      -0.55540101      -0.55700288      -0.55762455      -0.55862857      -0.55924674
  11991.403       0.98307206      -0.55170360      -0.55213454      -0.55245202      -0.55310748      -0.55263037      -0.55328954      -0.55349855      -0.55356746      -0.55416359      -0.55482804      -0.55544418      -0.55621728      -0.55730729      -0.55806660      -0.55872249      -0.55964092
  11992.417       0.98338901      -0.55208803      -0.55259389      -0.55293568      -0.55326352      -0.55330236      -0.55331956      -0.55382124      -0.55385127      -0.55475269      -0.55538764      -0.55578333      -0.55689353      -0.55763534      -0.55879804      -0.55899049      -0.55987789
  11993.426       0.98187366      -0.55243458      -0.55282651      -0.55337223      -0.55328965      -0.55383893      -0.55378998      -0.55382775      -0.55421004      -0.55529552      -0.55560365      -0.55611599      -0.55731594      -0.55811761      -0.55912859      -0.55958234      -0.55996332
  11994.441       0.97999850      -0.55292824      -0.55347364      -0.55383053      -0.55374261      -0.55429913      -0.55444531      -0.55410296      -0.55493261      -0.55557580      -0.55608600      -0.55641374      -0.55743128      -0.55819021      -0.55938972      -0.56010426      -0.56036381
  11995.462       0.98027959      -0.55354201      -0.55420871      -0.55433235      -0.55456830      -0.55457866      -0.55479360      -0.55464476      -0.55527538      -0.55598290      -0.55645849      -0.55715007      -0.55821135      -0.55879708      -0.55977652      -0.56043845      -0.56091797
  11996.478       0.97876246      -0.55424073      -0.55420130      -0.55468724      -0.55495460      -0.55475730      -0.55523049      -0.55526694      -0.55534684      -0.55650616      -0.55667701      -0.55759379      -0.55837033      -0.55922591      -0.56003977      -0.56076835      -0.56139226
  11997.494       0.97783620      -0.55460385      -0.55449588      -0.55498485      -0.55524382      -0.55530605      -0.55554288      -0.55573279      -0.55569888      -0.55667317      -0.55693206      -0.55752042      -0.55851084      -0.55963463      -0.56053272      -0.56109374      -0.56182402
  11998.497       0.97647911      -0.55468878      -0.55541704      -0.55542981      -0.55558203      -0.55616684      -0.55574377      -0.55624385      -0.55623900      -0.55705957      -0.55731663      -0.55802446      -0.55874501      -0.56027912      -0.56094394      -0.56155488      -0.56227101
  11999.507       0.97521313      -0.55519236      -0.55540525      -0.55595829      -0.55592535      -0.55659325      -0.55612736      -0.55676872      -0.55675316      -0.55749728      -0.55811058      -0.55861781      -0.55943112      -0.56089826      -0.56148126      -0.56218552      -0.56265426
  12000.529       0.97382912      -0.55577539      -0.55538943      -0.55639330      -0.55617490      -0.55682598      -0.55685636      -0.55729569      -0.55688473      -0.55827633      -0.55862364      -0.55915438      -0.56002269      -0.56112598      -0.56197794      -0.56253280      -0.56303798
  12001.558       0.97079009      -0.55635567      -0.55616457      -0.55697956      -0.55650173      -0.55700257      -0.55723186      -0.55757719      -0.55735527      -0.55854880      -0.55910077      -0.55978898      -0.56013545      -0.56151263      -0.56248205      -0.56242735      -0.56346845
  12002.575       0.97094671      -0.55678293      -0.55616561      -0.55730378      -0.55698021      -0.55723507      -0.55769295      -0.55802345      -0.55792077      -0.55889609      -0.55957668      -0.56019340      -0.56100911      -0.56175171      -0.56293748      -0.56289233      -0.56393143
  12003.579       0.96815760      -0.55690973      -0.55710775      -0.55766457      -0.55743266      -0.55775231      -0.55813328      -0.55852165      -0.55851763      -0.55942104      -0.55987798      -0.56038489      -0.56142719      -0.56230752      -0.56327282      -0.56344420      -0.56428459
  12004.596       0.96599919      -0.55720669      -0.55718160      -0.55821263      -0.55811410      -0.55817258      -0.55835736      -0.55898874      -0.55885887      -0.55997802      -0.56038925      -0.56094856      -0.56145912      -0.56299640      -0.56366336      -0.56379575      -0.56482584
  12005.619       0.96434491      -0.55769562      -0.55821786      -0.55862234      -0.55863660      -0.55835247      -0.55865484      -0.55948121      -0.55930588      -0.56025674      -0.56092287      -0.56137764      -0.56213064      -0.56362750      -0.56421284      -0.56437730      -0.56508927
  12006.630       0.96230146      -0.55837256      -0.55890043      -0.55904680      -0.55898187      -0.55859060      -0.55928642      -0.55974524      -0.55978261      -0.56082657      -0.56136448      -0.56178744      -0.56252853      -0.56396018      -0.56469616      -0.56495439      -0.56556065
  12008.627       0.95937922      -0.55916453      -0.55965355      -0.55992178      -0.55969953      -0.55960859      -0.56009397      -0.56026242      -0.56058413      -0.56182912      -0.56240370      -0.56268769      -0.56320595      -0.56450088      -0.56559910      -0.56573066      -0.56670333
  12009.639       0.95677017      -0.55948815      -0.55975821      -0.56029767      -0.56027000      -0.56024681      -0.56039024      -0.56064710      -0.56086809      -0.56251956      -0.56291922      -0.56314865      -0.56377895      -0.56479720      -0.56594806      -0.56621117      -0.56730982
  12010.656       0.95435015      -0.56005971      -0.56023667      -0.56095698      -0.56061749      -0.56057374      -0.56074013      -0.56135629      -0.56175122      -0.56248972      -0.56320390      -0.56349827      -0.56431345      -0.56528287      -0.56633193      -0.56679915      -0.56751463
  12011.675       0.95305268      -0.56069586      -0.56056259      -0.56129886      -0.56100593      -0.56096815      -0.56117230      -0.56184132      -0.56233555      -0.56297197      -0.56380258      -0.56363729      -0.56467739      -0.56570277      -0.56687154      -0.56750391      -0.56790308
  12012.687       0.95011744      -0.56085825      -0.56111021      -0.56171339      -0.56142240      -0.56160420      -0.56144765      -0.56209918      -0.56268892      -0.56353817      -0.56454283      -0.56391522      -0.56496424      -0.56618299      -0.56719036      -0.56817052      -0.56813854
  12013.699       0.94969142      -0.56099490      -0.56149782      -0.56185539      -0.56168750      -0.56195574      -0.56190201      -0.56275116      -0.56307032      -0.56385507      -0.56446951      -0.56431828      -0.56532821      -0.56640042      -0.56743648      -0.56869571      -0.56843223
  12014.711       0.94917315      -0.56146580      -0.56202037      -0.56220874      -0.56223276      -0.56241180      -0.56237009      -0.56333355      -0.56333892      -0.56400946      -0.56450848      -0.56484053      -0.56572073      -0.56680664      -0.56772193      -0.56898552      -0.56913405
  12015.718       0.94617719      -0.56190622      -0.56254765      -0.56302606      -0.56257259      -0.56288928      -0.56270129      -0.56344063      -0.56338235      -0.56448616      -0.56491657      -0.56501375      -0.56618617      -0.56735930      -0.56812404      -0.56916959      -0.56983509
  12016.724       0.94483918      -0.56262298      -0.56290995      -0.56326369      -0.56304391      -0.56338022      -0.56334295      -0.56364687      -0.56402474      -0.56495485      -0.56544141      -0.56526618      -0.56660791      -0.56758310      -0.56864027      -0.56972505      -0.57005586
  12017.743       0.94395511      -0.56304566      -0.56360243      -0.56326323      -0.56363407      -0.56387765      -0.56377975      -0.56409996      -0.56448403      -0.56505633      -0.56571637      -0.56608911      -0.56675841      -0.56798282      -0.56917532      -0.57033577      -0.57060703
  12018.756       0.94372772      -0.56330975      -0.56346467      -0.56355097      -0.56404589      -0.56426055      -0.56414760      -0.56470035      -0.56463681      -0.56552834      -0.56603191      -0.56661763      -0.56737435      -0.56841560      -0.56958766      -0.57042281      -0.57091259
  12019.763       0.94213155      -0.56377714      -0.56390682      -0.56417811      -0.56452812      -0.56457701      -0.56434456      -0.56514993      -0.56527349      -0.56600858      -0.56663866      -0.56687801      -0.56787698      -0.56875043      -0.57005874      -0.57072533      -0.57100516
  12020.777       0.94177338      -0.56387709      -0.56408142      -0.56501280      -0.56485003      -0.56489692      -0.56491399      -0.56520174      -0.56553584      -0.56672365      -0.56698424      -0.56706632      -0.56836271      -0.56911355      -0.57041645      -0.57101842      -0.57158982
  12021.809       0.94128537      -0.56422117      -0.56469414      -0.56534888      -0.56517623      -0.56538887      -0.56544031      -0.56526061      -0.56562255      -0.56695812      -0.56738108      -0.56759582      -0.56901466      -0.56950582      -0.57110763      -0.57104895      -0.57214576
  12022.835       0.94045566      -0.56479122      -0.56472497      -0.56547544      -0.56561354      -0.56585332      -0.56582513      -0.56579381      -0.56615037      -0.56725536      -0.56805685      -0.56825346      -0.56932537      -0.57005346      -0.57182401      -0.57161692      -0.57249392
  12023.849       0.93963256      -0.56533285      -0.56503276      -0.56605198      -0.56596314      -0.56620450      -0.56653624      -0.56643795      -0.56648974      -0.56756064      -0.56829635      -0.56840146      -0.56973170      -0.57046477      -0.57191519      -0.57213596      -0.57266122
  12024.851       0.93982237      -0.56554237      -0.56571897      -0.56637070      -0.56635866      -0.56651954      -0.56672679      -0.56691063      -0.56692028      -0.56820832      -0.56843255      -0.56868547      -0.56998143      -0.57085919      -0.57221609      -0.57240529      -0.57299808
  12025.865       0.93873761      -0.56592535      -0.56617769      -0.56670951      -0.56678450      -0.56688455      -0.56678191      -0.56727608      -0.56732737      -0.56879153      -0.56910766      -0.56916012      -0.57039687      -0.57126678      -0.57305988      -0.57264419      -0.57328375
  12026.898       0.93964988      -0.56666369      -0.56674125      -0.56702904      -0.56718986      -0.56739145      -0.56740133      -0.56747743      -0.56781690      -0.56902381      -0.56975068      -0.56962010      -0.57094044      -0.57166667      -0.57332097      -0.57320986      -0.57398045
  12027.931       0.93841151      -0.56710639      -0.56688639      -0.56726740      -0.56774353      -0.56798692      -0.56810737      -0.56773215      -0.56822343      -0.56923609      -0.57005487      -0.57009584      -0.57095135      -0.57229161      -0.57370531      -0.57353531      -0.57458716
  12028.953       0.93879539      -0.56737240      -0.56755491      -0.56750437      -0.56814908      -0.56843935      -0.56835745      -0.56820704      -0.56888070      -0.56946241      -0.57007262      -0.57057774      -0.57152640      -0.57262386      -0.57393545      -0.57343551      -0.57476539
  12029.974       0.93854321      -0.56779113      -0.56810525      -0.56814023      -0.56855698      -0.56889856      -0.56872404      -0.56892655      -0.56947513      -0.57010521      -0.57029196      -0.57106731      -0.57200808      -0.57316902      -0.57431129      -0.57385396      -0.57508099
  12031.001       0.93837575      -0.56833235      -0.56833593      -0.56887641      -0.56914721      -0.56946879      -0.56923433      -0.56963157      -0.56963408      -0.57065769      -0.57085822      -0.57148657      -0.57244273      -0.57354924      -0.57509704      -0.57463706      -0.57561025
  12032.023       0.93808608      -0.56852839      -0.56920713      -0.56933657      -0.56930697      -0.56971338      -0.56950786      -0.57021611      -0.56993307      -0.57101252      -0.57156856      -0.57179720      -0.57257289      -0.57381938      -0.57544226      -0.57527646      -0.57583553
  12033.051       0.93869540      -0.56913177      -0.56932984      -0.56995058      -0.56947184      -0.56976872      -0.57003863      -0.57072360      -0.57041453      -0.57143328      -0.57215969      -0.57227985      -0.57282796      -0.57433057      -0.57584638      -0.57569582      -0.57661751
  12034.073       0.93866255      -0.56953375      -0.56981878      -0.57036816      -0.57007926      -0.57028539      -0.57052920      -0.57091505      -0.57101156      -0.57172196      -0.57247038      -0.57273235      -0.57338042      -0.57508872      -0.57625312      -0.57604507      -0.57705016
  12035.108       0.93822476      -0.56978324      -0.56959092      -0.57049169      -0.57077596      -0.57079500      -0.57103534      -0.57115899      -0.57132737      -0.57221884      -0.57256772      -0.57299624      -0.57392450      -0.57568904      -0.57669688      -0.57674710      -0.57704845
  12036.130       0.93781178      -0.57002054      -0.57031252      -0.57092330      -0.57146798      -0.57142533      -0.57141332      -0.57183651      -0.57181684      -0.57307496      -0.57318313      -0.57321473      -0.57434402      -0.57608402      -0.57684740      -0.57709699      -0.57749326
  12037.152       0.93798237      -0.57048833      -0.57099892      -0.57147928      -0.57174928      -0.57175043      -0.57216005      -0.57230642      -0.57177042      -0.57323467      -0.57338503      -0.57351226      -0.57509020      -0.57619624      -0.57717498      -0.57729712      -0.57791966
  12038.181       0.93809962      -0.57124759      -0.57101732      -0.57183856      -0.57179659      -0.57188257      -0.57251760      -0.57250448      -0.57211102      -0.57352418      -0.57367307      -0.57383249      -0.57533143      -0.57655738      -0.57743078      -0.57759577      -0.57835427
  12039.217       0.93866017      -0.57152815      -0.57208086      -0.57186802      -0.57233643      -0.57255975      -0.57259200      -0.57261233      -0.57302764      -0.57379596      -0.57439492      -0.57466465      -0.57574888      -0.57708264      -0.57777195      -0.57825665      -0.57861372
  12040.246       0.93718756      -0.57181594      -0.57220643      -0.57242109      -0.57294042      -0.57305725      -0.57297176      -0.57298967      -0.57362321      -0.57434539      -0.57518853      -0.57507220      -0.57615956      -0.57721051      -0.57824570      -0.57900100      -0.57920041
  12041.269       0.93625339      -0.57225942      -0.57233238      -0.57286544      -0.57330295      -0.57336579      -0.57353705      -0.57363333      -0.57409434      -0.57473946      -0.57514646      -0.57566103      -0.57671302      -0.57751259      -0.57865302      -0.57952882      -0.57978028
  12042.299       0.93733600      -0.57246868      -0.57312376      -0.57330188      -0.57331243      -0.57383815      -0.57399557      -0.57404024      -0.57423573      -0.57547144      -0.57537734      -0.57609654      -0.57732230      -0.57783430      -0.57873317      -0.58011141      -0.58038804
  12043.336       0.93697625      -0.57299454      -0.57340451      -0.57369932      -0.57359056      -0.57417783      -0.57436956      -0.57430373      -0.57442143      -0.57582297      -0.57586439      -0.57624636      -0.57762477      -0.57835035      -0.57911956      -0.58029858      -0.58074358
  12044.366       0.93687462      -0.57328942      -0.57367103      -0.57385451      -0.57410775      -0.57451294      -0.57464147      -0.57444991      -0.57498226      -0.57610996      -0.57638865      -0.57704191      -0.57764859      -0.57884598      -0.57975315      -0.58063665      -0.58109004
  12045.383       0.93610586      -0.57374733      -0.57387132      -0.57444199      -0.57479203      -0.57503640      -0.57503059      -0.57492842      -0.57547715      -0.57651200      -0.57641825      -0.57751864      -0.57810165      -0.57902721      -0.58018056      -0.58129247      -0.58137803
  12046.401       0.93746359      -0.57429176      -0.57452283      -0.57479233      -0.57540679      -0.57544985      -0.57556294      -0.57564861      -0.57577685      -0.57687088      -0.57688591      -0.57783370      -0.57869707      -0.57937212      -0.58042120      -0.58192858      -0.58157563
  12047.425       0.93652220      -0.57448261      -0.57515037      -0.57487521      -0.57542930      -0.57596093      -0.57597920      -0.57624101      -0.57614006      -0.57755668      -0.57732951      -0.57798624      -0.57909746      -0.57978090      -0.58115143      -0.58240501      -0.58204621
  12048.456       0.93653133      -0.57464484      -0.57529670      -0.57548979      -0.57560709      -0.57599143      -0.57672752      -0.57617852      -0.57634020      -0.57725811      -0.57785352      -0.57846376      -0.57935096      -0.58031815      -0.58184769      -0.58259651      -0.58231731
  12049.480       0.93507982      -0.57502032      -0.57577124      -0.57605479      -0.57637684      -0.57642307      -0.57682494      -0.57633408      -0.57698755      -0.57774046      -0.57840375      -0.57905505      -0.57959252      -0.58087557      -0.58199789      -0.58290118      -0.58241327
  12050.506       0.93657701      -0.57567401      -0.57613508      -0.57682999      -0.57684068      -0.57693270      -0.57700369      -0.57680428      -0.57714363      -0.57846809      -0.57865051      -0.57927186      -0.58013525      -0.58122806      -0.58222186      -0.58322539      -0.58293351
  12051.530       0.93579367      -0.57638330      -0.57658478      -0.57738928      -0.57693040      -0.57708960      -0.57751658      -0.57727264      -0.57800848      -0.57899818      -0.57888853      -0.57963286      -0.58086168      -0.58162812      -0.58251887      -0.58352537      -0.58366110
  12052.549       0.93574866      -0.57669352      -0.57694021      -0.57743756      -0.57732777      -0.57755678      -0.57744023      -0.57767789      -0.57807176      -0.57945705      -0.57946967      -0.58000502      -0.58131042      -0.58224895      -0.58291266      -0.58374861      -0.58418016
  12053.575       0.93540691      -0.57708262      -0.57720319      -0.57768709      -0.57774577      -0.57802098      -0.57805763      -0.57831518      -0.57881732      -0.57963397      -0.57986395      -0.58035134      -0.58177153      -0.58258469      -0.58340138      -0.58410772      -0.58439645
  12054.587       0.93511370      -0.57729106      -0.57796488      -0.57787608      -0.57835076      -0.57852528      -0.57893415      -0.57872739      -0.57910474      -0.57979282      -0.58038635      -0.58093337      -0.58225250      -0.58318814      -0.58368086      -0.58498852      -0.58442946
  12055.613       0.93483846      -0.57735706      -0.57816523      -0.57813556      -0.57908740      -0.57905249      -0.57943424      -0.57923073      -0.57972225      -0.58045440      -0.58087612      -0.58112466      -0.58252565      -0.58358446      -0.58413477      -0.58519539      -0.58460255
  12056.626       0.93504484      -0.57768046      -0.57883482      -0.57877564      -0.57939595      -0.57968050      -0.57985464      -0.57929458      -0.57975633      -0.58119337      -0.58129179      -0.58149439      -0.58270096      -0.58392935      -0.58468892      -0.58528510      -0.58530290
  12057.652       0.93419209      -0.57816222      -0.57919046      -0.57945586      -0.57941085      -0.57981051      -0.58002329      -0.57957020      -0.57994090      -0.58143933      -0.58183306      -0.58187358      -0.58326604      -0.58437225      -0.58498804      -0.58567223      -0.58589736
  12058.665       0.93405518      -0.57878558      -0.57958010      -0.57986457      -0.57980688      -0.57985067      -0.58024255      -0.57984391      -0.58039902      -0.58158666      -0.58209149      -0.58208371      -0.58372355      -0.58476094      -0.58534036      -0.58598293      -0.58617758
  12059.691       0.93454835      -0.57926384      -0.58014073      -0.58005583      -0.58036724      -0.58046814      -0.58092870      -0.58041521      -0.58116257      -0.58174297      -0.58240053      -0.58288661      -0.58392474      -0.58502190      -0.58576045      -0.58654184      -0.58649803
  12060.731       0.93348419      -0.57987887      -0.58047973      -0.58031706      -0.58065296      -0.58122983      -0.58148505      -0.58106427      -0.58151934      -0.58262562      -0.58275396      -0.58352748      -0.58444402      -0.58550587      -0.58621215      -0.58691788      -0.58683808
  12061.745       0.93385524      -0.58022587      -0.58085499      -0.58093402      -0.58104032      -0.58155374      -0.58164243      -0.58173493      -0.58182597      -0.58297207      -0.58346386      -0.58359117      -0.58470989      -0.58613039      -0.58667165      -0.58722686      -0.58734342
  12062.753       0.93329256      -0.58046228      -0.58152049      -0.58147592      -0.58132888      -0.58171246      -0.58207684      -0.58213784      -0.58196919      -0.58292800      -0.58372939      -0.58390467      -0.58512290      -0.58676717      -0.58709932      -0.58773999      -0.58807006
  12063.774       0.93229735      -0.58102264      -0.58164341      -0.58177664      -0.58187436      -0.58190841      -0.58247357      -0.58265018      -0.58245541      -0.58336737      -0.58422763      -0.58453190      -0.58554409      -0.58711289      -0.58748535      -0.58823121      -0.58880485
  12064.814       0.93180464      -0.58161543      -0.58169244      -0.58208217      -0.58249313      -0.58244285      -0.58282483      -0.58312872      -0.58269201      -0.58372187      -0.58454819      -0.58468807      -0.58597744      -0.58735388      -0.58807412      -0.58845334      -0.58927396
  12065.854       0.93272562      -0.58197318      -0.58214578      -0.58260617      -0.58287755      -0.58281323      -0.58293891      -0.58342347      -0.58368514      -0.58419758      -0.58525240      -0.58526976      -0.58673310      -0.58748646      -0.58844730      -0.58872400      -0.58947468
  12066.881       0.93060461      -0.58211996      -0.58279196      -0.58312646      -0.58342804      -0.58291082      -0.58344870      -0.58367146      -0.58440758      -0.58508225      -0.58551693      -0.58593902      -0.58690365      -0.58800008      -0.58873367      -0.58938245      -0.58984941
  12067.909       0.93041793      -0.58286351      -0.58313981      -0.58340452      -0.58369994      -0.58330289      -0.58421957      -0.58420754      -0.58464934      -0.58528499      -0.58573853      -0.58617734      -0.58699687      -0.58857079      -0.58911598      -0.58970857      -0.59006608
  12068.950       0.93050530      -0.58333021      -0.58390249      -0.58368346      -0.58395969      -0.58394886      -0.58433301      -0.58441609      -0.58504826      -0.58566306      -0.58612705      -0.58649440      -0.58735233      -0.58878833      -0.58941048      -0.58963180      -0.59033664
  12069.990       0.92924453      -0.58359714      -0.58407196      -0.58418691      -0.58432948      -0.58474379      -0.58457906      -0.58430435      -0.58552308      -0.58603732      -0.58657004      -0.58698977      -0.58795852      -0.58893546      -0.58982581      -0.59008231      -0.59081871
  12071.032       0.92828786      -0.58398505      -0.58481688      -0.58509511      -0.58487652      -0.58490574      -0.58527444      -0.58521564      -0.58572567      -0.58631280      -0.58699300      -0.58771688      -0.58860206      -0.58907516      -0.59012970      -0.59089107      -0.59097347
  12072.054       0.92923849      -0.58472334      -0.58519540      -0.58566688      -0.58545841      -0.58496573      -0.58584200      -0.58561242      -0.58626376      -0.58707101      -0.58756735      -0.58800669      -0.58901489      -0.58991277      -0.59070045      -0.59130335      -0.59171398
  12073.083       0.92849473      -0.58519264      -0.58548285      -0.58577528      -0.58553133      -0.58542230      -0.58619851      -0.58591784      -0.58645512      -0.58740541      -0.58819628      -0.58841163      -0.58945766      -0.59041843      -0.59124115      -0.59180594      -0.59235232
  12074.105       0.92824624      -0.58527877      -0.58612240      -0.58601344      -0.58578533      -0.58595785      -0.58657461      -0.58648510      -0.58694249      -0.58760050      -0.58833115      -0.58881933      -0.58973087      -0.59082745      -0.59145563      -0.59211761      -0.59268725
  12075.134       0.92665353      -0.58549162      -0.58600263      -0.58620927      -0.58615553      -0.58671968      -0.58672238      -0.58689219      -0.58751401      -0.58825713      -0.58841158      -0.58890800      -0.58994945      -0.59110717      -0.59183097      -0.59239038      -0.59313349
  12076.176       0.92719371      -0.58595426      -0.58653808      -0.58640791      -0.58691789      -0.58706169      -0.58696793      -0.58713573      -0.58767986      -0.58864312      -0.58907945      -0.58932933      -0.59057631      -0.59150029      -0.59232744      -0.59305694      -0.59345116
  12077.206       0.92633442      -0.58636127      -0.58713591      -0.58676780      -0.58759269      -0.58715699      -0.58772271      -0.58759302      -0.58810563      -0.58925595      -0.58962295      -0.58992085      -0.59114970      -0.59212445      -0.59274709      -0.59334479      -0.59382050
  12078.235       0.92661567      -0.58672502      -0.58744023      -0.58732803      -0.58791049      -0.58743447      -0.58839712      -0.58810785      -0.58808898      -0.58937990      -0.59000536      -0.59023471      -0.59149493      -0.59240331      -0.59324976      -0.59381249      -0.59436792
  12079.258       0.92556084      -0.58718332      -0.58776767      -0.58798295      -0.58808840      -0.58813334      -0.58861741      -0.58832098      -0.58869019      -0.58975805      -0.59030897      -0.59027267      -0.59200207      -0.59261132      -0.59343865      -0.59435256      -0.59491330
  12080.288       0.92517306      -0.58768349      -0.58827302      -0.58821492      -0.58851515      -0.58877126      -0.58899899      -0.58873198      -0.58960209      -0.59046455      -0.59091729      -0.59069737      -0.59203033      -0.59313161      -0.59368842      -0.59469043      -0.59504605
  12081.325       0.92490504      -0.58815438      -0.58829348      -0.58870903      -0.58843825      -0.58901544      -0.58951386      -0.58955895      -0.58976447      -0.59053741      -0.59095759      -0.59134504      -0.59244126      -0.59356330      -0.59414607      -0.59529476      -0.59552432
  12082.355       0.92376019      -0.58847135      -0.58909318      -0.58916306      -0.58892208      -0.58960108      -0.58990644      -0.59011608      -0.59039417      -0.59120745      -0.59135241      -0.59176944      -0.59338549      -0.59374540      -0.59444188      -0.59558747      -0.59622854
  12083.385       0.92188944      -0.58906749      -0.58931002      -0.58952602      -0.58944037      -0.58993398      -0.59040136      -0.59059490      -0.59082674      -0.59170938      -0.59245427      -0.59207790      -0.59362709      -0.59420373      -0.59507359      -0.59580025      -0.59649148
  12084.391       0.92184672      -0.58971327      -0.58959727      -0.58985631      -0.58993069      -0.59001921      -0.59090167      -0.59091796      -0.59094762      -0.59231938      -0.59269271      -0.59280080      -0.59344993      -0.59512887      -0.59575924      -0.59632787      -0.59702180
  12085.422       0.92034786      -0.58998051      -0.59008223      -0.59036957      -0.59028301      -0.59027731      -0.59107633      -0.59162093      -0.59153981      -0.59252837      -0.59289641      -0.59297260      -0.59372909      -0.59509642      -0.59619949      -0.59698618      -0.59756871
  12086.472       0.91993215      -0.59001291      -0.59052348      -0.59072393      -0.59108641      -0.59116678      -0.59156601      -0.59192305      -0.59240651      -0.59288683      -0.59327926      -0.59333051      -0.59424643      -0.59559631      -0.59669091      -0.59747974      -0.59762100
  12087.509       0.91899717      -0.59023953      -0.59119895      -0.59106614      -0.59137036      -0.59152325      -0.59197311      -0.59200456      -0.59229987      -0.59316826      -0.59379993      -0.59403294      -0.59478766      -0.59621889      -0.59698270      -0.59816312      -0.59800812
  12088.534       0.91752031      -0.59065813      -0.59112537      -0.59138503      -0.59164951      -0.59165764      -0.59232722      -0.59262155      -0.59284357      -0.59384218      -0.59420537      -0.59430162      -0.59526122      -0.59625891      -0.59738177      -0.59869400      -0.59851818
  12089.560       0.91622903      -0.59132199      -0.59174614      -0.59199564      -0.59219471      -0.59210781      -0.59297975      -0.59313260      -0.59343090      -0.59440656      -0.59444727      -0.59492523      -0.59550195      -0.59666001      -0.59788671      -0.59906572      -0.59878209
  12090.585       0.91415904      -0.59187654      -0.59244804      -0.59248498      -0.59235849      -0.59274530      -0.59285532      -0.59338972      -0.59344891      -0.59441317      -0.59459354      -0.59560296      -0.59585240      -0.59703731      -0.59808614      -0.59919383      -0.59913359
  12091.622       0.91286054      -0.59206156      -0.59252055      -0.59280618      -0.59254069      -0.59312382      -0.59297586      -0.59379953      -0.59423998      -0.59470055      -0.59512514      -0.59620027      -0.59623232      -0.59765011      -0.59838926      -0.59942281      -0.59944864
  12092.655       0.91245804      -0.59232011      -0.59284927      -0.59338850      -0.59339094      -0.59345375      -0.59388398      -0.59429681      -0.59434044      -0.59515430      -0.59578015      -0.59641760      -0.59668071      -0.59846262      -0.59884238      -0.60023255      -0.60024852
  12093.687       0.91139455      -0.59291712      -0.59333166      -0.59416392      -0.59396469      -0.59404955      -0.59437150      -0.59491007      -0.59486100      -0.59541748      -0.59632186      -0.59651017      -0.59717816      -0.59848374      -0.59942694      -0.60044530      -0.60080839
  12094.719       0.90962204      -0.59349950      -0.59356336      -0.59468401      -0.59461319      -0.59455010      -0.59452072      -0.59499326      -0.59524209      -0.59577155      -0.59700128      -0.59674531      -0.59765830      -0.59862107      -0.59993788      -0.60062011      -0.60072988
  12095.746       0.90987980      -0.59402582      -0.59416579      -0.59501927      -0.59512038      -0.59479384      -0.59500074      -0.59519652      -0.59512891      -0.59675991      -0.59695142      -0.59683127      -0.59829554      -0.59922904      -0.59996367      -0.60128304      -0.60113902
  12096.766       0.90879544      -0.59420978      -0.59442534      -0.59537050      -0.59550939      -0.59532900      -0.59555173      -0.59544340      -0.59591849      -0.59742023      -0.59709190      -0.59743365      -0.59880966      -0.59971479      -0.60021855      -0.60171288      -0.60212527
  12097.793       0.90744551      -0.59455165      -0.59517116      -0.59546533      -0.59575646      -0.59537014      -0.59568311      -0.59577525      -0.59617305      -0.59781480      -0.59761750      -0.59807375      -0.59906579      -0.60027200      -0.60120308      -0.60238739      -0.60252251
  12098.825       0.90677122      -0.59537915      -0.59556728      -0.59583981      -0.59619045      -0.59594280      -0.59618401      -0.59637078      -0.59677407      -0.59783566      -0.59839454      -0.59865028      -0.59971051      -0.60061273      -0.60180930      -0.60248862      -0.60266604
  12099.858       0.90487857      -0.59580839      -0.59561662      -0.59614584      -0.59629387      -0.59663109      -0.59654300      -0.59686001      -0.59734832      -0.59845240      -0.59861784      -0.59886580      -0.59998135      -0.60082394      -0.60228243      -0.60246500      -0.60309321
  12100.892       0.90410261      -0.59590424      -0.59652590      -0.59652160      -0.59691470      -0.59733829      -0.59694333      -0.59688721      -0.59774014      -0.59889964      -0.59900316      -0.59932393      -0.60052593      -0.60116881      -0.60264995      -0.60330668      -0.60354316
  12101.926       0.90329365      -0.59625174      -0.59689187      -0.59694780      -0.59738067      -0.59759979      -0.59730607      -0.59771412      -0.59831456      -0.59907269      -0.59918477      -0.59951850      -0.60099795      -0.60166959      -0.60323974      -0.60388277      -0.60410137
  12102.960       0.90300332      -0.59660511      -0.59704008      -0.59741242      -0.59776487      -0.59770666      -0.59837090      -0.59801135      -0.59803898      -0.59937974      -0.59985801      -0.60004221      -0.60130995      -0.60208980      -0.60361515      -0.60418658      -0.60429206
  12103.993       0.90139549      -0.59696362      -0.59830884      -0.59771419      -0.59801492      -0.59829241      -0.59868486      -0.59882788      -0.59903161      -0.59973310      -0.59994320      -0.60038028      -0.60183061      -0.60238895      -0.60394052      -0.60432337      -0.60454822
  12105.021       0.89994801      -0.59761761      -0.59808089      -0.59836703      -0.59821229      -0.59881923      -0.59918027      -0.59903512      -0.59935536      -0.60025987      -0.60021014      -0.60095869      -0.60236942      -0.60260476      -0.60428793      -0.60483361      -0.60470070
  12106.050       0.90073132      -0.59800794      -0.59805104      -0.59868241      -0.59881877      -0.59899971      -0.59947580      -0.59912917      -0.59963544      -0.60052160      -0.60077413      -0.60129970      -0.60258066      -0.60306897      -0.60422855      -0.60535309      -0.60521789
  12107.084       0.89826703      -0.59840145      -0.59885910      -0.59896777      -0.59928398      -0.59934192      -0.60019461      -0.59948841      -0.60068643      -0.60082170      -0.60134777      -0.60200163      -0.60304218      -0.60376772      -0.60467775      -0.60596292      -0.60591450
  12108.119       0.89823683      -0.59890813      -0.59935073      -0.59910168      -0.59968670      -0.59999452      -0.59998871      -0.59964265      -0.60068308      -0.60148306      -0.60183086      -0.60238992      -0.60352203      -0.60429337      -0.60523029      -0.60607499      -0.60657334
  12109.166       0.89721986      -0.59911224      -0.59960464      -0.59972821      -0.60032006      -0.60038376      -0.60015797      -0.60030756      -0.60122720      -0.60200918      -0.60216865      -0.60277563      -0.60386366      -0.60463516      -0.60565733      -0.60643949      -0.60731312
  12110.208       0.89607942      -0.59941961      -0.59999357      -0.60023392      -0.60095624      -0.60053962      -0.60062699      -0.60085031      -0.60149697      -0.60255560      -0.60268277      -0.60309566      -0.60420962      -0.60505075      -0.60618228      -0.60665464      -0.60739611
  12111.250       0.89504071      -0.60006057      -0.60033272      -0.60090067      -0.60111518      -0.60107075      -0.60119601      -0.60083722      -0.60157846      -0.60262598      -0.60272930      -0.60358043      -0.60420198      -0.60562336      -0.60665150      -0.60729487      -0.60759193
  12112.272       0.89426333      -0.60022436      -0.60050701      -0.60126198      -0.60157788      -0.60135883      -0.60142102      -0.60136834      -0.60215154      -0.60295047      -0.60333411      -0.60398172      -0.60465443      -0.60610739      -0.60682166      -0.60766200      -0.60785822
  12113.308       0.89338405      -0.60061305      -0.60133779      -0.60140350      -0.60213718      -0.60157277      -0.60213474      -0.60190782      -0.60240191      -0.60333466      -0.60401681      -0.60451405      -0.60513737      -0.60646877      -0.60713921      -0.60819899      -0.60815914
  12114.350       0.89231970      -0.60131377      -0.60164987      -0.60198976      -0.60197282      -0.60182147      -0.60259504      -0.60246527      -0.60273246      -0.60395628      -0.60427559      -0.60467482      -0.60544267      -0.60668177      -0.60755488      -0.60862548      -0.60873436
  12115.386       0.89101001      -0.60183892      -0.60200422      -0.60266080      -0.60251778      -0.60192114      -0.60302244      -0.60324330      -0.60306673      -0.60406821      -0.60476901      -0.60491536      -0.60587962      -0.60692087      -0.60820383      -0.60910110      -0.60922190
  12116.416       0.89015038      -0.60219249      -0.60232777      -0.60297999      -0.60348137      -0.60270097      -0.60313969      -0.60320508      -0.60397174      -0.60477240      -0.60485368      -0.60562463      -0.60616039      -0.60734473      -0.60856702      -0.60922996      -0.60965181
  12117.446       0.88918285      -0.60236561      -0.60284104      -0.60349768      -0.60323158      -0.60345131      -0.60327889      -0.60343775      -0.60472203      -0.60520113      -0.60528870      -0.60629309      -0.60660808      -0.60770057      -0.60897926      -0.60993405      -0.60975483
  12118.476       0.88777728      -0.60298517      -0.60301353      -0.60428185      -0.60376714      -0.60370955      -0.60388450      -0.60427155      -0.60532008      -0.60559425      -0.60612297      -0.60649051      -0.60720052      -0.60834353      -0.60949987      -0.61020221      -0.60989243
  12119.526       0.88700758      -0.60325154      -0.60355941      -0.60419088      -0.60416985      -0.60425613      -0.60442178      -0.60473302      -0.60508952      -0.60606949      -0.60612234      -0.60640885      -0.60774853      -0.60928814      -0.60991101      -0.61014065      -0.61093232
  12120.563       0.88627440      -0.60371294      -0.60446114      -0.60510366      -0.60467820      -0.60483443      -0.60491658      -0.60512100      -0.60533247      -0.60592825      -0.60706229      -0.60680116      -0.60783554      -0.60963463      -0.61053486      -0.61057605      -0.61160878
  12121.593       0.88508075      -0.60393778      -0.60427817      -0.60529059      -0.60506911      -0.60514572      -0.60548582      -0.60540278      -0.60578650      -0.60634056      -0.60716667      -0.60742786      -0.60798761      -0.60981329      -0.61075608      -0.61069517      -0.61159546
  12122.623       0.88411102      -0.60439838      -0.60488272      -0.60521673      -0.60531301      -0.60533892      -0.60593525      -0.60573805      -0.60605941      -0.60675997      -0.60745448      -0.60779399      -0.60848825      -0.61002023      -0.61091003      -0.61127750      -0.61198120
  12123.661       0.88276332      -0.60487647      -0.60584511      -0.60579061      -0.60594039      -0.60587795      -0.60594214      -0.60620262      -0.60708938      -0.60780643      -0.60804086      -0.60845330      -0.60894708      -0.61076541      -0.61134990      -0.61209597      -0.61264845
  12124.699       0.88155569      -0.60526384      -0.60626234      -0.60629537      -0.60621815      -0.60649956      -0.60650706      -0.60676595      -0.60746079      -0.60794361      -0.60835094      -0.60926080      -0.60923551      -0.61121111      -0.61178925      -0.61196341      -0.61326164
  12125.743       0.88102947      -0.60551666      -0.60633986      -0.60647509      -0.60674934      -0.60667552      -0.60686125      -0.60712842      -0.60727862      -0.60828148      -0.60884530      -0.60942398      -0.60987074      -0.61154659      -0.61181982      -0.61251711      -0.61322029
  12126.775       0.88011412      -0.60596623      -0.60656969      -0.60684935      -0.60673818      -0.60688142      -0.60727527      -0.60763178      -0.60801999      -0.60860902      -0.60917056      -0.60943307      -0.61050768      -0.61171193      -0.61226510      -0.61315593      -0.61343518
  12127.812       0.87979406      -0.60643890      -0.60746152      -0.60734327      -0.60727885      -0.60759616      -0.60784222      -0.60799451      -0.60808144      -0.60905185      -0.60990536      -0.60989066      -0.61044223      -0.61213936      -0.61287585      -0.61351420      -0.61375430
  12128.851       0.87841315      -0.60681104      -0.60784660      -0.60800458      -0.60819774      -0.60798308      -0.60824394      -0.60851878      -0.60831918      -0.60919874      -0.60996739      -0.61013002      -0.61089878      -0.61226283      -0.61323434      -0.61367073      -0.61443628
  12129.903       0.87734812      -0.60739622      -0.60804423      -0.60827256      -0.60834567      -0.60834353      -0.60844076      -0.60852204      -0.60884950      -0.60991944      -0.61038146      -0.61058133      -0.61184628      -0.61255503      -0.61404656      -0.61418291      -0.61502559
  12130.954       0.87644974      -0.60802090      -0.60825250      -0.60888336      -0.60891509      -0.60866154      -0.60928204      -0.60881209      -0.60940713      -0.61031800      -0.61082561      -0.61117587      -0.61201681      -0.61290661      -0.61431912      -0.61426975      -0.61531494
  12131.993       0.87692137      -0.60830658      -0.60874293      -0.60942106      -0.60907468      -0.60892194      -0.60958884      -0.60951940      -0.61020665      -0.61057846      -0.61085808      -0.61173062      -0.61254992      -0.61420708      -0.61430146      -0.61457013      -0.61543483
  12133.032       0.87555769      -0.60867858      -0.60962268      -0.60930767      -0.60936732      -0.60951486      -0.61009343      -0.61013160      -0.61058448      -0.61106542      -0.61176620      -0.61187204      -0.61288439      -0.61413960      -0.61484704      -0.61523073      -0.61580517
  12134.071       0.87554418      -0.60907796      -0.60977913      -0.61010690      -0.60987604      -0.61007785      -0.61049999      -0.61042636      -0.61065996      -0.61165069      -0.61170142      -0.61223906      -0.61319737      -0.61443508      -0.61523172      -0.61598068      -0.61644709
  12135.117       0.87392787      -0.60958257      -0.61012346      -0.61025000      -0.61016406      -0.60974729      -0.61071595      -0.61099687      -0.61124395      -0.61202665      -0.61274869      -0.61289038      -0.61358642      -0.61502932      -0.61564000      -0.61617736      -0.61691259
  12136.157       0.87341139      -0.61002663      -0.61066911      -0.61041810      -0.61039165      -0.61042855      -0.61125112      -0.61115692      -0.61191679      -0.61256913      -0.61253622      -0.61269500      -0.61384146      -0.61540318      -0.61587746      -0.61686712      -0.61753492
  12137.190       0.87399174      -0.61044694      -0.61051906      -0.61096509      -0.61123947      -0.61119696      -0.61139768      -0.61152035      -0.61190252      -0.61321243      -0.61322705      -0.61384925      -0.61417675      -0.61584258      -0.61607202      -0.61741588      -0.61780235
  12138.217       0.87366585      -0.61078914      -0.61116979      -0.61137449      -0.61100158      -0.61154015      -0.61148772      -0.61207153      -0.61260680      -0.61334005      -0.61343336      -0.61415192      -0.61484816      -0.61623883      -0.61702024      -0.61802542      -0.61831409
  12139.244       0.87235628      -0.61103733      -0.61195400      -0.61159001      -0.61170643      -0.61181299      -0.61226798      -0.61242086      -0.61259781      -0.61353624      -0.61407687      -0.61483478      -0.61510962      -0.61660650      -0.61722452      -0.61836273      -0.61867456
  12140.272       0.87236358      -0.61105595      -0.61204781      -0.61229595      -0.61210115      -0.61227512      -0.61239338      -0.61257046      -0.61321168      -0.61400970      -0.61411231      -0.61483263      -0.61575482      -0.61725651      -0.61752015      -0.61828747      -0.61863598
  12141.299       0.87083533      -0.61158805      -0.61231483      -0.61265501      -0.61235619      -0.61239251      -0.61281735      -0.61322845      -0.61278980      -0.61389704      -0.61498233      -0.61472909      -0.61569606      -0.61710547      -0.61781596      -0.61841862      -0.61903126
  12142.334       0.87071536      -0.61256546      -0.61245226      -0.61277131      -0.61279884      -0.61294949      -0.61319700      -0.61347341      -0.61367492      -0.61478788      -0.61508607      -0.61568091      -0.61604461      -0.61765577      -0.61818041      -0.61912449      -0.61957399
  12143.368       0.87006054      -0.61284360      -0.61288131      -0.61287400      -0.61357839      -0.61369759      -0.61336159      -0.61398913      -0.61447002      -0.61518315      -0.61548509      -0.61619975      -0.61630162      -0.61782461      -0.61853224      -0.61969910      -0.61985250
  12144.397       0.87068041      -0.61315967      -0.61333443      -0.61363856      -0.61364253      -0.61417667      -0.61433453      -0.61444115      -0.61443528      -0.61555236      -0.61601329      -0.61703129      -0.61710522      -0.61852631      -0.61920378      -0.61985626      -0.62043808
  12145.432       0.87075074      -0.61357040      -0.61374602      -0.61382063      -0.61391948      -0.61447909      -0.61472221      -0.61483153      -0.61486723      -0.61647161      -0.61682134      -0.61740245      -0.61795899      -0.61919189      -0.61965882      -0.62016222      -0.62076193
  12146.479       0.87037982      -0.61378764      -0.61484472      -0.61446188      -0.61482395      -0.61472591      -0.61521857      -0.61559026      -0.61554573      -0.61648896      -0.61708160      -0.61734106      -0.61788803      -0.61947727      -0.62042948      -0.62065909      -0.62141882
  12147.527       0.87034690      -0.61412374      -0.61461377      -0.61467497      -0.61526075      -0.61558321      -0.61504337      -0.61578917      -0.61633902      -0.61684989      -0.61721794      -0.61739082      -0.61811592      -0.61931744      -0.62039922      -0.62139125      -0.62174207
  12148.575       0.86961280      -0.61454762      -0.61524333      -0.61570047      -0.61571244      -0.61558617      -0.61538747      -0.61639782      -0.61672698      -0.61705779      -0.61769255      -0.61810886      -0.61887536      -0.61953561      -0.62080571      -0.62179169      -0.62203157
  12149.617       0.86915721      -0.61532189      -0.61531044      -0.61560341      -0.61587043      -0.61576214      -0.61583784      -0.61640578      -0.61738385      -0.61781778      -0.61775951      -0.61864232      -0.61919966      -0.62053455      -0.62093598      -0.62179851      -0.62247590
  12150.660       0.86870372      -0.61576914      -0.61583899      -0.61616334      -0.61649062      -0.61616445      -0.61600054      -0.61717691      -0.61743901      -0.61831539      -0.61829815      -0.61889880      -0.61962078      -0.62077480      -0.62158240      -0.62240844      -0.62275080
  12151.708       0.86808504      -0.61635916      -0.61590622      -0.61655011      -0.61656333      -0.61712372      -0.61684638      -0.61741301      -0.61813049      -0.61860191      -0.61902616      -0.61880762      -0.62042065      -0.62145853      -0.62243572      -0.62259269      -0.62347016
  12152.770       0.86916927      -0.61651237      -0.61637731      -0.61711439      -0.61677152      -0.61709646      -0.61722893      -0.61799610      -0.61823390      -0.61907617      -0.61932385      -0.61960782      -0.62076428      -0.62201240      -0.62281247      -0.62321144      -0.62358831
  12153.812       0.86778836      -0.61678146      -0.61682801      -0.61730908      -0.61752309      -0.61816636      -0.61739629      -0.61799976      -0.61862088      -0.61912388      -0.61951795      -0.62029757      -0.62110677      -0.62241004      -0.62311631      -0.62338083      -0.62365480
  12154.861       0.86777460      -0.61746399      -0.61731706      -0.61794768      -0.61758884      -0.61840845      -0.61806789      -0.61861504      -0.61912079      -0.61924204      -0.62021312      -0.62058493      -0.62119036      -0.62265770      -0.62327950      -0.62409187      -0.62392104
  12155.911       0.86778094      -0.61781585      -0.61785764      -0.61837399      -0.61823925      -0.61843348      -0.61852062      -0.61889192      -0.61957055      -0.62029122      -0.62022935      -0.62067740      -0.62187766      -0.62355442      -0.62366013      -0.62451436      -0.62455653
  12156.967       0.86675234      -0.61810523      -0.61826649      -0.61856363      -0.61848676      -0.61915314      -0.61890388      -0.61993029      -0.61958192      -0.62059346      -0.62095357      -0.62136041      -0.62222492      -0.62326942      -0.62426892      -0.62495992      -0.62464226
  12158.036       0.86716536      -0.61866907      -0.61872800      -0.61884004      -0.61909799      -0.61944971      -0.61917872      -0.61969480      -0.62017154      -0.62067756      -0.62114900      -0.62156562      -0.62241037      -0.62364638      -0.62503715      -0.62512653      -0.62507963
  12159.080       0.86681301      -0.61904678      -0.61898411      -0.61933002      -0.61994018      -0.61953071      -0.61943235      -0.62013765      -0.62072767      -0.62096805      -0.62151415      -0.62178507      -0.62319782      -0.62448357      -0.62487117      -0.62561957      -0.62582751
  12160.117       0.86612225      -0.61941889      -0.61959713      -0.61995002      -0.62000933      -0.62029696      -0.62026691      -0.62039253      -0.62111077      -0.62191106      -0.62230098      -0.62248037      -0.62334925      -0.62454339      -0.62500258      -0.62591466      -0.62629654
  12161.161       0.86541758      -0.62019217      -0.62020390      -0.62057733      -0.62061531      -0.62065149      -0.62046160      -0.62097358      -0.62096526      -0.62239159      -0.62238117      -0.62312679      -0.62401855      -0.62485456      -0.62568936      -0.62617740      -0.62640462
  12162.211       0.86652070      -0.62069248      -0.62075684      -0.62032379      -0.62055141      -0.62086682      -0.62109684      -0.62151845      -0.62163461      -0.62258862      -0.62296177      -0.62318226      -0.62459325      -0.62518405      -0.62629133      -0.62636064      -0.62740225
  12163.269       0.86522961      -0.62080041      -0.62067772      -0.62082027      -0.62073357      -0.62140805      -0.62135108      -0.62198731      -0.62223636      -0.62272751      -0.62322362      -0.62342706      -0.62483548      -0.62568754      -0.62676391      -0.62668832      -0.62747734
  12164.327       0.86590184      -0.62101763      -0.62100497      -0.62139410      -0.62119909      -0.62207762      -0.62176316      -0.62231594      -0.62251915      -0.62342135      -0.62385315      -0.62396594      -0.62550707      -0.62609288      -0.62694191      -0.62724803      -0.62785806
  12165.378       0.86493548      -0.62159930      -0.62151303      -0.62192394      -0.62208865      -0.62218371      -0.62237146      -0.62251630      -0.62301452      -0.62404610      -0.62425520      -0.62462958      -0.62576725      -0.62663945      -0.62769127      -0.62750038      -0.62838227
  12166.416       0.86507059      -0.62173793      -0.62224952      -0.62247053      -0.62216038      -0.62296739      -0.62223181      -0.62289893      -0.62301716      -0.62392264      -0.62456871      -0.62508073      -0.62622598      -0.62692994      -0.62766517      -0.62794784      -0.62876839
  12167.467       0.86543174      -0.62232943      -0.62281883      -0.62256451      -0.62338186      -0.62269500      -0.62317801      -0.62327138      -0.62358974      -0.62467987      -0.62546004      -0.62525972      -0.62682589      -0.62724846      -0.62835229      -0.62833380      -0.62881004
  12168.532       0.86411923      -0.62237308      -0.62272849      -0.62335550      -0.62350489      -0.62348561      -0.62336796      -0.62395127      -0.62426523      -0.62555962      -0.62527460      -0.62579032      -0.62668603      -0.62768902      -0.62872536      -0.62919465      -0.62907753
  12169.590       0.86468750      -0.62319986      -0.62314645      -0.62377469      -0.62410345      -0.62428788      -0.62421057      -0.62454144      -0.62480007      -0.62566532      -0.62591742      -0.62621692      -0.62710689      -0.62777423      -0.62903035      -0.63008706      -0.62998142
  12170.662       0.86333239      -0.62321577      -0.62373511      -0.62360967      -0.62439778      -0.62400730      -0.62434856      -0.62460842      -0.62503810      -0.62571051      -0.62624386      -0.62646471      -0.62751736      -0.62847445      -0.63005030      -0.62980412      -0.63045310
  12171.714       0.86341147      -0.62376275      -0.62430932      -0.62419809      -0.62458375      -0.62445810      -0.62453376      -0.62497549      -0.62554530      -0.62646968      -0.62649966      -0.62732623      -0.62796323      -0.62893350      -0.63035263      -0.63041492      -0.63035144
  12172.767       0.86298222      -0.62431603      -0.62457133      -0.62460114      -0.62520903      -0.62544646      -0.62545149      -0.62520551      -0.62583093      -0.62655717      -0.62722616      -0.62778339      -0.62821256      -0.62919184      -0.63022932      -0.63065537      -0.63135870
  12173.819       0.86347061      -0.62483905      -0.62461769      -0.62528904      -0.62605005      -0.62539851      -0.62558604      -0.62577408      -0.62598678      -0.62700615      -0.62744037      -0.62789446      -0.62844141      -0.62947940      -0.63088656      -0.63160839      -0.63146011
  12174.885       0.86159150      -0.62507234      -0.62546540      -0.62594288      -0.62614418      -0.62601157      -0.62600766      -0.62615568      -0.62664890      -0.62729662      -0.62767760      -0.62862358      -0.62907394      -0.62969575      -0.63110800      -0.63214600      -0.63206979
  12175.938       0.86115746      -0.62547436      -0.62600817      -0.62639864      -0.62642393      -0.62643142      -0.62609216      -0.62664069      -0.62699242      -0.62793945      -0.62834182      -0.62877564      -0.62968915      -0.63046335      -0.63184339      -0.63217006      -0.63253842
  12176.991       0.86193089      -0.62560684      -0.62629499      -0.62639314      -0.62696851      -0.62699181      -0.62705326      -0.62687810      -0.62733307      -0.62817609      -0.62858116      -0.62885105      -0.62997290      -0.63105991      -0.63226099      -0.63295941      -0.63281501
  12178.051       0.86126807      -0.62613766      -0.62669625      -0.62680960      -0.62701753      -0.62728493      -0.62721923      -0.62751692      -0.62814986      -0.62836030      -0.62944656      -0.62927398      -0.63069448      -0.63149229      -0.63239099      -0.63303765      -0.63344907
  12179.104       0.86022462      -0.62657782      -0.62714446      -0.62739488      -0.62752281      -0.62772479      -0.62764270      -0.62747869      -0.62859905      -0.62890376      -0.62959987      -0.62986900      -0.63053495      -0.63203036      -0.63267293      -0.63346830      -0.63340870
  12180.158       0.86005264      -0.62705959      -0.62766405      -0.62776949      -0.62830630      -0.62774143      -0.62801803      -0.62782424      -0.62866769      -0.62904508      -0.63040276      -0.63008301      -0.63082195      -0.63227619      -0.63335254      -0.63434574      -0.63407303
  12181.218       0.85949725      -0.62711818      -0.62790173      -0.62809227      -0.62827731      -0.62821530      -0.62841537      -0.62874376      -0.62906202      -0.62950583      -0.63035224      -0.63050247      -0.63145992      -0.63286483      -0.63400755      -0.63461202      -0.63465573
  12182.266       0.85907115      -0.62763793      -0.62838949      -0.62857636      -0.62847261      -0.62866621      -0.62884435      -0.62901776      -0.62956247      -0.63008519      -0.63085605      -0.63078802      -0.63189630      -0.63340991      -0.63435348      -0.63443693      -0.63504721
  12183.313       0.85876178      -0.62808986      -0.62888010      -0.62904175      -0.62874125      -0.62858896      -0.62923231      -0.62936768      -0.62992097      -0.63052682      -0.63147518      -0.63117933      -0.63259020      -0.63350970      -0.63447598      -0.63491149      -0.63486391
  12184.349       0.85844721      -0.62855722      -0.62911193      -0.62924228      -0.62920608      -0.62916303      -0.62981744      -0.62989506      -0.63026067      -0.63077835      -0.63156621      -0.63118075      -0.63278149      -0.63438157      -0.63479155      -0.63543929      -0.63559839
  12185.397       0.85789740      -0.62873518      -0.62955171      -0.62983946      -0.62972369      -0.62966508      -0.63050150      -0.63051638      -0.63082547      -0.63114195      -0.63167806      -0.63214629      -0.63273448      -0.63408312      -0.63506680      -0.63561078      -0.63611719
  12186.445       0.85701443      -0.62965968      -0.62997809      -0.62996976      -0.63034141      -0.63008735      -0.63088293      -0.63106755      -0.63124725      -0.63193008      -0.63195269      -0.63259166      -0.63332131      -0.63432995      -0.63507219      -0.63624943      -0.63676950
  12187.488       0.85635653      -0.62971070      -0.63038136      -0.63037821      -0.63058796      -0.63031468      -0.63113574      -0.63119734      -0.63130523      -0.63258575      -0.63204875      -0.63289131      -0.63409332      -0.63439171      -0.63580533      -0.63632089      -0.63680664
  12188.529       0.85634764      -0.63051217      -0.63061952      -0.63043579      -0.63134724      -0.63094484      -0.63136313      -0.63154203      -0.63145689      -0.63268759      -0.63295842      -0.63317538      -0.63441968      -0.63510746      -0.63661732      -0.63623062      -0.63774996
  12189.566       0.85538206      -0.63041980      -0.63089361      -0.63122337      -0.63177495      -0.63192144      -0.63184508      -0.63207460      -0.63212781      -0.63304840      -0.63355670      -0.63367999      -0.63474966      -0.63565791      -0.63652773      -0.63731626      -0.63797300
  12190.621       0.85508058      -0.63122173      -0.63140030      -0.63142810      -0.63187890      -0.63181031      -0.63182127      -0.63199625      -0.63270861      -0.63335280      -0.63402561      -0.63415854      -0.63490327      -0.63579369      -0.63699704      -0.63750525      -0.63807948
  12191.696       0.85500748      -0.63152158      -0.63190359      -0.63210857      -0.63223198      -0.63229091      -0.63237572      -0.63272316      -0.63318147      -0.63368704      -0.63383768      -0.63450112      -0.63577295      -0.63657301      -0.63732852      -0.63782401      -0.63855427
  12192.759       0.85405232      -0.63175905      -0.63241501      -0.63202582      -0.63257830      -0.63256132      -0.63262087      -0.63332057      -0.63346949      -0.63415809      -0.63418015      -0.63482251      -0.63621279      -0.63742278      -0.63808756      -0.63834924      -0.63924802
  12193.814       0.85245852      -0.63194441      -0.63255979      -0.63254217      -0.63265842      -0.63319763      -0.63332787      -0.63314448      -0.63395353      -0.63462316      -0.63508053      -0.63520937      -0.63608840      -0.63752764      -0.63832792      -0.63926876      -0.63939371
  12194.864       0.85185738      -0.63231818      -0.63272350      -0.63267880      -0.63314382      -0.63350206      -0.63367530      -0.63374786      -0.63440072      -0.63533402      -0.63559865      -0.63564231      -0.63644384      -0.63796726      -0.63879530      -0.63962525      -0.63970787
  12195.921       0.85108980      -0.63253475      -0.63332238      -0.63313818      -0.63341559      -0.63394302      -0.63409369      -0.63411191      -0.63451832      -0.63580827      -0.63566011      -0.63597146      -0.63724803      -0.63823361      -0.63914811      -0.63994246      -0.63971237
  12196.991       0.85005288      -0.63342893      -0.63401955      -0.63374352      -0.63391802      -0.63454318      -0.63462114      -0.63431779      -0.63487873      -0.63578210      -0.63631752      -0.63652171      -0.63762411      -0.63838010      -0.64005300      -0.64016644      -0.64076944
  12198.041       0.84886389      -0.63352438      -0.63444843      -0.63408433      -0.63432688      -0.63456769      -0.63508255      -0.63475412      -0.63522960      -0.63622776      -0.63663994      -0.63698007      -0.63801745      -0.63913988      -0.64014297      -0.64051208      -0.64114954
  12199.104       0.84803399      -0.63382853      -0.63472781      -0.63458714      -0.63455913      -0.63531218      -0.63522513      -0.63544516      -0.63581955      -0.63673986      -0.63752896      -0.63748797      -0.63846851      -0.63937011      -0.64093003      -0.64095276      -0.64164805
  12200.155       0.84761654      -0.63429682      -0.63507507      -0.63480045      -0.63484072      -0.63553055      -0.63503835      -0.63559119      -0.63613210      -0.63672176      -0.63765870      -0.63782473      -0.63853540      -0.64000811      -0.64103344      -0.64111128      -0.64201302
  12201.219       0.84650171      -0.63481330      -0.63554968      -0.63519464      -0.63537729      -0.63559240      -0.63573979      -0.63568321      -0.63675204      -0.63773788      -0.63815150      -0.63826227      -0.63944534      -0.64021987      -0.64135278      -0.64218569      -0.64221880
  12202.271       0.84619605      -0.63542152      -0.63593311      -0.63575756      -0.63611081      -0.63630072      -0.63654739      -0.63625865      -0.63710989      -0.63793447      -0.63831848      -0.63853055      -0.63966618      -0.64075218      -0.64144508      -0.64220901      -0.64249980
  12203.335       0.84474673      -0.63555330      -0.63644509      -0.63681401      -0.63671228      -0.63690492      -0.63704814      -0.63653364      -0.63753085      -0.63818296      -0.63864523      -0.63911054      -0.63991478      -0.64112230      -0.64195384      -0.64243825      -0.64273234
  12204.399       0.84449845      -0.63606413      -0.63650435      -0.63678965      -0.63711884      -0.63695374      -0.63712278      -0.63730289      -0.63816366      -0.63809383      -0.63905456      -0.63968088      -0.64049680      -0.64157328      -0.64242979      -0.64304767      -0.64305614
  12205.457       0.84434199      -0.63700149      -0.63693372      -0.63696604      -0.63736655      -0.63754051      -0.63773128      -0.63775289      -0.63836797      -0.63905129      -0.63964759      -0.64000357      -0.64091744      -0.64202468      -0.64302149      -0.64346970      -0.64378271
  12206.502       0.84196266      -0.63715658      -0.63734125      -0.63749496      -0.63810213      -0.63821833      -0.63811290      -0.63825197      -0.63874888      -0.63942931      -0.63978444      -0.64023858      -0.64109623      -0.64210686      -0.64336188      -0.64385950      -0.64417428
  12207.541       0.84159900      -0.63745466      -0.63793989      -0.63794080      -0.63857840      -0.63889140      -0.63843276      -0.63899236      -0.63904622      -0.63974838      -0.64036913      -0.64059393      -0.64157547      -0.64234814      -0.64348594      -0.64404456      -0.64436830
  12208.600       0.83983333      -0.63773098      -0.63823183      -0.63875077      -0.63845505      -0.63916644      -0.63903228      -0.63923883      -0.63928639      -0.64051417      -0.64087406      -0.64103332      -0.64208976      -0.64309593      -0.64379744      -0.64424281      -0.64484966
  12209.672       0.83818854      -0.63804671      -0.63858094      -0.63895943      -0.63901441      -0.63916782      -0.63961500      -0.64011903      -0.63976845      -0.64111722      -0.64140245      -0.64131204      -0.64258537      -0.64319133      -0.64438425      -0.64446423      -0.64565022
  12210.732       0.83732489      -0.63856659      -0.63893777      -0.63939782      -0.63948755      -0.63947623      -0.63972822      -0.64046064      -0.64024024      -0.64141514      -0.64171069      -0.64185631      -0.64264498      -0.64363943      -0.64472898      -0.64511588      -0.64621179
  12211.790       0.83660173      -0.63875811      -0.63945181      -0.64013957      -0.63999402      -0.64009175      -0.64008937      -0.64049797      -0.64064897      -0.64163182      -0.64193362      -0.64206287      -0.64305846      -0.64437833      -0.64534611      -0.64564675      -0.64669113
  12212.843       0.83458979      -0.63947778      -0.64012578      -0.64042627      -0.64042426      -0.64049397      -0.64085922      -0.64073630      -0.64102044      -0.64208940      -0.64199040      -0.64259252      -0.64347873      -0.64469643      -0.64578933      -0.64608596      -0.64714696
  12213.909       0.83481314      -0.63994500      -0.64021404      -0.64083079      -0.64065253      -0.64084972      -0.64129805      -0.64124045      -0.64123199      -0.64255360      -0.64267475      -0.64301840      -0.64451290      -0.64517751      -0.64594005      -0.64632482      -0.64762764
  12214.989       0.83378626      -0.64033493      -0.64063385      -0.64079583      -0.64112330      -0.64106644      -0.64142635      -0.64174092      -0.64187034      -0.64303838      -0.64305974      -0.64355253      -0.64462256      -0.64562376      -0.64616832      -0.64688677      -0.64785354
  12216.043       0.83102064      -0.64058568      -0.64092949      -0.64119221      -0.64159823      -0.64179992      -0.64138868      -0.64203803      -0.64251544      -0.64339098      -0.64331742      -0.64363423      -0.64503736      -0.64588883      -0.64649015      -0.64696590      -0.64821773
  12217.096       0.83217303      -0.64071144      -0.64173508      -0.64180301      -0.64207723      -0.64266808      -0.64195087      -0.64256933      -0.64300738      -0.64359419      -0.64376978      -0.64407832      -0.64539674      -0.64636908      -0.64698180      -0.64748089      -0.64817799
  12218.157       0.83035809      -0.64101481      -0.64179049      -0.64215534      -0.64238194      -0.64270259      -0.64247208      -0.64294509      -0.64311144      -0.64387938      -0.64407116      -0.64443184      -0.64583082      -0.64648946      -0.64776488      -0.64795813      -0.64822241
  12219.211       0.82958651      -0.64194616      -0.64219411      -0.64253060      -0.64271315      -0.64248647      -0.64270135      -0.64322284      -0.64336206      -0.64439698      -0.64448790      -0.64485439      -0.64594274      -0.64711859      -0.64833157      -0.64858114      -0.64871341
  12220.271       0.82792376      -0.64206369      -0.64266518      -0.64289001      -0.64331899      -0.64290931      -0.64350081      -0.64335975      -0.64369521      -0.64473143      -0.64486193      -0.64536723      -0.64609776      -0.64744012      -0.64847106      -0.64887612      -0.64930068
  12221.326       0.82753527      -0.64252663      -0.64311205      -0.64335338      -0.64373511      -0.64338494      -0.64384315      -0.64361456      -0.64414868      -0.64496569      -0.64536377      -0.64573875      -0.64669288      -0.64801717      -0.64846925      -0.64905191      -0.64995965
  12222.381       0.82713157      -0.64313646      -0.64318202      -0.64381745      -0.64394622      -0.64389099      -0.64381064      -0.64404591      -0.64475320      -0.64559028      -0.64588893      -0.64636121      -0.64720164      -0.64852518      -0.64911178      -0.64940652      -0.65030271
  12223.435       0.82606151      -0.64336540      -0.64341544      -0.64410404      -0.64424552      -0.64413435      -0.64423878      -0.64470197      -0.64482845      -0.64595594      -0.64621339      -0.64696542      -0.64759826      -0.64876258      -0.64986179      -0.64997714      -0.65066710
  12224.477       0.82549426      -0.64397645      -0.64413608      -0.64470193      -0.64454756      -0.64446319      -0.64482332      -0.64529103      -0.64516550      -0.64625145      -0.64666584      -0.64733840      -0.64806629      -0.64910803      -0.65025997      -0.65013898      -0.65062498
  12225.533       0.82466831      -0.64406471      -0.64492223      -0.64537535      -0.64512825      -0.64524219      -0.64499403      -0.64553661      -0.64600281      -0.64677634      -0.64713734      -0.64757127      -0.64840323      -0.64926465      -0.65074898      -0.65054878      -0.65103790
  12226.587       0.82437872      -0.64481827      -0.64550000      -0.64566301      -0.64559407      -0.64576244      -0.64547289      -0.64576475      -0.64624730      -0.64720970      -0.64752554      -0.64774399      -0.64889186      -0.64971032      -0.65127087      -0.65094461      -0.65165372
  12227.643       0.82285595      -0.64487264      -0.64535583      -0.64598622      -0.64572501      -0.64599382      -0.64618045      -0.64605212      -0.64629823      -0.64769552      -0.64796815      -0.64872348      -0.64936864      -0.65042278      -0.65143867      -0.65128183      -0.65183883
  12228.685       0.82291286      -0.64524855      -0.64537348      -0.64629534      -0.64614685      -0.64639511      -0.64618843      -0.64642594      -0.64684969      -0.64796436      -0.64852934      -0.64929514      -0.65005767      -0.65085735      -0.65189472      -0.65185310      -0.65220419
  12229.742       0.82182018      -0.64554453      -0.64593626      -0.64661920      -0.64655289      -0.64678470      -0.64635515      -0.64710283      -0.64723148      -0.64822600      -0.64909626      -0.64935097      -0.65043720      -0.65124920      -0.65209076      -0.65226493      -0.65260463
  12230.798       0.81997605      -0.64603761      -0.64653576      -0.64698861      -0.64705316      -0.64697383      -0.64702114      -0.64768187      -0.64756718      -0.64854834      -0.64924971      -0.64959234      -0.65006165      -0.65158346      -0.65253917      -0.65260762      -0.65349440
  12231.867       0.82055780      -0.64626096      -0.64676250      -0.64732323      -0.64759651      -0.64742197      -0.64741824      -0.64794701      -0.64810565      -0.64880239      -0.64953949      -0.64980702      -0.65056646      -0.65193599      -0.65307226      -0.65339751      -0.65391831
  12232.937       0.81942506      -0.64679246      -0.64676081      -0.64779585      -0.64810210      -0.64783580      -0.64802111      -0.64848643      -0.64876644      -0.64935936      -0.64990068      -0.65016368      -0.65100443      -0.65214351      -0.65337334      -0.65389357      -0.65431413
  12233.980       0.81902810      -0.64729498      -0.64768155      -0.64835357      -0.64852028      -0.64790823      -0.64842283      -0.64874335      -0.64915110      -0.65009518      -0.65023909      -0.65052708      -0.65132085      -0.65254529      -0.65382184      -0.65394577      -0.65485311
  12235.037       0.81853178      -0.64770812      -0.64801810      -0.64874634      -0.64897792      -0.64865332      -0.64847767      -0.64889354      -0.64938645      -0.65041756      -0.65074572      -0.65104007      -0.65192521      -0.65342358      -0.65439236      -0.65427431      -0.65564042
  12236.107       0.81634174      -0.64798099      -0.64837655      -0.64899337      -0.64931506      -0.64899730      -0.64887094      -0.64944185      -0.64968457      -0.65067624      -0.65115499      -0.65171809      -0.65261845      -0.65402055      -0.65472492      -0.65460730      -0.65580204
  12237.171       0.81717176      -0.64844652      -0.64863935      -0.64903791      -0.64936027      -0.64931024      -0.64973863      -0.64979593      -0.65009558      -0.65104646      -0.65150407      -0.65235544      -0.65249916      -0.65416240      -0.65493125      -0.65525601      -0.65598575
  12238.241       0.81482468      -0.64885759      -0.64940911      -0.64948500      -0.64984860      -0.64991111      -0.64997903      -0.65017580      -0.65061279      -0.65159951      -0.65173156      -0.65266492      -0.65276399      -0.65449880      -0.65526709      -0.65552365      -0.65612244
  12239.312       0.81489999      -0.64950059      -0.64998348      -0.65005975      -0.65061648      -0.65028987      -0.65028504      -0.65049855      -0.65128799      -0.65189675      -0.65210993      -0.65299482      -0.65343288      -0.65490825      -0.65595410      -0.65596785      -0.65668819
  12240.376       0.81491815      -0.64966892      -0.65056282      -0.65054562      -0.65124089      -0.65090127      -0.65093731      -0.65105983      -0.65187291      -0.65196483      -0.65238697      -0.65347949      -0.65402709      -0.65495189      -0.65632598      -0.65662515      -0.65686115
  12241.434       0.81355124      -0.65038532      -0.65101252      -0.65086016      -0.65153196      -0.65117096      -0.65159740      -0.65146199      -0.65223494      -0.65242263      -0.65259534      -0.65387945      -0.65453242      -0.65546605      -0.65655692      -0.65697487      -0.65703974
  12242.493       0.81246232      -0.65056382      -0.65074717      -0.65137672      -0.65157311      -0.65124143      -0.65181025      -0.65143315      -0.65207749      -0.65285994      -0.65313018      -0.65410294      -0.65499525      -0.65581699      -0.65686193      -0.65744342      -0.65787214
  12243.570       0.81187072      -0.65126305      -0.65130831      -0.65185153      -0.65161636      -0.65152212      -0.65206870      -0.65198524      -0.65248164      -0.65321970      -0.65358494      -0.65459968      -0.65537791      -0.65618419      -0.65696544      -0.65802039      -0.65857547
  12244.648       0.81167356      -0.65119506      -0.65202004      -0.65232433      -0.65229914      -0.65195996      -0.65242267      -0.65260133      -0.65307775      -0.65358413      -0.65395527      -0.65480149      -0.65553283      -0.65663095      -0.65750925      -0.65825507      -0.65900313
  12245.713       0.80947429      -0.65163895      -0.65241100      -0.65279262      -0.65264091      -0.65270959      -0.65274731      -0.65314916      -0.65318315      -0.65399311      -0.65451954      -0.65502173      -0.65615312      -0.65722160      -0.65791216      -0.65861045      -0.65953995
  12246.766       0.80925846      -0.65217814      -0.65289421      -0.65290581      -0.65309714      -0.65317504      -0.65291839      -0.65343151      -0.65358900      -0.65441979      -0.65478519      -0.65561379      -0.65651880      -0.65781815      -0.65834790      -0.65898553      -0.65984164
  12247.845       0.80831771      -0.65252744      -0.65312279      -0.65301632      -0.65337393      -0.65348962      -0.65356549      -0.65381674      -0.65439412      -0.65509585      -0.65512759      -0.65623169      -0.65724577      -0.65835158      -0.65858502      -0.65967332      -0.65972337
  12248.930       0.80846430      -0.65305456      -0.65371568      -0.65341597      -0.65352185      -0.65356603      -0.65380339      -0.65425177      -0.65489435      -0.65546892      -0.65562923      -0.65640402      -0.65775618      -0.65877850      -0.65903162      -0.66022831      -0.66009021
  12249.996       0.80737081      -0.65378647      -0.65405011      -0.65373000      -0.65423033      -0.65386992      -0.65439901      -0.65463785      -0.65521404      -0.65596660      -0.65612910      -0.65646696      -0.65810057      -0.65898256      -0.65958715      -0.66041902      -0.66067485
  12251.056       0.80516580      -0.65411970      -0.65432882      -0.65416510      -0.65448163      -0.65467133      -0.65512814      -0.65517531      -0.65545633      -0.65631833      -0.65646513      -0.65689204      -0.65858585      -0.65924000      -0.65988117      -0.66066070      -0.66109311
  12252.122       0.80535165      -0.65461345      -0.65493049      -0.65488649      -0.65483166      -0.65503481      -0.65545247      -0.65547032      -0.65563116      -0.65643109      -0.65679317      -0.65752024      -0.65864629      -0.65962979      -0.66041065      -0.66083913      -0.66177617
  12253.195       0.80452032      -0.65486899      -0.65507875      -0.65530814      -0.65564245      -0.65558034      -0.65578346      -0.65594568      -0.65586938      -0.65701616      -0.65737476      -0.65798093      -0.65871999      -0.65979983      -0.66069852      -0.66120208      -0.66180622
  12254.275       0.80287034      -0.65536022      -0.65560555      -0.65574356      -0.65577609      -0.65588925      -0.65620586      -0.65621013      -0.65653661      -0.65771456      -0.65781876      -0.65844108      -0.65919702      -0.66016171      -0.66102770      -0.66179107      -0.66186629
  12255.335       0.80169809      -0.65578979      -0.65575659      -0.65611603      -0.65613492      -0.65610829      -0.65630340      -0.65658662      -0.65721180      -0.65786089      -0.65795658      -0.65902431      -0.65941362      -0.66066110      -0.66175378      -0.66212912      -0.66221984
  12256.409       0.80141231      -0.65618642      -0.65639202      -0.65622947      -0.65621269      -0.65662846      -0.65652573      -0.65730164      -0.65751750      -0.65810825      -0.65826932      -0.65930616      -0.65987187      -0.66104300      -0.66216254      -0.66236110      -0.66268895
  12257.489       0.80055664      -0.65649077      -0.65696082      -0.65674865      -0.65687516      -0.65669019      -0.65736409      -0.65753372      -0.65778214      -0.65875228      -0.65894917      -0.65957678      -0.66082806      -0.66139400      -0.66236095      -0.66273862      -0.66347491
  12258.570       0.79951382      -0.65693308      -0.65712013      -0.65718406      -0.65706104      -0.65714919      -0.65767952      -0.65774505      -0.65850953      -0.65879894      -0.65911481      -0.65975594      -0.66118489      -0.66150750      -0.66272013      -0.66317467      -0.66406350
  12259.645       0.79927797      -0.65721446      -0.65733324      -0.65775128      -0.65766130      -0.65760142      -0.65802748      -0.65860659      -0.65876005      -0.65934375      -0.65997759      -0.66033598      -0.66121027      -0.66194876      -0.66306742      -0.66366357      -0.66428326
  12260.718       0.79821658      -0.65756308      -0.65747628      -0.65855079      -0.65789407      -0.65799774      -0.65783005      -0.65890666      -0.65928869      -0.65969924      -0.66024853      -0.66073333      -0.66147760      -0.66246321      -0.66360649      -0.66396826      -0.66467188
  12261.800       0.79777680      -0.65781412      -0.65795399      -0.65890715      -0.65858395      -0.65835947      -0.65908882      -0.65920205      -0.65949160      -0.66022780      -0.66081766      -0.66065685      -0.66205902      -0.66263547      -0.66415184      -0.66421154      -0.66520720
  12262.868       0.79619496      -0.65820297      -0.65887838      -0.65914688      -0.65891973      -0.65904995      -0.65958191      -0.65948852      -0.66004941      -0.66072713      -0.66103004      -0.66120028      -0.66258723      -0.66308671      -0.66446888      -0.66452335      -0.66555941
  12263.943       0.79681841      -0.65890527      -0.65905027      -0.65927352      -0.65926439      -0.65925424      -0.65960232      -0.66007571      -0.66083684      -0.66099380      -0.66144223      -0.66164239      -0.66301364      -0.66366864      -0.66476909      -0.66490269      -0.66602004
  12265.005       0.79611916      -0.65912966      -0.65955099      -0.65972229      -0.65982116      -0.65975054      -0.65975240      -0.66074715      -0.66093807      -0.66139837      -0.66199272      -0.66207434      -0.66324514      -0.66430625      -0.66503593      -0.66510855      -0.66638083
  12266.081       0.79446633      -0.65931004      -0.66016946      -0.66049384      -0.66030903      -0.66001708      -0.66036943      -0.66090822      -0.66108504      -0.66193839      -0.66253715      -0.66254139      -0.66399654      -0.66465035      -0.66555733      -0.66554289      -0.66673698
  12267.162       0.79477883      -0.65987636      -0.65991448      -0.66115052      -0.66062165      -0.66042236      -0.66088182      -0.66108043      -0.66132696      -0.66280629      -0.66287968      -0.66315024      -0.66423271      -0.66505141      -0.66619146      -0.66636740      -0.66703371
  12268.232       0.79452944      -0.66054886      -0.66068489      -0.66133928      -0.66101192      -0.66108736      -0.66099646      -0.66170460      -0.66197835      -0.66234690      -0.66349413      -0.66326304      -0.66453639      -0.66543455      -0.66640909      -0.66650278      -0.66745461
  12269.295       0.79433247      -0.66114533      -0.66085008      -0.66161718      -0.66117895      -0.66165221      -0.66165241      -0.66187403      -0.66249086      -0.66285168      -0.66338975      -0.66375072      -0.66481806      -0.66599053      -0.66694844      -0.66683572      -0.66754157
  12270.358       0.79364188      -0.66110351      -0.66116727      -0.66201089      -0.66184991      -0.66203414      -0.66194990      -0.66203605      -0.66279720      -0.66327965      -0.66387588      -0.66416538      -0.66511409      -0.66603804      -0.66723593      -0.66705824      -0.66749570
  12271.421       0.79257190      -0.66152231      -0.66161276      -0.66236618      -0.66221954      -0.66223059      -0.66285790      -0.66200921      -0.66332565      -0.66353658      -0.66430103      -0.66461753      -0.66548581      -0.66675039      -0.66751917      -0.66783647      -0.66792907
  12272.497       0.79302119      -0.66208550      -0.66192013      -0.66266162      -0.66193779      -0.66250444      -0.66296269      -0.66309356      -0.66341973      -0.66422235      -0.66463626      -0.66506123      -0.66586896      -0.66739318      -0.66801854      -0.66807073      -0.66884384
  12273.555       0.79277054      -0.66244761      -0.66288821      -0.66288369      -0.66294030      -0.66280155      -0.66349432      -0.66338715      -0.66410080      -0.66470983      -0.66501047      -0.66532871      -0.66653130      -0.66774505      -0.66863360      -0.66874215      -0.66955400
  12274.611       0.79171126      -0.66278775      -0.66295531      -0.66332882      -0.66371020      -0.66343282      -0.66371714      -0.66371979      -0.66445549      -0.66503923      -0.66535549      -0.66598835      -0.66744619      -0.66794940      -0.66895572      -0.66918863      -0.66965153
  12275.676       0.79062463      -0.66307617      -0.66335414      -0.66316644      -0.66419374      -0.66407447      -0.66394029      -0.66383676      -0.66498822      -0.66523392      -0.66561169      -0.66645879      -0.66774039      -0.66842215      -0.66965375      -0.66946632      -0.66990073
  12276.747       0.79155120      -0.66348066      -0.66381521      -0.66389579      -0.66421861      -0.66440729      -0.66408974      -0.66395146      -0.66529222      -0.66572135      -0.66579434      -0.66676570      -0.66818754      -0.66899376      -0.67027359      -0.66999521      -0.67009267
  12277.823       0.79071452      -0.66402419      -0.66433041      -0.66447294      -0.66424544      -0.66477224      -0.66442256      -0.66471019      -0.66560555      -0.66593317      -0.66629795      -0.66698308      -0.66860808      -0.66913073      -0.67043015      -0.67038420      -0.67061720
  12278.908       0.79124682      -0.66468120      -0.66442734      -0.66490124      -0.66478799      -0.66485952      -0.66521542      -0.66493687      -0.66649779      -0.66657211      -0.66698114      -0.66700478      -0.66877543      -0.66989730      -0.67080726      -0.67079503      -0.67121037
  12279.986       0.79021844      -0.66501432      -0.66500159      -0.66531315      -0.66542045      -0.66544985      -0.66569678      -0.66557661      -0.66657057      -0.66669013      -0.66730197      -0.66768439      -0.66887237      -0.67043520      -0.67107555      -0.67121609      -0.67121540
  12281.064       0.79075862      -0.66526212      -0.66552303      -0.66604920      -0.66556997      -0.66591780      -0.66583394      -0.66611488      -0.66708956      -0.66714428      -0.66744781      -0.66833523      -0.66928151      -0.67064751      -0.67162317      -0.67144887      -0.67173900
  12282.143       0.79049646      -0.66556070      -0.66617901      -0.66591417      -0.66624343      -0.66634284      -0.66654370      -0.66664483      -0.66731293      -0.66763869      -0.66820549      -0.66847002      -0.66962196      -0.67093195      -0.67195561      -0.67209253      -0.67237713
  12283.234       0.79042811      -0.66588199      -0.66632877      -0.66679768      -0.66681886      -0.66664681      -0.66667187      -0.66736671      -0.66790410      -0.66793082      -0.66864161      -0.66909458      -0.67049527      -0.67136902      -0.67227568      -0.67262221      -0.67286905
  12284.312       0.79006579      -0.66648906      -0.66712608      -0.66723556      -0.66696835      -0.66669563      -0.66755387      -0.66781134      -0.66818385      -0.66893797      -0.66897554      -0.66965186      -0.67109777      -0.67185131      -0.67266278      -0.67308412      -0.67350287
  12285.404       0.79025132      -0.66697457      -0.66717242      -0.66783964      -0.66762516      -0.66709704      -0.66789368      -0.66807947      -0.66861999      -0.66941165      -0.66940363      -0.67001250      -0.67107520      -0.67211079      -0.67268888      -0.67373953      -0.67393137
  12286.484       0.79003255      -0.66725526      -0.66739822      -0.66779078      -0.66812479      -0.66819704      -0.66823974      -0.66851282      -0.66871441      -0.66961005      -0.66975347      -0.67058432      -0.67168771      -0.67252755      -0.67331535      -0.67417186      -0.67431495
  12287.550       0.78951141      -0.66775319      -0.66812976      -0.66817765      -0.66834611      -0.66785210      -0.66870070      -0.66902945      -0.66912350      -0.66966644      -0.67041962      -0.67065336      -0.67232116      -0.67282659      -0.67389703      -0.67438955      -0.67453978
  12288.629       0.78981456      -0.66811325      -0.66904810      -0.66883731      -0.66889409      -0.66835487      -0.66904936      -0.66913111      -0.66946176      -0.67052988      -0.67085485      -0.67125202      -0.67244864      -0.67329187      -0.67408426      -0.67473514      -0.67502728
  12289.708       0.78906909      -0.66838176      -0.66883448      -0.66910968      -0.66955633      -0.66851493      -0.66940373      -0.66970249      -0.67060643      -0.67074430      -0.67125638      -0.67152782      -0.67269276      -0.67338039      -0.67439801      -0.67516115      -0.67548476
  12290.789       0.78887061      -0.66897918      -0.66875962      -0.66918553      -0.66985223      -0.66991630      -0.67001472      -0.67024401      -0.67038378      -0.67165675      -0.67165895      -0.67177982      -0.67321196      -0.67398447      -0.67492700      -0.67556551      -0.67595108
  12291.855       0.78889118      -0.66952675      -0.66927487      -0.66981926      -0.67018883      -0.67027693      -0.67011175      -0.67075971      -0.67072014      -0.67134855      -0.67223232      -0.67289605      -0.67382218      -0.67450895      -0.67539753      -0.67579732      -0.67653527
  12292.935       0.78844846      -0.66998894      -0.66977469      -0.67030295      -0.67051768      -0.67037341      -0.67094176      -0.67120187      -0.67136968      -0.67175398      -0.67204237      -0.67297935      -0.67387408      -0.67473855      -0.67560261      -0.67618600      -0.67671786
  12294.003       0.78892122      -0.67047829      -0.67040646      -0.67062690      -0.67090811      -0.67072693      -0.67090184      -0.67181896      -0.67149562      -0.67227462      -0.67234681      -0.67284863      -0.67435012      -0.67534093      -0.67604295      -0.67627343      -0.67715344
  12295.083       0.78778494      -0.67067171      -0.67086602      -0.67120483      -0.67138316      -0.67111887      -0.67150834      -0.67198585      -0.67151339      -0.67245563      -0.67302378      -0.67349668      -0.67480060      -0.67577648      -0.67641347      -0.67636877      -0.67770021
  12296.164       0.78766495      -0.67080021      -0.67098173      -0.67138999      -0.67172247      -0.67165691      -0.67229161      -0.67227058      -0.67246880      -0.67302001      -0.67340937      -0.67386438      -0.67510364      -0.67585993      -0.67668134      -0.67684292      -0.67771135
  12297.245       0.78743727      -0.67094399      -0.67150954      -0.67194826      -0.67221745      -0.67160859      -0.67198045      -0.67206484      -0.67246815      -0.67344923      -0.67396658      -0.67404324      -0.67545800      -0.67632369      -0.67735816      -0.67802677      -0.67803207
  12298.319       0.78725152      -0.67144188      -0.67221216      -0.67277795      -0.67254975      -0.67150217      -0.67271058      -0.67291788      -0.67269547      -0.67373097      -0.67439397      -0.67451791      -0.67560351      -0.67694620      -0.67752266      -0.67788642      -0.67803270
  12299.387       0.78638966      -0.67209159      -0.67225624      -0.67332269      -0.67244086      -0.67267316      -0.67341492      -0.67324931      -0.67302944      -0.67455455      -0.67516646      -0.67512166      -0.67626616      -0.67727058      -0.67801535      -0.67819844      -0.67825468
  12300.462       0.78640792      -0.67246103      -0.67264805      -0.67318639      -0.67326722      -0.67309765      -0.67349659      -0.67405793      -0.67416345      -0.67477507      -0.67502292      -0.67573156      -0.67673957      -0.67755558      -0.67826540      -0.67880331      -0.67897159
  12301.563       0.78562119      -0.67280366      -0.67281420      -0.67367225      -0.67354684      -0.67333588      -0.67367186      -0.67434749      -0.67429298      -0.67502624      -0.67550120      -0.67563710      -0.67711419      -0.67791737      -0.67868674      -0.67904657      -0.67919010
  12302.659       0.78535635      -0.67334795      -0.67328491      -0.67379160      -0.67405293      -0.67393756      -0.67408745      -0.67431806      -0.67464130      -0.67509867      -0.67586591      -0.67606206      -0.67760559      -0.67834183      -0.67909981      -0.67939269      -0.67951035
  12303.747       0.78503367      -0.67392194      -0.67372236      -0.67420799      -0.67448586      -0.67430670      -0.67426175      -0.67435617      -0.67480197      -0.67550135      -0.67613937      -0.67664151      -0.67809319      -0.67853029      -0.67926544      -0.67968575      -0.68019077
  12304.816       0.78380407      -0.67401631      -0.67427420      -0.67423913      -0.67467199      -0.67439597      -0.67472416      -0.67513291      -0.67530036      -0.67648120      -0.67625604      -0.67723987      -0.67869883      -0.67933399      -0.68001890      -0.68022505      -0.68081923
  12305.899       0.78346172      -0.67444284      -0.67455286      -0.67472830      -0.67477744      -0.67509855      -0.67540508      -0.67562038      -0.67606179      -0.67680276      -0.67708116      -0.67736887      -0.67898079      -0.67940018      -0.68033494      -0.68057931      -0.68112735
  12306.975       0.78316805      -0.67450904      -0.67490284      -0.67524064      -0.67552587      -0.67565292      -0.67536949      -0.67589239      -0.67614034      -0.67703171      -0.67720946      -0.67772229      -0.67888790      -0.67973277      -0.68033025      -0.68080927      -0.68172261
  12308.051       0.78228343      -0.67519855      -0.67548010      -0.67559425      -0.67623565      -0.67597579      -0.67609638      -0.67621129      -0.67685724      -0.67733810      -0.67755448      -0.67811383      -0.67926601      -0.68005310      -0.68080799      -0.68123226      -0.68202260
  12309.128       0.78185669      -0.67563958      -0.67585256      -0.67582693      -0.67638212      -0.67581641      -0.67670103      -0.67640120      -0.67717237      -0.67776010      -0.67838725      -0.67833231      -0.67970359      -0.68064470      -0.68110850      -0.68198118      -0.68222131
  12310.191       0.78132481      -0.67578725      -0.67641577      -0.67657185      -0.67643390      -0.67702626      -0.67727386      -0.67689139      -0.67781046      -0.67819591      -0.67877379      -0.67944231      -0.68005798      -0.68169199      -0.68165936      -0.68213302      -0.68292455
  12311.261       0.78068183      -0.67661349      -0.67662827      -0.67697505      -0.67757648      -0.67698136      -0.67767141      -0.67734917      -0.67807262      -0.67882732      -0.67884094      -0.67903009      -0.68083354      -0.68147436      -0.68201512      -0.68332602      -0.68371849
  12312.332       0.77953596      -0.67683040      -0.67706686      -0.67706888      -0.67796731      -0.67759624      -0.67795742      -0.67780353      -0.67858087      -0.67959567      -0.67930736      -0.67986397      -0.68092315      -0.68161348      -0.68269418      -0.68346245      -0.68354679
  12313.396       0.77887003      -0.67715521      -0.67749620      -0.67748111      -0.67828167      -0.67820279      -0.67804335      -0.67840068      -0.67896403      -0.67969546      -0.68010864      -0.68041022      -0.68133854      -0.68195132      -0.68279898      -0.68379614      -0.68399333
  12314.473       0.77821419      -0.67732019      -0.67788550      -0.67785163      -0.67826057      -0.67827865      -0.67848983      -0.67817724      -0.67951046      -0.67982425      -0.68015834      -0.68039832      -0.68212709      -0.68260324      -0.68311551      -0.68446189      -0.68421634
  12315.544       0.77761880      -0.67830874      -0.67852046      -0.67857218      -0.67898458      -0.67836829      -0.67883282      -0.67922782      -0.67940497      -0.67968821      -0.68095343      -0.68095123      -0.68279355      -0.68308216      -0.68381947      -0.68459457      -0.68476779
  12316.615       0.77713004      -0.67861422      -0.67891301      -0.67882145      -0.67947806      -0.67924058      -0.67913901      -0.67959164      -0.67980999      -0.68037717      -0.68123719      -0.68168251      -0.68280232      -0.68358461      -0.68403451      -0.68548837      -0.68525357
  12317.687       0.77595996      -0.67923729      -0.67930287      -0.67920368      -0.68005935      -0.67969956      -0.67990695      -0.67982212      -0.68010174      -0.68065296      -0.68152990      -0.68220087      -0.68278570      -0.68362775      -0.68434711      -0.68573230      -0.68534893
  12318.758       0.77485340      -0.67923424      -0.67982187      -0.67929713      -0.68028312      -0.67981986      -0.68047593      -0.68049095      -0.68084975      -0.68130533      -0.68209704      -0.68204990      -0.68345670      -0.68440059      -0.68523298      -0.68583431      -0.68565061
  12319.843       0.77409204      -0.67942697      -0.68020944      -0.68034899      -0.68044184      -0.68015389      -0.68058072      -0.68102276      -0.68143422      -0.68153773      -0.68221953      -0.68297552      -0.68403825      -0.68469682      -0.68568206      -0.68590045      -0.68625248
  12320.902       0.77259832      -0.67992665      -0.68055173      -0.68057762      -0.68107494      -0.68045127      -0.68121519      -0.68105468      -0.68152486      -0.68207945      -0.68282263      -0.68296771      -0.68433986      -0.68505170      -0.68598085      -0.68621150      -0.68643348
  12321.960       0.77147769      -0.68002248      -0.68072322      -0.68084138      -0.68124912      -0.68111459      -0.68124534      -0.68169176      -0.68191913      -0.68245464      -0.68335967      -0.68327412      -0.68481727      -0.68530070      -0.68622564      -0.68684707      -0.68734938
  12323.020       0.77110148      -0.68078551      -0.68101623      -0.68126580      -0.68189890      -0.68177315      -0.68170060      -0.68182853      -0.68260663      -0.68312288      -0.68370315      -0.68374218      -0.68488608      -0.68569950      -0.68655448      -0.68752056      -0.68799309
  12324.105       0.77003986      -0.68131500      -0.68151550      -0.68183433      -0.68207959      -0.68238242      -0.68222050      -0.68284042      -0.68308257      -0.68340550      -0.68352261      -0.68452831      -0.68538619      -0.68657731      -0.68704326      -0.68771035      -0.68827527
  12325.191       0.76920691      -0.68176717      -0.68189209      -0.68213390      -0.68244941      -0.68207306      -0.68217125      -0.68319599      -0.68388529      -0.68390056      -0.68371137      -0.68471533      -0.68603044      -0.68656371      -0.68771504      -0.68811098      -0.68864039
  12326.264       0.76798024      -0.68215125      -0.68238814      -0.68292746      -0.68279289      -0.68230507      -0.68262999      -0.68328981      -0.68375631      -0.68385843      -0.68436463      -0.68515472      -0.68627231      -0.68731792      -0.68796869      -0.68823447      -0.68895352
  12327.324       0.76729929      -0.68248433      -0.68286473      -0.68265926      -0.68332473      -0.68314265      -0.68348946      -0.68394636      -0.68416870      -0.68471279      -0.68500598      -0.68555216      -0.68650483      -0.68768450      -0.68841755      -0.68883699      -0.68935913
  12328.390       0.76588973      -0.68272815      -0.68311996      -0.68328072      -0.68399934      -0.68344840      -0.68393107      -0.68408529      -0.68489862      -0.68500209      -0.68562456      -0.68572561      -0.68732209      -0.68780671      -0.68863648      -0.68893243      -0.68995431
  12329.471       0.76515177      -0.68331027      -0.68345356      -0.68387763      -0.68381292      -0.68428336      -0.68415457      -0.68459710      -0.68513501      -0.68548352      -0.68538652      -0.68632393      -0.68742460      -0.68838637      -0.68922618      -0.68970516      -0.69050730
  12330.564       0.76383082      -0.68340085      -0.68408155      -0.68416670      -0.68461830      -0.68418479      -0.68465051      -0.68503381      -0.68519472      -0.68595386      -0.68605155      -0.68688454      -0.68822719      -0.68858019      -0.68949429      -0.68993610      -0.69032607
  12331.645       0.76315104      -0.68367207      -0.68448453      -0.68473052      -0.68517086      -0.68501376      -0.68519851      -0.68520121      -0.68586509      -0.68654050      -0.68656402      -0.68676992      -0.68852633      -0.68917431      -0.68987253      -0.68990801      -0.69081660
  12332.719       0.76149156      -0.68436606      -0.68493258      -0.68501775      -0.68549758      -0.68517745      -0.68545871      -0.68553574      -0.68614554      -0.68638414      -0.68720481      -0.68736843      -0.68920928      -0.68930119      -0.69095677      -0.69053467      -0.69173659
  12333.793       0.76010870      -0.68483477      -0.68541368      -0.68570475      -0.68541322      -0.68579985      -0.68583078      -0.68613441      -0.68634078      -0.68674487      -0.68766183      -0.68763333      -0.68931337      -0.69031888      -0.69113092      -0.69068013      -0.69177201
  12334.867       0.75945867      -0.68513613      -0.68577670      -0.68561881      -0.68619837      -0.68623856      -0.68601490      -0.68666200      -0.68702485      -0.68711686      -0.68797973      -0.68823790      -0.68940473      -0.69022071      -0.69116250      -0.69121866      -0.69201208
  12335.955       0.75827421      -0.68578955      -0.68615670      -0.68593809      -0.68666683      -0.68635956      -0.68665745      -0.68692996      -0.68756481      -0.68801030      -0.68821589      -0.68884374      -0.68958154      -0.69117797      -0.69172136      -0.69173529      -0.69267000
  12337.043       0.75745495      -0.68607709      -0.68668186      -0.68651208      -0.68705859      -0.68700136      -0.68701018      -0.68745015      -0.68821084      -0.68831096      -0.68861739      -0.68930535      -0.69003966      -0.69129626      -0.69182876      -0.69197891      -0.69265291
  12338.118       0.75589165      -0.68637717      -0.68687561      -0.68658536      -0.68747700      -0.68744241      -0.68734650      -0.68777193      -0.68811431      -0.68843088      -0.68909287      -0.68965908      -0.69076170      -0.69176201      -0.69260099      -0.69273212      -0.69314672
  12339.187       0.75466341      -0.68662202      -0.68713623      -0.68711267      -0.68758007      -0.68781685      -0.68759077      -0.68797510      -0.68843325      -0.68938496      -0.68921083      -0.69022324      -0.69073972      -0.69228372      -0.69291076      -0.69330134      -0.69374605
  12340.255       0.75397673      -0.68693449      -0.68733730      -0.68776334      -0.68797343      -0.68807915      -0.68796216      -0.68844717      -0.68905054      -0.68982844      -0.68967262      -0.69065428      -0.69131430      -0.69259050      -0.69344656      -0.69355583      -0.69387080
  12341.344       0.75322814      -0.68744158      -0.68794346      -0.68799529      -0.68865080      -0.68839750      -0.68862621      -0.68879786      -0.68943135      -0.69020140      -0.69049108      -0.69101654      -0.69144972      -0.69258827      -0.69332122      -0.69427959      -0.69436032
  12342.426       0.75322684      -0.68759109      -0.68838157      -0.68839304      -0.68897564      -0.68853079      -0.68902078      -0.68931624      -0.68968493      -0.69033058      -0.69090468      -0.69100078      -0.69186160      -0.69322544      -0.69399554      -0.69414994      -0.69445626
  12343.509       0.75187334      -0.68852981      -0.68840556      -0.68895350      -0.68954719      -0.68895403      -0.68926422      -0.68986106      -0.69033778      -0.69054151      -0.69124215      -0.69173995      -0.69292435      -0.69343500      -0.69408314      -0.69533455      -0.69489442
  12344.578       0.75097699      -0.68885820      -0.68898268      -0.68921318      -0.68966494      -0.68979404      -0.68963048      -0.68996461      -0.69051253      -0.69111624      -0.69116942      -0.69216251      -0.69236133      -0.69397700      -0.69455902      -0.69563819      -0.69504536
  12345.654       0.75084031      -0.68890411      -0.68953047      -0.68953150      -0.68985072      -0.69010827      -0.69023026      -0.69017290      -0.69070341      -0.69171979      -0.69189774      -0.69235432      -0.69302485      -0.69419057      -0.69471250      -0.69587011      -0.69585297
  12346.738       0.74939551      -0.68903829      -0.68989403      -0.69018096      -0.69038460      -0.69032489      -0.69080357      -0.69074580      -0.69126141      -0.69183175      -0.69245895      -0.69301700      -0.69379466      -0.69479005      -0.69468119      -0.69610265      -0.69608046
  12347.821       0.74885085      -0.69005446      -0.69014181      -0.69066751      -0.69065163      -0.69080252      -0.69128395      -0.69109864      -0.69141902      -0.69236704      -0.69282359      -0.69329167      -0.69432473      -0.69559138      -0.69557788      -0.69647249      -0.69676873
  12348.918       0.74685796      -0.69047354      -0.69057688      -0.69091864      -0.69104217      -0.69117849      -0.69167591      -0.69174413      -0.69184090      -0.69274086      -0.69317941      -0.69343444      -0.69473286      -0.69547375      -0.69579628      -0.69676340      -0.69721692
  12350.008       0.74699665      -0.69128453      -0.69136944      -0.69116772      -0.69139030      -0.69162199      -0.69175618      -0.69200830      -0.69232968      -0.69269074      -0.69349382      -0.69376671      -0.69521885      -0.69605915      -0.69607103      -0.69678952      -0.69753371
  12351.079       0.74677828      -0.69094431      -0.69178168      -0.69179888      -0.69189580      -0.69216841      -0.69208546      -0.69252121      -0.69285155      -0.69304535      -0.69393524      -0.69432318      -0.69513998      -0.69702623      -0.69648278      -0.69778713      -0.69784989
  12352.156       0.74484958      -0.69143350      -0.69225090      -0.69252342      -0.69227854      -0.69222718      -0.69254807      -0.69306796      -0.69329938      -0.69368677      -0.69428504      -0.69478225      -0.69576941      -0.69692197      -0.69728783      -0.69807536      -0.69815324
  12353.233       0.74419087      -0.69166086      -0.69267682      -0.69292625      -0.69235005      -0.69259555      -0.69299830      -0.69303762      -0.69369891      -0.69425711      -0.69426676      -0.69488832      -0.69621520      -0.69773362      -0.69795261      -0.69852298      -0.69861955
  12354.319       0.74496379      -0.69212699      -0.69273020      -0.69325761      -0.69244268      -0.69325794      -0.69325185      -0.69314136      -0.69380585      -0.69473748      -0.69473573      -0.69567354      -0.69714123      -0.69804590      -0.69798955      -0.69890219      -0.69861178
  12355.396       0.74341490      -0.69257708      -0.69264932      -0.69359880      -0.69296660      -0.69331283      -0.69346206      -0.69356115      -0.69414920      -0.69484390      -0.69541565      -0.69597137      -0.69689097      -0.69806957      -0.69820862      -0.69940594      -0.69927701
  12356.467       0.74272005      -0.69313511      -0.69335768      -0.69402327      -0.69370115      -0.69380142      -0.69392439      -0.69381482      -0.69478845      -0.69502345      -0.69597391      -0.69623723      -0.69731149      -0.69830643      -0.69855936      -0.69964851      -0.69926103
  12357.533       0.74182358      -0.69337439      -0.69387418      -0.69443146      -0.69424779      -0.69452368      -0.69401950      -0.69418888      -0.69532694      -0.69548229      -0.69624032      -0.69661424      -0.69786159      -0.69912339      -0.69940442      -0.69975579      -0.69986718
  12358.604       0.74165073      -0.69416005      -0.69380218      -0.69477632      -0.69460042      -0.69485670      -0.69437252      -0.69487650      -0.69544670      -0.69592628      -0.69646180      -0.69695992      -0.69819411      -0.69958984      -0.69977573      -0.70029433      -0.70039924
  12359.690       0.74112348      -0.69507757      -0.69407853      -0.69509928      -0.69470173      -0.69516803      -0.69470002      -0.69524876      -0.69554212      -0.69649841      -0.69710608      -0.69740456      -0.69818012      -0.69963556      -0.70022191      -0.70072523      -0.70060138
  12360.763       0.74030469      -0.69503460      -0.69503325      -0.69554899      -0.69518510      -0.69542274      -0.69514733      -0.69560813      -0.69554896      -0.69726323      -0.69789092      -0.69793219      -0.69876504      -0.70006448      -0.70045974      -0.70123754      -0.70171557
  12361.841       0.73991989      -0.69550092      -0.69525976      -0.69591470      -0.69599357      -0.69601894      -0.69605432      -0.69598707      -0.69622592      -0.69797922      -0.69835812      -0.69823312      -0.69921840      -0.70051679      -0.70095970      -0.70180062      -0.70222138
  12362.907       0.73825445      -0.69577358      -0.69573094      -0.69620236      -0.69634731      -0.69657327      -0.69644433      -0.69654849      -0.69703525      -0.69803920      -0.69873222      -0.69851088      -0.69984596      -0.70091069      -0.70127674      -0.70227403      -0.70230218
  12363.987       0.73811765      -0.69628470      -0.69606517      -0.69665885      -0.69646431      -0.69689271      -0.69659195      -0.69710590      -0.69729287      -0.69813392      -0.69898605      -0.69914296      -0.70063264      -0.70150567      -0.70150185      -0.70255461      -0.70269929
  12365.073       0.73752977      -0.69656751      -0.69652409      -0.69712448      -0.69690238      -0.69716390      -0.69707226      -0.69749269      -0.69778891      -0.69845749      -0.69906741      -0.69953067      -0.70057293      -0.70131332      -0.70219058      -0.70285382      -0.70303381
  12366.147       0.73671052      -0.69678322      -0.69703270      -0.69718281      -0.69749477      -0.69748221      -0.69751484      -0.69809698      -0.69812436      -0.69889046      -0.69929049      -0.69970726      -0.70044026      -0.70181945      -0.70249740      -0.70330462      -0.70316684
  12367.220       0.73651663      -0.69704256      -0.69726429      -0.69754244      -0.69811057      -0.69795396      -0.69786050      -0.69836041      -0.69858356      -0.69931379      -0.69963055      -0.70031518      -0.70067481      -0.70231463      -0.70300018      -0.70366796      -0.70325325
  12368.294       0.73451606      -0.69749493      -0.69780941      -0.69796479      -0.69830313      -0.69840804      -0.69841779      -0.69853520      -0.69906538      -0.69973989      -0.70028013      -0.70077353      -0.70148100      -0.70299761      -0.70339347      -0.70386890      -0.70371740
  12369.374       0.73454787      -0.69774547      -0.69818825      -0.69836301      -0.69835822      -0.69871688      -0.69880613      -0.69919256      -0.69934379      -0.69981497      -0.70098792      -0.70117569      -0.70177216      -0.70341505      -0.70389925      -0.70452374      -0.70484064
  12370.468       0.73376003      -0.69833583      -0.69850856      -0.69893831      -0.69882849      -0.69904123      -0.69903590      -0.69957822      -0.69977450      -0.70014388      -0.70127923      -0.70167407      -0.70237573      -0.70397381      -0.70412073      -0.70463597      -0.70511480
  12371.562       0.73304683      -0.69879944      -0.69873247      -0.69928253      -0.69921921      -0.69957546      -0.69955281      -0.69991920      -0.70030830      -0.70065367      -0.70166082      -0.70193074      -0.70257729      -0.70375264      -0.70463788      -0.70527308      -0.70530799
  12372.643       0.73156665      -0.69888458      -0.69905476      -0.69956302      -0.69968493      -0.69992081      -0.69990307      -0.70025294      -0.70070507      -0.70101202      -0.70203609      -0.70210630      -0.70339452      -0.70395119      -0.70503766      -0.70561982      -0.70556073
  12373.725       0.73131633      -0.69922195      -0.69973791      -0.69999028      -0.70015647      -0.70003694      -0.70028286      -0.70065390      -0.70061274      -0.70159621      -0.70206375      -0.70229768      -0.70379294      -0.70429617      -0.70553820      -0.70577764      -0.70561489
  12374.813       0.73063193      -0.69975491      -0.70019006      -0.70062776      -0.70035638      -0.70029434      -0.70057232      -0.70121047      -0.70127920      -0.70179994      -0.70230571      -0.70266947      -0.70395645      -0.70484744      -0.70585516      -0.70603119      -0.70641644
  12375.908       0.72922225      -0.70022340      -0.70079500      -0.70110969      -0.70093172      -0.70074967      -0.70084882      -0.70161893      -0.70213026      -0.70220054      -0.70291741      -0.70311749      -0.70449743      -0.70527607      -0.70653145      -0.70693371      -0.70719351
  12377.003       0.73018676      -0.70075940      -0.70086385      -0.70113282      -0.70157127      -0.70138760      -0.70129340      -0.70183479      -0.70243790      -0.70271072      -0.70329318      -0.70365300      -0.70477956      -0.70574560      -0.70659065      -0.70750184      -0.70755037
  12378.085       0.72843746      -0.70071477      -0.70143951      -0.70141893      -0.70198379      -0.70170508      -0.70197294      -0.70217884      -0.70266118      -0.70318421      -0.70377679      -0.70441285      -0.70523066      -0.70632640      -0.70683543      -0.70771278      -0.70798144
  12379.168       0.72786762      -0.70111697      -0.70214823      -0.70217530      -0.70230615      -0.70224911      -0.70241429      -0.70271761      -0.70306427      -0.70386815      -0.70419374      -0.70483909      -0.70547586      -0.70679314      -0.70742237      -0.70809987      -0.70874220
  12380.257       0.72756264      -0.70152087      -0.70261286      -0.70275988      -0.70271152      -0.70293663      -0.70275111      -0.70299813      -0.70330765      -0.70427501      -0.70488712      -0.70514767      -0.70595197      -0.70701866      -0.70797011      -0.70844048      -0.70885113
  12381.352       0.72663364      -0.70208681      -0.70295618      -0.70287081      -0.70327593      -0.70305179      -0.70322110      -0.70323273      -0.70390541      -0.70453466      -0.70525272      -0.70552947      -0.70626333      -0.70740843      -0.70835466      -0.70856592      -0.70918484
  12382.448       0.72557414      -0.70256605      -0.70282993      -0.70317845      -0.70382361      -0.70333773      -0.70357135      -0.70340421      -0.70446609      -0.70486865      -0.70549630      -0.70583289      -0.70692034      -0.70780984      -0.70856519      -0.70898700      -0.70953511
  12383.545       0.72493445      -0.70311578      -0.70292802      -0.70348176      -0.70419100      -0.70377016      -0.70365953      -0.70421195      -0.70472638      -0.70527480      -0.70556597      -0.70663110      -0.70742784      -0.70829427      -0.70925444      -0.70943841      -0.70982436
  12384.628       0.72470751      -0.70350990      -0.70357018      -0.70425846      -0.70430649      -0.70415843      -0.70420799      -0.70470413      -0.70500290      -0.70572954      -0.70600945      -0.70721841      -0.70791102      -0.70851958      -0.70967302      -0.70999853      -0.71035461
  12385.718       0.72321491      -0.70377740      -0.70439469      -0.70446037      -0.70430410      -0.70461086      -0.70502109      -0.70508612      -0.70519727      -0.70627650      -0.70686686      -0.70734086      -0.70827755      -0.70873876      -0.71015893      -0.71062151      -0.71068930
  12386.795       0.72390870      -0.70422747      -0.70438484      -0.70507942      -0.70481332      -0.70492976      -0.70534430      -0.70526121      -0.70577318      -0.70699554      -0.70688663      -0.70742830      -0.70839359      -0.70899178      -0.71053621      -0.71103926      -0.71102206
  12387.872       0.72359591      -0.70485770      -0.70470181      -0.70531286      -0.70519842      -0.70516751      -0.70564975      -0.70559684      -0.70621080      -0.70727579      -0.70720566      -0.70754005      -0.70861062      -0.70961898      -0.71070956      -0.71160760      -0.71118208
  12388.963       0.72207863      -0.70514109      -0.70532059      -0.70538460      -0.70556292      -0.70553122      -0.70592560      -0.70610845      -0.70698229      -0.70757924      -0.70778431      -0.70812020      -0.70902548      -0.71019551      -0.71111383      -0.71178767      -0.71161679
  12390.054       0.72170251      -0.70548942      -0.70543540      -0.70612062      -0.70585856      -0.70605218      -0.70649083      -0.70635379      -0.70678641      -0.70803269      -0.70795644      -0.70878172      -0.70977976      -0.71026883      -0.71149565      -0.71221733      -0.71234695
  12391.131       0.72113836      -0.70598342      -0.70589679      -0.70620043      -0.70642782      -0.70644775      -0.70673046      -0.70685931      -0.70711444      -0.70825185      -0.70848685      -0.70889594      -0.71029219      -0.71082846      -0.71160333      -0.71259461      -0.71281373
  12392.216       0.71966285      -0.70640288      -0.70621708      -0.70661552      -0.70704077      -0.70687800      -0.70758913      -0.70720028      -0.70762442      -0.70847419      -0.70864818      -0.70906916      -0.71052152      -0.71114493      -0.71175846      -0.71268714      -0.71283914
  12393.320       0.71883542      -0.70668956      -0.70664835      -0.70707450      -0.70731074      -0.70713367      -0.70780352      -0.70808728      -0.70818973      -0.70895193      -0.70938282      -0.70948356      -0.71081286      -0.71151041      -0.71205574      -0.71313554      -0.71312886
  12394.439       0.71955409      -0.70672101      -0.70698783      -0.70751874      -0.70774940      -0.70756437      -0.70833274      -0.70821966      -0.70856639      -0.70957729      -0.70967666      -0.70980244      -0.71113747      -0.71228490      -0.71240374      -0.71374026      -0.71381622
  12395.524       0.71862719      -0.70713496      -0.70755696      -0.70800449      -0.70801003      -0.70827517      -0.70874941      -0.70854715      -0.70871470      -0.71009262      -0.71010478      -0.71036935      -0.71145384      -0.71274901      -0.71269442      -0.71401956      -0.71444803
  12396.609       0.71785642      -0.70743162      -0.70784922      -0.70865792      -0.70877837      -0.70871109      -0.70895071      -0.70878764      -0.70948350      -0.71061346      -0.71053435      -0.71032592      -0.71169293      -0.71324213      -0.71318779      -0.71442139      -0.71466356
  12397.695       0.71703400      -0.70781953      -0.70858356      -0.70871047      -0.70926563      -0.70910927      -0.70940950      -0.70951766      -0.70990728      -0.71080222      -0.71088700      -0.71062931      -0.71211936      -0.71358177      -0.71402285      -0.71481357      -0.71499011
  12398.793       0.71620933      -0.70829880      -0.70861004      -0.70929063      -0.70933755      -0.70957051      -0.70931996      -0.70970613      -0.71041107      -0.71091067      -0.71115816      -0.71129252      -0.71246082      -0.71391040      -0.71424134      -0.71533994      -0.71537901
  12399.893       0.71677230      -0.70865906      -0.70881966      -0.70969126      -0.70967404      -0.70956321      -0.70956411      -0.70995876      -0.71108597      -0.71125786      -0.71177787      -0.71160053      -0.71290323      -0.71431638      -0.71433016      -0.71542161      -0.71554357
  12400.986       0.71370654      -0.70885746      -0.70930994      -0.70968739      -0.70979246      -0.70974780      -0.70978011      -0.71058593      -0.71064562      -0.71159709      -0.71184319      -0.71252847      -0.71329398      -0.71481978      -0.71501005      -0.71543337      -0.71612928
  12402.072       0.71364920      -0.70924893      -0.70934449      -0.70985922      -0.70994996      -0.70991908      -0.71042845      -0.71090397      -0.71111644      -0.71222387      -0.71189786      -0.71282308      -0.71362923      -0.71524415      -0.71562719      -0.71628491      -0.71656737
  12403.152       0.71357042      -0.70991549      -0.70981536      -0.71043541      -0.71119596      -0.71096834      -0.71134756      -0.71133140      -0.71163636      -0.71233981      -0.71238762      -0.71283948      -0.71392255      -0.71526184      -0.71598296      -0.71663636      -0.71692301
  12404.239       0.71428022      -0.71025236      -0.71063635      -0.71110301      -0.71108409      -0.71158102      -0.71129610      -0.71134178      -0.71196027      -0.71292581      -0.71300664      -0.71347031      -0.71453455      -0.71589252      -0.71617560      -0.71718019      -0.71737504
  12405.345       0.71385147      -0.71047248      -0.71139107      -0.71105896      -0.71146032      -0.71176726      -0.71153377      -0.71232683      -0.71292867      -0.71323885      -0.71362664      -0.71378103      -0.71550608      -0.71659230      -0.71642241      -0.71755182      -0.71791023
  12406.439       0.71238861      -0.71127560      -0.71116322      -0.71196146      -0.71209207      -0.71207299      -0.71222702      -0.71250505      -0.71366527      -0.71370103      -0.71398052      -0.71417691      -0.71605842      -0.71697460      -0.71711931      -0.71771133      -0.71830605
  12407.539       0.71117448      -0.71168530      -0.71180196      -0.71231319      -0.71253692      -0.71265194      -0.71251885      -0.71248574      -0.71382692      -0.71389304      -0.71429675      -0.71400102      -0.71634529      -0.71764581      -0.71746501      -0.71838669      -0.71857766
  12408.641       0.71212937      -0.71172906      -0.71252578      -0.71261422      -0.71302045      -0.71305203      -0.71319650      -0.71291813      -0.71378010      -0.71447703      -0.71511887      -0.71520626      -0.71643079      -0.71759939      -0.71807664      -0.71873756      -0.71921710
  12409.741       0.71187227      -0.71215750      -0.71256908      -0.71317599      -0.71345666      -0.71333197      -0.71334464      -0.71302231      -0.71394411      -0.71476837      -0.71526415      -0.71548396      -0.71652936      -0.71774633      -0.71870068      -0.71906109      -0.71952816
  12410.843       0.70970959      -0.71243534      -0.71322366      -0.71321278      -0.71356147      -0.71375765      -0.71380320      -0.71372693      -0.71439180      -0.71526543      -0.71571260      -0.71580153      -0.71696088      -0.71841805      -0.71907407      -0.71978775      -0.71941537
  12411.958       0.71054100      -0.71276903      -0.71340637      -0.71375096      -0.71421644      -0.71436636      -0.71438125      -0.71433366      -0.71529595      -0.71595678      -0.71582130      -0.71605311      -0.71745993      -0.71901127      -0.71921369      -0.72012607      -0.71988957
  12413.079       0.70920628      -0.71324612      -0.71362784      -0.71402622      -0.71407768      -0.71459041      -0.71470009      -0.71462043      -0.71526859      -0.71582055      -0.71663503      -0.71697320      -0.71810152      -0.71919230      -0.71923339      -0.72007466      -0.72057076
  12414.175       0.70920023      -0.71368039      -0.71423785      -0.71502655      -0.71471848      -0.71500723      -0.71482192      -0.71485942      -0.71552384      -0.71626902      -0.71718806      -0.71742032      -0.71834464      -0.71950682      -0.71979376      -0.72040003      -0.72110445
  12415.277       0.70873144      -0.71435459      -0.71479800      -0.71455630      -0.71485756      -0.71528428      -0.71536991      -0.71542716      -0.71584146      -0.71697535      -0.71739730      -0.71763631      -0.71843240      -0.71991785      -0.72037330      -0.72148404      -0.72133193
  12416.366       0.70839743      -0.71461516      -0.71516736      -0.71597755      -0.71520467      -0.71593324      -0.71556672      -0.71565445      -0.71656681      -0.71760723      -0.71753584      -0.71809020      -0.71903382      -0.71987402      -0.72084148      -0.72121346      -0.72145083
  12417.481       0.70808788      -0.71494331      -0.71563203      -0.71617175      -0.71615021      -0.71631563      -0.71600360      -0.71649493      -0.71654773      -0.71741850      -0.71803013      -0.71818222      -0.71951865      -0.72061154      -0.72129257      -0.72196768      -0.72174981
  12418.584       0.70800838      -0.71547311      -0.71599474      -0.71640665      -0.71636105      -0.71692635      -0.71647957      -0.71698726      -0.71674138      -0.71777881      -0.71847378      -0.71863253      -0.72013690      -0.72078910      -0.72166631      -0.72232354      -0.72248369
  12419.687       0.70692487      -0.71611863      -0.71635744      -0.71664527      -0.71657189      -0.71756386      -0.71695634      -0.71746375      -0.71693504      -0.71815941      -0.71891481      -0.71911751      -0.72082085      -0.72063003      -0.72201826      -0.72244481      -0.72338236
  12420.790       0.70552953      -0.71618355      -0.71672014      -0.71688390      -0.71678273      -0.71820137      -0.71743312      -0.71794023      -0.71712869      -0.71854000      -0.71935584      -0.71960248      -0.72150480      -0.72047096      -0.72237021      -0.72256607      -0.72428103
